# Supplementary material for: Spatial meta-transcriptomics reveal associations of intratumor bacteria burden with lung cancer cells showing a distinct oncogenic signature
Source: J Immunother Cancer. 2022 Jul 6;10(7):e004698. doi: 10.1136/jitc-2022-004698 (PMC9260850; doi:10.1136/jitc-2022-004698)
Supplement: Supplementary data [file jitc-2022-004698supp009.zip › DSP-1001660004187-B-G08.dcc]

<Header>
FileVersion,0.02
SoftwareVersion,"GeoMx_NGS_Pipeline_ 2.0.0"
Date,2020-6-15
</Header>

<Scan_Attributes>
ID,DSP-1001660004187-B-G08
Plate_ID,1001660004187
Well,G08
</Scan_Attributes>

<NGS_Processing_Attributes>
SeqSetId,
tamperedIni,No
Raw,307852
Trimmed,306301
Stitched,304494
Aligned,298851
umiQ30,0.9916
rtsQ30,0.9910
</NGS_Processing_Attributes>


<Code_Summary>
RTS0039454,4
RTS0039455,3
RTS0039456,1
RTS0039457,7
RTS0039458,2
RTS0039459,7
RTS0039460,1
RTS0039461,5
RTS0039462,1
RTS0039463,8
RTS0039464,3
RTS0039465,2
RTS0039466,1
RTS0039467,6
RTS0039468,2
RTS0039469,3
RTS0039470,8
RTS0039471,3
RTS0039472,1
RTS0039473,4
RTS0039474,6
RTS0039475,2
RTS0039476,8
RTS0039477,6
RTS0039478,4
RTS0039479,2
RTS0039480,7
RTS0039481,5
RTS0039482,1
RTS0039483,3
RTS0039484,5
RTS0039485,9
RTS0039486,18
RTS0039487,3
RTS0039488,6
RTS0039489,3
RTS0039490,2
RTS0039491,3
RTS0039492,2
RTS0039493,5
RTS0039494,7
RTS0039495,1
RTS0039496,4
RTS0039497,2
RTS0039498,4
RTS0039499,7
RTS0039500,4
RTS0039502,4
RTS0039504,4
RTS0039505,6
RTS0039506,3
RTS0039507,1
RTS0039508,5
RTS0039509,2
RTS0039510,3
RTS0039511,1
RTS0039512,2
RTS0039513,3
RTS0039514,4
RTS0039515,1
RTS0039516,1
RTS0039517,4
RTS0039518,4
RTS0039519,3
RTS0039520,5
RTS0039521,1
RTS0039522,4
RTS0039523,3
RTS0039524,3
RTS0039525,2
RTS0039526,2
RTS0039527,3
RTS0039528,5
RTS0039529,2
RTS0039530,3
RTS0039531,7
RTS0039532,2
RTS0039533,2
RTS0039534,3
RTS0039535,6
RTS0039536,1
RTS0039537,6
RTS0039538,4
RTS0039539,2
RTS0039540,1
RTS0039541,6
RTS0039542,5
RTS0039543,1
RTS0039544,2
RTS0039545,2
RTS0039546,3
RTS0039547,2
RTS0039548,6
RTS0039549,4
RTS0039550,3
RTS0039551,2
RTS0039552,5
RTS0039553,4
RTS0039554,6
RTS0039555,2
RTS0039556,4
RTS0039557,6
RTS0039558,1
RTS0039559,3
RTS0039560,1
RTS0039561,4
RTS0039562,4
RTS0039563,6
RTS0039564,2
RTS0039565,1
RTS0039566,5
RTS0039567,1
RTS0039568,5
RTS0039569,3
RTS0039570,3
RTS0039571,8
RTS0039572,5
RTS0039573,4
RTS0039574,2
RTS0039575,3
RTS0039576,5
RTS0039577,5
RTS0039578,2
RTS0039579,1
RTS0039580,2
RTS0039581,2
RTS0039582,6
RTS0039584,2
RTS0039585,4
RTS0039586,2
RTS0039587,6
RTS0039588,3
RTS0039589,3
RTS0039590,4
RTS0039591,6
RTS0039592,3
RTS0039593,6
RTS0039594,2
RTS0039595,2
RTS0039596,5
RTS0039597,9
RTS0039598,1
RTS0039599,1
RTS0039600,2
RTS0039601,4
RTS0039602,1
RTS0039603,5
RTS0039604,6
RTS0039605,3
RTS0039606,6
RTS0039607,4
RTS0039608,2
RTS0039609,4
RTS0039610,2
RTS0039611,4
RTS0039612,4
RTS0039613,4
RTS0039614,1
RTS0039615,3
RTS0039616,3
RTS0039617,4
RTS0039619,3
RTS0039620,2
RTS0039621,5
RTS0039622,5
RTS0039623,1
RTS0039624,2
RTS0039625,1
RTS0039626,4
RTS0039627,2
RTS0039628,2
RTS0039629,1
RTS0039630,1
RTS0039631,2
RTS0039632,3
RTS0039633,2
RTS0039634,3
RTS0039635,5
RTS0039636,3
RTS0039637,3
RTS0039638,1
RTS0039640,2
RTS0039641,2
RTS0039642,3
RTS0039643,1
RTS0039644,4
RTS0039645,1
RTS0039646,2
RTS0039647,2
RTS0039648,5
RTS0039649,5
RTS0039650,4
RTS0039651,5
RTS0039652,5
RTS0039653,5
RTS0039654,2
RTS0039655,4
RTS0039656,2
RTS0039657,3
RTS0039658,3
RTS0039659,3
RTS0039660,7
RTS0039661,2
RTS0039662,3
RTS0039664,3
RTS0039665,2
RTS0039666,3
RTS0039667,4
RTS0039668,4
RTS0039669,5
RTS0039670,4
RTS0039671,3
RTS0039672,5
RTS0039673,4
RTS0039674,4
RTS0039675,2
RTS0039676,3
RTS0039677,6
RTS0039678,1
RTS0039679,4
RTS0039680,3
RTS0039681,4
RTS0039682,3
RTS0039684,3
RTS0039685,4
RTS0039686,5
RTS0039687,2
RTS0039688,5
RTS0039689,1
RTS0039690,2
RTS0039691,4
RTS0039692,2
RTS0039693,4
RTS0039694,1
RTS0039695,1
RTS0039696,4
RTS0039697,5
RTS0039698,5
RTS0039699,4
RTS0039700,1
RTS0039701,6
RTS0039702,6
RTS0039703,5
RTS0039704,2
RTS0039705,4
RTS0039706,2
RTS0039707,4
RTS0039708,3
RTS0039709,1
RTS0039710,2
RTS0039711,3
RTS0039712,3
RTS0039713,4
RTS0039714,1
RTS0039715,3
RTS0039716,1
RTS0039717,2
RTS0039718,3
RTS0039719,5
RTS0039720,9
RTS0039721,3
RTS0039722,6
RTS0039723,7
RTS0039724,4
RTS0039725,6
RTS0039726,6
RTS0039727,2
RTS0039728,3
RTS0039729,1
RTS0039730,2
RTS0039731,4
RTS0039732,4
RTS0039733,2
RTS0039734,3
RTS0039735,8
RTS0039736,3
RTS0039737,5
RTS0039738,4
RTS0039739,4
RTS0039740,3
RTS0039741,2
RTS0039742,3
RTS0039743,2
RTS0039744,2
RTS0039745,8
RTS0039746,3
RTS0039747,4
RTS0039749,3
RTS0039750,6
RTS0039751,1
RTS0039752,4
RTS0039753,2
RTS0039754,3
RTS0039755,3
RTS0039756,1
RTS0039757,2
RTS0039758,2
RTS0039759,3
RTS0039760,5
RTS0039761,1
RTS0039762,4
RTS0039763,3
RTS0039764,6
RTS0039765,5
RTS0039766,1
RTS0039768,2
RTS0039769,5
RTS0039770,5
RTS0039771,1
RTS0039772,2
RTS0039773,6
RTS0039775,4
RTS0039776,3
RTS0039777,2
RTS0039779,1
RTS0039780,2
RTS0039781,1
RTS0039782,3
RTS0039783,5
RTS0039784,3
RTS0039785,3
RTS0039786,4
RTS0039787,7
RTS0039788,1
RTS0039789,2
RTS0039790,3
RTS0039791,5
RTS0039792,2
RTS0039793,2
RTS0039794,6
RTS0039795,2
RTS0039796,1
RTS0039797,4
RTS0039798,1
RTS0039799,5
RTS0039800,5
RTS0039801,5
RTS0039802,3
RTS0039803,2
RTS0039804,4
RTS0039805,5
RTS0039806,4
RTS0039807,4
RTS0039808,6
RTS0039809,4
RTS0039810,1
RTS0039811,4
RTS0039812,13
RTS0039813,5
RTS0039814,4
RTS0039815,7
RTS0039816,6
RTS0039817,6
RTS0039818,4
RTS0039819,5
RTS0039820,1
RTS0039821,4
RTS0039822,5
RTS0039823,3
RTS0039824,1
RTS0039825,9
RTS0039826,1
RTS0039827,1
RTS0039828,3
RTS0039829,3
RTS0039830,3
RTS0039831,3
RTS0039832,1
RTS0039833,6
RTS0039834,3
RTS0039835,4
RTS0039836,2
RTS0039838,4
RTS0039839,3
RTS0039840,5
RTS0039841,8
RTS0039842,2
RTS0039843,4
RTS0039844,2
RTS0039845,4
RTS0039846,4
RTS0039847,1
RTS0039848,4
RTS0039849,3
RTS0039850,2
RTS0039851,3
RTS0039852,5
RTS0039853,3
RTS0039854,4
RTS0039855,3
RTS0039856,3
RTS0039857,3
RTS0039858,1
RTS0039859,8
RTS0039860,2
RTS0039861,3
RTS0039862,1
RTS0039863,2
RTS0039864,4
RTS0039867,1
RTS0039868,4
RTS0039869,3
RTS0039870,2
RTS0039871,5
RTS0039872,1
RTS0039873,2
RTS0039874,3
RTS0039875,8
RTS0039877,5
RTS0039878,4
RTS0039879,2
RTS0039880,1
RTS0039881,4
RTS0039882,5
RTS0039883,1
RTS0039884,3
RTS0039885,8
RTS0039887,2
RTS0039890,3
RTS0039891,3
RTS0039892,6
RTS0039893,1
RTS0039894,5
RTS0039895,5
RTS0039896,8
RTS0039897,1
RTS0039898,5
RTS0039899,1
RTS0039900,2
RTS0039901,3
RTS0039902,4
RTS0039903,5
RTS0039904,1
RTS0039905,2
RTS0039906,6
RTS0039907,8
RTS0039908,3
RTS0039909,1
RTS0039910,1
RTS0039911,5
RTS0039912,4
RTS0039913,2
RTS0039914,6
RTS0039915,2
RTS0039916,4
RTS0039917,6
RTS0039918,9
RTS0039919,6
RTS0039920,4
RTS0039921,4
RTS0039922,4
RTS0039923,6
RTS0039924,3
RTS0039925,6
RTS0039926,3
RTS0039927,3
RTS0039928,3
RTS0039929,3
RTS0039930,5
RTS0039931,2
RTS0039932,3
RTS0039933,2
RTS0039934,2
RTS0039935,1
RTS0039936,3
RTS0039937,4
RTS0039938,4
RTS0039939,1
RTS0039940,1
RTS0039941,4
RTS0039942,3
RTS0039943,2
RTS0039944,2
RTS0039946,2
RTS0039947,5
RTS0039948,4
RTS0039949,5
RTS0039950,6
RTS0039951,3
RTS0039952,7
RTS0039953,3
RTS0039954,1
RTS0039955,5
RTS0039956,3
RTS0039957,1
RTS0039958,8
RTS0039959,3
RTS0039960,4
RTS0039961,3
RTS0039962,1
RTS0039963,4
RTS0039964,5
RTS0039965,2
RTS0039966,4
RTS0039967,2
RTS0039968,3
RTS0039969,6
RTS0039970,4
RTS0039971,10
RTS0039972,2
RTS0039973,1
RTS0039974,2
RTS0039975,2
RTS0039976,3
RTS0039977,2
RTS0039978,2
RTS0039979,6
RTS0039980,3
RTS0039981,4
RTS0039982,7
RTS0039983,3
RTS0039984,3
RTS0039985,2
RTS0039986,3
RTS0039987,5
RTS0039988,5
RTS0039990,5
RTS0039991,3
RTS0039992,2
RTS0039993,3
RTS0039995,9
RTS0039996,4
RTS0039998,4
RTS0039999,2
RTS0040000,10
RTS0040001,2
RTS0040002,3
RTS0040003,3
RTS0040004,3
RTS0040005,6
RTS0040006,2
RTS0040007,5
RTS0040009,3
RTS0040010,4
RTS0040011,6
RTS0040012,1
RTS0040013,5
RTS0040014,1
RTS0040015,2
RTS0040016,1
RTS0040017,3
RTS0040018,3
RTS0040019,6
RTS0040020,3
RTS0040021,3
RTS0040022,5
RTS0040023,3
RTS0040024,2
RTS0040025,5
RTS0040026,5
RTS0040027,5
RTS0040028,2
RTS0040029,3
RTS0040030,4
RTS0040031,4
RTS0040032,2
RTS0040033,2
RTS0040034,4
RTS0040035,2
RTS0040036,3
RTS0040037,4
RTS0040038,5
RTS0040039,1
RTS0040040,1
RTS0040041,2
RTS0040042,2
RTS0040043,3
RTS0040044,4
RTS0040045,5
RTS0040046,3
RTS0040047,5
RTS0040048,2
RTS0040049,7
RTS0040050,3
RTS0040051,5
RTS0040053,3
RTS0040054,4
RTS0040055,2
RTS0040056,4
RTS0040057,2
RTS0040058,3
RTS0040059,5
RTS0040060,2
RTS0040061,5
RTS0040062,2
RTS0040063,4
RTS0040064,3
RTS0040065,6
RTS0040066,4
RTS0040067,6
RTS0040068,4
RTS0040069,1
RTS0040070,1
RTS0040071,1
RTS0040072,2
RTS0040073,5
RTS0040074,5
RTS0040075,1
RTS0040076,6
RTS0040077,10
RTS0040078,3
RTS0040079,1
RTS0040080,2
RTS0040081,2
RTS0040082,2
RTS0040083,8
RTS0040084,2
RTS0040085,1
RTS0040088,4
RTS0040089,4
RTS0040090,1
RTS0040091,3
RTS0040092,6
RTS0040093,3
RTS0040094,2
RTS0040095,4
RTS0040096,2
RTS0040097,2
RTS0040098,3
RTS0040099,4
RTS0040100,2
RTS0040101,1
RTS0040103,2
RTS0040104,3
RTS0040105,1
RTS0040107,5
RTS0040108,2
RTS0040109,4
RTS0040110,3
RTS0040111,6
RTS0040112,4
RTS0040113,2
RTS0040115,3
RTS0040116,2
RTS0040117,5
RTS0040118,6
RTS0040119,4
RTS0040120,3
RTS0040121,5
RTS0040122,4
RTS0040123,2
RTS0040124,2
RTS0040125,2
RTS0040126,3
RTS0040127,4
RTS0040128,1
RTS0040129,6
RTS0040130,2
RTS0040131,2
RTS0040132,2
RTS0040133,4
RTS0040134,5
RTS0040135,4
RTS0040136,5
RTS0040137,2
RTS0040138,2
RTS0040139,1
RTS0040140,4
RTS0040141,1
RTS0040143,5
RTS0040145,3
RTS0040146,1
RTS0040147,7
RTS0040148,3
RTS0040149,1
RTS0040150,3
RTS0040152,3
RTS0040153,3
RTS0040154,2
RTS0040155,3
RTS0040156,3
RTS0040157,6
RTS0040158,3
RTS0040159,1
RTS0040160,7
RTS0040161,4
RTS0040162,6
RTS0040163,3
RTS0040164,2
RTS0040165,3
RTS0040166,1
RTS0040167,1
RTS0040168,3
RTS0040169,4
RTS0040170,2
RTS0040171,2
RTS0040172,2
RTS0040173,2
RTS0040174,2
RTS0040175,1
RTS0040176,2
RTS0040177,1
RTS0040178,2
RTS0040179,1
RTS0040180,3
RTS0040181,2
RTS0040182,4
RTS0040184,1
RTS0040185,2
RTS0040186,4
RTS0040187,2
RTS0040188,3
RTS0040189,3
RTS0040190,2
RTS0040191,2
RTS0040193,2
RTS0040194,2
RTS0040195,6
RTS0040196,3
RTS0040197,1
RTS0040198,2
RTS0040199,8
RTS0040200,3
RTS0040201,4
RTS0040202,5
RTS0040203,3
RTS0040204,4
RTS0040205,3
RTS0040206,2
RTS0040207,1
RTS0040208,4
RTS0040209,8
RTS0040210,5
RTS0040211,3
RTS0040212,2
RTS0040213,5
RTS0040214,2
RTS0040215,3
RTS0040216,2
RTS0040217,4
RTS0040219,3
RTS0040220,1
RTS0040221,6
RTS0040222,3
RTS0040223,2
RTS0040224,1
RTS0040225,3
RTS0040226,7
RTS0040227,7
RTS0040228,1
RTS0040230,9
RTS0040231,5
RTS0040232,4
RTS0040233,1
RTS0040234,4
RTS0040235,3
RTS0040236,1
RTS0040237,3
RTS0040238,4
RTS0040239,3
RTS0040240,4
RTS0040241,2
RTS0040242,4
RTS0040243,4
RTS0040244,2
RTS0040245,5
RTS0040246,3
RTS0040247,6
RTS0040249,3
RTS0040250,3
RTS0040251,1
RTS0040252,2
RTS0040253,1
RTS0040254,3
RTS0040255,5
RTS0040256,5
RTS0040257,2
RTS0040258,1
RTS0040259,2
RTS0040260,4
RTS0040261,3
RTS0040262,2
RTS0040263,4
RTS0040264,2
RTS0040265,1
RTS0040266,1
RTS0040267,3
RTS0040268,1
RTS0040269,2
RTS0040270,5
RTS0040271,4
RTS0040272,4
RTS0040273,4
RTS0040274,3
RTS0040275,3
RTS0040276,2
RTS0040277,1
RTS0040278,3
RTS0040279,3
RTS0040280,4
RTS0040281,1
RTS0040282,5
RTS0040283,5
RTS0040284,1
RTS0040285,4
RTS0040286,3
RTS0040287,3
RTS0040288,4
RTS0040289,2
RTS0040290,8
RTS0040291,3
RTS0040292,2
RTS0040293,2
RTS0040294,4
RTS0040295,5
RTS0040296,2
RTS0040297,3
RTS0040298,4
RTS0040299,3
RTS0040300,2
RTS0040301,1
RTS0040302,1
RTS0040303,3
RTS0040304,1
RTS0040305,3
RTS0040306,3
RTS0040307,4
RTS0040308,14
RTS0040309,6
RTS0040310,5
RTS0040311,2
RTS0040312,5
RTS0040313,2
RTS0040315,1
RTS0040316,3
RTS0040317,4
RTS0040319,9
RTS0040320,2
RTS0040321,1
RTS0040322,4
RTS0040323,8
RTS0040324,1
RTS0040325,3
RTS0040326,2
RTS0040327,2
RTS0040328,3
RTS0040329,5
RTS0040330,6
RTS0040331,7
RTS0040333,5
RTS0040334,4
RTS0040335,5
RTS0040337,2
RTS0040338,2
RTS0040339,4
RTS0040340,4
RTS0040341,5
RTS0040342,4
RTS0040343,2
RTS0040344,3
RTS0040345,4
RTS0040346,3
RTS0040347,4
RTS0040348,5
RTS0040349,4
RTS0040350,4
RTS0040351,7
RTS0040352,3
RTS0040353,4
RTS0040354,2
RTS0040355,2
RTS0040356,5
RTS0040357,6
RTS0040358,2
RTS0040360,5
RTS0040361,3
RTS0040363,3
RTS0040364,2
RTS0040365,4
RTS0040366,6
RTS0040367,3
RTS0040368,5
RTS0040369,5
RTS0040370,3
RTS0040371,6
RTS0040372,5
RTS0040373,3
RTS0040374,5
RTS0040375,4
RTS0040376,4
RTS0040377,4
RTS0040378,3
RTS0040379,6
RTS0040380,3
RTS0040381,4
RTS0040382,3
RTS0040383,2
RTS0040384,3
RTS0040385,3
RTS0040386,1
RTS0040387,4
RTS0040388,2
RTS0040389,2
RTS0040390,5
RTS0040391,1
RTS0040392,4
RTS0040393,3
RTS0040394,4
RTS0040395,2
RTS0040396,3
RTS0040397,1
RTS0040398,4
RTS0040399,4
RTS0040400,5
RTS0040401,1
RTS0040402,3
RTS0040403,2
RTS0040404,1
RTS0040405,2
RTS0040406,3
RTS0040407,1
RTS0040408,4
RTS0040409,5
RTS0040410,4
RTS0040411,2
RTS0040412,1
RTS0040413,6
RTS0040414,2
RTS0040415,7
RTS0040416,2
RTS0040417,4
RTS0040418,3
RTS0040419,5
RTS0040420,1
RTS0040421,5
RTS0040422,7
RTS0040423,7
RTS0040424,1
RTS0040425,4
RTS0040426,3
RTS0040428,3
RTS0040429,4
RTS0040430,4
RTS0040431,4
RTS0040432,4
RTS0040433,5
RTS0040434,1
RTS0040435,4
RTS0040436,4
RTS0040437,7
RTS0040438,2
RTS0040439,1
RTS0040440,3
RTS0040441,4
RTS0040442,2
RTS0040443,6
RTS0040444,5
RTS0040445,3
RTS0040446,4
RTS0040447,6
RTS0040448,4
RTS0040449,4
RTS0040450,3
RTS0040451,4
RTS0040452,2
RTS0040453,2
RTS0040454,5
RTS0040455,3
RTS0040456,3
RTS0040458,3
RTS0040459,2
RTS0040460,3
RTS0040461,1
RTS0040463,4
RTS0040464,6
RTS0040465,6
RTS0040466,1
RTS0040467,1
RTS0040468,4
RTS0040469,1
RTS0040470,6
RTS0040471,5
RTS0040472,3
RTS0040473,1
RTS0040474,5
RTS0040475,1
RTS0040476,5
RTS0040477,7
RTS0040478,3
RTS0040479,3
RTS0040480,4
RTS0040481,1
RTS0040482,5
RTS0040483,3
RTS0040484,5
RTS0040485,6
RTS0040486,4
RTS0040487,2
RTS0040488,1
RTS0040489,3
RTS0040490,3
RTS0040491,5
RTS0040492,3
RTS0040493,3
RTS0040494,4
RTS0040495,2
RTS0040496,3
RTS0040498,4
RTS0040499,6
RTS0040500,5
RTS0040501,8
RTS0040502,3
RTS0040503,3
RTS0040504,4
RTS0040505,4
RTS0040506,2
RTS0040507,2
RTS0040508,1
RTS0040509,1
RTS0040510,3
RTS0040511,8
RTS0040512,7
RTS0040513,5
RTS0040514,4
RTS0040515,3
RTS0040516,3
RTS0040517,3
RTS0040518,2
RTS0040519,5
RTS0040520,2
RTS0040521,2
RTS0040522,4
RTS0040524,3
RTS0040525,3
RTS0040526,1
RTS0040527,4
RTS0040528,4
RTS0040529,6
RTS0040530,6
RTS0040531,4
RTS0040532,4
RTS0040533,1
RTS0040534,4
RTS0040535,2
RTS0040536,3
RTS0040537,2
RTS0040538,4
RTS0040539,2
RTS0040540,2
RTS0040541,6
RTS0040542,5
RTS0040544,3
RTS0040545,1
RTS0040546,6
RTS0040547,1
RTS0040548,4
RTS0040549,2
RTS0040551,3
RTS0040552,2
RTS0040553,4
RTS0040554,2
RTS0040555,2
RTS0040556,3
RTS0040557,4
RTS0040558,2
RTS0040559,4
RTS0040560,6
RTS0040561,3
RTS0040562,3
RTS0040563,5
RTS0040564,4
RTS0040565,5
RTS0040566,8
RTS0040567,1
RTS0040568,2
RTS0040569,2
RTS0040570,3
RTS0040571,6
RTS0040572,1
RTS0040573,3
RTS0040574,3
RTS0040575,3
RTS0040576,4
RTS0040577,1
RTS0040578,1
RTS0040579,3
RTS0040580,3
RTS0040581,3
RTS0040582,3
RTS0040583,2
RTS0040584,2
RTS0040585,3
RTS0040586,5
RTS0040587,1
RTS0040588,3
RTS0040589,4
RTS0040591,4
RTS0040592,3
RTS0040593,1
RTS0040594,1
RTS0040595,2
RTS0040596,6
RTS0040597,1
RTS0040598,4
RTS0040599,3
RTS0040600,4
RTS0040601,4
RTS0040602,2
RTS0040603,4
RTS0040604,4
RTS0040605,3
RTS0040606,2
RTS0040607,2
RTS0040608,7
RTS0040609,4
RTS0040610,2
RTS0040611,4
RTS0040612,5
RTS0040613,2
RTS0040614,6
RTS0040615,3
RTS0040616,3
RTS0040617,5
RTS0040618,3
RTS0040619,4
RTS0040620,2
RTS0040621,1
RTS0040622,3
RTS0040623,9
RTS0040624,9
RTS0040625,1
RTS0040626,1
RTS0040627,4
RTS0040629,5
RTS0040630,4
RTS0040631,2
RTS0040632,3
RTS0040633,9
RTS0040634,5
RTS0040635,4
RTS0040636,5
RTS0040637,4
RTS0040638,2
RTS0040639,1
RTS0040640,1
RTS0040641,1
RTS0040642,4
RTS0040643,2
RTS0040644,2
RTS0040645,4
RTS0040646,2
RTS0040648,1
RTS0040649,2
RTS0040650,1
RTS0040651,4
RTS0040652,5
RTS0040653,4
RTS0040654,1
RTS0040655,5
RTS0040656,2
RTS0040657,5
RTS0040658,7
RTS0040659,3
RTS0040660,2
RTS0040661,2
RTS0040662,3
RTS0040663,7
RTS0040665,1
RTS0040666,3
RTS0040667,3
RTS0040668,2
RTS0040669,1
RTS0040670,4
RTS0040671,2
RTS0040672,5
RTS0040673,3
RTS0040674,2
RTS0040676,1
RTS0040677,3
RTS0040678,3
RTS0040679,3
RTS0040680,5
RTS0040681,2
RTS0040682,5
RTS0040683,5
RTS0040684,2
RTS0040685,7
RTS0040686,2
RTS0040687,2
RTS0040688,3
RTS0040689,4
RTS0040690,2
RTS0040691,1
RTS0040692,2
RTS0040693,4
RTS0040694,2
RTS0040695,3
RTS0040696,1
RTS0040697,1
RTS0040698,2
RTS0040699,3
RTS0040700,4
RTS0040701,4
RTS0040702,4
RTS0040703,3
RTS0040704,2
RTS0040705,5
RTS0040706,3
RTS0040707,4
RTS0040709,1
RTS0040710,4
RTS0040711,4
RTS0040712,2
RTS0040713,2
RTS0040714,3
RTS0040715,2
RTS0040716,4
RTS0040717,1
RTS0040718,4
RTS0040719,2
RTS0040720,1
RTS0040721,3
RTS0040722,3
RTS0040723,4
RTS0040724,5
RTS0040725,6
RTS0040726,2
RTS0040727,2
RTS0040728,3
RTS0040729,3
RTS0040731,5
RTS0040732,3
RTS0040733,3
RTS0040734,2
RTS0040735,2
RTS0040736,15
RTS0040738,5
RTS0040739,5
RTS0040740,5
RTS0040741,2
RTS0040742,6
RTS0040743,6
RTS0040744,4
RTS0040746,6
RTS0040747,4
RTS0040748,4
RTS0040749,1
RTS0040750,2
RTS0040751,4
RTS0040752,2
RTS0040753,2
RTS0040754,4
RTS0040755,4
RTS0040756,2
RTS0040757,4
RTS0040758,7
RTS0040759,3
RTS0040760,2
RTS0040761,6
RTS0040762,4
RTS0040763,5
RTS0040764,4
RTS0040765,7
RTS0040766,2
RTS0040767,2
RTS0040768,4
RTS0040770,3
RTS0040771,5
RTS0040772,2
RTS0040773,6
RTS0040774,4
RTS0040775,3
RTS0040776,6
RTS0040777,6
RTS0040778,3
RTS0040779,3
RTS0040780,5
RTS0040781,1
RTS0040782,8
RTS0040783,3
RTS0040784,7
RTS0040785,7
RTS0040787,1
RTS0040788,4
RTS0040789,4
RTS0040790,4
RTS0040791,6
RTS0040792,1
RTS0040793,2
RTS0040794,3
RTS0040795,4
RTS0040796,8
RTS0040797,1
RTS0040798,2
RTS0040799,5
RTS0040800,2
RTS0040801,2
RTS0040802,3
RTS0040803,7
RTS0040804,1
RTS0040805,1
RTS0040806,3
RTS0040807,1
RTS0040808,2
RTS0040809,6
RTS0040810,2
RTS0040811,1
RTS0040812,5
RTS0040813,6
RTS0040814,5
RTS0040816,5
RTS0040817,4
RTS0040818,5
RTS0040819,6
RTS0040820,3
RTS0040821,4
RTS0040822,6
RTS0040823,2
RTS0040824,4
RTS0040825,2
RTS0040826,5
RTS0040827,3
RTS0040828,3
RTS0040830,5
RTS0040831,3
RTS0040832,3
RTS0040833,3
RTS0040834,1
RTS0040836,2
RTS0040837,5
RTS0040838,3
RTS0040839,5
RTS0040841,3
RTS0040842,6
RTS0040843,5
RTS0040844,1
RTS0040845,4
RTS0040846,4
RTS0040847,2
RTS0040848,3
RTS0040849,4
RTS0040850,2
RTS0040851,5
RTS0040852,2
RTS0040853,3
RTS0040854,2
RTS0040855,3
RTS0040856,5
RTS0040857,2
RTS0040858,1
RTS0040859,4
RTS0040860,2
RTS0040861,6
RTS0040862,3
RTS0040863,4
RTS0040864,6
RTS0040865,2
RTS0040866,2
RTS0040867,2
RTS0040868,1
RTS0040869,2
RTS0040870,2
RTS0040872,4
RTS0040873,4
RTS0040875,2
RTS0040876,1
RTS0040878,4
RTS0040879,2
RTS0040880,4
RTS0040881,5
RTS0040882,2
RTS0040883,5
RTS0040884,4
RTS0040885,4
RTS0040886,3
RTS0040887,6
RTS0040888,1
RTS0040889,3
RTS0040890,5
RTS0040891,4
RTS0040892,3
RTS0040893,4
RTS0040894,4
RTS0040895,2
RTS0040896,3
RTS0040897,2
RTS0040898,3
RTS0040899,3
RTS0040900,2
RTS0040901,5
RTS0040902,10
RTS0040903,3
RTS0040904,2
RTS0040905,2
RTS0040907,1
RTS0040908,5
RTS0040909,2
RTS0040910,3
RTS0040911,5
RTS0040912,2
RTS0040913,3
RTS0040914,5
RTS0040915,5
RTS0040916,6
RTS0040917,1
RTS0040918,3
RTS0040919,4
RTS0040920,4
RTS0040921,2
RTS0040922,1
RTS0040923,5
RTS0040924,5
RTS0040925,4
RTS0040926,3
RTS0040927,5
RTS0040928,5
RTS0040929,3
RTS0040930,4
RTS0040931,3
RTS0040932,7
RTS0040933,6
RTS0040934,1
RTS0040935,2
RTS0040936,4
RTS0040937,3
RTS0040938,3
RTS0040939,3
RTS0040940,1
RTS0040941,2
RTS0040942,3
RTS0040943,3
RTS0040944,5
RTS0040945,1
RTS0040946,1
RTS0040947,3
RTS0040948,4
RTS0040949,3
RTS0040950,2
RTS0040951,3
RTS0040952,5
RTS0040953,1
RTS0040954,6
RTS0040955,6
RTS0040956,4
RTS0040957,2
RTS0040958,3
RTS0040959,3
RTS0040960,4
RTS0040961,1
RTS0040962,2
RTS0040963,1
RTS0040964,1
RTS0040965,3
RTS0040966,3
RTS0040967,6
RTS0040968,5
RTS0040969,2
RTS0040970,1
RTS0040971,8
RTS0040973,6
RTS0040975,4
RTS0040976,2
RTS0040977,3
RTS0040978,3
RTS0040979,2
RTS0040980,2
RTS0040981,7
RTS0040982,5
RTS0040983,4
RTS0040984,3
RTS0040985,4
RTS0040986,2
RTS0040987,2
RTS0040988,3
RTS0040989,3
RTS0040990,3
RTS0040991,3
RTS0040992,4
RTS0040993,1
RTS0040994,6
RTS0040995,2
RTS0040996,3
RTS0040997,6
RTS0040998,5
RTS0040999,2
RTS0041000,1
RTS0041001,2
RTS0041002,9
RTS0041003,4
RTS0041004,4
RTS0041005,4
RTS0041006,2
RTS0041007,2
RTS0041008,6
RTS0041009,3
RTS0041010,5
RTS0041011,2
RTS0041012,2
RTS0041014,2
RTS0041015,3
RTS0041016,3
RTS0041017,3
RTS0041018,3
RTS0041020,6
RTS0041021,7
RTS0041023,4
RTS0041024,1
RTS0041025,1
RTS0041026,3
RTS0041027,2
RTS0041028,4
RTS0041029,9
RTS0041030,3
RTS0041031,5
RTS0041032,2
RTS0041033,6
RTS0041034,4
RTS0041035,3
RTS0041036,3
RTS0041037,3
RTS0041038,2
RTS0041039,1
RTS0041040,3
RTS0041042,3
RTS0041043,3
RTS0041044,4
RTS0041045,4
RTS0041046,4
RTS0041047,6
RTS0041049,4
RTS0041050,5
RTS0041051,4
RTS0041052,4
RTS0041053,2
RTS0041054,4
RTS0041055,3
RTS0041056,3
RTS0041057,5
RTS0041058,2
RTS0041059,4
RTS0041060,2
RTS0041061,1
RTS0041062,2
RTS0041063,5
RTS0041064,6
RTS0041066,3
RTS0041067,9
RTS0041068,6
RTS0041069,5
RTS0041070,5
RTS0041071,3
RTS0041072,1
RTS0041073,1
RTS0041074,2
RTS0041076,2
RTS0041077,1
RTS0041078,5
RTS0041079,1
RTS0041080,8
RTS0041081,4
RTS0041082,3
RTS0041083,4
RTS0041084,5
RTS0041085,1
RTS0041086,2
RTS0041087,4
RTS0041088,1
RTS0041089,1
RTS0041090,4
RTS0041091,6
RTS0041092,4
RTS0041093,2
RTS0041094,4
RTS0041095,4
RTS0041096,1
RTS0041097,6
RTS0041098,4
RTS0041099,3
RTS0041100,2
RTS0041101,9
RTS0041102,4
RTS0041103,2
RTS0041104,4
RTS0041105,3
RTS0041106,5
RTS0041107,1
RTS0041108,5
RTS0041109,7
RTS0041110,3
RTS0041111,5
RTS0041112,4
RTS0041113,7
RTS0041114,1
RTS0041115,2
RTS0041116,2
RTS0041117,2
RTS0041118,1
RTS0041119,4
RTS0041120,10
RTS0041121,4
RTS0041122,9
RTS0041123,1
RTS0041124,3
RTS0041125,5
RTS0041126,4
RTS0041127,2
RTS0041128,6
RTS0041129,1
RTS0041131,5
RTS0041132,4
RTS0041133,1
RTS0041134,3
RTS0041135,4
RTS0041136,7
RTS0041137,5
RTS0041138,6
RTS0041139,4
RTS0041140,5
RTS0041141,5
RTS0041142,5
RTS0041143,3
RTS0041144,3
RTS0041145,7
RTS0041146,8
RTS0041147,3
RTS0041148,2
RTS0041149,8
RTS0041150,4
RTS0041151,8
RTS0041152,1
RTS0041153,1
RTS0041154,3
RTS0041155,7
RTS0041156,4
RTS0041157,2
RTS0041158,1
RTS0041159,4
RTS0041160,4
RTS0041161,4
RTS0041163,2
RTS0041164,2
RTS0041165,3
RTS0041166,2
RTS0041167,3
RTS0041168,3
RTS0041169,3
RTS0041170,4
RTS0041171,1
RTS0041172,5
RTS0041173,2
RTS0041174,5
RTS0041175,5
RTS0041176,3
RTS0041177,3
RTS0041178,3
RTS0041179,2
RTS0041180,4
RTS0041181,3
RTS0041182,3
RTS0041183,4
RTS0041184,2
RTS0041185,3
RTS0041186,4
RTS0041189,3
RTS0041190,7
RTS0041192,1
RTS0041193,6
RTS0041194,5
RTS0041196,4
RTS0041197,2
RTS0041198,4
RTS0041199,4
RTS0041200,4
RTS0041201,1
RTS0041202,3
RTS0041203,3
RTS0041204,3
RTS0041205,4
RTS0041206,4
RTS0041208,4
RTS0041209,6
RTS0041210,1
RTS0041211,2
RTS0041212,3
RTS0041213,2
RTS0041214,3
RTS0041215,2
RTS0041216,5
RTS0041217,2
RTS0041218,2
RTS0041219,9
RTS0041220,2
RTS0041221,1
RTS0041222,1
RTS0041223,3
RTS0041224,2
RTS0041225,2
RTS0041226,2
RTS0041227,3
RTS0041228,4
RTS0041229,2
RTS0041230,3
RTS0041231,1
RTS0041232,3
RTS0041233,1
RTS0041234,2
RTS0041235,2
RTS0041236,5
RTS0041237,9
RTS0041238,4
RTS0041239,2
RTS0041240,5
RTS0041241,3
RTS0041242,7
RTS0041243,4
RTS0041244,5
RTS0041246,5
RTS0041247,4
RTS0041248,4
RTS0041249,6
RTS0041250,6
RTS0041251,4
RTS0041253,5
RTS0041254,6
RTS0041255,6
RTS0041256,2
RTS0041257,1
RTS0041258,4
RTS0041259,2
RTS0041260,2
RTS0041261,2
RTS0041262,6
RTS0041263,2
RTS0041265,6
RTS0041266,4
RTS0041267,1
RTS0041268,6
RTS0041269,7
RTS0041271,3
RTS0041272,4
RTS0041273,2
RTS0041275,1
RTS0041276,3
RTS0041277,4
RTS0041278,3
RTS0041279,3
RTS0041280,4
RTS0041281,4
RTS0041283,6
RTS0041284,5
RTS0041285,1
RTS0041286,3
RTS0041287,3
RTS0041288,2
RTS0041289,4
RTS0041290,3
RTS0041291,1
RTS0041292,3
RTS0041294,3
RTS0041295,3
RTS0041296,1
RTS0041297,2
RTS0041298,4
RTS0041299,2
RTS0041300,3
RTS0041301,5
RTS0041302,2
RTS0041303,5
RTS0041304,1
RTS0041305,4
RTS0041306,2
RTS0041307,2
RTS0041308,4
RTS0041311,3
RTS0041312,5
RTS0041314,3
RTS0041315,5
RTS0041316,6
RTS0041317,2
RTS0041318,2
RTS0041319,3
RTS0041320,2
RTS0041321,4
RTS0041322,2
RTS0041323,3
RTS0041324,2
RTS0041325,3
RTS0041326,2
RTS0041327,4
RTS0041328,4
RTS0041329,2
RTS0041330,2
RTS0041331,3
RTS0041332,5
RTS0041333,4
RTS0041334,1
RTS0041335,1
RTS0041346,9
RTS0041347,6
RTS0041348,4
RTS0041349,5
RTS0041350,4
RTS0041351,5
RTS0041352,6
RTS0041353,2
RTS0041354,3
RTS0041355,3
RTS0041356,2
RTS0041357,3
RTS0041358,7
RTS0041359,3
RTS0041360,4
RTS0041361,1
RTS0041362,2
RTS0041363,4
RTS0041364,3
RTS0041365,2
RTS0041366,4
RTS0041367,1
RTS0041368,6
RTS0041369,6
RTS0041370,2
RTS0041371,6
RTS0041372,3
RTS0041373,2
RTS0041374,2
RTS0041375,2
RTS0041376,3
RTS0041377,3
RTS0041378,5
RTS0041380,3
RTS0041381,2
RTS0041382,2
RTS0041383,4
RTS0041384,4
RTS0041385,4
RTS0041386,3
RTS0041387,4
RTS0041388,2
RTS0041389,5
RTS0041390,1
RTS0041391,2
RTS0041392,6
RTS0041393,1
RTS0041394,2
RTS0041395,7
RTS0041396,3
RTS0041397,6
RTS0041398,8
RTS0041400,4
RTS0041401,2
RTS0041402,7
RTS0041403,3
RTS0041404,3
RTS0041405,1
RTS0041406,3
RTS0041407,4
RTS0041409,2
RTS0041410,6
RTS0041411,2
RTS0041412,2
RTS0041413,7
RTS0041414,8
RTS0041415,7
RTS0041416,7
RTS0041417,3
RTS0041418,4
RTS0041419,1
RTS0041420,4
RTS0041421,6
RTS0041422,3
RTS0041423,8
RTS0041425,3
RTS0041426,2
RTS0041427,2
RTS0041428,2
RTS0041429,5
RTS0041430,8
RTS0041431,5
RTS0041432,3
RTS0041433,4
RTS0041434,1
RTS0041435,6
RTS0041437,2
RTS0041438,1
RTS0041439,6
RTS0041440,5
RTS0041441,4
RTS0041442,1
RTS0041443,6
RTS0041444,4
RTS0041445,3
RTS0041447,4
RTS0041448,6
RTS0041449,3
RTS0041450,6
RTS0041451,2
RTS0041452,3
RTS0041453,6
RTS0041454,4
RTS0041455,6
RTS0041456,1
RTS0041457,3
RTS0041458,5
RTS0041459,2
RTS0041460,5
RTS0041461,2
RTS0041462,6
RTS0041463,4
RTS0041464,4
RTS0041465,4
RTS0041466,5
RTS0041467,4
RTS0041468,3
RTS0041469,1
RTS0041470,4
RTS0041471,4
RTS0041472,2
RTS0041473,3
RTS0041474,5
RTS0041475,3
RTS0041476,2
RTS0041477,3
RTS0041478,1
RTS0041479,3
RTS0041480,2
RTS0041481,3
RTS0041482,2
RTS0041483,3
RTS0041484,2
RTS0041485,2
RTS0041487,1
RTS0041488,3
RTS0041489,4
RTS0041490,3
RTS0041491,4
RTS0041492,1
RTS0041493,2
RTS0041494,4
RTS0041495,2
RTS0041496,1
RTS0041497,3
RTS0041498,2
RTS0041499,7
RTS0041500,2
RTS0041501,1
RTS0041502,5
RTS0041503,2
RTS0041504,5
RTS0041505,3
RTS0041506,4
RTS0041507,3
RTS0041508,2
RTS0041509,6
RTS0041510,3
RTS0041511,2
RTS0041512,4
RTS0041513,2
RTS0041514,1
RTS0041515,5
RTS0041516,1
RTS0041517,4
RTS0041518,3
RTS0041519,3
RTS0041520,1
RTS0041521,3
RTS0041522,5
RTS0041523,2
RTS0041524,4
RTS0041525,7
RTS0041526,7
RTS0041527,4
RTS0041528,7
RTS0041529,3
RTS0041530,3
RTS0041531,1
RTS0041533,1
RTS0041534,4
RTS0041535,2
RTS0041536,1
RTS0041537,3
RTS0041538,2
RTS0041540,2
RTS0041541,4
RTS0041542,2
RTS0041543,5
RTS0041544,5
RTS0041545,1
RTS0041546,1
RTS0041547,4
RTS0041548,2
RTS0041549,1
RTS0041550,4
RTS0041551,2
RTS0041552,3
RTS0041553,3
RTS0041554,3
RTS0041555,4
RTS0041556,2
RTS0041557,2
RTS0041558,2
RTS0041559,2
RTS0041560,6
RTS0041561,1
RTS0041562,8
RTS0041563,1
RTS0041564,3
RTS0041565,2
RTS0041566,4
RTS0041567,2
RTS0041568,5
RTS0041569,7
RTS0041570,4
RTS0041571,2
RTS0041572,2
RTS0041573,1
RTS0041574,3
RTS0041575,1
RTS0041576,3
RTS0041577,3
RTS0041578,2
RTS0041580,1
RTS0041581,4
RTS0041582,6
RTS0041583,1
RTS0041584,3
RTS0041585,3
RTS0041586,4
RTS0041587,4
RTS0041588,2
RTS0041589,4
RTS0041590,2
RTS0041591,1
RTS0041592,1
RTS0041593,3
RTS0041594,2
RTS0041595,1
RTS0041596,3
RTS0041597,2
RTS0041598,3
RTS0041599,5
RTS0041600,5
RTS0041601,4
RTS0041602,4
RTS0041603,2
RTS0041604,1
RTS0041605,2
RTS0041606,3
RTS0041607,3
RTS0041608,2
RTS0041609,3
RTS0041610,3
RTS0041611,2
RTS0041612,2
RTS0041613,4
RTS0041614,3
RTS0041615,1
RTS0041616,3
RTS0041617,1
RTS0041618,2
RTS0041619,1
RTS0041620,4
RTS0041621,1
RTS0041622,2
RTS0041623,4
RTS0041624,3
RTS0041625,6
RTS0041627,2
RTS0041628,7
RTS0041629,5
RTS0041630,2
RTS0041631,3
RTS0041632,2
RTS0041633,6
RTS0041634,4
RTS0041635,2
RTS0041636,5
RTS0041637,3
RTS0041638,4
RTS0041639,2
RTS0041640,1
RTS0041641,5
RTS0041643,4
RTS0041644,2
RTS0041645,3
RTS0041646,3
RTS0041647,3
RTS0041648,1
RTS0041649,2
RTS0041650,4
RTS0041651,2
RTS0041652,3
RTS0041653,7
RTS0041654,1
RTS0041655,2
RTS0041656,2
RTS0041657,4
RTS0041658,4
RTS0041659,3
RTS0041660,2
RTS0041661,3
RTS0041662,5
RTS0041664,1
RTS0041665,2
RTS0041666,4
RTS0041667,2
RTS0041668,3
RTS0041669,6
RTS0041670,5
RTS0041671,5
RTS0041672,2
RTS0041673,2
RTS0041674,3
RTS0041675,3
RTS0041676,6
RTS0041677,4
RTS0041678,3
RTS0041679,4
RTS0041680,5
RTS0041681,1
RTS0041682,2
RTS0041683,7
RTS0041684,3
RTS0041685,4
RTS0041686,6
RTS0041687,1
RTS0041688,5
RTS0041689,1
RTS0041690,5
RTS0041691,4
RTS0041692,2
RTS0041693,1
RTS0041694,3
RTS0041695,5
RTS0041696,4
RTS0041697,2
RTS0041698,2
RTS0041700,1
RTS0041701,2
RTS0041702,1
RTS0041703,3
RTS0041704,1
RTS0041706,4
RTS0041708,1
RTS0041709,6
RTS0041710,1
RTS0041711,3
RTS0041712,1
RTS0041713,2
RTS0041714,2
RTS0041715,4
RTS0041717,1
RTS0041718,1
RTS0041719,3
RTS0041720,1
RTS0041721,4
RTS0041722,3
RTS0041723,1
RTS0041724,3
RTS0041725,3
RTS0041726,1
RTS0041727,3
RTS0041728,2
RTS0041729,1
RTS0041730,1
RTS0041731,2
RTS0041732,3
RTS0041733,3
RTS0041734,6
RTS0041735,2
RTS0041736,2
RTS0041737,2
RTS0041738,8
RTS0041739,3
RTS0041741,2
RTS0041742,3
RTS0041743,5
RTS0041744,4
RTS0041745,2
RTS0041746,7
RTS0041747,5
RTS0041748,2
RTS0041749,1
RTS0041750,3
RTS0041751,3
RTS0041752,5
RTS0041753,3
RTS0041754,2
RTS0041755,1
RTS0041757,7
RTS0041758,3
RTS0041760,6
RTS0041761,4
RTS0041762,1
RTS0041763,6
RTS0041764,1
RTS0041765,2
RTS0041766,4
RTS0041767,5
RTS0041768,1
RTS0041769,1
RTS0041770,7
RTS0041771,6
RTS0041772,2
RTS0041773,2
RTS0041774,3
RTS0041775,5
RTS0041776,2
RTS0041777,3
RTS0041778,4
RTS0041779,3
RTS0041780,7
RTS0041781,1
RTS0041782,2
RTS0041784,3
RTS0041785,1
RTS0041787,5
RTS0041788,4
RTS0041789,6
RTS0041790,3
RTS0041791,3
RTS0041793,2
RTS0041794,6
RTS0041795,4
RTS0041796,1
RTS0041797,2
RTS0041798,1
RTS0041799,3
RTS0041801,2
RTS0041802,5
RTS0041803,5
RTS0041804,3
RTS0041805,2
RTS0041806,1
RTS0041807,2
RTS0041808,6
RTS0041810,1
RTS0041811,3
RTS0041812,1
RTS0041813,4
RTS0041814,1
RTS0041815,5
RTS0041816,2
RTS0041817,5
RTS0041818,4
RTS0041819,6
RTS0041820,3
RTS0041821,5
RTS0041822,3
RTS0041824,3
RTS0041825,2
RTS0041826,4
RTS0041827,5
RTS0041828,1
RTS0041829,1
RTS0041830,3
RTS0041831,4
RTS0041832,3
RTS0041833,2
RTS0041834,5
RTS0041835,3
RTS0041836,2
RTS0041837,3
RTS0041838,2
RTS0041839,3
RTS0041840,2
RTS0041841,2
RTS0041842,3
RTS0041843,4
RTS0041844,4
RTS0041845,1
RTS0041846,1
RTS0041847,3
RTS0041848,2
RTS0041849,4
RTS0041850,1
RTS0041851,1
RTS0041852,3
RTS0041853,1
RTS0041854,6
RTS0041855,5
RTS0041856,1
RTS0041857,3
RTS0041858,2
RTS0041859,7
RTS0041860,1
RTS0041861,3
RTS0041862,4
RTS0041863,3
RTS0041864,1
RTS0041865,3
RTS0041866,2
RTS0041867,5
RTS0041869,1
RTS0041870,3
RTS0041871,2
RTS0041872,5
RTS0041873,5
RTS0041874,4
RTS0041875,1
RTS0041876,1
RTS0041879,1
RTS0041880,5
RTS0041881,1
RTS0041882,4
RTS0041883,5
RTS0041884,3
RTS0041885,7
RTS0041886,5
RTS0041887,1
RTS0041888,2
RTS0041890,4
RTS0041891,4
RTS0041892,4
RTS0041893,3
RTS0041894,5
RTS0041895,2
RTS0041896,4
RTS0041897,3
RTS0041898,6
RTS0041899,3
RTS0041900,5
RTS0041901,5
RTS0041902,2
RTS0041903,7
RTS0041904,5
RTS0041905,4
RTS0041906,9
RTS0041907,5
RTS0041908,1
RTS0041909,4
RTS0041910,3
RTS0041911,1
RTS0041912,7
RTS0041913,4
RTS0041914,3
RTS0041915,5
RTS0041916,6
RTS0041917,3
RTS0041918,4
RTS0041919,2
RTS0041920,1
RTS0041922,2
RTS0041923,1
RTS0041925,3
RTS0041926,5
RTS0041927,1
RTS0041928,2
RTS0041930,5
RTS0041931,3
RTS0041932,1
RTS0041933,4
RTS0041934,6
RTS0041935,1
RTS0041936,3
RTS0041937,7
RTS0041938,2
RTS0041939,1
RTS0041940,6
RTS0041941,2
RTS0041942,5
RTS0041943,6
RTS0041944,6
RTS0041945,2
RTS0041946,1
RTS0041947,1
RTS0041948,1
RTS0041949,2
RTS0041950,4
RTS0041951,2
RTS0041952,5
RTS0041953,1
RTS0041954,6
RTS0041955,4
RTS0041956,1
RTS0041958,7
RTS0041959,3
RTS0041960,2
RTS0041961,3
RTS0041962,5
RTS0041963,5
RTS0041964,5
RTS0041965,2
RTS0041966,2
RTS0041967,5
RTS0041968,3
RTS0041969,2
RTS0041971,3
RTS0041972,2
RTS0041973,1
RTS0041974,4
RTS0041975,1
RTS0041976,2
RTS0041977,1
RTS0041978,3
RTS0041979,3
RTS0041980,5
RTS0041981,2
RTS0041982,1
RTS0041983,2
RTS0041984,2
RTS0041985,3
RTS0041986,4
RTS0041987,3
RTS0041988,3
RTS0041989,5
RTS0041990,7
RTS0041991,4
RTS0041992,1
RTS0041993,5
RTS0041994,4
RTS0041995,3
RTS0041996,3
RTS0041997,4
RTS0041998,3
RTS0041999,6
RTS0042000,3
RTS0042001,5
RTS0042002,2
RTS0042003,1
RTS0042004,3
RTS0042005,2
RTS0042006,2
RTS0042007,3
RTS0042008,3
RTS0042009,5
RTS0042010,2
RTS0042011,4
RTS0042012,4
RTS0042013,3
RTS0042014,5
RTS0042015,5
RTS0042016,2
RTS0042017,2
RTS0042018,3
RTS0042019,4
RTS0042020,4
RTS0042021,3
RTS0042022,2
RTS0042023,1
RTS0042024,2
RTS0042025,1
RTS0042026,4
RTS0042027,6
RTS0042028,3
RTS0042029,3
RTS0042030,1
RTS0042031,3
RTS0042032,3
RTS0042033,3
RTS0042034,3
RTS0042035,5
RTS0042036,1
RTS0042038,4
RTS0042039,2
RTS0042040,2
RTS0042041,1
RTS0042042,5
RTS0042043,4
RTS0042044,2
RTS0042046,4
RTS0042047,4
RTS0042048,2
RTS0042050,3
RTS0042051,2
RTS0042052,3
RTS0042053,4
RTS0042055,2
RTS0042056,7
RTS0042057,2
RTS0042058,6
RTS0042059,1
RTS0042060,1
RTS0042061,3
RTS0042062,2
RTS0042063,5
RTS0042064,3
RTS0042065,3
RTS0042066,3
RTS0042067,1
RTS0042068,5
RTS0042069,6
RTS0042071,3
RTS0042072,3
RTS0042073,4
RTS0042074,4
RTS0042075,2
RTS0042076,3
RTS0042077,4
RTS0042078,2
RTS0042079,3
RTS0042080,1
RTS0042081,2
RTS0042082,4
RTS0042083,2
RTS0042084,1
RTS0042085,5
RTS0042086,4
RTS0042087,3
RTS0042088,5
RTS0042089,1
RTS0042090,7
RTS0042091,2
RTS0042092,5
RTS0042093,3
RTS0042094,1
RTS0042095,4
RTS0042096,6
RTS0042097,1
RTS0042098,2
RTS0042099,7
RTS0042100,3
RTS0042101,4
RTS0042102,4
RTS0042103,1
RTS0042104,1
RTS0042105,3
RTS0042107,5
RTS0042108,1
RTS0042109,2
RTS0042110,4
RTS0042111,3
RTS0042112,3
RTS0042113,2
RTS0042114,3
RTS0042115,4
RTS0042116,7
RTS0042117,3
RTS0042118,1
RTS0042119,2
RTS0042120,4
RTS0042122,7
RTS0042123,2
RTS0042124,2
RTS0042125,4
RTS0042126,2
RTS0042127,1
RTS0042128,2
RTS0042129,5
RTS0042130,5
RTS0042131,6
RTS0042132,2
RTS0042133,3
RTS0042134,2
RTS0042135,8
RTS0042136,4
RTS0042137,5
RTS0042138,5
RTS0042139,2
RTS0042140,1
RTS0042141,3
RTS0042142,1
RTS0042144,3
RTS0042145,4
RTS0042146,2
RTS0042147,3
RTS0042148,4
RTS0042149,6
RTS0042150,6
RTS0042151,1
RTS0042152,5
RTS0042153,6
RTS0042154,6
RTS0042155,2
RTS0042156,5
RTS0042157,3
RTS0042160,5
RTS0042161,3
RTS0042162,2
RTS0042163,3
RTS0042164,6
RTS0042165,3
RTS0042166,3
RTS0042167,4
RTS0042168,2
RTS0042169,3
RTS0042171,3
RTS0042172,2
RTS0042173,2
RTS0042174,2
RTS0042175,6
RTS0042176,7
RTS0042177,4
RTS0042178,4
RTS0042179,3
RTS0042180,4
RTS0042181,3
RTS0042182,3
RTS0042183,4
RTS0042184,4
RTS0042185,1
RTS0042186,8
RTS0042187,2
RTS0042188,1
RTS0042189,4
RTS0042190,4
RTS0042191,7
RTS0042192,3
RTS0042193,3
RTS0042194,4
RTS0042195,1
RTS0042196,5
RTS0042197,5
RTS0042198,2
RTS0042199,2
RTS0042200,4
RTS0042201,7
RTS0042202,2
RTS0042203,2
RTS0042204,4
RTS0042205,2
RTS0042206,2
RTS0042207,6
RTS0042208,3
RTS0042209,5
RTS0042210,1
RTS0042211,2
RTS0042212,2
RTS0042213,1
RTS0042214,5
RTS0042215,2
RTS0042216,5
RTS0042217,1
RTS0042218,4
RTS0042219,2
RTS0042220,1
RTS0042221,1
RTS0042222,3
RTS0042223,3
RTS0042224,4
RTS0042225,2
RTS0042226,3
RTS0042227,3
RTS0042228,4
RTS0042229,3
RTS0042230,2
RTS0042231,3
RTS0042232,3
RTS0042233,5
RTS0042234,2
RTS0042235,2
RTS0042236,6
RTS0042237,7
RTS0042238,4
RTS0042239,5
RTS0042240,1
RTS0042241,5
RTS0042242,5
RTS0042243,2
RTS0042244,5
RTS0042245,5
RTS0042246,2
RTS0042247,1
RTS0042248,4
RTS0042249,3
RTS0042250,1
RTS0042252,3
RTS0042253,6
RTS0042254,3
RTS0042255,7
RTS0042256,3
RTS0042257,4
RTS0042258,4
RTS0042259,5
RTS0042260,1
RTS0042261,5
RTS0042262,2
RTS0042263,1
RTS0042264,1
RTS0042265,4
RTS0042266,4
RTS0042267,3
RTS0042268,2
RTS0042270,4
RTS0042271,2
RTS0042272,2
RTS0042273,4
RTS0042274,7
RTS0042275,2
RTS0042276,4
RTS0042277,2
RTS0042278,4
RTS0042279,2
RTS0042280,4
RTS0042281,4
RTS0042282,3
RTS0042283,5
RTS0042284,4
RTS0042285,2
RTS0042286,2
RTS0042288,3
RTS0042289,3
RTS0042290,5
RTS0042291,3
RTS0042292,2
RTS0042293,4
RTS0042294,2
RTS0042295,6
RTS0042296,1
RTS0042297,2
RTS0042298,2
RTS0042299,2
RTS0042300,6
RTS0042301,2
RTS0042303,1
RTS0042304,3
RTS0042305,6
RTS0042306,1
RTS0042307,3
RTS0042308,1
RTS0042309,2
RTS0042310,3
RTS0042311,1
RTS0042312,1
RTS0042313,4
RTS0042314,3
RTS0042315,4
RTS0042316,5
RTS0042317,4
RTS0042318,4
RTS0042319,2
RTS0042321,5
RTS0042322,2
RTS0042323,6
RTS0042324,5
RTS0042325,3
RTS0042326,2
RTS0042327,5
RTS0042328,1
RTS0042329,2
RTS0042330,6
RTS0042331,4
RTS0042332,4
RTS0042333,1
RTS0042334,6
RTS0042335,6
RTS0042336,5
RTS0042337,4
RTS0042339,3
RTS0042340,5
RTS0042341,4
RTS0042342,1
RTS0042343,3
RTS0042344,1
RTS0042345,5
RTS0042346,3
RTS0042347,4
RTS0042348,4
RTS0042349,4
RTS0042350,6
RTS0042351,2
RTS0042352,2
RTS0042353,2
RTS0042354,2
RTS0042355,2
RTS0042356,1
RTS0042357,1
RTS0042358,6
RTS0042359,2
RTS0042360,5
RTS0042361,5
RTS0042362,1
RTS0042363,1
RTS0042364,4
RTS0042365,2
RTS0042366,3
RTS0042367,4
RTS0042368,3
RTS0042369,3
RTS0042370,2
RTS0042371,8
RTS0042372,4
RTS0042373,5
RTS0042374,3
RTS0042375,4
RTS0042376,2
RTS0042377,6
RTS0042378,2
RTS0042379,8
RTS0042380,2
RTS0042381,2
RTS0042382,2
RTS0042383,5
RTS0042384,4
RTS0042385,2
RTS0042386,2
RTS0042387,2
RTS0042388,5
RTS0042389,3
RTS0042390,2
RTS0042391,3
RTS0042392,3
RTS0042393,5
RTS0042394,2
RTS0042395,3
RTS0042396,5
RTS0042397,3
RTS0042398,5
RTS0042399,2
RTS0042400,2
RTS0042401,5
RTS0042402,1
RTS0042403,5
RTS0042404,2
RTS0042405,3
RTS0042406,6
RTS0042407,4
RTS0042408,4
RTS0042409,2
RTS0042410,4
RTS0042411,2
RTS0042412,4
RTS0042413,2
RTS0042414,5
RTS0042416,6
RTS0042417,8
RTS0042418,4
RTS0042419,3
RTS0042420,3
RTS0042421,4
RTS0042422,4
RTS0042423,2
RTS0042424,3
RTS0042425,1
RTS0042426,5
RTS0042427,2
RTS0042428,4
RTS0042429,3
RTS0042430,3
RTS0042431,7
RTS0042432,1
RTS0042433,2
RTS0042434,2
RTS0042435,3
RTS0042436,2
RTS0042437,3
RTS0042438,8
RTS0042439,5
RTS0042440,2
RTS0042441,2
RTS0042442,1
RTS0042443,5
RTS0042444,1
RTS0042445,2
RTS0042446,4
RTS0042447,7
RTS0042448,2
RTS0042449,2
RTS0042450,5
RTS0042451,5
RTS0042452,3
RTS0042453,2
RTS0042454,4
RTS0042455,1
RTS0042456,3
RTS0042457,2
RTS0042458,7
RTS0042460,2
RTS0042461,2
RTS0042462,4
RTS0042463,5
RTS0042464,3
RTS0042465,3
RTS0042466,1
RTS0042467,7
RTS0042468,5
RTS0042469,2
RTS0042470,4
RTS0042472,2
RTS0042473,4
RTS0042474,4
RTS0042475,4
RTS0042476,6
RTS0042477,1
RTS0042478,2
RTS0042479,3
RTS0042480,6
RTS0042481,1
RTS0042484,1
RTS0042485,2
RTS0042486,2
RTS0042487,4
RTS0042488,2
RTS0042489,2
RTS0042490,3
RTS0042491,4
RTS0042492,2
RTS0042493,2
RTS0042494,7
RTS0042495,3
RTS0042496,4
RTS0042497,3
RTS0042498,4
RTS0042499,3
RTS0042500,7
RTS0042501,2
RTS0042502,1
RTS0042503,1
RTS0042505,5
RTS0042506,1
RTS0042507,6
RTS0042509,2
RTS0042510,1
RTS0042515,2
RTS0042522,4
RTS0042526,3
RTS0042527,3
RTS0042528,1
RTS0042529,1
RTS0042530,2
RTS0042531,4
RTS0042532,2
RTS0042533,4
RTS0042534,2
RTS0042535,3
RTS0042536,2
RTS0042537,2
RTS0042538,3
RTS0042539,2
RTS0042540,2
RTS0042541,7
RTS0042542,2
RTS0042543,4
RTS0042544,2
RTS0042545,2
RTS0042546,3
RTS0042547,5
RTS0042548,6
RTS0042549,1
RTS0042550,4
RTS0042551,5
RTS0042552,3
RTS0042553,2
RTS0042554,5
RTS0042555,2
RTS0042556,2
RTS0042557,3
RTS0042558,2
RTS0042559,3
RTS0042561,2
RTS0042562,4
RTS0042563,5
RTS0042564,4
RTS0042565,3
RTS0042566,1
RTS0042567,5
RTS0042568,1
RTS0042569,3
RTS0042570,5
RTS0042571,5
RTS0042572,4
RTS0042573,2
RTS0042574,1
RTS0042575,3
RTS0042576,3
RTS0042577,5
RTS0042578,1
RTS0042579,2
RTS0042580,6
RTS0042581,4
RTS0042582,6
RTS0042583,9
RTS0042584,5
RTS0042585,1
RTS0042586,3
RTS0042587,3
RTS0042588,2
RTS0042589,4
RTS0042590,5
RTS0042591,3
RTS0042592,2
RTS0042593,1
RTS0042594,1
RTS0042595,4
RTS0042596,4
RTS0042597,1
RTS0042598,4
RTS0042599,2
RTS0042600,3
RTS0042601,3
RTS0042602,3
RTS0042603,4
RTS0042604,4
RTS0042605,2
RTS0042606,4
RTS0042607,4
RTS0042608,7
RTS0042609,3
RTS0042610,2
RTS0042611,2
RTS0042612,4
RTS0042613,3
RTS0042614,4
RTS0042615,3
RTS0042616,4
RTS0042617,2
RTS0042618,1
RTS0042620,2
RTS0042621,4
RTS0042622,3
RTS0042623,4
RTS0042624,1
RTS0042625,1
RTS0042626,3
RTS0042627,6
RTS0042628,2
RTS0042629,1
RTS0042630,2
RTS0042631,2
RTS0042633,2
RTS0042634,4
RTS0042635,3
RTS0042636,5
RTS0042637,3
RTS0042638,2
RTS0042639,1
RTS0042640,5
RTS0042641,2
RTS0042642,2
RTS0042643,2
RTS0042644,6
RTS0042645,3
RTS0042646,2
RTS0042647,2
RTS0042648,4
RTS0042649,3
RTS0042650,1
RTS0042651,1
RTS0042652,2
RTS0042653,4
RTS0042654,5
RTS0042655,5
RTS0042656,5
RTS0042657,3
RTS0042658,5
RTS0042659,4
RTS0042661,5
RTS0042662,3
RTS0042663,3
RTS0042665,4
RTS0042666,5
RTS0042667,4
RTS0042668,5
RTS0042669,4
RTS0042670,2
RTS0042671,2
RTS0042672,3
RTS0042673,2
RTS0042675,2
RTS0042676,1
RTS0042678,1
RTS0042679,1
RTS0042680,1
RTS0042681,1
RTS0042682,3
RTS0042683,5
RTS0042684,2
RTS0042685,2
RTS0042686,8
RTS0042687,2
RTS0042688,3
RTS0042690,5
RTS0042691,5
RTS0042692,4
RTS0042693,6
RTS0042695,7
RTS0042696,3
RTS0042697,3
RTS0042698,1
RTS0042699,6
RTS0042700,6
RTS0042701,2
RTS0042702,1
RTS0042703,2
RTS0042704,5
RTS0042705,2
RTS0042706,2
RTS0042707,2
RTS0042708,3
RTS0042709,2
RTS0042710,3
RTS0042711,2
RTS0042712,7
RTS0042713,4
RTS0042714,1
RTS0042715,3
RTS0042716,3
RTS0042717,1
RTS0042718,3
RTS0042719,3
RTS0042720,2
RTS0042721,5
RTS0042722,3
RTS0042723,5
RTS0042724,1
RTS0042725,2
RTS0042726,4
RTS0042727,3
RTS0042728,4
RTS0042729,4
RTS0042730,3
RTS0042731,3
RTS0042732,2
RTS0042733,3
RTS0042734,4
RTS0042735,2
RTS0042736,2
RTS0042737,2
RTS0042738,3
RTS0042739,6
RTS0042740,2
RTS0042741,4
RTS0042743,2
RTS0042744,2
RTS0042745,4
RTS0042746,2
RTS0042747,2
RTS0042748,1
RTS0042749,2
RTS0042750,1
RTS0042751,3
RTS0042752,4
RTS0042753,3
RTS0042755,2
RTS0042756,6
RTS0042757,3
RTS0042758,2
RTS0042759,1
RTS0042762,3
RTS0042763,3
RTS0042764,6
RTS0042765,5
RTS0042766,5
RTS0042767,3
RTS0042768,4
RTS0042769,1
RTS0042770,2
RTS0042771,2
RTS0042772,6
RTS0042773,3
RTS0042774,8
RTS0042776,1
RTS0042777,8
RTS0042778,3
RTS0042779,4
RTS0042781,4
RTS0042782,2
RTS0042783,5
RTS0042784,2
RTS0042785,5
RTS0042786,3
RTS0042787,4
RTS0042788,4
RTS0042789,4
RTS0042790,5
RTS0042791,2
RTS0042792,1
RTS0042793,2
RTS0042794,3
RTS0042795,3
RTS0042796,4
RTS0042797,3
RTS0042798,2
RTS0042799,3
RTS0042800,6
RTS0042801,5
RTS0042802,1
RTS0042803,4
RTS0042804,3
RTS0042805,5
RTS0042806,4
RTS0042807,2
RTS0042808,5
RTS0042809,4
RTS0042810,3
RTS0042811,7
RTS0042812,4
RTS0042813,3
RTS0042814,3
RTS0042815,3
RTS0042817,2
RTS0042818,3
RTS0042819,5
RTS0042820,3
RTS0042822,3
RTS0042823,2
RTS0042824,5
RTS0042825,5
RTS0042826,3
RTS0042827,9
RTS0042828,1
RTS0042829,3
RTS0042830,5
RTS0042831,2
RTS0042832,5
RTS0042833,3
RTS0042834,4
RTS0042835,2
RTS0042836,5
RTS0042837,5
RTS0042838,2
RTS0042839,3
RTS0042840,3
RTS0042842,4
RTS0042843,4
RTS0042844,1
RTS0042845,6
RTS0042846,2
RTS0042847,7
RTS0042848,5
RTS0042849,6
RTS0042850,3
RTS0042851,5
RTS0042852,6
RTS0042853,4
RTS0042854,1
RTS0042855,1
RTS0042856,2
RTS0042857,2
RTS0042858,8
RTS0042859,2
RTS0042860,4
RTS0042861,4
RTS0042862,2
RTS0042863,3
RTS0042864,1
RTS0042865,2
RTS0042866,3
RTS0042867,5
RTS0042868,3
RTS0042869,4
RTS0042870,4
RTS0042871,4
RTS0042872,2
RTS0042873,2
RTS0042874,2
RTS0042875,4
RTS0042876,3
RTS0042877,5
RTS0042879,4
RTS0042880,5
RTS0042881,3
RTS0042882,5
RTS0042883,3
RTS0042884,5
RTS0042885,3
RTS0042886,3
RTS0042887,1
RTS0042888,1
RTS0042889,3
RTS0042890,4
RTS0042891,2
RTS0042892,6
RTS0042893,8
RTS0042894,3
RTS0042895,1
RTS0042896,7
RTS0042897,5
RTS0042898,5
RTS0042899,3
RTS0042900,1
RTS0042901,3
RTS0042902,3
RTS0042903,1
RTS0042904,5
RTS0042905,3
RTS0042906,4
RTS0042907,1
RTS0042908,4
RTS0042909,2
RTS0042910,3
RTS0042911,4
RTS0042912,2
RTS0042913,3
RTS0042914,4
RTS0042915,4
RTS0042916,5
RTS0042917,3
RTS0042918,1
RTS0042919,7
RTS0042920,2
RTS0042921,3
RTS0042922,3
RTS0042923,4
RTS0042924,4
RTS0042925,7
RTS0042926,4
RTS0042927,1
RTS0042928,2
RTS0042929,2
RTS0042930,4
RTS0042931,2
RTS0042933,3
RTS0042934,4
RTS0042935,2
RTS0042936,2
RTS0042937,3
RTS0042938,7
RTS0042940,3
RTS0042941,4
RTS0042942,3
RTS0042943,3
RTS0042944,3
RTS0042945,3
RTS0042946,3
RTS0042947,3
RTS0042948,2
RTS0042949,1
RTS0042950,6
RTS0042951,5
RTS0042952,1
RTS0042953,6
RTS0042954,4
RTS0042955,2
RTS0042956,2
RTS0042957,5
RTS0042958,5
RTS0042959,3
RTS0042960,4
RTS0042961,2
RTS0042963,5
RTS0042964,3
RTS0042965,1
RTS0042966,6
RTS0042968,3
RTS0042969,3
RTS0042970,2
RTS0042971,3
RTS0042972,5
RTS0042973,3
RTS0042974,2
RTS0042975,1
RTS0042976,5
RTS0042977,3
RTS0042978,3
RTS0042980,1
RTS0042981,2
RTS0042982,1
RTS0042983,4
RTS0042984,4
RTS0042985,3
RTS0042986,5
RTS0042987,2
RTS0042988,2
RTS0042989,4
RTS0042990,2
RTS0042991,3
RTS0042992,2
RTS0042993,1
RTS0042994,2
RTS0042995,6
RTS0042996,3
RTS0042997,3
RTS0042998,2
RTS0042999,5
RTS0043000,6
RTS0043001,6
RTS0043002,6
RTS0043003,4
RTS0043004,4
RTS0043005,2
RTS0043006,2
RTS0043007,6
RTS0043008,3
RTS0043009,4
RTS0043010,3
RTS0043011,6
RTS0043012,2
RTS0043013,4
RTS0043014,4
RTS0043015,3
RTS0043016,4
RTS0043017,3
RTS0043018,2
RTS0043019,3
RTS0043020,6
RTS0043021,4
RTS0043022,3
RTS0043023,1
RTS0043024,2
RTS0043025,2
RTS0043026,2
RTS0043028,6
RTS0043029,3
RTS0043030,1
RTS0043031,3
RTS0043032,5
RTS0043033,2
RTS0043034,1
RTS0043035,2
RTS0043036,2
RTS0043037,4
RTS0043038,4
RTS0043040,7
RTS0043041,3
RTS0043042,5
RTS0043043,6
RTS0043044,1
RTS0043045,5
RTS0043046,3
RTS0043047,2
RTS0043048,7
RTS0043049,5
RTS0043050,1
RTS0043051,5
RTS0043052,2
RTS0043053,2
RTS0043054,1
RTS0043055,1
RTS0043056,3
RTS0043058,5
RTS0043059,2
RTS0043060,2
RTS0043061,5
RTS0043062,1
RTS0043063,3
RTS0043064,4
RTS0043065,4
RTS0043066,4
RTS0043067,2
RTS0043068,5
RTS0043069,1
RTS0043070,3
RTS0043071,3
RTS0043072,7
RTS0043073,6
RTS0043074,1
RTS0043075,2
RTS0043076,5
RTS0043077,5
RTS0043078,1
RTS0043079,4
RTS0043080,2
RTS0043081,1
RTS0043082,6
RTS0043083,1
RTS0043084,5
RTS0043085,7
RTS0043086,7
RTS0043087,2
RTS0043088,4
RTS0043089,5
RTS0043090,3
RTS0043091,2
RTS0043092,1
RTS0043093,4
RTS0043094,2
RTS0043095,5
RTS0043096,4
RTS0043098,4
RTS0043099,2
RTS0043100,6
RTS0043101,5
RTS0043102,3
RTS0043103,1
RTS0043104,4
RTS0043105,3
RTS0043106,4
RTS0043107,3
RTS0043108,2
RTS0043109,2
RTS0043110,2
RTS0043111,4
RTS0043112,7
RTS0043113,2
RTS0043114,3
RTS0043115,2
RTS0043117,5
RTS0043118,1
RTS0043119,3
RTS0043120,2
RTS0043121,3
RTS0043122,4
RTS0043124,3
RTS0043125,6
RTS0043126,4
RTS0043127,1
RTS0043128,5
RTS0043129,3
RTS0043130,1
RTS0043132,2
RTS0043133,1
RTS0043134,2
RTS0043135,4
RTS0043136,2
RTS0043137,1
RTS0043138,3
RTS0043139,3
RTS0043140,2
RTS0043141,2
RTS0043142,3
RTS0043143,4
RTS0043144,6
RTS0043145,1
RTS0043146,3
RTS0043147,4
RTS0043148,5
RTS0043149,1
RTS0043151,1
RTS0043152,6
RTS0043153,6
RTS0043154,4
RTS0043155,4
RTS0043156,2
RTS0043157,1
RTS0043159,5
RTS0043160,4
RTS0043161,3
RTS0043162,2
RTS0043163,4
RTS0043164,4
RTS0043165,4
RTS0043167,1
RTS0043168,5
RTS0043169,6
RTS0043170,2
RTS0043171,3
RTS0043172,8
RTS0043173,4
RTS0043174,3
RTS0043176,1
RTS0043177,2
RTS0043178,5
RTS0043179,4
RTS0043180,3
RTS0043181,3
RTS0043182,2
RTS0043183,2
RTS0043184,5
RTS0043185,2
RTS0043186,4
RTS0043187,1
RTS0043188,3
RTS0043189,5
RTS0043190,5
RTS0043191,4
RTS0043192,3
RTS0043193,3
RTS0043194,1
RTS0043195,5
RTS0043196,8
RTS0043197,3
RTS0043198,3
RTS0043199,5
RTS0043200,2
RTS0043201,3
RTS0043202,4
RTS0043204,4
RTS0043205,3
RTS0043206,5
RTS0043207,4
RTS0043208,3
RTS0043209,5
RTS0043210,3
RTS0043211,3
RTS0043212,1
RTS0043214,3
RTS0043215,4
RTS0043216,5
RTS0043217,4
RTS0043218,1
RTS0043219,2
RTS0043220,3
RTS0043221,2
RTS0043222,5
RTS0043223,1
RTS0043224,2
RTS0043225,3
RTS0043226,2
RTS0043227,1
RTS0043228,1
RTS0043229,1
RTS0043230,12
RTS0043232,2
RTS0043233,5
RTS0043234,3
RTS0043235,7
RTS0043236,2
RTS0043237,7
RTS0043238,2
RTS0043239,3
RTS0043240,6
RTS0043241,2
RTS0043242,3
RTS0043243,2
RTS0043244,1
RTS0043246,6
RTS0043247,5
RTS0043249,5
RTS0043250,3
RTS0043251,1
RTS0043252,2
RTS0043253,4
RTS0043254,6
RTS0043255,3
RTS0043256,2
RTS0043257,5
RTS0043258,4
RTS0043259,1
RTS0043260,7
RTS0043261,5
RTS0043262,3
RTS0043263,1
RTS0043264,1
RTS0043265,5
RTS0043266,8
RTS0043267,7
RTS0043269,2
RTS0043270,5
RTS0043271,5
RTS0043272,2
RTS0043273,5
RTS0043274,3
RTS0043275,6
RTS0043276,2
RTS0043277,5
RTS0043278,3
RTS0043279,4
RTS0043280,3
RTS0043281,2
RTS0043282,1
RTS0043283,5
RTS0043284,6
RTS0043285,7
RTS0043286,4
RTS0043287,3
RTS0043288,3
RTS0043289,2
RTS0043290,1
RTS0043291,5
RTS0043292,5
RTS0043293,3
RTS0043294,6
RTS0043296,2
RTS0043297,2
RTS0043299,3
RTS0043300,7
RTS0043301,3
RTS0043302,6
RTS0043303,6
RTS0043304,2
RTS0043305,7
RTS0043306,6
RTS0043307,1
RTS0043308,2
RTS0043309,3
RTS0043310,4
RTS0043311,1
RTS0043312,1
RTS0043313,5
RTS0043315,3
RTS0043316,2
RTS0043318,6
RTS0043319,2
RTS0043320,1
RTS0043322,5
RTS0043323,5
RTS0043324,1
RTS0043325,6
RTS0043326,3
RTS0043327,2
RTS0043328,8
RTS0043329,4
RTS0043330,2
RTS0043331,3
RTS0043332,5
RTS0043333,3
RTS0043334,3
RTS0043336,5
RTS0043337,5
RTS0043338,4
RTS0043339,1
RTS0043340,3
RTS0043341,4
RTS0043342,1
RTS0043343,4
RTS0043344,5
RTS0043345,2
RTS0043346,1
RTS0043347,4
RTS0043348,4
RTS0043349,4
RTS0043350,2
RTS0043351,4
RTS0043352,5
RTS0043353,3
RTS0043354,5
RTS0043355,3
RTS0043356,2
RTS0043357,2
RTS0043358,3
RTS0043359,2
RTS0043360,7
RTS0043361,2
RTS0043362,3
RTS0043363,2
RTS0043364,4
RTS0043365,4
RTS0043366,8
RTS0043367,4
RTS0043368,6
RTS0043369,4
RTS0043370,4
RTS0043371,2
RTS0043372,5
RTS0043373,4
RTS0043374,1
RTS0043375,3
RTS0043376,2
RTS0043377,3
RTS0043378,1
RTS0043379,6
RTS0043380,3
RTS0043381,1
RTS0043382,2
RTS0043384,2
RTS0043385,3
RTS0043386,3
RTS0043387,4
RTS0043388,4
RTS0043389,3
RTS0043390,4
RTS0043391,1
RTS0043392,1
RTS0043393,5
RTS0043394,1
RTS0043396,9
RTS0043397,4
RTS0043398,1
RTS0043399,7
RTS0043400,1
RTS0043401,1
RTS0043402,3
RTS0043403,2
RTS0043404,4
RTS0043405,1
RTS0043406,1
RTS0043407,2
RTS0043408,6
RTS0043409,2
RTS0043410,4
RTS0043411,4
RTS0043412,3
RTS0043413,1
RTS0043414,3
RTS0043415,5
RTS0043416,4
RTS0043417,8
RTS0043418,7
RTS0043419,3
RTS0043420,2
RTS0043421,4
RTS0043422,1
RTS0043423,5
RTS0043424,5
RTS0043425,3
RTS0043426,6
RTS0043427,4
RTS0043428,2
RTS0043429,7
RTS0043430,5
RTS0043431,5
RTS0043432,1
RTS0043433,1
RTS0043434,3
RTS0043435,4
RTS0043436,1
RTS0043437,3
RTS0043438,3
RTS0043439,2
RTS0043440,4
RTS0043441,3
RTS0043442,9
RTS0043443,2
RTS0043444,2
RTS0043445,3
RTS0043446,3
RTS0043447,1
RTS0043448,3
RTS0043449,4
RTS0043450,6
RTS0043451,4
RTS0043452,8
RTS0043453,3
RTS0043454,2
RTS0043455,6
RTS0043456,3
RTS0043457,3
RTS0043458,1
RTS0043459,2
RTS0043460,2
RTS0043461,4
RTS0043462,2
RTS0043463,6
RTS0043464,1
RTS0043465,1
RTS0043466,5
RTS0043467,4
RTS0043468,2
RTS0043469,3
RTS0043470,3
RTS0043471,1
RTS0043472,5
RTS0043473,3
RTS0043474,2
RTS0043475,3
RTS0043476,5
RTS0043478,4
RTS0043479,3
RTS0043480,3
RTS0043481,4
RTS0043482,5
RTS0043483,3
RTS0043484,4
RTS0043485,3
RTS0043486,3
RTS0043487,4
RTS0043488,4
RTS0043489,5
RTS0043490,6
RTS0043491,3
RTS0043492,4
RTS0043493,4
RTS0043494,5
RTS0043495,8
RTS0043496,2
RTS0043497,6
RTS0043498,1
RTS0043499,2
RTS0043501,1
RTS0043502,1
RTS0043503,3
RTS0043504,2
RTS0043505,6
RTS0043506,1
RTS0043507,4
RTS0043508,5
RTS0043509,4
RTS0043510,3
RTS0043511,3
RTS0043512,4
RTS0043513,4
RTS0043514,8
RTS0043515,2
RTS0043516,2
RTS0043517,3
RTS0043518,4
RTS0043519,2
RTS0043520,5
RTS0043521,3
RTS0043522,3
RTS0043523,5
RTS0043524,3
RTS0043525,2
RTS0043526,6
RTS0043527,1
RTS0043528,4
RTS0043529,4
RTS0043530,2
RTS0043531,1
RTS0043532,2
RTS0043533,2
RTS0043534,3
RTS0043535,7
RTS0043536,4
RTS0043537,1
RTS0043538,6
RTS0043539,2
RTS0043540,1
RTS0043541,3
RTS0043542,3
RTS0043543,1
RTS0043544,3
RTS0043545,2
RTS0043546,5
RTS0043547,4
RTS0043548,2
RTS0043549,4
RTS0043550,2
RTS0043551,2
RTS0043552,5
RTS0043554,1
RTS0043555,2
RTS0043556,2
RTS0043557,3
RTS0043558,2
RTS0043559,3
RTS0043560,4
RTS0043561,3
RTS0043562,3
RTS0043563,2
RTS0043564,4
RTS0043565,3
RTS0043566,3
RTS0043567,4
RTS0043568,4
RTS0043569,3
RTS0043570,3
RTS0043571,1
RTS0043572,3
RTS0043573,1
RTS0043574,4
RTS0043575,2
RTS0043576,4
RTS0043577,2
RTS0043578,3
RTS0043579,3
RTS0043580,7
RTS0043581,4
RTS0043582,3
RTS0043583,1
RTS0043584,3
RTS0043585,5
RTS0043586,4
RTS0043587,8
RTS0043588,5
RTS0043589,4
RTS0043590,1
RTS0043591,6
RTS0043592,3
RTS0043593,2
RTS0043594,3
RTS0043595,3
RTS0043596,2
RTS0043597,1
RTS0043598,2
RTS0043599,1
RTS0043600,7
RTS0043602,2
RTS0043603,1
RTS0043604,3
RTS0043605,1
RTS0043607,3
RTS0043608,2
RTS0043609,6
RTS0043610,5
RTS0043611,6
RTS0043612,4
RTS0043613,3
RTS0043614,2
RTS0043615,5
RTS0043616,6
RTS0043617,4
RTS0043618,4
RTS0043619,1
RTS0043620,4
RTS0043621,1
RTS0043622,1
RTS0043623,2
RTS0043624,5
RTS0043625,3
RTS0043626,4
RTS0043628,4
RTS0043629,2
RTS0043630,4
RTS0043631,1
RTS0043632,2
RTS0043633,4
RTS0043635,2
RTS0043636,4
RTS0043637,5
RTS0043638,4
RTS0043639,5
RTS0043640,7
RTS0043641,3
RTS0043642,1
RTS0043643,4
RTS0043644,3
RTS0043645,5
RTS0043646,7
RTS0043647,3
RTS0043648,2
RTS0043649,1
RTS0043650,9
RTS0043651,4
RTS0043652,1
RTS0043653,5
RTS0043654,2
RTS0043655,6
RTS0043656,5
RTS0043657,4
RTS0043658,1
RTS0043659,2
RTS0043660,4
RTS0043661,5
RTS0043664,4
RTS0043665,4
RTS0043666,5
RTS0043667,3
RTS0043668,5
RTS0043669,4
RTS0043670,4
RTS0043671,3
RTS0043672,4
RTS0043673,1
RTS0043674,2
RTS0043675,7
RTS0043676,2
RTS0043677,1
RTS0043678,1
RTS0043679,2
RTS0043680,1
RTS0043681,4
RTS0043682,5
RTS0043683,2
RTS0043684,3
RTS0043685,2
RTS0043686,2
RTS0043687,2
RTS0043688,6
RTS0043689,2
RTS0043690,3
RTS0043691,2
RTS0043692,1
RTS0043693,2
RTS0043694,3
RTS0043695,3
RTS0043696,5
RTS0043698,4
RTS0043699,4
RTS0043701,3
RTS0043702,4
RTS0043703,2
RTS0043704,6
RTS0043705,2
RTS0043706,6
RTS0043707,5
RTS0043709,1
RTS0043710,9
RTS0043711,5
RTS0043712,3
RTS0043713,4
RTS0043714,2
RTS0043715,10
RTS0043716,6
RTS0043717,1
RTS0043718,4
RTS0043719,4
RTS0043720,1
RTS0043721,3
RTS0043722,2
RTS0043723,3
RTS0043724,3
RTS0043725,5
RTS0043726,4
RTS0043727,3
RTS0043728,4
RTS0043729,2
RTS0043730,3
RTS0043731,1
RTS0043732,4
RTS0043733,2
RTS0043734,8
RTS0043735,4
RTS0043736,2
RTS0043737,3
RTS0043738,5
RTS0043739,10
RTS0043740,6
RTS0043741,4
RTS0043742,2
RTS0043743,2
RTS0043744,5
RTS0043745,5
RTS0043746,2
RTS0043747,6
RTS0043748,3
RTS0043749,2
RTS0043750,4
RTS0043751,4
RTS0043752,4
RTS0043753,1
RTS0043754,4
RTS0043755,5
RTS0043756,3
RTS0043757,2
RTS0043758,2
RTS0043759,6
RTS0043760,5
RTS0043761,4
RTS0043762,4
RTS0043763,2
RTS0043764,2
RTS0043765,7
RTS0043766,10
RTS0043767,2
RTS0043768,4
RTS0043769,3
RTS0043770,1
RTS0043771,1
RTS0043772,2
RTS0043773,5
RTS0043774,3
RTS0043775,4
RTS0043776,1
RTS0043777,2
RTS0043778,2
RTS0043779,4
RTS0043780,8
RTS0043781,2
RTS0043782,2
RTS0043783,2
RTS0043784,2
RTS0043785,4
RTS0043786,1
RTS0043787,6
RTS0043788,5
RTS0043789,2
RTS0043790,2
RTS0043791,3
RTS0043792,4
RTS0043793,6
RTS0043794,4
RTS0043795,5
RTS0043796,2
RTS0043797,4
RTS0043798,4
RTS0043799,1
RTS0043800,3
RTS0043801,2
RTS0043802,3
RTS0043803,4
RTS0043804,2
RTS0043805,5
RTS0043806,4
RTS0043807,4
RTS0043808,1
RTS0043809,2
RTS0043811,1
RTS0043812,2
RTS0043813,6
RTS0043814,2
RTS0043815,2
RTS0043816,1
RTS0043817,1
RTS0043818,6
RTS0043819,1
RTS0043820,2
RTS0043821,1
RTS0043822,7
RTS0043823,3
RTS0043824,6
RTS0043825,6
RTS0043826,3
RTS0043827,1
RTS0043828,3
RTS0043829,3
RTS0043830,1
RTS0043831,1
RTS0043833,1
RTS0043834,1
RTS0043835,2
RTS0043836,2
RTS0043837,3
RTS0043838,3
RTS0043839,5
RTS0043840,5
RTS0043841,3
RTS0043842,6
RTS0043843,3
RTS0043844,2
RTS0043845,5
RTS0043846,1
RTS0043847,2
RTS0043848,7
RTS0043849,4
RTS0043850,2
RTS0043851,7
RTS0043852,2
RTS0043853,5
RTS0043854,1
RTS0043856,6
RTS0043857,3
RTS0043858,5
RTS0043859,4
RTS0043860,6
RTS0043861,6
RTS0043862,13
RTS0043863,4
RTS0043864,5
RTS0043865,4
RTS0043866,6
RTS0043867,4
RTS0043868,6
RTS0043869,2
RTS0043870,1
RTS0043871,3
RTS0043872,2
RTS0043873,6
RTS0043874,3
RTS0043875,3
RTS0043876,3
RTS0043877,5
RTS0043878,2
RTS0043879,7
RTS0043880,1
RTS0043881,4
RTS0043882,3
RTS0043883,4
RTS0043884,4
RTS0043885,2
RTS0043886,4
RTS0043887,1
RTS0043888,3
RTS0043889,3
RTS0043890,3
RTS0043891,5
RTS0043892,7
RTS0043893,2
RTS0043894,6
RTS0043895,5
RTS0043896,1
RTS0043897,3
RTS0043898,5
RTS0043899,1
RTS0043900,2
RTS0043901,8
RTS0043902,2
RTS0043903,2
RTS0043904,2
RTS0043905,1
RTS0043906,1
RTS0043907,4
RTS0043908,1
RTS0043909,1
RTS0043910,3
RTS0043911,1
RTS0043912,11
RTS0043914,2
RTS0043915,2
RTS0043916,5
RTS0043917,2
RTS0043918,2
RTS0043919,1
RTS0043920,7
RTS0043921,4
RTS0043922,2
RTS0043923,2
RTS0043924,4
RTS0043925,8
RTS0043926,3
RTS0043927,2
RTS0043928,1
RTS0043929,3
RTS0043930,1
RTS0043931,1
RTS0043932,8
RTS0043934,3
RTS0043935,2
RTS0043936,5
RTS0043937,6
RTS0043938,1
RTS0043939,1
RTS0043940,3
RTS0043941,5
RTS0043942,2
RTS0043943,2
RTS0043944,2
RTS0043945,2
RTS0043946,2
RTS0043947,5
RTS0043948,5
RTS0043949,2
RTS0043950,1
RTS0043952,3
RTS0043953,4
RTS0043954,2
RTS0043955,3
RTS0043956,2
RTS0043957,5
RTS0043958,1
RTS0043959,2
RTS0043960,3
RTS0043961,3
RTS0043962,4
RTS0043963,2
RTS0043964,5
RTS0043965,3
RTS0043966,4
RTS0043967,2
RTS0043968,4
RTS0043970,3
RTS0043971,4
RTS0043972,6
RTS0043974,2
RTS0043975,3
RTS0043976,1
RTS0043977,2
RTS0043978,4
RTS0043979,3
RTS0043980,2
RTS0043981,2
RTS0043982,2
RTS0043983,1
RTS0043984,5
RTS0043985,1
RTS0043986,1
RTS0043987,5
RTS0043989,4
RTS0043990,2
RTS0043992,2
RTS0043993,3
RTS0043994,4
RTS0043998,7
RTS0043999,2
RTS0044000,2
RTS0044001,1
RTS0044002,2
RTS0044003,8
RTS0044004,3
RTS0044005,2
RTS0044006,4
RTS0044007,1
RTS0044009,4
RTS0044010,4
RTS0044011,6
RTS0044012,10
RTS0044013,4
RTS0044014,3
RTS0044015,3
RTS0044016,4
RTS0044017,4
RTS0044019,4
RTS0044020,5
RTS0044021,1
RTS0044022,3
RTS0044023,2
RTS0044024,5
RTS0044025,5
RTS0044026,2
RTS0044027,2
RTS0044029,3
RTS0044031,2
RTS0044032,2
RTS0044033,3
RTS0044034,5
RTS0044035,4
RTS0044036,3
RTS0044037,1
RTS0044038,8
RTS0044039,6
RTS0044040,1
RTS0044041,2
RTS0044042,3
RTS0044043,3
RTS0044044,1
RTS0044045,4
RTS0044046,4
RTS0044047,2
RTS0044048,4
RTS0044049,7
RTS0044050,5
RTS0044051,2
RTS0044052,5
RTS0044053,3
RTS0044054,7
RTS0044055,6
RTS0044056,3
RTS0044057,2
RTS0044058,3
RTS0044059,4
RTS0044060,8
RTS0044061,3
RTS0044062,2
RTS0044063,1
RTS0044064,3
RTS0044065,2
RTS0044067,2
RTS0044068,3
RTS0044069,10
RTS0044070,4
RTS0044071,5
RTS0044073,3
RTS0044074,2
RTS0044075,2
RTS0044076,3
RTS0044077,2
RTS0044078,5
RTS0044079,6
RTS0044080,4
RTS0044081,1
RTS0044082,1
RTS0044083,5
RTS0044084,5
RTS0044085,9
RTS0044086,1
RTS0044087,2
RTS0044088,6
RTS0044089,6
RTS0044090,2
RTS0044091,3
RTS0044092,2
RTS0044093,3
RTS0044094,5
RTS0044095,8
RTS0044096,3
RTS0044097,5
RTS0044098,8
RTS0044099,3
RTS0044100,3
RTS0044101,1
RTS0044102,4
RTS0044103,4
RTS0044104,2
RTS0044105,3
RTS0044106,4
RTS0044107,2
RTS0044108,1
RTS0044109,6
RTS0044110,5
RTS0044111,5
RTS0044112,3
RTS0044113,1
RTS0044114,4
RTS0044115,9
RTS0044116,2
RTS0044117,5
RTS0044118,4
RTS0044119,4
RTS0044121,2
RTS0044122,2
RTS0044123,7
RTS0044124,1
RTS0044125,2
RTS0044126,4
RTS0044127,5
RTS0044128,3
RTS0044129,1
RTS0044130,1
RTS0044131,9
RTS0044132,6
RTS0044133,4
RTS0044134,2
RTS0044135,4
RTS0044136,2
RTS0044137,3
RTS0044138,4
RTS0044139,5
RTS0044140,4
RTS0044142,1
RTS0044143,4
RTS0044144,7
RTS0044145,5
RTS0044146,2
RTS0044147,4
RTS0044148,4
RTS0044149,2
RTS0044150,5
RTS0044151,1
RTS0044152,6
RTS0044153,4
RTS0044154,2
RTS0044155,8
RTS0044156,4
RTS0044157,4
RTS0044158,1
RTS0044159,2
RTS0044161,4
RTS0044162,1
RTS0044163,3
RTS0044164,5
RTS0044165,6
RTS0044166,5
RTS0044167,8
RTS0044168,2
RTS0044169,6
RTS0044170,4
RTS0044171,1
RTS0044172,2
RTS0044173,5
RTS0044174,5
RTS0044175,5
RTS0044176,2
RTS0044177,4
RTS0044178,2
RTS0044180,5
RTS0044181,3
RTS0044182,2
RTS0044183,1
RTS0044185,2
RTS0044186,8
RTS0044187,3
RTS0044188,2
RTS0044189,3
RTS0044190,3
RTS0044191,7
RTS0044192,4
RTS0044193,4
RTS0044195,3
RTS0044196,3
RTS0044197,3
RTS0044198,5
RTS0044199,5
RTS0044200,5
RTS0044206,6
RTS0044207,1
RTS0044208,3
RTS0044209,3
RTS0044210,3
RTS0044211,4
RTS0044212,4
RTS0044213,5
RTS0044214,1
RTS0044215,3
RTS0044216,4
RTS0044217,1
RTS0044218,5
RTS0044219,4
RTS0044220,2
RTS0044221,1
RTS0044222,2
RTS0044223,3
RTS0044224,5
RTS0044225,3
RTS0044226,4
RTS0044227,3
RTS0044228,3
RTS0044229,2
RTS0044230,1
RTS0044231,4
RTS0044232,2
RTS0044233,4
RTS0044234,4
RTS0044235,1
RTS0044236,1
RTS0044237,2
RTS0044238,2
RTS0044239,4
RTS0044240,4
RTS0044242,3
RTS0044243,1
RTS0044244,3
RTS0044245,3
RTS0044246,4
RTS0044248,3
RTS0044249,5
RTS0044250,2
RTS0044251,6
RTS0044252,2
RTS0044253,2
RTS0044254,3
RTS0044255,2
RTS0044256,4
RTS0044257,3
RTS0044258,4
RTS0044259,4
RTS0044260,5
RTS0044261,4
RTS0044262,2
RTS0044263,2
RTS0044265,2
RTS0044266,2
RTS0044267,1
RTS0044268,3
RTS0044269,2
RTS0044270,5
RTS0044271,2
RTS0044272,7
RTS0044273,3
RTS0044274,4
RTS0044275,1
RTS0044276,8
RTS0044277,3
RTS0044278,5
RTS0044279,4
RTS0044280,8
RTS0044281,1
RTS0044282,4
RTS0044283,5
RTS0044284,1
RTS0044285,5
RTS0044286,3
RTS0044287,7
RTS0044288,7
RTS0044289,7
RTS0044290,2
RTS0044291,2
RTS0044292,5
RTS0044293,3
RTS0044294,2
RTS0044295,5
RTS0044296,5
RTS0044297,3
RTS0044298,4
RTS0044299,5
RTS0044301,4
RTS0044302,3
RTS0044303,5
RTS0044304,3
RTS0044305,2
RTS0044306,2
RTS0044307,2
RTS0044308,1
RTS0044309,4
RTS0044310,3
RTS0044311,4
RTS0044312,6
RTS0044313,2
RTS0044314,3
RTS0044315,3
RTS0044316,6
RTS0044317,7
RTS0044319,4
RTS0044321,1
RTS0044322,1
RTS0044323,6
RTS0044324,4
RTS0044325,1
RTS0044326,2
RTS0044327,6
RTS0044328,3
RTS0044329,1
RTS0044330,6
RTS0044331,5
RTS0044332,2
RTS0044333,6
RTS0044334,5
RTS0044335,5
RTS0044336,3
RTS0044337,6
RTS0044338,2
RTS0044339,2
RTS0044340,3
RTS0044341,6
RTS0044342,8
RTS0044343,5
RTS0044344,4
RTS0044345,4
RTS0044346,3
RTS0044347,7
RTS0044348,4
RTS0044349,1
RTS0044350,5
RTS0044351,6
RTS0044352,2
RTS0044353,4
RTS0044354,1
RTS0044355,2
RTS0044356,2
RTS0044357,6
RTS0044358,3
RTS0044359,2
RTS0044360,3
RTS0044361,3
RTS0044362,3
RTS0044363,3
RTS0044364,4
RTS0044365,2
RTS0044366,2
RTS0044367,3
RTS0044368,3
RTS0044369,2
RTS0044370,6
RTS0044371,4
RTS0044372,4
RTS0044373,1
RTS0044374,3
RTS0044375,5
RTS0044376,3
RTS0044377,4
RTS0044378,1
RTS0044379,1
RTS0044380,5
RTS0044381,5
RTS0044382,2
RTS0044383,3
RTS0044384,1
RTS0044385,6
RTS0044386,4
RTS0044387,6
RTS0044388,3
RTS0044389,4
RTS0044390,2
RTS0044391,3
RTS0044392,6
RTS0044393,5
RTS0044394,6
RTS0044395,8
RTS0044396,2
RTS0044397,8
RTS0044399,3
RTS0044400,1
RTS0044401,2
RTS0044402,5
RTS0044403,8
RTS0044404,6
RTS0044405,1
RTS0044406,2
RTS0044407,6
RTS0044408,9
RTS0044409,5
RTS0044410,1
RTS0044411,5
RTS0044412,1
RTS0044413,2
RTS0044414,3
RTS0044415,2
RTS0044416,4
RTS0044417,4
RTS0044418,6
RTS0044419,10
RTS0044420,4
RTS0044421,1
RTS0044422,1
RTS0044423,1
RTS0044424,1
RTS0044425,6
RTS0044426,4
RTS0044427,1
RTS0044428,4
RTS0044429,9
RTS0044430,6
RTS0044431,2
RTS0044432,3
RTS0044434,7
RTS0044435,2
RTS0044436,5
RTS0044437,6
RTS0044438,6
RTS0044439,2
RTS0044440,4
RTS0044441,4
RTS0044442,4
RTS0044443,3
RTS0044444,2
RTS0044445,2
RTS0044446,3
RTS0044447,3
RTS0044448,1
RTS0044449,1
RTS0044450,2
RTS0044451,5
RTS0044452,6
RTS0044453,3
RTS0044454,2
RTS0044455,5
RTS0044456,4
RTS0044457,3
RTS0044458,2
RTS0044459,2
RTS0044460,4
RTS0044461,4
RTS0044462,2
RTS0044463,5
RTS0044464,3
RTS0044465,6
RTS0044466,2
RTS0044467,4
RTS0044468,6
RTS0044469,5
RTS0044470,8
RTS0044471,4
RTS0044472,8
RTS0044473,2
RTS0044474,2
RTS0044475,3
RTS0044476,8
RTS0044477,6
RTS0044478,4
RTS0044479,2
RTS0044480,4
RTS0044481,6
RTS0044482,3
RTS0044483,3
RTS0044484,2
RTS0044485,2
RTS0044486,6
RTS0044487,1
RTS0044488,23
RTS0044489,4
RTS0044490,4
RTS0044491,6
RTS0044492,4
RTS0044493,6
RTS0044494,1
RTS0044495,2
RTS0044496,4
RTS0044497,3
RTS0044498,2
RTS0044499,6
RTS0044500,7
RTS0044501,4
RTS0044502,6
RTS0044503,8
RTS0044504,7
RTS0044505,5
RTS0044506,8
RTS0044507,1
RTS0044508,6
RTS0044509,1
RTS0044510,4
RTS0044511,2
RTS0044512,7
RTS0044513,6
RTS0044514,2
RTS0044515,7
RTS0044516,2
RTS0044517,3
RTS0044518,6
RTS0044519,2
RTS0044520,7
RTS0044521,5
RTS0044522,5
RTS0044523,4
RTS0044524,3
RTS0044525,2
RTS0044526,3
RTS0044527,2
RTS0044528,2
RTS0044529,3
RTS0044530,2
RTS0044531,5
RTS0044532,3
RTS0044533,4
RTS0044535,3
RTS0044536,3
RTS0044537,1
RTS0044538,5
RTS0044539,7
RTS0044540,1
RTS0044541,1
RTS0044542,7
RTS0044543,2
RTS0044544,2
RTS0044545,4
RTS0044546,7
RTS0044547,1
RTS0044548,3
RTS0044549,4
RTS0044550,2
RTS0044551,6
RTS0044552,3
RTS0044553,8
RTS0044554,6
RTS0044555,4
RTS0044556,5
RTS0044557,2
RTS0044558,2
RTS0044559,1
RTS0044560,7
RTS0044561,3
RTS0044562,2
RTS0044563,6
RTS0044565,3
RTS0044566,3
RTS0044567,4
RTS0044568,5
RTS0044569,1
RTS0044570,1
RTS0044571,7
RTS0044572,2
RTS0044573,1
RTS0044574,9
RTS0044575,3
RTS0044576,4
RTS0044577,2
RTS0044578,1
RTS0044579,1
RTS0044580,3
RTS0044581,4
RTS0044582,3
RTS0044583,3
RTS0044584,1
RTS0044585,5
RTS0044586,2
RTS0044587,5
RTS0044588,2
RTS0044589,3
RTS0044590,3
RTS0044591,6
RTS0044592,4
RTS0044594,5
RTS0044595,3
RTS0044596,4
RTS0044597,4
RTS0044598,1
RTS0044599,4
RTS0044600,1
RTS0044601,5
RTS0044602,4
RTS0044603,4
RTS0044604,3
RTS0044605,1
RTS0044606,3
RTS0044607,2
RTS0044608,1
RTS0044609,4
RTS0044610,3
RTS0044611,5
RTS0044612,4
RTS0044613,2
RTS0044614,3
RTS0044615,2
RTS0044616,3
RTS0044617,3
RTS0044618,3
RTS0044619,4
RTS0044620,4
RTS0044621,4
RTS0044622,10
RTS0044623,6
RTS0044624,4
RTS0044625,1
RTS0044626,5
RTS0044627,5
RTS0044628,2
RTS0044630,6
RTS0044631,1
RTS0044632,4
RTS0044633,4
RTS0044634,4
RTS0044635,1
RTS0044636,3
RTS0044637,4
RTS0044638,4
RTS0044639,4
RTS0044640,4
RTS0044641,4
RTS0044642,2
RTS0044643,5
RTS0044644,3
RTS0044645,4
RTS0044646,3
RTS0044647,4
RTS0044648,5
RTS0044649,5
RTS0044650,4
RTS0044651,6
RTS0044652,5
RTS0044654,2
RTS0044655,2
RTS0044656,7
RTS0044657,3
RTS0044658,4
RTS0044659,5
RTS0044660,4
RTS0044661,2
RTS0044662,8
RTS0044663,5
RTS0044664,5
RTS0044665,2
RTS0044666,3
RTS0044667,1
RTS0044668,3
RTS0044669,3
RTS0044670,9
RTS0044671,5
RTS0044672,10
RTS0044673,5
RTS0044674,2
RTS0044675,2
RTS0044676,5
RTS0044677,3
RTS0044678,3
RTS0044679,3
RTS0044681,4
RTS0044682,2
RTS0044683,4
RTS0044684,3
RTS0044685,6
RTS0044686,5
RTS0044687,1
RTS0044688,1
RTS0044689,5
RTS0044690,9
RTS0044691,5
RTS0044692,1
RTS0044693,8
RTS0044694,3
RTS0044695,6
RTS0044696,1
RTS0044697,3
RTS0044698,2
RTS0044699,2
RTS0044700,2
RTS0044701,3
RTS0044702,2
RTS0044703,5
RTS0044704,3
RTS0044705,2
RTS0044706,1
RTS0044707,1
RTS0044709,3
RTS0044710,7
RTS0044711,5
RTS0044712,5
RTS0044714,3
RTS0044715,2
RTS0044716,3
RTS0044717,1
RTS0044718,3
RTS0044719,7
RTS0044720,2
RTS0044721,6
RTS0044722,4
RTS0044723,4
RTS0044724,4
RTS0044725,2
RTS0044726,2
RTS0044727,3
RTS0044728,1
RTS0044729,5
RTS0044730,3
RTS0044731,7
RTS0044732,2
RTS0044733,4
RTS0044734,1
RTS0044735,7
RTS0044736,5
RTS0044737,2
RTS0044738,3
RTS0044739,1
RTS0044741,1
RTS0044742,3
RTS0044743,3
RTS0044744,4
RTS0044746,6
RTS0044747,2
RTS0044748,2
RTS0044749,1
RTS0044750,1
RTS0044751,2
RTS0044752,2
RTS0044753,2
RTS0044754,5
RTS0044755,5
RTS0044756,3
RTS0044757,5
RTS0044758,4
RTS0044759,4
RTS0044760,1
RTS0044761,4
RTS0044762,3
RTS0044763,5
RTS0044764,1
RTS0044765,3
RTS0044766,4
RTS0044767,3
RTS0044768,2
RTS0044769,3
RTS0044770,1
RTS0044771,3
RTS0044772,1
RTS0044773,2
RTS0044774,5
RTS0044776,1
RTS0044778,1
RTS0044779,3
RTS0044780,7
RTS0044783,5
RTS0044784,2
RTS0044785,3
RTS0044786,2
RTS0044787,1
RTS0044788,5
RTS0044789,3
RTS0044790,4
RTS0044791,2
RTS0044792,3
RTS0044793,3
RTS0044794,1
RTS0044795,7
RTS0044796,4
RTS0044797,3
RTS0044798,5
RTS0044799,3
RTS0044801,3
RTS0044802,4
RTS0044803,1
RTS0044804,2
RTS0044805,3
RTS0044806,5
RTS0044807,5
RTS0044808,1
RTS0044809,6
RTS0044810,1
RTS0044811,3
RTS0044812,7
RTS0044813,5
RTS0044814,3
RTS0044815,2
RTS0044816,2
RTS0044817,3
RTS0044818,3
RTS0044819,10
RTS0044820,3
RTS0044821,1
RTS0044822,4
RTS0044823,7
RTS0044824,3
RTS0044825,3
RTS0044826,3
RTS0044827,2
RTS0044828,4
RTS0044829,2
RTS0044830,8
RTS0044831,1
RTS0044832,2
RTS0044833,3
RTS0044834,5
RTS0044836,7
RTS0044837,1
RTS0044838,4
RTS0044839,3
RTS0044840,1
RTS0044841,4
RTS0044842,3
RTS0044843,2
RTS0044844,2
RTS0044845,3
RTS0044846,5
RTS0044847,3
RTS0044848,5
RTS0044849,4
RTS0044851,2
RTS0044852,4
RTS0044853,1
RTS0044854,2
RTS0044855,2
RTS0044856,2
RTS0044857,5
RTS0044858,2
RTS0044859,3
RTS0044860,5
RTS0044861,1
RTS0044862,2
RTS0044863,4
RTS0044864,3
RTS0044865,4
RTS0044866,4
RTS0044867,6
RTS0044868,9
RTS0044869,3
RTS0044870,9
RTS0044871,2
RTS0044872,4
RTS0044873,1
RTS0044875,3
RTS0044876,3
RTS0044877,1
RTS0044878,4
RTS0044879,5
RTS0044880,2
RTS0044881,4
RTS0044882,4
RTS0044883,3
RTS0044884,5
RTS0044885,2
RTS0044886,5
RTS0044887,2
RTS0044888,2
RTS0044889,5
RTS0044890,3
RTS0044891,2
RTS0044892,6
RTS0044893,4
RTS0044894,2
RTS0044895,5
RTS0044896,4
RTS0044897,4
RTS0044898,7
RTS0044899,2
RTS0044900,3
RTS0044901,1
RTS0044902,5
RTS0044903,5
RTS0044904,3
RTS0044905,5
RTS0044906,5
RTS0044907,3
RTS0044908,3
RTS0044909,2
RTS0044910,2
RTS0044911,5
RTS0044912,2
RTS0044913,7
RTS0044914,3
RTS0044915,1
RTS0044916,2
RTS0044917,4
RTS0044918,3
RTS0044919,4
RTS0044920,2
RTS0044921,3
RTS0044922,6
RTS0044923,2
RTS0044924,3
RTS0044925,3
RTS0044926,4
RTS0044927,4
RTS0044928,4
RTS0044929,12
RTS0044930,3
RTS0044931,7
RTS0044932,3
RTS0044933,8
RTS0044934,2
RTS0044935,2
RTS0044936,7
RTS0044937,3
RTS0044938,1
RTS0044939,3
RTS0044940,2
RTS0044941,1
RTS0044942,4
RTS0044943,6
RTS0044944,2
RTS0044945,2
RTS0044946,2
RTS0044948,4
RTS0044949,4
RTS0044950,3
RTS0044951,3
RTS0044952,1
RTS0044953,2
RTS0044954,2
RTS0044955,7
RTS0044956,6
RTS0044957,6
RTS0044958,4
RTS0044959,1
RTS0044960,3
RTS0044961,5
RTS0044962,2
RTS0044963,2
RTS0044964,6
RTS0044965,4
RTS0044966,5
RTS0044967,2
RTS0044968,3
RTS0044969,2
RTS0044970,4
RTS0044971,7
RTS0044972,4
RTS0044973,2
RTS0044974,3
RTS0044976,3
RTS0044977,2
RTS0044978,2
RTS0044979,5
RTS0044980,3
RTS0044981,4
RTS0044982,4
RTS0044983,5
RTS0044984,1
RTS0044985,8
RTS0044987,2
RTS0044988,1
RTS0044989,3
RTS0044990,6
RTS0044991,3
RTS0044992,2
RTS0044993,1
RTS0044994,4
RTS0044996,3
RTS0044997,3
RTS0044998,6
RTS0044999,2
RTS0045000,7
RTS0045001,3
RTS0045002,2
RTS0045003,4
RTS0045004,3
RTS0045005,4
RTS0045006,8
RTS0045007,2
RTS0045008,6
RTS0045009,6
RTS0045010,1
RTS0045012,3
RTS0045013,3
RTS0045014,2
RTS0045015,3
RTS0045016,6
RTS0045018,1
RTS0045019,3
RTS0045020,1
RTS0045021,4
RTS0045022,1
RTS0045023,2
RTS0045024,2
RTS0045025,3
RTS0045026,2
RTS0045027,1
RTS0045028,5
RTS0045029,5
RTS0045030,4
RTS0045031,4
RTS0045032,5
RTS0045033,1
RTS0045034,3
RTS0045035,1
RTS0045036,2
RTS0045038,4
RTS0045039,2
RTS0045040,1
RTS0045041,1
RTS0045042,6
RTS0045043,5
RTS0045044,6
RTS0045045,5
RTS0045046,3
RTS0045047,7
RTS0045048,1
RTS0045049,4
RTS0045050,2
RTS0045051,2
RTS0045052,7
RTS0045053,3
RTS0045054,2
RTS0045055,4
RTS0045056,4
RTS0045057,5
RTS0045058,5
RTS0045059,3
RTS0045060,4
RTS0045061,6
RTS0045063,1
RTS0045064,1
RTS0045065,5
RTS0045066,1
RTS0045067,1
RTS0045068,1
RTS0045069,3
RTS0045070,9
RTS0045071,3
RTS0045072,3
RTS0045073,4
RTS0045074,1
RTS0045075,3
RTS0045076,9
RTS0045078,3
RTS0045079,2
RTS0045080,4
RTS0045081,4
RTS0045082,4
RTS0045083,4
RTS0045084,3
RTS0045085,2
RTS0045086,6
RTS0045087,2
RTS0045088,3
RTS0045089,1
RTS0045090,4
RTS0045091,4
RTS0045092,8
RTS0045094,3
RTS0045095,1
RTS0045096,3
RTS0045097,6
RTS0045098,1
RTS0045099,2
RTS0045100,4
RTS0045101,5
RTS0045102,2
RTS0045103,3
RTS0045104,4
RTS0045105,5
RTS0045106,4
RTS0045107,7
RTS0045108,6
RTS0045109,2
RTS0045110,1
RTS0045111,4
RTS0045112,5
RTS0045113,4
RTS0045114,7
RTS0045115,4
RTS0045116,2
RTS0045117,4
RTS0045118,7
RTS0045119,2
RTS0045120,3
RTS0045121,5
RTS0045122,3
RTS0045123,6
RTS0045124,4
RTS0045125,2
RTS0045126,3
RTS0045127,5
RTS0045128,6
RTS0045129,4
RTS0045130,4
RTS0045131,5
RTS0045132,7
RTS0045133,2
RTS0045134,4
RTS0045135,3
RTS0045136,6
RTS0045137,8
RTS0045138,4
RTS0045139,3
RTS0045140,5
RTS0045141,1
RTS0045142,8
RTS0045143,5
RTS0045144,1
RTS0045145,6
RTS0045146,4
RTS0045147,8
RTS0045148,4
RTS0045149,2
RTS0045150,1
RTS0045151,2
RTS0045152,2
RTS0045153,3
RTS0045154,2
RTS0045155,3
RTS0045156,2
RTS0045157,3
RTS0045158,2
RTS0045159,6
RTS0045160,2
RTS0045161,4
RTS0045162,9
RTS0045163,5
RTS0045164,6
RTS0045165,2
RTS0045166,4
RTS0045167,5
RTS0045168,2
RTS0045169,5
RTS0045171,5
RTS0045172,1
RTS0045174,3
RTS0045175,2
RTS0045176,3
RTS0045177,3
RTS0045178,3
RTS0045179,1
RTS0045180,3
RTS0045181,2
RTS0045182,4
RTS0045183,3
RTS0045184,3
RTS0045185,2
RTS0045186,3
RTS0045188,5
RTS0045189,4
RTS0045190,5
RTS0045191,5
RTS0045192,3
RTS0045193,4
RTS0045194,5
RTS0045195,3
RTS0045196,4
RTS0045197,2
RTS0045198,4
RTS0045199,1
RTS0045200,6
RTS0045201,1
RTS0045202,3
RTS0045203,6
RTS0045204,6
RTS0045205,3
RTS0045206,4
RTS0045207,5
RTS0045208,5
RTS0045209,5
RTS0045210,2
RTS0045211,8
RTS0045212,5
RTS0045213,6
RTS0045214,6
RTS0045215,5
RTS0045216,7
RTS0045217,3
RTS0045218,6
RTS0045219,4
RTS0045220,8
RTS0045221,6
RTS0045222,5
RTS0045223,1
RTS0045224,3
RTS0045225,3
RTS0045227,2
RTS0045228,6
RTS0045229,1
RTS0045230,1
RTS0045231,3
RTS0045232,5
RTS0045233,2
RTS0045234,4
RTS0045235,2
RTS0045236,2
RTS0045237,3
RTS0045238,5
RTS0045239,2
RTS0045240,3
RTS0045241,4
RTS0045242,3
RTS0045243,8
RTS0045244,6
RTS0045245,2
RTS0045246,4
RTS0045247,5
RTS0045248,3
RTS0045249,1
RTS0045250,1
RTS0045251,4
RTS0045252,2
RTS0045253,5
RTS0045254,3
RTS0045255,3
RTS0045256,6
RTS0045257,2
RTS0045258,4
RTS0045259,3
RTS0045260,3
RTS0045261,1
RTS0045262,3
RTS0045263,5
RTS0045264,4
RTS0045265,7
RTS0045266,5
RTS0045267,2
RTS0045268,5
RTS0045269,1
RTS0045270,2
RTS0045271,2
RTS0045273,5
RTS0045274,4
RTS0045275,2
RTS0045276,1
RTS0045277,4
RTS0045278,10
RTS0045279,3
RTS0045280,3
RTS0045281,2
RTS0045282,6
RTS0045283,5
RTS0045284,1
RTS0045285,6
RTS0045286,8
RTS0045287,4
RTS0045288,2
RTS0045289,4
RTS0045290,2
RTS0045291,4
RTS0045292,3
RTS0045293,5
RTS0045295,1
RTS0045296,1
RTS0045297,3
RTS0045298,2
RTS0045300,3
RTS0045301,3
RTS0045302,2
RTS0045303,4
RTS0045304,2
RTS0045305,5
RTS0045306,3
RTS0045307,2
RTS0045308,5
RTS0045309,5
RTS0045310,1
RTS0045313,1
RTS0045314,7
RTS0045315,2
RTS0045316,7
RTS0045317,5
RTS0045318,5
RTS0045319,4
RTS0045320,1
RTS0045321,5
RTS0045322,4
RTS0045323,3
RTS0045324,2
RTS0045325,8
RTS0045326,2
RTS0045327,6
RTS0045328,4
RTS0045329,3
RTS0045330,3
RTS0045331,3
RTS0045332,2
RTS0045333,1
RTS0045334,2
RTS0045336,1
RTS0045337,3
RTS0045338,2
RTS0045339,1
RTS0045340,5
RTS0045341,5
RTS0045342,5
RTS0045343,1
RTS0045344,1
RTS0045345,2
RTS0045346,6
RTS0045347,6
RTS0045348,3
RTS0045349,3
RTS0045350,3
RTS0045351,6
RTS0045352,3
RTS0045353,3
RTS0045354,7
RTS0045355,4
RTS0045356,5
RTS0045357,6
RTS0045358,4
RTS0045359,2
RTS0045360,2
RTS0045361,4
RTS0045362,2
RTS0045364,4
RTS0045365,5
RTS0045366,2
RTS0045367,2
RTS0045369,4
RTS0045370,3
RTS0045371,1
RTS0045372,17
RTS0045373,6
RTS0045374,6
RTS0045375,1
RTS0045376,5
RTS0045377,3
RTS0045378,1
RTS0045379,2
RTS0045380,2
RTS0045381,3
RTS0045382,1
RTS0045383,3
RTS0045384,1
RTS0045385,5
RTS0045386,2
RTS0045387,3
RTS0045388,2
RTS0045389,3
RTS0045390,5
RTS0045391,5
RTS0045392,3
RTS0045393,5
RTS0045394,6
RTS0045395,3
RTS0045396,8
RTS0045397,2
RTS0045398,2
RTS0045399,3
RTS0045400,6
RTS0045401,4
RTS0045402,2
RTS0045403,3
RTS0045404,3
RTS0045405,4
RTS0045406,2
RTS0045407,3
RTS0045408,3
RTS0045409,4
RTS0045410,1
RTS0045411,3
RTS0045412,1
RTS0045413,6
RTS0045414,9
RTS0045415,3
RTS0045416,5
RTS0045417,3
RTS0045418,1
RTS0045419,5
RTS0045420,4
RTS0045421,2
RTS0045422,5
RTS0045423,4
RTS0045424,6
RTS0045425,5
RTS0045426,3
RTS0045427,5
RTS0045428,2
RTS0045429,2
RTS0045431,3
RTS0045432,2
RTS0045433,4
RTS0045434,8
RTS0045435,6
RTS0045436,3
RTS0045437,3
RTS0045438,4
RTS0045439,4
RTS0045440,2
RTS0045441,2
RTS0045442,7
RTS0045443,2
RTS0045444,2
RTS0045446,3
RTS0045448,4
RTS0045449,3
RTS0045450,3
RTS0045451,1
RTS0045452,3
RTS0045453,3
RTS0045454,1
RTS0045455,2
RTS0045456,2
RTS0045457,2
RTS0045458,4
RTS0045459,2
RTS0045460,5
RTS0045461,4
RTS0045462,4
RTS0045463,2
RTS0045464,1
RTS0045465,3
RTS0045466,2
RTS0045467,1
RTS0045468,3
RTS0045469,2
RTS0045470,3
RTS0045472,2
RTS0045473,1
RTS0045474,3
RTS0045475,4
RTS0045476,3
RTS0045477,4
RTS0045478,4
RTS0045479,2
RTS0045480,5
RTS0045481,6
RTS0045482,4
RTS0045483,9
RTS0045484,2
RTS0045486,3
RTS0045487,5
RTS0045488,6
RTS0045489,3
RTS0045490,5
RTS0045491,1
RTS0045492,4
RTS0045493,4
RTS0045494,3
RTS0045495,4
RTS0045496,2
RTS0045497,5
RTS0045498,2
RTS0045499,3
RTS0045500,1
RTS0045501,6
RTS0045502,3
RTS0045503,1
RTS0045504,4
RTS0045505,4
RTS0045506,4
RTS0045507,4
RTS0045508,1
RTS0045509,6
RTS0045511,3
RTS0045512,3
RTS0045513,2
RTS0045514,6
RTS0045515,2
RTS0045516,3
RTS0045517,3
RTS0045518,1
RTS0045520,3
RTS0045521,4
RTS0045522,10
RTS0045523,5
RTS0045524,7
RTS0045525,3
RTS0045526,1
RTS0045527,2
RTS0045528,1
RTS0045529,3
RTS0045530,3
RTS0045531,2
RTS0045532,2
RTS0045534,2
RTS0045535,2
RTS0045536,2
RTS0045537,5
RTS0045538,4
RTS0045539,5
RTS0045540,1
RTS0045541,6
RTS0045542,7
RTS0045543,5
RTS0045544,2
RTS0045545,4
RTS0045546,4
RTS0045547,4
RTS0045548,4
RTS0045550,4
RTS0045551,2
RTS0045552,2
RTS0045553,3
RTS0045554,2
RTS0045555,2
RTS0045556,3
RTS0045557,4
RTS0045558,2
RTS0045559,5
RTS0045560,3
RTS0045561,1
RTS0045562,4
RTS0045563,6
RTS0045564,3
RTS0045565,4
RTS0045566,5
RTS0045567,4
RTS0045569,6
RTS0045570,4
RTS0045571,2
RTS0045572,3
RTS0045574,4
RTS0045576,2
RTS0045577,3
RTS0045578,1
RTS0045579,4
RTS0045580,2
RTS0045581,2
RTS0045583,5
RTS0045584,3
RTS0045585,1
RTS0045586,3
RTS0045587,4
RTS0045588,4
RTS0045589,3
RTS0045590,3
RTS0045592,4
RTS0045593,4
RTS0045594,3
RTS0045595,2
RTS0045596,4
RTS0045597,3
RTS0045598,2
RTS0045599,1
RTS0045601,3
RTS0045602,3
RTS0045603,1
RTS0045604,5
RTS0045606,4
RTS0045607,3
RTS0045608,5
RTS0045609,2
RTS0045610,6
RTS0045611,1
RTS0045612,3
RTS0045613,2
RTS0045614,4
RTS0045615,4
RTS0045616,3
RTS0045617,3
RTS0045618,7
RTS0045619,4
RTS0045620,2
RTS0045622,2
RTS0045623,4
RTS0045624,2
RTS0045625,3
RTS0045626,4
RTS0045627,5
RTS0045628,2
RTS0045629,4
RTS0045630,2
RTS0045632,3
RTS0045633,3
RTS0045635,4
RTS0045636,2
RTS0045637,2
RTS0045638,4
RTS0045639,3
RTS0045641,2
RTS0045642,5
RTS0045643,6
RTS0045644,2
RTS0045645,1
RTS0045646,3
RTS0045647,4
RTS0045648,1
RTS0045649,3
RTS0045650,1
RTS0045651,3
RTS0045652,4
RTS0045653,8
RTS0045654,6
RTS0045655,2
RTS0045656,3
RTS0045657,1
RTS0045658,6
RTS0045659,4
RTS0045661,4
RTS0045662,2
RTS0045663,3
RTS0045664,4
RTS0045665,3
RTS0045666,2
RTS0045667,4
RTS0045668,4
RTS0045669,6
RTS0045670,2
RTS0045671,1
RTS0045672,3
RTS0045673,4
RTS0045674,3
RTS0045675,1
RTS0045676,6
RTS0045677,4
RTS0045678,4
RTS0045679,5
RTS0045680,7
RTS0045681,3
RTS0045682,3
RTS0045683,3
RTS0045684,1
RTS0045685,5
RTS0045687,1
RTS0045688,7
RTS0045689,2
RTS0045690,2
RTS0045691,5
RTS0045692,3
RTS0045693,6
RTS0045694,4
RTS0045695,3
RTS0045696,3
RTS0045697,4
RTS0045698,2
RTS0045699,4
RTS0045700,5
RTS0045701,3
RTS0045702,6
RTS0045703,7
RTS0045704,3
RTS0045705,6
RTS0045706,1
RTS0045707,1
RTS0045708,1
RTS0045709,3
RTS0045710,2
RTS0045711,4
RTS0045712,3
RTS0045713,2
RTS0045714,4
RTS0045715,3
RTS0045716,3
RTS0045717,3
RTS0045718,1
RTS0045719,3
RTS0045720,2
RTS0045721,8
RTS0045722,5
RTS0045723,2
RTS0045724,4
RTS0045725,5
RTS0045726,5
RTS0045727,10
RTS0045728,5
RTS0045729,2
RTS0045730,5
RTS0045732,4
RTS0045733,3
RTS0045734,2
RTS0045735,4
RTS0045736,2
RTS0045737,7
RTS0045738,5
RTS0045739,2
RTS0045740,7
RTS0045741,2
RTS0045742,3
RTS0045743,2
RTS0045744,2
RTS0045745,1
RTS0045746,3
RTS0045747,6
RTS0045748,2
RTS0045749,2
RTS0045750,4
RTS0045751,6
RTS0045752,1
RTS0045753,6
RTS0045754,6
RTS0045755,3
RTS0045756,2
RTS0045757,2
RTS0045758,4
RTS0045760,4
RTS0045761,3
RTS0045764,6
RTS0045766,1
RTS0045767,3
RTS0045768,4
RTS0045769,4
RTS0045770,2
RTS0045771,2
RTS0045772,2
RTS0045773,7
RTS0045774,2
RTS0045775,1
RTS0045777,1
RTS0045778,6
RTS0045779,4
RTS0045780,2
RTS0045781,3
RTS0045782,8
RTS0045783,4
RTS0045784,4
RTS0045785,5
RTS0045786,1
RTS0045787,7
RTS0045788,5
RTS0045789,2
RTS0045791,6
RTS0045792,1
RTS0045793,6
RTS0045794,5
RTS0045795,5
RTS0045796,4
RTS0045797,2
RTS0045798,4
RTS0045799,4
RTS0045800,4
RTS0045801,1
RTS0045802,6
RTS0045803,4
RTS0045804,3
RTS0045805,5
RTS0045806,5
RTS0045808,6
RTS0045809,2
RTS0045810,3
RTS0045811,1
RTS0045812,3
RTS0045813,3
RTS0045814,2
RTS0045816,4
RTS0045817,5
RTS0045818,3
RTS0045819,6
RTS0045820,8
RTS0045821,1
RTS0045822,3
RTS0045823,3
RTS0045824,3
RTS0045825,7
RTS0045826,5
RTS0045827,3
RTS0045828,3
RTS0045829,3
RTS0045830,3
RTS0045831,8
RTS0045832,2
RTS0045833,7
RTS0045834,4
RTS0045835,1
RTS0045836,1
RTS0045838,2
RTS0045840,3
RTS0045841,5
RTS0045842,4
RTS0045843,3
RTS0045844,2
RTS0045845,1
RTS0045846,4
RTS0045848,4
RTS0045849,4
RTS0045851,3
RTS0045852,2
RTS0045853,1
RTS0045854,4
RTS0045855,5
RTS0045856,5
RTS0045857,1
RTS0045858,7
RTS0045859,4
RTS0045860,7
RTS0045861,3
RTS0045862,1
RTS0045863,4
RTS0045864,5
RTS0045865,6
RTS0045866,4
RTS0045867,7
RTS0045868,4
RTS0045869,6
RTS0045870,4
RTS0045871,3
RTS0045872,3
RTS0045873,7
RTS0045874,4
RTS0045875,1
RTS0045876,5
RTS0045877,3
RTS0045878,2
RTS0045879,4
RTS0045880,1
RTS0045882,5
RTS0045883,1
RTS0045884,8
RTS0045885,1
RTS0045886,6
RTS0045887,4
RTS0045888,3
RTS0045889,4
RTS0045890,3
RTS0045891,1
RTS0045892,3
RTS0045893,3
RTS0045894,7
RTS0045895,4
RTS0045896,6
RTS0045897,2
RTS0045898,2
RTS0045899,2
RTS0045900,4
RTS0045901,4
RTS0045902,5
RTS0045903,3
RTS0045904,1
RTS0045905,2
RTS0045906,4
RTS0045907,4
RTS0045908,2
RTS0045909,5
RTS0045910,2
RTS0045911,3
RTS0045912,2
RTS0045913,3
RTS0045914,3
RTS0045915,1
RTS0045916,3
RTS0045918,3
RTS0045919,4
RTS0045920,2
RTS0045921,7
RTS0045922,4
RTS0045923,1
RTS0045924,1
RTS0045925,2
RTS0045927,7
RTS0045928,3
RTS0045929,1
RTS0045930,5
RTS0045931,6
RTS0045932,6
RTS0045933,3
RTS0045935,4
RTS0045939,3
RTS0045941,3
RTS0045942,4
RTS0045943,3
RTS0045944,3
RTS0045945,2
RTS0045946,1
RTS0045947,4
RTS0045948,1
RTS0045949,4
RTS0045950,6
RTS0045951,4
RTS0045952,1
RTS0045953,5
RTS0045954,1
RTS0045955,5
RTS0045956,5
RTS0045957,3
RTS0045958,2
RTS0045959,1
RTS0045960,5
RTS0045961,1
RTS0045962,2
RTS0045963,6
RTS0045964,4
RTS0045965,4
RTS0045966,1
RTS0045967,3
RTS0045968,2
RTS0045969,2
RTS0045970,5
RTS0045971,4
RTS0045972,7
RTS0045973,3
RTS0045974,3
RTS0045975,3
RTS0045976,3
RTS0045977,2
RTS0045978,4
RTS0045979,7
RTS0045980,3
RTS0045981,7
RTS0045982,4
RTS0045983,5
RTS0045984,1
RTS0045985,2
RTS0045986,3
RTS0045987,4
RTS0045988,2
RTS0045989,4
RTS0045990,2
RTS0045991,1
RTS0045992,5
RTS0045993,3
RTS0045995,4
RTS0045996,3
RTS0045997,4
RTS0045998,5
RTS0045999,1
RTS0046000,1
RTS0046002,3
RTS0046003,5
RTS0046004,2
RTS0046005,4
RTS0046006,3
RTS0046007,2
RTS0046008,5
RTS0046009,2
RTS0046010,3
RTS0046012,1
RTS0046013,4
RTS0046014,1
RTS0046015,3
RTS0046016,2
RTS0046017,1
RTS0046018,2
RTS0046019,7
RTS0046020,1
RTS0046021,4
RTS0046022,5
RTS0046023,6
RTS0046024,4
RTS0046025,4
RTS0046026,3
RTS0046027,4
RTS0046028,3
RTS0046030,2
RTS0046031,3
RTS0046032,2
RTS0046033,5
RTS0046034,3
RTS0046035,3
RTS0046036,3
RTS0046037,2
RTS0046038,3
RTS0046039,3
RTS0046040,2
RTS0046041,7
RTS0046042,3
RTS0046044,1
RTS0046045,2
RTS0046047,1
RTS0046048,4
RTS0046049,4
RTS0046050,1
RTS0046051,4
RTS0046052,6
RTS0046053,4
RTS0046054,2
RTS0046055,5
RTS0046056,7
RTS0046057,2
RTS0046058,3
RTS0046059,3
RTS0046060,2
RTS0046061,1
RTS0046062,1
RTS0046063,4
RTS0046064,3
RTS0046065,5
RTS0046066,2
RTS0046067,5
RTS0046068,2
RTS0046070,2
RTS0046071,6
RTS0046072,6
RTS0046073,2
RTS0046074,2
RTS0046075,7
RTS0046076,4
RTS0046077,3
RTS0046078,2
RTS0046079,2
RTS0046080,4
RTS0046081,2
RTS0046082,4
RTS0046083,2
RTS0046084,2
RTS0046085,4
RTS0046086,3
RTS0046087,1
RTS0046088,4
RTS0046089,4
RTS0046090,4
RTS0046091,1
RTS0046092,9
RTS0046093,2
RTS0046095,5
RTS0046096,2
RTS0046097,2
RTS0046098,5
RTS0046099,4
RTS0046100,1
RTS0046101,1
RTS0046102,2
RTS0046103,3
RTS0046104,3
RTS0046105,4
RTS0046106,3
RTS0046107,3
RTS0046108,3
RTS0046109,10
RTS0046110,4
RTS0046111,4
RTS0046112,3
RTS0046113,4
RTS0046114,1
RTS0046115,3
RTS0046116,1
RTS0046117,3
RTS0046119,3
RTS0046121,3
RTS0046122,4
RTS0046123,4
RTS0046124,3
RTS0046125,2
RTS0046126,3
RTS0046127,7
RTS0046128,1
RTS0046129,4
RTS0046130,5
RTS0046131,2
RTS0046132,1
RTS0046134,5
RTS0046135,3
RTS0046136,4
RTS0046137,1
RTS0046140,3
RTS0046141,1
RTS0046142,1
RTS0046143,1
RTS0046144,2
RTS0046145,5
RTS0046146,2
RTS0046147,2
RTS0046148,1
RTS0046149,1
RTS0046150,1
RTS0046152,2
RTS0046154,3
RTS0046155,4
RTS0046156,4
RTS0046157,3
RTS0046158,6
RTS0046159,5
RTS0046160,1
RTS0046161,3
RTS0046162,4
RTS0046163,8
RTS0046164,5
RTS0046165,2
RTS0046166,3
RTS0046167,6
RTS0046168,5
RTS0046169,6
RTS0046170,3
RTS0046171,1
RTS0046172,5
RTS0046173,1
RTS0046174,3
RTS0046175,5
RTS0046176,5
RTS0046177,2
RTS0046178,2
RTS0046179,2
RTS0046180,3
RTS0046181,1
RTS0046182,1
RTS0046183,8
RTS0046184,5
RTS0046185,2
RTS0046186,1
RTS0046188,3
RTS0046191,4
RTS0046193,1
RTS0046194,1
RTS0046195,5
RTS0046196,1
RTS0046197,5
RTS0046198,2
RTS0046199,4
RTS0046200,7
RTS0046201,2
RTS0046202,6
RTS0046203,1
RTS0046204,4
RTS0046205,4
RTS0046206,2
RTS0046207,6
RTS0046209,3
RTS0046211,2
RTS0046212,3
RTS0046213,2
RTS0046214,1
RTS0046215,1
RTS0046216,4
RTS0046217,4
RTS0046218,3
RTS0046220,3
RTS0046223,3
RTS0046224,2
RTS0046225,7
RTS0046226,5
RTS0046227,10
RTS0046228,2
RTS0046229,4
RTS0046230,5
RTS0046231,2
RTS0046232,4
RTS0046234,2
RTS0046235,2
RTS0046236,4
RTS0046237,2
RTS0046238,1
RTS0046239,6
RTS0046240,3
RTS0046241,1
RTS0046242,1
RTS0046243,2
RTS0046244,1
RTS0046245,1
RTS0046246,6
RTS0046247,1
RTS0046249,3
RTS0046251,1
RTS0046252,10
RTS0046253,5
RTS0046254,5
RTS0046255,4
RTS0046256,5
RTS0046257,4
RTS0046258,2
RTS0046259,4
RTS0046260,4
RTS0046261,1
RTS0046262,3
RTS0046264,1
RTS0046266,6
RTS0046267,1
RTS0046268,3
RTS0046269,3
RTS0046272,6
RTS0046273,2
RTS0046274,2
RTS0046275,2
RTS0046276,1
RTS0046277,1
RTS0046278,2
RTS0046279,3
RTS0046280,1
RTS0046282,2
RTS0046284,4
RTS0046285,5
RTS0046286,2
RTS0046287,2
RTS0046288,7
RTS0046289,4
RTS0046290,1
RTS0046291,4
RTS0046292,5
RTS0046293,1
RTS0046294,3
RTS0046295,7
RTS0046296,1
RTS0046297,4
RTS0046298,5
RTS0046299,3
RTS0046300,1
RTS0046301,3
RTS0046302,5
RTS0046305,3
RTS0046306,4
RTS0046307,6
RTS0046308,2
RTS0046310,5
RTS0046311,3
RTS0046312,5
RTS0046313,2
RTS0046314,5
RTS0046315,3
RTS0046316,4
RTS0046317,2
RTS0046318,3
RTS0046319,2
RTS0046320,7
RTS0046321,4
RTS0046322,5
RTS0046323,1
RTS0046324,2
RTS0046325,2
RTS0046326,4
RTS0046327,5
RTS0046328,5
RTS0046329,1
RTS0046330,1
RTS0046331,4
RTS0046332,3
RTS0046333,2
RTS0046334,4
RTS0046335,5
RTS0046336,4
RTS0046342,2
RTS0046343,5
RTS0046344,4
RTS0046345,2
RTS0046346,2
RTS0046347,4
RTS0046348,2
RTS0046349,4
RTS0046350,2
RTS0046351,1
RTS0046352,4
RTS0046353,3
RTS0046354,3
RTS0046355,3
RTS0046356,3
RTS0046357,3
RTS0046358,5
RTS0046359,2
RTS0046360,4
RTS0046361,3
RTS0046362,1
RTS0046363,2
RTS0046364,3
RTS0046365,3
RTS0046366,5
RTS0046367,2
RTS0046368,5
RTS0046369,7
RTS0046370,1
RTS0046371,4
RTS0046372,6
RTS0046373,1
RTS0046374,5
RTS0046375,2
RTS0046376,2
RTS0046377,6
RTS0046378,2
RTS0046380,4
RTS0046382,6
RTS0046384,1
RTS0046385,4
RTS0046386,3
RTS0046387,3
RTS0046388,2
RTS0046389,3
RTS0046390,4
RTS0046391,3
RTS0046392,1
RTS0046393,1
RTS0046394,3
RTS0046395,4
RTS0046396,6
RTS0046397,4
RTS0046398,4
RTS0046399,4
RTS0046400,6
RTS0046401,1
RTS0046402,2
RTS0046403,1
RTS0046404,4
RTS0046405,5
RTS0046406,4
RTS0046407,4
RTS0046408,3
RTS0046409,5
RTS0046410,5
RTS0046411,5
RTS0046412,7
RTS0046413,2
RTS0046414,2
RTS0046415,5
RTS0046416,7
RTS0046417,2
RTS0046418,7
RTS0046419,4
RTS0046420,5
RTS0046421,3
RTS0046422,2
RTS0046423,5
RTS0046424,1
RTS0046425,2
RTS0046426,2
RTS0046427,1
RTS0046429,7
RTS0046430,2
RTS0046431,3
RTS0046432,3
RTS0046433,3
RTS0046434,6
RTS0046435,6
RTS0046439,4
RTS0046440,6
RTS0046441,1
RTS0046442,5
RTS0046443,6
RTS0046444,3
RTS0046446,2
RTS0046447,2
RTS0046448,1
RTS0046449,3
RTS0046450,6
RTS0046452,6
RTS0046453,2
RTS0046454,3
RTS0046455,1
RTS0046456,4
RTS0046457,4
RTS0046458,3
RTS0046459,3
RTS0046460,5
RTS0046461,4
RTS0046462,4
RTS0046463,4
RTS0046464,3
RTS0046466,3
RTS0046468,2
RTS0046469,3
RTS0046470,5
RTS0046471,2
RTS0046472,6
RTS0046473,1
RTS0046474,1
RTS0046475,7
RTS0046476,2
RTS0046477,1
RTS0046478,6
RTS0046479,2
RTS0046480,6
RTS0046481,1
RTS0046482,4
RTS0046483,2
RTS0046484,2
RTS0046485,3
RTS0046486,4
RTS0046487,3
RTS0046488,3
RTS0046489,4
RTS0046490,3
RTS0046491,5
RTS0046492,11
RTS0046493,3
RTS0046494,4
RTS0046495,4
RTS0046496,3
RTS0046497,2
RTS0046498,2
RTS0046499,3
RTS0046500,4
RTS0046501,5
RTS0046502,5
RTS0046503,3
RTS0046504,1
RTS0046505,2
RTS0046506,5
RTS0046507,5
RTS0046508,2
RTS0046509,3
RTS0046511,4
RTS0046512,4
RTS0046513,5
RTS0046514,1
RTS0046515,3
RTS0046516,2
RTS0046517,1
RTS0046518,1
RTS0046519,3
RTS0046520,4
RTS0046521,2
RTS0046522,3
RTS0046524,1
RTS0046525,4
RTS0046526,7
RTS0046527,3
RTS0046528,3
RTS0046529,3
RTS0046530,2
RTS0046531,2
RTS0046532,7
RTS0046533,4
RTS0046534,1
RTS0046535,1
RTS0046536,2
RTS0046537,3
RTS0046538,6
RTS0046539,7
RTS0046540,3
RTS0046541,3
RTS0046542,3
RTS0046543,7
RTS0046544,3
RTS0046545,3
RTS0046546,1
RTS0046548,3
RTS0046549,1
RTS0046550,1
RTS0046551,3
RTS0046552,4
RTS0046553,7
RTS0046554,1
RTS0046555,6
RTS0046556,5
RTS0046557,3
RTS0046558,4
RTS0046559,1
RTS0046561,5
RTS0046562,3
RTS0046563,5
RTS0046564,1
RTS0046565,6
RTS0046566,3
RTS0046567,4
RTS0046568,3
RTS0046569,3
RTS0046570,5
RTS0046571,4
RTS0046573,3
RTS0046574,3
RTS0046575,2
RTS0046577,5
RTS0046578,10
RTS0046580,6
RTS0046581,4
RTS0046582,2
RTS0046583,2
RTS0046584,4
RTS0046585,4
RTS0046586,4
RTS0046587,9
RTS0046588,1
RTS0046589,3
RTS0046590,5
RTS0046591,1
RTS0046592,4
RTS0046593,2
RTS0046594,5
RTS0046595,4
RTS0046596,5
RTS0046597,5
RTS0046598,6
RTS0046599,6
RTS0046600,2
RTS0046601,5
RTS0046602,9
RTS0046603,3
RTS0046604,5
RTS0046605,2
RTS0046606,4
RTS0046607,5
RTS0046608,2
RTS0046609,5
RTS0046610,1
RTS0046611,5
RTS0046612,3
RTS0046613,6
RTS0046614,4
RTS0046615,6
RTS0046616,2
RTS0046617,3
RTS0046618,1
RTS0046619,7
RTS0046620,3
RTS0046621,6
RTS0046623,4
RTS0046624,3
RTS0046625,3
RTS0046626,8
RTS0046627,2
RTS0046628,3
RTS0046629,11
RTS0046630,2
RTS0046631,5
RTS0046632,3
RTS0046633,1
RTS0046634,4
RTS0046635,3
RTS0046636,4
RTS0046637,2
RTS0046638,1
RTS0046639,4
RTS0046640,5
RTS0046641,3
RTS0046642,6
RTS0046643,2
RTS0046644,6
RTS0046645,4
RTS0046646,5
RTS0046647,3
RTS0046648,1
RTS0046649,2
RTS0046650,2
RTS0046651,4
RTS0046652,1
RTS0046653,2
RTS0046654,3
RTS0046655,3
RTS0046656,3
RTS0046658,5
RTS0046659,3
RTS0046660,4
RTS0046661,2
RTS0046662,3
RTS0046663,2
RTS0046664,3
RTS0046665,2
RTS0046666,3
RTS0046667,2
RTS0046668,2
RTS0046669,4
RTS0046670,5
RTS0046671,3
RTS0046672,2
RTS0046673,4
RTS0046674,3
RTS0046675,4
RTS0046676,7
RTS0046678,4
RTS0046679,1
RTS0046680,6
RTS0046681,5
RTS0046682,2
RTS0046683,1
RTS0046684,1
RTS0046685,2
RTS0046686,4
RTS0046687,2
RTS0046688,2
RTS0046689,3
RTS0046690,3
RTS0046692,5
RTS0046693,8
RTS0046694,3
RTS0046695,1
RTS0046696,4
RTS0046697,5
RTS0046698,10
RTS0046699,4
RTS0046700,2
RTS0046701,5
RTS0046702,4
RTS0046703,2
RTS0046704,7
RTS0046705,15
RTS0046706,4
RTS0046707,5
RTS0046708,8
RTS0046709,3
RTS0046710,3
RTS0046711,2
RTS0046713,1
RTS0046714,5
RTS0046715,2
RTS0046716,3
RTS0046717,6
RTS0046718,1
RTS0046719,6
RTS0046720,3
RTS0046721,3
RTS0046722,3
RTS0046723,7
RTS0046724,3
RTS0046725,5
RTS0046726,5
RTS0046727,5
RTS0046728,4
RTS0046729,4
RTS0046730,3
RTS0046731,3
RTS0046732,3
RTS0046733,1
RTS0046734,5
RTS0046735,3
RTS0046736,7
RTS0046737,4
RTS0046738,1
RTS0046739,4
RTS0046740,6
RTS0046741,4
RTS0046742,1
RTS0046743,2
RTS0046744,1
RTS0046745,10
RTS0046746,3
RTS0046747,1
RTS0046748,5
RTS0046749,2
RTS0046750,5
RTS0046751,5
RTS0046753,3
RTS0046754,4
RTS0046755,3
RTS0046756,5
RTS0046757,8
RTS0046758,2
RTS0046759,8
RTS0046760,1
RTS0046761,2
RTS0046763,5
RTS0046764,3
RTS0046765,8
RTS0046766,1
RTS0046767,5
RTS0046768,2
RTS0046769,3
RTS0046770,2
RTS0046771,6
RTS0046772,2
RTS0046773,2
RTS0046774,1
RTS0046775,5
RTS0046777,5
RTS0046778,2
RTS0046779,2
RTS0046781,4
RTS0046782,4
RTS0046783,4
RTS0046784,4
RTS0046785,6
RTS0046790,3
RTS0046791,3
RTS0046792,7
RTS0046793,7
RTS0046794,2
RTS0046795,1
RTS0046796,5
RTS0046797,4
RTS0046798,4
RTS0046799,9
RTS0046800,1
RTS0046801,12
RTS0046802,6
RTS0046803,2
RTS0046804,1
RTS0046806,2
RTS0046807,1
RTS0046808,2
RTS0046809,2
RTS0046810,8
RTS0046812,1
RTS0046814,1
RTS0046815,4
RTS0046816,2
RTS0046817,5
RTS0046819,2
RTS0046820,1
RTS0046821,2
RTS0046822,2
RTS0046823,4
RTS0046824,2
RTS0046825,4
RTS0046826,6
RTS0046827,3
RTS0046828,4
RTS0046829,4
RTS0046830,2
RTS0046831,1
RTS0046832,3
RTS0046833,2
RTS0046835,3
RTS0046836,7
RTS0046837,3
RTS0046838,5
RTS0046839,4
RTS0046840,1
RTS0046841,3
RTS0046842,5
RTS0046843,5
RTS0046846,6
RTS0046849,2
RTS0046850,4
RTS0046851,1
RTS0046852,7
RTS0046853,3
RTS0046854,3
RTS0046855,6
RTS0046856,3
RTS0046858,3
RTS0046859,4
RTS0046860,2
RTS0046861,1
RTS0046862,2
RTS0046863,4
RTS0046864,5
RTS0046866,6
RTS0046867,2
RTS0046869,5
RTS0046870,2
RTS0046871,2
RTS0046872,6
RTS0046873,3
RTS0046874,3
RTS0046875,1
RTS0046876,5
RTS0046877,3
RTS0046878,2
RTS0046879,6
RTS0046880,4
RTS0046881,2
RTS0046882,3
RTS0046885,1
RTS0046886,7
RTS0046887,1
RTS0046889,3
RTS0046890,4
RTS0046891,3
RTS0046892,2
RTS0046893,5
RTS0046894,5
RTS0046895,7
RTS0046897,5
RTS0046898,1
RTS0046899,1
RTS0046900,4
RTS0046902,2
RTS0046903,4
RTS0046905,4
RTS0046906,4
RTS0046907,5
RTS0046908,6
RTS0046909,6
RTS0046910,2
RTS0046911,4
RTS0046912,4
RTS0046913,3
RTS0046914,5
RTS0046915,1
RTS0046916,4
RTS0046918,6
RTS0046919,7
RTS0046920,5
RTS0046921,2
RTS0046922,5
RTS0046923,4
RTS0046924,5
RTS0046925,3
RTS0046926,4
RTS0046927,5
RTS0046928,4
RTS0046929,3
RTS0046930,3
RTS0046931,5
RTS0046933,2
RTS0046934,2
RTS0046935,5
RTS0046936,3
RTS0046937,5
RTS0046938,3
RTS0046939,2
RTS0046940,1
RTS0046942,7
RTS0046943,4
RTS0046944,2
RTS0046946,6
RTS0046947,4
RTS0046948,2
RTS0046949,4
RTS0046950,5
RTS0046951,4
RTS0046952,7
RTS0046954,1
RTS0046955,8
RTS0046956,5
RTS0046957,7
RTS0046958,2
RTS0046959,5
RTS0046960,4
RTS0046961,8
RTS0046962,18
RTS0046963,3
RTS0046965,4
RTS0046966,6
RTS0046967,4
RTS0046968,4
RTS0047054,3
RTS0047055,2
RTS0047056,3
RTS0047057,3
RTS0047058,3
RTS0047060,6
RTS0047061,5
RTS0047062,6
RTS0047063,1
RTS0047064,4
RTS0047065,5
RTS0047066,5
RTS0047067,2
RTS0047068,2
RTS0047069,2
RTS0047070,3
RTS0047071,3
RTS0047072,4
RTS0047073,1
RTS0047075,5
RTS0047076,2
RTS0047077,3
RTS0047078,7
RTS0047079,1
RTS0047080,11
RTS0047081,4
RTS0047082,2
RTS0047083,7
RTS0047084,4
RTS0047085,3
RTS0047086,8
RTS0047087,2
RTS0047088,4
RTS0047089,4
RTS0047091,1
RTS0047092,1
RTS0047093,5
RTS0047094,3
RTS0047095,2
RTS0047096,4
RTS0047097,3
RTS0047098,3
RTS0047099,2
RTS0047100,2
RTS0047101,4
RTS0047102,1
RTS0047103,7
RTS0047105,4
RTS0047106,4
RTS0047107,3
RTS0047108,4
RTS0047109,4
RTS0047110,3
RTS0047111,3
RTS0047112,4
RTS0047113,5
RTS0047114,5
RTS0047115,5
RTS0047116,4
RTS0047117,3
RTS0047118,2
RTS0047119,4
RTS0047120,5
RTS0047121,3
RTS0047122,2
RTS0047123,5
RTS0047124,3
RTS0047125,5
RTS0047126,4
RTS0047127,5
RTS0047128,1
RTS0047129,7
RTS0047130,2
RTS0047131,5
RTS0047132,1
RTS0047133,7
RTS0047134,5
RTS0047135,3
RTS0047136,3
RTS0047137,3
RTS0047138,2
RTS0047139,2
RTS0047140,6
RTS0047141,4
RTS0047143,2
RTS0047144,2
RTS0047146,3
RTS0047147,3
RTS0047148,3
RTS0047149,2
RTS0047150,4
RTS0047151,3
RTS0047152,4
RTS0047154,1
RTS0047156,3
RTS0047157,5
RTS0047158,1
RTS0047159,6
RTS0047160,4
RTS0047165,4
RTS0047166,6
RTS0047167,1
RTS0047168,2
RTS0047169,2
RTS0047170,3
RTS0047171,5
RTS0047172,2
RTS0047173,7
RTS0047174,2
RTS0047175,2
RTS0047176,4
RTS0047177,5
RTS0047178,3
RTS0047179,1
RTS0047180,2
RTS0047181,3
RTS0047182,5
RTS0047183,4
RTS0047184,1
RTS0047185,3
RTS0047187,5
RTS0047188,2
RTS0047189,6
RTS0047190,2
RTS0047191,4
RTS0047192,4
RTS0047194,4
RTS0047195,3
RTS0047197,3
RTS0047198,3
RTS0047200,3
RTS0047201,2
RTS0047202,1
RTS0047203,3
RTS0047204,3
RTS0047205,3
RTS0047206,5
RTS0047207,5
RTS0047208,6
RTS0047209,6
RTS0047210,4
RTS0047211,6
RTS0047212,2
RTS0047213,3
RTS0047214,1
RTS0047215,3
RTS0047217,3
RTS0047218,5
RTS0047219,2
RTS0047220,4
RTS0047221,4
RTS0047222,5
RTS0047223,7
RTS0047225,6
RTS0047229,3
RTS0047230,6
RTS0047231,2
RTS0047232,5
RTS0047234,2
RTS0047235,9
RTS0047236,2
RTS0047237,5
RTS0047238,3
RTS0047239,5
RTS0047240,4
RTS0047241,6
RTS0047242,2
RTS0047243,3
RTS0047244,1
RTS0047245,4
RTS0047246,3
RTS0047247,6
RTS0047248,2
RTS0047249,3
RTS0047250,1
RTS0047252,3
RTS0047253,3
RTS0047254,4
RTS0047255,3
RTS0047256,3
RTS0047257,1
RTS0047258,1
RTS0047259,8
RTS0047260,6
RTS0047261,4
RTS0047262,3
RTS0047263,3
RTS0047264,3
RTS0047266,1
RTS0047267,2
RTS0047268,2
RTS0047269,4
RTS0047270,4
RTS0047271,4
RTS0047273,2
RTS0047274,3
RTS0047276,1
RTS0047277,6
RTS0047278,4
RTS0047279,8
RTS0047280,2
RTS0047281,1
RTS0047282,2
RTS0047283,3
RTS0047284,9
RTS0047290,2
RTS0047291,10
RTS0047292,1
RTS0047293,4
RTS0047294,4
RTS0047295,3
RTS0047296,3
RTS0047297,8
RTS0047298,1
RTS0047299,2
RTS0047300,1
RTS0047301,10
RTS0047302,1
RTS0047303,6
RTS0047304,1
RTS0047305,7
RTS0047306,1
RTS0047307,3
RTS0047308,3
RTS0047309,4
RTS0047310,7
RTS0047311,2
RTS0047312,5
RTS0047313,4
RTS0047314,6
RTS0047315,4
RTS0047316,4
RTS0047317,4
RTS0047318,8
RTS0047319,3
RTS0047320,3
RTS0047321,6
RTS0047322,5
RTS0047323,7
RTS0047324,8
RTS0047325,5
RTS0047326,2
RTS0047327,3
RTS0047328,7
RTS0047329,3
RTS0047331,2
RTS0047332,4
RTS0047333,1
RTS0047334,6
RTS0047335,4
RTS0047336,6
RTS0047337,4
RTS0047338,1
RTS0047339,7
RTS0047340,6
RTS0047341,5
RTS0047342,2
RTS0047343,1
RTS0047344,4
RTS0047345,10
RTS0047348,1
RTS0047349,5
RTS0047350,3
RTS0047351,2
RTS0047352,2
RTS0047353,7
RTS0047354,3
RTS0047356,4
RTS0047357,3
RTS0047358,5
RTS0047359,6
RTS0047361,1
RTS0047362,2
RTS0047363,1
RTS0047364,3
RTS0047366,2
RTS0047367,2
RTS0047368,3
RTS0047369,6
RTS0047370,1
RTS0047373,5
RTS0047374,2
RTS0047375,1
RTS0047376,1
RTS0047377,5
RTS0047378,2
RTS0047379,2
RTS0047380,3
RTS0047381,2
RTS0047382,4
RTS0047383,6
RTS0047384,3
RTS0047385,1
RTS0047386,6
RTS0047387,1
RTS0047388,1
RTS0047389,2
RTS0047390,4
RTS0047391,5
RTS0047392,3
RTS0047393,8
RTS0047395,3
RTS0047396,5
RTS0047397,7
RTS0047398,5
RTS0047399,2
RTS0047400,3
RTS0047401,4
RTS0047402,4
RTS0047403,2
RTS0047404,2
RTS0047405,1
RTS0047406,6
RTS0047407,7
RTS0047408,2
RTS0047409,8
RTS0047410,2
RTS0047411,3
RTS0047412,2
RTS0047413,2
RTS0047414,1
RTS0047415,3
RTS0047417,3
RTS0047418,3
RTS0047419,4
RTS0047420,2
RTS0047421,3
RTS0047422,2
RTS0047423,3
RTS0047424,2
RTS0047425,2
RTS0047426,4
RTS0047427,3
RTS0047428,5
RTS0047429,4
RTS0047430,1
RTS0047431,2
RTS0047432,1
RTS0047433,1
RTS0047434,6
RTS0047435,5
RTS0047436,3
RTS0047437,2
RTS0047438,4
RTS0047439,5
RTS0047440,4
RTS0047441,3
RTS0047442,1
RTS0047446,6
RTS0047447,4
RTS0047448,4
RTS0047449,5
RTS0047450,2
RTS0047451,3
RTS0047452,1
RTS0047453,3
RTS0047454,4
RTS0047455,3
RTS0047456,2
RTS0047457,5
RTS0047458,2
RTS0047459,3
RTS0047460,4
RTS0047461,3
RTS0047462,6
RTS0047463,4
RTS0047464,4
RTS0047465,3
RTS0047466,5
RTS0047467,3
RTS0047468,5
RTS0047469,4
RTS0047471,3
RTS0047472,3
RTS0047473,4
RTS0047474,3
RTS0047475,1
RTS0047476,4
RTS0047477,2
RTS0047479,5
RTS0047480,3
RTS0047481,2
RTS0047482,4
RTS0047483,4
RTS0047484,3
RTS0047485,4
RTS0047486,6
RTS0047487,2
RTS0047488,6
RTS0047489,3
RTS0047490,5
RTS0047491,4
RTS0047492,1
RTS0047493,3
RTS0047494,7
RTS0047495,3
RTS0047496,2
RTS0047497,4
RTS0047498,3
RTS0047499,3
RTS0047500,8
RTS0047501,3
RTS0047502,3
RTS0047503,2
RTS0047504,5
RTS0047505,2
RTS0047506,3
RTS0047507,1
RTS0047508,1
RTS0047509,4
RTS0047510,3
RTS0047511,2
RTS0047512,2
RTS0047513,5
RTS0047514,5
RTS0047515,6
RTS0047516,3
RTS0047517,2
RTS0047520,2
RTS0047521,3
RTS0047522,2
RTS0047523,7
RTS0047524,2
RTS0047525,5
RTS0047526,2
RTS0047527,3
RTS0047528,2
RTS0047529,6
RTS0047530,3
RTS0047531,7
RTS0047532,1
RTS0047533,1
RTS0047534,3
RTS0047535,1
RTS0047536,4
RTS0047537,8
RTS0047538,3
RTS0047540,5
RTS0047541,5
RTS0047543,5
RTS0047544,3
RTS0047545,5
RTS0047547,2
RTS0047548,6
RTS0047549,3
RTS0047550,5
RTS0047551,7
RTS0047552,7
RTS0047553,3
RTS0047558,4
RTS0047559,2
RTS0047560,4
RTS0047561,7
RTS0047562,3
RTS0047563,3
RTS0047564,5
RTS0047565,4
RTS0047566,9
RTS0047567,3
RTS0047568,6
RTS0047569,2
RTS0047570,2
RTS0047571,3
RTS0047572,2
RTS0047573,4
RTS0047574,4
RTS0047575,8
RTS0047576,5
RTS0047577,4
RTS0047578,4
RTS0047579,3
RTS0047580,1
RTS0047581,3
RTS0047582,7
RTS0047583,1
RTS0047584,3
RTS0047585,4
RTS0047586,1
RTS0047587,4
RTS0047588,6
RTS0047590,3
RTS0047591,2
RTS0047592,5
RTS0047593,4
RTS0047594,2
RTS0047595,4
RTS0047596,3
RTS0047597,1
RTS0047598,6
RTS0047599,3
RTS0047600,3
RTS0047601,4
RTS0047602,1
RTS0047603,2
RTS0047604,3
RTS0047606,2
RTS0047613,4
RTS0047614,3
RTS0047615,2
RTS0047616,3
RTS0047617,4
RTS0047618,2
RTS0047619,2
RTS0047620,1
RTS0047621,4
RTS0047622,3
RTS0047624,1
RTS0047625,1
RTS0047626,1
RTS0047627,5
RTS0047628,2
RTS0047630,2
RTS0047631,2
RTS0047632,1
RTS0047634,2
RTS0047635,2
RTS0047636,4
RTS0047637,2
RTS0047638,3
RTS0047639,3
RTS0047640,2
RTS0047641,2
RTS0047642,1
RTS0047643,2
RTS0047644,1
RTS0047645,2
RTS0047646,5
RTS0047647,2
RTS0047648,6
RTS0047649,3
RTS0047650,5
RTS0047651,6
RTS0047653,1
RTS0047654,1
RTS0047656,4
RTS0047657,3
RTS0047658,2
RTS0047659,1
RTS0047660,2
RTS0047661,4
RTS0047662,2
RTS0047663,1
RTS0047664,1
RTS0047665,2
RTS0047666,4
RTS0047667,1
RTS0047668,3
RTS0047669,5
RTS0047670,4
RTS0047672,4
RTS0047673,3
RTS0047674,5
RTS0047675,5
RTS0047676,3
RTS0047677,3
RTS0047678,6
RTS0047679,3
RTS0047680,5
RTS0047681,3
RTS0047682,5
RTS0047684,2
RTS0047687,4
RTS0047688,2
RTS0047689,3
RTS0047691,2
RTS0047692,5
RTS0047693,4
RTS0047694,5
RTS0047695,3
RTS0047696,3
RTS0047697,4
RTS0047698,1
RTS0047699,4
RTS0047700,1
RTS0047701,4
RTS0047702,2
RTS0047703,3
RTS0047704,2
RTS0047705,2
RTS0047707,6
RTS0047708,8
RTS0047709,12
RTS0047710,2
RTS0047711,9
RTS0047712,3
RTS0047713,4
RTS0047714,2
RTS0047715,1
RTS0047716,2
RTS0047717,8
RTS0047718,5
RTS0047720,3
RTS0047721,3
RTS0047722,3
RTS0047723,2
RTS0047724,1
RTS0047725,3
RTS0047726,7
RTS0047727,4
RTS0047728,3
RTS0047729,4
RTS0047731,4
RTS0047732,2
RTS0047733,7
RTS0047734,3
RTS0047735,4
RTS0047736,4
RTS0047737,2
RTS0047739,4
RTS0047740,5
RTS0047741,4
RTS0047744,5
RTS0047745,6
RTS0047746,2
RTS0047747,2
RTS0047748,6
RTS0047749,2
RTS0047750,2
RTS0047752,5
RTS0047753,2
RTS0047754,6
RTS0047755,10
RTS0047756,2
RTS0047757,4
RTS0047758,7
RTS0047759,5
RTS0047761,3
RTS0047762,3
RTS0047763,4
RTS0047764,3
RTS0047765,4
RTS0047766,9
RTS0047767,2
RTS0047768,2
RTS0047769,1
RTS0047770,2
RTS0047771,2
RTS0047772,3
RTS0047773,1
RTS0047774,5
RTS0047775,2
RTS0047776,3
RTS0047777,4
RTS0047778,5
RTS0047779,2
RTS0047780,2
RTS0047781,5
RTS0047782,2
RTS0047783,3
RTS0047784,3
RTS0047785,1
RTS0047786,7
RTS0047787,6
RTS0047788,2
RTS0047789,4
RTS0047790,2
RTS0047791,3
RTS0047792,4
RTS0047793,3
RTS0047794,1
RTS0047795,2
RTS0047796,1
RTS0047797,3
RTS0047798,4
RTS0047799,4
RTS0047800,3
RTS0047801,3
RTS0047802,3
RTS0047803,2
RTS0047804,3
RTS0047805,4
RTS0047806,3
RTS0047807,5
RTS0047809,5
RTS0047810,6
RTS0047811,3
RTS0047812,1
RTS0047813,3
RTS0047814,1
RTS0047816,5
RTS0047817,2
RTS0047818,2
RTS0047819,4
RTS0047820,4
RTS0047821,3
RTS0047822,2
RTS0047823,1
RTS0047824,7
RTS0047825,3
RTS0047826,4
RTS0047827,4
RTS0047828,3
RTS0047829,5
RTS0047830,4
RTS0047831,2
RTS0047832,2
RTS0047833,2
RTS0047834,2
RTS0047835,5
RTS0047836,3
RTS0047837,2
RTS0047838,2
RTS0047839,2
RTS0047840,2
RTS0047841,1
RTS0047842,1
RTS0047843,2
RTS0047844,2
RTS0047845,4
RTS0047846,5
RTS0047847,4
RTS0047848,2
RTS0047849,8
RTS0047850,3
RTS0047851,1
RTS0047852,4
RTS0047853,4
RTS0047854,2
RTS0047855,5
RTS0047856,5
RTS0047857,7
RTS0047858,2
RTS0047859,6
RTS0047860,1
RTS0047861,2
RTS0047863,4
RTS0047864,4
RTS0047865,6
RTS0047866,3
RTS0047867,3
RTS0047868,1
RTS0047869,6
RTS0047870,8
RTS0047871,3
RTS0047872,4
RTS0047873,1
RTS0047874,4
RTS0047875,3
RTS0047876,5
RTS0047878,1
RTS0047879,4
RTS0047880,5
RTS0047881,1
RTS0047883,5
RTS0047884,3
RTS0047885,2
RTS0047886,1
RTS0047890,4
RTS0047891,2
RTS0047892,3
RTS0047893,1
RTS0047894,2
RTS0047895,5
RTS0047896,5
RTS0047897,6
RTS0047898,3
RTS0047899,5
RTS0047900,5
RTS0047901,5
RTS0047902,6
RTS0047903,1
RTS0047904,2
RTS0047905,5
RTS0047906,1
RTS0047907,8
RTS0047908,2
RTS0047909,3
RTS0047910,4
RTS0047912,1
RTS0047913,4
RTS0047914,3
RTS0047915,2
RTS0047917,2
RTS0047919,3
RTS0047920,2
RTS0047921,5
RTS0047924,1
RTS0047925,2
RTS0047926,5
RTS0047927,3
RTS0047928,2
RTS0047929,3
RTS0047930,4
RTS0047931,1
RTS0047932,3
RTS0047933,6
RTS0047934,4
RTS0047935,5
RTS0047936,2
RTS0047937,3
RTS0047938,2
RTS0047939,3
RTS0047940,5
RTS0047941,8
RTS0047942,4
RTS0047943,3
RTS0047944,1
RTS0047945,1
RTS0047946,3
RTS0047947,3
RTS0047948,1
RTS0047949,4
RTS0047950,1
RTS0047951,2
RTS0047952,2
RTS0047953,1
RTS0047954,5
RTS0047956,2
RTS0047957,3
RTS0047958,4
RTS0047959,3
RTS0047960,6
RTS0047961,3
RTS0047963,7
RTS0047964,1
RTS0047965,4
RTS0047966,2
RTS0047967,4
RTS0047968,3
RTS0047969,5
RTS0047970,3
RTS0047972,3
RTS0047973,2
RTS0047974,5
RTS0047975,4
RTS0047976,1
RTS0047979,2
RTS0047980,5
RTS0047981,3
RTS0047982,6
RTS0047985,8
RTS0047986,3
RTS0047987,4
RTS0047988,4
RTS0047990,7
RTS0047991,4
RTS0047992,3
RTS0047993,3
RTS0047994,4
RTS0047995,1
RTS0047996,4
RTS0047997,2
RTS0047998,6
RTS0047999,5
RTS0048000,2
RTS0048001,3
RTS0048003,5
RTS0048005,2
RTS0048006,7
RTS0048008,2
RTS0048009,3
RTS0048012,5
RTS0048013,4
RTS0048014,5
RTS0048015,4
RTS0048016,2
RTS0048017,1
RTS0048018,3
RTS0048019,3
RTS0048020,2
RTS0048021,7
RTS0048022,3
RTS0048023,2
RTS0048024,3
RTS0048026,2
RTS0048027,3
RTS0048028,2
RTS0048029,3
RTS0048030,2
RTS0048031,4
RTS0048032,6
RTS0048033,5
RTS0048034,3
RTS0048035,3
RTS0048036,4
RTS0048037,6
RTS0048038,2
RTS0048040,6
RTS0048041,1
RTS0048042,4
RTS0048044,3
RTS0048045,5
RTS0048046,4
RTS0048047,3
RTS0048048,3
RTS0048049,2
RTS0048050,1
RTS0048051,3
RTS0048053,1
RTS0048054,3
RTS0048055,1
RTS0048056,2
RTS0048057,2
RTS0048058,2
RTS0048059,4
RTS0048060,3
RTS0048061,3
RTS0048062,4
RTS0048063,4
RTS0048064,2
RTS0048065,3
RTS0048067,3
RTS0048069,1
RTS0048071,1
RTS0048072,4
RTS0048073,3
RTS0048074,2
RTS0048076,2
RTS0048077,2
RTS0048078,4
RTS0048080,2
RTS0048081,3
RTS0048082,1
RTS0048084,2
RTS0048085,2
RTS0048086,2
RTS0048087,6
RTS0048088,3
RTS0048089,2
RTS0048090,4
RTS0048091,5
RTS0048092,6
RTS0048093,6
RTS0048094,3
RTS0048096,2
RTS0048097,4
RTS0048098,38
RTS0048099,5
RTS0048100,12
RTS0048101,10
RTS0048102,15
RTS0048104,7
RTS0048105,5
RTS0048106,2
RTS0048107,3
RTS0048108,5
RTS0048109,5
RTS0048110,7
RTS0048111,2
RTS0048112,1
RTS0048113,2
RTS0048115,2
RTS0048116,3
RTS0048117,6
RTS0048118,2
RTS0048120,3
RTS0048126,2
RTS0048127,7
RTS0048130,1
RTS0048131,4
RTS0048132,4
RTS0048133,2
RTS0048135,5
RTS0048136,3
RTS0048138,1
RTS0048139,6
RTS0048140,5
RTS0048141,1
RTS0048142,3
RTS0048144,8
RTS0048145,4
RTS0048146,6
RTS0048147,4
RTS0048148,3
RTS0048149,7
RTS0048150,7
RTS0048151,1
RTS0048152,1
RTS0048153,2
RTS0048154,1
RTS0048155,4
RTS0048156,2
RTS0048158,2
RTS0048159,2
RTS0048160,69
RTS0048161,92
RTS0048162,5
RTS0048163,4
RTS0048164,13
RTS0048165,6
RTS0048166,3
RTS0048167,3
RTS0048168,2
RTS0048169,1
RTS0048170,2
RTS0048171,5
RTS0048173,1
RTS0048175,2
RTS0048176,2
RTS0048177,1
RTS0048178,5
RTS0048179,3
RTS0048180,1
RTS0048181,1
RTS0048182,5
RTS0048183,4
RTS0048184,10
RTS0048185,3
RTS0048186,5
RTS0048188,7
RTS0048189,6
RTS0048190,2
RTS0048191,2
RTS0048192,3
RTS0048193,4
RTS0048194,1
RTS0048195,3
RTS0048196,5
RTS0048197,4
RTS0048198,3
RTS0048200,4
RTS0048201,2
RTS0048202,2
RTS0048203,3
RTS0048204,5
RTS0048205,2
RTS0048207,7
RTS0048208,2
RTS0048209,3
RTS0048210,2
RTS0048211,2
RTS0048213,3
RTS0048214,2
RTS0048215,1
RTS0048216,4
RTS0048217,6
RTS0048218,5
RTS0048219,5
RTS0048220,1
RTS0048221,3
RTS0048222,1
RTS0048223,1
RTS0048224,3
RTS0048225,1
RTS0048226,6
RTS0048227,1
RTS0048228,4
RTS0048229,1
RTS0048230,2
RTS0048231,2
RTS0048232,4
RTS0048233,1
RTS0048234,1
RTS0048235,1
RTS0048236,5
RTS0048237,5
RTS0048238,1
RTS0048239,2
RTS0048240,3
RTS0048241,6
RTS0048242,4
RTS0048243,4
RTS0048244,4
RTS0048245,6
RTS0048246,2
RTS0049343,4
RTS0049344,2
RTS0049346,1
RTS0049347,1
RTS0049348,5
RTS0049349,5
RTS0049350,2
RTS0049352,2
RTS0049353,5
RTS0049355,3
RTS0049356,4
RTS0049357,1
RTS0049358,1
RTS0049359,2
RTS0049360,6
RTS0049361,3
RTS0049362,3
RTS0049363,3
RTS0049364,2
RTS0049365,3
RTS0049366,2
RTS0049367,5
RTS0049368,10
RTS0049369,4
RTS0049370,3
RTS0049371,4
RTS0049372,4
RTS0049373,4
RTS0049374,2
RTS0049375,3
RTS0049376,3
RTS0049377,6
RTS0049378,7
RTS0049379,6
RTS0049380,4
RTS0049381,4
RTS0049382,4
RTS0049383,1
RTS0049384,2
RTS0049385,2
RTS0049386,1
RTS0049387,3
RTS0049388,1
RTS0049389,6
RTS0049390,4
RTS0049391,2
RTS0049392,4
RTS0049393,2
RTS0049394,3
RTS0049395,3
RTS0049396,2
RTS0049397,3
RTS0049398,2
RTS0049399,4
RTS0049400,2
RTS0049401,4
RTS0049402,1
RTS0049403,5
RTS0049404,1
RTS0049405,1
RTS0049406,4
RTS0049407,3
RTS0049408,5
RTS0049409,3
RTS0049410,2
RTS0049411,4
RTS0049412,1
RTS0049413,2
RTS0049414,1
RTS0049415,2
RTS0049416,5
RTS0049417,6
RTS0049418,6
RTS0049419,5
RTS0049420,3
RTS0049421,2
RTS0049422,3
RTS0049424,4
RTS0049425,6
RTS0049426,3
RTS0049427,3
RTS0049428,3
RTS0049429,7
RTS0049430,4
RTS0049431,3
RTS0049432,3
RTS0049433,3
RTS0049435,2
RTS0049436,4
RTS0049437,2
RTS0049438,5
RTS0049439,5
RTS0049440,3
RTS0049441,3
RTS0049443,1
RTS0049444,3
RTS0049445,4
RTS0049446,7
RTS0049447,4
RTS0049448,4
RTS0049449,2
RTS0049450,2
RTS0049451,3
RTS0049452,4
RTS0049453,5
RTS0049454,4
RTS0049455,7
RTS0049456,1
RTS0049457,3
RTS0049458,3
RTS0049459,2
RTS0049461,3
RTS0049462,2
RTS0049463,3
RTS0049464,7
RTS0049465,4
RTS0049466,1
RTS0049469,10
RTS0049470,3
RTS0049471,7
RTS0049472,3
RTS0049473,5
RTS0049474,1
RTS0049475,2
RTS0049476,4
RTS0049477,5
RTS0049478,7
RTS0049479,13
RTS0049480,7
RTS0049481,3
RTS0049482,1
RTS0049483,4
RTS0049484,5
RTS0049485,2
RTS0997080,3
RTS0997082,2
RTS0997083,6
RTS0997084,4
RTS0997085,4
RTS0997086,2
RTS0997088,28
RTS0997089,10
RTS0997091,4
RTS0997092,1
RTS0997095,4
RTS0997096,2
RTS0997097,1
RTS0997098,2
RTS0997099,1
RTS0997100,2
RTS0997101,5
RTS0997102,3
RTS0997103,4
RTS0997104,1
RTS0997105,2
RTS0997106,1
RTS0997107,1
RTS0997108,1
RTS0997111,2
RTS0997112,3
RTS0997114,2
RTS0997116,4
RTS0997117,2
RTS0997118,1
RTS0997119,2
RTS0997120,4
RTS0997121,1
RTS0997122,3
RTS0997123,5
RTS0997124,1
RTS0997125,2
RTS0997126,3
RTS0997127,4
RTS0997128,5
RTS0997129,3
RTS0997130,2
</Code_Summary>
