# Supplementary material for: Spatial meta-transcriptomics reveal associations of intratumor bacteria burden with lung cancer cells showing a distinct oncogenic signature
Source: J Immunother Cancer. 2022 Jul 6;10(7):e004698. doi: 10.1136/jitc-2022-004698 (PMC9260850; doi:10.1136/jitc-2022-004698)
Supplement: Supplementary data [file jitc-2022-004698supp009.zip › DSP-1001660004187-B-E05.dcc]

<Header>
FileVersion,0.02
SoftwareVersion,"GeoMx_NGS_Pipeline_ 2.0.0"
Date,2020-6-15
</Header>

<Scan_Attributes>
ID,DSP-1001660004187-B-E05
Plate_ID,1001660004187
Well,E05
</Scan_Attributes>

<NGS_Processing_Attributes>
SeqSetId,
tamperedIni,No
Raw,939710
Trimmed,931390
Stitched,925626
Aligned,908207
umiQ30,0.9917
rtsQ30,0.9912
</NGS_Processing_Attributes>


<Code_Summary>
RTS0039454,14
RTS0039455,10
RTS0039456,6
RTS0039457,26
RTS0039458,10
RTS0039459,14
RTS0039460,7
RTS0039461,11
RTS0039462,2
RTS0039463,10
RTS0039464,8
RTS0039465,19
RTS0039466,14
RTS0039467,21
RTS0039468,10
RTS0039469,17
RTS0039470,12
RTS0039471,11
RTS0039472,17
RTS0039473,11
RTS0039474,26
RTS0039475,8
RTS0039476,22
RTS0039477,27
RTS0039478,25
RTS0039479,10
RTS0039480,8
RTS0039481,8
RTS0039482,13
RTS0039483,12
RTS0039484,18
RTS0039485,17
RTS0039486,15
RTS0039487,7
RTS0039488,13
RTS0039489,12
RTS0039490,13
RTS0039491,11
RTS0039492,11
RTS0039493,15
RTS0039494,10
RTS0039495,7
RTS0039496,15
RTS0039497,15
RTS0039498,10
RTS0039499,125
RTS0039500,67
RTS0039501,119
RTS0039502,113
RTS0039503,96
RTS0039504,10
RTS0039505,12
RTS0039506,14
RTS0039507,23
RTS0039508,11
RTS0039509,8
RTS0039510,26
RTS0039511,65
RTS0039512,47
RTS0039513,48
RTS0039514,71
RTS0039515,89
RTS0039516,12
RTS0039517,3
RTS0039518,5
RTS0039519,5
RTS0039520,13
RTS0039521,13
RTS0039522,13
RTS0039523,15
RTS0039524,23
RTS0039525,26
RTS0039526,16
RTS0039527,24
RTS0039528,13
RTS0039529,23
RTS0039530,15
RTS0039531,20
RTS0039532,21
RTS0039533,26
RTS0039534,9
RTS0039535,21
RTS0039536,13
RTS0039537,5
RTS0039538,6
RTS0039539,13
RTS0039540,14
RTS0039541,8
RTS0039542,7
RTS0039543,8
RTS0039544,8
RTS0039545,13
RTS0039546,10
RTS0039547,18
RTS0039548,12
RTS0039549,18
RTS0039550,9
RTS0039551,10
RTS0039552,11
RTS0039553,13
RTS0039554,14
RTS0039555,13
RTS0039556,27
RTS0039557,32
RTS0039558,35
RTS0039559,19
RTS0039560,17
RTS0039561,17
RTS0039562,18
RTS0039563,11
RTS0039564,11
RTS0039565,13
RTS0039566,13
RTS0039567,5
RTS0039568,16
RTS0039569,12
RTS0039570,12
RTS0039571,8
RTS0039572,14
RTS0039573,14
RTS0039574,10
RTS0039575,3
RTS0039576,21
RTS0039577,13
RTS0039578,13
RTS0039579,9
RTS0039580,17
RTS0039581,15
RTS0039582,20
RTS0039583,25
RTS0039584,23
RTS0039585,14
RTS0039586,10
RTS0039587,11
RTS0039588,12
RTS0039589,11
RTS0039590,12
RTS0039591,43
RTS0039592,33
RTS0039593,26
RTS0039594,34
RTS0039595,34
RTS0039596,10
RTS0039597,7
RTS0039598,10
RTS0039599,3
RTS0039600,11
RTS0039601,7
RTS0039602,7
RTS0039603,3
RTS0039604,12
RTS0039605,7
RTS0039606,5
RTS0039607,12
RTS0039608,12
RTS0039609,14
RTS0039610,13
RTS0039611,9
RTS0039612,17
RTS0039613,10
RTS0039614,10
RTS0039615,9
RTS0039616,11
RTS0039617,6
RTS0039619,7
RTS0039620,7
RTS0039621,13
RTS0039622,10
RTS0039623,11
RTS0039624,7
RTS0039625,11
RTS0039626,6
RTS0039627,6
RTS0039628,6
RTS0039629,8
RTS0039630,12
RTS0039631,6
RTS0039632,9
RTS0039633,16
RTS0039634,9
RTS0039635,13
RTS0039636,5
RTS0039637,6
RTS0039638,8
RTS0039639,12
RTS0039640,10
RTS0039641,13
RTS0039642,19
RTS0039643,22
RTS0039644,11
RTS0039645,16
RTS0039646,20
RTS0039647,15
RTS0039648,9
RTS0039649,9
RTS0039650,9
RTS0039651,48
RTS0039652,44
RTS0039653,29
RTS0039654,26
RTS0039655,28
RTS0039656,175
RTS0039657,126
RTS0039658,103
RTS0039659,145
RTS0039660,110
RTS0039661,21
RTS0039662,12
RTS0039663,10
RTS0039664,19
RTS0039665,17
RTS0039666,25
RTS0039667,12
RTS0039668,13
RTS0039669,18
RTS0039670,20
RTS0039671,21
RTS0039672,35
RTS0039673,20
RTS0039674,21
RTS0039675,25
RTS0039676,9
RTS0039677,10
RTS0039678,9
RTS0039679,15
RTS0039680,10
RTS0039681,53
RTS0039682,50
RTS0039683,16
RTS0039684,37
RTS0039685,35
RTS0039686,25
RTS0039687,34
RTS0039688,19
RTS0039689,25
RTS0039690,19
RTS0039691,40
RTS0039692,31
RTS0039693,25
RTS0039694,59
RTS0039695,29
RTS0039696,12
RTS0039697,12
RTS0039698,13
RTS0039699,7
RTS0039700,12
RTS0039701,15
RTS0039702,18
RTS0039703,15
RTS0039704,21
RTS0039705,14
RTS0039706,9
RTS0039707,8
RTS0039708,19
RTS0039709,10
RTS0039710,11
RTS0039711,15
RTS0039712,34
RTS0039713,21
RTS0039714,18
RTS0039715,23
RTS0039716,15
RTS0039717,22
RTS0039718,10
RTS0039719,14
RTS0039720,42
RTS0039721,13
RTS0039722,16
RTS0039723,36
RTS0039724,16
RTS0039725,10
RTS0039726,18
RTS0039727,15
RTS0039728,15
RTS0039729,20
RTS0039730,18
RTS0039731,9
RTS0039732,11
RTS0039733,10
RTS0039734,13
RTS0039735,18
RTS0039736,23
RTS0039737,24
RTS0039738,15
RTS0039739,11
RTS0039740,11
RTS0039741,18
RTS0039742,16
RTS0039743,28
RTS0039744,10
RTS0039745,22
RTS0039746,20
RTS0039747,21
RTS0039749,16
RTS0039750,21
RTS0039751,9
RTS0039752,6
RTS0039753,14
RTS0039754,12
RTS0039755,13
RTS0039756,12
RTS0039757,11
RTS0039758,15
RTS0039759,9
RTS0039760,10
RTS0039761,17
RTS0039762,14
RTS0039763,25
RTS0039764,15
RTS0039765,12
RTS0039766,25
RTS0039767,30
RTS0039768,34
RTS0039769,23
RTS0039770,46
RTS0039771,16
RTS0039772,27
RTS0039773,28
RTS0039774,15
RTS0039775,18
RTS0039776,22
RTS0039777,12
RTS0039778,7
RTS0039779,6
RTS0039780,12
RTS0039781,36
RTS0039782,21
RTS0039783,20
RTS0039784,21
RTS0039785,44
RTS0039786,13
RTS0039787,8
RTS0039788,9
RTS0039789,15
RTS0039790,29
RTS0039791,23
RTS0039792,13
RTS0039793,15
RTS0039794,22
RTS0039795,9
RTS0039796,12
RTS0039797,20
RTS0039798,14
RTS0039799,17
RTS0039800,12
RTS0039801,50
RTS0039802,65
RTS0039803,98
RTS0039804,103
RTS0039805,76
RTS0039806,8
RTS0039807,8
RTS0039808,9
RTS0039809,19
RTS0039810,6
RTS0039811,17
RTS0039812,15
RTS0039813,9
RTS0039814,7
RTS0039815,11
RTS0039816,10
RTS0039817,12
RTS0039818,9
RTS0039819,10
RTS0039820,7
RTS0039821,16
RTS0039822,19
RTS0039823,14
RTS0039824,14
RTS0039825,25
RTS0039826,12
RTS0039827,15
RTS0039828,14
RTS0039829,12
RTS0039830,12
RTS0039831,14
RTS0039832,16
RTS0039833,19
RTS0039834,14
RTS0039835,22
RTS0039836,41
RTS0039838,39
RTS0039839,23
RTS0039840,31
RTS0039841,17
RTS0039842,17
RTS0039843,7
RTS0039844,27
RTS0039845,10
RTS0039846,7
RTS0039847,10
RTS0039848,10
RTS0039849,8
RTS0039850,7
RTS0039851,13
RTS0039852,16
RTS0039853,15
RTS0039854,15
RTS0039855,17
RTS0039856,5
RTS0039857,7
RTS0039858,14
RTS0039859,12
RTS0039860,10
RTS0039861,13
RTS0039862,12
RTS0039863,9
RTS0039864,19
RTS0039865,11
RTS0039866,13
RTS0039867,18
RTS0039868,5
RTS0039869,13
RTS0039870,8
RTS0039871,4
RTS0039872,8
RTS0039873,11
RTS0039874,10
RTS0039875,12
RTS0039876,12
RTS0039877,5
RTS0039878,11
RTS0039879,10
RTS0039880,10
RTS0039881,8
RTS0039882,13
RTS0039883,9
RTS0039884,20
RTS0039885,10
RTS0039886,8
RTS0039887,11
RTS0039888,15
RTS0039890,15
RTS0039891,11
RTS0039892,12
RTS0039893,15
RTS0039894,14
RTS0039895,10
RTS0039896,15
RTS0039897,14
RTS0039898,14
RTS0039899,17
RTS0039900,18
RTS0039901,11
RTS0039902,11
RTS0039903,7
RTS0039904,19
RTS0039905,14
RTS0039906,12
RTS0039907,12
RTS0039908,7
RTS0039909,10
RTS0039910,11
RTS0039911,10
RTS0039912,12
RTS0039913,7
RTS0039914,9
RTS0039915,16
RTS0039916,10
RTS0039917,8
RTS0039918,8
RTS0039919,7
RTS0039920,9
RTS0039921,6
RTS0039922,10
RTS0039923,13
RTS0039924,12
RTS0039925,14
RTS0039926,37
RTS0039927,33
RTS0039928,27
RTS0039929,27
RTS0039930,41
RTS0039931,19
RTS0039932,4
RTS0039933,11
RTS0039934,6
RTS0039935,8
RTS0039936,13
RTS0039937,15
RTS0039938,16
RTS0039939,6
RTS0039940,15
RTS0039941,5
RTS0039942,8
RTS0039943,12
RTS0039944,11
RTS0039945,10
RTS0039946,26
RTS0039947,33
RTS0039948,35
RTS0039949,32
RTS0039950,26
RTS0039951,19
RTS0039952,15
RTS0039953,12
RTS0039954,11
RTS0039955,16
RTS0039956,28
RTS0039957,25
RTS0039958,19
RTS0039959,30
RTS0039960,35
RTS0039961,9
RTS0039962,12
RTS0039963,10
RTS0039964,15
RTS0039965,5
RTS0039966,17
RTS0039967,17
RTS0039968,26
RTS0039969,29
RTS0039970,25
RTS0039971,24
RTS0039972,20
RTS0039973,23
RTS0039974,26
RTS0039975,20
RTS0039976,7
RTS0039977,10
RTS0039978,15
RTS0039979,11
RTS0039980,11
RTS0039981,22
RTS0039982,25
RTS0039983,25
RTS0039984,23
RTS0039985,36
RTS0039986,18
RTS0039987,17
RTS0039988,17
RTS0039989,15
RTS0039990,15
RTS0039991,38
RTS0039992,34
RTS0039993,66
RTS0039994,29
RTS0039995,72
RTS0039996,20
RTS0039997,11
RTS0039998,28
RTS0039999,15
RTS0040000,17
RTS0040001,21
RTS0040002,36
RTS0040003,29
RTS0040004,10
RTS0040005,36
RTS0040006,9
RTS0040007,19
RTS0040008,4
RTS0040009,7
RTS0040010,8
RTS0040011,12
RTS0040012,12
RTS0040013,13
RTS0040014,11
RTS0040015,14
RTS0040016,52
RTS0040017,70
RTS0040018,48
RTS0040019,91
RTS0040020,105
RTS0040021,4
RTS0040022,9
RTS0040023,6
RTS0040024,8
RTS0040025,11
RTS0040026,6
RTS0040027,11
RTS0040028,8
RTS0040029,9
RTS0040030,15
RTS0040031,11
RTS0040032,11
RTS0040033,11
RTS0040034,8
RTS0040035,8
RTS0040036,32
RTS0040037,31
RTS0040038,43
RTS0040039,18
RTS0040040,48
RTS0040041,9
RTS0040042,4
RTS0040043,9
RTS0040044,15
RTS0040045,12
RTS0040046,12
RTS0040047,12
RTS0040048,12
RTS0040049,5
RTS0040050,10
RTS0040051,9
RTS0040052,9
RTS0040053,8
RTS0040054,9
RTS0040055,12
RTS0040056,11
RTS0040057,13
RTS0040058,12
RTS0040059,9
RTS0040060,14
RTS0040061,13
RTS0040062,17
RTS0040063,13
RTS0040064,10
RTS0040065,3
RTS0040066,12
RTS0040067,10
RTS0040068,12
RTS0040069,8
RTS0040070,8
RTS0040071,10
RTS0040072,16
RTS0040073,13
RTS0040074,9
RTS0040075,16
RTS0040076,7
RTS0040077,14
RTS0040078,7
RTS0040079,13
RTS0040080,9
RTS0040081,6
RTS0040082,9
RTS0040083,13
RTS0040084,9
RTS0040085,12
RTS0040086,10
RTS0040087,7
RTS0040088,9
RTS0040089,8
RTS0040090,9
RTS0040091,10
RTS0040092,10
RTS0040093,9
RTS0040094,11
RTS0040095,8
RTS0040096,14
RTS0040097,8
RTS0040098,11
RTS0040099,8
RTS0040100,20
RTS0040101,12
RTS0040102,7
RTS0040103,6
RTS0040104,10
RTS0040105,7
RTS0040106,8
RTS0040107,14
RTS0040108,12
RTS0040109,12
RTS0040110,11
RTS0040111,12
RTS0040112,6
RTS0040113,7
RTS0040114,12
RTS0040115,11
RTS0040116,62
RTS0040117,41
RTS0040118,30
RTS0040119,30
RTS0040120,51
RTS0040121,10
RTS0040122,18
RTS0040123,5
RTS0040124,15
RTS0040125,15
RTS0040126,16
RTS0040127,27
RTS0040128,17
RTS0040129,19
RTS0040130,23
RTS0040131,11
RTS0040132,8
RTS0040133,14
RTS0040134,6
RTS0040135,12
RTS0040136,11
RTS0040137,15
RTS0040138,18
RTS0040139,17
RTS0040140,4
RTS0040141,17
RTS0040142,13
RTS0040143,20
RTS0040144,14
RTS0040145,14
RTS0040146,28
RTS0040147,19
RTS0040148,12
RTS0040149,21
RTS0040150,17
RTS0040151,12
RTS0040152,8
RTS0040153,18
RTS0040154,19
RTS0040155,15
RTS0040156,32
RTS0040157,28
RTS0040158,27
RTS0040159,28
RTS0040160,17
RTS0040161,10
RTS0040162,10
RTS0040163,14
RTS0040164,5
RTS0040165,13
RTS0040166,3
RTS0040167,15
RTS0040168,17
RTS0040169,17
RTS0040170,11
RTS0040171,5
RTS0040172,14
RTS0040173,9
RTS0040174,11
RTS0040175,7
RTS0040176,10
RTS0040177,7
RTS0040178,5
RTS0040179,4
RTS0040180,12
RTS0040181,6
RTS0040182,13
RTS0040183,7
RTS0040184,11
RTS0040185,6
RTS0040186,12
RTS0040187,4
RTS0040188,7
RTS0040189,12
RTS0040190,11
RTS0040191,7
RTS0040192,7
RTS0040193,12
RTS0040194,8
RTS0040195,15
RTS0040196,7
RTS0040197,7
RTS0040198,10
RTS0040199,19
RTS0040200,15
RTS0040201,14
RTS0040202,5
RTS0040203,11
RTS0040204,12
RTS0040205,11
RTS0040206,28
RTS0040207,16
RTS0040208,25
RTS0040209,38
RTS0040210,31
RTS0040211,18
RTS0040212,11
RTS0040213,7
RTS0040214,14
RTS0040215,14
RTS0040216,10
RTS0040217,8
RTS0040218,12
RTS0040219,10
RTS0040220,8
RTS0040221,25
RTS0040222,24
RTS0040223,26
RTS0040224,16
RTS0040225,18
RTS0040226,7
RTS0040227,12
RTS0040228,7
RTS0040229,8
RTS0040230,11
RTS0040231,9
RTS0040232,8
RTS0040233,11
RTS0040234,16
RTS0040235,11
RTS0040236,8
RTS0040237,13
RTS0040238,10
RTS0040239,13
RTS0040240,8
RTS0040241,10
RTS0040242,12
RTS0040243,17
RTS0040244,9
RTS0040245,9
RTS0040246,7
RTS0040247,13
RTS0040248,16
RTS0040249,11
RTS0040250,8
RTS0040251,13
RTS0040252,12
RTS0040253,8
RTS0040254,6
RTS0040255,11
RTS0040256,12
RTS0040257,10
RTS0040258,9
RTS0040259,20
RTS0040260,14
RTS0040261,18
RTS0040262,16
RTS0040263,20
RTS0040264,19
RTS0040265,17
RTS0040266,9
RTS0040267,5
RTS0040268,12
RTS0040269,6
RTS0040270,20
RTS0040271,143
RTS0040272,151
RTS0040273,95
RTS0040274,127
RTS0040275,120
RTS0040276,33
RTS0040277,59
RTS0040278,126
RTS0040279,111
RTS0040280,73
RTS0040281,12
RTS0040282,11
RTS0040283,10
RTS0040284,13
RTS0040285,17
RTS0040286,8
RTS0040287,10
RTS0040288,12
RTS0040289,13
RTS0040290,19
RTS0040291,2
RTS0040292,10
RTS0040293,14
RTS0040294,21
RTS0040295,13
RTS0040296,14
RTS0040297,10
RTS0040298,6
RTS0040299,17
RTS0040300,11
RTS0040301,7
RTS0040302,8
RTS0040303,10
RTS0040304,10
RTS0040305,9
RTS0040306,8
RTS0040307,11
RTS0040308,18
RTS0040309,13
RTS0040310,9
RTS0040311,15
RTS0040312,20
RTS0040313,15
RTS0040314,11
RTS0040315,15
RTS0040316,5
RTS0040317,6
RTS0040318,14
RTS0040319,10
RTS0040320,16
RTS0040321,13
RTS0040322,17
RTS0040323,12
RTS0040324,19
RTS0040325,9
RTS0040326,12
RTS0040327,11
RTS0040328,18
RTS0040329,8
RTS0040330,9
RTS0040331,12
RTS0040332,17
RTS0040333,13
RTS0040334,10
RTS0040335,12
RTS0040336,5
RTS0040337,16
RTS0040338,4
RTS0040339,6
RTS0040340,8
RTS0040341,16
RTS0040342,9
RTS0040343,17
RTS0040344,8
RTS0040345,15
RTS0040346,11
RTS0040347,23
RTS0040348,15
RTS0040349,19
RTS0040350,9
RTS0040351,22
RTS0040352,22
RTS0040353,32
RTS0040354,23
RTS0040355,15
RTS0040356,19
RTS0040357,11
RTS0040358,16
RTS0040359,16
RTS0040360,15
RTS0040361,25
RTS0040363,9
RTS0040364,31
RTS0040365,22
RTS0040366,94
RTS0040367,58
RTS0040368,87
RTS0040369,76
RTS0040370,104
RTS0040371,13
RTS0040372,15
RTS0040373,18
RTS0040374,12
RTS0040375,13
RTS0040376,14
RTS0040377,11
RTS0040378,21
RTS0040379,9
RTS0040380,9
RTS0040381,8
RTS0040382,7
RTS0040383,14
RTS0040384,11
RTS0040385,12
RTS0040386,20
RTS0040387,13
RTS0040388,22
RTS0040389,12
RTS0040390,16
RTS0040391,19
RTS0040392,9
RTS0040393,12
RTS0040394,18
RTS0040395,14
RTS0040396,77
RTS0040397,97
RTS0040398,98
RTS0040399,106
RTS0040400,105
RTS0040401,40
RTS0040402,63
RTS0040403,45
RTS0040404,53
RTS0040405,23
RTS0040406,22
RTS0040407,14
RTS0040408,22
RTS0040409,18
RTS0040410,20
RTS0040411,10
RTS0040412,9
RTS0040413,17
RTS0040414,13
RTS0040415,7
RTS0040416,241
RTS0040417,138
RTS0040418,96
RTS0040419,270
RTS0040420,267
RTS0040421,19
RTS0040422,19
RTS0040423,18
RTS0040424,12
RTS0040425,14
RTS0040426,10
RTS0040428,17
RTS0040429,11
RTS0040430,14
RTS0040431,34
RTS0040432,23
RTS0040433,34
RTS0040434,37
RTS0040435,24
RTS0040436,195
RTS0040437,245
RTS0040438,440
RTS0040439,366
RTS0040440,397
RTS0040441,85
RTS0040442,34
RTS0040443,63
RTS0040444,63
RTS0040445,62
RTS0040446,34
RTS0040447,41
RTS0040448,27
RTS0040449,29
RTS0040450,18
RTS0040451,54
RTS0040452,70
RTS0040453,61
RTS0040454,49
RTS0040455,107
RTS0040456,18
RTS0040457,8
RTS0040458,10
RTS0040459,8
RTS0040460,10
RTS0040461,13
RTS0040462,11
RTS0040463,8
RTS0040464,11
RTS0040465,14
RTS0040466,12
RTS0040467,8
RTS0040468,20
RTS0040469,13
RTS0040470,8
RTS0040471,9
RTS0040472,10
RTS0040473,11
RTS0040474,8
RTS0040475,10
RTS0040476,6
RTS0040477,9
RTS0040478,5
RTS0040479,8
RTS0040480,15
RTS0040481,18
RTS0040482,20
RTS0040483,10
RTS0040484,23
RTS0040485,18
RTS0040486,9
RTS0040487,10
RTS0040488,4
RTS0040489,13
RTS0040490,11
RTS0040491,6
RTS0040492,14
RTS0040493,7
RTS0040494,12
RTS0040495,9
RTS0040496,18
RTS0040497,8
RTS0040498,10
RTS0040499,10
RTS0040500,15
RTS0040501,5
RTS0040502,12
RTS0040503,13
RTS0040504,12
RTS0040505,8
RTS0040506,7
RTS0040507,8
RTS0040508,7
RTS0040509,8
RTS0040510,6
RTS0040511,14
RTS0040512,12
RTS0040513,12
RTS0040514,11
RTS0040515,5
RTS0040516,10
RTS0040517,10
RTS0040518,7
RTS0040519,15
RTS0040520,11
RTS0040521,13
RTS0040522,8
RTS0040523,7
RTS0040524,7
RTS0040525,15
RTS0040526,15
RTS0040527,12
RTS0040528,15
RTS0040529,13
RTS0040530,9
RTS0040531,15
RTS0040532,24
RTS0040533,14
RTS0040534,16
RTS0040535,12
RTS0040536,10
RTS0040537,20
RTS0040538,15
RTS0040539,24
RTS0040540,21
RTS0040541,13
RTS0040542,7
RTS0040543,9
RTS0040544,11
RTS0040545,7
RTS0040546,16
RTS0040547,8
RTS0040548,9
RTS0040549,12
RTS0040550,10
RTS0040551,8
RTS0040552,9
RTS0040553,13
RTS0040554,7
RTS0040555,7
RTS0040556,12
RTS0040557,6
RTS0040558,8
RTS0040559,7
RTS0040560,7
RTS0040561,14
RTS0040562,12
RTS0040563,7
RTS0040564,15
RTS0040565,11
RTS0040566,13
RTS0040567,12
RTS0040568,6
RTS0040569,15
RTS0040570,9
RTS0040571,8
RTS0040572,12
RTS0040573,17
RTS0040574,14
RTS0040575,19
RTS0040576,18
RTS0040577,17
RTS0040578,11
RTS0040579,8
RTS0040580,19
RTS0040581,11
RTS0040582,13
RTS0040583,7
RTS0040584,12
RTS0040585,12
RTS0040586,11
RTS0040587,6
RTS0040588,13
RTS0040589,9
RTS0040590,12
RTS0040591,8
RTS0040592,7
RTS0040593,6
RTS0040594,9
RTS0040595,10
RTS0040596,15
RTS0040597,18
RTS0040598,16
RTS0040599,14
RTS0040600,20
RTS0040601,14
RTS0040602,5
RTS0040603,13
RTS0040604,9
RTS0040605,12
RTS0040606,14
RTS0040607,7
RTS0040608,7
RTS0040609,8
RTS0040610,12
RTS0040611,20
RTS0040612,30
RTS0040613,17
RTS0040614,22
RTS0040615,26
RTS0040616,9
RTS0040617,11
RTS0040618,7
RTS0040619,7
RTS0040620,8
RTS0040621,14
RTS0040622,18
RTS0040623,13
RTS0040624,11
RTS0040625,15
RTS0040626,11
RTS0040627,9
RTS0040628,15
RTS0040629,19
RTS0040630,28
RTS0040631,98
RTS0040632,48
RTS0040633,88
RTS0040634,96
RTS0040635,50
RTS0040636,8
RTS0040637,19
RTS0040638,16
RTS0040639,11
RTS0040640,10
RTS0040641,16
RTS0040642,12
RTS0040643,16
RTS0040644,13
RTS0040645,24
RTS0040646,11
RTS0040647,12
RTS0040648,13
RTS0040649,13
RTS0040650,5
RTS0040651,45
RTS0040652,21
RTS0040653,44
RTS0040654,51
RTS0040655,41
RTS0040656,19
RTS0040657,17
RTS0040658,11
RTS0040659,15
RTS0040660,14
RTS0040661,13
RTS0040662,6
RTS0040663,8
RTS0040664,12
RTS0040665,9
RTS0040666,12
RTS0040667,6
RTS0040668,13
RTS0040669,8
RTS0040670,12
RTS0040671,7
RTS0040672,8
RTS0040673,13
RTS0040674,13
RTS0040675,9
RTS0040676,9
RTS0040677,12
RTS0040678,17
RTS0040679,7
RTS0040680,16
RTS0040681,5
RTS0040682,13
RTS0040683,10
RTS0040684,18
RTS0040685,16
RTS0040686,3
RTS0040687,9
RTS0040688,13
RTS0040689,8
RTS0040690,9
RTS0040691,10
RTS0040692,9
RTS0040693,8
RTS0040694,11
RTS0040695,11
RTS0040696,12
RTS0040697,11
RTS0040698,5
RTS0040699,11
RTS0040700,11
RTS0040701,12
RTS0040702,11
RTS0040703,8
RTS0040704,6
RTS0040705,17
RTS0040706,14
RTS0040707,7
RTS0040708,8
RTS0040709,12
RTS0040710,10
RTS0040711,7
RTS0040712,13
RTS0040713,12
RTS0040714,19
RTS0040715,10
RTS0040716,15
RTS0040717,7
RTS0040718,8
RTS0040719,6
RTS0040720,12
RTS0040721,6
RTS0040722,11
RTS0040723,9
RTS0040724,5
RTS0040725,10
RTS0040726,15
RTS0040727,20
RTS0040728,8
RTS0040729,10
RTS0040730,10
RTS0040731,8
RTS0040732,12
RTS0040733,8
RTS0040734,6
RTS0040735,12
RTS0040736,17
RTS0040737,22
RTS0040738,17
RTS0040739,21
RTS0040740,15
RTS0040741,11
RTS0040742,12
RTS0040743,6
RTS0040744,9
RTS0040745,12
RTS0040746,72
RTS0040747,94
RTS0040748,80
RTS0040749,85
RTS0040750,77
RTS0040751,11
RTS0040752,17
RTS0040753,12
RTS0040754,6
RTS0040755,3
RTS0040756,10
RTS0040757,11
RTS0040758,11
RTS0040759,10
RTS0040760,12
RTS0040761,27
RTS0040762,20
RTS0040763,19
RTS0040764,23
RTS0040765,25
RTS0040766,18
RTS0040767,19
RTS0040768,19
RTS0040769,14
RTS0040770,15
RTS0040771,12
RTS0040772,9
RTS0040773,11
RTS0040774,8
RTS0040775,8
RTS0040776,8
RTS0040777,15
RTS0040778,15
RTS0040779,11
RTS0040780,13
RTS0040781,22
RTS0040782,37
RTS0040783,17
RTS0040784,20
RTS0040785,15
RTS0040786,14
RTS0040787,10
RTS0040788,16
RTS0040789,6
RTS0040790,6
RTS0040791,6
RTS0040792,14
RTS0040793,11
RTS0040794,6
RTS0040795,9
RTS0040796,8
RTS0040797,12
RTS0040798,12
RTS0040799,7
RTS0040800,7
RTS0040801,23
RTS0040802,17
RTS0040803,19
RTS0040804,9
RTS0040805,12
RTS0040806,6
RTS0040807,8
RTS0040808,7
RTS0040809,14
RTS0040810,6
RTS0040811,10
RTS0040812,8
RTS0040813,9
RTS0040814,14
RTS0040815,9
RTS0040816,9
RTS0040817,7
RTS0040818,14
RTS0040819,12
RTS0040820,14
RTS0040821,26
RTS0040822,18
RTS0040823,17
RTS0040824,39
RTS0040825,28
RTS0040826,37
RTS0040827,14
RTS0040828,24
RTS0040830,29
RTS0040831,13
RTS0040832,15
RTS0040833,4
RTS0040834,9
RTS0040836,134
RTS0040837,102
RTS0040838,123
RTS0040839,109
RTS0040840,70
RTS0040841,189
RTS0040842,257
RTS0040843,277
RTS0040844,277
RTS0040845,251
RTS0040846,16
RTS0040847,13
RTS0040848,10
RTS0040849,18
RTS0040850,25
RTS0040851,27
RTS0040852,16
RTS0040853,19
RTS0040854,23
RTS0040855,21
RTS0040856,9
RTS0040857,11
RTS0040858,13
RTS0040859,4
RTS0040860,7
RTS0040861,13
RTS0040862,16
RTS0040863,9
RTS0040864,11
RTS0040865,8
RTS0040866,10
RTS0040867,10
RTS0040868,6
RTS0040869,17
RTS0040870,15
RTS0040871,107
RTS0040872,147
RTS0040873,137
RTS0040874,176
RTS0040875,127
RTS0040876,7
RTS0040877,6
RTS0040878,17
RTS0040879,15
RTS0040880,7
RTS0040881,9
RTS0040882,11
RTS0040883,4
RTS0040884,10
RTS0040885,13
RTS0040886,25
RTS0040887,34
RTS0040888,52
RTS0040889,48
RTS0040890,27
RTS0040891,11
RTS0040892,13
RTS0040893,4
RTS0040894,5
RTS0040895,6
RTS0040896,12
RTS0040897,7
RTS0040898,13
RTS0040899,9
RTS0040900,8
RTS0040901,171
RTS0040902,151
RTS0040903,57
RTS0040904,192
RTS0040905,197
RTS0040906,5
RTS0040907,11
RTS0040908,15
RTS0040909,7
RTS0040910,11
RTS0040911,22
RTS0040912,19
RTS0040913,25
RTS0040914,14
RTS0040915,21
RTS0040916,14
RTS0040917,10
RTS0040918,18
RTS0040919,4
RTS0040920,9
RTS0040921,69
RTS0040922,59
RTS0040923,91
RTS0040924,97
RTS0040925,72
RTS0040926,6
RTS0040927,7
RTS0040928,8
RTS0040929,9
RTS0040930,9
RTS0040931,17
RTS0040932,18
RTS0040933,18
RTS0040934,25
RTS0040935,17
RTS0040936,12
RTS0040937,15
RTS0040938,12
RTS0040939,8
RTS0040940,10
RTS0040941,13
RTS0040942,16
RTS0040943,7
RTS0040944,20
RTS0040945,10
RTS0040946,30
RTS0040947,25
RTS0040948,18
RTS0040949,19
RTS0040950,21
RTS0040951,9
RTS0040952,10
RTS0040953,11
RTS0040954,8
RTS0040955,11
RTS0040956,18
RTS0040957,15
RTS0040958,20
RTS0040959,18
RTS0040960,8
RTS0040961,7
RTS0040962,11
RTS0040963,15
RTS0040964,11
RTS0040965,5
RTS0040966,14
RTS0040967,12
RTS0040968,19
RTS0040969,11
RTS0040970,16
RTS0040971,11
RTS0040972,14
RTS0040973,8
RTS0040974,15
RTS0040975,13
RTS0040976,17
RTS0040977,9
RTS0040978,10
RTS0040979,10
RTS0040980,11
RTS0040981,12
RTS0040982,15
RTS0040983,13
RTS0040984,10
RTS0040985,8
RTS0040986,15
RTS0040987,11
RTS0040988,9
RTS0040989,12
RTS0040990,15
RTS0040991,17
RTS0040992,17
RTS0040993,17
RTS0040994,22
RTS0040995,18
RTS0040996,15
RTS0040997,21
RTS0040998,14
RTS0040999,18
RTS0041000,17
RTS0041001,17
RTS0041002,9
RTS0041003,18
RTS0041004,8
RTS0041005,6
RTS0041006,16
RTS0041007,19
RTS0041008,24
RTS0041009,14
RTS0041010,13
RTS0041011,6
RTS0041012,12
RTS0041013,12
RTS0041014,13
RTS0041015,7
RTS0041016,12
RTS0041017,11
RTS0041018,4
RTS0041019,11
RTS0041020,4
RTS0041021,23
RTS0041022,24
RTS0041023,23
RTS0041024,20
RTS0041025,22
RTS0041026,8
RTS0041027,5
RTS0041028,9
RTS0041029,10
RTS0041030,5
RTS0041031,28
RTS0041032,24
RTS0041033,20
RTS0041034,25
RTS0041035,29
RTS0041036,17
RTS0041037,13
RTS0041038,22
RTS0041039,17
RTS0041040,15
RTS0041041,7
RTS0041042,8
RTS0041043,5
RTS0041044,5
RTS0041045,7
RTS0041046,216
RTS0041047,202
RTS0041048,126
RTS0041049,271
RTS0041050,273
RTS0041051,19
RTS0041052,12
RTS0041053,19
RTS0041054,26
RTS0041055,11
RTS0041056,11
RTS0041057,10
RTS0041058,12
RTS0041059,6
RTS0041060,11
RTS0041061,25
RTS0041062,31
RTS0041063,23
RTS0041064,19
RTS0041066,9
RTS0041067,13
RTS0041068,11
RTS0041069,13
RTS0041070,11
RTS0041071,13
RTS0041072,13
RTS0041073,11
RTS0041074,14
RTS0041075,20
RTS0041076,14
RTS0041077,8
RTS0041078,8
RTS0041079,11
RTS0041080,10
RTS0041081,15
RTS0041082,10
RTS0041083,22
RTS0041084,9
RTS0041085,12
RTS0041086,10
RTS0041087,8
RTS0041088,15
RTS0041089,11
RTS0041090,8
RTS0041091,12
RTS0041092,10
RTS0041093,5
RTS0041094,17
RTS0041095,5
RTS0041096,7
RTS0041097,11
RTS0041098,7
RTS0041099,4
RTS0041100,8
RTS0041101,16
RTS0041102,14
RTS0041103,17
RTS0041104,16
RTS0041105,20
RTS0041106,22
RTS0041107,31
RTS0041108,23
RTS0041109,24
RTS0041110,18
RTS0041111,26
RTS0041112,28
RTS0041113,21
RTS0041114,35
RTS0041115,27
RTS0041116,27
RTS0041117,27
RTS0041118,20
RTS0041119,16
RTS0041120,18
RTS0041121,20
RTS0041122,15
RTS0041123,10
RTS0041124,6
RTS0041125,9
RTS0041126,26
RTS0041127,39
RTS0041128,18
RTS0041129,21
RTS0041130,12
RTS0041131,53
RTS0041132,38
RTS0041133,43
RTS0041134,58
RTS0041135,46
RTS0041136,18
RTS0041137,19
RTS0041138,20
RTS0041139,23
RTS0041140,17
RTS0041141,11
RTS0041142,13
RTS0041143,16
RTS0041144,3
RTS0041145,11
RTS0041146,6
RTS0041147,11
RTS0041148,10
RTS0041149,13
RTS0041150,7
RTS0041151,6
RTS0041152,12
RTS0041153,5
RTS0041154,8
RTS0041155,12
RTS0041156,21
RTS0041157,11
RTS0041158,8
RTS0041159,13
RTS0041160,20
RTS0041161,13
RTS0041162,9
RTS0041163,11
RTS0041164,9
RTS0041165,10
RTS0041166,10
RTS0041167,16
RTS0041168,13
RTS0041169,11
RTS0041170,17
RTS0041171,9
RTS0041172,18
RTS0041173,10
RTS0041174,8
RTS0041175,8
RTS0041176,22
RTS0041177,8
RTS0041178,15
RTS0041179,8
RTS0041180,6
RTS0041181,13
RTS0041182,11
RTS0041183,10
RTS0041184,12
RTS0041185,5
RTS0041186,9
RTS0041187,18
RTS0041188,9
RTS0041189,12
RTS0041190,12
RTS0041191,38
RTS0041192,20
RTS0041193,30
RTS0041194,13
RTS0041195,14
RTS0041196,12
RTS0041197,18
RTS0041198,11
RTS0041199,8
RTS0041200,9
RTS0041201,6
RTS0041202,14
RTS0041203,12
RTS0041204,11
RTS0041205,13
RTS0041206,14
RTS0041207,12
RTS0041208,14
RTS0041209,11
RTS0041210,16
RTS0041211,51
RTS0041212,40
RTS0041213,55
RTS0041214,59
RTS0041215,44
RTS0041216,11
RTS0041217,19
RTS0041218,15
RTS0041219,7
RTS0041220,12
RTS0041221,12
RTS0041222,6
RTS0041223,5
RTS0041224,10
RTS0041225,13
RTS0041226,17
RTS0041227,11
RTS0041228,9
RTS0041229,16
RTS0041230,9
RTS0041231,29
RTS0041232,39
RTS0041233,42
RTS0041234,50
RTS0041235,36
RTS0041236,14
RTS0041237,7
RTS0041238,4
RTS0041239,13
RTS0041240,13
RTS0041241,7
RTS0041242,13
RTS0041243,11
RTS0041244,10
RTS0041246,12
RTS0041247,11
RTS0041248,11
RTS0041249,15
RTS0041250,16
RTS0041251,29
RTS0041252,24
RTS0041253,33
RTS0041254,23
RTS0041255,35
RTS0041256,11
RTS0041257,12
RTS0041258,12
RTS0041259,13
RTS0041260,19
RTS0041261,13
RTS0041262,16
RTS0041263,14
RTS0041265,17
RTS0041266,10
RTS0041267,11
RTS0041268,11
RTS0041269,19
RTS0041270,9
RTS0041271,11
RTS0041272,13
RTS0041273,8
RTS0041274,14
RTS0041275,4
RTS0041276,14
RTS0041277,17
RTS0041278,15
RTS0041279,16
RTS0041280,13
RTS0041281,16
RTS0041282,8
RTS0041283,14
RTS0041284,6
RTS0041285,9
RTS0041286,10
RTS0041287,9
RTS0041288,5
RTS0041289,17
RTS0041290,16
RTS0041291,9
RTS0041292,5
RTS0041293,7
RTS0041294,18
RTS0041295,17
RTS0041296,7
RTS0041297,15
RTS0041298,13
RTS0041299,10
RTS0041300,15
RTS0041301,8
RTS0041302,9
RTS0041303,14
RTS0041304,13
RTS0041305,9
RTS0041306,18
RTS0041307,8
RTS0041308,9
RTS0041309,14
RTS0041310,15
RTS0041311,10
RTS0041312,6
RTS0041313,8
RTS0041314,10
RTS0041315,14
RTS0041316,185
RTS0041317,155
RTS0041318,263
RTS0041319,135
RTS0041320,154
RTS0041321,14
RTS0041322,7
RTS0041323,8
RTS0041324,11
RTS0041325,16
RTS0041326,14
RTS0041327,8
RTS0041328,16
RTS0041329,13
RTS0041330,14
RTS0041331,9
RTS0041332,11
RTS0041333,13
RTS0041334,13
RTS0041335,10
RTS0041346,152
RTS0041347,111
RTS0041348,161
RTS0041349,144
RTS0041350,232
RTS0041351,7
RTS0041352,7
RTS0041353,13
RTS0041354,17
RTS0041355,8
RTS0041356,8
RTS0041357,8
RTS0041358,13
RTS0041359,9
RTS0041360,11
RTS0041361,22
RTS0041362,9
RTS0041363,12
RTS0041364,12
RTS0041365,8
RTS0041366,7
RTS0041367,6
RTS0041368,16
RTS0041369,5
RTS0041370,6
RTS0041371,15
RTS0041372,8
RTS0041373,6
RTS0041374,5
RTS0041375,9
RTS0041376,9
RTS0041377,13
RTS0041378,12
RTS0041379,10
RTS0041380,17
RTS0041381,11
RTS0041382,10
RTS0041383,13
RTS0041384,13
RTS0041385,11
RTS0041386,15
RTS0041387,6
RTS0041388,5
RTS0041389,8
RTS0041390,9
RTS0041391,9
RTS0041392,6
RTS0041393,12
RTS0041394,9
RTS0041395,11
RTS0041396,8
RTS0041397,11
RTS0041398,6
RTS0041399,9
RTS0041400,8
RTS0041401,15
RTS0041402,16
RTS0041403,13
RTS0041404,4
RTS0041405,15
RTS0041406,11
RTS0041407,10
RTS0041408,10
RTS0041409,10
RTS0041410,12
RTS0041411,11
RTS0041412,11
RTS0041413,12
RTS0041414,6
RTS0041415,6
RTS0041416,13
RTS0041417,11
RTS0041418,9
RTS0041419,9
RTS0041420,9
RTS0041421,12
RTS0041422,13
RTS0041423,8
RTS0041424,13
RTS0041425,15
RTS0041426,12
RTS0041427,8
RTS0041428,16
RTS0041429,18
RTS0041430,11
RTS0041431,15
RTS0041432,11
RTS0041433,12
RTS0041434,16
RTS0041435,7
RTS0041436,9
RTS0041437,4
RTS0041438,11
RTS0041439,10
RTS0041440,10
RTS0041441,7
RTS0041442,9
RTS0041443,14
RTS0041444,6
RTS0041445,10
RTS0041446,12
RTS0041447,11
RTS0041448,6
RTS0041449,15
RTS0041450,13
RTS0041451,10
RTS0041452,11
RTS0041453,6
RTS0041454,19
RTS0041455,12
RTS0041456,3
RTS0041457,9
RTS0041458,10
RTS0041459,12
RTS0041460,5
RTS0041461,13
RTS0041462,7
RTS0041463,9
RTS0041464,7
RTS0041465,8
RTS0041466,18
RTS0041467,12
RTS0041468,18
RTS0041469,7
RTS0041470,12
RTS0041471,14
RTS0041472,11
RTS0041473,7
RTS0041474,9
RTS0041475,8
RTS0041476,13
RTS0041477,16
RTS0041478,5
RTS0041479,9
RTS0041480,11
RTS0041481,9
RTS0041482,6
RTS0041483,12
RTS0041484,15
RTS0041485,10
RTS0041486,20
RTS0041487,22
RTS0041488,27
RTS0041489,16
RTS0041490,17
RTS0041491,16
RTS0041492,7
RTS0041493,4
RTS0041494,9
RTS0041495,5
RTS0041496,161
RTS0041497,159
RTS0041498,157
RTS0041499,150
RTS0041500,109
RTS0041501,12
RTS0041502,13
RTS0041503,10
RTS0041504,17
RTS0041505,14
RTS0041506,8
RTS0041507,4
RTS0041508,7
RTS0041509,9
RTS0041510,12
RTS0041511,6
RTS0041512,9
RTS0041513,14
RTS0041514,9
RTS0041515,11
RTS0041516,8
RTS0041517,8
RTS0041518,6
RTS0041519,7
RTS0041520,19
RTS0041521,7
RTS0041522,15
RTS0041523,7
RTS0041524,9
RTS0041525,8
RTS0041526,125
RTS0041527,247
RTS0041528,226
RTS0041529,36
RTS0041530,178
RTS0041531,9
RTS0041532,6
RTS0041533,13
RTS0041534,11
RTS0041535,10
RTS0041536,10
RTS0041537,10
RTS0041538,17
RTS0041540,8
RTS0041541,13
RTS0041542,13
RTS0041543,10
RTS0041544,11
RTS0041545,18
RTS0041546,27
RTS0041547,42
RTS0041548,40
RTS0041549,19
RTS0041550,36
RTS0041551,56
RTS0041552,37
RTS0041553,26
RTS0041554,34
RTS0041555,58
RTS0041556,9
RTS0041557,7
RTS0041558,20
RTS0041559,9
RTS0041560,9
RTS0041561,5
RTS0041562,11
RTS0041563,12
RTS0041564,13
RTS0041565,18
RTS0041566,19
RTS0041567,27
RTS0041568,26
RTS0041569,18
RTS0041570,21
RTS0041571,5
RTS0041572,12
RTS0041573,18
RTS0041574,14
RTS0041575,14
RTS0041576,6
RTS0041577,10
RTS0041578,11
RTS0041579,14
RTS0041580,19
RTS0041581,9
RTS0041582,16
RTS0041583,8
RTS0041584,7
RTS0041585,16
RTS0041586,9
RTS0041587,15
RTS0041588,16
RTS0041589,7
RTS0041590,10
RTS0041591,9
RTS0041592,6
RTS0041593,8
RTS0041594,10
RTS0041595,11
RTS0041596,8
RTS0041597,11
RTS0041598,9
RTS0041599,6
RTS0041600,8
RTS0041601,10
RTS0041602,9
RTS0041603,7
RTS0041604,12
RTS0041605,7
RTS0041606,13
RTS0041607,9
RTS0041608,14
RTS0041609,20
RTS0041610,6
RTS0041611,13
RTS0041612,12
RTS0041613,8
RTS0041614,11
RTS0041615,10
RTS0041616,14
RTS0041617,10
RTS0041618,10
RTS0041619,11
RTS0041620,12
RTS0041621,14
RTS0041622,4
RTS0041623,12
RTS0041624,19
RTS0041625,10
RTS0041626,29
RTS0041627,26
RTS0041628,29
RTS0041629,32
RTS0041630,30
RTS0041631,19
RTS0041632,13
RTS0041633,14
RTS0041634,13
RTS0041635,20
RTS0041636,29
RTS0041637,33
RTS0041638,31
RTS0041639,21
RTS0041640,34
RTS0041641,13
RTS0041642,13
RTS0041643,17
RTS0041644,11
RTS0041645,12
RTS0041646,5
RTS0041647,12
RTS0041648,16
RTS0041649,5
RTS0041650,11
RTS0041651,11
RTS0041652,13
RTS0041653,12
RTS0041654,17
RTS0041655,8
RTS0041656,11
RTS0041657,18
RTS0041658,16
RTS0041659,14
RTS0041660,12
RTS0041661,26
RTS0041662,19
RTS0041663,15
RTS0041664,17
RTS0041665,9
RTS0041666,10
RTS0041667,6
RTS0041668,7
RTS0041669,12
RTS0041670,16
RTS0041671,8
RTS0041672,10
RTS0041673,9
RTS0041674,8
RTS0041675,7
RTS0041676,22
RTS0041677,17
RTS0041678,11
RTS0041679,22
RTS0041680,8
RTS0041681,13
RTS0041682,7
RTS0041683,17
RTS0041684,13
RTS0041685,12
RTS0041686,16
RTS0041687,11
RTS0041688,12
RTS0041689,11
RTS0041690,32
RTS0041691,26
RTS0041692,6
RTS0041693,32
RTS0041694,9
RTS0041695,15
RTS0041696,23
RTS0041697,16
RTS0041698,10
RTS0041699,10
RTS0041700,5
RTS0041701,19
RTS0041702,19
RTS0041703,30
RTS0041704,35
RTS0041705,48
RTS0041706,13
RTS0041707,13
RTS0041708,21
RTS0041709,21
RTS0041710,16
RTS0041711,17
RTS0041712,13
RTS0041713,12
RTS0041714,16
RTS0041715,9
RTS0041716,166
RTS0041717,127
RTS0041718,183
RTS0041719,142
RTS0041720,143
RTS0041721,25
RTS0041722,10
RTS0041723,21
RTS0041724,22
RTS0041725,21
RTS0041726,11
RTS0041727,9
RTS0041728,11
RTS0041729,6
RTS0041730,11
RTS0041731,8
RTS0041732,5
RTS0041733,4
RTS0041734,3
RTS0041735,11
RTS0041736,10
RTS0041737,5
RTS0041738,10
RTS0041739,9
RTS0041740,4
RTS0041741,12
RTS0041742,17
RTS0041743,19
RTS0041744,8
RTS0041745,14
RTS0041746,30
RTS0041747,30
RTS0041748,16
RTS0041749,20
RTS0041750,20
RTS0041751,6
RTS0041752,9
RTS0041753,14
RTS0041754,10
RTS0041755,8
RTS0041756,84
RTS0041757,41
RTS0041758,95
RTS0041759,110
RTS0041760,59
RTS0041761,4
RTS0041762,14
RTS0041763,11
RTS0041764,9
RTS0041765,8
RTS0041766,5
RTS0041767,6
RTS0041768,16
RTS0041769,10
RTS0041770,19
RTS0041771,8
RTS0041772,9
RTS0041773,7
RTS0041774,7
RTS0041775,8
RTS0041776,23
RTS0041777,20
RTS0041778,14
RTS0041779,14
RTS0041780,16
RTS0041781,9
RTS0041782,8
RTS0041783,11
RTS0041784,14
RTS0041785,16
RTS0041786,15
RTS0041787,18
RTS0041788,13
RTS0041789,14
RTS0041790,24
RTS0041791,31
RTS0041793,32
RTS0041794,17
RTS0041795,29
RTS0041796,12
RTS0041797,20
RTS0041798,13
RTS0041799,11
RTS0041800,6
RTS0041801,8
RTS0041802,19
RTS0041803,15
RTS0041804,10
RTS0041805,15
RTS0041806,36
RTS0041807,33
RTS0041808,57
RTS0041809,66
RTS0041810,87
RTS0041811,25
RTS0041812,24
RTS0041813,24
RTS0041814,7
RTS0041815,13
RTS0041816,11
RTS0041817,12
RTS0041818,13
RTS0041819,13
RTS0041820,13
RTS0041821,24
RTS0041822,22
RTS0041823,13
RTS0041824,17
RTS0041825,9
RTS0041826,11
RTS0041827,12
RTS0041828,12
RTS0041829,16
RTS0041830,12
RTS0041831,12
RTS0041832,16
RTS0041833,11
RTS0041834,13
RTS0041835,7
RTS0041836,18
RTS0041837,13
RTS0041838,10
RTS0041839,16
RTS0041840,12
RTS0041841,9
RTS0041842,10
RTS0041843,9
RTS0041844,13
RTS0041845,2
RTS0041846,11
RTS0041847,12
RTS0041848,16
RTS0041849,11
RTS0041850,12
RTS0041851,12
RTS0041852,9
RTS0041853,7
RTS0041854,13
RTS0041855,14
RTS0041856,6
RTS0041857,15
RTS0041858,7
RTS0041859,20
RTS0041860,19
RTS0041861,13
RTS0041862,9
RTS0041863,14
RTS0041864,10
RTS0041865,9
RTS0041866,21
RTS0041867,10
RTS0041868,12
RTS0041869,13
RTS0041870,12
RTS0041871,7
RTS0041872,9
RTS0041873,17
RTS0041874,14
RTS0041875,5
RTS0041876,36
RTS0041877,36
RTS0041878,39
RTS0041879,48
RTS0041880,53
RTS0041881,32
RTS0041882,26
RTS0041883,32
RTS0041884,21
RTS0041885,51
RTS0041886,127
RTS0041887,279
RTS0041888,179
RTS0041889,141
RTS0041890,187
RTS0041891,162
RTS0041892,152
RTS0041893,155
RTS0041894,116
RTS0041895,147
RTS0041896,72
RTS0041897,52
RTS0041898,52
RTS0041899,47
RTS0041900,18
RTS0041901,14
RTS0041902,13
RTS0041903,18
RTS0041904,12
RTS0041905,21
RTS0041906,1031
RTS0041907,5
RTS0041908,574
RTS0041909,15
RTS0041910,355
RTS0041911,11
RTS0041912,11
RTS0041913,20
RTS0041914,10
RTS0041915,14
RTS0041916,1327
RTS0041917,1429
RTS0041918,1108
RTS0041919,1972
RTS0041920,1922
RTS0041922,12
RTS0041923,7
RTS0041924,8
RTS0041925,12
RTS0041926,6
RTS0041927,5
RTS0041928,17
RTS0041929,14
RTS0041930,10
RTS0041931,12
RTS0041932,17
RTS0041933,7
RTS0041934,7
RTS0041935,5
RTS0041936,7
RTS0041937,5
RTS0041938,19
RTS0041939,9
RTS0041940,11
RTS0041941,14
RTS0041942,9
RTS0041943,7
RTS0041944,13
RTS0041945,7
RTS0041946,22
RTS0041947,20
RTS0041948,16
RTS0041949,11
RTS0041950,11
RTS0041951,8
RTS0041952,16
RTS0041953,13
RTS0041954,12
RTS0041955,16
RTS0041956,14
RTS0041957,16
RTS0041958,12
RTS0041959,8
RTS0041960,5
RTS0041961,8
RTS0041962,7
RTS0041963,20
RTS0041964,8
RTS0041965,9
RTS0041966,8
RTS0041967,13
RTS0041968,12
RTS0041969,8
RTS0041971,62
RTS0041972,64
RTS0041973,41
RTS0041974,51
RTS0041975,75
RTS0041976,16
RTS0041977,28
RTS0041978,23
RTS0041979,21
RTS0041980,14
RTS0041981,423
RTS0041982,442
RTS0041983,482
RTS0041984,213
RTS0041985,479
RTS0041986,22
RTS0041987,30
RTS0041988,25
RTS0041989,22
RTS0041990,29
RTS0041991,21
RTS0041992,16
RTS0041993,25
RTS0041994,16
RTS0041995,25
RTS0041996,10
RTS0041997,13
RTS0041998,4
RTS0041999,10
RTS0042000,12
RTS0042001,28
RTS0042002,22
RTS0042003,11
RTS0042004,17
RTS0042005,28
RTS0042006,27
RTS0042007,50
RTS0042008,49
RTS0042009,65
RTS0042010,48
RTS0042011,30
RTS0042012,16
RTS0042013,26
RTS0042014,18
RTS0042015,17
RTS0042016,6
RTS0042017,9
RTS0042018,4
RTS0042019,11
RTS0042020,12
RTS0042021,53
RTS0042022,40
RTS0042023,56
RTS0042024,56
RTS0042025,54
RTS0042026,16
RTS0042027,17
RTS0042028,15
RTS0042029,6
RTS0042030,12
RTS0042031,19
RTS0042032,8
RTS0042033,12
RTS0042034,11
RTS0042035,10
RTS0042036,41
RTS0042037,71
RTS0042038,32
RTS0042039,46
RTS0042040,35
RTS0042041,11
RTS0042042,12
RTS0042043,12
RTS0042044,10
RTS0042045,16
RTS0042046,19
RTS0042047,26
RTS0042048,22
RTS0042049,9
RTS0042050,18
RTS0042051,14
RTS0042052,20
RTS0042053,19
RTS0042054,7
RTS0042055,9
RTS0042056,14
RTS0042057,18
RTS0042058,18
RTS0042059,20
RTS0042060,16
RTS0042061,34
RTS0042062,31
RTS0042063,44
RTS0042064,30
RTS0042065,41
RTS0042066,11
RTS0042067,20
RTS0042068,8
RTS0042069,13
RTS0042071,15
RTS0042072,8
RTS0042073,2
RTS0042074,11
RTS0042075,13
RTS0042076,15
RTS0042077,6
RTS0042078,4
RTS0042079,7
RTS0042080,9
RTS0042081,64
RTS0042082,44
RTS0042083,28
RTS0042084,43
RTS0042085,36
RTS0042086,10
RTS0042087,17
RTS0042088,6
RTS0042089,10
RTS0042090,18
RTS0042091,14
RTS0042092,14
RTS0042093,9
RTS0042094,11
RTS0042095,13
RTS0042096,12
RTS0042097,12
RTS0042098,9
RTS0042099,12
RTS0042100,12
RTS0042101,13
RTS0042102,7
RTS0042103,9
RTS0042104,14
RTS0042105,16
RTS0042106,23
RTS0042107,10
RTS0042108,18
RTS0042109,15
RTS0042110,12
RTS0042111,13
RTS0042112,24
RTS0042113,14
RTS0042114,19
RTS0042115,26
RTS0042116,19
RTS0042117,17
RTS0042118,20
RTS0042119,24
RTS0042120,23
RTS0042121,34
RTS0042122,19
RTS0042123,23
RTS0042124,10
RTS0042125,18
RTS0042126,8
RTS0042127,19
RTS0042128,10
RTS0042129,5
RTS0042130,14
RTS0042131,13
RTS0042132,7
RTS0042133,12
RTS0042134,12
RTS0042135,17
RTS0042136,11
RTS0042137,7
RTS0042138,10
RTS0042139,9
RTS0042140,11
RTS0042141,15
RTS0042142,8
RTS0042143,16
RTS0042144,16
RTS0042145,9
RTS0042146,17
RTS0042147,18
RTS0042148,15
RTS0042149,17
RTS0042150,9
RTS0042151,9
RTS0042152,14
RTS0042153,11
RTS0042154,13
RTS0042155,18
RTS0042156,15
RTS0042157,18
RTS0042158,14
RTS0042159,10
RTS0042160,10
RTS0042161,7
RTS0042162,7
RTS0042163,13
RTS0042164,17
RTS0042165,10
RTS0042166,15
RTS0042167,14
RTS0042168,10
RTS0042169,5
RTS0042170,12
RTS0042171,28
RTS0042172,15
RTS0042173,26
RTS0042174,27
RTS0042175,37
RTS0042176,12
RTS0042177,18
RTS0042178,11
RTS0042179,12
RTS0042180,7
RTS0042181,11
RTS0042182,17
RTS0042183,8
RTS0042184,15
RTS0042185,16
RTS0042186,17
RTS0042187,8
RTS0042188,8
RTS0042189,10
RTS0042190,15
RTS0042191,17
RTS0042192,15
RTS0042193,16
RTS0042194,15
RTS0042195,10
RTS0042196,10
RTS0042197,11
RTS0042198,10
RTS0042199,6
RTS0042200,8
RTS0042201,12
RTS0042202,12
RTS0042203,13
RTS0042204,11
RTS0042205,12
RTS0042206,2
RTS0042207,11
RTS0042208,8
RTS0042209,9
RTS0042210,9
RTS0042211,10
RTS0042212,6
RTS0042213,11
RTS0042214,9
RTS0042215,5
RTS0042216,11
RTS0042217,6
RTS0042218,12
RTS0042219,8
RTS0042220,10
RTS0042221,10
RTS0042222,15
RTS0042223,9
RTS0042224,8
RTS0042225,13
RTS0042226,14
RTS0042227,11
RTS0042228,18
RTS0042229,12
RTS0042230,13
RTS0042231,11
RTS0042232,12
RTS0042233,17
RTS0042234,11
RTS0042235,9
RTS0042236,20
RTS0042237,24
RTS0042238,35
RTS0042239,21
RTS0042240,23
RTS0042241,12
RTS0042242,9
RTS0042243,4
RTS0042244,11
RTS0042245,14
RTS0042246,18
RTS0042247,13
RTS0042248,17
RTS0042249,16
RTS0042250,13
RTS0042251,15
RTS0042252,7
RTS0042253,6
RTS0042254,19
RTS0042255,13
RTS0042256,54
RTS0042257,20
RTS0042258,42
RTS0042259,31
RTS0042260,51
RTS0042261,22
RTS0042262,22
RTS0042263,29
RTS0042264,31
RTS0042265,37
RTS0042266,7
RTS0042267,10
RTS0042268,6
RTS0042269,10
RTS0042270,11
RTS0042271,10
RTS0042272,13
RTS0042273,14
RTS0042274,12
RTS0042275,10
RTS0042276,14
RTS0042277,12
RTS0042278,5
RTS0042279,12
RTS0042280,13
RTS0042281,5
RTS0042282,10
RTS0042283,13
RTS0042284,3
RTS0042285,8
RTS0042286,25
RTS0042287,46
RTS0042288,47
RTS0042289,56
RTS0042290,66
RTS0042291,24
RTS0042292,31
RTS0042293,27
RTS0042294,28
RTS0042295,36
RTS0042296,36
RTS0042297,51
RTS0042298,40
RTS0042299,32
RTS0042300,42
RTS0042301,7
RTS0042302,1
RTS0042303,7
RTS0042304,13
RTS0042305,10
RTS0042306,12
RTS0042307,20
RTS0042308,15
RTS0042309,31
RTS0042310,22
RTS0042311,15
RTS0042312,14
RTS0042313,6
RTS0042314,10
RTS0042315,9
RTS0042316,32
RTS0042317,31
RTS0042318,19
RTS0042319,31
RTS0042320,20
RTS0042321,13
RTS0042322,15
RTS0042323,13
RTS0042324,19
RTS0042325,11
RTS0042326,8
RTS0042327,10
RTS0042328,11
RTS0042329,10
RTS0042330,16
RTS0042331,5
RTS0042332,13
RTS0042333,25
RTS0042334,21
RTS0042335,21
RTS0042336,15
RTS0042337,10
RTS0042338,10
RTS0042339,12
RTS0042340,6
RTS0042341,28
RTS0042342,21
RTS0042343,40
RTS0042344,28
RTS0042345,23
RTS0042346,7
RTS0042347,7
RTS0042348,4
RTS0042349,6
RTS0042350,12
RTS0042351,10
RTS0042352,7
RTS0042353,19
RTS0042354,15
RTS0042355,14
RTS0042356,7
RTS0042357,8
RTS0042358,10
RTS0042359,4
RTS0042360,8
RTS0042361,13
RTS0042362,22
RTS0042363,14
RTS0042364,20
RTS0042365,20
RTS0042366,16
RTS0042367,14
RTS0042368,13
RTS0042369,13
RTS0042370,16
RTS0042371,13
RTS0042372,7
RTS0042373,14
RTS0042374,10
RTS0042375,10
RTS0042376,8
RTS0042377,8
RTS0042378,8
RTS0042379,13
RTS0042380,3
RTS0042381,15
RTS0042382,24
RTS0042383,14
RTS0042384,11
RTS0042385,15
RTS0042386,21
RTS0042387,26
RTS0042388,24
RTS0042389,39
RTS0042390,20
RTS0042391,9
RTS0042392,14
RTS0042393,10
RTS0042394,9
RTS0042395,11
RTS0042396,6
RTS0042397,16
RTS0042398,14
RTS0042399,14
RTS0042400,9
RTS0042401,6
RTS0042402,9
RTS0042403,4
RTS0042404,13
RTS0042405,7
RTS0042406,20
RTS0042407,15
RTS0042408,19
RTS0042409,12
RTS0042410,17
RTS0042411,30
RTS0042412,18
RTS0042413,25
RTS0042414,34
RTS0042415,29
RTS0042416,49
RTS0042417,62
RTS0042418,52
RTS0042419,61
RTS0042420,49
RTS0042421,16
RTS0042422,13
RTS0042423,10
RTS0042424,12
RTS0042425,9
RTS0042426,7
RTS0042427,12
RTS0042428,15
RTS0042429,5
RTS0042430,5
RTS0042431,10
RTS0042432,6
RTS0042433,9
RTS0042434,9
RTS0042435,13
RTS0042436,14
RTS0042437,15
RTS0042438,14
RTS0042439,13
RTS0042440,3
RTS0042441,11
RTS0042442,18
RTS0042443,10
RTS0042444,5
RTS0042445,8
RTS0042446,10
RTS0042447,14
RTS0042448,13
RTS0042449,7
RTS0042450,15
RTS0042451,10
RTS0042452,5
RTS0042453,15
RTS0042454,13
RTS0042455,12
RTS0042456,12
RTS0042457,12
RTS0042458,9
RTS0042460,11
RTS0042461,27
RTS0042462,24
RTS0042463,26
RTS0042464,36
RTS0042465,38
RTS0042466,27
RTS0042467,30
RTS0042468,21
RTS0042469,14
RTS0042470,17
RTS0042471,20
RTS0042472,12
RTS0042473,14
RTS0042474,11
RTS0042475,20
RTS0042476,18
RTS0042477,8
RTS0042478,6
RTS0042479,12
RTS0042480,6
RTS0042481,25
RTS0042482,39
RTS0042483,82
RTS0042484,69
RTS0042485,34
RTS0042486,12
RTS0042487,14
RTS0042488,12
RTS0042489,18
RTS0042490,6
RTS0042491,16
RTS0042492,15
RTS0042493,16
RTS0042494,8
RTS0042495,7
RTS0042496,9
RTS0042497,8
RTS0042498,15
RTS0042499,15
RTS0042500,14
RTS0042501,8
RTS0042502,6
RTS0042503,14
RTS0042504,8
RTS0042505,17
RTS0042506,17
RTS0042507,9
RTS0042508,9
RTS0042509,11
RTS0042510,6
RTS0042515,9
RTS0042522,10
RTS0042526,16
RTS0042527,9
RTS0042528,10
RTS0042529,8
RTS0042530,8
RTS0042531,2
RTS0042532,4
RTS0042533,8
RTS0042534,5
RTS0042535,7
RTS0042536,34
RTS0042537,41
RTS0042538,21
RTS0042539,35
RTS0042540,39
RTS0042541,7
RTS0042542,10
RTS0042543,10
RTS0042544,9
RTS0042545,6
RTS0042546,10
RTS0042547,8
RTS0042548,9
RTS0042549,9
RTS0042550,8
RTS0042551,6
RTS0042552,6
RTS0042553,4
RTS0042554,6
RTS0042555,5
RTS0042556,4
RTS0042557,12
RTS0042558,10
RTS0042559,8
RTS0042560,8
RTS0042561,8
RTS0042562,4
RTS0042563,15
RTS0042564,10
RTS0042565,9
RTS0042566,19
RTS0042567,20
RTS0042568,31
RTS0042569,29
RTS0042570,20
RTS0042571,28
RTS0042572,13
RTS0042573,27
RTS0042574,23
RTS0042575,18
RTS0042576,15
RTS0042577,19
RTS0042578,17
RTS0042579,24
RTS0042580,13
RTS0042581,18
RTS0042582,16
RTS0042583,24
RTS0042584,11
RTS0042585,12
RTS0042586,12
RTS0042587,14
RTS0042588,15
RTS0042589,13
RTS0042590,16
RTS0042591,14
RTS0042592,14
RTS0042593,6
RTS0042594,9
RTS0042595,1
RTS0042596,57
RTS0042597,74
RTS0042598,96
RTS0042599,59
RTS0042600,45
RTS0042601,8
RTS0042602,13
RTS0042603,7
RTS0042604,11
RTS0042605,12
RTS0042606,13
RTS0042607,11
RTS0042608,19
RTS0042609,16
RTS0042610,11
RTS0042611,11
RTS0042612,15
RTS0042613,15
RTS0042614,11
RTS0042615,4
RTS0042616,14
RTS0042617,13
RTS0042618,18
RTS0042619,10
RTS0042620,8
RTS0042621,5
RTS0042622,6
RTS0042623,13
RTS0042624,7
RTS0042625,4
RTS0042626,16
RTS0042627,15
RTS0042628,7
RTS0042629,7
RTS0042630,8
RTS0042631,5
RTS0042633,8
RTS0042634,10
RTS0042635,5
RTS0042636,123
RTS0042637,103
RTS0042638,126
RTS0042639,92
RTS0042640,103
RTS0042641,19
RTS0042642,6
RTS0042643,8
RTS0042644,14
RTS0042645,7
RTS0042646,15
RTS0042647,15
RTS0042648,24
RTS0042649,12
RTS0042650,11
RTS0042651,6
RTS0042652,7
RTS0042653,10
RTS0042654,8
RTS0042655,16
RTS0042656,8
RTS0042657,5
RTS0042658,11
RTS0042659,14
RTS0042660,6
RTS0042661,11
RTS0042662,8
RTS0042663,11
RTS0042664,7
RTS0042665,6
RTS0042666,6
RTS0042667,15
RTS0042668,9
RTS0042669,11
RTS0042670,8
RTS0042671,141
RTS0042672,89
RTS0042673,109
RTS0042674,94
RTS0042675,134
RTS0042676,11
RTS0042678,7
RTS0042679,14
RTS0042680,8
RTS0042681,41
RTS0042682,36
RTS0042683,30
RTS0042684,26
RTS0042685,35
RTS0042686,13
RTS0042687,14
RTS0042688,15
RTS0042689,6
RTS0042690,9
RTS0042691,9
RTS0042692,9
RTS0042693,4
RTS0042695,7
RTS0042696,10
RTS0042697,9
RTS0042698,7
RTS0042699,10
RTS0042700,6
RTS0042701,14
RTS0042702,10
RTS0042703,8
RTS0042704,13
RTS0042705,7
RTS0042706,11
RTS0042707,11
RTS0042708,21
RTS0042709,12
RTS0042710,15
RTS0042711,192
RTS0042712,155
RTS0042713,86
RTS0042714,138
RTS0042715,92
RTS0042716,12
RTS0042717,6
RTS0042718,9
RTS0042719,7
RTS0042720,10
RTS0042721,5
RTS0042722,12
RTS0042723,3
RTS0042724,8
RTS0042725,9
RTS0042726,11
RTS0042727,7
RTS0042728,8
RTS0042729,11
RTS0042730,11
RTS0042731,12
RTS0042732,10
RTS0042733,9
RTS0042734,4
RTS0042735,12
RTS0042736,97
RTS0042737,136
RTS0042738,109
RTS0042739,83
RTS0042740,124
RTS0042741,7
RTS0042742,18
RTS0042743,7
RTS0042744,10
RTS0042745,9
RTS0042746,14
RTS0042747,6
RTS0042748,8
RTS0042749,6
RTS0042750,13
RTS0042751,9
RTS0042752,9
RTS0042753,13
RTS0042754,10
RTS0042755,5
RTS0042756,8
RTS0042757,18
RTS0042758,10
RTS0042759,3
RTS0042760,8
RTS0042761,9
RTS0042762,9
RTS0042763,4
RTS0042764,11
RTS0042765,4
RTS0042766,9
RTS0042767,12
RTS0042768,11
RTS0042769,10
RTS0042770,10
RTS0042771,12
RTS0042772,13
RTS0042773,14
RTS0042774,14
RTS0042775,9
RTS0042776,32
RTS0042777,43
RTS0042778,42
RTS0042779,36
RTS0042780,29
RTS0042781,11
RTS0042782,11
RTS0042783,13
RTS0042784,15
RTS0042785,16
RTS0042786,29
RTS0042787,36
RTS0042788,27
RTS0042789,26
RTS0042790,38
RTS0042791,5573
RTS0042792,2621
RTS0042793,3702
RTS0042794,3248
RTS0042795,4196
RTS0042796,18
RTS0042797,14
RTS0042798,6
RTS0042799,10
RTS0042800,12
RTS0042801,8
RTS0042802,15
RTS0042803,7
RTS0042804,7
RTS0042805,9
RTS0042806,17
RTS0042807,20
RTS0042808,22
RTS0042809,24
RTS0042810,22
RTS0042811,29
RTS0042812,37
RTS0042813,26
RTS0042814,31
RTS0042815,38
RTS0042816,13
RTS0042817,15
RTS0042818,17
RTS0042819,17
RTS0042820,10
RTS0042821,13
RTS0042822,12
RTS0042823,7
RTS0042824,5
RTS0042825,13
RTS0042826,17
RTS0042827,18
RTS0042828,16
RTS0042829,24
RTS0042830,19
RTS0042831,14
RTS0042832,12
RTS0042833,13
RTS0042834,20
RTS0042835,12
RTS0042836,12
RTS0042837,10
RTS0042838,16
RTS0042839,12
RTS0042840,9
RTS0042841,15
RTS0042842,6
RTS0042843,9
RTS0042844,15
RTS0042845,17
RTS0042846,19
RTS0042847,32
RTS0042848,29
RTS0042849,13
RTS0042850,12
RTS0042851,17
RTS0042852,18
RTS0042853,16
RTS0042854,21
RTS0042855,19
RTS0042856,20
RTS0042857,22
RTS0042858,16
RTS0042859,38
RTS0042860,20
RTS0042861,17
RTS0042862,13
RTS0042863,22
RTS0042864,11
RTS0042865,11
RTS0042866,18
RTS0042867,22
RTS0042868,18
RTS0042869,26
RTS0042870,16
RTS0042871,11
RTS0042872,10
RTS0042873,13
RTS0042874,9
RTS0042875,13
RTS0042876,19
RTS0042877,16
RTS0042878,17
RTS0042879,15
RTS0042880,30
RTS0042881,10
RTS0042882,24
RTS0042883,22
RTS0042884,15
RTS0042885,15
RTS0042886,16
RTS0042887,9
RTS0042888,16
RTS0042889,14
RTS0042890,12
RTS0042891,10
RTS0042892,19
RTS0042893,12
RTS0042894,15
RTS0042895,8
RTS0042896,31
RTS0042897,14
RTS0042898,15
RTS0042899,32
RTS0042900,22
RTS0042901,14
RTS0042902,9
RTS0042903,11
RTS0042904,12
RTS0042905,4
RTS0042906,369
RTS0042907,225
RTS0042908,369
RTS0042909,333
RTS0042910,215
RTS0042911,15
RTS0042912,7
RTS0042913,13
RTS0042914,12
RTS0042915,12
RTS0042916,12
RTS0042917,17
RTS0042918,13
RTS0042919,10
RTS0042920,14
RTS0042921,16
RTS0042922,16
RTS0042923,23
RTS0042924,16
RTS0042925,21
RTS0042926,7
RTS0042927,8
RTS0042928,17
RTS0042929,13
RTS0042930,10
RTS0042931,23
RTS0042932,15
RTS0042933,11
RTS0042934,9
RTS0042935,12
RTS0042936,12
RTS0042937,11
RTS0042938,11
RTS0042939,11
RTS0042940,5
RTS0042941,148
RTS0042942,134
RTS0042943,172
RTS0042944,165
RTS0042945,109
RTS0042946,13
RTS0042947,18
RTS0042948,9
RTS0042949,11
RTS0042950,11
RTS0042951,13
RTS0042952,18
RTS0042953,19
RTS0042954,9
RTS0042955,17
RTS0042956,15
RTS0042957,24
RTS0042958,24
RTS0042959,17
RTS0042960,28
RTS0042961,13
RTS0042962,13
RTS0042963,22
RTS0042964,16
RTS0042965,24
RTS0042966,14
RTS0042967,18
RTS0042968,14
RTS0042969,14
RTS0042970,18
RTS0042971,38
RTS0042972,21
RTS0042973,24
RTS0042974,19
RTS0042975,29
RTS0042976,17
RTS0042977,18
RTS0042978,16
RTS0042979,20
RTS0042980,21
RTS0042981,17
RTS0042982,15
RTS0042983,27
RTS0042984,33
RTS0042985,23
RTS0042986,15
RTS0042987,14
RTS0042988,13
RTS0042989,8
RTS0042990,10
RTS0042991,12
RTS0042992,17
RTS0042993,25
RTS0042994,12
RTS0042995,19
RTS0042996,15
RTS0042997,11
RTS0042998,16
RTS0042999,7
RTS0043000,7
RTS0043001,8
RTS0043002,14
RTS0043003,14
RTS0043004,14
RTS0043005,14
RTS0043006,18
RTS0043007,19
RTS0043008,7
RTS0043009,24
RTS0043010,11
RTS0043011,26
RTS0043012,24
RTS0043013,19
RTS0043014,20
RTS0043015,20
RTS0043016,16
RTS0043017,9
RTS0043018,10
RTS0043019,13
RTS0043020,10
RTS0043021,19
RTS0043022,15
RTS0043023,20
RTS0043024,22
RTS0043025,15
RTS0043026,22
RTS0043027,26
RTS0043028,30
RTS0043029,21
RTS0043030,17
RTS0043031,28
RTS0043032,10
RTS0043033,23
RTS0043034,19
RTS0043035,11
RTS0043036,14
RTS0043037,11
RTS0043038,14
RTS0043039,14
RTS0043040,18
RTS0043041,12
RTS0043042,12
RTS0043043,11
RTS0043044,11
RTS0043045,10
RTS0043046,13
RTS0043047,13
RTS0043048,8
RTS0043049,15
RTS0043050,11
RTS0043051,18
RTS0043052,19
RTS0043053,16
RTS0043054,13
RTS0043055,13
RTS0043056,7
RTS0043057,9
RTS0043058,19
RTS0043059,12
RTS0043060,12
RTS0043061,73
RTS0043062,38
RTS0043063,29
RTS0043064,30
RTS0043065,41
RTS0043066,61
RTS0043067,70
RTS0043068,44
RTS0043069,62
RTS0043070,45
RTS0043071,6
RTS0043072,14
RTS0043073,13
RTS0043074,8
RTS0043075,8
RTS0043076,7
RTS0043077,12
RTS0043078,10
RTS0043079,8
RTS0043080,13
RTS0043081,15
RTS0043082,9
RTS0043083,13
RTS0043084,10
RTS0043085,17
RTS0043086,10
RTS0043087,8
RTS0043088,7
RTS0043089,14
RTS0043090,7
RTS0043091,10
RTS0043092,12
RTS0043093,6
RTS0043094,11
RTS0043095,15
RTS0043096,11
RTS0043097,8
RTS0043098,15
RTS0043099,15
RTS0043100,10
RTS0043101,19
RTS0043102,11
RTS0043103,10
RTS0043104,12
RTS0043105,17
RTS0043106,28
RTS0043107,18
RTS0043108,15
RTS0043109,12
RTS0043110,21
RTS0043111,414
RTS0043112,375
RTS0043113,362
RTS0043114,455
RTS0043115,365
RTS0043116,20
RTS0043117,6
RTS0043118,5
RTS0043119,17
RTS0043120,12
RTS0043121,8
RTS0043122,8
RTS0043123,10
RTS0043124,13
RTS0043125,14
RTS0043126,116
RTS0043127,42
RTS0043128,114
RTS0043129,65
RTS0043130,75
RTS0043131,13
RTS0043132,12
RTS0043133,7
RTS0043134,19
RTS0043135,12
RTS0043136,13
RTS0043137,9
RTS0043138,15
RTS0043139,11
RTS0043140,14
RTS0043141,11
RTS0043142,9
RTS0043143,6
RTS0043144,13
RTS0043145,10
RTS0043146,10
RTS0043147,15
RTS0043148,7
RTS0043149,15
RTS0043150,9
RTS0043151,13
RTS0043152,19
RTS0043153,25
RTS0043154,19
RTS0043155,16
RTS0043156,23
RTS0043157,28
RTS0043159,22
RTS0043160,37
RTS0043161,12
RTS0043162,19
RTS0043163,11
RTS0043164,13
RTS0043165,14
RTS0043167,12
RTS0043168,21
RTS0043169,18
RTS0043170,15
RTS0043171,51
RTS0043172,70
RTS0043173,42
RTS0043174,42
RTS0043175,48
RTS0043176,11
RTS0043177,3
RTS0043178,19
RTS0043179,9
RTS0043180,13
RTS0043181,20
RTS0043182,8
RTS0043183,11
RTS0043184,10
RTS0043185,20
RTS0043186,25
RTS0043187,15
RTS0043188,17
RTS0043189,19
RTS0043190,13
RTS0043191,19
RTS0043192,22
RTS0043193,15
RTS0043194,15
RTS0043195,13
RTS0043196,14
RTS0043197,11
RTS0043198,6
RTS0043199,14
RTS0043200,8
RTS0043201,27
RTS0043202,23
RTS0043203,15
RTS0043204,18
RTS0043205,23
RTS0043206,20
RTS0043207,18
RTS0043208,29
RTS0043209,11
RTS0043210,7
RTS0043211,34
RTS0043212,34
RTS0043213,29
RTS0043214,36
RTS0043215,21
RTS0043216,28
RTS0043217,20
RTS0043218,11
RTS0043219,21
RTS0043220,34
RTS0043221,9
RTS0043222,20
RTS0043223,14
RTS0043224,12
RTS0043225,13
RTS0043226,13
RTS0043227,11
RTS0043228,20
RTS0043229,10
RTS0043230,13
RTS0043231,23
RTS0043232,22
RTS0043233,26
RTS0043234,16
RTS0043235,13
RTS0043236,5
RTS0043237,11
RTS0043238,8
RTS0043239,14
RTS0043240,13
RTS0043241,7
RTS0043242,13
RTS0043243,21
RTS0043244,11
RTS0043245,12
RTS0043246,15
RTS0043247,24
RTS0043248,11
RTS0043249,19
RTS0043250,16
RTS0043251,25
RTS0043252,43
RTS0043253,24
RTS0043254,38
RTS0043255,23
RTS0043256,16
RTS0043257,8
RTS0043258,10
RTS0043259,9
RTS0043260,14
RTS0043261,7
RTS0043262,11
RTS0043263,9
RTS0043264,11
RTS0043265,17
RTS0043266,11
RTS0043267,13
RTS0043268,11
RTS0043269,25
RTS0043270,28
RTS0043271,33
RTS0043272,35
RTS0043273,29
RTS0043274,38
RTS0043275,38
RTS0043276,10
RTS0043277,15
RTS0043278,26
RTS0043279,24
RTS0043280,14
RTS0043281,13
RTS0043282,21
RTS0043283,18
RTS0043284,23
RTS0043285,15
RTS0043286,21
RTS0043287,23
RTS0043288,16
RTS0043289,23
RTS0043290,15
RTS0043291,20
RTS0043292,26
RTS0043293,19
RTS0043294,19
RTS0043295,28
RTS0043296,7
RTS0043297,12
RTS0043299,14
RTS0043300,15
RTS0043301,12
RTS0043302,10
RTS0043303,8
RTS0043304,10
RTS0043305,6
RTS0043306,15
RTS0043307,13
RTS0043308,6
RTS0043309,14
RTS0043310,9
RTS0043311,20
RTS0043312,16
RTS0043313,30
RTS0043314,17
RTS0043315,15
RTS0043316,14
RTS0043317,16
RTS0043318,9
RTS0043319,13
RTS0043320,15
RTS0043321,10
RTS0043322,18
RTS0043323,21
RTS0043324,12
RTS0043325,16
RTS0043326,16
RTS0043327,13
RTS0043328,26
RTS0043329,9
RTS0043330,14
RTS0043331,10
RTS0043332,5
RTS0043333,4
RTS0043334,17
RTS0043335,7
RTS0043336,11
RTS0043337,14
RTS0043338,12
RTS0043339,11
RTS0043340,11
RTS0043341,4
RTS0043342,6
RTS0043343,16
RTS0043344,16
RTS0043345,9
RTS0043346,9
RTS0043347,16
RTS0043348,21
RTS0043349,11
RTS0043350,15
RTS0043351,22
RTS0043352,15
RTS0043353,10
RTS0043354,12
RTS0043355,16
RTS0043356,25
RTS0043357,24
RTS0043358,16
RTS0043359,32
RTS0043360,34
RTS0043361,13
RTS0043362,11
RTS0043363,10
RTS0043364,9
RTS0043365,10
RTS0043366,9
RTS0043367,6
RTS0043368,15
RTS0043369,7
RTS0043370,9
RTS0043371,46
RTS0043372,25
RTS0043373,28
RTS0043374,23
RTS0043375,22
RTS0043376,19
RTS0043377,40
RTS0043378,17
RTS0043379,28
RTS0043380,25
RTS0043381,23
RTS0043382,12
RTS0043383,16
RTS0043384,11
RTS0043385,10
RTS0043386,15
RTS0043387,24
RTS0043388,21
RTS0043389,26
RTS0043390,13
RTS0043391,17
RTS0043392,16
RTS0043393,20
RTS0043394,8
RTS0043395,14
RTS0043396,40
RTS0043397,42
RTS0043398,29
RTS0043399,36
RTS0043400,17
RTS0043401,13
RTS0043402,12
RTS0043403,13
RTS0043404,8
RTS0043405,6
RTS0043406,8
RTS0043407,6
RTS0043408,14
RTS0043409,9
RTS0043410,16
RTS0043411,7
RTS0043412,12
RTS0043413,9
RTS0043414,17
RTS0043415,13
RTS0043416,14
RTS0043417,10
RTS0043418,10
RTS0043419,13
RTS0043420,10
RTS0043421,22
RTS0043422,5
RTS0043423,15
RTS0043424,10
RTS0043425,10
RTS0043426,18
RTS0043427,24
RTS0043428,19
RTS0043429,21
RTS0043430,10
RTS0043431,29
RTS0043432,21
RTS0043433,20
RTS0043434,32
RTS0043435,36
RTS0043436,36
RTS0043437,30
RTS0043438,44
RTS0043439,7
RTS0043440,61
RTS0043441,44
RTS0043442,27
RTS0043443,34
RTS0043444,32
RTS0043445,33
RTS0043446,29
RTS0043447,30
RTS0043448,23
RTS0043449,34
RTS0043450,21
RTS0043451,10
RTS0043452,18
RTS0043453,8
RTS0043454,14
RTS0043455,16
RTS0043456,15
RTS0043457,4
RTS0043458,16
RTS0043459,10
RTS0043460,13
RTS0043461,10
RTS0043462,17
RTS0043463,10
RTS0043464,25
RTS0043465,25
RTS0043466,35
RTS0043467,27
RTS0043468,30
RTS0043469,17
RTS0043470,41
RTS0043471,9
RTS0043472,9
RTS0043473,12
RTS0043474,13
RTS0043475,19
RTS0043476,7
RTS0043477,12
RTS0043478,4
RTS0043479,13
RTS0043480,12
RTS0043481,32
RTS0043482,55
RTS0043483,55
RTS0043484,28
RTS0043485,35
RTS0043486,42
RTS0043487,38
RTS0043488,47
RTS0043489,43
RTS0043490,29
RTS0043491,24
RTS0043492,25
RTS0043493,24
RTS0043494,42
RTS0043495,59
RTS0043496,14
RTS0043497,6
RTS0043498,8
RTS0043499,13
RTS0043500,15
RTS0043501,4
RTS0043502,12
RTS0043503,6
RTS0043504,13
RTS0043505,10
RTS0043506,13
RTS0043507,10
RTS0043508,14
RTS0043509,14
RTS0043510,8
RTS0043511,16
RTS0043512,8
RTS0043513,14
RTS0043514,9
RTS0043515,15
RTS0043516,10
RTS0043517,7
RTS0043518,14
RTS0043519,11
RTS0043520,14
RTS0043521,12
RTS0043522,12
RTS0043523,13
RTS0043524,12
RTS0043525,14
RTS0043526,16
RTS0043527,11
RTS0043528,11
RTS0043529,10
RTS0043530,16
RTS0043531,8
RTS0043532,7
RTS0043533,8
RTS0043534,12
RTS0043535,10
RTS0043536,22
RTS0043537,21
RTS0043538,17
RTS0043539,27
RTS0043540,12
RTS0043541,10
RTS0043542,14
RTS0043543,19
RTS0043544,15
RTS0043545,6
RTS0043546,12
RTS0043547,16
RTS0043548,14
RTS0043549,10
RTS0043550,19
RTS0043551,17
RTS0043552,16
RTS0043553,17
RTS0043554,21
RTS0043555,15
RTS0043556,22
RTS0043557,9
RTS0043558,10
RTS0043559,6
RTS0043560,11
RTS0043561,10
RTS0043562,7
RTS0043563,9
RTS0043564,10
RTS0043565,8
RTS0043566,15
RTS0043567,14
RTS0043568,17
RTS0043569,15
RTS0043570,17
RTS0043571,8
RTS0043572,21
RTS0043573,9
RTS0043574,18
RTS0043575,14
RTS0043576,23
RTS0043577,21
RTS0043578,11
RTS0043579,30
RTS0043580,23
RTS0043581,16
RTS0043582,26
RTS0043583,10
RTS0043584,11
RTS0043585,16
RTS0043586,9
RTS0043587,19
RTS0043588,5
RTS0043589,11
RTS0043590,15
RTS0043591,10
RTS0043592,11
RTS0043593,12
RTS0043594,16
RTS0043595,13
RTS0043596,13
RTS0043597,11
RTS0043598,8
RTS0043599,11
RTS0043600,10
RTS0043601,6
RTS0043602,7
RTS0043603,15
RTS0043604,13
RTS0043605,14
RTS0043606,16
RTS0043607,15
RTS0043608,15
RTS0043609,20
RTS0043610,18
RTS0043611,17
RTS0043612,11
RTS0043613,14
RTS0043614,20
RTS0043615,14
RTS0043616,19
RTS0043617,17
RTS0043618,28
RTS0043619,13
RTS0043620,10
RTS0043621,10
RTS0043622,19
RTS0043623,11
RTS0043624,14
RTS0043625,11
RTS0043626,17
RTS0043627,13
RTS0043628,14
RTS0043629,8
RTS0043630,10
RTS0043631,24
RTS0043632,28
RTS0043633,30
RTS0043634,35
RTS0043635,30
RTS0043636,3
RTS0043637,13
RTS0043638,15
RTS0043639,13
RTS0043640,10
RTS0043641,124
RTS0043642,75
RTS0043643,129
RTS0043644,103
RTS0043645,109
RTS0043646,11
RTS0043647,11
RTS0043648,8
RTS0043649,4
RTS0043650,12
RTS0043651,9
RTS0043652,13
RTS0043653,9
RTS0043654,11
RTS0043655,11
RTS0043656,14
RTS0043657,7
RTS0043658,15
RTS0043659,10
RTS0043660,10
RTS0043661,15
RTS0043663,15
RTS0043664,15
RTS0043665,15
RTS0043666,12
RTS0043667,11
RTS0043668,11
RTS0043669,11
RTS0043670,9
RTS0043671,16
RTS0043672,10
RTS0043673,8
RTS0043674,12
RTS0043675,13
RTS0043676,6
RTS0043677,7
RTS0043678,6
RTS0043679,4
RTS0043680,10
RTS0043681,8
RTS0043682,12
RTS0043683,10
RTS0043684,8
RTS0043685,12
RTS0043686,22
RTS0043687,16
RTS0043688,13
RTS0043689,11
RTS0043690,13
RTS0043691,14
RTS0043692,12
RTS0043693,14
RTS0043694,16
RTS0043695,6
RTS0043696,25
RTS0043697,18
RTS0043698,35
RTS0043699,38
RTS0043700,24
RTS0043701,26
RTS0043702,52
RTS0043703,38
RTS0043704,46
RTS0043705,35
RTS0043706,13
RTS0043707,8
RTS0043708,8
RTS0043709,13
RTS0043710,10
RTS0043711,9
RTS0043712,7
RTS0043713,3
RTS0043714,13
RTS0043715,11
RTS0043716,14
RTS0043717,6
RTS0043718,18
RTS0043719,9
RTS0043720,5
RTS0043721,26
RTS0043722,19
RTS0043723,9
RTS0043724,23
RTS0043725,19
RTS0043726,13
RTS0043727,16
RTS0043728,12
RTS0043729,14
RTS0043730,15
RTS0043731,6
RTS0043732,8
RTS0043733,12
RTS0043734,9
RTS0043735,13
RTS0043736,17
RTS0043737,13
RTS0043738,13
RTS0043739,13
RTS0043740,7
RTS0043741,28
RTS0043742,17
RTS0043743,14
RTS0043744,21
RTS0043745,11
RTS0043746,13
RTS0043747,14
RTS0043748,11
RTS0043749,8
RTS0043750,14
RTS0043751,12
RTS0043752,14
RTS0043753,12
RTS0043754,12
RTS0043755,13
RTS0043756,8
RTS0043757,2
RTS0043758,15
RTS0043759,11
RTS0043760,10
RTS0043761,37
RTS0043762,11
RTS0043763,6
RTS0043764,12
RTS0043765,12
RTS0043766,7
RTS0043767,4
RTS0043768,9
RTS0043769,9
RTS0043770,7
RTS0043771,14
RTS0043772,13
RTS0043773,7
RTS0043774,12
RTS0043775,9
RTS0043776,14
RTS0043777,10
RTS0043778,13
RTS0043779,13
RTS0043780,9
RTS0043781,16
RTS0043782,18
RTS0043783,7
RTS0043784,18
RTS0043785,9
RTS0043786,14
RTS0043787,8
RTS0043788,7
RTS0043789,13
RTS0043790,7
RTS0043791,6
RTS0043792,15
RTS0043793,18
RTS0043794,10
RTS0043795,16
RTS0043796,24
RTS0043797,36
RTS0043798,19
RTS0043799,23
RTS0043800,21
RTS0043801,6
RTS0043802,7
RTS0043803,13
RTS0043804,20
RTS0043805,14
RTS0043806,9
RTS0043807,9
RTS0043808,8
RTS0043809,13
RTS0043810,10
RTS0043811,11
RTS0043812,8
RTS0043813,8
RTS0043814,3
RTS0043815,20
RTS0043816,28
RTS0043817,17
RTS0043818,17
RTS0043819,14
RTS0043820,31
RTS0043821,8
RTS0043822,8
RTS0043823,17
RTS0043824,11
RTS0043825,8
RTS0043826,13
RTS0043827,11
RTS0043828,24
RTS0043829,7
RTS0043830,13
RTS0043831,16
RTS0043832,11
RTS0043833,22
RTS0043834,13
RTS0043835,14
RTS0043836,26
RTS0043837,16
RTS0043838,8
RTS0043839,11
RTS0043840,9
RTS0043841,13
RTS0043842,11
RTS0043843,18
RTS0043844,8
RTS0043845,14
RTS0043846,21
RTS0043847,15
RTS0043848,20
RTS0043849,21
RTS0043850,23
RTS0043851,16
RTS0043852,11
RTS0043853,20
RTS0043854,14
RTS0043856,10
RTS0043857,10
RTS0043858,5
RTS0043859,4
RTS0043860,9
RTS0043861,15
RTS0043862,23
RTS0043863,13
RTS0043864,16
RTS0043865,13
RTS0043866,13
RTS0043867,14
RTS0043868,21
RTS0043869,20
RTS0043870,16
RTS0043871,15
RTS0043872,17
RTS0043873,9
RTS0043874,7
RTS0043875,11
RTS0043876,11
RTS0043877,12
RTS0043878,3
RTS0043879,17
RTS0043880,13
RTS0043881,11
RTS0043882,13
RTS0043883,7
RTS0043884,8
RTS0043885,13
RTS0043886,32
RTS0043887,22
RTS0043888,28
RTS0043889,12
RTS0043890,33
RTS0043891,15
RTS0043892,18
RTS0043893,20
RTS0043894,17
RTS0043895,16
RTS0043896,8
RTS0043897,7
RTS0043898,13
RTS0043899,16
RTS0043900,14
RTS0043901,14
RTS0043902,16
RTS0043903,21
RTS0043904,15
RTS0043905,15
RTS0043906,12
RTS0043907,16
RTS0043908,7
RTS0043909,17
RTS0043910,16
RTS0043911,14
RTS0043912,26
RTS0043913,9
RTS0043914,16
RTS0043915,8
RTS0043916,12
RTS0043917,12
RTS0043918,11
RTS0043919,8
RTS0043920,25
RTS0043921,36
RTS0043922,22
RTS0043923,33
RTS0043924,45
RTS0043925,33
RTS0043926,14
RTS0043927,12
RTS0043928,11
RTS0043929,9
RTS0043930,10
RTS0043931,32
RTS0043932,26
RTS0043933,16
RTS0043934,22
RTS0043935,25
RTS0043936,6
RTS0043937,9
RTS0043938,8
RTS0043939,8
RTS0043940,9
RTS0043941,5
RTS0043942,14
RTS0043943,13
RTS0043944,10
RTS0043945,9
RTS0043946,8
RTS0043947,11
RTS0043948,16
RTS0043949,9
RTS0043950,14
RTS0043951,14
RTS0043952,10
RTS0043953,18
RTS0043954,11
RTS0043955,17
RTS0043956,30
RTS0043957,31
RTS0043958,35
RTS0043959,31
RTS0043960,27
RTS0043961,18
RTS0043962,15
RTS0043963,9
RTS0043964,21
RTS0043965,9
RTS0043966,12
RTS0043967,12
RTS0043968,29
RTS0043969,28
RTS0043970,19
RTS0043971,22
RTS0043972,21
RTS0043973,26
RTS0043974,17
RTS0043975,14
RTS0043976,18
RTS0043977,19
RTS0043978,27
RTS0043979,41
RTS0043980,30
RTS0043981,32
RTS0043982,29
RTS0043983,25
RTS0043984,11
RTS0043985,44
RTS0043986,14
RTS0043987,38
RTS0043988,26
RTS0043989,19
RTS0043990,26
RTS0043991,12
RTS0043992,10
RTS0043993,8
RTS0043994,15
RTS0043996,5
RTS0043997,7
RTS0043998,9
RTS0043999,14
RTS0044000,10
RTS0044001,27
RTS0044002,38
RTS0044003,71
RTS0044004,53
RTS0044005,42
RTS0044006,11
RTS0044007,9
RTS0044008,9
RTS0044009,16
RTS0044010,10
RTS0044011,26
RTS0044012,36
RTS0044013,31
RTS0044014,24
RTS0044015,24
RTS0044016,12
RTS0044017,6
RTS0044018,6
RTS0044019,15
RTS0044020,11
RTS0044021,13
RTS0044022,17
RTS0044023,12
RTS0044024,9
RTS0044025,7
RTS0044026,18
RTS0044027,12
RTS0044028,7
RTS0044029,17
RTS0044030,19
RTS0044031,17
RTS0044032,18
RTS0044033,12
RTS0044034,17
RTS0044035,14
RTS0044036,53
RTS0044037,47
RTS0044038,77
RTS0044039,30
RTS0044040,42
RTS0044041,23
RTS0044042,21
RTS0044043,21
RTS0044044,25
RTS0044045,16
RTS0044046,13
RTS0044047,15
RTS0044048,10
RTS0044049,15
RTS0044050,16
RTS0044051,11
RTS0044052,15
RTS0044053,8
RTS0044054,13
RTS0044055,12
RTS0044056,17
RTS0044057,14
RTS0044058,16
RTS0044059,11
RTS0044060,10
RTS0044061,18
RTS0044062,11
RTS0044063,9
RTS0044064,9
RTS0044065,7
RTS0044067,19
RTS0044068,26
RTS0044069,9
RTS0044070,12
RTS0044071,16
RTS0044072,8
RTS0044073,4
RTS0044074,12
RTS0044075,15
RTS0044076,4
RTS0044077,9
RTS0044078,17
RTS0044079,7
RTS0044080,6
RTS0044081,12
RTS0044082,14
RTS0044083,12
RTS0044084,11
RTS0044085,8
RTS0044086,11
RTS0044087,9
RTS0044088,23
RTS0044089,11
RTS0044090,9
RTS0044091,16
RTS0044092,17
RTS0044093,7
RTS0044094,17
RTS0044095,7
RTS0044096,18
RTS0044097,18
RTS0044098,9
RTS0044099,14
RTS0044100,15
RTS0044101,26
RTS0044102,26
RTS0044103,14
RTS0044104,16
RTS0044105,22
RTS0044106,27
RTS0044107,14
RTS0044108,21
RTS0044109,14
RTS0044110,19
RTS0044111,18
RTS0044112,17
RTS0044113,29
RTS0044114,15
RTS0044115,31
RTS0044116,13
RTS0044117,14
RTS0044118,7
RTS0044119,18
RTS0044120,12
RTS0044121,16
RTS0044122,14
RTS0044123,8
RTS0044124,7
RTS0044125,11
RTS0044126,14
RTS0044127,14
RTS0044128,9
RTS0044129,15
RTS0044130,10
RTS0044131,15
RTS0044132,26
RTS0044133,23
RTS0044134,29
RTS0044135,31
RTS0044136,8
RTS0044137,5
RTS0044138,10
RTS0044139,15
RTS0044140,12
RTS0044141,16
RTS0044142,7
RTS0044143,17
RTS0044144,14
RTS0044145,7
RTS0044146,21
RTS0044147,10
RTS0044148,13
RTS0044149,13
RTS0044150,10
RTS0044151,14
RTS0044152,10
RTS0044153,17
RTS0044154,11
RTS0044155,13
RTS0044156,80
RTS0044157,46
RTS0044158,102
RTS0044159,61
RTS0044160,64
RTS0044161,19
RTS0044162,16
RTS0044163,19
RTS0044164,21
RTS0044165,13
RTS0044166,19
RTS0044167,13
RTS0044168,17
RTS0044169,22
RTS0044170,19
RTS0044171,24
RTS0044172,31
RTS0044173,12
RTS0044174,19
RTS0044175,13
RTS0044176,20
RTS0044177,31
RTS0044178,26
RTS0044180,21
RTS0044181,9
RTS0044182,10
RTS0044183,6
RTS0044184,13
RTS0044185,11
RTS0044186,21
RTS0044187,16
RTS0044188,16
RTS0044189,10
RTS0044190,13
RTS0044191,13
RTS0044192,10
RTS0044193,12
RTS0044194,15
RTS0044195,11
RTS0044196,32
RTS0044197,14
RTS0044198,34
RTS0044199,31
RTS0044200,14
RTS0044206,15
RTS0044207,11
RTS0044208,14
RTS0044209,8
RTS0044210,14
RTS0044211,7
RTS0044212,9
RTS0044213,18
RTS0044214,14
RTS0044215,19
RTS0044216,15
RTS0044217,12
RTS0044218,15
RTS0044219,13
RTS0044220,11
RTS0044221,14
RTS0044222,12
RTS0044223,10
RTS0044224,15
RTS0044225,10
RTS0044226,13
RTS0044227,13
RTS0044228,11
RTS0044229,7
RTS0044230,9
RTS0044231,4
RTS0044232,12
RTS0044233,13
RTS0044234,9
RTS0044235,14
RTS0044236,13
RTS0044237,14
RTS0044238,13
RTS0044239,16
RTS0044240,9
RTS0044241,18
RTS0044242,19
RTS0044243,14
RTS0044244,12
RTS0044245,19
RTS0044246,14
RTS0044247,14
RTS0044248,16
RTS0044249,12
RTS0044250,15
RTS0044251,16
RTS0044252,18
RTS0044253,18
RTS0044254,15
RTS0044255,9
RTS0044256,20
RTS0044257,19
RTS0044258,23
RTS0044259,16
RTS0044260,12
RTS0044261,62
RTS0044262,29
RTS0044263,27
RTS0044264,34
RTS0044265,26
RTS0044266,12
RTS0044267,9
RTS0044268,13
RTS0044269,9
RTS0044270,15
RTS0044271,10
RTS0044272,13
RTS0044273,13
RTS0044274,16
RTS0044275,15
RTS0044276,12
RTS0044277,12
RTS0044278,10
RTS0044279,8
RTS0044280,14
RTS0044281,17
RTS0044282,15
RTS0044283,25
RTS0044284,16
RTS0044285,10
RTS0044286,10
RTS0044287,7
RTS0044288,12
RTS0044289,14
RTS0044290,16
RTS0044291,16
RTS0044292,12
RTS0044293,17
RTS0044294,9
RTS0044295,12
RTS0044296,20
RTS0044297,14
RTS0044298,15
RTS0044299,16
RTS0044300,12
RTS0044301,37
RTS0044302,45
RTS0044303,43
RTS0044304,41
RTS0044305,22
RTS0044306,28
RTS0044307,27
RTS0044308,21
RTS0044309,32
RTS0044310,22
RTS0044311,5
RTS0044312,12
RTS0044313,4
RTS0044314,9
RTS0044315,12
RTS0044316,17
RTS0044317,14
RTS0044318,22
RTS0044319,7
RTS0044320,11
RTS0044321,9
RTS0044322,12
RTS0044323,17
RTS0044324,11
RTS0044325,10
RTS0044326,19
RTS0044327,40
RTS0044328,19
RTS0044329,57
RTS0044330,15
RTS0044331,574
RTS0044332,467
RTS0044333,657
RTS0044334,559
RTS0044335,522
RTS0044336,11
RTS0044337,11
RTS0044338,10
RTS0044339,15
RTS0044340,13
RTS0044341,12
RTS0044342,14
RTS0044343,10
RTS0044344,18
RTS0044345,14
RTS0044346,220
RTS0044347,291
RTS0044348,292
RTS0044349,330
RTS0044350,288
RTS0044351,17
RTS0044352,12
RTS0044353,18
RTS0044354,13
RTS0044355,23
RTS0044356,7
RTS0044357,16
RTS0044358,8
RTS0044359,8
RTS0044360,14
RTS0044361,22
RTS0044362,31
RTS0044363,7
RTS0044364,28
RTS0044365,5
RTS0044366,40
RTS0044367,41
RTS0044368,54
RTS0044369,56
RTS0044370,33
RTS0044371,18
RTS0044372,7
RTS0044373,18
RTS0044374,11
RTS0044375,17
RTS0044376,9
RTS0044377,17
RTS0044378,10
RTS0044379,11
RTS0044380,11
RTS0044381,16
RTS0044382,15
RTS0044383,14
RTS0044384,12
RTS0044385,6
RTS0044386,19
RTS0044387,21
RTS0044388,25
RTS0044389,8
RTS0044390,12
RTS0044391,100
RTS0044392,101
RTS0044393,96
RTS0044394,89
RTS0044395,80
RTS0044396,11
RTS0044397,9
RTS0044399,6
RTS0044400,10
RTS0044401,11
RTS0044402,12
RTS0044403,12
RTS0044404,24
RTS0044405,22
RTS0044406,10
RTS0044407,11
RTS0044408,11
RTS0044409,10
RTS0044410,7
RTS0044411,16
RTS0044412,11
RTS0044413,12
RTS0044414,18
RTS0044415,11
RTS0044416,20
RTS0044417,15
RTS0044418,18
RTS0044419,19
RTS0044420,22
RTS0044421,10
RTS0044422,12
RTS0044423,7
RTS0044424,15
RTS0044425,11
RTS0044426,12
RTS0044427,11
RTS0044428,11
RTS0044429,10
RTS0044430,14
RTS0044431,64
RTS0044432,62
RTS0044433,81
RTS0044434,63
RTS0044435,90
RTS0044436,7
RTS0044437,13
RTS0044438,19
RTS0044439,20
RTS0044440,18
RTS0044441,63
RTS0044442,74
RTS0044443,115
RTS0044444,60
RTS0044445,65
RTS0044446,32
RTS0044447,16
RTS0044448,34
RTS0044449,21
RTS0044450,23
RTS0044451,11
RTS0044452,16
RTS0044453,9
RTS0044454,20
RTS0044455,6
RTS0044456,6
RTS0044457,18
RTS0044458,6
RTS0044459,14
RTS0044460,12
RTS0044461,17
RTS0044462,9
RTS0044463,17
RTS0044464,16
RTS0044465,18
RTS0044466,15
RTS0044467,19
RTS0044468,12
RTS0044469,11
RTS0044470,22
RTS0044471,22
RTS0044472,23
RTS0044473,13
RTS0044474,15
RTS0044475,7
RTS0044476,16
RTS0044477,19
RTS0044478,8
RTS0044479,14
RTS0044480,14
RTS0044481,240
RTS0044482,186
RTS0044483,162
RTS0044484,156
RTS0044485,248
RTS0044486,11
RTS0044487,17
RTS0044488,13
RTS0044489,11
RTS0044490,14
RTS0044491,6
RTS0044492,14
RTS0044493,16
RTS0044494,11
RTS0044495,12
RTS0044496,26
RTS0044497,35
RTS0044498,29
RTS0044499,17
RTS0044500,26
RTS0044501,15
RTS0044502,17
RTS0044503,16
RTS0044504,11
RTS0044505,17
RTS0044506,19
RTS0044507,13
RTS0044508,7
RTS0044509,18
RTS0044510,12
RTS0044511,10
RTS0044512,7
RTS0044513,14
RTS0044514,13
RTS0044515,17
RTS0044516,15
RTS0044517,12
RTS0044518,26
RTS0044519,17
RTS0044520,24
RTS0044521,10
RTS0044522,6
RTS0044523,11
RTS0044524,3
RTS0044525,7
RTS0044526,15
RTS0044527,16
RTS0044528,12
RTS0044529,19
RTS0044530,19
RTS0044531,14
RTS0044532,9
RTS0044533,14
RTS0044534,13
RTS0044535,16
RTS0044536,12
RTS0044537,19
RTS0044538,10
RTS0044539,12
RTS0044540,6
RTS0044541,11
RTS0044542,15
RTS0044543,15
RTS0044544,13
RTS0044545,17
RTS0044546,20
RTS0044547,20
RTS0044548,19
RTS0044549,27
RTS0044550,26
RTS0044551,15
RTS0044552,18
RTS0044553,17
RTS0044554,16
RTS0044555,22
RTS0044556,5
RTS0044557,11
RTS0044558,5
RTS0044559,6
RTS0044560,9
RTS0044561,13
RTS0044562,16
RTS0044563,19
RTS0044564,17
RTS0044565,17
RTS0044566,10
RTS0044567,5
RTS0044568,13
RTS0044569,10
RTS0044570,6
RTS0044571,7
RTS0044572,13
RTS0044573,10
RTS0044574,14
RTS0044575,14
RTS0044576,9
RTS0044577,8
RTS0044578,10
RTS0044579,7
RTS0044580,11
RTS0044581,13
RTS0044582,10
RTS0044583,13
RTS0044584,11
RTS0044585,5
RTS0044586,8
RTS0044587,10
RTS0044588,4
RTS0044589,10
RTS0044590,6
RTS0044591,10
RTS0044592,9
RTS0044593,10
RTS0044594,15
RTS0044595,4
RTS0044596,28
RTS0044597,16
RTS0044598,16
RTS0044599,14
RTS0044600,16
RTS0044601,16
RTS0044602,16
RTS0044603,13
RTS0044604,14
RTS0044605,17
RTS0044606,8
RTS0044607,8
RTS0044608,6
RTS0044609,5
RTS0044610,13
RTS0044611,10
RTS0044612,5
RTS0044613,5
RTS0044614,9
RTS0044615,4
RTS0044616,8
RTS0044617,11
RTS0044618,8
RTS0044619,18
RTS0044620,10
RTS0044621,26
RTS0044622,19
RTS0044623,26
RTS0044624,21
RTS0044625,14
RTS0044626,13
RTS0044627,9
RTS0044628,13
RTS0044629,5
RTS0044630,5
RTS0044631,6
RTS0044632,11
RTS0044633,14
RTS0044634,8
RTS0044635,13
RTS0044636,12
RTS0044637,10
RTS0044638,10
RTS0044639,12
RTS0044640,9
RTS0044641,53
RTS0044642,33
RTS0044643,43
RTS0044644,62
RTS0044645,55
RTS0044646,11
RTS0044647,7
RTS0044648,8
RTS0044649,12
RTS0044650,9
RTS0044651,15
RTS0044652,24
RTS0044653,14
RTS0044654,28
RTS0044655,13
RTS0044656,57
RTS0044657,43
RTS0044658,91
RTS0044659,57
RTS0044660,53
RTS0044661,29
RTS0044662,46
RTS0044663,19
RTS0044664,47
RTS0044665,33
RTS0044666,10
RTS0044667,11
RTS0044668,13
RTS0044669,15
RTS0044670,10
RTS0044671,12
RTS0044672,9
RTS0044673,7
RTS0044674,17
RTS0044675,12
RTS0044676,16
RTS0044677,11
RTS0044678,8
RTS0044679,12
RTS0044680,20
RTS0044681,4
RTS0044682,10
RTS0044683,6
RTS0044684,8
RTS0044685,14
RTS0044686,13
RTS0044687,23
RTS0044688,19
RTS0044689,32
RTS0044690,20
RTS0044691,16
RTS0044692,32
RTS0044693,21
RTS0044694,29
RTS0044695,20
RTS0044696,17
RTS0044697,9
RTS0044698,18
RTS0044699,11
RTS0044700,18
RTS0044701,23
RTS0044702,9
RTS0044703,17
RTS0044704,13
RTS0044705,17
RTS0044706,6
RTS0044707,6
RTS0044708,9
RTS0044709,6
RTS0044710,12
RTS0044711,12
RTS0044712,10
RTS0044714,10
RTS0044715,8
RTS0044716,40
RTS0044717,38
RTS0044718,50
RTS0044719,22
RTS0044720,71
RTS0044721,13
RTS0044722,9
RTS0044723,6
RTS0044724,18
RTS0044725,11
RTS0044726,23
RTS0044727,25
RTS0044728,21
RTS0044729,24
RTS0044730,26
RTS0044731,18
RTS0044732,10
RTS0044733,9
RTS0044734,10
RTS0044735,18
RTS0044736,30
RTS0044737,31
RTS0044738,33
RTS0044739,16
RTS0044740,8
RTS0044741,13
RTS0044742,13
RTS0044743,14
RTS0044744,9
RTS0044745,3
RTS0044746,10
RTS0044747,10
RTS0044748,6
RTS0044749,9
RTS0044750,8
RTS0044751,35
RTS0044752,29
RTS0044753,45
RTS0044754,29
RTS0044755,44
RTS0044756,13
RTS0044757,10
RTS0044758,13
RTS0044759,19
RTS0044760,10
RTS0044761,17
RTS0044762,19
RTS0044763,15
RTS0044764,12
RTS0044765,8
RTS0044766,9
RTS0044767,9
RTS0044768,17
RTS0044769,16
RTS0044770,10
RTS0044771,12
RTS0044772,9
RTS0044773,9
RTS0044774,8
RTS0044775,11
RTS0044776,18
RTS0044777,21
RTS0044778,19
RTS0044779,16
RTS0044780,13
RTS0044781,26
RTS0044782,30
RTS0044783,35
RTS0044784,35
RTS0044785,21
RTS0044786,33
RTS0044787,27
RTS0044788,35
RTS0044789,29
RTS0044790,9
RTS0044791,86
RTS0044792,78
RTS0044793,25
RTS0044794,16
RTS0044795,19
RTS0044796,26
RTS0044797,25
RTS0044798,25
RTS0044799,21
RTS0044800,17
RTS0044801,10
RTS0044802,14
RTS0044803,10
RTS0044804,19
RTS0044805,17
RTS0044806,15
RTS0044807,16
RTS0044808,13
RTS0044809,20
RTS0044810,11
RTS0044811,10
RTS0044812,17
RTS0044813,18
RTS0044814,22
RTS0044815,20
RTS0044816,19
RTS0044817,10
RTS0044818,18
RTS0044819,13
RTS0044820,15
RTS0044821,57
RTS0044822,65
RTS0044823,50
RTS0044824,20
RTS0044825,55
RTS0044826,9
RTS0044827,12
RTS0044828,21
RTS0044829,14
RTS0044830,9
RTS0044831,11
RTS0044832,11
RTS0044833,8
RTS0044834,7
RTS0044835,14
RTS0044836,18
RTS0044837,12
RTS0044838,16
RTS0044839,8
RTS0044840,10
RTS0044841,9
RTS0044842,11
RTS0044843,10
RTS0044844,8
RTS0044845,7
RTS0044846,8
RTS0044847,4
RTS0044848,12
RTS0044849,20
RTS0044850,13
RTS0044851,13
RTS0044852,14
RTS0044853,4
RTS0044854,9
RTS0044855,9
RTS0044856,11
RTS0044857,11
RTS0044858,8
RTS0044859,8
RTS0044860,7
RTS0044861,18
RTS0044862,8
RTS0044863,20
RTS0044864,17
RTS0044865,26
RTS0044866,23
RTS0044867,26
RTS0044868,20
RTS0044869,24
RTS0044870,19
RTS0044871,20
RTS0044872,24
RTS0044873,26
RTS0044874,26
RTS0044875,27
RTS0044876,21
RTS0044877,58
RTS0044878,46
RTS0044879,55
RTS0044880,70
RTS0044881,9
RTS0044882,5
RTS0044883,6
RTS0044884,7
RTS0044885,4
RTS0044886,12
RTS0044887,6
RTS0044888,13
RTS0044889,7
RTS0044890,12
RTS0044891,27
RTS0044892,23
RTS0044893,22
RTS0044894,17
RTS0044895,23
RTS0044896,54
RTS0044897,59
RTS0044898,44
RTS0044899,41
RTS0044900,38
RTS0044901,47
RTS0044902,56
RTS0044903,70
RTS0044904,59
RTS0044905,91
RTS0044906,477
RTS0044907,384
RTS0044908,386
RTS0044909,471
RTS0044910,284
RTS0044911,12
RTS0044912,13
RTS0044913,14
RTS0044914,15
RTS0044915,15
RTS0044916,13
RTS0044917,18
RTS0044918,13
RTS0044919,8
RTS0044920,10
RTS0044921,14
RTS0044922,9
RTS0044923,11
RTS0044924,14
RTS0044925,14
RTS0044926,24
RTS0044927,29
RTS0044928,17
RTS0044929,20
RTS0044930,23
RTS0044931,11
RTS0044932,19
RTS0044933,16
RTS0044934,8
RTS0044935,16
RTS0044936,14
RTS0044937,12
RTS0044938,10
RTS0044939,12
RTS0044940,16
RTS0044941,10
RTS0044942,13
RTS0044943,19
RTS0044944,11
RTS0044945,13
RTS0044946,8
RTS0044947,14
RTS0044948,22
RTS0044949,21
RTS0044950,16
RTS0044951,8
RTS0044952,9
RTS0044953,11
RTS0044954,12
RTS0044955,5
RTS0044956,35
RTS0044957,38
RTS0044958,34
RTS0044959,19
RTS0044960,33
RTS0044961,15
RTS0044962,11
RTS0044963,17
RTS0044964,11
RTS0044965,17
RTS0044966,24
RTS0044967,47
RTS0044968,72
RTS0044969,29
RTS0044970,42
RTS0044971,9
RTS0044972,22
RTS0044973,11
RTS0044974,11
RTS0044975,12
RTS0044976,15
RTS0044977,9
RTS0044978,12
RTS0044979,16
RTS0044980,15
RTS0044981,25
RTS0044982,24
RTS0044983,13
RTS0044984,15
RTS0044985,19
RTS0044986,14
RTS0044987,18
RTS0044988,14
RTS0044989,10
RTS0044990,18
RTS0044991,16
RTS0044992,6
RTS0044993,9
RTS0044994,14
RTS0044995,14
RTS0044996,15
RTS0044997,16
RTS0044998,11
RTS0044999,9
RTS0045000,6
RTS0045001,11
RTS0045002,15
RTS0045003,17
RTS0045004,15
RTS0045005,13
RTS0045006,21
RTS0045007,33
RTS0045008,35
RTS0045009,25
RTS0045010,25
RTS0045011,15
RTS0045012,14
RTS0045013,4
RTS0045014,9
RTS0045015,4
RTS0045016,11
RTS0045017,11
RTS0045018,10
RTS0045019,8
RTS0045020,14
RTS0045021,13
RTS0045022,6
RTS0045023,16
RTS0045024,11
RTS0045025,11
RTS0045026,30
RTS0045027,29
RTS0045028,35
RTS0045029,27
RTS0045030,23
RTS0045031,10
RTS0045032,8
RTS0045033,12
RTS0045034,18
RTS0045035,14
RTS0045036,16
RTS0045038,11
RTS0045039,9
RTS0045040,12
RTS0045041,17
RTS0045042,13
RTS0045043,14
RTS0045044,14
RTS0045045,14
RTS0045046,11
RTS0045047,12
RTS0045048,10
RTS0045049,17
RTS0045050,15
RTS0045051,16
RTS0045052,12
RTS0045053,7
RTS0045054,5
RTS0045055,11
RTS0045056,37
RTS0045057,43
RTS0045058,13
RTS0045059,28
RTS0045060,34
RTS0045061,11
RTS0045063,8
RTS0045064,12
RTS0045065,12
RTS0045066,20
RTS0045067,49
RTS0045068,53
RTS0045069,41
RTS0045070,58
RTS0045071,19
RTS0045072,11
RTS0045073,23
RTS0045074,32
RTS0045075,13
RTS0045076,13
RTS0045077,14
RTS0045078,14
RTS0045079,3
RTS0045080,8
RTS0045081,10
RTS0045082,13
RTS0045083,25
RTS0045084,19
RTS0045085,21
RTS0045086,9
RTS0045087,8
RTS0045088,6
RTS0045089,7
RTS0045090,8
RTS0045091,19
RTS0045092,19
RTS0045093,30
RTS0045094,16
RTS0045095,17
RTS0045096,9
RTS0045097,8
RTS0045098,5
RTS0045099,11
RTS0045100,10
RTS0045101,11
RTS0045102,13
RTS0045103,13
RTS0045104,13
RTS0045105,18
RTS0045106,20
RTS0045107,13
RTS0045108,16
RTS0045109,12
RTS0045110,5
RTS0045111,12
RTS0045112,8
RTS0045113,12
RTS0045114,21
RTS0045115,12
RTS0045116,9
RTS0045117,12
RTS0045118,6
RTS0045119,13
RTS0045120,9
RTS0045121,10
RTS0045122,12
RTS0045123,19
RTS0045124,10
RTS0045125,10
RTS0045126,15
RTS0045127,12
RTS0045128,13
RTS0045129,10
RTS0045130,9
RTS0045131,18
RTS0045132,16
RTS0045133,7
RTS0045134,16
RTS0045135,13
RTS0045136,20
RTS0045137,16
RTS0045138,19
RTS0045139,21
RTS0045140,18
RTS0045141,9
RTS0045142,10
RTS0045143,15
RTS0045144,8
RTS0045145,9
RTS0045146,9
RTS0045147,12
RTS0045148,10
RTS0045149,8
RTS0045150,10
RTS0045151,11
RTS0045152,17
RTS0045153,7
RTS0045154,12
RTS0045155,12
RTS0045156,6
RTS0045157,10
RTS0045158,9
RTS0045159,9
RTS0045160,13
RTS0045161,9
RTS0045162,7
RTS0045163,22
RTS0045164,13
RTS0045165,14
RTS0045166,17
RTS0045167,13
RTS0045168,8
RTS0045169,23
RTS0045170,14
RTS0045171,31
RTS0045172,26
RTS0045173,16
RTS0045174,20
RTS0045175,25
RTS0045176,10
RTS0045177,17
RTS0045178,11
RTS0045179,9
RTS0045180,16
RTS0045181,43
RTS0045182,86
RTS0045183,38
RTS0045184,61
RTS0045185,52
RTS0045186,20
RTS0045187,19
RTS0045188,14
RTS0045189,14
RTS0045190,21
RTS0045191,5
RTS0045192,18
RTS0045193,13
RTS0045194,12
RTS0045195,9
RTS0045196,18
RTS0045197,14
RTS0045198,11
RTS0045199,18
RTS0045200,7
RTS0045201,11
RTS0045202,10
RTS0045203,7
RTS0045204,7
RTS0045205,12
RTS0045206,5
RTS0045207,10
RTS0045208,12
RTS0045209,5
RTS0045210,5
RTS0045211,10
RTS0045212,11
RTS0045213,9
RTS0045214,11
RTS0045215,14
RTS0045216,13
RTS0045217,17
RTS0045218,30
RTS0045219,17
RTS0045220,15
RTS0045221,14
RTS0045222,12
RTS0045223,15
RTS0045224,10
RTS0045225,11
RTS0045226,487
RTS0045227,310
RTS0045228,517
RTS0045229,330
RTS0045230,302
RTS0045231,15
RTS0045232,29
RTS0045233,16
RTS0045234,22
RTS0045235,22
RTS0045236,35
RTS0045237,29
RTS0045238,21
RTS0045239,27
RTS0045240,36
RTS0045241,30
RTS0045242,25
RTS0045243,25
RTS0045244,22
RTS0045245,13
RTS0045246,12
RTS0045247,8
RTS0045248,7
RTS0045249,11
RTS0045250,6
RTS0045251,20
RTS0045252,10
RTS0045253,24
RTS0045254,12
RTS0045255,12
RTS0045256,15
RTS0045257,8
RTS0045258,14
RTS0045259,14
RTS0045260,13
RTS0045261,20
RTS0045262,34
RTS0045263,25
RTS0045264,18
RTS0045265,22
RTS0045266,20
RTS0045267,31
RTS0045268,49
RTS0045269,43
RTS0045270,30
RTS0045271,9
RTS0045272,13
RTS0045273,6
RTS0045274,13
RTS0045275,7
RTS0045276,16
RTS0045277,12
RTS0045278,18
RTS0045279,11
RTS0045280,9
RTS0045281,13
RTS0045282,10
RTS0045283,15
RTS0045284,10
RTS0045285,13
RTS0045286,17
RTS0045287,16
RTS0045288,6
RTS0045289,8
RTS0045290,9
RTS0045291,8
RTS0045292,21
RTS0045293,11
RTS0045294,5
RTS0045295,6
RTS0045296,18
RTS0045297,10
RTS0045298,9
RTS0045299,13
RTS0045300,14
RTS0045301,53
RTS0045302,31
RTS0045303,47
RTS0045304,28
RTS0045305,52
RTS0045306,9
RTS0045307,12
RTS0045308,13
RTS0045309,5
RTS0045310,18
RTS0045311,4
RTS0045312,9
RTS0045313,6
RTS0045314,13
RTS0045315,5
RTS0045316,15
RTS0045317,10
RTS0045318,24
RTS0045319,12
RTS0045320,10
RTS0045321,4
RTS0045322,11
RTS0045323,11
RTS0045324,13
RTS0045325,18
RTS0045326,11
RTS0045327,22
RTS0045328,11
RTS0045329,8
RTS0045330,6
RTS0045331,13
RTS0045332,10
RTS0045333,12
RTS0045334,11
RTS0045335,14
RTS0045336,16
RTS0045337,13
RTS0045338,6
RTS0045339,13
RTS0045340,12
RTS0045341,5
RTS0045342,10
RTS0045343,11
RTS0045344,8
RTS0045345,13
RTS0045346,8
RTS0045347,7
RTS0045348,14
RTS0045349,8
RTS0045350,12
RTS0045351,9
RTS0045352,8
RTS0045353,14
RTS0045354,8
RTS0045355,7
RTS0045356,3
RTS0045357,11
RTS0045358,17
RTS0045359,11
RTS0045360,12
RTS0045361,16
RTS0045362,13
RTS0045363,7
RTS0045364,30
RTS0045365,19
RTS0045366,17
RTS0045367,11
RTS0045368,9
RTS0045369,12
RTS0045370,15
RTS0045371,16
RTS0045372,15
RTS0045373,29
RTS0045374,21
RTS0045375,23
RTS0045376,7
RTS0045377,9
RTS0045378,16
RTS0045379,4
RTS0045380,15
RTS0045381,11
RTS0045382,9
RTS0045383,9
RTS0045384,6
RTS0045385,14
RTS0045386,10
RTS0045387,15
RTS0045388,10
RTS0045389,12
RTS0045390,16
RTS0045391,7
RTS0045392,7
RTS0045393,7
RTS0045394,9
RTS0045395,12
RTS0045396,12
RTS0045397,25
RTS0045398,13
RTS0045399,17
RTS0045400,16
RTS0045401,14
RTS0045402,9
RTS0045403,7
RTS0045404,10
RTS0045405,17
RTS0045406,45
RTS0045407,63
RTS0045408,27
RTS0045409,46
RTS0045410,58
RTS0045411,47
RTS0045412,51
RTS0045413,63
RTS0045414,38
RTS0045415,26
RTS0045416,4
RTS0045417,4
RTS0045418,11
RTS0045419,9
RTS0045420,16
RTS0045421,2502
RTS0045422,2124
RTS0045423,1739
RTS0045424,2583
RTS0045425,2254
RTS0045426,15
RTS0045427,19
RTS0045428,11
RTS0045429,20
RTS0045430,13
RTS0045431,12
RTS0045432,15
RTS0045433,19
RTS0045434,11
RTS0045435,15
RTS0045436,30
RTS0045437,38
RTS0045438,31
RTS0045439,30
RTS0045440,27
RTS0045441,13
RTS0045442,15
RTS0045443,8
RTS0045444,9
RTS0045445,18
RTS0045446,11
RTS0045447,14
RTS0045448,14
RTS0045449,8
RTS0045450,8
RTS0045451,64
RTS0045452,40
RTS0045453,57
RTS0045454,53
RTS0045455,41
RTS0045456,11
RTS0045457,12
RTS0045458,15
RTS0045459,4
RTS0045460,10
RTS0045461,11
RTS0045462,14
RTS0045463,11
RTS0045464,2
RTS0045465,10
RTS0045466,39
RTS0045467,40
RTS0045468,19
RTS0045469,46
RTS0045470,32
RTS0045471,6
RTS0045472,14
RTS0045473,6
RTS0045474,14
RTS0045475,15
RTS0045476,81
RTS0045477,109
RTS0045478,76
RTS0045479,100
RTS0045480,111
RTS0045481,21
RTS0045482,20
RTS0045483,25
RTS0045484,24
RTS0045485,32
RTS0045486,4
RTS0045487,13
RTS0045488,7
RTS0045489,13
RTS0045490,12
RTS0045491,191
RTS0045492,254
RTS0045493,193
RTS0045494,106
RTS0045495,125
RTS0045496,24
RTS0045497,26
RTS0045498,45
RTS0045499,54
RTS0045500,50
RTS0045501,626
RTS0045502,628
RTS0045503,565
RTS0045504,453
RTS0045505,459
RTS0045506,4749
RTS0045507,5290
RTS0045508,3686
RTS0045509,4427
RTS0045510,3468
RTS0045511,21
RTS0045512,28
RTS0045513,19
RTS0045514,23
RTS0045515,16
RTS0045516,13
RTS0045517,10
RTS0045518,11
RTS0045519,15
RTS0045520,9
RTS0045521,23
RTS0045522,35
RTS0045523,31
RTS0045524,26
RTS0045525,16
RTS0045526,72
RTS0045527,52
RTS0045528,41
RTS0045529,67
RTS0045530,57
RTS0045531,13
RTS0045532,7
RTS0045533,9
RTS0045534,14
RTS0045535,10
RTS0045536,110
RTS0045537,92
RTS0045538,67
RTS0045539,99
RTS0045540,107
RTS0045541,20
RTS0045542,28
RTS0045543,35
RTS0045544,18
RTS0045545,32
RTS0045546,20
RTS0045547,18
RTS0045548,18
RTS0045549,14
RTS0045550,14
RTS0045551,4
RTS0045552,6
RTS0045553,9
RTS0045554,11
RTS0045555,10
RTS0045556,17
RTS0045557,17
RTS0045558,13
RTS0045559,12
RTS0045560,14
RTS0045561,12
RTS0045562,17
RTS0045563,12
RTS0045564,12
RTS0045565,15
RTS0045566,13
RTS0045567,11
RTS0045568,13
RTS0045569,9
RTS0045570,11
RTS0045571,16
RTS0045572,8
RTS0045573,14
RTS0045574,7
RTS0045575,9
RTS0045576,10
RTS0045577,9
RTS0045578,1
RTS0045579,9
RTS0045580,12
RTS0045581,36
RTS0045582,33
RTS0045583,52
RTS0045584,34
RTS0045585,29
RTS0045586,27
RTS0045587,19
RTS0045588,15
RTS0045589,21
RTS0045590,22
RTS0045592,247
RTS0045593,257
RTS0045594,254
RTS0045595,239
RTS0045596,23
RTS0045597,44
RTS0045598,28
RTS0045599,26
RTS0045600,28
RTS0045601,19
RTS0045602,19
RTS0045603,18
RTS0045604,20
RTS0045606,15
RTS0045607,11
RTS0045608,8
RTS0045609,4
RTS0045610,13
RTS0045611,17
RTS0045612,8
RTS0045613,19
RTS0045614,14
RTS0045615,17
RTS0045616,6
RTS0045617,10
RTS0045618,4
RTS0045619,1
RTS0045620,9
RTS0045621,38
RTS0045622,62
RTS0045623,55
RTS0045624,34
RTS0045625,55
RTS0045626,11
RTS0045627,7
RTS0045628,10
RTS0045629,11
RTS0045630,5
RTS0045631,17
RTS0045632,7
RTS0045633,16
RTS0045634,10
RTS0045635,13
RTS0045636,11
RTS0045637,12
RTS0045638,15
RTS0045639,19
RTS0045640,13
RTS0045641,8
RTS0045642,12
RTS0045643,4
RTS0045644,10
RTS0045645,16
RTS0045646,18
RTS0045647,29
RTS0045648,22
RTS0045649,41
RTS0045650,30
RTS0045651,12
RTS0045652,18
RTS0045653,24
RTS0045654,17
RTS0045655,26
RTS0045656,19
RTS0045657,31
RTS0045658,42
RTS0045659,39
RTS0045660,48
RTS0045661,212
RTS0045662,142
RTS0045663,113
RTS0045664,180
RTS0045665,187
RTS0045666,11
RTS0045667,12
RTS0045668,13
RTS0045669,16
RTS0045670,18
RTS0045671,9
RTS0045672,10
RTS0045673,8
RTS0045674,9
RTS0045675,7
RTS0045676,123
RTS0045677,165
RTS0045678,168
RTS0045679,150
RTS0045680,197
RTS0045681,7
RTS0045682,12
RTS0045683,14
RTS0045684,11
RTS0045685,17
RTS0045687,13
RTS0045688,11
RTS0045689,13
RTS0045690,13
RTS0045691,9
RTS0045692,13
RTS0045693,6
RTS0045694,14
RTS0045695,7
RTS0045696,9
RTS0045697,9
RTS0045698,12
RTS0045699,15
RTS0045700,5
RTS0045701,17
RTS0045702,9
RTS0045703,11
RTS0045704,9
RTS0045705,13
RTS0045706,11
RTS0045707,9
RTS0045708,8
RTS0045709,10
RTS0045710,5
RTS0045711,12
RTS0045712,9
RTS0045713,19
RTS0045714,15
RTS0045715,7
RTS0045716,130
RTS0045717,81
RTS0045718,53
RTS0045719,67
RTS0045720,86
RTS0045721,59
RTS0045722,53
RTS0045723,56
RTS0045724,36
RTS0045725,30
RTS0045726,18
RTS0045727,41
RTS0045728,30
RTS0045729,22
RTS0045730,13
RTS0045731,58
RTS0045732,50
RTS0045733,50
RTS0045734,83
RTS0045735,79
RTS0045736,118
RTS0045737,202
RTS0045738,159
RTS0045739,175
RTS0045740,135
RTS0045741,100
RTS0045742,62
RTS0045743,102
RTS0045744,124
RTS0045745,102
RTS0045746,49
RTS0045747,50
RTS0045748,67
RTS0045749,33
RTS0045750,32
RTS0045751,36
RTS0045752,39
RTS0045753,67
RTS0045754,64
RTS0045755,50
RTS0045756,50
RTS0045757,36
RTS0045758,59
RTS0045759,36
RTS0045760,53
RTS0045761,5
RTS0045762,9
RTS0045763,13
RTS0045764,8
RTS0045765,6
RTS0045766,12
RTS0045767,12
RTS0045768,20
RTS0045769,10
RTS0045770,12
RTS0045771,12
RTS0045772,10
RTS0045773,15
RTS0045774,6
RTS0045775,13
RTS0045776,20
RTS0045777,8
RTS0045778,10
RTS0045779,5
RTS0045780,11
RTS0045781,18
RTS0045782,22
RTS0045783,25
RTS0045784,16
RTS0045785,31
RTS0045786,14
RTS0045787,19
RTS0045788,23
RTS0045789,13
RTS0045790,14
RTS0045791,9
RTS0045792,12
RTS0045793,18
RTS0045794,11
RTS0045795,7
RTS0045796,16
RTS0045797,10
RTS0045798,10
RTS0045799,10
RTS0045800,12
RTS0045801,11
RTS0045802,8
RTS0045803,15
RTS0045804,8
RTS0045805,11
RTS0045806,86
RTS0045807,56
RTS0045808,65
RTS0045809,66
RTS0045810,34
RTS0045811,40
RTS0045812,36
RTS0045813,26
RTS0045814,43
RTS0045815,35
RTS0045816,21
RTS0045817,28
RTS0045818,15
RTS0045819,15
RTS0045820,24
RTS0045821,104
RTS0045822,81
RTS0045823,73
RTS0045824,92
RTS0045825,50
RTS0045826,30
RTS0045827,40
RTS0045828,25
RTS0045829,25
RTS0045830,26
RTS0045831,20
RTS0045832,18
RTS0045833,20
RTS0045834,15
RTS0045835,16
RTS0045836,104
RTS0045837,120
RTS0045838,89
RTS0045840,48
RTS0045841,71
RTS0045842,72
RTS0045843,39
RTS0045844,37
RTS0045845,59
RTS0045846,690
RTS0045848,182
RTS0045849,774
RTS0045851,7
RTS0045852,7
RTS0045853,9
RTS0045854,9
RTS0045855,7
RTS0045856,7
RTS0045857,18
RTS0045858,6
RTS0045859,15
RTS0045860,10
RTS0045861,26
RTS0045862,21
RTS0045863,679
RTS0045864,950
RTS0045865,900
RTS0045866,1070
RTS0045867,13
RTS0045868,19
RTS0045869,8
RTS0045870,8
RTS0045871,6
RTS0045872,17
RTS0045873,10
RTS0045874,5
RTS0045875,11
RTS0045876,10
RTS0045877,11
RTS0045878,26
RTS0045879,61
RTS0045880,44
RTS0045881,48
RTS0045882,9
RTS0045883,14
RTS0045884,8
RTS0045886,7
RTS0045887,9
RTS0045888,11
RTS0045889,13
RTS0045890,12
RTS0045891,14
RTS0045892,23
RTS0045893,20
RTS0045894,26
RTS0045895,15
RTS0045896,25
RTS0045897,29
RTS0045898,16
RTS0045899,33
RTS0045900,42
RTS0045901,22
RTS0045902,18
RTS0045903,20
RTS0045904,23
RTS0045905,19
RTS0045906,18
RTS0045907,28
RTS0045908,7
RTS0045909,16
RTS0045910,6
RTS0045911,11
RTS0045912,9
RTS0045913,11
RTS0045914,3
RTS0045915,16
RTS0045916,22
RTS0045917,13
RTS0045918,14
RTS0045919,19
RTS0045920,6
RTS0045921,8
RTS0045922,9
RTS0045923,11
RTS0045924,9
RTS0045925,7
RTS0045926,12
RTS0045927,10
RTS0045928,11
RTS0045929,11
RTS0045930,104
RTS0045931,95
RTS0045932,40
RTS0045933,13
RTS0045935,5
RTS0045939,18
RTS0045940,8
RTS0045941,9
RTS0045942,15
RTS0045943,10
RTS0045944,7
RTS0045945,10
RTS0045946,8
RTS0045947,9
RTS0045948,9
RTS0045949,25
RTS0045950,36
RTS0045951,22
RTS0045952,26
RTS0045953,25
RTS0045954,69
RTS0045955,27
RTS0045956,20
RTS0045957,4
RTS0045958,13
RTS0045959,10
RTS0045960,5
RTS0045961,13
RTS0045962,14
RTS0045963,10
RTS0045964,12
RTS0045965,12
RTS0045966,23
RTS0045967,9
RTS0045968,10
RTS0045969,9
RTS0045970,10
RTS0045971,21
RTS0045972,17
RTS0045973,12
RTS0045974,8
RTS0045975,9
RTS0045976,11
RTS0045977,7
RTS0045978,13
RTS0045979,37
RTS0045980,32
RTS0045981,37
RTS0045982,33
RTS0045983,18
RTS0045984,23
RTS0045985,9
RTS0045986,12
RTS0045987,25
RTS0045988,18
RTS0045989,7
RTS0045990,13
RTS0045991,28
RTS0045992,13
RTS0045993,20
RTS0045994,14
RTS0045995,17
RTS0045996,9
RTS0045997,22
RTS0045998,4
RTS0045999,4
RTS0046000,13
RTS0046001,12
RTS0046002,13
RTS0046003,14
RTS0046004,11
RTS0046005,34
RTS0046006,29
RTS0046007,34
RTS0046008,35
RTS0046009,258
RTS0046010,19
RTS0046011,17
RTS0046012,11
RTS0046013,14
RTS0046014,6
RTS0046015,12
RTS0046016,11
RTS0046017,14
RTS0046018,12
RTS0046019,11
RTS0046020,20
RTS0046021,19
RTS0046022,18
RTS0046023,10
RTS0046024,10
RTS0046025,8
RTS0046026,13
RTS0046027,13
RTS0046028,8
RTS0046029,14
RTS0046030,14
RTS0046031,11
RTS0046032,9
RTS0046033,2
RTS0046034,9
RTS0046035,7
RTS0046036,7
RTS0046037,11
RTS0046038,8
RTS0046039,6
RTS0046040,9
RTS0046041,12
RTS0046042,11
RTS0046043,6
RTS0046044,17
RTS0046045,13
RTS0046046,12
RTS0046047,7
RTS0046048,18
RTS0046049,34
RTS0046050,33
RTS0046051,49
RTS0046052,27
RTS0046053,42
RTS0046054,26
RTS0046055,26
RTS0046056,12
RTS0046057,8
RTS0046058,12
RTS0046059,17
RTS0046060,29
RTS0046061,104
RTS0046062,77
RTS0046063,75
RTS0046064,28
RTS0046065,31
RTS0046066,37
RTS0046067,25
RTS0046068,12
RTS0046069,11
RTS0046070,13
RTS0046071,16
RTS0046072,11
RTS0046073,8
RTS0046074,4
RTS0046075,7
RTS0046076,11
RTS0046077,10
RTS0046078,13
RTS0046079,20
RTS0046080,21
RTS0046081,18
RTS0046082,13
RTS0046083,5
RTS0046084,19
RTS0046085,17
RTS0046086,21
RTS0046087,22
RTS0046088,13
RTS0046089,8
RTS0046090,20
RTS0046091,8
RTS0046092,16
RTS0046093,15
RTS0046094,13
RTS0046095,12
RTS0046096,6
RTS0046097,12
RTS0046098,7
RTS0046099,11
RTS0046100,9
RTS0046101,6
RTS0046102,16
RTS0046103,8
RTS0046104,6
RTS0046105,11
RTS0046106,7
RTS0046107,8
RTS0046108,7
RTS0046109,9
RTS0046110,20
RTS0046111,13
RTS0046112,27
RTS0046113,15
RTS0046114,8
RTS0046115,42
RTS0046116,30
RTS0046117,40
RTS0046119,10
RTS0046121,12
RTS0046122,14
RTS0046123,12
RTS0046124,23
RTS0046125,13
RTS0046126,8
RTS0046127,10
RTS0046128,46
RTS0046129,30
RTS0046130,32
RTS0046131,25
RTS0046132,42
RTS0046133,70
RTS0046134,43
RTS0046135,43
RTS0046136,1083
RTS0046137,1891
RTS0046138,211
RTS0046140,11
RTS0046141,15
RTS0046142,9
RTS0046143,11
RTS0046144,14
RTS0046145,16
RTS0046146,7
RTS0046147,14
RTS0046148,11
RTS0046149,9
RTS0046150,14
RTS0046152,13
RTS0046153,9
RTS0046154,9
RTS0046155,11
RTS0046156,15
RTS0046157,17
RTS0046158,18
RTS0046159,13
RTS0046160,13
RTS0046161,16
RTS0046162,17
RTS0046163,9
RTS0046164,37
RTS0046165,43
RTS0046166,19
RTS0046167,37
RTS0046168,17
RTS0046169,7
RTS0046170,12
RTS0046171,5
RTS0046172,10
RTS0046173,4
RTS0046174,7
RTS0046175,9
RTS0046176,6
RTS0046177,6
RTS0046178,11
RTS0046179,8
RTS0046180,7
RTS0046181,13
RTS0046182,7
RTS0046183,21
RTS0046184,30
RTS0046185,19
RTS0046186,24
RTS0046187,32
RTS0046188,27
RTS0046191,8
RTS0046193,8
RTS0046194,12
RTS0046195,12
RTS0046196,15
RTS0046197,14
RTS0046198,11
RTS0046199,9
RTS0046200,9
RTS0046201,10
RTS0046202,12
RTS0046203,6
RTS0046204,13
RTS0046205,13
RTS0046206,18
RTS0046207,14
RTS0046208,8
RTS0046209,6
RTS0046210,5
RTS0046211,8
RTS0046212,20
RTS0046213,31
RTS0046214,18
RTS0046215,13
RTS0046216,22
RTS0046217,18
RTS0046218,9
RTS0046219,7
RTS0046220,14
RTS0046221,21
RTS0046222,6
RTS0046223,9
RTS0046224,4
RTS0046225,18
RTS0046226,15
RTS0046227,15
RTS0046228,12
RTS0046229,13
RTS0046230,15
RTS0046231,6
RTS0046232,12
RTS0046233,11
RTS0046234,14
RTS0046235,9
RTS0046236,5
RTS0046237,13
RTS0046238,12
RTS0046239,5
RTS0046240,7
RTS0046241,18
RTS0046242,12
RTS0046243,17
RTS0046244,10
RTS0046245,9
RTS0046246,12
RTS0046247,7
RTS0046248,11
RTS0046249,12
RTS0046250,16
RTS0046251,9
RTS0046252,130
RTS0046253,101
RTS0046254,140
RTS0046255,10
RTS0046256,13
RTS0046257,8
RTS0046258,8
RTS0046259,12
RTS0046260,13
RTS0046261,12
RTS0046262,11
RTS0046263,14
RTS0046264,5
RTS0046265,9
RTS0046266,11
RTS0046267,7
RTS0046268,13
RTS0046269,10
RTS0046270,15
RTS0046271,9
RTS0046272,11
RTS0046273,62
RTS0046274,66
RTS0046275,43
RTS0046276,30
RTS0046277,11
RTS0046278,10
RTS0046279,11
RTS0046280,10
RTS0046281,20
RTS0046282,15
RTS0046283,8
RTS0046284,8
RTS0046285,9
RTS0046286,15
RTS0046287,12
RTS0046288,3
RTS0046289,11
RTS0046290,12
RTS0046291,19
RTS0046292,12
RTS0046293,10
RTS0046294,8
RTS0046295,26
RTS0046296,8
RTS0046297,20
RTS0046298,12
RTS0046299,14
RTS0046300,20
RTS0046301,13
RTS0046302,12
RTS0046303,11
RTS0046304,8
RTS0046305,12
RTS0046306,8
RTS0046307,11
RTS0046308,4
RTS0046309,3
RTS0046310,6
RTS0046311,11
RTS0046312,2
RTS0046313,6
RTS0046314,18
RTS0046315,12
RTS0046316,12
RTS0046317,17
RTS0046318,12
RTS0046319,10
RTS0046320,7
RTS0046321,11
RTS0046322,9
RTS0046323,6
RTS0046324,10
RTS0046325,16
RTS0046326,10
RTS0046327,13
RTS0046328,10
RTS0046329,200
RTS0046330,165
RTS0046331,171
RTS0046332,96
RTS0046333,262
RTS0046334,47
RTS0046335,76
RTS0046336,82
RTS0046342,9
RTS0046343,9
RTS0046344,6
RTS0046345,4
RTS0046346,13
RTS0046347,356
RTS0046348,380
RTS0046349,384
RTS0046350,14
RTS0046351,7
RTS0046352,17
RTS0046353,11
RTS0046354,10
RTS0046355,13
RTS0046356,13
RTS0046357,22
RTS0046358,5
RTS0046359,8
RTS0046360,18
RTS0046361,13
RTS0046362,16
RTS0046363,10
RTS0046364,26
RTS0046365,22
RTS0046366,28
RTS0046367,5
RTS0046368,17
RTS0046369,8
RTS0046370,14
RTS0046371,15
RTS0046372,14
RTS0046373,12
RTS0046374,7
RTS0046375,10
RTS0046376,11
RTS0046377,13
RTS0046378,10
RTS0046379,5
RTS0046380,12
RTS0046381,2
RTS0046382,8
RTS0046383,14
RTS0046384,10
RTS0046385,13
RTS0046386,11
RTS0046387,10
RTS0046388,11
RTS0046389,16
RTS0046390,9
RTS0046391,9
RTS0046392,4
RTS0046393,10
RTS0046394,6
RTS0046395,15
RTS0046396,10
RTS0046397,10
RTS0046398,14
RTS0046399,12
RTS0046400,9
RTS0046401,15
RTS0046402,8
RTS0046403,21
RTS0046404,15
RTS0046405,14
RTS0046406,16
RTS0046407,16
RTS0046408,11
RTS0046409,21
RTS0046410,75
RTS0046411,71
RTS0046412,68
RTS0046413,81
RTS0046414,638
RTS0046415,254
RTS0046416,15
RTS0046417,17
RTS0046418,16
RTS0046419,11
RTS0046420,21
RTS0046421,17
RTS0046422,10
RTS0046423,9
RTS0046424,14
RTS0046425,14
RTS0046426,13
RTS0046427,11
RTS0046428,9
RTS0046429,7
RTS0046430,12
RTS0046431,14
RTS0046432,29
RTS0046433,26
RTS0046434,44
RTS0046435,111
RTS0046439,24
RTS0046440,46
RTS0046441,46
RTS0046442,19
RTS0046443,28
RTS0046444,5
RTS0046445,6
RTS0046446,6
RTS0046447,8
RTS0046448,10
RTS0046449,134
RTS0046450,295
RTS0046451,50
RTS0046452,170
RTS0046453,98
RTS0046454,13
RTS0046455,13
RTS0046456,6
RTS0046457,11
RTS0046458,11
RTS0046459,24
RTS0046460,25
RTS0046461,17
RTS0046462,21
RTS0046463,8
RTS0046464,7
RTS0046466,4
RTS0046468,14
RTS0046469,17
RTS0046470,12
RTS0046471,7
RTS0046472,13
RTS0046473,12
RTS0046474,6
RTS0046475,10
RTS0046476,13
RTS0046477,10
RTS0046478,15
RTS0046479,6
RTS0046480,11
RTS0046481,4
RTS0046482,8
RTS0046483,5
RTS0046484,7
RTS0046485,9
RTS0046486,11
RTS0046487,9
RTS0046488,8
RTS0046489,4
RTS0046490,6
RTS0046491,12
RTS0046492,9
RTS0046493,7
RTS0046494,8
RTS0046495,13
RTS0046496,20
RTS0046497,22
RTS0046498,7
RTS0046499,86
RTS0046500,84
RTS0046501,66
RTS0046502,13
RTS0046503,25
RTS0046504,24
RTS0046505,8
RTS0046506,6
RTS0046507,6
RTS0046508,13
RTS0046509,10
RTS0046510,12
RTS0046511,11
RTS0046512,48
RTS0046513,29
RTS0046514,12
RTS0046515,12
RTS0046516,14
RTS0046517,11
RTS0046518,9
RTS0046519,11
RTS0046520,14
RTS0046521,9
RTS0046522,11
RTS0046524,20
RTS0046525,16
RTS0046526,71
RTS0046527,46
RTS0046528,25
RTS0046529,21
RTS0046530,12
RTS0046531,4
RTS0046532,18
RTS0046533,8
RTS0046534,14
RTS0046535,16
RTS0046536,10
RTS0046537,11
RTS0046538,29
RTS0046539,21
RTS0046540,19
RTS0046541,17
RTS0046542,16
RTS0046543,10
RTS0046544,14
RTS0046545,50
RTS0046546,11
RTS0046548,18
RTS0046549,45
RTS0046550,11
RTS0046551,19
RTS0046552,9
RTS0046553,26
RTS0046554,6
RTS0046555,9
RTS0046556,13
RTS0046557,8
RTS0046558,9
RTS0046559,15
RTS0046560,11
RTS0046561,14
RTS0046562,13
RTS0046563,10
RTS0046564,13
RTS0046565,16
RTS0046566,15
RTS0046567,17
RTS0046568,4
RTS0046569,14
RTS0046570,12
RTS0046571,13
RTS0046572,7
RTS0046573,10
RTS0046574,7
RTS0046575,12
RTS0046577,12
RTS0046578,13
RTS0046580,43
RTS0046581,28
RTS0046582,32
RTS0046583,7
RTS0046584,9
RTS0046585,15
RTS0046586,10
RTS0046587,11
RTS0046588,7
RTS0046589,10
RTS0046590,10
RTS0046591,14
RTS0046592,10
RTS0046593,15
RTS0046594,20
RTS0046595,15
RTS0046596,14
RTS0046597,13
RTS0046598,12
RTS0046599,10
RTS0046600,72
RTS0046601,95
RTS0046602,62
RTS0046603,58
RTS0046604,9
RTS0046605,9
RTS0046606,7
RTS0046607,7
RTS0046608,23
RTS0046609,22
RTS0046610,11
RTS0046611,12
RTS0046612,11
RTS0046613,11
RTS0046614,9
RTS0046615,6
RTS0046616,6
RTS0046617,14
RTS0046618,5
RTS0046619,9
RTS0046620,6
RTS0046621,19
RTS0046622,18
RTS0046623,7
RTS0046624,41
RTS0046625,24
RTS0046626,28
RTS0046627,32
RTS0046628,43
RTS0046629,13
RTS0046630,14
RTS0046631,14
RTS0046632,18
RTS0046633,18
RTS0046634,21
RTS0046635,17
RTS0046636,16
RTS0046637,22
RTS0046638,14
RTS0046639,14
RTS0046640,11
RTS0046641,8
RTS0046642,9
RTS0046643,12
RTS0046644,11
RTS0046645,14
RTS0046646,11
RTS0046647,11
RTS0046648,10
RTS0046649,10
RTS0046650,5
RTS0046651,26
RTS0046652,23
RTS0046653,21
RTS0046654,20
RTS0046655,19
RTS0046656,18
RTS0046657,9
RTS0046658,14
RTS0046659,13
RTS0046660,9
RTS0046661,10
RTS0046662,14
RTS0046663,13
RTS0046664,11
RTS0046665,6
RTS0046666,15
RTS0046667,11
RTS0046668,13
RTS0046669,12
RTS0046670,14
RTS0046671,18
RTS0046672,4
RTS0046673,8
RTS0046674,6
RTS0046675,12
RTS0046676,8
RTS0046677,6
RTS0046678,13
RTS0046679,7
RTS0046680,8
RTS0046681,7
RTS0046682,12
RTS0046683,9
RTS0046684,5
RTS0046685,6
RTS0046686,16
RTS0046687,15
RTS0046688,13
RTS0046689,11
RTS0046690,6
RTS0046691,15
RTS0046692,15
RTS0046693,4
RTS0046694,12
RTS0046695,13
RTS0046696,7
RTS0046697,10
RTS0046698,10
RTS0046699,28
RTS0046700,34
RTS0046701,40
RTS0046702,17
RTS0046703,148
RTS0046704,223
RTS0046705,170
RTS0046706,101
RTS0046707,185
RTS0046708,154
RTS0046709,7
RTS0046710,12
RTS0046711,10
RTS0046712,8
RTS0046713,10
RTS0046714,9
RTS0046715,9
RTS0046716,13
RTS0046717,16
RTS0046718,11
RTS0046719,10
RTS0046720,14
RTS0046721,16
RTS0046722,14
RTS0046723,11
RTS0046724,6
RTS0046725,5
RTS0046726,14
RTS0046727,14
RTS0046728,5
RTS0046729,9
RTS0046730,11
RTS0046731,6
RTS0046732,19
RTS0046733,15
RTS0046734,11
RTS0046735,15
RTS0046736,13
RTS0046737,14
RTS0046738,14
RTS0046739,6
RTS0046740,6
RTS0046741,10
RTS0046742,5
RTS0046743,15
RTS0046744,5
RTS0046745,14
RTS0046746,14
RTS0046747,10
RTS0046748,32
RTS0046749,8
RTS0046750,16
RTS0046751,11
RTS0046752,16
RTS0046753,13
RTS0046754,15
RTS0046755,11
RTS0046756,9
RTS0046757,10
RTS0046758,8
RTS0046759,29
RTS0046760,22
RTS0046761,21
RTS0046763,50
RTS0046764,41
RTS0046765,13
RTS0046766,7
RTS0046767,11
RTS0046768,100
RTS0046769,145
RTS0046770,149
RTS0046771,20
RTS0046772,21
RTS0046773,12
RTS0046774,8
RTS0046775,22
RTS0046777,5
RTS0046778,3
RTS0046779,9
RTS0046780,9
RTS0046781,9
RTS0046782,6
RTS0046783,12
RTS0046784,8
RTS0046785,11
RTS0046790,11
RTS0046791,8
RTS0046792,7
RTS0046793,6
RTS0046794,12
RTS0046795,10
RTS0046796,12
RTS0046797,7
RTS0046798,16
RTS0046799,13
RTS0046800,9
RTS0046801,307
RTS0046802,223
RTS0046803,15
RTS0046804,16
RTS0046805,10
RTS0046806,9
RTS0046807,10
RTS0046808,23
RTS0046809,13
RTS0046810,12
RTS0046811,9
RTS0046812,8
RTS0046813,4
RTS0046814,10
RTS0046815,14
RTS0046816,3
RTS0046817,8
RTS0046818,10
RTS0046819,14
RTS0046820,10
RTS0046821,8
RTS0046822,13
RTS0046823,9
RTS0046824,27
RTS0046825,19
RTS0046826,12
RTS0046827,17
RTS0046828,9
RTS0046829,7
RTS0046830,11
RTS0046831,11
RTS0046832,7
RTS0046833,2
RTS0046835,17
RTS0046836,350
RTS0046837,638
RTS0046838,436
RTS0046839,1338
RTS0046840,7
RTS0046841,5
RTS0046842,58
RTS0046843,47
RTS0046846,19
RTS0046849,13
RTS0046850,15
RTS0046851,22
RTS0046852,65
RTS0046853,65
RTS0046854,8
RTS0046855,16
RTS0046856,11
RTS0046857,6
RTS0046858,9
RTS0046859,16
RTS0046860,19
RTS0046861,14
RTS0046862,14
RTS0046863,13
RTS0046864,13
RTS0046866,9
RTS0046867,10
RTS0046868,6
RTS0046869,133
RTS0046870,109
RTS0046871,83
RTS0046872,217
RTS0046873,8
RTS0046874,7
RTS0046875,11
RTS0046876,6
RTS0046877,13
RTS0046878,12
RTS0046879,10
RTS0046880,9
RTS0046881,20
RTS0046882,14
RTS0046885,12
RTS0046886,10
RTS0046887,9
RTS0046889,11
RTS0046890,20
RTS0046891,11
RTS0046892,31
RTS0046893,4
RTS0046894,8
RTS0046895,10
RTS0046897,17
RTS0046898,12
RTS0046899,763
RTS0046900,32
RTS0046902,9
RTS0046903,39
RTS0046904,15
RTS0046905,8
RTS0046906,99
RTS0046907,180
RTS0046908,12
RTS0046909,8
RTS0046910,28
RTS0046911,30
RTS0046912,13
RTS0046913,12
RTS0046914,13
RTS0046915,9
RTS0046916,11
RTS0046918,654
RTS0046919,1184
RTS0046920,439
RTS0046921,14
RTS0046922,15
RTS0046923,49
RTS0046924,19
RTS0046925,12
RTS0046926,13
RTS0046927,10
RTS0046928,14
RTS0046929,9
RTS0046930,8
RTS0046931,10
RTS0046933,11
RTS0046934,31
RTS0046935,45
RTS0046936,29
RTS0046937,15
RTS0046938,23
RTS0046939,10
RTS0046940,15
RTS0046941,28
RTS0046942,11
RTS0046943,24
RTS0046944,11
RTS0046946,28
RTS0046947,6
RTS0046948,37
RTS0046949,13
RTS0046950,11
RTS0046951,11
RTS0046952,10
RTS0046954,9
RTS0046955,8
RTS0046956,54
RTS0046957,4
RTS0046958,14
RTS0046959,22
RTS0046960,7
RTS0046961,15
RTS0046962,36
RTS0046963,11
RTS0046965,9
RTS0046966,8
RTS0046967,16
RTS0046968,7
RTS0047054,12
RTS0047055,31
RTS0047056,16
RTS0047057,32
RTS0047058,16
RTS0047060,15
RTS0047061,14
RTS0047062,17
RTS0047063,11
RTS0047064,13
RTS0047065,84
RTS0047066,87
RTS0047067,85
RTS0047068,77
RTS0047069,70
RTS0047070,33
RTS0047071,25
RTS0047072,26
RTS0047073,33
RTS0047074,40
RTS0047075,16
RTS0047076,23
RTS0047077,26
RTS0047078,22
RTS0047079,8
RTS0047080,12
RTS0047081,9
RTS0047082,15
RTS0047083,17
RTS0047084,11
RTS0047085,8
RTS0047086,15
RTS0047087,11
RTS0047088,10
RTS0047089,15
RTS0047091,6
RTS0047092,72
RTS0047093,73
RTS0047094,68
RTS0047095,13
RTS0047096,9
RTS0047097,10
RTS0047098,6
RTS0047099,13
RTS0047100,4
RTS0047101,18
RTS0047102,8
RTS0047103,13
RTS0047104,9
RTS0047105,10
RTS0047106,13
RTS0047107,12
RTS0047108,30
RTS0047109,17
RTS0047110,18
RTS0047111,8
RTS0047112,12
RTS0047113,39
RTS0047114,7
RTS0047115,25
RTS0047116,23
RTS0047117,26
RTS0047118,29
RTS0047119,29
RTS0047120,13
RTS0047121,7
RTS0047122,18
RTS0047123,10
RTS0047124,15
RTS0047125,13
RTS0047126,17
RTS0047127,18
RTS0047128,9
RTS0047129,6
RTS0047130,13
RTS0047131,15
RTS0047132,10
RTS0047133,13
RTS0047134,9
RTS0047135,14
RTS0047136,19
RTS0047137,15
RTS0047138,16
RTS0047139,12
RTS0047140,12
RTS0047141,10
RTS0047142,12
RTS0047143,12
RTS0047144,12
RTS0047145,18
RTS0047146,19
RTS0047147,18
RTS0047148,19
RTS0047149,20
RTS0047150,16
RTS0047151,13
RTS0047152,16
RTS0047153,10
RTS0047154,20
RTS0047156,8
RTS0047157,15
RTS0047158,14
RTS0047159,13
RTS0047160,14
RTS0047165,12
RTS0047166,9
RTS0047167,20
RTS0047168,10
RTS0047169,10
RTS0047170,10
RTS0047171,50
RTS0047172,58
RTS0047173,75
RTS0047174,63
RTS0047175,19
RTS0047176,10
RTS0047177,12
RTS0047178,13
RTS0047179,10
RTS0047180,11
RTS0047181,17
RTS0047182,15
RTS0047183,25
RTS0047184,16
RTS0047185,14
RTS0047186,12
RTS0047187,11
RTS0047188,11
RTS0047189,11
RTS0047190,19
RTS0047191,11
RTS0047192,19
RTS0047193,13
RTS0047194,13
RTS0047195,10
RTS0047196,10
RTS0047197,24
RTS0047198,7
RTS0047199,7
RTS0047200,13
RTS0047201,19
RTS0047202,8
RTS0047203,19
RTS0047204,12
RTS0047205,11
RTS0047206,12
RTS0047207,17
RTS0047208,210
RTS0047209,254
RTS0047210,360
RTS0047211,303
RTS0047212,99
RTS0047213,12
RTS0047214,12
RTS0047215,16
RTS0047216,10
RTS0047217,5
RTS0047218,20
RTS0047219,29
RTS0047220,12
RTS0047221,46
RTS0047222,34
RTS0047223,9
RTS0047225,19
RTS0047226,17
RTS0047229,7
RTS0047230,12
RTS0047231,15
RTS0047232,11
RTS0047233,11
RTS0047234,12
RTS0047235,4
RTS0047236,9
RTS0047237,10
RTS0047238,11
RTS0047239,21
RTS0047240,12
RTS0047241,6
RTS0047242,10
RTS0047243,12
RTS0047244,9
RTS0047245,17
RTS0047246,5
RTS0047247,7
RTS0047248,6
RTS0047249,7
RTS0047250,13
RTS0047252,13
RTS0047253,9
RTS0047254,14
RTS0047255,44
RTS0047256,42
RTS0047257,32
RTS0047258,49
RTS0047259,62
RTS0047260,45
RTS0047261,39
RTS0047262,34
RTS0047263,36
RTS0047264,17
RTS0047266,33
RTS0047267,74
RTS0047268,57
RTS0047269,56
RTS0047270,82
RTS0047271,85
RTS0047272,45
RTS0047273,49
RTS0047274,28
RTS0047276,11
RTS0047277,79
RTS0047278,72
RTS0047279,85
RTS0047280,45
RTS0047281,55
RTS0047282,93
RTS0047283,42
RTS0047284,56
RTS0047290,200
RTS0047291,402
RTS0047292,243
RTS0047293,185
RTS0047294,345
RTS0047295,5
RTS0047296,14
RTS0047297,21
RTS0047298,12
RTS0047299,17
RTS0047300,4
RTS0047301,13
RTS0047302,8
RTS0047303,15
RTS0047304,9
RTS0047305,48
RTS0047306,79
RTS0047307,64
RTS0047308,60
RTS0047309,40
RTS0047310,29
RTS0047311,22
RTS0047312,26
RTS0047313,19
RTS0047314,25
RTS0047315,80
RTS0047316,59
RTS0047317,63
RTS0047318,62
RTS0047319,72
RTS0047320,17
RTS0047321,29
RTS0047322,26
RTS0047323,43
RTS0047324,36
RTS0047325,29
RTS0047326,22
RTS0047327,26
RTS0047328,15
RTS0047329,18
RTS0047331,40
RTS0047332,57
RTS0047333,36
RTS0047334,38
RTS0047335,30
RTS0047336,35
RTS0047337,15
RTS0047338,40
RTS0047339,25
RTS0047340,38
RTS0047341,37
RTS0047342,48
RTS0047343,32
RTS0047344,29
RTS0047345,26
RTS0047346,21
RTS0047348,29
RTS0047349,21
RTS0047350,36
RTS0047351,25
RTS0047352,60
RTS0047353,58
RTS0047354,34
RTS0047356,8
RTS0047357,11
RTS0047358,10
RTS0047359,13
RTS0047360,5
RTS0047361,6
RTS0047362,20
RTS0047363,29
RTS0047364,6
RTS0047365,22
RTS0047366,11
RTS0047367,10
RTS0047368,9
RTS0047369,3
RTS0047370,13
RTS0047373,16
RTS0047374,5
RTS0047375,12
RTS0047376,24
RTS0047377,26
RTS0047378,24
RTS0047379,31
RTS0047380,33
RTS0047381,4
RTS0047382,6
RTS0047383,10
RTS0047384,9
RTS0047385,8
RTS0047386,34
RTS0047387,15
RTS0047388,24
RTS0047389,27
RTS0047390,24
RTS0047391,40
RTS0047392,25
RTS0047393,55
RTS0047394,5
RTS0047395,10
RTS0047396,86
RTS0047397,29
RTS0047398,15
RTS0047399,13
RTS0047400,10
RTS0047401,14
RTS0047402,20
RTS0047403,15
RTS0047404,26
RTS0047405,29
RTS0047406,16
RTS0047407,15
RTS0047408,14
RTS0047409,45
RTS0047410,31
RTS0047411,24
RTS0047412,19
RTS0047413,11
RTS0047414,24
RTS0047415,30
RTS0047417,19
RTS0047418,41
RTS0047419,38
RTS0047420,40
RTS0047421,12
RTS0047422,10
RTS0047423,16
RTS0047424,6
RTS0047425,15
RTS0047426,26
RTS0047427,21
RTS0047428,32
RTS0047429,24
RTS0047430,22
RTS0047431,14
RTS0047432,27
RTS0047433,22
RTS0047434,11
RTS0047435,39
RTS0047436,9
RTS0047437,7
RTS0047438,9
RTS0047439,4
RTS0047440,7
RTS0047441,65
RTS0047442,62
RTS0047445,40
RTS0047446,48
RTS0047447,11
RTS0047448,15
RTS0047449,12
RTS0047450,8
RTS0047451,7
RTS0047452,10
RTS0047453,8
RTS0047454,20
RTS0047455,15
RTS0047456,14
RTS0047457,8
RTS0047458,10
RTS0047459,10
RTS0047460,12
RTS0047461,13
RTS0047462,14
RTS0047463,15
RTS0047464,17
RTS0047465,7
RTS0047466,16
RTS0047467,13
RTS0047468,13
RTS0047469,17
RTS0047471,11
RTS0047472,12
RTS0047473,12
RTS0047474,8
RTS0047475,10
RTS0047476,15
RTS0047477,41
RTS0047479,33
RTS0047480,24
RTS0047481,34
RTS0047482,11
RTS0047483,12
RTS0047484,10
RTS0047485,13
RTS0047486,13
RTS0047487,6
RTS0047488,19
RTS0047489,7
RTS0047490,6
RTS0047491,10
RTS0047492,23
RTS0047493,21
RTS0047494,25
RTS0047495,24
RTS0047496,15
RTS0047497,29
RTS0047498,19
RTS0047499,26
RTS0047500,28
RTS0047501,30
RTS0047502,5
RTS0047503,7
RTS0047504,33
RTS0047505,15
RTS0047506,36
RTS0047507,16
RTS0047508,5
RTS0047509,11
RTS0047510,8
RTS0047511,9
RTS0047512,38
RTS0047513,13
RTS0047514,9
RTS0047515,41
RTS0047516,47
RTS0047517,56
RTS0047518,49
RTS0047520,46
RTS0047521,53
RTS0047522,9
RTS0047523,13
RTS0047524,14
RTS0047525,7
RTS0047526,12
RTS0047527,15
RTS0047528,17
RTS0047529,14
RTS0047530,15
RTS0047531,21
RTS0047532,7
RTS0047533,10
RTS0047534,10
RTS0047535,17
RTS0047536,11
RTS0047537,14
RTS0047538,76
RTS0047540,85
RTS0047541,80
RTS0047543,9
RTS0047544,10
RTS0047545,11
RTS0047546,9
RTS0047547,8
RTS0047548,47
RTS0047549,18
RTS0047550,26
RTS0047551,28
RTS0047552,16
RTS0047553,9
RTS0047558,11
RTS0047559,16
RTS0047560,8
RTS0047561,13
RTS0047562,17
RTS0047563,25
RTS0047564,23
RTS0047565,18
RTS0047566,22
RTS0047567,7
RTS0047568,10
RTS0047569,9
RTS0047570,7
RTS0047571,10
RTS0047572,15
RTS0047573,8
RTS0047574,17
RTS0047575,12
RTS0047576,11
RTS0047577,6
RTS0047578,12
RTS0047579,16
RTS0047580,12
RTS0047581,10
RTS0047582,14
RTS0047583,7
RTS0047584,6
RTS0047585,8
RTS0047586,8
RTS0047587,13
RTS0047588,9
RTS0047590,16
RTS0047591,15
RTS0047592,11
RTS0047593,16
RTS0047594,14
RTS0047595,10
RTS0047596,18
RTS0047597,12
RTS0047598,20
RTS0047599,14
RTS0047600,17
RTS0047601,64
RTS0047602,22
RTS0047603,8
RTS0047604,10
RTS0047606,9
RTS0047613,21
RTS0047614,26
RTS0047615,10
RTS0047616,22
RTS0047617,23
RTS0047618,4
RTS0047619,7
RTS0047620,6
RTS0047621,12
RTS0047622,7
RTS0047624,9
RTS0047625,8
RTS0047626,7
RTS0047627,6
RTS0047628,10
RTS0047629,4
RTS0047630,8
RTS0047631,12
RTS0047632,13
RTS0047633,4
RTS0047634,7
RTS0047635,11
RTS0047636,8
RTS0047637,8
RTS0047638,10
RTS0047639,7
RTS0047640,11
RTS0047641,5
RTS0047642,10
RTS0047643,5
RTS0047644,10
RTS0047645,8
RTS0047646,15
RTS0047647,8
RTS0047648,10
RTS0047649,13
RTS0047650,8
RTS0047651,12
RTS0047652,13
RTS0047653,10
RTS0047654,7
RTS0047656,15
RTS0047657,14
RTS0047658,14
RTS0047659,12
RTS0047660,5
RTS0047661,7
RTS0047662,11
RTS0047663,4
RTS0047664,8
RTS0047665,12
RTS0047666,12
RTS0047667,6
RTS0047668,4
RTS0047669,7
RTS0047670,12
RTS0047672,10
RTS0047673,12
RTS0047674,10
RTS0047675,6
RTS0047676,10
RTS0047677,7
RTS0047678,11
RTS0047679,5
RTS0047680,11
RTS0047681,5
RTS0047682,11
RTS0047684,6
RTS0047685,7
RTS0047686,16
RTS0047687,15
RTS0047688,7
RTS0047689,12
RTS0047691,8
RTS0047692,10
RTS0047693,10
RTS0047694,10
RTS0047695,6
RTS0047696,8
RTS0047697,10
RTS0047698,20
RTS0047699,10
RTS0047700,4
RTS0047701,13
RTS0047702,8
RTS0047703,17
RTS0047704,11
RTS0047705,5
RTS0047706,21
RTS0047707,12
RTS0047708,23
RTS0047709,36
RTS0047710,12
RTS0047711,11
RTS0047712,14
RTS0047713,10
RTS0047714,19
RTS0047715,12
RTS0047716,23
RTS0047717,15
RTS0047718,7
RTS0047720,9
RTS0047721,11
RTS0047722,3
RTS0047723,10
RTS0047724,95
RTS0047725,103
RTS0047726,85
RTS0047727,65
RTS0047728,92
RTS0047729,8
RTS0047730,14
RTS0047731,8
RTS0047732,5
RTS0047733,9
RTS0047734,7
RTS0047735,6
RTS0047736,11
RTS0047737,13
RTS0047738,6
RTS0047739,26
RTS0047740,44
RTS0047741,40
RTS0047742,34
RTS0047743,31
RTS0047744,25
RTS0047745,30
RTS0047746,10
RTS0047747,18
RTS0047748,22
RTS0047749,71
RTS0047750,10
RTS0047752,11
RTS0047753,14
RTS0047754,117
RTS0047755,139
RTS0047756,107
RTS0047757,79
RTS0047758,85
RTS0047759,17
RTS0047760,15
RTS0047761,10
RTS0047762,7
RTS0047763,22
RTS0047764,13
RTS0047765,9
RTS0047766,16
RTS0047767,6
RTS0047768,12
RTS0047769,20
RTS0047770,26
RTS0047771,28
RTS0047772,23
RTS0047773,26
RTS0047774,20
RTS0047775,5
RTS0047776,9
RTS0047777,12
RTS0047778,11
RTS0047779,7
RTS0047780,17
RTS0047781,14
RTS0047782,18
RTS0047783,17
RTS0047784,9
RTS0047785,18
RTS0047786,52
RTS0047787,15
RTS0047788,8
RTS0047789,11
RTS0047790,11
RTS0047791,13
RTS0047792,21
RTS0047793,17
RTS0047794,15
RTS0047795,8
RTS0047796,11
RTS0047797,25
RTS0047798,10
RTS0047799,16
RTS0047800,7
RTS0047801,14
RTS0047802,12
RTS0047803,17
RTS0047804,6
RTS0047805,16
RTS0047806,23
RTS0047807,28
RTS0047808,1181
RTS0047809,14
RTS0047810,21
RTS0047811,32
RTS0047812,12
RTS0047813,14
RTS0047814,12
RTS0047816,5
RTS0047817,18
RTS0047818,10
RTS0047819,15
RTS0047820,4
RTS0047821,44
RTS0047822,10
RTS0047823,17
RTS0047824,8
RTS0047825,12
RTS0047826,10
RTS0047827,16
RTS0047828,7
RTS0047829,11
RTS0047830,5
RTS0047831,10
RTS0047832,6
RTS0047833,10
RTS0047834,13
RTS0047835,48
RTS0047836,17
RTS0047837,23
RTS0047838,15
RTS0047839,12
RTS0047840,12
RTS0047841,7
RTS0047842,10
RTS0047843,3
RTS0047844,13
RTS0047845,11
RTS0047846,6
RTS0047847,13
RTS0047848,4
RTS0047849,12
RTS0047850,8
RTS0047851,14
RTS0047852,11
RTS0047853,13
RTS0047854,21
RTS0047855,15
RTS0047856,17
RTS0047857,5
RTS0047858,7
RTS0047859,11
RTS0047860,11
RTS0047861,8
RTS0047862,8
RTS0047863,12
RTS0047864,13
RTS0047865,14
RTS0047866,16
RTS0047867,8
RTS0047868,10
RTS0047869,26
RTS0047870,56
RTS0047871,16
RTS0047872,30
RTS0047873,14
RTS0047874,14
RTS0047875,13
RTS0047876,13
RTS0047877,7
RTS0047878,15
RTS0047879,15
RTS0047880,14
RTS0047881,11
RTS0047882,8
RTS0047883,49
RTS0047884,13
RTS0047885,6
RTS0047886,10
RTS0047890,517
RTS0047891,425
RTS0047892,186
RTS0047893,19
RTS0047894,16
RTS0047895,14
RTS0047896,21
RTS0047897,12
RTS0047898,6
RTS0047899,10
RTS0047900,19
RTS0047901,9
RTS0047902,12
RTS0047903,16
RTS0047904,16
RTS0047905,24
RTS0047906,22
RTS0047907,326
RTS0047908,315
RTS0047909,327
RTS0047910,5
RTS0047912,16
RTS0047913,10
RTS0047914,14
RTS0047915,9
RTS0047916,9
RTS0047917,8
RTS0047919,8
RTS0047920,128
RTS0047921,284
RTS0047924,6
RTS0047925,11
RTS0047926,7
RTS0047927,31
RTS0047928,10
RTS0047929,10
RTS0047930,11
RTS0047931,9
RTS0047932,14
RTS0047933,15
RTS0047934,9
RTS0047935,16
RTS0047936,10
RTS0047937,17
RTS0047938,22
RTS0047939,34
RTS0047940,61
RTS0047941,11
RTS0047942,8
RTS0047943,8
RTS0047944,79
RTS0047945,9
RTS0047946,18
RTS0047947,14
RTS0047948,6
RTS0047949,10
RTS0047950,9
RTS0047951,9
RTS0047952,22
RTS0047953,15
RTS0047954,43
RTS0047956,13
RTS0047957,11
RTS0047958,20
RTS0047959,13
RTS0047960,14
RTS0047961,10
RTS0047963,9
RTS0047964,14
RTS0047965,14
RTS0047966,13
RTS0047967,13
RTS0047968,14
RTS0047969,14
RTS0047970,12
RTS0047972,11
RTS0047973,12
RTS0047974,22
RTS0047975,13
RTS0047976,4
RTS0047977,10
RTS0047978,20
RTS0047979,30
RTS0047980,16
RTS0047981,8
RTS0047982,18
RTS0047985,148
RTS0047986,7
RTS0047987,12
RTS0047988,103
RTS0047990,14
RTS0047991,37
RTS0047992,11
RTS0047993,9
RTS0047994,9
RTS0047995,18
RTS0047996,10
RTS0047997,28
RTS0047998,44
RTS0047999,10
RTS0048000,13
RTS0048001,11
RTS0048003,27
RTS0048005,18
RTS0048006,14
RTS0048008,9
RTS0048009,9
RTS0048012,14
RTS0048013,10
RTS0048014,12
RTS0048015,125
RTS0048016,140
RTS0048017,13
RTS0048018,23
RTS0048019,22
RTS0048020,11
RTS0048021,7
RTS0048022,21
RTS0048023,11
RTS0048024,14
RTS0048026,20
RTS0048027,29
RTS0048028,8
RTS0048029,5
RTS0048030,53
RTS0048031,13
RTS0048032,12
RTS0048033,9
RTS0048034,17
RTS0048035,7
RTS0048036,3
RTS0048037,13
RTS0048038,22
RTS0048040,9
RTS0048041,9
RTS0048042,32
RTS0048043,40
RTS0048044,11
RTS0048045,10
RTS0048046,17
RTS0048047,10
RTS0048048,11
RTS0048049,6
RTS0048050,31
RTS0048051,73
RTS0048052,48
RTS0048053,14
RTS0048054,15
RTS0048055,9
RTS0048056,12
RTS0048057,7
RTS0048058,8
RTS0048059,14
RTS0048060,10
RTS0048061,12
RTS0048062,4
RTS0048063,14
RTS0048064,52
RTS0048065,49
RTS0048066,61
RTS0048067,6
RTS0048068,14
RTS0048069,6
RTS0048070,9
RTS0048071,15
RTS0048072,7
RTS0048073,10
RTS0048074,3
RTS0048076,40
RTS0048077,17
RTS0048078,27
RTS0048079,25
RTS0048080,15
RTS0048081,32
RTS0048082,11
RTS0048084,5
RTS0048085,14
RTS0048086,8
RTS0048087,10
RTS0048088,4
RTS0048089,17
RTS0048090,13
RTS0048091,72
RTS0048092,6
RTS0048093,23
RTS0048094,6
RTS0048096,9
RTS0048097,16
RTS0048098,1293
RTS0048099,2137
RTS0048100,2145
RTS0048101,1612
RTS0048102,1650
RTS0048104,16
RTS0048105,11
RTS0048106,14
RTS0048107,16
RTS0048108,8
RTS0048109,10
RTS0048110,12
RTS0048111,10
RTS0048112,14
RTS0048113,14
RTS0048114,85
RTS0048115,63
RTS0048116,84
RTS0048117,54
RTS0048118,80
RTS0048120,5
RTS0048126,9
RTS0048127,17
RTS0048129,21
RTS0048130,10
RTS0048131,68
RTS0048132,102
RTS0048133,15
RTS0048134,93
RTS0048135,121
RTS0048136,9
RTS0048138,18
RTS0048139,87
RTS0048140,20
RTS0048141,14
RTS0048142,14
RTS0048144,11
RTS0048145,16
RTS0048146,13
RTS0048147,12
RTS0048148,7
RTS0048149,10
RTS0048150,7
RTS0048151,13
RTS0048152,21
RTS0048153,12
RTS0048154,12
RTS0048155,12
RTS0048156,37
RTS0048158,45
RTS0048159,9
RTS0048160,274
RTS0048161,322
RTS0048162,38
RTS0048163,35
RTS0048164,102
RTS0048165,45
RTS0048166,25
RTS0048167,29
RTS0048168,21
RTS0048169,20
RTS0048170,21
RTS0048171,11
RTS0048172,12
RTS0048173,15
RTS0048175,15
RTS0048176,121
RTS0048177,105
RTS0048178,136
RTS0048179,126
RTS0048180,100
RTS0048181,24
RTS0048182,17
RTS0048183,25
RTS0048184,32
RTS0048185,29
RTS0048186,9
RTS0048188,22
RTS0048189,18
RTS0048190,15
RTS0048191,21
RTS0048192,24
RTS0048193,17
RTS0048194,24
RTS0048195,10
RTS0048196,18
RTS0048197,18
RTS0048198,22
RTS0048200,34
RTS0048201,15
RTS0048202,6
RTS0048203,4
RTS0048204,15
RTS0048205,16
RTS0048207,70
RTS0048208,118
RTS0048209,92
RTS0048210,94
RTS0048211,143
RTS0048212,11
RTS0048213,22
RTS0048214,10
RTS0048215,14
RTS0048216,18
RTS0048217,23
RTS0048218,19
RTS0048219,14
RTS0048220,21
RTS0048221,17
RTS0048222,6
RTS0048223,15
RTS0048224,15
RTS0048225,12
RTS0048226,10
RTS0048227,21
RTS0048228,13
RTS0048229,8
RTS0048230,25
RTS0048231,24
RTS0048232,17
RTS0048233,15
RTS0048234,16
RTS0048235,25
RTS0048236,17
RTS0048237,11
RTS0048238,27
RTS0048239,18
RTS0048240,19
RTS0048241,26
RTS0048242,27
RTS0048243,41
RTS0048244,31
RTS0048245,17
RTS0048246,36
RTS0049343,28
RTS0049344,16
RTS0049345,7
RTS0049346,7
RTS0049347,8
RTS0049348,16
RTS0049349,34
RTS0049350,15
RTS0049351,12
RTS0049352,6
RTS0049353,4
RTS0049354,4
RTS0049355,6
RTS0049356,17
RTS0049357,24
RTS0049358,9
RTS0049359,7
RTS0049360,29
RTS0049361,9
RTS0049362,10
RTS0049363,11
RTS0049364,19
RTS0049365,14
RTS0049366,87
RTS0049367,88
RTS0049368,32
RTS0049369,11
RTS0049370,6
RTS0049371,14
RTS0049372,12
RTS0049373,297
RTS0049374,317
RTS0049375,244
RTS0049376,274
RTS0049377,275
RTS0049378,325
RTS0049379,220
RTS0049380,291
RTS0049381,238
RTS0049382,190
RTS0049383,10
RTS0049384,12
RTS0049385,6
RTS0049386,14
RTS0049387,15
RTS0049388,6
RTS0049389,12
RTS0049390,1593
RTS0049391,1747
RTS0049392,1795
RTS0049393,1769
RTS0049394,699
RTS0049395,143
RTS0049396,129
RTS0049397,143
RTS0049398,188
RTS0049399,98
RTS0049400,9
RTS0049401,17
RTS0049402,11
RTS0049403,6
RTS0049404,12
RTS0049405,5
RTS0049406,12
RTS0049407,12
RTS0049408,8
RTS0049409,16
RTS0049410,11
RTS0049411,15
RTS0049412,7
RTS0049413,8
RTS0049414,9
RTS0049415,6
RTS0049416,15
RTS0049417,10
RTS0049418,14
RTS0049419,10
RTS0049420,12
RTS0049421,12
RTS0049422,16
RTS0049423,10
RTS0049424,44
RTS0049425,9
RTS0049426,16
RTS0049427,15
RTS0049428,6
RTS0049429,30
RTS0049430,38
RTS0049431,27
RTS0049432,10
RTS0049433,13
RTS0049434,10
RTS0049435,12
RTS0049436,6
RTS0049437,70
RTS0049438,10
RTS0049439,20
RTS0049440,27
RTS0049441,30
RTS0049442,34
RTS0049443,21
RTS0049444,25
RTS0049445,16
RTS0049446,16
RTS0049447,29
RTS0049448,10
RTS0049449,12
RTS0049450,5
RTS0049451,12
RTS0049452,9
RTS0049453,22
RTS0049454,9
RTS0049455,13
RTS0049456,8
RTS0049457,43
RTS0049458,16
RTS0049459,24
RTS0049460,35
RTS0049461,53
RTS0049462,66
RTS0049463,16
RTS0049464,18
RTS0049465,19
RTS0049466,8
RTS0049467,12
RTS0049468,28
RTS0049469,33
RTS0049470,34
RTS0049471,50
RTS0049472,35
RTS0049473,89
RTS0049474,31
RTS0049475,35
RTS0049476,47
RTS0049477,14
RTS0049478,13
RTS0049479,1504
RTS0049480,142
RTS0049481,3
RTS0049482,4
RTS0049483,9
RTS0049484,15
RTS0049485,10
RTS0997079,7
RTS0997080,16
RTS0997081,6
RTS0997082,7
RTS0997083,7
RTS0997084,12
RTS0997085,8
RTS0997086,13
RTS0997087,4
RTS0997088,5983
RTS0997089,1117
RTS0997090,27
RTS0997091,8
RTS0997092,7
RTS0997093,7
RTS0997094,1
RTS0997095,9
RTS0997096,8
RTS0997097,5
RTS0997098,15
RTS0997099,4
RTS0997100,6
RTS0997101,11
RTS0997102,6
RTS0997103,5
RTS0997104,9
RTS0997105,2
RTS0997106,3
RTS0997107,4
RTS0997108,7
RTS0997109,7
RTS0997110,12
RTS0997111,7
RTS0997112,5
RTS0997113,5
RTS0997114,4
RTS0997115,5
RTS0997116,2
RTS0997117,6
RTS0997118,9
RTS0997119,5
RTS0997120,4
RTS0997121,23
RTS0997122,52
RTS0997123,41
RTS0997124,20
RTS0997125,75
RTS0997126,112
RTS0997127,107
RTS0997128,81
RTS0997129,120
RTS0997130,41
</Code_Summary>
