# Supplementary material for: Spatial meta-transcriptomics reveal associations of intratumor bacteria burden with lung cancer cells showing a distinct oncogenic signature
Source: J Immunother Cancer. 2022 Jul 6;10(7):e004698. doi: 10.1136/jitc-2022-004698 (PMC9260850; doi:10.1136/jitc-2022-004698)
Supplement: Supplementary data [file jitc-2022-004698supp009.zip › DSP-1001660004186-C-A06.dcc]

<Header>
FileVersion,0.02
SoftwareVersion,"GeoMx_NGS_Pipeline_ 2.0.0"
Date,2020-6-15
</Header>

<Scan_Attributes>
ID,DSP-1001660004186-C-A06
Plate_ID,1001660004186
Well,A06
</Scan_Attributes>

<NGS_Processing_Attributes>
SeqSetId,
tamperedIni,No
Raw,6441452
Trimmed,6354349
Stitched,6313291
Aligned,6198638
umiQ30,0.9919
rtsQ30,0.9912
</NGS_Processing_Attributes>


<Code_Summary>
RTS0039454,155
RTS0039455,133
RTS0039456,133
RTS0039457,198
RTS0039458,107
RTS0039459,159
RTS0039460,126
RTS0039461,178
RTS0039462,117
RTS0039463,176
RTS0039464,155
RTS0039465,239
RTS0039466,174
RTS0039467,306
RTS0039468,135
RTS0039469,131
RTS0039470,137
RTS0039471,162
RTS0039472,159
RTS0039473,104
RTS0039474,152
RTS0039475,164
RTS0039476,264
RTS0039477,197
RTS0039478,174
RTS0039479,159
RTS0039480,125
RTS0039481,107
RTS0039482,139
RTS0039483,133
RTS0039484,143
RTS0039485,149
RTS0039486,136
RTS0039487,152
RTS0039488,176
RTS0039489,139
RTS0039490,166
RTS0039491,161
RTS0039492,129
RTS0039493,152
RTS0039494,166
RTS0039495,183
RTS0039496,207
RTS0039497,133
RTS0039498,156
RTS0039499,280
RTS0039500,105
RTS0039501,243
RTS0039502,240
RTS0039503,190
RTS0039504,135
RTS0039505,154
RTS0039506,140
RTS0039507,133
RTS0039508,140
RTS0039509,157
RTS0039510,174
RTS0039511,120
RTS0039512,81
RTS0039513,121
RTS0039514,157
RTS0039515,147
RTS0039516,157
RTS0039517,154
RTS0039518,155
RTS0039519,125
RTS0039520,134
RTS0039521,95
RTS0039522,133
RTS0039523,126
RTS0039524,118
RTS0039525,142
RTS0039526,137
RTS0039527,132
RTS0039528,166
RTS0039529,150
RTS0039530,117
RTS0039531,135
RTS0039532,145
RTS0039533,172
RTS0039534,113
RTS0039535,125
RTS0039536,156
RTS0039537,137
RTS0039538,143
RTS0039539,134
RTS0039540,113
RTS0039541,133
RTS0039542,118
RTS0039543,141
RTS0039544,99
RTS0039545,142
RTS0039546,125
RTS0039547,127
RTS0039548,139
RTS0039549,147
RTS0039550,145
RTS0039551,154
RTS0039552,126
RTS0039553,150
RTS0039554,147
RTS0039555,156
RTS0039556,109
RTS0039557,122
RTS0039558,135
RTS0039559,124
RTS0039560,112
RTS0039561,127
RTS0039562,150
RTS0039563,141
RTS0039564,192
RTS0039565,187
RTS0039566,130
RTS0039567,165
RTS0039568,134
RTS0039569,121
RTS0039570,158
RTS0039571,134
RTS0039572,137
RTS0039573,134
RTS0039574,138
RTS0039575,122
RTS0039576,98
RTS0039577,150
RTS0039578,110
RTS0039579,154
RTS0039580,169
RTS0039581,142
RTS0039582,99
RTS0039583,170
RTS0039584,153
RTS0039585,136
RTS0039586,102
RTS0039587,134
RTS0039588,132
RTS0039589,111
RTS0039590,134
RTS0039591,151
RTS0039592,138
RTS0039593,94
RTS0039594,152
RTS0039595,95
RTS0039596,192
RTS0039597,164
RTS0039598,147
RTS0039599,101
RTS0039600,170
RTS0039601,118
RTS0039602,132
RTS0039603,113
RTS0039604,131
RTS0039605,136
RTS0039606,119
RTS0039607,124
RTS0039608,144
RTS0039609,131
RTS0039610,130
RTS0039611,151
RTS0039612,113
RTS0039613,129
RTS0039614,122
RTS0039615,86
RTS0039616,125
RTS0039617,103
RTS0039619,129
RTS0039620,151
RTS0039621,128
RTS0039622,143
RTS0039623,129
RTS0039624,116
RTS0039625,103
RTS0039626,126
RTS0039627,131
RTS0039628,104
RTS0039629,138
RTS0039630,130
RTS0039631,103
RTS0039632,104
RTS0039633,119
RTS0039634,148
RTS0039635,126
RTS0039636,101
RTS0039637,138
RTS0039638,163
RTS0039639,171
RTS0039640,93
RTS0039641,136
RTS0039642,124
RTS0039643,140
RTS0039644,126
RTS0039645,109
RTS0039646,130
RTS0039647,159
RTS0039648,137
RTS0039649,151
RTS0039650,130
RTS0039651,209
RTS0039652,185
RTS0039653,140
RTS0039654,128
RTS0039655,182
RTS0039656,131
RTS0039657,114
RTS0039658,111
RTS0039659,148
RTS0039660,101
RTS0039661,134
RTS0039662,106
RTS0039663,119
RTS0039664,141
RTS0039665,142
RTS0039666,158
RTS0039667,105
RTS0039668,103
RTS0039669,207
RTS0039670,125
RTS0039671,160
RTS0039672,167
RTS0039673,169
RTS0039674,153
RTS0039675,134
RTS0039676,148
RTS0039677,132
RTS0039678,124
RTS0039679,183
RTS0039680,111
RTS0039681,137
RTS0039682,148
RTS0039683,121
RTS0039684,160
RTS0039685,143
RTS0039686,165
RTS0039687,151
RTS0039688,144
RTS0039689,126
RTS0039690,124
RTS0039691,150
RTS0039692,160
RTS0039693,97
RTS0039694,147
RTS0039695,127
RTS0039696,139
RTS0039697,141
RTS0039698,114
RTS0039699,157
RTS0039700,116
RTS0039701,133
RTS0039702,156
RTS0039703,153
RTS0039704,161
RTS0039705,128
RTS0039706,143
RTS0039707,150
RTS0039708,125
RTS0039709,132
RTS0039710,180
RTS0039711,115
RTS0039712,148
RTS0039713,174
RTS0039714,108
RTS0039715,151
RTS0039716,110
RTS0039717,113
RTS0039718,120
RTS0039719,108
RTS0039720,169
RTS0039721,125
RTS0039722,114
RTS0039723,185
RTS0039724,164
RTS0039725,154
RTS0039726,134
RTS0039727,152
RTS0039728,121
RTS0039729,156
RTS0039730,148
RTS0039731,149
RTS0039732,159
RTS0039733,157
RTS0039734,204
RTS0039735,156
RTS0039736,116
RTS0039737,147
RTS0039738,121
RTS0039739,157
RTS0039740,112
RTS0039741,135
RTS0039742,117
RTS0039743,138
RTS0039744,111
RTS0039745,161
RTS0039746,121
RTS0039747,116
RTS0039749,129
RTS0039750,151
RTS0039751,145
RTS0039752,107
RTS0039753,146
RTS0039754,117
RTS0039755,136
RTS0039756,112
RTS0039757,152
RTS0039758,108
RTS0039759,100
RTS0039760,79
RTS0039761,145
RTS0039762,147
RTS0039763,135
RTS0039764,144
RTS0039765,94
RTS0039766,131
RTS0039767,127
RTS0039768,133
RTS0039769,129
RTS0039770,266
RTS0039771,118
RTS0039772,165
RTS0039773,141
RTS0039774,104
RTS0039775,189
RTS0039776,116
RTS0039777,124
RTS0039778,91
RTS0039779,132
RTS0039780,124
RTS0039781,132
RTS0039782,114
RTS0039783,122
RTS0039784,120
RTS0039785,137
RTS0039786,138
RTS0039787,111
RTS0039788,124
RTS0039789,92
RTS0039790,129
RTS0039791,160
RTS0039792,113
RTS0039793,118
RTS0039794,153
RTS0039795,144
RTS0039796,132
RTS0039797,143
RTS0039798,156
RTS0039799,155
RTS0039800,113
RTS0039801,159
RTS0039802,103
RTS0039803,117
RTS0039804,124
RTS0039805,133
RTS0039806,149
RTS0039807,129
RTS0039808,182
RTS0039809,140
RTS0039810,167
RTS0039811,145
RTS0039812,163
RTS0039813,149
RTS0039814,243
RTS0039815,171
RTS0039816,155
RTS0039817,211
RTS0039818,138
RTS0039819,159
RTS0039820,119
RTS0039821,127
RTS0039822,152
RTS0039823,127
RTS0039824,153
RTS0039825,124
RTS0039826,125
RTS0039827,157
RTS0039828,97
RTS0039829,127
RTS0039830,160
RTS0039831,102
RTS0039832,169
RTS0039833,119
RTS0039834,145
RTS0039835,144
RTS0039836,150
RTS0039838,136
RTS0039839,117
RTS0039840,86
RTS0039841,170
RTS0039842,138
RTS0039843,119
RTS0039844,156
RTS0039845,134
RTS0039846,171
RTS0039847,144
RTS0039848,127
RTS0039849,115
RTS0039850,115
RTS0039851,142
RTS0039852,160
RTS0039853,126
RTS0039854,141
RTS0039855,136
RTS0039856,128
RTS0039857,127
RTS0039858,126
RTS0039859,229
RTS0039860,149
RTS0039861,121
RTS0039862,132
RTS0039863,115
RTS0039864,127
RTS0039865,116
RTS0039866,145
RTS0039867,140
RTS0039868,130
RTS0039869,122
RTS0039870,122
RTS0039871,136
RTS0039872,103
RTS0039873,139
RTS0039874,129
RTS0039875,123
RTS0039876,124
RTS0039877,117
RTS0039878,130
RTS0039879,167
RTS0039880,119
RTS0039881,122
RTS0039882,118
RTS0039883,122
RTS0039884,138
RTS0039885,162
RTS0039886,114
RTS0039887,141
RTS0039888,142
RTS0039890,117
RTS0039891,146
RTS0039892,137
RTS0039893,137
RTS0039894,159
RTS0039895,136
RTS0039896,126
RTS0039897,127
RTS0039898,169
RTS0039899,126
RTS0039900,176
RTS0039901,127
RTS0039902,174
RTS0039903,138
RTS0039904,169
RTS0039905,148
RTS0039906,131
RTS0039907,154
RTS0039908,178
RTS0039909,131
RTS0039910,153
RTS0039911,84
RTS0039912,150
RTS0039913,135
RTS0039914,129
RTS0039915,174
RTS0039916,128
RTS0039917,165
RTS0039918,186
RTS0039919,153
RTS0039920,124
RTS0039921,144
RTS0039922,164
RTS0039923,102
RTS0039924,164
RTS0039925,104
RTS0039926,146
RTS0039927,118
RTS0039928,150
RTS0039929,151
RTS0039930,118
RTS0039931,130
RTS0039932,147
RTS0039933,165
RTS0039934,110
RTS0039935,148
RTS0039936,124
RTS0039937,140
RTS0039938,142
RTS0039939,125
RTS0039940,127
RTS0039941,123
RTS0039942,133
RTS0039943,123
RTS0039944,173
RTS0039945,128
RTS0039946,134
RTS0039947,136
RTS0039948,160
RTS0039949,150
RTS0039950,123
RTS0039951,130
RTS0039952,156
RTS0039953,121
RTS0039954,136
RTS0039955,176
RTS0039956,153
RTS0039957,133
RTS0039958,159
RTS0039959,140
RTS0039960,147
RTS0039961,140
RTS0039962,129
RTS0039963,101
RTS0039964,197
RTS0039965,162
RTS0039966,142
RTS0039967,100
RTS0039968,117
RTS0039969,133
RTS0039970,133
RTS0039971,145
RTS0039972,85
RTS0039973,118
RTS0039974,149
RTS0039975,105
RTS0039976,150
RTS0039977,157
RTS0039978,173
RTS0039979,178
RTS0039980,131
RTS0039981,127
RTS0039982,153
RTS0039983,133
RTS0039984,125
RTS0039985,130
RTS0039986,223
RTS0039987,142
RTS0039988,159
RTS0039989,126
RTS0039990,118
RTS0039991,112
RTS0039992,108
RTS0039993,110
RTS0039994,99
RTS0039995,139
RTS0039996,159
RTS0039997,152
RTS0039998,151
RTS0039999,125
RTS0040000,160
RTS0040001,126
RTS0040002,116
RTS0040003,109
RTS0040004,162
RTS0040005,192
RTS0040006,163
RTS0040007,144
RTS0040008,117
RTS0040009,143
RTS0040010,127
RTS0040011,155
RTS0040012,124
RTS0040013,161
RTS0040014,147
RTS0040015,123
RTS0040016,100
RTS0040017,145
RTS0040018,115
RTS0040019,149
RTS0040020,125
RTS0040021,122
RTS0040022,183
RTS0040023,152
RTS0040024,138
RTS0040025,120
RTS0040026,126
RTS0040027,138
RTS0040028,115
RTS0040029,136
RTS0040030,147
RTS0040031,157
RTS0040032,132
RTS0040033,130
RTS0040034,147
RTS0040035,103
RTS0040036,154
RTS0040037,146
RTS0040038,183
RTS0040039,123
RTS0040040,123
RTS0040041,122
RTS0040042,134
RTS0040043,131
RTS0040044,139
RTS0040045,139
RTS0040046,152
RTS0040047,174
RTS0040048,165
RTS0040049,130
RTS0040050,142
RTS0040051,139
RTS0040052,133
RTS0040053,132
RTS0040054,166
RTS0040055,146
RTS0040056,138
RTS0040057,124
RTS0040058,136
RTS0040059,144
RTS0040060,139
RTS0040061,139
RTS0040062,145
RTS0040063,125
RTS0040064,159
RTS0040065,165
RTS0040066,170
RTS0040067,145
RTS0040068,133
RTS0040069,116
RTS0040070,145
RTS0040071,130
RTS0040072,144
RTS0040073,159
RTS0040074,187
RTS0040075,136
RTS0040076,129
RTS0040077,146
RTS0040078,122
RTS0040079,155
RTS0040080,119
RTS0040081,131
RTS0040082,137
RTS0040083,135
RTS0040084,122
RTS0040085,117
RTS0040086,143
RTS0040087,99
RTS0040088,160
RTS0040089,146
RTS0040090,117
RTS0040091,147
RTS0040092,122
RTS0040093,134
RTS0040094,118
RTS0040095,132
RTS0040096,138
RTS0040097,131
RTS0040098,124
RTS0040099,164
RTS0040100,152
RTS0040101,112
RTS0040102,101
RTS0040103,90
RTS0040104,131
RTS0040105,118
RTS0040106,187
RTS0040107,157
RTS0040108,162
RTS0040109,142
RTS0040110,144
RTS0040111,111
RTS0040112,171
RTS0040113,115
RTS0040114,122
RTS0040115,230
RTS0040116,128
RTS0040117,128
RTS0040118,88
RTS0040119,110
RTS0040120,116
RTS0040121,132
RTS0040122,170
RTS0040123,130
RTS0040124,135
RTS0040125,138
RTS0040126,104
RTS0040127,145
RTS0040128,93
RTS0040129,138
RTS0040130,132
RTS0040131,164
RTS0040132,130
RTS0040133,118
RTS0040134,147
RTS0040135,169
RTS0040136,150
RTS0040137,97
RTS0040138,130
RTS0040139,103
RTS0040140,108
RTS0040141,118
RTS0040142,146
RTS0040143,127
RTS0040144,123
RTS0040145,142
RTS0040146,120
RTS0040147,126
RTS0040148,109
RTS0040149,118
RTS0040150,107
RTS0040151,118
RTS0040152,152
RTS0040153,140
RTS0040154,153
RTS0040155,132
RTS0040156,134
RTS0040157,134
RTS0040158,122
RTS0040159,137
RTS0040160,146
RTS0040161,131
RTS0040162,112
RTS0040163,123
RTS0040164,129
RTS0040165,138
RTS0040166,109
RTS0040167,146
RTS0040168,111
RTS0040169,121
RTS0040170,143
RTS0040171,68
RTS0040172,148
RTS0040173,90
RTS0040174,108
RTS0040175,126
RTS0040176,90
RTS0040177,113
RTS0040178,130
RTS0040179,81
RTS0040180,165
RTS0040181,136
RTS0040182,142
RTS0040183,114
RTS0040184,106
RTS0040185,117
RTS0040186,149
RTS0040187,89
RTS0040188,84
RTS0040189,128
RTS0040190,119
RTS0040191,126
RTS0040192,105
RTS0040193,134
RTS0040194,136
RTS0040195,146
RTS0040196,111
RTS0040197,94
RTS0040198,116
RTS0040199,146
RTS0040200,105
RTS0040201,148
RTS0040202,165
RTS0040203,147
RTS0040204,129
RTS0040205,157
RTS0040206,124
RTS0040207,98
RTS0040208,121
RTS0040209,157
RTS0040210,158
RTS0040211,147
RTS0040212,135
RTS0040213,112
RTS0040214,171
RTS0040215,211
RTS0040216,139
RTS0040217,119
RTS0040218,113
RTS0040219,112
RTS0040220,112
RTS0040221,129
RTS0040222,112
RTS0040223,126
RTS0040224,93
RTS0040225,110
RTS0040226,180
RTS0040227,89
RTS0040228,119
RTS0040229,119
RTS0040230,151
RTS0040231,94
RTS0040232,157
RTS0040233,111
RTS0040234,152
RTS0040235,134
RTS0040236,111
RTS0040237,142
RTS0040238,137
RTS0040239,169
RTS0040240,141
RTS0040241,114
RTS0040242,108
RTS0040243,149
RTS0040244,131
RTS0040245,150
RTS0040246,139
RTS0040247,131
RTS0040248,125
RTS0040249,134
RTS0040250,140
RTS0040251,151
RTS0040252,128
RTS0040253,114
RTS0040254,107
RTS0040255,138
RTS0040256,107
RTS0040257,99
RTS0040258,114
RTS0040259,117
RTS0040260,149
RTS0040261,103
RTS0040262,128
RTS0040263,149
RTS0040264,134
RTS0040265,120
RTS0040266,106
RTS0040267,125
RTS0040268,125
RTS0040269,117
RTS0040270,185
RTS0040271,122
RTS0040272,134
RTS0040273,162
RTS0040274,136
RTS0040275,154
RTS0040276,126
RTS0040277,108
RTS0040278,145
RTS0040279,151
RTS0040280,133
RTS0040281,136
RTS0040282,98
RTS0040283,127
RTS0040284,106
RTS0040285,146
RTS0040286,135
RTS0040287,136
RTS0040288,134
RTS0040289,109
RTS0040290,172
RTS0040291,106
RTS0040292,127
RTS0040293,105
RTS0040294,135
RTS0040295,135
RTS0040296,113
RTS0040297,154
RTS0040298,127
RTS0040299,125
RTS0040300,139
RTS0040301,123
RTS0040302,102
RTS0040303,135
RTS0040304,126
RTS0040305,161
RTS0040306,123
RTS0040307,144
RTS0040308,116
RTS0040309,137
RTS0040310,111
RTS0040311,114
RTS0040312,142
RTS0040313,119
RTS0040314,146
RTS0040315,104
RTS0040316,100
RTS0040317,133
RTS0040318,118
RTS0040319,208
RTS0040320,131
RTS0040321,115
RTS0040322,133
RTS0040323,155
RTS0040324,154
RTS0040325,103
RTS0040326,102
RTS0040327,126
RTS0040328,129
RTS0040329,132
RTS0040330,141
RTS0040331,149
RTS0040332,159
RTS0040333,123
RTS0040334,130
RTS0040335,150
RTS0040336,119
RTS0040337,147
RTS0040338,74
RTS0040339,104
RTS0040340,124
RTS0040341,158
RTS0040342,82
RTS0040343,97
RTS0040344,151
RTS0040345,209
RTS0040346,137
RTS0040347,166
RTS0040348,128
RTS0040349,165
RTS0040350,147
RTS0040351,155
RTS0040352,187
RTS0040353,151
RTS0040354,155
RTS0040355,153
RTS0040356,230
RTS0040357,180
RTS0040358,125
RTS0040359,157
RTS0040360,185
RTS0040361,161
RTS0040363,118
RTS0040364,138
RTS0040365,126
RTS0040366,127
RTS0040367,143
RTS0040368,183
RTS0040369,153
RTS0040370,136
RTS0040371,152
RTS0040372,155
RTS0040373,158
RTS0040374,108
RTS0040375,121
RTS0040376,163
RTS0040377,168
RTS0040378,178
RTS0040379,194
RTS0040380,156
RTS0040381,121
RTS0040382,136
RTS0040383,122
RTS0040384,103
RTS0040385,137
RTS0040386,135
RTS0040387,122
RTS0040388,166
RTS0040389,129
RTS0040390,153
RTS0040391,186
RTS0040392,204
RTS0040393,148
RTS0040394,161
RTS0040395,153
RTS0040396,137
RTS0040397,122
RTS0040398,147
RTS0040399,139
RTS0040400,131
RTS0040401,147
RTS0040402,134
RTS0040403,129
RTS0040404,105
RTS0040405,82
RTS0040406,128
RTS0040407,129
RTS0040408,124
RTS0040409,145
RTS0040410,139
RTS0040411,119
RTS0040412,86
RTS0040413,174
RTS0040414,159
RTS0040415,134
RTS0040416,141
RTS0040417,109
RTS0040418,111
RTS0040419,121
RTS0040420,151
RTS0040421,131
RTS0040422,128
RTS0040423,147
RTS0040424,140
RTS0040425,110
RTS0040426,119
RTS0040428,247
RTS0040429,156
RTS0040430,145
RTS0040431,152
RTS0040432,114
RTS0040433,115
RTS0040434,134
RTS0040435,142
RTS0040436,127
RTS0040437,130
RTS0040438,143
RTS0040439,131
RTS0040440,159
RTS0040441,149
RTS0040442,108
RTS0040443,180
RTS0040444,140
RTS0040445,141
RTS0040446,120
RTS0040447,140
RTS0040448,114
RTS0040449,148
RTS0040450,113
RTS0040451,127
RTS0040452,153
RTS0040453,151
RTS0040454,121
RTS0040455,185
RTS0040456,159
RTS0040457,129
RTS0040458,107
RTS0040459,134
RTS0040460,106
RTS0040461,137
RTS0040462,126
RTS0040463,132
RTS0040464,126
RTS0040465,124
RTS0040466,162
RTS0040467,123
RTS0040468,138
RTS0040469,124
RTS0040470,102
RTS0040471,170
RTS0040472,157
RTS0040473,128
RTS0040474,97
RTS0040475,114
RTS0040476,132
RTS0040477,144
RTS0040478,134
RTS0040479,117
RTS0040480,125
RTS0040481,150
RTS0040482,139
RTS0040483,122
RTS0040484,143
RTS0040485,137
RTS0040486,151
RTS0040487,115
RTS0040488,114
RTS0040489,122
RTS0040490,134
RTS0040491,104
RTS0040492,126
RTS0040493,139
RTS0040494,125
RTS0040495,121
RTS0040496,112
RTS0040497,145
RTS0040498,140
RTS0040499,143
RTS0040500,168
RTS0040501,107
RTS0040502,103
RTS0040503,150
RTS0040504,174
RTS0040505,93
RTS0040506,139
RTS0040507,150
RTS0040508,118
RTS0040509,121
RTS0040510,105
RTS0040511,128
RTS0040512,122
RTS0040513,171
RTS0040514,141
RTS0040515,167
RTS0040516,129
RTS0040517,117
RTS0040518,123
RTS0040519,120
RTS0040520,119
RTS0040521,108
RTS0040522,94
RTS0040523,133
RTS0040524,75
RTS0040525,139
RTS0040526,190
RTS0040527,117
RTS0040528,134
RTS0040529,134
RTS0040530,113
RTS0040531,141
RTS0040532,156
RTS0040533,105
RTS0040534,90
RTS0040535,113
RTS0040536,105
RTS0040537,136
RTS0040538,136
RTS0040539,134
RTS0040540,101
RTS0040541,85
RTS0040542,105
RTS0040543,125
RTS0040544,121
RTS0040545,96
RTS0040546,111
RTS0040547,107
RTS0040548,112
RTS0040549,125
RTS0040550,111
RTS0040551,108
RTS0040552,133
RTS0040553,151
RTS0040554,124
RTS0040555,118
RTS0040556,113
RTS0040557,99
RTS0040558,104
RTS0040559,118
RTS0040560,133
RTS0040561,132
RTS0040562,122
RTS0040563,113
RTS0040564,124
RTS0040565,158
RTS0040566,150
RTS0040567,122
RTS0040568,117
RTS0040569,139
RTS0040570,122
RTS0040571,138
RTS0040572,79
RTS0040573,156
RTS0040574,152
RTS0040575,125
RTS0040576,140
RTS0040577,123
RTS0040578,114
RTS0040579,92
RTS0040580,146
RTS0040581,94
RTS0040582,172
RTS0040583,154
RTS0040584,106
RTS0040585,176
RTS0040586,133
RTS0040587,104
RTS0040588,179
RTS0040589,110
RTS0040590,136
RTS0040591,150
RTS0040592,134
RTS0040593,80
RTS0040594,87
RTS0040595,131
RTS0040596,131
RTS0040597,172
RTS0040598,108
RTS0040599,119
RTS0040600,143
RTS0040601,140
RTS0040602,136
RTS0040603,142
RTS0040604,240
RTS0040605,137
RTS0040606,168
RTS0040607,203
RTS0040608,165
RTS0040609,124
RTS0040610,181
RTS0040611,158
RTS0040612,150
RTS0040613,147
RTS0040614,160
RTS0040615,153
RTS0040616,110
RTS0040617,144
RTS0040618,136
RTS0040619,150
RTS0040620,149
RTS0040621,160
RTS0040622,117
RTS0040623,149
RTS0040624,139
RTS0040625,180
RTS0040626,97
RTS0040627,136
RTS0040628,185
RTS0040629,167
RTS0040630,176
RTS0040631,175
RTS0040632,119
RTS0040633,149
RTS0040634,140
RTS0040635,132
RTS0040636,174
RTS0040637,191
RTS0040638,131
RTS0040639,155
RTS0040640,150
RTS0040641,122
RTS0040642,127
RTS0040643,109
RTS0040644,136
RTS0040645,153
RTS0040646,134
RTS0040647,100
RTS0040648,163
RTS0040649,133
RTS0040650,100
RTS0040651,141
RTS0040652,97
RTS0040653,148
RTS0040654,113
RTS0040655,119
RTS0040656,132
RTS0040657,144
RTS0040658,109
RTS0040659,134
RTS0040660,113
RTS0040661,99
RTS0040662,115
RTS0040663,108
RTS0040664,109
RTS0040665,105
RTS0040666,148
RTS0040667,109
RTS0040668,83
RTS0040669,125
RTS0040670,105
RTS0040671,104
RTS0040672,123
RTS0040673,151
RTS0040674,136
RTS0040675,131
RTS0040676,135
RTS0040677,174
RTS0040678,233
RTS0040679,119
RTS0040680,173
RTS0040681,118
RTS0040682,111
RTS0040683,175
RTS0040684,193
RTS0040685,99
RTS0040686,104
RTS0040687,175
RTS0040688,112
RTS0040689,125
RTS0040690,128
RTS0040691,134
RTS0040692,114
RTS0040693,144
RTS0040694,143
RTS0040695,138
RTS0040696,127
RTS0040697,99
RTS0040698,96
RTS0040699,117
RTS0040700,141
RTS0040701,104
RTS0040702,187
RTS0040703,149
RTS0040704,106
RTS0040705,221
RTS0040706,133
RTS0040707,124
RTS0040708,94
RTS0040709,113
RTS0040710,112
RTS0040711,103
RTS0040712,117
RTS0040713,147
RTS0040714,124
RTS0040715,133
RTS0040716,107
RTS0040717,101
RTS0040718,87
RTS0040719,99
RTS0040720,126
RTS0040721,82
RTS0040722,86
RTS0040723,146
RTS0040724,157
RTS0040725,108
RTS0040726,117
RTS0040727,162
RTS0040728,145
RTS0040729,144
RTS0040730,136
RTS0040731,152
RTS0040732,127
RTS0040733,128
RTS0040734,128
RTS0040735,128
RTS0040736,214
RTS0040737,152
RTS0040738,142
RTS0040739,165
RTS0040740,165
RTS0040741,117
RTS0040742,113
RTS0040743,134
RTS0040744,158
RTS0040745,175
RTS0040746,126
RTS0040747,126
RTS0040748,109
RTS0040749,138
RTS0040750,144
RTS0040751,134
RTS0040752,158
RTS0040753,123
RTS0040754,149
RTS0040755,120
RTS0040756,135
RTS0040757,132
RTS0040758,132
RTS0040759,121
RTS0040760,143
RTS0040761,125
RTS0040762,132
RTS0040763,149
RTS0040764,140
RTS0040765,160
RTS0040766,147
RTS0040767,148
RTS0040768,153
RTS0040769,178
RTS0040770,121
RTS0040771,134
RTS0040772,122
RTS0040773,133
RTS0040774,138
RTS0040775,126
RTS0040776,102
RTS0040777,115
RTS0040778,123
RTS0040779,120
RTS0040780,127
RTS0040781,146
RTS0040782,189
RTS0040783,120
RTS0040784,146
RTS0040785,145
RTS0040786,116
RTS0040787,123
RTS0040788,140
RTS0040789,130
RTS0040790,125
RTS0040791,143
RTS0040792,161
RTS0040793,114
RTS0040794,93
RTS0040795,102
RTS0040796,255
RTS0040797,134
RTS0040798,144
RTS0040799,130
RTS0040800,132
RTS0040801,133
RTS0040802,142
RTS0040803,154
RTS0040804,126
RTS0040805,121
RTS0040806,121
RTS0040807,158
RTS0040808,112
RTS0040809,136
RTS0040810,143
RTS0040811,150
RTS0040812,149
RTS0040813,114
RTS0040814,156
RTS0040815,133
RTS0040816,117
RTS0040817,100
RTS0040818,185
RTS0040819,145
RTS0040820,164
RTS0040821,151
RTS0040822,199
RTS0040823,141
RTS0040824,116
RTS0040825,174
RTS0040826,159
RTS0040827,155
RTS0040828,173
RTS0040830,182
RTS0040831,121
RTS0040832,146
RTS0040833,144
RTS0040834,124
RTS0040836,141
RTS0040837,151
RTS0040838,121
RTS0040839,133
RTS0040840,140
RTS0040841,129
RTS0040842,155
RTS0040843,120
RTS0040844,122
RTS0040845,158
RTS0040846,160
RTS0040847,158
RTS0040848,136
RTS0040849,145
RTS0040850,176
RTS0040851,120
RTS0040852,90
RTS0040853,151
RTS0040854,175
RTS0040855,159
RTS0040856,130
RTS0040857,175
RTS0040858,142
RTS0040859,94
RTS0040860,123
RTS0040861,178
RTS0040862,162
RTS0040863,149
RTS0040864,176
RTS0040865,157
RTS0040866,114
RTS0040867,137
RTS0040868,147
RTS0040869,136
RTS0040870,150
RTS0040871,124
RTS0040872,126
RTS0040873,101
RTS0040874,141
RTS0040875,136
RTS0040876,116
RTS0040877,142
RTS0040878,121
RTS0040879,123
RTS0040880,181
RTS0040881,129
RTS0040882,109
RTS0040883,127
RTS0040884,134
RTS0040885,140
RTS0040886,109
RTS0040887,126
RTS0040888,153
RTS0040889,155
RTS0040890,153
RTS0040891,123
RTS0040892,189
RTS0040893,109
RTS0040894,107
RTS0040895,127
RTS0040896,101
RTS0040897,139
RTS0040898,133
RTS0040899,92
RTS0040900,111
RTS0040901,132
RTS0040902,129
RTS0040903,85
RTS0040904,143
RTS0040905,134
RTS0040906,121
RTS0040907,135
RTS0040908,135
RTS0040909,142
RTS0040910,109
RTS0040911,142
RTS0040912,111
RTS0040913,97
RTS0040914,109
RTS0040915,114
RTS0040916,161
RTS0040917,139
RTS0040918,137
RTS0040919,114
RTS0040920,131
RTS0040921,128
RTS0040922,98
RTS0040923,126
RTS0040924,128
RTS0040925,129
RTS0040926,101
RTS0040927,80
RTS0040928,144
RTS0040929,114
RTS0040930,112
RTS0040931,129
RTS0040932,146
RTS0040933,96
RTS0040934,113
RTS0040935,136
RTS0040936,117
RTS0040937,140
RTS0040938,135
RTS0040939,140
RTS0040940,126
RTS0040941,153
RTS0040942,118
RTS0040943,113
RTS0040944,172
RTS0040945,132
RTS0040946,133
RTS0040947,136
RTS0040948,148
RTS0040949,136
RTS0040950,139
RTS0040951,168
RTS0040952,115
RTS0040953,88
RTS0040954,106
RTS0040955,125
RTS0040956,142
RTS0040957,112
RTS0040958,137
RTS0040959,137
RTS0040960,131
RTS0040961,142
RTS0040962,112
RTS0040963,162
RTS0040964,152
RTS0040965,134
RTS0040966,160
RTS0040967,164
RTS0040968,173
RTS0040969,120
RTS0040970,155
RTS0040971,199
RTS0040972,160
RTS0040973,161
RTS0040974,146
RTS0040975,142
RTS0040976,128
RTS0040977,143
RTS0040978,120
RTS0040979,165
RTS0040980,121
RTS0040981,116
RTS0040982,169
RTS0040983,148
RTS0040984,140
RTS0040985,138
RTS0040986,180
RTS0040987,168
RTS0040988,158
RTS0040989,150
RTS0040990,131
RTS0040991,202
RTS0040992,93
RTS0040993,138
RTS0040994,160
RTS0040995,141
RTS0040996,108
RTS0040997,174
RTS0040998,121
RTS0040999,126
RTS0041000,139
RTS0041001,115
RTS0041002,143
RTS0041003,131
RTS0041004,138
RTS0041005,132
RTS0041006,139
RTS0041007,117
RTS0041008,142
RTS0041009,146
RTS0041010,106
RTS0041011,130
RTS0041012,114
RTS0041013,119
RTS0041014,142
RTS0041015,132
RTS0041016,123
RTS0041017,137
RTS0041018,147
RTS0041019,127
RTS0041020,142
RTS0041021,115
RTS0041022,132
RTS0041023,117
RTS0041024,169
RTS0041025,130
RTS0041026,168
RTS0041027,108
RTS0041028,143
RTS0041029,126
RTS0041030,134
RTS0041031,133
RTS0041032,145
RTS0041033,119
RTS0041034,130
RTS0041035,116
RTS0041036,151
RTS0041037,132
RTS0041038,137
RTS0041039,107
RTS0041040,131
RTS0041041,126
RTS0041042,113
RTS0041043,141
RTS0041044,118
RTS0041045,139
RTS0041046,133
RTS0041047,136
RTS0041048,105
RTS0041049,138
RTS0041050,138
RTS0041051,163
RTS0041052,120
RTS0041053,132
RTS0041054,144
RTS0041055,132
RTS0041056,133
RTS0041057,133
RTS0041058,167
RTS0041059,109
RTS0041060,149
RTS0041061,132
RTS0041062,121
RTS0041063,163
RTS0041064,112
RTS0041066,155
RTS0041067,156
RTS0041068,130
RTS0041069,156
RTS0041070,251
RTS0041071,146
RTS0041072,138
RTS0041073,139
RTS0041074,103
RTS0041075,181
RTS0041076,142
RTS0041077,153
RTS0041078,169
RTS0041079,127
RTS0041080,151
RTS0041081,180
RTS0041082,137
RTS0041083,150
RTS0041084,143
RTS0041085,117
RTS0041086,164
RTS0041087,124
RTS0041088,194
RTS0041089,139
RTS0041090,122
RTS0041091,147
RTS0041092,163
RTS0041093,128
RTS0041094,151
RTS0041095,134
RTS0041096,103
RTS0041097,170
RTS0041098,95
RTS0041099,160
RTS0041100,118
RTS0041101,164
RTS0041102,135
RTS0041103,144
RTS0041104,146
RTS0041105,171
RTS0041106,159
RTS0041107,148
RTS0041108,120
RTS0041109,175
RTS0041110,151
RTS0041111,122
RTS0041112,142
RTS0041113,150
RTS0041114,144
RTS0041115,179
RTS0041116,138
RTS0041117,155
RTS0041118,145
RTS0041119,111
RTS0041120,143
RTS0041121,168
RTS0041122,187
RTS0041123,162
RTS0041124,90
RTS0041125,130
RTS0041126,135
RTS0041127,143
RTS0041128,188
RTS0041129,139
RTS0041130,145
RTS0041131,114
RTS0041132,129
RTS0041133,132
RTS0041134,148
RTS0041135,173
RTS0041136,155
RTS0041137,135
RTS0041138,163
RTS0041139,210
RTS0041140,160
RTS0041141,131
RTS0041142,147
RTS0041143,106
RTS0041144,118
RTS0041145,138
RTS0041146,126
RTS0041147,130
RTS0041148,160
RTS0041149,168
RTS0041150,125
RTS0041151,148
RTS0041152,119
RTS0041153,128
RTS0041154,145
RTS0041155,132
RTS0041156,189
RTS0041157,151
RTS0041158,151
RTS0041159,146
RTS0041160,125
RTS0041161,163
RTS0041162,131
RTS0041163,144
RTS0041164,149
RTS0041165,109
RTS0041166,132
RTS0041167,145
RTS0041168,148
RTS0041169,134
RTS0041170,130
RTS0041171,128
RTS0041172,125
RTS0041173,124
RTS0041174,152
RTS0041175,141
RTS0041176,135
RTS0041177,130
RTS0041178,133
RTS0041179,108
RTS0041180,131
RTS0041181,125
RTS0041182,129
RTS0041183,150
RTS0041184,117
RTS0041185,133
RTS0041186,134
RTS0041187,160
RTS0041188,126
RTS0041189,173
RTS0041190,177
RTS0041191,147
RTS0041192,146
RTS0041193,147
RTS0041194,115
RTS0041195,129
RTS0041196,161
RTS0041197,142
RTS0041198,165
RTS0041199,173
RTS0041200,135
RTS0041201,126
RTS0041202,156
RTS0041203,163
RTS0041204,151
RTS0041205,128
RTS0041206,144
RTS0041207,138
RTS0041208,150
RTS0041209,149
RTS0041210,79
RTS0041211,142
RTS0041212,121
RTS0041213,166
RTS0041214,161
RTS0041215,124
RTS0041216,186
RTS0041217,171
RTS0041218,118
RTS0041219,160
RTS0041220,139
RTS0041221,161
RTS0041222,76
RTS0041223,121
RTS0041224,125
RTS0041225,140
RTS0041226,165
RTS0041227,165
RTS0041228,111
RTS0041229,161
RTS0041230,121
RTS0041231,157
RTS0041232,155
RTS0041233,136
RTS0041234,163
RTS0041235,154
RTS0041236,142
RTS0041237,122
RTS0041238,114
RTS0041239,148
RTS0041240,165
RTS0041241,194
RTS0041242,174
RTS0041243,143
RTS0041244,150
RTS0041246,120
RTS0041247,176
RTS0041248,107
RTS0041249,117
RTS0041250,156
RTS0041251,154
RTS0041252,154
RTS0041253,165
RTS0041254,170
RTS0041255,119
RTS0041256,108
RTS0041257,158
RTS0041258,123
RTS0041259,147
RTS0041260,154
RTS0041261,165
RTS0041262,167
RTS0041263,183
RTS0041265,211
RTS0041266,189
RTS0041267,149
RTS0041268,159
RTS0041269,175
RTS0041270,161
RTS0041271,210
RTS0041272,160
RTS0041273,116
RTS0041274,167
RTS0041275,158
RTS0041276,168
RTS0041277,129
RTS0041278,156
RTS0041279,149
RTS0041280,128
RTS0041281,137
RTS0041282,117
RTS0041283,154
RTS0041284,133
RTS0041285,123
RTS0041286,130
RTS0041287,127
RTS0041288,133
RTS0041289,170
RTS0041290,159
RTS0041291,121
RTS0041292,161
RTS0041293,167
RTS0041294,118
RTS0041295,154
RTS0041296,177
RTS0041297,157
RTS0041298,134
RTS0041299,149
RTS0041300,159
RTS0041301,138
RTS0041302,130
RTS0041303,157
RTS0041304,140
RTS0041305,135
RTS0041306,153
RTS0041307,127
RTS0041308,141
RTS0041309,140
RTS0041310,167
RTS0041311,132
RTS0041312,133
RTS0041313,134
RTS0041314,169
RTS0041315,130
RTS0041316,146
RTS0041317,151
RTS0041318,133
RTS0041319,124
RTS0041320,150
RTS0041321,165
RTS0041322,113
RTS0041323,131
RTS0041324,140
RTS0041325,157
RTS0041326,118
RTS0041327,126
RTS0041328,189
RTS0041329,129
RTS0041330,146
RTS0041331,134
RTS0041332,137
RTS0041333,153
RTS0041334,122
RTS0041335,167
RTS0041346,142
RTS0041347,164
RTS0041348,110
RTS0041349,193
RTS0041350,181
RTS0041351,130
RTS0041352,173
RTS0041353,142
RTS0041354,175
RTS0041355,143
RTS0041356,127
RTS0041357,101
RTS0041358,121
RTS0041359,133
RTS0041360,126
RTS0041361,151
RTS0041362,161
RTS0041363,180
RTS0041364,123
RTS0041365,146
RTS0041366,115
RTS0041367,111
RTS0041368,157
RTS0041369,137
RTS0041370,123
RTS0041371,177
RTS0041372,167
RTS0041373,131
RTS0041374,133
RTS0041375,144
RTS0041376,294
RTS0041377,106
RTS0041378,115
RTS0041379,101
RTS0041380,128
RTS0041381,145
RTS0041382,128
RTS0041383,107
RTS0041384,186
RTS0041385,176
RTS0041386,135
RTS0041387,123
RTS0041388,167
RTS0041389,127
RTS0041390,150
RTS0041391,118
RTS0041392,141
RTS0041393,109
RTS0041394,121
RTS0041395,121
RTS0041396,110
RTS0041397,123
RTS0041398,147
RTS0041399,110
RTS0041400,113
RTS0041401,151
RTS0041402,184
RTS0041403,118
RTS0041404,119
RTS0041405,142
RTS0041406,159
RTS0041407,149
RTS0041408,106
RTS0041409,118
RTS0041410,115
RTS0041411,125
RTS0041412,138
RTS0041413,108
RTS0041414,136
RTS0041415,167
RTS0041416,111
RTS0041417,106
RTS0041418,114
RTS0041419,134
RTS0041420,135
RTS0041421,142
RTS0041422,126
RTS0041423,131
RTS0041424,134
RTS0041425,163
RTS0041426,145
RTS0041427,137
RTS0041428,138
RTS0041429,138
RTS0041430,161
RTS0041431,170
RTS0041432,126
RTS0041433,145
RTS0041434,143
RTS0041435,124
RTS0041436,153
RTS0041437,94
RTS0041438,124
RTS0041439,151
RTS0041440,145
RTS0041441,170
RTS0041442,130
RTS0041443,211
RTS0041444,175
RTS0041445,120
RTS0041446,151
RTS0041447,145
RTS0041448,133
RTS0041449,157
RTS0041450,143
RTS0041451,162
RTS0041452,177
RTS0041453,192
RTS0041454,146
RTS0041455,142
RTS0041456,137
RTS0041457,128
RTS0041458,118
RTS0041459,156
RTS0041460,100
RTS0041461,108
RTS0041462,143
RTS0041463,133
RTS0041464,114
RTS0041465,151
RTS0041466,136
RTS0041467,169
RTS0041468,187
RTS0041469,130
RTS0041470,155
RTS0041471,138
RTS0041472,108
RTS0041473,134
RTS0041474,123
RTS0041475,127
RTS0041476,139
RTS0041477,122
RTS0041478,97
RTS0041479,117
RTS0041480,124
RTS0041481,122
RTS0041482,114
RTS0041483,100
RTS0041484,137
RTS0041485,120
RTS0041486,115
RTS0041487,153
RTS0041488,142
RTS0041489,129
RTS0041490,127
RTS0041491,245
RTS0041492,103
RTS0041493,135
RTS0041494,116
RTS0041495,106
RTS0041496,142
RTS0041497,141
RTS0041498,125
RTS0041499,137
RTS0041500,134
RTS0041501,127
RTS0041502,116
RTS0041503,126
RTS0041504,132
RTS0041505,129
RTS0041506,161
RTS0041507,107
RTS0041508,107
RTS0041509,138
RTS0041510,155
RTS0041511,124
RTS0041512,130
RTS0041513,136
RTS0041514,132
RTS0041515,148
RTS0041516,141
RTS0041517,146
RTS0041518,114
RTS0041519,126
RTS0041520,124
RTS0041521,127
RTS0041522,170
RTS0041523,143
RTS0041524,154
RTS0041525,131
RTS0041526,131
RTS0041527,108
RTS0041528,161
RTS0041529,92
RTS0041530,196
RTS0041531,131
RTS0041532,120
RTS0041533,106
RTS0041534,120
RTS0041535,96
RTS0041536,121
RTS0041537,117
RTS0041538,127
RTS0041540,115
RTS0041541,119
RTS0041542,117
RTS0041543,94
RTS0041544,119
RTS0041545,142
RTS0041546,90
RTS0041547,127
RTS0041548,125
RTS0041549,120
RTS0041550,129
RTS0041551,155
RTS0041552,129
RTS0041553,131
RTS0041554,134
RTS0041555,145
RTS0041556,126
RTS0041557,102
RTS0041558,125
RTS0041559,143
RTS0041560,105
RTS0041561,94
RTS0041562,169
RTS0041563,145
RTS0041564,135
RTS0041565,167
RTS0041566,133
RTS0041567,148
RTS0041568,149
RTS0041569,101
RTS0041570,126
RTS0041571,114
RTS0041572,89
RTS0041573,130
RTS0041574,108
RTS0041575,123
RTS0041576,135
RTS0041577,103
RTS0041578,131
RTS0041579,94
RTS0041580,154
RTS0041581,110
RTS0041582,171
RTS0041583,137
RTS0041584,138
RTS0041585,137
RTS0041586,104
RTS0041587,165
RTS0041588,136
RTS0041589,143
RTS0041590,117
RTS0041591,111
RTS0041592,145
RTS0041593,115
RTS0041594,141
RTS0041595,125
RTS0041596,93
RTS0041597,131
RTS0041598,182
RTS0041599,108
RTS0041600,122
RTS0041601,142
RTS0041602,146
RTS0041603,147
RTS0041604,163
RTS0041605,147
RTS0041606,104
RTS0041607,101
RTS0041608,118
RTS0041609,143
RTS0041610,127
RTS0041611,131
RTS0041612,163
RTS0041613,134
RTS0041614,129
RTS0041615,152
RTS0041616,172
RTS0041617,138
RTS0041618,141
RTS0041619,131
RTS0041620,174
RTS0041621,168
RTS0041622,87
RTS0041623,123
RTS0041624,159
RTS0041625,140
RTS0041626,154
RTS0041627,116
RTS0041628,92
RTS0041629,109
RTS0041630,112
RTS0041631,147
RTS0041632,147
RTS0041633,198
RTS0041634,215
RTS0041635,167
RTS0041636,147
RTS0041637,146
RTS0041638,155
RTS0041639,113
RTS0041640,119
RTS0041641,154
RTS0041642,131
RTS0041643,140
RTS0041644,131
RTS0041645,146
RTS0041646,127
RTS0041647,139
RTS0041648,150
RTS0041649,143
RTS0041650,130
RTS0041651,151
RTS0041652,155
RTS0041653,145
RTS0041654,143
RTS0041655,148
RTS0041656,148
RTS0041657,168
RTS0041658,195
RTS0041659,128
RTS0041660,136
RTS0041661,159
RTS0041662,128
RTS0041663,121
RTS0041664,120
RTS0041665,123
RTS0041666,220
RTS0041667,126
RTS0041668,143
RTS0041669,148
RTS0041670,168
RTS0041671,165
RTS0041672,133
RTS0041673,115
RTS0041674,161
RTS0041675,119
RTS0041676,149
RTS0041677,165
RTS0041678,106
RTS0041679,184
RTS0041680,239
RTS0041681,131
RTS0041682,168
RTS0041683,130
RTS0041684,173
RTS0041685,197
RTS0041686,131
RTS0041687,72
RTS0041688,145
RTS0041689,84
RTS0041690,108
RTS0041691,186
RTS0041692,108
RTS0041693,134
RTS0041694,135
RTS0041695,122
RTS0041696,124
RTS0041697,134
RTS0041698,105
RTS0041699,101
RTS0041700,94
RTS0041701,102
RTS0041702,95
RTS0041703,130
RTS0041704,119
RTS0041705,154
RTS0041706,110
RTS0041707,114
RTS0041708,163
RTS0041709,149
RTS0041710,116
RTS0041711,112
RTS0041712,115
RTS0041713,143
RTS0041714,108
RTS0041715,99
RTS0041716,136
RTS0041717,107
RTS0041718,161
RTS0041719,126
RTS0041720,148
RTS0041721,143
RTS0041722,113
RTS0041723,154
RTS0041724,115
RTS0041725,114
RTS0041726,133
RTS0041727,97
RTS0041728,122
RTS0041729,116
RTS0041730,137
RTS0041731,133
RTS0041732,133
RTS0041733,125
RTS0041734,92
RTS0041735,168
RTS0041736,121
RTS0041737,102
RTS0041738,151
RTS0041739,147
RTS0041740,107
RTS0041741,143
RTS0041742,130
RTS0041743,167
RTS0041744,141
RTS0041745,101
RTS0041746,194
RTS0041747,188
RTS0041748,164
RTS0041749,146
RTS0041750,141
RTS0041751,104
RTS0041752,93
RTS0041753,127
RTS0041754,119
RTS0041755,112
RTS0041756,126
RTS0041757,123
RTS0041758,96
RTS0041759,126
RTS0041760,114
RTS0041761,120
RTS0041762,126
RTS0041763,201
RTS0041764,135
RTS0041765,157
RTS0041766,124
RTS0041767,119
RTS0041768,130
RTS0041769,142
RTS0041770,158
RTS0041771,109
RTS0041772,141
RTS0041773,123
RTS0041774,173
RTS0041775,137
RTS0041776,138
RTS0041777,143
RTS0041778,137
RTS0041779,151
RTS0041780,145
RTS0041781,128
RTS0041782,113
RTS0041783,114
RTS0041784,168
RTS0041785,146
RTS0041786,93
RTS0041787,178
RTS0041788,111
RTS0041789,117
RTS0041790,127
RTS0041791,126
RTS0041793,123
RTS0041794,126
RTS0041795,99
RTS0041796,130
RTS0041797,170
RTS0041798,130
RTS0041799,122
RTS0041800,96
RTS0041801,100
RTS0041802,120
RTS0041803,106
RTS0041804,134
RTS0041805,126
RTS0041806,109
RTS0041807,91
RTS0041808,139
RTS0041809,127
RTS0041810,101
RTS0041811,198
RTS0041812,151
RTS0041813,169
RTS0041814,104
RTS0041815,145
RTS0041816,147
RTS0041817,136
RTS0041818,136
RTS0041819,165
RTS0041820,209
RTS0041821,146
RTS0041822,163
RTS0041823,103
RTS0041824,158
RTS0041825,118
RTS0041826,170
RTS0041827,151
RTS0041828,152
RTS0041829,127
RTS0041830,104
RTS0041831,107
RTS0041832,149
RTS0041833,113
RTS0041834,117
RTS0041835,139
RTS0041836,164
RTS0041837,116
RTS0041838,133
RTS0041839,149
RTS0041840,112
RTS0041841,115
RTS0041842,121
RTS0041843,137
RTS0041844,137
RTS0041845,139
RTS0041846,105
RTS0041847,107
RTS0041848,120
RTS0041849,124
RTS0041850,125
RTS0041851,128
RTS0041852,155
RTS0041853,121
RTS0041854,119
RTS0041855,147
RTS0041856,97
RTS0041857,194
RTS0041858,130
RTS0041859,107
RTS0041860,130
RTS0041861,148
RTS0041862,144
RTS0041863,135
RTS0041864,157
RTS0041865,146
RTS0041866,133
RTS0041867,147
RTS0041868,136
RTS0041869,94
RTS0041870,139
RTS0041871,167
RTS0041872,110
RTS0041873,130
RTS0041874,192
RTS0041875,136
RTS0041876,134
RTS0041877,136
RTS0041878,131
RTS0041879,119
RTS0041880,178
RTS0041881,182
RTS0041882,148
RTS0041883,131
RTS0041884,149
RTS0041885,160
RTS0041886,132
RTS0041887,173
RTS0041888,180
RTS0041889,125
RTS0041890,127
RTS0041891,142
RTS0041892,149
RTS0041893,150
RTS0041894,135
RTS0041895,163
RTS0041896,113
RTS0041897,152
RTS0041898,186
RTS0041899,143
RTS0041900,135
RTS0041901,203
RTS0041902,123
RTS0041903,187
RTS0041904,142
RTS0041905,190
RTS0041906,191
RTS0041907,129
RTS0041908,144
RTS0041909,134
RTS0041910,123
RTS0041911,148
RTS0041912,131
RTS0041913,169
RTS0041914,119
RTS0041915,179
RTS0041916,147
RTS0041917,170
RTS0041918,122
RTS0041919,163
RTS0041920,163
RTS0041922,238
RTS0041923,140
RTS0041924,131
RTS0041925,161
RTS0041926,126
RTS0041927,110
RTS0041928,157
RTS0041929,124
RTS0041930,200
RTS0041931,139
RTS0041932,179
RTS0041933,120
RTS0041934,106
RTS0041935,120
RTS0041936,136
RTS0041937,137
RTS0041938,134
RTS0041939,108
RTS0041940,131
RTS0041941,120
RTS0041942,115
RTS0041943,125
RTS0041944,143
RTS0041945,132
RTS0041946,172
RTS0041947,149
RTS0041948,109
RTS0041949,155
RTS0041950,130
RTS0041951,128
RTS0041952,156
RTS0041953,117
RTS0041954,144
RTS0041955,137
RTS0041956,134
RTS0041957,134
RTS0041958,145
RTS0041959,179
RTS0041960,129
RTS0041961,107
RTS0041962,146
RTS0041963,139
RTS0041964,212
RTS0041965,135
RTS0041966,139
RTS0041967,177
RTS0041968,149
RTS0041969,130
RTS0041971,145
RTS0041972,140
RTS0041973,121
RTS0041974,120
RTS0041975,179
RTS0041976,84
RTS0041977,166
RTS0041978,139
RTS0041979,114
RTS0041980,119
RTS0041981,124
RTS0041982,146
RTS0041983,176
RTS0041984,106
RTS0041985,137
RTS0041986,180
RTS0041987,206
RTS0041988,157
RTS0041989,132
RTS0041990,164
RTS0041991,144
RTS0041992,170
RTS0041993,142
RTS0041994,154
RTS0041995,147
RTS0041996,114
RTS0041997,189
RTS0041998,139
RTS0041999,178
RTS0042000,151
RTS0042001,141
RTS0042002,128
RTS0042003,134
RTS0042004,105
RTS0042005,152
RTS0042006,115
RTS0042007,149
RTS0042008,141
RTS0042009,147
RTS0042010,130
RTS0042011,211
RTS0042012,159
RTS0042013,129
RTS0042014,158
RTS0042015,165
RTS0042016,117
RTS0042017,157
RTS0042018,89
RTS0042019,138
RTS0042020,117
RTS0042021,110
RTS0042022,116
RTS0042023,123
RTS0042024,156
RTS0042025,138
RTS0042026,125
RTS0042027,141
RTS0042028,137
RTS0042029,119
RTS0042030,109
RTS0042031,161
RTS0042032,142
RTS0042033,150
RTS0042034,150
RTS0042035,136
RTS0042036,103
RTS0042037,143
RTS0042038,130
RTS0042039,156
RTS0042040,137
RTS0042041,126
RTS0042042,98
RTS0042043,93
RTS0042044,133
RTS0042045,118
RTS0042046,170
RTS0042047,155
RTS0042048,125
RTS0042049,111
RTS0042050,134
RTS0042051,151
RTS0042052,137
RTS0042053,134
RTS0042054,114
RTS0042055,113
RTS0042056,170
RTS0042057,115
RTS0042058,115
RTS0042059,114
RTS0042060,118
RTS0042061,120
RTS0042062,165
RTS0042063,157
RTS0042064,126
RTS0042065,148
RTS0042066,170
RTS0042067,188
RTS0042068,185
RTS0042069,134
RTS0042071,147
RTS0042072,105
RTS0042073,136
RTS0042074,155
RTS0042075,155
RTS0042076,156
RTS0042077,99
RTS0042078,106
RTS0042079,137
RTS0042080,123
RTS0042081,130
RTS0042082,154
RTS0042083,104
RTS0042084,119
RTS0042085,121
RTS0042086,85
RTS0042087,123
RTS0042088,110
RTS0042089,106
RTS0042090,124
RTS0042091,183
RTS0042092,172
RTS0042093,127
RTS0042094,105
RTS0042095,129
RTS0042096,204
RTS0042097,118
RTS0042098,145
RTS0042099,151
RTS0042100,156
RTS0042101,143
RTS0042102,137
RTS0042103,128
RTS0042104,117
RTS0042105,162
RTS0042106,170
RTS0042107,151
RTS0042108,107
RTS0042109,151
RTS0042110,138
RTS0042111,153
RTS0042112,158
RTS0042113,184
RTS0042114,151
RTS0042115,139
RTS0042116,121
RTS0042117,150
RTS0042118,106
RTS0042119,125
RTS0042120,136
RTS0042121,154
RTS0042122,153
RTS0042123,160
RTS0042124,73
RTS0042125,107
RTS0042126,132
RTS0042127,149
RTS0042128,188
RTS0042129,127
RTS0042130,155
RTS0042131,169
RTS0042132,131
RTS0042133,173
RTS0042134,159
RTS0042135,161
RTS0042136,121
RTS0042137,190
RTS0042138,117
RTS0042139,144
RTS0042140,150
RTS0042141,157
RTS0042142,179
RTS0042143,164
RTS0042144,165
RTS0042145,113
RTS0042146,153
RTS0042147,132
RTS0042148,170
RTS0042149,173
RTS0042150,127
RTS0042151,135
RTS0042152,135
RTS0042153,139
RTS0042154,155
RTS0042155,131
RTS0042156,155
RTS0042157,132
RTS0042158,141
RTS0042159,111
RTS0042160,112
RTS0042161,122
RTS0042162,148
RTS0042163,143
RTS0042164,168
RTS0042165,134
RTS0042166,171
RTS0042167,166
RTS0042168,147
RTS0042169,164
RTS0042170,153
RTS0042171,163
RTS0042172,134
RTS0042173,159
RTS0042174,123
RTS0042175,152
RTS0042176,157
RTS0042177,165
RTS0042178,208
RTS0042179,165
RTS0042180,134
RTS0042181,126
RTS0042182,123
RTS0042183,120
RTS0042184,157
RTS0042185,134
RTS0042186,151
RTS0042187,136
RTS0042188,118
RTS0042189,139
RTS0042190,148
RTS0042191,277
RTS0042192,195
RTS0042193,144
RTS0042194,156
RTS0042195,117
RTS0042196,118
RTS0042197,152
RTS0042198,124
RTS0042199,149
RTS0042200,102
RTS0042201,138
RTS0042202,98
RTS0042203,119
RTS0042204,101
RTS0042205,110
RTS0042206,121
RTS0042207,144
RTS0042208,110
RTS0042209,127
RTS0042210,144
RTS0042211,109
RTS0042212,142
RTS0042213,123
RTS0042214,102
RTS0042215,137
RTS0042216,143
RTS0042217,125
RTS0042218,124
RTS0042219,110
RTS0042220,191
RTS0042221,106
RTS0042222,145
RTS0042223,125
RTS0042224,127
RTS0042225,156
RTS0042226,138
RTS0042227,144
RTS0042228,137
RTS0042229,109
RTS0042230,161
RTS0042231,135
RTS0042232,128
RTS0042233,167
RTS0042234,157
RTS0042235,133
RTS0042236,159
RTS0042237,144
RTS0042238,143
RTS0042239,107
RTS0042240,127
RTS0042241,115
RTS0042242,114
RTS0042243,164
RTS0042244,141
RTS0042245,130
RTS0042246,166
RTS0042247,139
RTS0042248,192
RTS0042249,136
RTS0042250,130
RTS0042251,122
RTS0042252,132
RTS0042253,128
RTS0042254,161
RTS0042255,134
RTS0042256,165
RTS0042257,130
RTS0042258,116
RTS0042259,120
RTS0042260,116
RTS0042261,139
RTS0042262,148
RTS0042263,173
RTS0042264,165
RTS0042265,153
RTS0042266,163
RTS0042267,136
RTS0042268,97
RTS0042269,82
RTS0042270,111
RTS0042271,142
RTS0042272,118
RTS0042273,147
RTS0042274,116
RTS0042275,107
RTS0042276,129
RTS0042277,114
RTS0042278,142
RTS0042279,136
RTS0042280,156
RTS0042281,84
RTS0042282,87
RTS0042283,108
RTS0042284,103
RTS0042285,100
RTS0042286,133
RTS0042287,149
RTS0042288,166
RTS0042289,159
RTS0042290,129
RTS0042291,122
RTS0042292,131
RTS0042293,101
RTS0042294,108
RTS0042295,130
RTS0042296,116
RTS0042297,141
RTS0042298,110
RTS0042299,151
RTS0042300,128
RTS0042301,117
RTS0042302,117
RTS0042303,127
RTS0042304,148
RTS0042305,127
RTS0042306,123
RTS0042307,139
RTS0042308,175
RTS0042309,125
RTS0042310,161
RTS0042311,107
RTS0042312,103
RTS0042313,128
RTS0042314,141
RTS0042315,140
RTS0042316,118
RTS0042317,135
RTS0042318,111
RTS0042319,120
RTS0042320,128
RTS0042321,128
RTS0042322,124
RTS0042323,119
RTS0042324,123
RTS0042325,121
RTS0042326,122
RTS0042327,147
RTS0042328,141
RTS0042329,149
RTS0042330,153
RTS0042331,117
RTS0042332,122
RTS0042333,126
RTS0042334,108
RTS0042335,131
RTS0042336,123
RTS0042337,145
RTS0042338,128
RTS0042339,111
RTS0042340,118
RTS0042341,128
RTS0042342,103
RTS0042343,127
RTS0042344,107
RTS0042345,107
RTS0042346,174
RTS0042347,150
RTS0042348,124
RTS0042349,112
RTS0042350,132
RTS0042351,103
RTS0042352,146
RTS0042353,143
RTS0042354,136
RTS0042355,101
RTS0042356,128
RTS0042357,132
RTS0042358,133
RTS0042359,163
RTS0042360,132
RTS0042361,125
RTS0042362,144
RTS0042363,131
RTS0042364,159
RTS0042365,98
RTS0042366,116
RTS0042367,114
RTS0042368,124
RTS0042369,108
RTS0042370,143
RTS0042371,136
RTS0042372,148
RTS0042373,172
RTS0042374,112
RTS0042375,106
RTS0042376,125
RTS0042377,97
RTS0042378,101
RTS0042379,170
RTS0042380,80
RTS0042381,132
RTS0042382,156
RTS0042383,128
RTS0042384,131
RTS0042385,119
RTS0042386,110
RTS0042387,130
RTS0042388,128
RTS0042389,143
RTS0042390,88
RTS0042391,108
RTS0042392,136
RTS0042393,126
RTS0042394,122
RTS0042395,149
RTS0042396,126
RTS0042397,114
RTS0042398,124
RTS0042399,145
RTS0042400,127
RTS0042401,139
RTS0042402,116
RTS0042403,98
RTS0042404,88
RTS0042405,98
RTS0042406,156
RTS0042407,124
RTS0042408,138
RTS0042409,131
RTS0042410,144
RTS0042411,138
RTS0042412,107
RTS0042413,122
RTS0042414,142
RTS0042415,108
RTS0042416,169
RTS0042417,184
RTS0042418,199
RTS0042419,140
RTS0042420,163
RTS0042421,150
RTS0042422,120
RTS0042423,132
RTS0042424,145
RTS0042425,114
RTS0042426,143
RTS0042427,127
RTS0042428,123
RTS0042429,107
RTS0042430,108
RTS0042431,136
RTS0042432,164
RTS0042433,146
RTS0042434,159
RTS0042435,117
RTS0042436,155
RTS0042437,137
RTS0042438,139
RTS0042439,185
RTS0042440,156
RTS0042441,155
RTS0042442,135
RTS0042443,123
RTS0042444,165
RTS0042445,157
RTS0042446,144
RTS0042447,138
RTS0042448,151
RTS0042449,135
RTS0042450,126
RTS0042451,121
RTS0042452,118
RTS0042453,145
RTS0042454,145
RTS0042455,112
RTS0042456,142
RTS0042457,153
RTS0042458,159
RTS0042460,188
RTS0042461,158
RTS0042462,154
RTS0042463,123
RTS0042464,148
RTS0042465,144
RTS0042466,146
RTS0042467,113
RTS0042468,156
RTS0042469,160
RTS0042470,118
RTS0042471,159
RTS0042472,143
RTS0042473,149
RTS0042474,135
RTS0042475,165
RTS0042476,164
RTS0042477,118
RTS0042478,133
RTS0042479,128
RTS0042480,124
RTS0042481,100
RTS0042482,127
RTS0042483,151
RTS0042484,176
RTS0042485,113
RTS0042486,91
RTS0042487,107
RTS0042488,117
RTS0042489,106
RTS0042490,122
RTS0042491,101
RTS0042492,108
RTS0042493,137
RTS0042494,110
RTS0042495,104
RTS0042496,115
RTS0042497,94
RTS0042498,120
RTS0042499,132
RTS0042500,124
RTS0042501,130
RTS0042502,101
RTS0042503,119
RTS0042504,114
RTS0042505,166
RTS0042506,120
RTS0042507,158
RTS0042508,102
RTS0042509,137
RTS0042510,130
RTS0042515,137
RTS0042522,102
RTS0042526,111
RTS0042527,109
RTS0042528,112
RTS0042529,117
RTS0042530,93
RTS0042531,103
RTS0042532,114
RTS0042533,110
RTS0042534,86
RTS0042535,117
RTS0042536,140
RTS0042537,136
RTS0042538,127
RTS0042539,153
RTS0042540,124
RTS0042541,115
RTS0042542,111
RTS0042543,142
RTS0042544,117
RTS0042545,102
RTS0042546,111
RTS0042547,114
RTS0042548,129
RTS0042549,114
RTS0042550,113
RTS0042551,171
RTS0042552,105
RTS0042553,112
RTS0042554,129
RTS0042555,110
RTS0042556,143
RTS0042557,133
RTS0042558,99
RTS0042559,153
RTS0042560,124
RTS0042561,98
RTS0042562,106
RTS0042563,166
RTS0042564,127
RTS0042565,134
RTS0042566,156
RTS0042567,125
RTS0042568,164
RTS0042569,187
RTS0042570,141
RTS0042571,175
RTS0042572,129
RTS0042573,125
RTS0042574,118
RTS0042575,145
RTS0042576,117
RTS0042577,164
RTS0042578,115
RTS0042579,166
RTS0042580,113
RTS0042581,247
RTS0042582,229
RTS0042583,590
RTS0042584,198
RTS0042585,202
RTS0042586,108
RTS0042587,126
RTS0042588,128
RTS0042589,103
RTS0042590,96
RTS0042591,120
RTS0042592,136
RTS0042593,128
RTS0042594,121
RTS0042595,97
RTS0042596,147
RTS0042597,149
RTS0042598,159
RTS0042599,151
RTS0042600,93
RTS0042601,114
RTS0042602,121
RTS0042603,127
RTS0042604,244
RTS0042605,124
RTS0042606,134
RTS0042607,124
RTS0042608,142
RTS0042609,126
RTS0042610,116
RTS0042611,118
RTS0042612,146
RTS0042613,107
RTS0042614,153
RTS0042615,127
RTS0042616,121
RTS0042617,124
RTS0042618,169
RTS0042619,118
RTS0042620,133
RTS0042621,105
RTS0042622,126
RTS0042623,145
RTS0042624,114
RTS0042625,112
RTS0042626,142
RTS0042627,177
RTS0042628,95
RTS0042629,138
RTS0042630,121
RTS0042631,120
RTS0042633,111
RTS0042634,138
RTS0042635,120
RTS0042636,105
RTS0042637,156
RTS0042638,94
RTS0042639,122
RTS0042640,126
RTS0042641,132
RTS0042642,112
RTS0042643,76
RTS0042644,112
RTS0042645,113
RTS0042646,103
RTS0042647,116
RTS0042648,153
RTS0042649,124
RTS0042650,113
RTS0042651,102
RTS0042652,112
RTS0042653,107
RTS0042654,146
RTS0042655,129
RTS0042656,184
RTS0042657,102
RTS0042658,142
RTS0042659,110
RTS0042660,147
RTS0042661,125
RTS0042662,106
RTS0042663,120
RTS0042664,91
RTS0042665,92
RTS0042666,109
RTS0042667,126
RTS0042668,119
RTS0042669,133
RTS0042670,130
RTS0042671,111
RTS0042672,117
RTS0042673,113
RTS0042674,120
RTS0042675,125
RTS0042676,114
RTS0042678,119
RTS0042679,146
RTS0042680,142
RTS0042681,134
RTS0042682,133
RTS0042683,151
RTS0042684,124
RTS0042685,167
RTS0042686,193
RTS0042687,153
RTS0042688,126
RTS0042689,93
RTS0042690,122
RTS0042691,144
RTS0042692,101
RTS0042693,119
RTS0042694,17
RTS0042695,111
RTS0042696,128
RTS0042697,120
RTS0042698,93
RTS0042699,115
RTS0042700,113
RTS0042701,131
RTS0042702,124
RTS0042703,119
RTS0042704,146
RTS0042705,136
RTS0042706,111
RTS0042707,89
RTS0042708,118
RTS0042709,99
RTS0042710,134
RTS0042711,105
RTS0042712,120
RTS0042713,109
RTS0042714,112
RTS0042715,101
RTS0042716,113
RTS0042717,131
RTS0042718,135
RTS0042719,125
RTS0042720,130
RTS0042721,134
RTS0042722,103
RTS0042723,123
RTS0042724,160
RTS0042725,145
RTS0042726,103
RTS0042727,105
RTS0042728,147
RTS0042729,97
RTS0042730,129
RTS0042731,91
RTS0042732,103
RTS0042733,104
RTS0042734,113
RTS0042735,115
RTS0042736,123
RTS0042737,136
RTS0042738,126
RTS0042739,150
RTS0042740,114
RTS0042741,112
RTS0042742,127
RTS0042743,92
RTS0042744,119
RTS0042745,103
RTS0042746,138
RTS0042747,127
RTS0042748,127
RTS0042749,106
RTS0042750,118
RTS0042751,122
RTS0042752,128
RTS0042753,171
RTS0042754,86
RTS0042755,93
RTS0042756,113
RTS0042757,213
RTS0042758,92
RTS0042759,86
RTS0042760,115
RTS0042761,113
RTS0042762,107
RTS0042763,109
RTS0042764,130
RTS0042765,121
RTS0042766,155
RTS0042767,133
RTS0042768,169
RTS0042769,182
RTS0042770,154
RTS0042771,161
RTS0042772,195
RTS0042773,164
RTS0042774,249
RTS0042775,158
RTS0042776,95
RTS0042777,230
RTS0042778,149
RTS0042779,163
RTS0042780,153
RTS0042781,151
RTS0042782,136
RTS0042783,158
RTS0042784,167
RTS0042785,133
RTS0042786,134
RTS0042787,158
RTS0042788,143
RTS0042789,141
RTS0042790,132
RTS0042791,144
RTS0042792,125
RTS0042793,162
RTS0042794,155
RTS0042795,140
RTS0042796,155
RTS0042797,160
RTS0042798,109
RTS0042799,174
RTS0042800,161
RTS0042801,177
RTS0042802,176
RTS0042803,112
RTS0042804,125
RTS0042805,128
RTS0042806,126
RTS0042807,136
RTS0042808,132
RTS0042809,183
RTS0042810,159
RTS0042811,149
RTS0042812,147
RTS0042813,185
RTS0042814,193
RTS0042815,150
RTS0042816,170
RTS0042817,190
RTS0042818,163
RTS0042819,173
RTS0042820,150
RTS0042821,182
RTS0042822,134
RTS0042823,141
RTS0042824,161
RTS0042825,153
RTS0042826,117
RTS0042827,132
RTS0042828,155
RTS0042829,164
RTS0042830,142
RTS0042831,189
RTS0042832,163
RTS0042833,126
RTS0042834,159
RTS0042835,171
RTS0042836,147
RTS0042837,153
RTS0042838,172
RTS0042839,113
RTS0042840,168
RTS0042841,161
RTS0042842,124
RTS0042843,154
RTS0042844,139
RTS0042845,244
RTS0042846,149
RTS0042847,200
RTS0042848,186
RTS0042849,138
RTS0042850,150
RTS0042851,170
RTS0042852,117
RTS0042853,158
RTS0042854,170
RTS0042855,129
RTS0042856,99
RTS0042857,140
RTS0042858,165
RTS0042859,166
RTS0042860,162
RTS0042861,128
RTS0042862,101
RTS0042863,156
RTS0042864,136
RTS0042865,147
RTS0042866,136
RTS0042867,134
RTS0042868,114
RTS0042869,165
RTS0042870,124
RTS0042871,145
RTS0042872,109
RTS0042873,128
RTS0042874,97
RTS0042875,169
RTS0042876,182
RTS0042877,160
RTS0042878,163
RTS0042879,173
RTS0042880,166
RTS0042881,138
RTS0042882,131
RTS0042883,118
RTS0042884,173
RTS0042885,132
RTS0042886,127
RTS0042887,143
RTS0042888,139
RTS0042889,132
RTS0042890,152
RTS0042891,147
RTS0042892,178
RTS0042893,242
RTS0042894,124
RTS0042895,180
RTS0042896,168
RTS0042897,164
RTS0042898,104
RTS0042899,154
RTS0042900,142
RTS0042901,171
RTS0042902,128
RTS0042903,99
RTS0042904,141
RTS0042905,146
RTS0042906,153
RTS0042907,132
RTS0042908,122
RTS0042909,174
RTS0042910,142
RTS0042911,128
RTS0042912,151
RTS0042913,177
RTS0042914,138
RTS0042915,119
RTS0042916,119
RTS0042917,169
RTS0042918,155
RTS0042919,197
RTS0042920,153
RTS0042921,138
RTS0042922,142
RTS0042923,142
RTS0042924,119
RTS0042925,143
RTS0042926,152
RTS0042927,131
RTS0042928,136
RTS0042929,164
RTS0042930,106
RTS0042931,129
RTS0042932,109
RTS0042933,126
RTS0042934,112
RTS0042935,128
RTS0042936,153
RTS0042937,113
RTS0042938,259
RTS0042939,156
RTS0042940,162
RTS0042941,123
RTS0042942,149
RTS0042943,124
RTS0042944,120
RTS0042945,151
RTS0042946,149
RTS0042947,207
RTS0042948,109
RTS0042949,138
RTS0042950,108
RTS0042951,133
RTS0042952,141
RTS0042953,128
RTS0042954,131
RTS0042955,160
RTS0042956,118
RTS0042957,138
RTS0042958,128
RTS0042959,178
RTS0042960,138
RTS0042961,121
RTS0042962,116
RTS0042963,152
RTS0042964,134
RTS0042965,174
RTS0042966,102
RTS0042967,141
RTS0042968,135
RTS0042969,130
RTS0042970,151
RTS0042971,170
RTS0042972,119
RTS0042973,121
RTS0042974,126
RTS0042975,114
RTS0042976,155
RTS0042977,153
RTS0042978,148
RTS0042979,132
RTS0042980,128
RTS0042981,150
RTS0042982,137
RTS0042983,157
RTS0042984,129
RTS0042985,144
RTS0042986,126
RTS0042987,146
RTS0042988,149
RTS0042989,117
RTS0042990,110
RTS0042991,127
RTS0042992,136
RTS0042993,100
RTS0042994,134
RTS0042995,150
RTS0042996,150
RTS0042997,107
RTS0042998,149
RTS0042999,121
RTS0043000,171
RTS0043001,147
RTS0043002,158
RTS0043003,133
RTS0043004,148
RTS0043005,150
RTS0043006,103
RTS0043007,170
RTS0043008,127
RTS0043009,105
RTS0043010,145
RTS0043011,128
RTS0043012,168
RTS0043013,138
RTS0043014,191
RTS0043015,138
RTS0043016,146
RTS0043017,155
RTS0043018,130
RTS0043019,148
RTS0043020,130
RTS0043021,130
RTS0043022,143
RTS0043023,147
RTS0043024,165
RTS0043025,151
RTS0043026,125
RTS0043027,164
RTS0043028,196
RTS0043029,162
RTS0043030,172
RTS0043031,123
RTS0043032,140
RTS0043033,141
RTS0043034,125
RTS0043035,135
RTS0043036,135
RTS0043037,160
RTS0043038,160
RTS0043039,115
RTS0043040,113
RTS0043041,148
RTS0043042,136
RTS0043043,130
RTS0043044,128
RTS0043045,132
RTS0043046,124
RTS0043047,126
RTS0043048,157
RTS0043049,129
RTS0043050,117
RTS0043051,182
RTS0043052,140
RTS0043053,97
RTS0043054,108
RTS0043055,119
RTS0043056,135
RTS0043057,147
RTS0043058,130
RTS0043059,125
RTS0043060,137
RTS0043061,159
RTS0043062,104
RTS0043063,121
RTS0043064,158
RTS0043065,147
RTS0043066,150
RTS0043067,121
RTS0043068,154
RTS0043069,149
RTS0043070,176
RTS0043071,126
RTS0043072,135
RTS0043073,171
RTS0043074,130
RTS0043075,134
RTS0043076,124
RTS0043077,133
RTS0043078,132
RTS0043079,112
RTS0043080,135
RTS0043081,134
RTS0043082,149
RTS0043083,126
RTS0043084,125
RTS0043085,141
RTS0043086,162
RTS0043087,152
RTS0043088,122
RTS0043089,132
RTS0043090,134
RTS0043091,105
RTS0043092,125
RTS0043093,143
RTS0043094,165
RTS0043095,183
RTS0043096,143
RTS0043097,82
RTS0043098,166
RTS0043099,186
RTS0043100,158
RTS0043101,158
RTS0043102,113
RTS0043103,170
RTS0043104,202
RTS0043105,170
RTS0043106,195
RTS0043107,153
RTS0043108,125
RTS0043109,131
RTS0043110,173
RTS0043111,169
RTS0043112,154
RTS0043113,146
RTS0043114,143
RTS0043115,122
RTS0043116,206
RTS0043117,126
RTS0043118,110
RTS0043119,148
RTS0043120,178
RTS0043121,100
RTS0043122,137
RTS0043123,132
RTS0043124,141
RTS0043125,134
RTS0043126,155
RTS0043127,153
RTS0043128,140
RTS0043129,145
RTS0043130,172
RTS0043131,141
RTS0043132,112
RTS0043133,128
RTS0043134,136
RTS0043135,145
RTS0043136,148
RTS0043137,134
RTS0043138,142
RTS0043139,141
RTS0043140,124
RTS0043141,119
RTS0043142,125
RTS0043143,170
RTS0043144,117
RTS0043145,135
RTS0043146,145
RTS0043147,136
RTS0043148,141
RTS0043149,133
RTS0043150,103
RTS0043151,119
RTS0043152,180
RTS0043153,172
RTS0043154,140
RTS0043155,137
RTS0043156,128
RTS0043157,155
RTS0043159,166
RTS0043160,158
RTS0043161,156
RTS0043162,166
RTS0043163,210
RTS0043164,156
RTS0043165,207
RTS0043167,97
RTS0043168,169
RTS0043169,126
RTS0043170,146
RTS0043171,120
RTS0043172,181
RTS0043173,137
RTS0043174,115
RTS0043175,116
RTS0043176,108
RTS0043177,127
RTS0043178,175
RTS0043179,152
RTS0043180,128
RTS0043181,178
RTS0043182,162
RTS0043183,142
RTS0043184,119
RTS0043185,138
RTS0043186,197
RTS0043187,116
RTS0043188,148
RTS0043189,155
RTS0043190,160
RTS0043191,143
RTS0043192,149
RTS0043193,148
RTS0043194,141
RTS0043195,146
RTS0043196,288
RTS0043197,194
RTS0043198,158
RTS0043199,183
RTS0043200,136
RTS0043201,125
RTS0043202,142
RTS0043203,125
RTS0043204,174
RTS0043205,187
RTS0043206,129
RTS0043207,152
RTS0043208,166
RTS0043209,109
RTS0043210,127
RTS0043211,139
RTS0043212,141
RTS0043213,116
RTS0043214,157
RTS0043215,130
RTS0043216,124
RTS0043217,169
RTS0043218,150
RTS0043219,127
RTS0043220,145
RTS0043221,124
RTS0043222,174
RTS0043223,130
RTS0043224,112
RTS0043225,113
RTS0043226,193
RTS0043227,167
RTS0043228,139
RTS0043229,177
RTS0043230,145
RTS0043231,131
RTS0043232,135
RTS0043233,145
RTS0043234,132
RTS0043235,191
RTS0043236,109
RTS0043237,152
RTS0043238,181
RTS0043239,163
RTS0043240,186
RTS0043241,142
RTS0043242,170
RTS0043243,167
RTS0043244,157
RTS0043245,147
RTS0043246,140
RTS0043247,143
RTS0043248,118
RTS0043249,127
RTS0043250,176
RTS0043251,122
RTS0043252,183
RTS0043253,150
RTS0043254,185
RTS0043255,152
RTS0043256,158
RTS0043257,136
RTS0043258,138
RTS0043259,149
RTS0043260,104
RTS0043261,138
RTS0043262,155
RTS0043263,112
RTS0043264,130
RTS0043265,126
RTS0043266,155
RTS0043267,174
RTS0043268,92
RTS0043269,163
RTS0043270,165
RTS0043271,141
RTS0043272,167
RTS0043273,141
RTS0043274,148
RTS0043275,110
RTS0043276,102
RTS0043277,126
RTS0043278,127
RTS0043279,149
RTS0043280,149
RTS0043281,150
RTS0043282,149
RTS0043283,135
RTS0043284,197
RTS0043285,146
RTS0043286,134
RTS0043287,171
RTS0043288,166
RTS0043289,164
RTS0043290,133
RTS0043291,215
RTS0043292,116
RTS0043293,148
RTS0043294,128
RTS0043295,123
RTS0043296,171
RTS0043297,100
RTS0043299,161
RTS0043300,179
RTS0043301,142
RTS0043302,132
RTS0043303,176
RTS0043304,127
RTS0043305,123
RTS0043306,156
RTS0043307,181
RTS0043308,122
RTS0043309,171
RTS0043310,160
RTS0043311,129
RTS0043312,122
RTS0043313,147
RTS0043314,139
RTS0043315,123
RTS0043316,158
RTS0043317,119
RTS0043318,126
RTS0043319,135
RTS0043320,164
RTS0043321,127
RTS0043322,114
RTS0043323,144
RTS0043324,127
RTS0043325,130
RTS0043326,143
RTS0043327,144
RTS0043328,146
RTS0043329,134
RTS0043330,153
RTS0043331,158
RTS0043332,161
RTS0043333,128
RTS0043334,126
RTS0043335,125
RTS0043336,157
RTS0043337,169
RTS0043338,187
RTS0043339,140
RTS0043340,129
RTS0043341,166
RTS0043342,134
RTS0043343,150
RTS0043344,172
RTS0043345,111
RTS0043346,115
RTS0043347,177
RTS0043348,161
RTS0043349,133
RTS0043350,190
RTS0043351,141
RTS0043352,220
RTS0043353,134
RTS0043354,145
RTS0043355,165
RTS0043356,141
RTS0043357,139
RTS0043358,120
RTS0043359,145
RTS0043360,144
RTS0043361,173
RTS0043362,159
RTS0043363,172
RTS0043364,161
RTS0043365,146
RTS0043366,127
RTS0043367,114
RTS0043368,153
RTS0043369,127
RTS0043370,99
RTS0043371,154
RTS0043372,139
RTS0043373,127
RTS0043374,137
RTS0043375,117
RTS0043376,157
RTS0043377,196
RTS0043378,139
RTS0043379,137
RTS0043380,155
RTS0043381,145
RTS0043382,125
RTS0043383,157
RTS0043384,130
RTS0043385,111
RTS0043386,117
RTS0043387,168
RTS0043388,122
RTS0043389,184
RTS0043390,105
RTS0043391,142
RTS0043392,141
RTS0043393,167
RTS0043394,165
RTS0043395,134
RTS0043396,172
RTS0043397,128
RTS0043398,162
RTS0043399,165
RTS0043400,145
RTS0043401,161
RTS0043402,181
RTS0043403,172
RTS0043404,166
RTS0043405,139
RTS0043406,125
RTS0043407,124
RTS0043408,145
RTS0043409,134
RTS0043410,140
RTS0043411,134
RTS0043412,136
RTS0043413,105
RTS0043414,127
RTS0043415,145
RTS0043416,170
RTS0043417,162
RTS0043418,144
RTS0043419,159
RTS0043420,117
RTS0043421,221
RTS0043422,158
RTS0043423,155
RTS0043424,176
RTS0043425,159
RTS0043426,120
RTS0043427,111
RTS0043428,140
RTS0043429,144
RTS0043430,124
RTS0043431,176
RTS0043432,112
RTS0043433,118
RTS0043434,176
RTS0043435,144
RTS0043436,127
RTS0043437,142
RTS0043438,126
RTS0043439,160
RTS0043440,155
RTS0043441,168
RTS0043442,161
RTS0043443,162
RTS0043444,120
RTS0043445,125
RTS0043446,147
RTS0043447,135
RTS0043448,138
RTS0043449,141
RTS0043450,151
RTS0043451,139
RTS0043452,151
RTS0043453,142
RTS0043454,159
RTS0043455,138
RTS0043456,139
RTS0043457,151
RTS0043458,140
RTS0043459,136
RTS0043460,148
RTS0043461,136
RTS0043462,158
RTS0043463,140
RTS0043464,156
RTS0043465,185
RTS0043466,186
RTS0043467,211
RTS0043468,173
RTS0043469,143
RTS0043470,152
RTS0043471,139
RTS0043472,157
RTS0043473,124
RTS0043474,158
RTS0043475,155
RTS0043476,128
RTS0043477,150
RTS0043478,136
RTS0043479,142
RTS0043480,119
RTS0043481,157
RTS0043482,205
RTS0043483,158
RTS0043484,115
RTS0043485,123
RTS0043486,179
RTS0043487,172
RTS0043488,148
RTS0043489,146
RTS0043490,169
RTS0043491,180
RTS0043492,169
RTS0043493,155
RTS0043494,164
RTS0043495,202
RTS0043496,134
RTS0043497,128
RTS0043498,116
RTS0043499,171
RTS0043500,182
RTS0043501,138
RTS0043502,145
RTS0043503,79
RTS0043504,178
RTS0043505,170
RTS0043506,158
RTS0043507,125
RTS0043508,147
RTS0043509,203
RTS0043510,154
RTS0043511,137
RTS0043512,141
RTS0043513,145
RTS0043514,136
RTS0043515,136
RTS0043516,137
RTS0043517,122
RTS0043518,155
RTS0043519,151
RTS0043520,135
RTS0043521,126
RTS0043522,101
RTS0043523,161
RTS0043524,115
RTS0043525,167
RTS0043526,145
RTS0043527,164
RTS0043528,119
RTS0043529,137
RTS0043530,132
RTS0043531,149
RTS0043532,128
RTS0043533,157
RTS0043534,163
RTS0043535,145
RTS0043536,132
RTS0043537,122
RTS0043538,132
RTS0043539,147
RTS0043540,122
RTS0043541,139
RTS0043542,139
RTS0043543,135
RTS0043544,178
RTS0043545,154
RTS0043546,164
RTS0043547,132
RTS0043548,150
RTS0043549,141
RTS0043550,147
RTS0043551,146
RTS0043552,131
RTS0043553,144
RTS0043554,139
RTS0043555,95
RTS0043556,158
RTS0043557,110
RTS0043558,118
RTS0043559,138
RTS0043560,138
RTS0043561,177
RTS0043562,118
RTS0043563,112
RTS0043564,112
RTS0043565,118
RTS0043566,147
RTS0043567,119
RTS0043568,127
RTS0043569,154
RTS0043570,151
RTS0043571,143
RTS0043572,137
RTS0043573,121
RTS0043574,155
RTS0043575,117
RTS0043576,155
RTS0043577,141
RTS0043578,103
RTS0043579,144
RTS0043580,105
RTS0043581,143
RTS0043582,157
RTS0043583,132
RTS0043584,156
RTS0043585,104
RTS0043586,125
RTS0043587,184
RTS0043588,128
RTS0043589,131
RTS0043590,148
RTS0043591,80
RTS0043592,135
RTS0043593,126
RTS0043594,121
RTS0043595,121
RTS0043596,109
RTS0043597,151
RTS0043598,96
RTS0043599,125
RTS0043600,116
RTS0043601,109
RTS0043602,102
RTS0043603,134
RTS0043604,123
RTS0043605,111
RTS0043606,123
RTS0043607,146
RTS0043608,117
RTS0043609,133
RTS0043610,140
RTS0043611,138
RTS0043612,156
RTS0043613,131
RTS0043614,139
RTS0043615,120
RTS0043616,155
RTS0043617,125
RTS0043618,153
RTS0043619,127
RTS0043620,96
RTS0043621,137
RTS0043622,135
RTS0043623,127
RTS0043624,133
RTS0043625,107
RTS0043626,103
RTS0043627,101
RTS0043628,136
RTS0043629,120
RTS0043630,130
RTS0043631,117
RTS0043632,146
RTS0043633,143
RTS0043634,135
RTS0043635,121
RTS0043636,132
RTS0043637,189
RTS0043638,136
RTS0043639,143
RTS0043640,147
RTS0043641,244
RTS0043642,138
RTS0043643,136
RTS0043644,157
RTS0043645,164
RTS0043646,158
RTS0043647,137
RTS0043648,120
RTS0043649,124
RTS0043650,146
RTS0043651,103
RTS0043652,133
RTS0043653,123
RTS0043654,105
RTS0043655,134
RTS0043656,111
RTS0043657,149
RTS0043658,193
RTS0043659,134
RTS0043660,134
RTS0043661,150
RTS0043663,131
RTS0043664,127
RTS0043665,161
RTS0043666,139
RTS0043667,116
RTS0043668,113
RTS0043669,123
RTS0043670,139
RTS0043671,146
RTS0043672,166
RTS0043673,144
RTS0043674,149
RTS0043675,135
RTS0043676,119
RTS0043677,156
RTS0043678,123
RTS0043679,150
RTS0043680,140
RTS0043681,176
RTS0043682,135
RTS0043683,166
RTS0043684,156
RTS0043685,151
RTS0043686,152
RTS0043687,144
RTS0043688,115
RTS0043689,127
RTS0043690,145
RTS0043691,169
RTS0043692,149
RTS0043693,165
RTS0043694,143
RTS0043695,157
RTS0043696,120
RTS0043697,152
RTS0043698,137
RTS0043699,169
RTS0043700,147
RTS0043701,120
RTS0043702,148
RTS0043703,106
RTS0043704,112
RTS0043705,93
RTS0043706,215
RTS0043707,144
RTS0043708,109
RTS0043709,127
RTS0043710,136
RTS0043711,115
RTS0043712,127
RTS0043713,125
RTS0043714,98
RTS0043715,100
RTS0043716,159
RTS0043717,130
RTS0043718,138
RTS0043719,126
RTS0043720,94
RTS0043721,125
RTS0043722,120
RTS0043723,126
RTS0043724,114
RTS0043725,157
RTS0043726,149
RTS0043727,117
RTS0043728,122
RTS0043729,128
RTS0043730,149
RTS0043731,123
RTS0043732,119
RTS0043733,139
RTS0043734,147
RTS0043735,151
RTS0043736,134
RTS0043737,168
RTS0043738,166
RTS0043739,150
RTS0043740,117
RTS0043741,129
RTS0043742,136
RTS0043743,126
RTS0043744,118
RTS0043745,158
RTS0043746,116
RTS0043747,156
RTS0043748,139
RTS0043749,131
RTS0043750,163
RTS0043751,132
RTS0043752,144
RTS0043753,157
RTS0043754,110
RTS0043755,186
RTS0043756,122
RTS0043757,115
RTS0043758,130
RTS0043759,143
RTS0043760,95
RTS0043761,183
RTS0043762,86
RTS0043763,107
RTS0043764,140
RTS0043765,169
RTS0043766,124
RTS0043767,115
RTS0043768,123
RTS0043769,124
RTS0043770,108
RTS0043771,115
RTS0043772,155
RTS0043773,121
RTS0043774,135
RTS0043775,118
RTS0043776,129
RTS0043777,137
RTS0043778,133
RTS0043779,123
RTS0043780,166
RTS0043781,134
RTS0043782,124
RTS0043783,114
RTS0043784,125
RTS0043785,109
RTS0043786,180
RTS0043787,131
RTS0043788,150
RTS0043789,145
RTS0043790,138
RTS0043791,123
RTS0043792,191
RTS0043793,116
RTS0043794,151
RTS0043795,123
RTS0043796,97
RTS0043797,196
RTS0043798,112
RTS0043799,120
RTS0043800,113
RTS0043801,109
RTS0043802,119
RTS0043803,133
RTS0043804,148
RTS0043805,136
RTS0043806,107
RTS0043807,139
RTS0043808,148
RTS0043809,127
RTS0043810,124
RTS0043811,109
RTS0043812,160
RTS0043813,136
RTS0043814,114
RTS0043815,112
RTS0043816,147
RTS0043817,92
RTS0043818,146
RTS0043819,126
RTS0043820,122
RTS0043821,179
RTS0043822,115
RTS0043823,129
RTS0043824,115
RTS0043825,98
RTS0043826,119
RTS0043827,104
RTS0043828,111
RTS0043829,77
RTS0043830,123
RTS0043831,113
RTS0043832,96
RTS0043833,121
RTS0043834,86
RTS0043835,106
RTS0043836,130
RTS0043837,123
RTS0043838,71
RTS0043839,99
RTS0043840,114
RTS0043841,99
RTS0043842,111
RTS0043843,119
RTS0043844,102
RTS0043845,93
RTS0043846,114
RTS0043847,109
RTS0043848,169
RTS0043849,164
RTS0043850,182
RTS0043851,168
RTS0043852,151
RTS0043853,260
RTS0043854,165
RTS0043856,125
RTS0043857,123
RTS0043858,135
RTS0043859,172
RTS0043860,150
RTS0043861,254
RTS0043862,317
RTS0043863,168
RTS0043864,165
RTS0043865,151
RTS0043866,164
RTS0043867,138
RTS0043868,134
RTS0043869,121
RTS0043870,105
RTS0043871,177
RTS0043872,146
RTS0043873,144
RTS0043874,132
RTS0043875,131
RTS0043876,113
RTS0043877,119
RTS0043878,124
RTS0043879,182
RTS0043880,155
RTS0043881,178
RTS0043882,172
RTS0043883,172
RTS0043884,165
RTS0043885,141
RTS0043886,124
RTS0043887,110
RTS0043888,101
RTS0043889,105
RTS0043890,161
RTS0043891,183
RTS0043892,181
RTS0043893,159
RTS0043894,160
RTS0043895,137
RTS0043896,143
RTS0043897,189
RTS0043898,194
RTS0043899,178
RTS0043900,166
RTS0043901,150
RTS0043902,113
RTS0043903,149
RTS0043904,156
RTS0043905,137
RTS0043906,93
RTS0043907,142
RTS0043908,74
RTS0043909,150
RTS0043910,167
RTS0043911,161
RTS0043912,301
RTS0043913,145
RTS0043914,105
RTS0043915,102
RTS0043916,139
RTS0043917,142
RTS0043918,124
RTS0043919,158
RTS0043920,272
RTS0043921,169
RTS0043922,142
RTS0043923,149
RTS0043924,198
RTS0043925,141
RTS0043926,143
RTS0043927,123
RTS0043928,126
RTS0043929,125
RTS0043930,107
RTS0043931,107
RTS0043932,139
RTS0043933,126
RTS0043934,120
RTS0043935,159
RTS0043936,112
RTS0043937,81
RTS0043938,150
RTS0043939,91
RTS0043940,147
RTS0043941,107
RTS0043942,152
RTS0043943,130
RTS0043944,152
RTS0043945,132
RTS0043946,107
RTS0043947,169
RTS0043948,168
RTS0043949,148
RTS0043950,129
RTS0043951,115
RTS0043952,184
RTS0043953,131
RTS0043954,126
RTS0043955,125
RTS0043956,160
RTS0043957,130
RTS0043958,147
RTS0043959,96
RTS0043960,139
RTS0043961,151
RTS0043962,143
RTS0043963,133
RTS0043964,128
RTS0043965,120
RTS0043966,114
RTS0043967,146
RTS0043968,147
RTS0043969,102
RTS0043970,115
RTS0043971,97
RTS0043972,145
RTS0043973,148
RTS0043974,112
RTS0043975,143
RTS0043976,118
RTS0043977,118
RTS0043978,81
RTS0043979,116
RTS0043980,132
RTS0043981,90
RTS0043982,149
RTS0043983,131
RTS0043984,125
RTS0043985,129
RTS0043986,131
RTS0043987,159
RTS0043988,130
RTS0043989,114
RTS0043990,112
RTS0043991,122
RTS0043992,110
RTS0043993,104
RTS0043994,125
RTS0043996,140
RTS0043997,119
RTS0043998,126
RTS0043999,157
RTS0044000,134
RTS0044001,140
RTS0044002,167
RTS0044003,155
RTS0044004,187
RTS0044005,113
RTS0044006,146
RTS0044007,162
RTS0044008,99
RTS0044009,141
RTS0044010,136
RTS0044011,179
RTS0044012,222
RTS0044013,229
RTS0044014,209
RTS0044015,200
RTS0044016,149
RTS0044017,157
RTS0044018,135
RTS0044019,145
RTS0044020,187
RTS0044021,133
RTS0044022,185
RTS0044023,167
RTS0044024,108
RTS0044025,166
RTS0044026,129
RTS0044027,111
RTS0044028,123
RTS0044029,150
RTS0044030,107
RTS0044031,135
RTS0044032,138
RTS0044033,116
RTS0044034,161
RTS0044035,113
RTS0044036,161
RTS0044037,135
RTS0044038,157
RTS0044039,154
RTS0044040,124
RTS0044041,113
RTS0044042,165
RTS0044043,154
RTS0044044,182
RTS0044045,142
RTS0044046,125
RTS0044047,131
RTS0044048,161
RTS0044049,127
RTS0044050,124
RTS0044051,135
RTS0044052,148
RTS0044053,118
RTS0044054,170
RTS0044055,160
RTS0044056,172
RTS0044057,142
RTS0044058,145
RTS0044059,160
RTS0044060,154
RTS0044061,133
RTS0044062,124
RTS0044063,148
RTS0044064,135
RTS0044065,155
RTS0044067,149
RTS0044068,163
RTS0044069,191
RTS0044070,149
RTS0044071,144
RTS0044072,145
RTS0044073,113
RTS0044074,150
RTS0044075,121
RTS0044076,98
RTS0044077,145
RTS0044078,141
RTS0044079,131
RTS0044080,121
RTS0044081,128
RTS0044082,129
RTS0044083,148
RTS0044084,115
RTS0044085,110
RTS0044086,141
RTS0044087,135
RTS0044088,116
RTS0044089,145
RTS0044090,146
RTS0044091,144
RTS0044092,157
RTS0044093,132
RTS0044094,145
RTS0044095,147
RTS0044096,110
RTS0044097,119
RTS0044098,116
RTS0044099,153
RTS0044100,118
RTS0044101,68
RTS0044102,137
RTS0044103,100
RTS0044104,109
RTS0044105,142
RTS0044106,154
RTS0044107,141
RTS0044108,168
RTS0044109,145
RTS0044110,151
RTS0044111,194
RTS0044112,160
RTS0044113,162
RTS0044114,118
RTS0044115,209
RTS0044116,166
RTS0044117,134
RTS0044118,127
RTS0044119,164
RTS0044120,163
RTS0044121,123
RTS0044122,153
RTS0044123,146
RTS0044124,152
RTS0044125,141
RTS0044126,140
RTS0044127,177
RTS0044128,159
RTS0044129,173
RTS0044130,127
RTS0044131,196
RTS0044132,147
RTS0044133,145
RTS0044134,136
RTS0044135,140
RTS0044136,123
RTS0044137,156
RTS0044138,186
RTS0044139,162
RTS0044140,169
RTS0044141,163
RTS0044142,158
RTS0044143,159
RTS0044144,144
RTS0044145,116
RTS0044146,114
RTS0044147,123
RTS0044148,140
RTS0044149,135
RTS0044150,151
RTS0044151,146
RTS0044152,158
RTS0044153,178
RTS0044154,152
RTS0044155,204
RTS0044156,127
RTS0044157,121
RTS0044158,121
RTS0044159,104
RTS0044160,118
RTS0044161,162
RTS0044162,161
RTS0044163,160
RTS0044164,189
RTS0044165,128
RTS0044166,123
RTS0044167,135
RTS0044168,156
RTS0044169,155
RTS0044170,154
RTS0044171,140
RTS0044172,136
RTS0044173,111
RTS0044174,104
RTS0044175,132
RTS0044176,144
RTS0044177,143
RTS0044178,123
RTS0044180,114
RTS0044181,143
RTS0044182,159
RTS0044183,129
RTS0044184,146
RTS0044185,136
RTS0044186,227
RTS0044187,149
RTS0044188,138
RTS0044189,163
RTS0044190,133
RTS0044191,164
RTS0044192,164
RTS0044193,158
RTS0044194,156
RTS0044195,162
RTS0044196,165
RTS0044197,89
RTS0044198,145
RTS0044199,119
RTS0044200,101
RTS0044206,154
RTS0044207,182
RTS0044208,155
RTS0044209,107
RTS0044210,129
RTS0044211,143
RTS0044212,155
RTS0044213,168
RTS0044214,172
RTS0044215,149
RTS0044216,174
RTS0044217,206
RTS0044218,171
RTS0044219,195
RTS0044220,142
RTS0044221,125
RTS0044222,136
RTS0044223,145
RTS0044224,175
RTS0044225,113
RTS0044226,140
RTS0044227,145
RTS0044228,114
RTS0044229,132
RTS0044230,114
RTS0044231,133
RTS0044232,124
RTS0044233,116
RTS0044234,147
RTS0044235,126
RTS0044236,181
RTS0044237,209
RTS0044238,165
RTS0044239,156
RTS0044240,143
RTS0044241,120
RTS0044242,144
RTS0044243,161
RTS0044244,151
RTS0044245,108
RTS0044246,129
RTS0044247,167
RTS0044248,188
RTS0044249,122
RTS0044250,80
RTS0044251,193
RTS0044252,174
RTS0044253,173
RTS0044254,120
RTS0044255,163
RTS0044256,168
RTS0044257,160
RTS0044258,167
RTS0044259,149
RTS0044260,128
RTS0044261,191
RTS0044262,139
RTS0044263,151
RTS0044264,159
RTS0044265,147
RTS0044266,142
RTS0044267,119
RTS0044268,156
RTS0044269,116
RTS0044270,189
RTS0044271,152
RTS0044272,125
RTS0044273,172
RTS0044274,161
RTS0044275,146
RTS0044276,154
RTS0044277,149
RTS0044278,122
RTS0044279,132
RTS0044280,146
RTS0044281,181
RTS0044282,182
RTS0044283,154
RTS0044284,118
RTS0044285,126
RTS0044286,132
RTS0044287,165
RTS0044288,146
RTS0044289,139
RTS0044290,140
RTS0044291,130
RTS0044292,125
RTS0044293,118
RTS0044294,136
RTS0044295,108
RTS0044296,139
RTS0044297,155
RTS0044298,159
RTS0044299,162
RTS0044300,169
RTS0044301,130
RTS0044302,116
RTS0044303,134
RTS0044304,131
RTS0044305,111
RTS0044306,126
RTS0044307,82
RTS0044308,140
RTS0044309,146
RTS0044310,159
RTS0044311,123
RTS0044312,178
RTS0044313,127
RTS0044314,149
RTS0044315,146
RTS0044316,153
RTS0044317,198
RTS0044318,144
RTS0044319,164
RTS0044320,47
RTS0044321,128
RTS0044322,128
RTS0044323,154
RTS0044324,123
RTS0044325,117
RTS0044326,162
RTS0044327,137
RTS0044328,91
RTS0044329,144
RTS0044330,130
RTS0044331,139
RTS0044332,132
RTS0044333,165
RTS0044334,152
RTS0044335,192
RTS0044336,120
RTS0044337,138
RTS0044338,165
RTS0044339,170
RTS0044340,103
RTS0044341,149
RTS0044342,145
RTS0044343,110
RTS0044344,144
RTS0044345,133
RTS0044346,167
RTS0044347,160
RTS0044348,172
RTS0044349,161
RTS0044350,212
RTS0044351,154
RTS0044352,108
RTS0044353,172
RTS0044354,158
RTS0044355,132
RTS0044356,159
RTS0044357,169
RTS0044358,180
RTS0044359,136
RTS0044360,129
RTS0044361,162
RTS0044362,142
RTS0044363,129
RTS0044364,154
RTS0044365,139
RTS0044366,146
RTS0044367,129
RTS0044368,149
RTS0044369,169
RTS0044370,183
RTS0044371,173
RTS0044372,130
RTS0044373,140
RTS0044374,149
RTS0044375,170
RTS0044376,122
RTS0044377,142
RTS0044378,151
RTS0044379,174
RTS0044380,153
RTS0044381,211
RTS0044382,140
RTS0044383,179
RTS0044384,148
RTS0044385,162
RTS0044386,116
RTS0044387,150
RTS0044388,136
RTS0044389,121
RTS0044390,188
RTS0044391,171
RTS0044392,204
RTS0044393,347
RTS0044394,171
RTS0044395,161
RTS0044396,178
RTS0044397,149
RTS0044399,122
RTS0044400,120
RTS0044401,132
RTS0044402,156
RTS0044403,187
RTS0044404,201
RTS0044405,165
RTS0044406,144
RTS0044407,121
RTS0044408,185
RTS0044409,153
RTS0044410,111
RTS0044411,130
RTS0044412,122
RTS0044413,159
RTS0044414,142
RTS0044415,169
RTS0044416,177
RTS0044417,196
RTS0044418,135
RTS0044419,135
RTS0044420,186
RTS0044421,131
RTS0044422,142
RTS0044423,142
RTS0044424,136
RTS0044425,135
RTS0044426,139
RTS0044427,146
RTS0044428,122
RTS0044429,206
RTS0044430,151
RTS0044431,173
RTS0044432,166
RTS0044433,136
RTS0044434,160
RTS0044435,154
RTS0044436,137
RTS0044437,109
RTS0044438,144
RTS0044439,149
RTS0044440,157
RTS0044441,151
RTS0044442,162
RTS0044443,183
RTS0044444,127
RTS0044445,155
RTS0044446,166
RTS0044447,186
RTS0044448,136
RTS0044449,160
RTS0044450,124
RTS0044451,143
RTS0044452,167
RTS0044453,114
RTS0044454,185
RTS0044455,163
RTS0044456,130
RTS0044457,189
RTS0044458,119
RTS0044459,146
RTS0044460,198
RTS0044461,191
RTS0044462,144
RTS0044463,123
RTS0044464,152
RTS0044465,166
RTS0044466,170
RTS0044467,172
RTS0044468,162
RTS0044469,144
RTS0044470,195
RTS0044471,145
RTS0044472,167
RTS0044473,149
RTS0044474,187
RTS0044475,207
RTS0044476,180
RTS0044477,192
RTS0044478,113
RTS0044479,137
RTS0044480,164
RTS0044481,197
RTS0044482,181
RTS0044483,162
RTS0044484,162
RTS0044485,168
RTS0044486,211
RTS0044487,204
RTS0044488,180
RTS0044489,180
RTS0044490,121
RTS0044491,151
RTS0044492,138
RTS0044493,159
RTS0044494,149
RTS0044495,155
RTS0044496,185
RTS0044497,154
RTS0044498,179
RTS0044499,174
RTS0044500,169
RTS0044501,194
RTS0044502,190
RTS0044503,216
RTS0044504,193
RTS0044505,200
RTS0044506,166
RTS0044507,109
RTS0044508,165
RTS0044509,188
RTS0044510,127
RTS0044511,129
RTS0044512,167
RTS0044513,133
RTS0044514,137
RTS0044515,192
RTS0044516,191
RTS0044517,208
RTS0044518,178
RTS0044519,186
RTS0044520,147
RTS0044521,174
RTS0044522,173
RTS0044523,162
RTS0044524,98
RTS0044525,128
RTS0044526,81
RTS0044527,128
RTS0044528,147
RTS0044529,165
RTS0044530,112
RTS0044531,153
RTS0044532,138
RTS0044533,124
RTS0044534,111
RTS0044535,114
RTS0044536,139
RTS0044537,137
RTS0044538,142
RTS0044539,163
RTS0044540,153
RTS0044541,121
RTS0044542,146
RTS0044543,152
RTS0044544,138
RTS0044545,90
RTS0044546,151
RTS0044547,135
RTS0044548,143
RTS0044549,166
RTS0044550,143
RTS0044551,125
RTS0044552,130
RTS0044553,139
RTS0044554,116
RTS0044555,120
RTS0044556,151
RTS0044557,143
RTS0044558,112
RTS0044559,128
RTS0044560,145
RTS0044561,129
RTS0044562,126
RTS0044563,128
RTS0044564,113
RTS0044565,147
RTS0044566,137
RTS0044567,131
RTS0044568,131
RTS0044569,129
RTS0044570,149
RTS0044571,142
RTS0044572,102
RTS0044573,118
RTS0044574,179
RTS0044575,189
RTS0044576,98
RTS0044577,101
RTS0044578,207
RTS0044579,162
RTS0044580,98
RTS0044581,111
RTS0044582,138
RTS0044583,124
RTS0044584,125
RTS0044585,113
RTS0044586,152
RTS0044587,114
RTS0044588,110
RTS0044589,140
RTS0044590,128
RTS0044591,130
RTS0044592,87
RTS0044593,121
RTS0044594,129
RTS0044595,101
RTS0044596,154
RTS0044597,123
RTS0044598,150
RTS0044599,149
RTS0044600,116
RTS0044601,113
RTS0044602,109
RTS0044603,96
RTS0044604,141
RTS0044605,127
RTS0044606,136
RTS0044607,172
RTS0044608,138
RTS0044609,120
RTS0044610,155
RTS0044611,182
RTS0044612,115
RTS0044613,139
RTS0044614,171
RTS0044615,109
RTS0044616,140
RTS0044617,152
RTS0044618,120
RTS0044619,130
RTS0044620,143
RTS0044621,180
RTS0044622,156
RTS0044623,188
RTS0044624,144
RTS0044625,135
RTS0044626,144
RTS0044627,107
RTS0044628,102
RTS0044629,140
RTS0044630,164
RTS0044631,147
RTS0044632,212
RTS0044633,155
RTS0044634,163
RTS0044635,150
RTS0044636,127
RTS0044637,127
RTS0044638,140
RTS0044639,146
RTS0044640,121
RTS0044641,129
RTS0044642,119
RTS0044643,109
RTS0044644,234
RTS0044645,121
RTS0044646,107
RTS0044647,126
RTS0044648,112
RTS0044649,136
RTS0044650,119
RTS0044651,120
RTS0044652,122
RTS0044653,141
RTS0044654,138
RTS0044655,167
RTS0044656,149
RTS0044657,116
RTS0044658,141
RTS0044659,127
RTS0044660,131
RTS0044661,155
RTS0044662,125
RTS0044663,126
RTS0044664,135
RTS0044665,159
RTS0044666,98
RTS0044667,108
RTS0044668,144
RTS0044669,150
RTS0044670,140
RTS0044671,124
RTS0044672,160
RTS0044673,141
RTS0044674,166
RTS0044675,167
RTS0044676,131
RTS0044677,162
RTS0044678,131
RTS0044679,157
RTS0044680,150
RTS0044681,119
RTS0044682,148
RTS0044683,158
RTS0044684,153
RTS0044685,162
RTS0044686,111
RTS0044687,156
RTS0044688,186
RTS0044689,251
RTS0044690,163
RTS0044691,136
RTS0044692,151
RTS0044693,180
RTS0044694,165
RTS0044695,105
RTS0044696,142
RTS0044697,135
RTS0044698,135
RTS0044699,142
RTS0044700,166
RTS0044701,150
RTS0044702,103
RTS0044703,158
RTS0044704,156
RTS0044705,98
RTS0044706,95
RTS0044707,139
RTS0044708,115
RTS0044709,120
RTS0044710,102
RTS0044711,130
RTS0044712,159
RTS0044714,139
RTS0044715,140
RTS0044716,137
RTS0044717,108
RTS0044718,139
RTS0044719,116
RTS0044720,144
RTS0044721,128
RTS0044722,152
RTS0044723,113
RTS0044724,120
RTS0044725,116
RTS0044726,195
RTS0044727,126
RTS0044728,120
RTS0044729,135
RTS0044730,148
RTS0044731,222
RTS0044732,198
RTS0044733,131
RTS0044734,118
RTS0044735,256
RTS0044736,159
RTS0044737,118
RTS0044738,115
RTS0044739,91
RTS0044740,129
RTS0044741,123
RTS0044742,116
RTS0044743,191
RTS0044744,112
RTS0044745,121
RTS0044746,238
RTS0044747,125
RTS0044748,103
RTS0044749,151
RTS0044750,165
RTS0044751,99
RTS0044752,135
RTS0044753,159
RTS0044754,143
RTS0044755,177
RTS0044756,146
RTS0044757,130
RTS0044758,186
RTS0044759,157
RTS0044760,131
RTS0044761,149
RTS0044762,159
RTS0044763,166
RTS0044764,98
RTS0044765,121
RTS0044766,130
RTS0044767,157
RTS0044768,133
RTS0044769,135
RTS0044770,126
RTS0044771,129
RTS0044772,101
RTS0044773,143
RTS0044774,99
RTS0044775,180
RTS0044776,130
RTS0044777,143
RTS0044778,124
RTS0044779,157
RTS0044780,242
RTS0044781,160
RTS0044782,145
RTS0044783,155
RTS0044784,137
RTS0044785,117
RTS0044786,158
RTS0044787,164
RTS0044788,141
RTS0044789,132
RTS0044790,124
RTS0044791,133
RTS0044792,194
RTS0044793,117
RTS0044794,133
RTS0044795,128
RTS0044796,144
RTS0044797,176
RTS0044798,155
RTS0044799,141
RTS0044800,119
RTS0044801,135
RTS0044802,144
RTS0044803,125
RTS0044804,155
RTS0044805,211
RTS0044806,140
RTS0044807,122
RTS0044808,100
RTS0044809,151
RTS0044810,124
RTS0044811,100
RTS0044812,144
RTS0044813,167
RTS0044814,149
RTS0044815,171
RTS0044816,153
RTS0044817,169
RTS0044818,148
RTS0044819,148
RTS0044820,180
RTS0044821,136
RTS0044822,131
RTS0044823,162
RTS0044824,125
RTS0044825,166
RTS0044826,160
RTS0044827,176
RTS0044828,149
RTS0044829,146
RTS0044830,163
RTS0044831,135
RTS0044832,132
RTS0044833,153
RTS0044834,135
RTS0044835,147
RTS0044836,161
RTS0044837,105
RTS0044838,201
RTS0044839,149
RTS0044840,144
RTS0044841,120
RTS0044842,108
RTS0044843,163
RTS0044844,128
RTS0044845,136
RTS0044846,138
RTS0044847,128
RTS0044848,194
RTS0044849,178
RTS0044850,172
RTS0044851,127
RTS0044852,116
RTS0044853,128
RTS0044854,127
RTS0044855,149
RTS0044856,160
RTS0044857,133
RTS0044858,128
RTS0044859,138
RTS0044860,158
RTS0044861,143
RTS0044862,149
RTS0044863,128
RTS0044864,114
RTS0044865,125
RTS0044866,189
RTS0044867,180
RTS0044868,166
RTS0044869,177
RTS0044870,172
RTS0044871,122
RTS0044872,103
RTS0044873,127
RTS0044874,95
RTS0044875,134
RTS0044876,124
RTS0044877,123
RTS0044878,133
RTS0044879,156
RTS0044880,165
RTS0044881,101
RTS0044882,135
RTS0044883,118
RTS0044884,136
RTS0044885,126
RTS0044886,158
RTS0044887,107
RTS0044888,148
RTS0044889,115
RTS0044890,133
RTS0044891,125
RTS0044892,131
RTS0044893,123
RTS0044894,127
RTS0044895,131
RTS0044896,168
RTS0044897,146
RTS0044898,151
RTS0044899,145
RTS0044900,143
RTS0044901,120
RTS0044902,134
RTS0044903,188
RTS0044904,143
RTS0044905,190
RTS0044906,134
RTS0044907,168
RTS0044908,138
RTS0044909,168
RTS0044910,173
RTS0044911,161
RTS0044912,130
RTS0044913,144
RTS0044914,138
RTS0044915,124
RTS0044916,138
RTS0044917,149
RTS0044918,146
RTS0044919,143
RTS0044920,160
RTS0044921,165
RTS0044922,160
RTS0044923,155
RTS0044924,162
RTS0044925,145
RTS0044926,157
RTS0044927,167
RTS0044928,147
RTS0044929,138
RTS0044930,131
RTS0044931,104
RTS0044932,190
RTS0044933,150
RTS0044934,121
RTS0044935,141
RTS0044936,262
RTS0044937,99
RTS0044938,116
RTS0044939,159
RTS0044940,130
RTS0044941,159
RTS0044942,147
RTS0044943,127
RTS0044944,139
RTS0044945,134
RTS0044946,157
RTS0044947,125
RTS0044948,162
RTS0044949,119
RTS0044950,124
RTS0044951,113
RTS0044952,137
RTS0044953,134
RTS0044954,171
RTS0044955,113
RTS0044956,151
RTS0044957,166
RTS0044958,170
RTS0044959,127
RTS0044960,130
RTS0044961,150
RTS0044962,123
RTS0044963,118
RTS0044964,121
RTS0044965,142
RTS0044966,161
RTS0044967,136
RTS0044968,159
RTS0044969,152
RTS0044970,128
RTS0044971,131
RTS0044972,164
RTS0044973,140
RTS0044974,144
RTS0044975,153
RTS0044976,148
RTS0044977,107
RTS0044978,135
RTS0044979,154
RTS0044980,141
RTS0044981,118
RTS0044982,119
RTS0044983,116
RTS0044984,131
RTS0044985,293
RTS0044986,103
RTS0044987,122
RTS0044988,125
RTS0044989,111
RTS0044990,187
RTS0044991,127
RTS0044992,125
RTS0044993,106
RTS0044994,154
RTS0044995,145
RTS0044996,127
RTS0044997,139
RTS0044998,172
RTS0044999,111
RTS0045000,144
RTS0045001,153
RTS0045002,163
RTS0045003,156
RTS0045004,164
RTS0045005,149
RTS0045006,115
RTS0045007,181
RTS0045008,158
RTS0045009,142
RTS0045010,89
RTS0045011,109
RTS0045012,123
RTS0045013,97
RTS0045014,158
RTS0045015,107
RTS0045016,118
RTS0045017,134
RTS0045018,138
RTS0045019,123
RTS0045020,137
RTS0045021,136
RTS0045022,110
RTS0045023,145
RTS0045024,115
RTS0045025,141
RTS0045026,134
RTS0045027,137
RTS0045028,107
RTS0045029,133
RTS0045030,145
RTS0045031,108
RTS0045032,166
RTS0045033,166
RTS0045034,151
RTS0045035,172
RTS0045036,175
RTS0045038,200
RTS0045039,150
RTS0045040,106
RTS0045041,143
RTS0045042,119
RTS0045043,119
RTS0045044,141
RTS0045045,149
RTS0045046,127
RTS0045047,181
RTS0045048,96
RTS0045049,140
RTS0045050,137
RTS0045051,123
RTS0045052,154
RTS0045053,142
RTS0045054,129
RTS0045055,124
RTS0045056,133
RTS0045057,229
RTS0045058,125
RTS0045059,131
RTS0045060,116
RTS0045061,132
RTS0045063,103
RTS0045064,150
RTS0045065,166
RTS0045066,114
RTS0045067,177
RTS0045068,176
RTS0045069,151
RTS0045070,144
RTS0045071,134
RTS0045072,170
RTS0045073,135
RTS0045074,151
RTS0045075,139
RTS0045076,176
RTS0045077,99
RTS0045078,140
RTS0045079,166
RTS0045080,122
RTS0045081,113
RTS0045082,138
RTS0045083,127
RTS0045084,154
RTS0045085,112
RTS0045086,146
RTS0045087,110
RTS0045088,131
RTS0045089,121
RTS0045090,125
RTS0045091,132
RTS0045092,95
RTS0045093,118
RTS0045094,103
RTS0045095,141
RTS0045096,115
RTS0045097,132
RTS0045098,121
RTS0045099,146
RTS0045100,185
RTS0045101,162
RTS0045102,108
RTS0045103,132
RTS0045104,132
RTS0045105,123
RTS0045106,143
RTS0045107,188
RTS0045108,153
RTS0045109,168
RTS0045110,131
RTS0045111,171
RTS0045112,122
RTS0045113,145
RTS0045114,144
RTS0045115,143
RTS0045116,120
RTS0045117,166
RTS0045118,159
RTS0045119,149
RTS0045120,185
RTS0045121,146
RTS0045122,154
RTS0045123,230
RTS0045124,143
RTS0045125,120
RTS0045126,130
RTS0045127,186
RTS0045128,171
RTS0045129,162
RTS0045130,128
RTS0045131,163
RTS0045132,142
RTS0045133,171
RTS0045134,150
RTS0045135,149
RTS0045136,125
RTS0045137,166
RTS0045138,136
RTS0045139,183
RTS0045140,143
RTS0045141,140
RTS0045142,178
RTS0045143,150
RTS0045144,140
RTS0045145,159
RTS0045146,139
RTS0045147,186
RTS0045148,154
RTS0045149,160
RTS0045150,135
RTS0045151,166
RTS0045152,143
RTS0045153,115
RTS0045154,172
RTS0045155,130
RTS0045156,114
RTS0045157,167
RTS0045158,138
RTS0045159,170
RTS0045160,202
RTS0045161,133
RTS0045162,198
RTS0045163,147
RTS0045164,147
RTS0045165,158
RTS0045166,133
RTS0045167,150
RTS0045168,155
RTS0045169,206
RTS0045170,181
RTS0045171,140
RTS0045172,128
RTS0045173,122
RTS0045174,132
RTS0045175,151
RTS0045176,137
RTS0045177,124
RTS0045178,114
RTS0045179,130
RTS0045180,158
RTS0045181,161
RTS0045182,144
RTS0045183,134
RTS0045184,147
RTS0045185,144
RTS0045186,195
RTS0045187,156
RTS0045188,142
RTS0045189,140
RTS0045190,187
RTS0045191,128
RTS0045192,144
RTS0045193,140
RTS0045194,175
RTS0045195,121
RTS0045196,158
RTS0045197,145
RTS0045198,244
RTS0045199,139
RTS0045200,151
RTS0045201,158
RTS0045202,117
RTS0045203,163
RTS0045204,117
RTS0045205,172
RTS0045206,148
RTS0045207,126
RTS0045208,119
RTS0045209,138
RTS0045210,145
RTS0045211,150
RTS0045212,144
RTS0045213,142
RTS0045214,130
RTS0045215,153
RTS0045216,155
RTS0045217,175
RTS0045218,187
RTS0045219,137
RTS0045220,129
RTS0045221,159
RTS0045222,152
RTS0045223,151
RTS0045224,161
RTS0045225,133
RTS0045226,142
RTS0045227,118
RTS0045228,164
RTS0045229,146
RTS0045230,137
RTS0045231,123
RTS0045232,169
RTS0045233,146
RTS0045234,109
RTS0045235,162
RTS0045236,217
RTS0045237,144
RTS0045238,131
RTS0045239,166
RTS0045240,193
RTS0045241,140
RTS0045242,198
RTS0045243,132
RTS0045244,134
RTS0045245,112
RTS0045246,130
RTS0045247,162
RTS0045248,129
RTS0045249,148
RTS0045250,141
RTS0045251,134
RTS0045252,112
RTS0045253,206
RTS0045254,144
RTS0045255,109
RTS0045256,152
RTS0045257,115
RTS0045258,142
RTS0045259,185
RTS0045260,116
RTS0045261,121
RTS0045262,200
RTS0045263,162
RTS0045264,126
RTS0045265,159
RTS0045266,133
RTS0045267,153
RTS0045268,148
RTS0045269,167
RTS0045270,167
RTS0045271,123
RTS0045272,93
RTS0045273,133
RTS0045274,173
RTS0045275,122
RTS0045276,102
RTS0045277,103
RTS0045278,187
RTS0045279,104
RTS0045280,112
RTS0045281,184
RTS0045282,186
RTS0045283,173
RTS0045284,133
RTS0045285,193
RTS0045286,164
RTS0045287,182
RTS0045288,136
RTS0045289,116
RTS0045290,140
RTS0045291,128
RTS0045292,176
RTS0045293,137
RTS0045294,131
RTS0045295,129
RTS0045296,162
RTS0045297,124
RTS0045298,149
RTS0045299,167
RTS0045300,152
RTS0045301,165
RTS0045302,122
RTS0045303,172
RTS0045304,49
RTS0045305,209
RTS0045306,142
RTS0045307,155
RTS0045308,185
RTS0045309,154
RTS0045310,209
RTS0045311,71
RTS0045312,123
RTS0045313,133
RTS0045314,139
RTS0045315,141
RTS0045316,196
RTS0045317,153
RTS0045318,152
RTS0045319,134
RTS0045320,146
RTS0045321,138
RTS0045322,134
RTS0045323,165
RTS0045324,125
RTS0045325,118
RTS0045326,189
RTS0045327,200
RTS0045328,164
RTS0045329,132
RTS0045330,137
RTS0045331,134
RTS0045332,128
RTS0045333,144
RTS0045334,144
RTS0045335,131
RTS0045336,158
RTS0045337,130
RTS0045338,117
RTS0045339,151
RTS0045340,130
RTS0045341,105
RTS0045342,168
RTS0045343,146
RTS0045344,153
RTS0045345,130
RTS0045346,145
RTS0045347,133
RTS0045348,153
RTS0045349,176
RTS0045350,126
RTS0045351,184
RTS0045352,110
RTS0045353,152
RTS0045354,149
RTS0045355,86
RTS0045356,202
RTS0045357,184
RTS0045358,159
RTS0045359,149
RTS0045360,155
RTS0045361,194
RTS0045362,150
RTS0045363,153
RTS0045364,151
RTS0045365,143
RTS0045366,175
RTS0045367,102
RTS0045368,125
RTS0045369,113
RTS0045370,138
RTS0045371,145
RTS0045372,132
RTS0045373,159
RTS0045374,179
RTS0045375,144
RTS0045376,128
RTS0045377,107
RTS0045378,115
RTS0045379,133
RTS0045380,144
RTS0045381,163
RTS0045382,152
RTS0045383,160
RTS0045384,106
RTS0045385,150
RTS0045386,133
RTS0045387,119
RTS0045388,111
RTS0045389,117
RTS0045390,137
RTS0045391,152
RTS0045392,153
RTS0045393,121
RTS0045394,116
RTS0045395,143
RTS0045396,151
RTS0045397,132
RTS0045398,134
RTS0045399,137
RTS0045400,129
RTS0045401,134
RTS0045402,101
RTS0045403,147
RTS0045404,154
RTS0045405,132
RTS0045406,167
RTS0045407,145
RTS0045408,137
RTS0045409,148
RTS0045410,161
RTS0045411,153
RTS0045412,125
RTS0045413,124
RTS0045414,142
RTS0045415,124
RTS0045416,158
RTS0045417,162
RTS0045418,121
RTS0045419,152
RTS0045420,160
RTS0045421,172
RTS0045422,229
RTS0045423,121
RTS0045424,160
RTS0045425,204
RTS0045426,130
RTS0045427,150
RTS0045428,134
RTS0045429,186
RTS0045430,107
RTS0045431,146
RTS0045432,181
RTS0045433,138
RTS0045434,153
RTS0045435,170
RTS0045436,148
RTS0045437,111
RTS0045438,199
RTS0045439,122
RTS0045440,141
RTS0045441,135
RTS0045442,121
RTS0045443,116
RTS0045444,88
RTS0045445,99
RTS0045446,144
RTS0045447,116
RTS0045448,103
RTS0045449,89
RTS0045450,90
RTS0045451,110
RTS0045452,106
RTS0045453,93
RTS0045454,125
RTS0045455,121
RTS0045456,113
RTS0045457,143
RTS0045458,138
RTS0045459,76
RTS0045460,135
RTS0045461,138
RTS0045462,100
RTS0045463,140
RTS0045464,95
RTS0045465,116
RTS0045466,141
RTS0045467,213
RTS0045468,128
RTS0045469,177
RTS0045470,142
RTS0045471,115
RTS0045472,134
RTS0045473,68
RTS0045474,156
RTS0045475,145
RTS0045476,111
RTS0045477,167
RTS0045478,109
RTS0045479,193
RTS0045480,163
RTS0045481,161
RTS0045482,166
RTS0045483,121
RTS0045484,191
RTS0045485,192
RTS0045486,87
RTS0045487,144
RTS0045488,124
RTS0045489,151
RTS0045490,161
RTS0045491,140
RTS0045492,221
RTS0045493,136
RTS0045494,84
RTS0045495,126
RTS0045496,83
RTS0045497,113
RTS0045498,124
RTS0045499,166
RTS0045500,146
RTS0045501,134
RTS0045502,163
RTS0045503,100
RTS0045504,119
RTS0045505,142
RTS0045506,206
RTS0045507,207
RTS0045508,139
RTS0045509,138
RTS0045510,69
RTS0045511,163
RTS0045512,169
RTS0045513,101
RTS0045514,213
RTS0045515,126
RTS0045516,120
RTS0045517,154
RTS0045518,152
RTS0045519,129
RTS0045520,121
RTS0045521,129
RTS0045522,157
RTS0045523,141
RTS0045524,153
RTS0045525,123
RTS0045526,149
RTS0045527,144
RTS0045528,117
RTS0045529,130
RTS0045530,151
RTS0045531,145
RTS0045532,144
RTS0045533,133
RTS0045534,144
RTS0045535,116
RTS0045536,131
RTS0045537,148
RTS0045538,129
RTS0045539,152
RTS0045540,147
RTS0045541,128
RTS0045542,115
RTS0045543,156
RTS0045544,95
RTS0045545,142
RTS0045546,135
RTS0045547,102
RTS0045548,114
RTS0045549,91
RTS0045550,103
RTS0045551,111
RTS0045552,127
RTS0045553,102
RTS0045554,160
RTS0045555,105
RTS0045556,146
RTS0045557,134
RTS0045558,118
RTS0045559,118
RTS0045560,177
RTS0045561,104
RTS0045562,138
RTS0045563,112
RTS0045564,137
RTS0045565,114
RTS0045566,198
RTS0045567,159
RTS0045568,133
RTS0045569,187
RTS0045570,149
RTS0045571,112
RTS0045572,113
RTS0045573,126
RTS0045574,96
RTS0045575,124
RTS0045576,131
RTS0045577,107
RTS0045578,109
RTS0045579,128
RTS0045580,135
RTS0045581,135
RTS0045582,108
RTS0045583,155
RTS0045584,204
RTS0045585,97
RTS0045586,101
RTS0045587,151
RTS0045588,89
RTS0045589,91
RTS0045590,90
RTS0045592,116
RTS0045593,125
RTS0045594,138
RTS0045595,142
RTS0045596,144
RTS0045597,121
RTS0045598,164
RTS0045599,121
RTS0045600,135
RTS0045601,132
RTS0045602,137
RTS0045603,93
RTS0045604,162
RTS0045606,137
RTS0045607,114
RTS0045608,107
RTS0045609,125
RTS0045610,155
RTS0045611,100
RTS0045612,113
RTS0045613,142
RTS0045614,131
RTS0045615,104
RTS0045616,115
RTS0045617,129
RTS0045618,116
RTS0045619,117
RTS0045620,93
RTS0045621,118
RTS0045622,129
RTS0045623,123
RTS0045624,100
RTS0045625,114
RTS0045626,62
RTS0045627,108
RTS0045628,105
RTS0045629,145
RTS0045630,112
RTS0045631,108
RTS0045632,94
RTS0045633,139
RTS0045634,105
RTS0045635,135
RTS0045636,155
RTS0045637,129
RTS0045638,115
RTS0045639,171
RTS0045640,121
RTS0045641,102
RTS0045642,115
RTS0045643,98
RTS0045644,111
RTS0045645,134
RTS0045646,133
RTS0045647,132
RTS0045648,108
RTS0045649,155
RTS0045650,130
RTS0045651,99
RTS0045652,118
RTS0045653,143
RTS0045654,142
RTS0045655,126
RTS0045656,119
RTS0045657,142
RTS0045658,189
RTS0045659,150
RTS0045660,165
RTS0045661,150
RTS0045662,157
RTS0045663,190
RTS0045664,137
RTS0045665,207
RTS0045666,111
RTS0045667,136
RTS0045668,155
RTS0045669,110
RTS0045670,152
RTS0045671,110
RTS0045672,165
RTS0045673,120
RTS0045674,108
RTS0045675,157
RTS0045676,173
RTS0045677,165
RTS0045678,152
RTS0045679,157
RTS0045680,157
RTS0045681,115
RTS0045682,180
RTS0045683,111
RTS0045684,116
RTS0045685,156
RTS0045687,141
RTS0045688,176
RTS0045689,161
RTS0045690,139
RTS0045691,178
RTS0045692,166
RTS0045693,188
RTS0045694,143
RTS0045695,117
RTS0045696,174
RTS0045697,135
RTS0045698,131
RTS0045699,107
RTS0045700,125
RTS0045701,136
RTS0045702,140
RTS0045703,125
RTS0045704,128
RTS0045705,129
RTS0045706,145
RTS0045707,170
RTS0045708,155
RTS0045709,130
RTS0045710,144
RTS0045711,126
RTS0045712,135
RTS0045713,159
RTS0045714,156
RTS0045715,108
RTS0045716,178
RTS0045717,139
RTS0045718,122
RTS0045719,101
RTS0045720,137
RTS0045721,164
RTS0045722,139
RTS0045723,137
RTS0045724,152
RTS0045725,115
RTS0045726,122
RTS0045727,198
RTS0045728,135
RTS0045729,125
RTS0045730,125
RTS0045731,120
RTS0045732,139
RTS0045733,111
RTS0045734,124
RTS0045735,95
RTS0045736,179
RTS0045737,229
RTS0045738,194
RTS0045739,292
RTS0045740,200
RTS0045741,125
RTS0045742,105
RTS0045743,119
RTS0045744,156
RTS0045745,138
RTS0045746,140
RTS0045747,171
RTS0045748,162
RTS0045749,104
RTS0045750,94
RTS0045751,128
RTS0045752,141
RTS0045753,117
RTS0045754,133
RTS0045755,163
RTS0045756,144
RTS0045757,119
RTS0045758,134
RTS0045759,166
RTS0045760,164
RTS0045761,134
RTS0045762,153
RTS0045763,146
RTS0045764,145
RTS0045765,98
RTS0045766,153
RTS0045767,148
RTS0045768,151
RTS0045769,119
RTS0045770,132
RTS0045771,143
RTS0045772,164
RTS0045773,254
RTS0045774,143
RTS0045775,191
RTS0045776,136
RTS0045777,121
RTS0045778,128
RTS0045779,123
RTS0045780,141
RTS0045781,168
RTS0045782,128
RTS0045783,127
RTS0045784,144
RTS0045785,156
RTS0045786,113
RTS0045787,193
RTS0045788,142
RTS0045789,121
RTS0045790,87
RTS0045791,112
RTS0045792,148
RTS0045793,138
RTS0045794,127
RTS0045795,127
RTS0045796,171
RTS0045797,107
RTS0045798,95
RTS0045799,147
RTS0045800,141
RTS0045801,141
RTS0045802,127
RTS0045803,154
RTS0045804,107
RTS0045805,157
RTS0045806,134
RTS0045807,109
RTS0045808,115
RTS0045809,126
RTS0045810,92
RTS0045811,122
RTS0045812,104
RTS0045813,107
RTS0045814,109
RTS0045815,75
RTS0045816,115
RTS0045817,116
RTS0045818,129
RTS0045819,149
RTS0045820,150
RTS0045821,147
RTS0045822,105
RTS0045823,141
RTS0045824,162
RTS0045825,150
RTS0045826,173
RTS0045827,162
RTS0045828,150
RTS0045829,175
RTS0045830,144
RTS0045831,151
RTS0045832,132
RTS0045833,138
RTS0045834,165
RTS0045835,134
RTS0045836,185
RTS0045837,166
RTS0045838,139
RTS0045840,141
RTS0045841,190
RTS0045842,168
RTS0045843,125
RTS0045844,146
RTS0045845,119
RTS0045846,175
RTS0045848,155
RTS0045849,359
RTS0045851,140
RTS0045852,122
RTS0045853,140
RTS0045854,135
RTS0045855,164
RTS0045856,181
RTS0045857,134
RTS0045858,109
RTS0045859,160
RTS0045860,124
RTS0045861,105
RTS0045862,168
RTS0045863,160
RTS0045864,136
RTS0045865,166
RTS0045866,164
RTS0045867,128
RTS0045868,153
RTS0045869,124
RTS0045870,137
RTS0045871,119
RTS0045872,197
RTS0045873,245
RTS0045874,103
RTS0045875,115
RTS0045876,114
RTS0045877,131
RTS0045878,113
RTS0045879,215
RTS0045880,102
RTS0045881,125
RTS0045882,114
RTS0045883,123
RTS0045884,110
RTS0045885,14
RTS0045886,240
RTS0045887,119
RTS0045888,113
RTS0045889,119
RTS0045890,144
RTS0045891,140
RTS0045892,119
RTS0045893,130
RTS0045894,235
RTS0045895,108
RTS0045896,156
RTS0045897,115
RTS0045898,108
RTS0045899,119
RTS0045900,141
RTS0045901,107
RTS0045902,105
RTS0045903,122
RTS0045904,105
RTS0045905,152
RTS0045906,146
RTS0045907,114
RTS0045908,133
RTS0045909,90
RTS0045910,102
RTS0045911,154
RTS0045912,119
RTS0045913,123
RTS0045914,109
RTS0045915,129
RTS0045916,152
RTS0045917,121
RTS0045918,116
RTS0045919,189
RTS0045920,131
RTS0045921,147
RTS0045922,133
RTS0045923,114
RTS0045924,144
RTS0045925,148
RTS0045926,165
RTS0045927,130
RTS0045928,133
RTS0045929,139
RTS0045930,170
RTS0045931,171
RTS0045932,127
RTS0045933,155
RTS0045935,106
RTS0045939,167
RTS0045940,121
RTS0045941,144
RTS0045942,172
RTS0045943,357
RTS0045944,129
RTS0045945,116
RTS0045946,117
RTS0045947,96
RTS0045948,108
RTS0045949,162
RTS0045950,151
RTS0045951,142
RTS0045952,115
RTS0045953,129
RTS0045954,141
RTS0045955,100
RTS0045956,133
RTS0045957,123
RTS0045958,160
RTS0045959,128
RTS0045960,76
RTS0045961,106
RTS0045962,146
RTS0045963,151
RTS0045964,141
RTS0045965,156
RTS0045966,121
RTS0045967,160
RTS0045968,138
RTS0045969,146
RTS0045970,201
RTS0045971,172
RTS0045972,140
RTS0045973,111
RTS0045974,119
RTS0045975,188
RTS0045976,164
RTS0045977,125
RTS0045978,162
RTS0045979,138
RTS0045980,129
RTS0045981,220
RTS0045982,137
RTS0045983,153
RTS0045984,141
RTS0045985,141
RTS0045986,93
RTS0045987,158
RTS0045988,138
RTS0045989,116
RTS0045990,119
RTS0045991,121
RTS0045992,117
RTS0045993,130
RTS0045994,121
RTS0045995,104
RTS0045996,138
RTS0045997,136
RTS0045998,128
RTS0045999,127
RTS0046000,82
RTS0046001,115
RTS0046002,153
RTS0046003,109
RTS0046004,132
RTS0046005,208
RTS0046006,114
RTS0046007,182
RTS0046008,136
RTS0046009,130
RTS0046010,123
RTS0046011,101
RTS0046012,111
RTS0046013,151
RTS0046014,137
RTS0046015,124
RTS0046016,149
RTS0046017,145
RTS0046018,95
RTS0046019,145
RTS0046020,134
RTS0046021,142
RTS0046022,135
RTS0046023,149
RTS0046024,131
RTS0046025,120
RTS0046026,114
RTS0046027,168
RTS0046028,138
RTS0046029,141
RTS0046030,150
RTS0046031,142
RTS0046032,138
RTS0046033,104
RTS0046034,128
RTS0046035,144
RTS0046036,129
RTS0046037,135
RTS0046038,127
RTS0046039,120
RTS0046040,120
RTS0046041,119
RTS0046042,123
RTS0046043,149
RTS0046044,112
RTS0046045,149
RTS0046046,110
RTS0046047,90
RTS0046048,112
RTS0046049,142
RTS0046050,150
RTS0046051,164
RTS0046052,168
RTS0046053,145
RTS0046054,172
RTS0046055,165
RTS0046056,157
RTS0046057,145
RTS0046058,169
RTS0046059,144
RTS0046060,128
RTS0046061,195
RTS0046062,146
RTS0046063,137
RTS0046064,117
RTS0046065,138
RTS0046066,137
RTS0046067,125
RTS0046068,152
RTS0046069,151
RTS0046070,144
RTS0046071,231
RTS0046072,113
RTS0046073,119
RTS0046074,129
RTS0046075,114
RTS0046076,131
RTS0046077,127
RTS0046078,145
RTS0046079,125
RTS0046080,137
RTS0046081,98
RTS0046082,168
RTS0046083,115
RTS0046084,181
RTS0046085,144
RTS0046086,156
RTS0046087,132
RTS0046088,154
RTS0046089,99
RTS0046090,134
RTS0046091,92
RTS0046092,268
RTS0046093,154
RTS0046094,133
RTS0046095,147
RTS0046096,120
RTS0046097,126
RTS0046098,130
RTS0046099,143
RTS0046100,161
RTS0046101,112
RTS0046102,134
RTS0046103,133
RTS0046104,173
RTS0046105,138
RTS0046106,84
RTS0046107,140
RTS0046108,122
RTS0046109,143
RTS0046110,157
RTS0046111,134
RTS0046112,165
RTS0046113,94
RTS0046114,125
RTS0046115,132
RTS0046116,107
RTS0046117,144
RTS0046119,144
RTS0046121,140
RTS0046122,142
RTS0046123,168
RTS0046124,98
RTS0046125,107
RTS0046126,92
RTS0046127,102
RTS0046128,164
RTS0046129,157
RTS0046130,125
RTS0046131,94
RTS0046132,141
RTS0046133,129
RTS0046134,164
RTS0046135,79
RTS0046136,113
RTS0046137,180
RTS0046138,149
RTS0046140,150
RTS0046141,104
RTS0046142,130
RTS0046143,132
RTS0046144,164
RTS0046145,134
RTS0046146,159
RTS0046147,145
RTS0046148,150
RTS0046149,126
RTS0046150,105
RTS0046152,108
RTS0046153,151
RTS0046154,103
RTS0046155,160
RTS0046156,104
RTS0046157,95
RTS0046158,137
RTS0046159,113
RTS0046160,116
RTS0046161,138
RTS0046162,133
RTS0046163,125
RTS0046164,191
RTS0046165,135
RTS0046166,113
RTS0046167,155
RTS0046168,120
RTS0046169,140
RTS0046170,177
RTS0046171,113
RTS0046172,127
RTS0046173,70
RTS0046174,122
RTS0046175,151
RTS0046176,113
RTS0046177,96
RTS0046178,112
RTS0046179,91
RTS0046180,121
RTS0046181,134
RTS0046182,122
RTS0046183,249
RTS0046184,160
RTS0046185,139
RTS0046186,89
RTS0046187,111
RTS0046188,249
RTS0046191,133
RTS0046193,74
RTS0046194,96
RTS0046195,130
RTS0046196,122
RTS0046197,130
RTS0046198,115
RTS0046199,155
RTS0046200,124
RTS0046201,125
RTS0046202,146
RTS0046203,110
RTS0046204,130
RTS0046205,147
RTS0046206,142
RTS0046207,184
RTS0046208,141
RTS0046209,131
RTS0046210,91
RTS0046211,103
RTS0046212,146
RTS0046213,176
RTS0046214,108
RTS0046215,107
RTS0046216,95
RTS0046217,145
RTS0046218,131
RTS0046219,103
RTS0046220,139
RTS0046221,142
RTS0046222,118
RTS0046223,123
RTS0046224,93
RTS0046225,149
RTS0046226,104
RTS0046227,142
RTS0046228,119
RTS0046229,118
RTS0046230,141
RTS0046231,67
RTS0046232,180
RTS0046233,144
RTS0046234,177
RTS0046235,118
RTS0046236,130
RTS0046237,123
RTS0046238,146
RTS0046239,118
RTS0046240,119
RTS0046241,150
RTS0046242,131
RTS0046243,92
RTS0046244,137
RTS0046245,80
RTS0046246,159
RTS0046247,139
RTS0046248,120
RTS0046249,122
RTS0046250,138
RTS0046251,129
RTS0046252,192
RTS0046253,120
RTS0046254,137
RTS0046255,115
RTS0046256,148
RTS0046257,143
RTS0046258,88
RTS0046259,114
RTS0046260,136
RTS0046261,179
RTS0046262,188
RTS0046263,148
RTS0046264,135
RTS0046265,120
RTS0046266,152
RTS0046267,98
RTS0046268,101
RTS0046269,147
RTS0046270,139
RTS0046271,103
RTS0046272,162
RTS0046273,137
RTS0046274,124
RTS0046275,120
RTS0046276,93
RTS0046277,126
RTS0046278,125
RTS0046279,284
RTS0046280,143
RTS0046281,183
RTS0046282,126
RTS0046283,119
RTS0046284,102
RTS0046285,124
RTS0046286,150
RTS0046287,109
RTS0046288,141
RTS0046289,189
RTS0046290,118
RTS0046291,168
RTS0046292,143
RTS0046293,130
RTS0046294,97
RTS0046295,386
RTS0046296,106
RTS0046297,298
RTS0046298,131
RTS0046299,113
RTS0046300,120
RTS0046301,156
RTS0046302,128
RTS0046303,130
RTS0046304,108
RTS0046305,125
RTS0046306,137
RTS0046307,140
RTS0046308,112
RTS0046309,128
RTS0046310,117
RTS0046311,158
RTS0046312,137
RTS0046313,116
RTS0046314,198
RTS0046315,128
RTS0046316,121
RTS0046317,130
RTS0046318,147
RTS0046319,131
RTS0046320,174
RTS0046321,189
RTS0046322,156
RTS0046323,138
RTS0046324,131
RTS0046325,147
RTS0046326,110
RTS0046327,172
RTS0046328,135
RTS0046329,171
RTS0046330,111
RTS0046331,149
RTS0046332,100
RTS0046333,113
RTS0046334,220
RTS0046335,200
RTS0046336,236
RTS0046342,96
RTS0046343,150
RTS0046344,146
RTS0046345,109
RTS0046346,103
RTS0046347,112
RTS0046348,111
RTS0046349,156
RTS0046350,144
RTS0046351,147
RTS0046352,223
RTS0046353,159
RTS0046354,148
RTS0046355,111
RTS0046356,127
RTS0046357,130
RTS0046358,112
RTS0046359,133
RTS0046360,135
RTS0046361,119
RTS0046362,162
RTS0046363,151
RTS0046364,125
RTS0046365,155
RTS0046366,126
RTS0046367,133
RTS0046368,151
RTS0046369,162
RTS0046370,101
RTS0046371,155
RTS0046372,140
RTS0046373,144
RTS0046374,117
RTS0046375,87
RTS0046376,142
RTS0046377,134
RTS0046378,122
RTS0046379,136
RTS0046380,129
RTS0046381,126
RTS0046382,144
RTS0046383,142
RTS0046384,126
RTS0046385,107
RTS0046386,125
RTS0046387,107
RTS0046388,140
RTS0046389,140
RTS0046390,128
RTS0046391,114
RTS0046392,108
RTS0046393,90
RTS0046394,118
RTS0046395,124
RTS0046396,102
RTS0046397,120
RTS0046398,138
RTS0046399,162
RTS0046400,118
RTS0046401,133
RTS0046402,103
RTS0046403,150
RTS0046404,121
RTS0046405,112
RTS0046406,132
RTS0046407,156
RTS0046408,121
RTS0046409,143
RTS0046410,152
RTS0046411,155
RTS0046412,141
RTS0046413,144
RTS0046414,150
RTS0046415,131
RTS0046416,151
RTS0046417,204
RTS0046418,175
RTS0046419,165
RTS0046420,132
RTS0046421,164
RTS0046422,148
RTS0046423,128
RTS0046424,129
RTS0046425,150
RTS0046426,115
RTS0046427,105
RTS0046428,169
RTS0046429,119
RTS0046430,109
RTS0046431,141
RTS0046432,187
RTS0046433,151
RTS0046434,214
RTS0046435,159
RTS0046439,133
RTS0046440,156
RTS0046441,142
RTS0046442,151
RTS0046443,143
RTS0046444,167
RTS0046445,132
RTS0046446,72
RTS0046447,99
RTS0046448,145
RTS0046449,147
RTS0046450,156
RTS0046451,166
RTS0046452,103
RTS0046453,124
RTS0046454,155
RTS0046455,111
RTS0046456,104
RTS0046457,128
RTS0046458,128
RTS0046459,156
RTS0046460,188
RTS0046461,162
RTS0046462,223
RTS0046463,208
RTS0046464,107
RTS0046466,121
RTS0046468,153
RTS0046469,137
RTS0046470,141
RTS0046471,117
RTS0046472,152
RTS0046473,115
RTS0046474,97
RTS0046475,175
RTS0046476,116
RTS0046477,124
RTS0046478,167
RTS0046479,150
RTS0046480,138
RTS0046481,141
RTS0046482,156
RTS0046483,131
RTS0046484,114
RTS0046485,122
RTS0046486,137
RTS0046487,149
RTS0046488,125
RTS0046489,170
RTS0046490,157
RTS0046491,146
RTS0046492,118
RTS0046493,114
RTS0046494,102
RTS0046495,134
RTS0046496,131
RTS0046497,130
RTS0046498,116
RTS0046499,143
RTS0046500,149
RTS0046501,140
RTS0046502,107
RTS0046503,133
RTS0046504,117
RTS0046505,77
RTS0046506,133
RTS0046507,112
RTS0046508,113
RTS0046509,108
RTS0046510,166
RTS0046511,108
RTS0046512,159
RTS0046513,150
RTS0046514,93
RTS0046515,182
RTS0046516,127
RTS0046517,300
RTS0046518,107
RTS0046519,130
RTS0046520,131
RTS0046521,185
RTS0046522,140
RTS0046524,136
RTS0046525,120
RTS0046526,167
RTS0046527,118
RTS0046528,127
RTS0046529,107
RTS0046530,101
RTS0046531,123
RTS0046532,163
RTS0046533,120
RTS0046534,139
RTS0046535,114
RTS0046536,139
RTS0046537,163
RTS0046538,144
RTS0046539,126
RTS0046540,128
RTS0046541,125
RTS0046542,172
RTS0046543,169
RTS0046544,130
RTS0046545,166
RTS0046546,165
RTS0046548,132
RTS0046549,179
RTS0046550,158
RTS0046551,169
RTS0046552,170
RTS0046553,390
RTS0046554,128
RTS0046555,142
RTS0046556,164
RTS0046557,176
RTS0046558,114
RTS0046559,149
RTS0046560,129
RTS0046561,134
RTS0046562,149
RTS0046563,138
RTS0046564,127
RTS0046565,120
RTS0046566,158
RTS0046567,164
RTS0046568,116
RTS0046569,149
RTS0046570,164
RTS0046571,126
RTS0046572,133
RTS0046573,193
RTS0046574,131
RTS0046575,166
RTS0046577,133
RTS0046578,164
RTS0046580,202
RTS0046581,147
RTS0046582,139
RTS0046583,141
RTS0046584,163
RTS0046585,183
RTS0046586,156
RTS0046587,159
RTS0046588,124
RTS0046589,139
RTS0046590,146
RTS0046591,150
RTS0046592,160
RTS0046593,151
RTS0046594,174
RTS0046595,184
RTS0046596,208
RTS0046597,120
RTS0046598,172
RTS0046599,150
RTS0046600,118
RTS0046601,161
RTS0046602,132
RTS0046603,139
RTS0046604,202
RTS0046605,144
RTS0046606,178
RTS0046607,125
RTS0046608,150
RTS0046609,151
RTS0046610,109
RTS0046611,171
RTS0046612,198
RTS0046613,156
RTS0046614,211
RTS0046615,92
RTS0046616,128
RTS0046617,185
RTS0046618,111
RTS0046619,179
RTS0046620,145
RTS0046621,182
RTS0046622,159
RTS0046623,124
RTS0046624,134
RTS0046625,157
RTS0046626,189
RTS0046627,178
RTS0046628,202
RTS0046629,144
RTS0046630,156
RTS0046631,157
RTS0046632,141
RTS0046633,132
RTS0046634,153
RTS0046635,131
RTS0046636,134
RTS0046637,145
RTS0046638,116
RTS0046639,108
RTS0046640,139
RTS0046641,132
RTS0046642,152
RTS0046643,175
RTS0046644,157
RTS0046645,160
RTS0046646,101
RTS0046647,158
RTS0046648,117
RTS0046649,125
RTS0046650,116
RTS0046651,99
RTS0046652,117
RTS0046653,203
RTS0046654,157
RTS0046655,127
RTS0046656,157
RTS0046657,111
RTS0046658,168
RTS0046659,152
RTS0046660,133
RTS0046661,129
RTS0046662,135
RTS0046663,146
RTS0046664,117
RTS0046665,134
RTS0046666,119
RTS0046667,183
RTS0046668,159
RTS0046669,109
RTS0046670,146
RTS0046671,99
RTS0046672,123
RTS0046673,130
RTS0046674,137
RTS0046675,129
RTS0046676,101
RTS0046677,136
RTS0046678,132
RTS0046679,102
RTS0046680,111
RTS0046681,106
RTS0046682,140
RTS0046683,108
RTS0046684,109
RTS0046685,123
RTS0046686,159
RTS0046687,161
RTS0046688,126
RTS0046689,120
RTS0046690,118
RTS0046691,143
RTS0046692,110
RTS0046693,146
RTS0046694,168
RTS0046695,149
RTS0046696,203
RTS0046697,238
RTS0046698,197
RTS0046699,127
RTS0046700,174
RTS0046701,196
RTS0046702,143
RTS0046703,215
RTS0046704,599
RTS0046705,473
RTS0046706,259
RTS0046707,308
RTS0046708,298
RTS0046709,154
RTS0046710,135
RTS0046711,178
RTS0046712,116
RTS0046713,118
RTS0046714,163
RTS0046715,80
RTS0046716,134
RTS0046717,188
RTS0046718,130
RTS0046719,106
RTS0046720,135
RTS0046721,169
RTS0046722,196
RTS0046723,130
RTS0046724,135
RTS0046725,119
RTS0046726,142
RTS0046727,155
RTS0046728,128
RTS0046729,143
RTS0046730,148
RTS0046731,104
RTS0046732,142
RTS0046733,154
RTS0046734,173
RTS0046735,84
RTS0046736,111
RTS0046737,146
RTS0046738,110
RTS0046739,110
RTS0046740,170
RTS0046741,178
RTS0046742,100
RTS0046743,125
RTS0046744,99
RTS0046745,209
RTS0046746,101
RTS0046747,175
RTS0046748,322
RTS0046749,215
RTS0046750,123
RTS0046751,160
RTS0046752,132
RTS0046753,147
RTS0046754,118
RTS0046755,144
RTS0046756,174
RTS0046757,147
RTS0046758,115
RTS0046759,167
RTS0046760,160
RTS0046761,101
RTS0046763,198
RTS0046764,133
RTS0046765,138
RTS0046766,97
RTS0046767,146
RTS0046768,115
RTS0046769,131
RTS0046770,144
RTS0046771,141
RTS0046772,160
RTS0046773,113
RTS0046774,130
RTS0046775,170
RTS0046777,177
RTS0046778,149
RTS0046779,128
RTS0046780,165
RTS0046781,145
RTS0046782,103
RTS0046783,132
RTS0046784,103
RTS0046785,147
RTS0046790,148
RTS0046791,128
RTS0046792,200
RTS0046793,144
RTS0046794,143
RTS0046795,153
RTS0046796,155
RTS0046797,127
RTS0046798,125
RTS0046799,136
RTS0046800,107
RTS0046801,255
RTS0046802,180
RTS0046803,99
RTS0046804,118
RTS0046805,133
RTS0046806,93
RTS0046807,100
RTS0046808,95
RTS0046809,95
RTS0046810,144
RTS0046811,61
RTS0046812,109
RTS0046813,125
RTS0046814,159
RTS0046815,150
RTS0046816,107
RTS0046817,107
RTS0046818,110
RTS0046819,195
RTS0046820,190
RTS0046821,133
RTS0046822,149
RTS0046823,145
RTS0046824,134
RTS0046825,162
RTS0046826,113
RTS0046827,159
RTS0046828,158
RTS0046829,138
RTS0046830,126
RTS0046831,142
RTS0046832,116
RTS0046833,29
RTS0046835,100
RTS0046836,155
RTS0046837,132
RTS0046838,103
RTS0046839,145
RTS0046840,108
RTS0046841,143
RTS0046842,207
RTS0046843,165
RTS0046846,162
RTS0046849,165
RTS0046850,141
RTS0046851,128
RTS0046852,120
RTS0046853,170
RTS0046854,119
RTS0046855,124
RTS0046856,101
RTS0046857,102
RTS0046858,155
RTS0046859,114
RTS0046860,202
RTS0046861,131
RTS0046862,188
RTS0046863,152
RTS0046864,168
RTS0046866,171
RTS0046867,90
RTS0046868,130
RTS0046869,146
RTS0046870,171
RTS0046871,128
RTS0046872,188
RTS0046873,96
RTS0046874,107
RTS0046875,134
RTS0046876,122
RTS0046877,150
RTS0046878,112
RTS0046879,147
RTS0046880,207
RTS0046881,130
RTS0046882,125
RTS0046885,127
RTS0046886,133
RTS0046887,102
RTS0046889,148
RTS0046890,114
RTS0046891,145
RTS0046892,132
RTS0046893,121
RTS0046894,120
RTS0046895,112
RTS0046897,314
RTS0046898,89
RTS0046899,134
RTS0046900,164
RTS0046902,154
RTS0046903,164
RTS0046904,117
RTS0046905,141
RTS0046906,134
RTS0046907,166
RTS0046908,146
RTS0046909,320
RTS0046910,133
RTS0046911,178
RTS0046912,145
RTS0046913,167
RTS0046914,139
RTS0046915,144
RTS0046916,175
RTS0046918,174
RTS0046919,204
RTS0046920,139
RTS0046921,175
RTS0046922,144
RTS0046923,124
RTS0046924,149
RTS0046925,118
RTS0046926,135
RTS0046927,114
RTS0046928,135
RTS0046929,109
RTS0046930,181
RTS0046931,123
RTS0046933,116
RTS0046934,156
RTS0046935,98
RTS0046936,155
RTS0046937,240
RTS0046938,131
RTS0046939,132
RTS0046940,146
RTS0046941,110
RTS0046942,150
RTS0046943,152
RTS0046944,138
RTS0046946,238
RTS0046947,111
RTS0046948,112
RTS0046949,140
RTS0046950,109
RTS0046951,143
RTS0046952,143
RTS0046954,110
RTS0046955,131
RTS0046956,143
RTS0046957,133
RTS0046958,161
RTS0046959,139
RTS0046960,137
RTS0046961,124
RTS0046962,1587
RTS0046963,109
RTS0046965,156
RTS0046966,159
RTS0046967,150
RTS0046968,126
RTS0047054,148
RTS0047055,119
RTS0047056,129
RTS0047057,128
RTS0047058,156
RTS0047060,133
RTS0047061,146
RTS0047062,124
RTS0047063,117
RTS0047064,120
RTS0047065,180
RTS0047066,162
RTS0047067,148
RTS0047068,129
RTS0047069,149
RTS0047070,123
RTS0047071,168
RTS0047072,205
RTS0047073,153
RTS0047074,162
RTS0047075,131
RTS0047076,162
RTS0047077,161
RTS0047078,163
RTS0047079,104
RTS0047080,223
RTS0047081,182
RTS0047082,139
RTS0047083,178
RTS0047084,140
RTS0047085,63
RTS0047086,152
RTS0047087,162
RTS0047088,146
RTS0047089,155
RTS0047091,96
RTS0047092,119
RTS0047093,122
RTS0047094,138
RTS0047095,136
RTS0047096,147
RTS0047097,115
RTS0047098,133
RTS0047099,116
RTS0047100,119
RTS0047101,140
RTS0047102,150
RTS0047103,147
RTS0047104,126
RTS0047105,145
RTS0047106,177
RTS0047107,192
RTS0047108,226
RTS0047109,146
RTS0047110,174
RTS0047111,122
RTS0047112,144
RTS0047113,183
RTS0047114,184
RTS0047115,154
RTS0047116,237
RTS0047117,245
RTS0047118,206
RTS0047119,154
RTS0047120,146
RTS0047121,139
RTS0047122,209
RTS0047123,108
RTS0047124,201
RTS0047125,136
RTS0047126,186
RTS0047127,191
RTS0047128,137
RTS0047129,170
RTS0047130,160
RTS0047131,185
RTS0047132,177
RTS0047133,214
RTS0047134,148
RTS0047135,157
RTS0047136,186
RTS0047137,142
RTS0047138,208
RTS0047139,125
RTS0047140,129
RTS0047141,163
RTS0047142,132
RTS0047143,112
RTS0047144,140
RTS0047145,144
RTS0047146,127
RTS0047147,140
RTS0047148,120
RTS0047149,128
RTS0047150,232
RTS0047151,133
RTS0047152,159
RTS0047153,96
RTS0047154,195
RTS0047156,144
RTS0047157,164
RTS0047158,130
RTS0047159,120
RTS0047160,161
RTS0047165,199
RTS0047166,117
RTS0047167,113
RTS0047168,110
RTS0047169,110
RTS0047170,111
RTS0047171,167
RTS0047172,105
RTS0047173,198
RTS0047174,134
RTS0047175,92
RTS0047176,120
RTS0047177,151
RTS0047178,175
RTS0047179,159
RTS0047180,146
RTS0047181,149
RTS0047182,151
RTS0047183,146
RTS0047184,131
RTS0047185,131
RTS0047186,129
RTS0047187,140
RTS0047188,140
RTS0047189,167
RTS0047190,188
RTS0047191,137
RTS0047192,180
RTS0047193,130
RTS0047194,136
RTS0047195,143
RTS0047196,112
RTS0047197,149
RTS0047198,122
RTS0047199,154
RTS0047200,165
RTS0047201,126
RTS0047202,126
RTS0047203,144
RTS0047204,139
RTS0047205,162
RTS0047206,145
RTS0047207,147
RTS0047208,279
RTS0047209,235
RTS0047210,421
RTS0047211,266
RTS0047212,151
RTS0047213,125
RTS0047214,166
RTS0047215,142
RTS0047216,114
RTS0047217,105
RTS0047218,125
RTS0047219,168
RTS0047220,120
RTS0047221,159
RTS0047222,133
RTS0047223,189
RTS0047225,295
RTS0047226,172
RTS0047229,131
RTS0047230,140
RTS0047231,137
RTS0047232,169
RTS0047233,108
RTS0047234,134
RTS0047235,114
RTS0047236,126
RTS0047237,137
RTS0047238,153
RTS0047239,306
RTS0047240,137
RTS0047241,145
RTS0047242,121
RTS0047243,205
RTS0047244,105
RTS0047245,94
RTS0047246,79
RTS0047247,99
RTS0047248,99
RTS0047249,139
RTS0047250,148
RTS0047252,219
RTS0047253,124
RTS0047254,204
RTS0047255,132
RTS0047256,123
RTS0047257,139
RTS0047258,149
RTS0047259,138
RTS0047260,163
RTS0047261,126
RTS0047262,127
RTS0047263,179
RTS0047264,123
RTS0047266,167
RTS0047267,181
RTS0047268,105
RTS0047269,131
RTS0047270,213
RTS0047271,138
RTS0047272,137
RTS0047273,117
RTS0047274,136
RTS0047276,114
RTS0047277,200
RTS0047278,172
RTS0047279,208
RTS0047280,106
RTS0047281,127
RTS0047282,124
RTS0047283,144
RTS0047284,125
RTS0047290,149
RTS0047291,329
RTS0047292,115
RTS0047293,136
RTS0047294,201
RTS0047295,93
RTS0047296,154
RTS0047297,155
RTS0047298,144
RTS0047299,114
RTS0047300,88
RTS0047301,207
RTS0047302,98
RTS0047303,157
RTS0047304,138
RTS0047305,160
RTS0047306,123
RTS0047307,173
RTS0047308,153
RTS0047309,134
RTS0047310,156
RTS0047311,153
RTS0047312,149
RTS0047313,141
RTS0047314,160
RTS0047315,137
RTS0047316,165
RTS0047317,168
RTS0047318,122
RTS0047319,99
RTS0047320,172
RTS0047321,155
RTS0047322,144
RTS0047323,156
RTS0047324,123
RTS0047325,182
RTS0047326,163
RTS0047327,183
RTS0047328,116
RTS0047329,121
RTS0047331,231
RTS0047332,161
RTS0047333,132
RTS0047334,100
RTS0047335,141
RTS0047336,122
RTS0047337,120
RTS0047338,130
RTS0047339,156
RTS0047340,199
RTS0047341,200
RTS0047342,193
RTS0047343,137
RTS0047344,188
RTS0047345,115
RTS0047346,100
RTS0047348,133
RTS0047349,165
RTS0047350,186
RTS0047351,208
RTS0047352,366
RTS0047353,168
RTS0047354,182
RTS0047356,123
RTS0047357,105
RTS0047358,89
RTS0047359,163
RTS0047360,122
RTS0047361,82
RTS0047362,123
RTS0047363,158
RTS0047364,117
RTS0047365,103
RTS0047366,132
RTS0047367,120
RTS0047368,127
RTS0047369,154
RTS0047370,141
RTS0047373,130
RTS0047374,113
RTS0047375,129
RTS0047376,140
RTS0047377,163
RTS0047378,143
RTS0047379,194
RTS0047380,188
RTS0047381,118
RTS0047382,114
RTS0047383,138
RTS0047384,145
RTS0047385,141
RTS0047386,199
RTS0047387,122
RTS0047388,159
RTS0047389,144
RTS0047390,123
RTS0047391,164
RTS0047392,110
RTS0047393,132
RTS0047394,138
RTS0047395,107
RTS0047396,151
RTS0047397,128
RTS0047398,111
RTS0047399,144
RTS0047400,143
RTS0047401,179
RTS0047402,141
RTS0047403,145
RTS0047404,137
RTS0047405,159
RTS0047406,112
RTS0047407,170
RTS0047408,149
RTS0047409,245
RTS0047410,172
RTS0047411,180
RTS0047412,135
RTS0047413,127
RTS0047414,153
RTS0047415,161
RTS0047417,120
RTS0047418,127
RTS0047419,112
RTS0047420,145
RTS0047421,126
RTS0047422,150
RTS0047423,134
RTS0047424,133
RTS0047425,113
RTS0047426,141
RTS0047427,153
RTS0047428,180
RTS0047429,179
RTS0047430,183
RTS0047431,98
RTS0047432,144
RTS0047433,132
RTS0047434,160
RTS0047435,183
RTS0047436,167
RTS0047437,95
RTS0047438,132
RTS0047439,142
RTS0047440,102
RTS0047441,176
RTS0047442,128
RTS0047445,149
RTS0047446,141
RTS0047447,124
RTS0047448,140
RTS0047449,107
RTS0047450,153
RTS0047451,127
RTS0047452,155
RTS0047453,98
RTS0047454,141
RTS0047455,142
RTS0047456,143
RTS0047457,161
RTS0047458,147
RTS0047459,167
RTS0047460,159
RTS0047461,157
RTS0047462,190
RTS0047463,161
RTS0047464,179
RTS0047465,152
RTS0047466,169
RTS0047467,117
RTS0047468,136
RTS0047469,146
RTS0047471,162
RTS0047472,131
RTS0047473,168
RTS0047474,113
RTS0047475,93
RTS0047476,161
RTS0047477,151
RTS0047479,155
RTS0047480,147
RTS0047481,147
RTS0047482,117
RTS0047483,129
RTS0047484,150
RTS0047485,113
RTS0047486,126
RTS0047487,113
RTS0047488,205
RTS0047489,123
RTS0047490,127
RTS0047491,126
RTS0047492,159
RTS0047493,148
RTS0047494,164
RTS0047495,165
RTS0047496,152
RTS0047497,114
RTS0047498,127
RTS0047499,129
RTS0047500,145
RTS0047501,126
RTS0047502,117
RTS0047503,140
RTS0047504,156
RTS0047505,112
RTS0047506,145
RTS0047507,215
RTS0047508,127
RTS0047509,150
RTS0047510,142
RTS0047511,97
RTS0047512,162
RTS0047513,147
RTS0047514,149
RTS0047515,203
RTS0047516,108
RTS0047517,133
RTS0047518,114
RTS0047520,144
RTS0047521,130
RTS0047522,118
RTS0047523,190
RTS0047524,123
RTS0047525,124
RTS0047526,128
RTS0047527,118
RTS0047528,144
RTS0047529,138
RTS0047530,162
RTS0047531,144
RTS0047532,120
RTS0047533,83
RTS0047534,129
RTS0047535,133
RTS0047536,145
RTS0047537,263
RTS0047538,211
RTS0047540,137
RTS0047541,215
RTS0047543,145
RTS0047544,118
RTS0047545,159
RTS0047546,131
RTS0047547,121
RTS0047548,177
RTS0047549,170
RTS0047550,127
RTS0047551,140
RTS0047552,142
RTS0047553,146
RTS0047558,154
RTS0047559,154
RTS0047560,99
RTS0047561,161
RTS0047562,130
RTS0047563,123
RTS0047564,150
RTS0047565,118
RTS0047566,131
RTS0047567,162
RTS0047568,141
RTS0047569,155
RTS0047570,151
RTS0047571,126
RTS0047572,155
RTS0047573,111
RTS0047574,142
RTS0047575,134
RTS0047576,114
RTS0047577,122
RTS0047578,123
RTS0047579,142
RTS0047580,135
RTS0047581,171
RTS0047582,134
RTS0047583,83
RTS0047584,110
RTS0047585,103
RTS0047586,118
RTS0047587,103
RTS0047588,165
RTS0047590,152
RTS0047591,134
RTS0047592,114
RTS0047593,121
RTS0047594,189
RTS0047595,140
RTS0047596,164
RTS0047597,176
RTS0047598,152
RTS0047599,87
RTS0047600,135
RTS0047601,247
RTS0047602,170
RTS0047603,162
RTS0047604,159
RTS0047606,146
RTS0047613,142
RTS0047614,130
RTS0047615,94
RTS0047616,133
RTS0047617,143
RTS0047618,117
RTS0047619,101
RTS0047620,98
RTS0047621,118
RTS0047622,105
RTS0047624,107
RTS0047625,106
RTS0047626,120
RTS0047627,110
RTS0047628,117
RTS0047629,108
RTS0047630,51
RTS0047631,84
RTS0047632,157
RTS0047633,74
RTS0047634,122
RTS0047635,107
RTS0047636,111
RTS0047637,110
RTS0047638,97
RTS0047639,133
RTS0047640,99
RTS0047641,85
RTS0047642,95
RTS0047643,85
RTS0047644,110
RTS0047645,103
RTS0047646,144
RTS0047647,125
RTS0047648,134
RTS0047649,117
RTS0047650,90
RTS0047651,102
RTS0047652,108
RTS0047653,111
RTS0047654,115
RTS0047656,141
RTS0047657,111
RTS0047658,129
RTS0047659,93
RTS0047660,80
RTS0047661,117
RTS0047662,154
RTS0047663,85
RTS0047664,111
RTS0047665,140
RTS0047666,87
RTS0047667,97
RTS0047668,101
RTS0047669,125
RTS0047670,143
RTS0047672,120
RTS0047673,119
RTS0047674,150
RTS0047675,104
RTS0047676,103
RTS0047677,131
RTS0047678,115
RTS0047679,136
RTS0047680,114
RTS0047681,78
RTS0047682,149
RTS0047684,111
RTS0047685,93
RTS0047686,112
RTS0047687,105
RTS0047688,106
RTS0047689,130
RTS0047691,98
RTS0047692,126
RTS0047693,136
RTS0047694,149
RTS0047695,140
RTS0047696,100
RTS0047697,101
RTS0047698,132
RTS0047699,143
RTS0047700,79
RTS0047701,153
RTS0047702,235
RTS0047703,150
RTS0047704,109
RTS0047705,99
RTS0047706,98
RTS0047707,124
RTS0047708,491
RTS0047709,1286
RTS0047710,170
RTS0047711,122
RTS0047712,265
RTS0047713,152
RTS0047714,238
RTS0047715,145
RTS0047716,184
RTS0047717,218
RTS0047718,208
RTS0047720,143
RTS0047721,117
RTS0047722,191
RTS0047723,161
RTS0047724,161
RTS0047725,113
RTS0047726,109
RTS0047727,144
RTS0047728,159
RTS0047729,136
RTS0047730,126
RTS0047731,111
RTS0047732,106
RTS0047733,171
RTS0047734,110
RTS0047735,134
RTS0047736,152
RTS0047737,138
RTS0047738,123
RTS0047739,129
RTS0047740,182
RTS0047741,184
RTS0047742,147
RTS0047743,113
RTS0047744,181
RTS0047745,179
RTS0047746,158
RTS0047747,146
RTS0047748,126
RTS0047749,242
RTS0047750,144
RTS0047752,108
RTS0047753,150
RTS0047754,237
RTS0047755,238
RTS0047756,130
RTS0047757,124
RTS0047758,187
RTS0047759,116
RTS0047760,114
RTS0047761,124
RTS0047762,111
RTS0047763,159
RTS0047764,145
RTS0047765,146
RTS0047766,260
RTS0047767,116
RTS0047768,171
RTS0047769,135
RTS0047770,132
RTS0047771,116
RTS0047772,113
RTS0047773,154
RTS0047774,257
RTS0047775,117
RTS0047776,163
RTS0047777,139
RTS0047778,108
RTS0047779,108
RTS0047780,142
RTS0047781,144
RTS0047782,152
RTS0047783,148
RTS0047784,146
RTS0047785,154
RTS0047786,206
RTS0047787,132
RTS0047788,148
RTS0047789,147
RTS0047790,133
RTS0047791,181
RTS0047792,111
RTS0047793,141
RTS0047794,105
RTS0047795,99
RTS0047796,133
RTS0047797,141
RTS0047798,128
RTS0047799,165
RTS0047800,75
RTS0047801,129
RTS0047802,156
RTS0047803,164
RTS0047804,137
RTS0047805,170
RTS0047806,161
RTS0047807,89
RTS0047808,150
RTS0047809,134
RTS0047810,178
RTS0047811,112
RTS0047812,133
RTS0047813,120
RTS0047814,149
RTS0047816,175
RTS0047817,120
RTS0047818,116
RTS0047819,96
RTS0047820,116
RTS0047821,128
RTS0047822,113
RTS0047823,156
RTS0047824,129
RTS0047825,137
RTS0047826,118
RTS0047827,118
RTS0047828,167
RTS0047829,141
RTS0047830,108
RTS0047831,95
RTS0047832,134
RTS0047833,139
RTS0047834,135
RTS0047835,111
RTS0047836,138
RTS0047837,100
RTS0047838,135
RTS0047839,140
RTS0047840,162
RTS0047841,143
RTS0047842,155
RTS0047843,132
RTS0047844,124
RTS0047845,162
RTS0047846,148
RTS0047847,105
RTS0047848,159
RTS0047849,157
RTS0047850,119
RTS0047851,131
RTS0047852,117
RTS0047853,144
RTS0047854,139
RTS0047855,142
RTS0047856,147
RTS0047857,132
RTS0047858,132
RTS0047859,112
RTS0047860,130
RTS0047861,121
RTS0047862,104
RTS0047863,137
RTS0047864,141
RTS0047865,130
RTS0047866,131
RTS0047867,100
RTS0047868,138
RTS0047869,120
RTS0047870,135
RTS0047871,172
RTS0047872,132
RTS0047873,142
RTS0047874,144
RTS0047875,152
RTS0047876,109
RTS0047877,95
RTS0047878,142
RTS0047879,128
RTS0047880,180
RTS0047881,127
RTS0047882,140
RTS0047883,147
RTS0047884,170
RTS0047885,164
RTS0047886,99
RTS0047890,146
RTS0047891,139
RTS0047892,128
RTS0047893,140
RTS0047894,152
RTS0047895,189
RTS0047896,178
RTS0047897,145
RTS0047898,149
RTS0047899,219
RTS0047900,253
RTS0047901,164
RTS0047902,437
RTS0047903,147
RTS0047904,150
RTS0047905,137
RTS0047906,116
RTS0047907,148
RTS0047908,139
RTS0047909,162
RTS0047910,152
RTS0047912,125
RTS0047913,111
RTS0047914,131
RTS0047915,91
RTS0047916,149
RTS0047917,113
RTS0047919,82
RTS0047920,161
RTS0047921,152
RTS0047924,176
RTS0047925,168
RTS0047926,117
RTS0047927,151
RTS0047928,146
RTS0047929,104
RTS0047930,162
RTS0047931,122
RTS0047932,120
RTS0047933,142
RTS0047934,118
RTS0047935,144
RTS0047936,155
RTS0047937,152
RTS0047938,161
RTS0047939,91
RTS0047940,158
RTS0047941,147
RTS0047942,122
RTS0047943,134
RTS0047944,151
RTS0047945,156
RTS0047946,130
RTS0047947,119
RTS0047948,82
RTS0047949,114
RTS0047950,136
RTS0047951,137
RTS0047952,149
RTS0047953,105
RTS0047954,140
RTS0047956,154
RTS0047957,154
RTS0047958,161
RTS0047959,155
RTS0047960,122
RTS0047961,116
RTS0047963,131
RTS0047964,141
RTS0047965,161
RTS0047966,90
RTS0047967,136
RTS0047968,164
RTS0047969,151
RTS0047970,147
RTS0047972,151
RTS0047973,130
RTS0047974,179
RTS0047975,120
RTS0047976,109
RTS0047977,105
RTS0047978,125
RTS0047979,157
RTS0047980,111
RTS0047981,105
RTS0047982,87
RTS0047985,219
RTS0047986,104
RTS0047987,142
RTS0047988,168
RTS0047990,142
RTS0047991,121
RTS0047992,142
RTS0047993,136
RTS0047994,143
RTS0047995,110
RTS0047996,122
RTS0047997,171
RTS0047998,209
RTS0047999,139
RTS0048000,153
RTS0048001,131
RTS0048003,177
RTS0048005,116
RTS0048006,104
RTS0048008,101
RTS0048009,186
RTS0048012,147
RTS0048013,120
RTS0048014,135
RTS0048015,171
RTS0048016,151
RTS0048017,165
RTS0048018,108
RTS0048019,119
RTS0048020,168
RTS0048021,139
RTS0048022,156
RTS0048023,128
RTS0048024,124
RTS0048026,135
RTS0048027,142
RTS0048028,154
RTS0048029,102
RTS0048030,116
RTS0048031,123
RTS0048032,118
RTS0048033,150
RTS0048034,140
RTS0048035,121
RTS0048036,139
RTS0048037,152
RTS0048038,247
RTS0048040,139
RTS0048041,117
RTS0048042,127
RTS0048043,111
RTS0048044,138
RTS0048045,171
RTS0048046,129
RTS0048047,144
RTS0048048,117
RTS0048049,121
RTS0048050,108
RTS0048051,101
RTS0048052,107
RTS0048053,134
RTS0048054,127
RTS0048055,168
RTS0048056,160
RTS0048057,91
RTS0048058,112
RTS0048059,168
RTS0048060,155
RTS0048061,159
RTS0048062,113
RTS0048063,126
RTS0048064,97
RTS0048065,113
RTS0048066,107
RTS0048067,99
RTS0048068,191
RTS0048069,122
RTS0048070,113
RTS0048071,184
RTS0048072,106
RTS0048073,115
RTS0048074,77
RTS0048076,123
RTS0048077,148
RTS0048078,115
RTS0048079,118
RTS0048080,166
RTS0048081,157
RTS0048082,130
RTS0048084,147
RTS0048085,173
RTS0048086,145
RTS0048087,229
RTS0048088,132
RTS0048089,131
RTS0048090,145
RTS0048091,148
RTS0048092,136
RTS0048093,162
RTS0048094,134
RTS0048096,147
RTS0048097,140
RTS0048098,2182
RTS0048099,304
RTS0048100,456
RTS0048101,241
RTS0048102,1090
RTS0048104,113
RTS0048105,239
RTS0048106,116
RTS0048107,134
RTS0048108,197
RTS0048109,128
RTS0048110,139
RTS0048111,106
RTS0048112,137
RTS0048113,143
RTS0048114,107
RTS0048115,137
RTS0048116,115
RTS0048117,137
RTS0048118,149
RTS0048120,156
RTS0048126,143
RTS0048127,215
RTS0048129,283
RTS0048130,138
RTS0048131,146
RTS0048132,167
RTS0048133,109
RTS0048134,99
RTS0048135,146
RTS0048136,121
RTS0048138,149
RTS0048139,126
RTS0048140,130
RTS0048141,132
RTS0048142,187
RTS0048144,142
RTS0048145,199
RTS0048146,225
RTS0048147,130
RTS0048148,190
RTS0048149,177
RTS0048150,228
RTS0048151,124
RTS0048152,123
RTS0048153,176
RTS0048154,133
RTS0048155,123
RTS0048156,268
RTS0048158,109
RTS0048159,132
RTS0048160,5194
RTS0048161,8979
RTS0048162,139
RTS0048163,130
RTS0048164,606
RTS0048165,204
RTS0048166,160
RTS0048167,169
RTS0048168,134
RTS0048169,140
RTS0048170,143
RTS0048171,163
RTS0048172,158
RTS0048173,121
RTS0048175,163
RTS0048176,125
RTS0048177,141
RTS0048178,137
RTS0048179,139
RTS0048180,133
RTS0048181,213
RTS0048182,143
RTS0048183,189
RTS0048184,225
RTS0048185,198
RTS0048186,146
RTS0048188,173
RTS0048189,243
RTS0048190,146
RTS0048191,117
RTS0048192,154
RTS0048193,120
RTS0048194,153
RTS0048195,141
RTS0048196,121
RTS0048197,140
RTS0048198,141
RTS0048200,144
RTS0048201,122
RTS0048202,118
RTS0048203,129
RTS0048204,134
RTS0048205,150
RTS0048207,112
RTS0048208,133
RTS0048209,153
RTS0048210,154
RTS0048211,119
RTS0048212,125
RTS0048213,122
RTS0048214,146
RTS0048215,195
RTS0048216,138
RTS0048217,141
RTS0048218,151
RTS0048219,143
RTS0048220,143
RTS0048221,127
RTS0048222,138
RTS0048223,114
RTS0048224,144
RTS0048225,142
RTS0048226,135
RTS0048227,151
RTS0048228,135
RTS0048229,123
RTS0048230,123
RTS0048231,128
RTS0048232,129
RTS0048233,122
RTS0048234,131
RTS0048235,131
RTS0048236,118
RTS0048237,134
RTS0048238,125
RTS0048239,174
RTS0048240,140
RTS0048241,210
RTS0048242,158
RTS0048243,127
RTS0048244,125
RTS0048245,173
RTS0048246,165
RTS0049343,235
RTS0049344,169
RTS0049345,146
RTS0049346,81
RTS0049347,139
RTS0049348,150
RTS0049349,159
RTS0049350,102
RTS0049351,116
RTS0049352,115
RTS0049353,135
RTS0049354,134
RTS0049355,103
RTS0049356,152
RTS0049357,114
RTS0049358,88
RTS0049359,101
RTS0049360,195
RTS0049361,126
RTS0049362,109
RTS0049363,160
RTS0049364,203
RTS0049365,137
RTS0049366,150
RTS0049367,166
RTS0049368,162
RTS0049369,114
RTS0049370,95
RTS0049371,290
RTS0049372,139
RTS0049373,311
RTS0049374,222
RTS0049375,178
RTS0049376,189
RTS0049377,238
RTS0049378,217
RTS0049379,139
RTS0049380,212
RTS0049381,165
RTS0049382,182
RTS0049383,161
RTS0049384,89
RTS0049385,121
RTS0049386,162
RTS0049387,168
RTS0049388,135
RTS0049389,178
RTS0049390,171
RTS0049391,146
RTS0049392,170
RTS0049393,287
RTS0049394,155
RTS0049395,103
RTS0049396,188
RTS0049397,220
RTS0049398,213
RTS0049399,136
RTS0049400,153
RTS0049401,133
RTS0049402,162
RTS0049403,108
RTS0049404,173
RTS0049405,157
RTS0049406,149
RTS0049407,148
RTS0049408,141
RTS0049409,140
RTS0049410,109
RTS0049411,181
RTS0049412,102
RTS0049413,99
RTS0049414,118
RTS0049415,194
RTS0049416,149
RTS0049417,118
RTS0049418,149
RTS0049419,112
RTS0049420,100
RTS0049421,124
RTS0049422,127
RTS0049423,102
RTS0049424,187
RTS0049425,160
RTS0049426,160
RTS0049427,189
RTS0049428,126
RTS0049429,133
RTS0049430,149
RTS0049431,135
RTS0049432,167
RTS0049433,130
RTS0049434,94
RTS0049435,140
RTS0049436,109
RTS0049437,153
RTS0049438,119
RTS0049439,104
RTS0049440,124
RTS0049441,127
RTS0049442,147
RTS0049443,95
RTS0049444,142
RTS0049445,127
RTS0049446,109
RTS0049447,160
RTS0049448,124
RTS0049449,169
RTS0049450,185
RTS0049451,176
RTS0049452,135
RTS0049453,138
RTS0049454,104
RTS0049455,134
RTS0049456,153
RTS0049457,148
RTS0049458,167
RTS0049459,128
RTS0049460,131
RTS0049461,134
RTS0049462,132
RTS0049463,129
RTS0049464,120
RTS0049465,125
RTS0049466,108
RTS0049467,113
RTS0049468,153
RTS0049469,124
RTS0049470,186
RTS0049471,301
RTS0049472,166
RTS0049473,202
RTS0049474,145
RTS0049475,163
RTS0049476,163
RTS0049477,119
RTS0049478,189
RTS0049479,395
RTS0049480,153
RTS0049481,64
RTS0049482,133
RTS0049483,123
RTS0049484,142
RTS0049485,201
RTS0997079,118
RTS0997080,215
RTS0997081,121
RTS0997082,169
RTS0997083,154
RTS0997084,198
RTS0997085,165
RTS0997086,180
RTS0997087,74
RTS0997088,1722
RTS0997089,741
RTS0997090,109
RTS0997091,96
RTS0997092,86
RTS0997093,76
RTS0997094,24
RTS0997095,64
RTS0997096,89
RTS0997097,52
RTS0997098,97
RTS0997099,77
RTS0997100,89
RTS0997101,84
RTS0997102,81
RTS0997103,68
RTS0997104,113
RTS0997105,81
RTS0997106,121
RTS0997107,72
RTS0997108,95
RTS0997109,55
RTS0997110,88
RTS0997111,75
RTS0997112,76
RTS0997113,70
RTS0997114,71
RTS0997115,74
RTS0997116,80
RTS0997117,84
RTS0997118,69
RTS0997119,81
RTS0997120,56
RTS0997121,86
RTS0997122,137
RTS0997123,118
RTS0997124,61
RTS0997125,114
RTS0997126,115
RTS0997127,181
RTS0997128,179
RTS0997129,126
RTS0997130,95
</Code_Summary>
