# Supplementary material for: Spatial meta-transcriptomics reveal associations of intratumor bacteria burden with lung cancer cells showing a distinct oncogenic signature
Source: J Immunother Cancer. 2022 Jul 6;10(7):e004698. doi: 10.1136/jitc-2022-004698 (PMC9260850; doi:10.1136/jitc-2022-004698)
Supplement: Supplementary data [file jitc-2022-004698supp009.zip › DSP-1001660004187-B-B10.dcc]

<Header>
FileVersion,0.02
SoftwareVersion,"GeoMx_NGS_Pipeline_ 2.0.0"
Date,2020-6-15
</Header>

<Scan_Attributes>
ID,DSP-1001660004187-B-B10
Plate_ID,1001660004187
Well,B10
</Scan_Attributes>

<NGS_Processing_Attributes>
SeqSetId,
tamperedIni,No
Raw,724339
Trimmed,679075
Stitched,673497
Aligned,660395
umiQ30,0.9925
rtsQ30,0.9909
</NGS_Processing_Attributes>


<Code_Summary>
RTS0039454,107
RTS0039455,75
RTS0039456,64
RTS0039457,143
RTS0039458,37
RTS0039459,26
RTS0039460,25
RTS0039461,33
RTS0039462,31
RTS0039463,22
RTS0039464,23
RTS0039465,34
RTS0039466,25
RTS0039467,37
RTS0039468,30
RTS0039469,18
RTS0039470,31
RTS0039471,37
RTS0039472,26
RTS0039473,29
RTS0039474,49
RTS0039475,36
RTS0039476,64
RTS0039477,58
RTS0039478,44
RTS0039479,24
RTS0039480,24
RTS0039481,23
RTS0039482,21
RTS0039483,21
RTS0039484,24
RTS0039485,24
RTS0039486,23
RTS0039487,20
RTS0039488,28
RTS0039489,18
RTS0039490,35
RTS0039491,21
RTS0039492,21
RTS0039493,34
RTS0039494,28
RTS0039495,28
RTS0039496,20
RTS0039497,32
RTS0039498,24
RTS0039499,119
RTS0039500,49
RTS0039501,96
RTS0039502,93
RTS0039503,93
RTS0039504,25
RTS0039505,30
RTS0039506,23
RTS0039507,48
RTS0039508,28
RTS0039509,18
RTS0039510,38
RTS0039511,525
RTS0039512,334
RTS0039513,384
RTS0039514,776
RTS0039515,670
RTS0039516,24
RTS0039517,13
RTS0039518,19
RTS0039519,13
RTS0039520,14
RTS0039521,22
RTS0039522,24
RTS0039523,27
RTS0039524,36
RTS0039525,32
RTS0039526,43
RTS0039527,39
RTS0039528,30
RTS0039529,47
RTS0039530,24
RTS0039531,30
RTS0039532,28
RTS0039533,39
RTS0039534,22
RTS0039535,29
RTS0039536,22
RTS0039537,18
RTS0039538,22
RTS0039539,22
RTS0039540,21
RTS0039541,34
RTS0039542,13
RTS0039543,21
RTS0039544,11
RTS0039545,26
RTS0039546,17
RTS0039547,20
RTS0039548,21
RTS0039549,32
RTS0039550,16
RTS0039551,15
RTS0039552,13
RTS0039553,25
RTS0039554,35
RTS0039555,16
RTS0039556,17
RTS0039557,33
RTS0039558,29
RTS0039559,21
RTS0039560,17
RTS0039561,28
RTS0039562,39
RTS0039563,26
RTS0039564,44
RTS0039565,61
RTS0039566,10
RTS0039567,11
RTS0039568,20
RTS0039569,18
RTS0039570,33
RTS0039571,19
RTS0039572,23
RTS0039573,18
RTS0039574,12
RTS0039575,18
RTS0039576,21
RTS0039577,39
RTS0039578,27
RTS0039579,29
RTS0039580,30
RTS0039581,44
RTS0039582,37
RTS0039583,52
RTS0039584,31
RTS0039585,29
RTS0039586,13
RTS0039587,21
RTS0039588,28
RTS0039589,32
RTS0039590,16
RTS0039591,52
RTS0039592,32
RTS0039593,35
RTS0039594,55
RTS0039595,29
RTS0039596,23
RTS0039597,21
RTS0039598,12
RTS0039599,12
RTS0039600,25
RTS0039601,17
RTS0039602,18
RTS0039603,16
RTS0039604,33
RTS0039605,22
RTS0039606,19
RTS0039607,29
RTS0039608,15
RTS0039609,15
RTS0039610,15
RTS0039611,35
RTS0039612,24
RTS0039613,27
RTS0039614,24
RTS0039615,11
RTS0039616,16
RTS0039617,14
RTS0039619,22
RTS0039620,12
RTS0039621,21
RTS0039622,18
RTS0039623,29
RTS0039624,20
RTS0039625,32
RTS0039626,28
RTS0039627,21
RTS0039628,16
RTS0039629,23
RTS0039630,27
RTS0039631,16
RTS0039632,19
RTS0039633,14
RTS0039634,14
RTS0039635,20
RTS0039636,24
RTS0039637,17
RTS0039638,31
RTS0039639,27
RTS0039640,8
RTS0039641,27
RTS0039642,31
RTS0039643,28
RTS0039644,20
RTS0039645,16
RTS0039646,27
RTS0039647,15
RTS0039648,18
RTS0039649,17
RTS0039650,20
RTS0039651,63
RTS0039652,48
RTS0039653,37
RTS0039654,28
RTS0039655,46
RTS0039656,134
RTS0039657,136
RTS0039658,81
RTS0039659,113
RTS0039660,90
RTS0039661,31
RTS0039662,12
RTS0039663,12
RTS0039664,30
RTS0039665,28
RTS0039666,29
RTS0039667,19
RTS0039668,24
RTS0039669,35
RTS0039670,15
RTS0039671,28
RTS0039672,59
RTS0039673,40
RTS0039674,36
RTS0039675,28
RTS0039676,18
RTS0039677,15
RTS0039678,23
RTS0039679,19
RTS0039680,13
RTS0039681,45
RTS0039682,48
RTS0039683,21
RTS0039684,31
RTS0039685,39
RTS0039686,131
RTS0039687,166
RTS0039688,124
RTS0039689,102
RTS0039690,90
RTS0039691,25
RTS0039692,14
RTS0039693,25
RTS0039694,29
RTS0039695,23
RTS0039696,22
RTS0039697,14
RTS0039698,14
RTS0039699,34
RTS0039700,23
RTS0039701,34
RTS0039702,30
RTS0039703,30
RTS0039704,36
RTS0039705,26
RTS0039706,18
RTS0039707,27
RTS0039708,26
RTS0039709,22
RTS0039710,29
RTS0039711,28
RTS0039712,38
RTS0039713,33
RTS0039714,36
RTS0039715,26
RTS0039716,25
RTS0039717,43
RTS0039718,18
RTS0039719,21
RTS0039720,80
RTS0039721,39
RTS0039722,20
RTS0039723,43
RTS0039724,32
RTS0039725,30
RTS0039726,45
RTS0039727,27
RTS0039728,36
RTS0039729,33
RTS0039730,28
RTS0039731,21
RTS0039732,21
RTS0039733,34
RTS0039734,31
RTS0039735,29
RTS0039736,28
RTS0039737,26
RTS0039738,28
RTS0039739,41
RTS0039740,23
RTS0039741,30
RTS0039742,29
RTS0039743,31
RTS0039744,28
RTS0039745,36
RTS0039746,43
RTS0039747,89
RTS0039749,60
RTS0039750,39
RTS0039751,26
RTS0039752,13
RTS0039753,19
RTS0039754,17
RTS0039755,26
RTS0039756,26
RTS0039757,22
RTS0039758,24
RTS0039759,21
RTS0039760,26
RTS0039761,29
RTS0039762,30
RTS0039763,28
RTS0039764,13
RTS0039765,22
RTS0039766,22
RTS0039767,29
RTS0039768,29
RTS0039769,25
RTS0039770,54
RTS0039771,31
RTS0039772,29
RTS0039773,34
RTS0039774,25
RTS0039775,32
RTS0039776,22
RTS0039777,17
RTS0039778,19
RTS0039779,14
RTS0039780,22
RTS0039781,50
RTS0039782,30
RTS0039783,41
RTS0039784,35
RTS0039785,52
RTS0039786,21
RTS0039787,16
RTS0039788,28
RTS0039789,20
RTS0039790,46
RTS0039791,43
RTS0039792,44
RTS0039793,29
RTS0039794,45
RTS0039795,24
RTS0039796,28
RTS0039797,29
RTS0039798,21
RTS0039799,15
RTS0039800,22
RTS0039801,27
RTS0039802,25
RTS0039803,43
RTS0039804,43
RTS0039805,30
RTS0039806,16
RTS0039807,14
RTS0039808,18
RTS0039809,19
RTS0039810,33
RTS0039811,24
RTS0039812,26
RTS0039813,30
RTS0039814,32
RTS0039815,23
RTS0039816,24
RTS0039817,25
RTS0039818,19
RTS0039819,21
RTS0039820,29
RTS0039821,30
RTS0039822,35
RTS0039823,33
RTS0039824,28
RTS0039825,30
RTS0039826,25
RTS0039827,30
RTS0039828,27
RTS0039829,14
RTS0039830,27
RTS0039831,24
RTS0039832,36
RTS0039833,17
RTS0039834,18
RTS0039835,25
RTS0039836,30
RTS0039838,20
RTS0039839,18
RTS0039840,21
RTS0039841,29
RTS0039842,53
RTS0039843,26
RTS0039844,44
RTS0039845,21
RTS0039846,26
RTS0039847,23
RTS0039848,19
RTS0039849,32
RTS0039850,25
RTS0039851,26
RTS0039852,32
RTS0039853,20
RTS0039854,26
RTS0039855,29
RTS0039856,14
RTS0039857,12
RTS0039858,17
RTS0039859,25
RTS0039860,15
RTS0039861,14
RTS0039862,17
RTS0039863,15
RTS0039864,25
RTS0039865,19
RTS0039866,32
RTS0039867,61
RTS0039868,23
RTS0039869,46
RTS0039870,34
RTS0039871,19
RTS0039872,21
RTS0039873,11
RTS0039874,13
RTS0039875,27
RTS0039876,23
RTS0039877,18
RTS0039878,16
RTS0039879,28
RTS0039880,19
RTS0039881,10
RTS0039882,7
RTS0039883,14
RTS0039884,22
RTS0039885,18
RTS0039886,17
RTS0039887,13
RTS0039888,19
RTS0039890,9
RTS0039891,42
RTS0039892,34
RTS0039893,54
RTS0039894,22
RTS0039895,34
RTS0039896,11
RTS0039897,17
RTS0039898,26
RTS0039899,22
RTS0039900,25
RTS0039901,27
RTS0039902,23
RTS0039903,15
RTS0039904,42
RTS0039905,28
RTS0039906,18
RTS0039907,39
RTS0039908,26
RTS0039909,23
RTS0039910,29
RTS0039911,11
RTS0039912,32
RTS0039913,20
RTS0039914,25
RTS0039915,15
RTS0039916,29
RTS0039917,20
RTS0039918,25
RTS0039919,15
RTS0039920,11
RTS0039921,28
RTS0039922,23
RTS0039923,18
RTS0039924,18
RTS0039925,19
RTS0039926,30
RTS0039927,48
RTS0039928,39
RTS0039929,34
RTS0039930,57
RTS0039931,18
RTS0039932,27
RTS0039933,22
RTS0039934,16
RTS0039935,21
RTS0039936,16
RTS0039937,17
RTS0039938,24
RTS0039939,18
RTS0039940,24
RTS0039941,22
RTS0039942,17
RTS0039943,23
RTS0039944,21
RTS0039945,22
RTS0039946,33
RTS0039947,63
RTS0039948,72
RTS0039949,72
RTS0039950,67
RTS0039951,32
RTS0039952,33
RTS0039953,32
RTS0039954,22
RTS0039955,27
RTS0039956,63
RTS0039957,56
RTS0039958,64
RTS0039959,37
RTS0039960,70
RTS0039961,14
RTS0039962,17
RTS0039963,15
RTS0039964,24
RTS0039965,12
RTS0039966,20
RTS0039967,14
RTS0039968,26
RTS0039969,26
RTS0039970,32
RTS0039971,23
RTS0039972,18
RTS0039973,25
RTS0039974,23
RTS0039975,20
RTS0039976,25
RTS0039977,21
RTS0039978,25
RTS0039979,25
RTS0039980,16
RTS0039981,31
RTS0039982,29
RTS0039983,36
RTS0039984,26
RTS0039985,29
RTS0039986,96
RTS0039987,69
RTS0039988,83
RTS0039989,72
RTS0039990,52
RTS0039991,27
RTS0039992,30
RTS0039993,46
RTS0039994,18
RTS0039995,33
RTS0039996,112
RTS0039997,80
RTS0039998,110
RTS0039999,114
RTS0040000,150
RTS0040001,19
RTS0040002,18
RTS0040003,23
RTS0040004,20
RTS0040005,28
RTS0040006,45
RTS0040007,52
RTS0040008,29
RTS0040009,54
RTS0040010,41
RTS0040011,26
RTS0040012,19
RTS0040013,13
RTS0040014,19
RTS0040015,24
RTS0040016,15
RTS0040017,27
RTS0040018,31
RTS0040019,41
RTS0040020,36
RTS0040021,20
RTS0040022,20
RTS0040023,16
RTS0040024,11
RTS0040025,19
RTS0040026,35
RTS0040027,41
RTS0040028,30
RTS0040029,41
RTS0040030,59
RTS0040031,22
RTS0040032,20
RTS0040033,18
RTS0040034,26
RTS0040035,13
RTS0040036,18
RTS0040037,25
RTS0040038,24
RTS0040039,13
RTS0040040,25
RTS0040041,16
RTS0040042,23
RTS0040043,22
RTS0040044,19
RTS0040045,17
RTS0040046,34
RTS0040047,30
RTS0040048,37
RTS0040049,23
RTS0040050,26
RTS0040051,27
RTS0040052,25
RTS0040053,26
RTS0040054,26
RTS0040055,21
RTS0040056,19
RTS0040057,16
RTS0040058,18
RTS0040059,23
RTS0040060,21
RTS0040061,22
RTS0040062,24
RTS0040063,24
RTS0040064,24
RTS0040065,14
RTS0040066,27
RTS0040067,21
RTS0040068,27
RTS0040069,26
RTS0040070,19
RTS0040071,17
RTS0040072,14
RTS0040073,16
RTS0040074,29
RTS0040075,22
RTS0040076,36
RTS0040077,58
RTS0040078,24
RTS0040079,39
RTS0040080,36
RTS0040081,17
RTS0040082,20
RTS0040083,14
RTS0040084,21
RTS0040085,23
RTS0040086,16
RTS0040087,15
RTS0040088,22
RTS0040089,22
RTS0040090,22
RTS0040091,15
RTS0040092,23
RTS0040093,22
RTS0040094,27
RTS0040095,16
RTS0040096,23
RTS0040097,25
RTS0040098,12
RTS0040099,22
RTS0040100,28
RTS0040101,19
RTS0040102,15
RTS0040103,16
RTS0040104,13
RTS0040105,12
RTS0040106,37
RTS0040107,25
RTS0040108,19
RTS0040109,28
RTS0040110,25
RTS0040111,21
RTS0040112,14
RTS0040113,10
RTS0040114,25
RTS0040115,24
RTS0040116,117
RTS0040117,91
RTS0040118,46
RTS0040119,76
RTS0040120,84
RTS0040121,28
RTS0040122,31
RTS0040123,20
RTS0040124,19
RTS0040125,13
RTS0040126,22
RTS0040127,23
RTS0040128,22
RTS0040129,34
RTS0040130,35
RTS0040131,26
RTS0040132,17
RTS0040133,15
RTS0040134,20
RTS0040135,16
RTS0040136,10
RTS0040137,15
RTS0040138,28
RTS0040139,20
RTS0040140,30
RTS0040141,21
RTS0040142,25
RTS0040143,24
RTS0040144,24
RTS0040145,34
RTS0040146,28
RTS0040147,31
RTS0040148,27
RTS0040149,37
RTS0040150,14
RTS0040151,26
RTS0040152,26
RTS0040153,25
RTS0040154,23
RTS0040155,18
RTS0040156,25
RTS0040157,31
RTS0040158,27
RTS0040159,37
RTS0040160,30
RTS0040161,24
RTS0040162,22
RTS0040163,16
RTS0040164,16
RTS0040165,21
RTS0040166,12
RTS0040167,34
RTS0040168,19
RTS0040169,23
RTS0040170,20
RTS0040171,16
RTS0040172,16
RTS0040173,16
RTS0040174,10
RTS0040175,15
RTS0040176,14
RTS0040177,29
RTS0040178,19
RTS0040179,7
RTS0040180,29
RTS0040181,18
RTS0040182,22
RTS0040183,19
RTS0040184,15
RTS0040185,14
RTS0040186,28
RTS0040187,12
RTS0040188,13
RTS0040189,20
RTS0040190,22
RTS0040191,13
RTS0040192,7
RTS0040193,19
RTS0040194,21
RTS0040195,15
RTS0040196,15
RTS0040197,7
RTS0040198,13
RTS0040199,22
RTS0040200,13
RTS0040201,32
RTS0040202,37
RTS0040203,32
RTS0040204,27
RTS0040205,27
RTS0040206,42
RTS0040207,17
RTS0040208,30
RTS0040209,48
RTS0040210,47
RTS0040211,23
RTS0040212,15
RTS0040213,25
RTS0040214,28
RTS0040215,26
RTS0040216,17
RTS0040217,16
RTS0040218,22
RTS0040219,22
RTS0040220,20
RTS0040221,32
RTS0040222,15
RTS0040223,23
RTS0040224,8
RTS0040225,21
RTS0040226,25
RTS0040227,11
RTS0040228,18
RTS0040229,16
RTS0040230,26
RTS0040231,17
RTS0040232,15
RTS0040233,18
RTS0040234,17
RTS0040235,17
RTS0040236,15
RTS0040237,14
RTS0040238,16
RTS0040239,23
RTS0040240,18
RTS0040241,25
RTS0040242,17
RTS0040243,28
RTS0040244,34
RTS0040245,22
RTS0040246,24
RTS0040247,21
RTS0040248,16
RTS0040249,22
RTS0040250,25
RTS0040251,20
RTS0040252,26
RTS0040253,12
RTS0040254,28
RTS0040255,28
RTS0040256,9
RTS0040257,17
RTS0040258,16
RTS0040259,15
RTS0040260,23
RTS0040261,13
RTS0040262,23
RTS0040263,22
RTS0040264,22
RTS0040265,19
RTS0040266,18
RTS0040267,22
RTS0040268,22
RTS0040269,17
RTS0040270,26
RTS0040271,34
RTS0040272,42
RTS0040273,25
RTS0040274,38
RTS0040275,49
RTS0040276,35
RTS0040277,41
RTS0040278,73
RTS0040279,65
RTS0040280,53
RTS0040281,21
RTS0040282,16
RTS0040283,19
RTS0040284,24
RTS0040285,24
RTS0040286,13
RTS0040287,23
RTS0040288,19
RTS0040289,17
RTS0040290,30
RTS0040291,16
RTS0040292,10
RTS0040293,18
RTS0040294,27
RTS0040295,20
RTS0040296,18
RTS0040297,22
RTS0040298,13
RTS0040299,16
RTS0040300,20
RTS0040301,16
RTS0040302,17
RTS0040303,18
RTS0040304,21
RTS0040305,18
RTS0040306,11
RTS0040307,27
RTS0040308,18
RTS0040309,22
RTS0040310,15
RTS0040311,26
RTS0040312,22
RTS0040313,27
RTS0040314,29
RTS0040315,23
RTS0040316,21
RTS0040317,19
RTS0040318,18
RTS0040319,22
RTS0040320,20
RTS0040321,27
RTS0040322,18
RTS0040323,19
RTS0040324,28
RTS0040325,16
RTS0040326,19
RTS0040327,29
RTS0040328,34
RTS0040329,40
RTS0040330,27
RTS0040331,22
RTS0040332,22
RTS0040333,15
RTS0040334,20
RTS0040335,14
RTS0040336,21
RTS0040337,36
RTS0040338,18
RTS0040339,14
RTS0040340,16
RTS0040341,27
RTS0040342,11
RTS0040343,18
RTS0040344,27
RTS0040345,24
RTS0040346,9
RTS0040347,29
RTS0040348,16
RTS0040349,29
RTS0040350,24
RTS0040351,21
RTS0040352,22
RTS0040353,26
RTS0040354,19
RTS0040355,13
RTS0040356,47
RTS0040357,47
RTS0040358,16
RTS0040359,36
RTS0040360,54
RTS0040361,52
RTS0040363,17
RTS0040364,45
RTS0040365,37
RTS0040366,50
RTS0040367,36
RTS0040368,53
RTS0040369,39
RTS0040370,43
RTS0040371,34
RTS0040372,27
RTS0040373,42
RTS0040374,24
RTS0040375,23
RTS0040376,32
RTS0040377,32
RTS0040378,28
RTS0040379,35
RTS0040380,24
RTS0040381,21
RTS0040382,19
RTS0040383,18
RTS0040384,22
RTS0040385,22
RTS0040386,26
RTS0040387,26
RTS0040388,27
RTS0040389,26
RTS0040390,33
RTS0040391,28
RTS0040392,28
RTS0040393,25
RTS0040394,17
RTS0040395,20
RTS0040396,30
RTS0040397,42
RTS0040398,43
RTS0040399,32
RTS0040400,38
RTS0040401,92
RTS0040402,81
RTS0040403,59
RTS0040404,73
RTS0040405,30
RTS0040406,46
RTS0040407,39
RTS0040408,46
RTS0040409,32
RTS0040410,42
RTS0040411,25
RTS0040412,20
RTS0040413,21
RTS0040414,25
RTS0040415,29
RTS0040416,143
RTS0040417,64
RTS0040418,52
RTS0040419,148
RTS0040420,158
RTS0040421,25
RTS0040422,35
RTS0040423,24
RTS0040424,17
RTS0040425,23
RTS0040426,20
RTS0040428,24
RTS0040429,15
RTS0040430,30
RTS0040431,23
RTS0040432,18
RTS0040433,23
RTS0040434,24
RTS0040435,30
RTS0040436,74
RTS0040437,164
RTS0040438,264
RTS0040439,220
RTS0040440,206
RTS0040441,51
RTS0040442,35
RTS0040443,41
RTS0040444,28
RTS0040445,38
RTS0040446,30
RTS0040447,27
RTS0040448,16
RTS0040449,29
RTS0040450,14
RTS0040451,77
RTS0040452,78
RTS0040453,65
RTS0040454,79
RTS0040455,156
RTS0040456,27
RTS0040457,23
RTS0040458,24
RTS0040459,22
RTS0040460,23
RTS0040461,23
RTS0040462,25
RTS0040463,24
RTS0040464,20
RTS0040465,17
RTS0040466,20
RTS0040467,18
RTS0040468,18
RTS0040469,18
RTS0040470,18
RTS0040471,32
RTS0040472,15
RTS0040473,24
RTS0040474,9
RTS0040475,18
RTS0040476,23
RTS0040477,24
RTS0040478,18
RTS0040479,25
RTS0040480,20
RTS0040481,39
RTS0040482,51
RTS0040483,33
RTS0040484,44
RTS0040485,36
RTS0040486,17
RTS0040487,16
RTS0040488,19
RTS0040489,15
RTS0040490,23
RTS0040491,10
RTS0040492,14
RTS0040493,29
RTS0040494,18
RTS0040495,24
RTS0040496,39
RTS0040497,30
RTS0040498,43
RTS0040499,25
RTS0040500,32
RTS0040501,33
RTS0040502,15
RTS0040503,21
RTS0040504,26
RTS0040505,13
RTS0040506,12
RTS0040507,15
RTS0040508,24
RTS0040509,16
RTS0040510,14
RTS0040511,17
RTS0040512,15
RTS0040513,21
RTS0040514,11
RTS0040515,19
RTS0040516,69
RTS0040517,52
RTS0040518,52
RTS0040519,65
RTS0040520,37
RTS0040521,14
RTS0040522,17
RTS0040523,12
RTS0040524,17
RTS0040525,13
RTS0040526,36
RTS0040527,22
RTS0040528,26
RTS0040529,23
RTS0040530,25
RTS0040531,25
RTS0040532,32
RTS0040533,17
RTS0040534,17
RTS0040535,21
RTS0040536,28
RTS0040537,26
RTS0040538,32
RTS0040539,39
RTS0040540,30
RTS0040541,11
RTS0040542,18
RTS0040543,30
RTS0040544,33
RTS0040545,17
RTS0040546,15
RTS0040547,16
RTS0040548,22
RTS0040549,19
RTS0040550,17
RTS0040551,22
RTS0040552,15
RTS0040553,38
RTS0040554,16
RTS0040555,19
RTS0040556,24
RTS0040557,10
RTS0040558,20
RTS0040559,19
RTS0040560,20
RTS0040561,12
RTS0040562,16
RTS0040563,9
RTS0040564,16
RTS0040565,15
RTS0040566,22
RTS0040567,22
RTS0040568,19
RTS0040569,25
RTS0040570,17
RTS0040571,25
RTS0040572,12
RTS0040573,28
RTS0040574,20
RTS0040575,25
RTS0040576,27
RTS0040577,25
RTS0040578,19
RTS0040579,20
RTS0040580,35
RTS0040581,15
RTS0040582,28
RTS0040583,21
RTS0040584,19
RTS0040585,33
RTS0040586,18
RTS0040587,15
RTS0040588,27
RTS0040589,10
RTS0040590,22
RTS0040591,20
RTS0040592,23
RTS0040593,9
RTS0040594,20
RTS0040595,21
RTS0040596,28
RTS0040597,42
RTS0040598,32
RTS0040599,19
RTS0040600,36
RTS0040601,21
RTS0040602,24
RTS0040603,27
RTS0040604,24
RTS0040605,16
RTS0040606,27
RTS0040607,40
RTS0040608,53
RTS0040609,29
RTS0040610,56
RTS0040611,17
RTS0040612,14
RTS0040613,19
RTS0040614,28
RTS0040615,16
RTS0040616,12
RTS0040617,16
RTS0040618,15
RTS0040619,30
RTS0040620,23
RTS0040621,32
RTS0040622,19
RTS0040623,23
RTS0040624,14
RTS0040625,24
RTS0040626,12
RTS0040627,15
RTS0040628,20
RTS0040629,29
RTS0040630,20
RTS0040631,25
RTS0040632,19
RTS0040633,22
RTS0040634,29
RTS0040635,24
RTS0040636,28
RTS0040637,21
RTS0040638,10
RTS0040639,25
RTS0040640,27
RTS0040641,62
RTS0040642,67
RTS0040643,40
RTS0040644,82
RTS0040645,93
RTS0040646,19
RTS0040647,24
RTS0040648,36
RTS0040649,24
RTS0040650,16
RTS0040651,33
RTS0040652,22
RTS0040653,29
RTS0040654,26
RTS0040655,28
RTS0040656,31
RTS0040657,23
RTS0040658,20
RTS0040659,37
RTS0040660,15
RTS0040661,9
RTS0040662,15
RTS0040663,16
RTS0040664,18
RTS0040665,21
RTS0040666,21
RTS0040667,14
RTS0040668,13
RTS0040669,16
RTS0040670,13
RTS0040671,15
RTS0040672,14
RTS0040673,14
RTS0040674,12
RTS0040675,16
RTS0040676,32
RTS0040677,33
RTS0040678,36
RTS0040679,14
RTS0040680,50
RTS0040681,34
RTS0040682,47
RTS0040683,54
RTS0040684,78
RTS0040685,35
RTS0040686,17
RTS0040687,18
RTS0040688,17
RTS0040689,14
RTS0040690,13
RTS0040691,16
RTS0040692,19
RTS0040693,27
RTS0040694,26
RTS0040695,23
RTS0040696,15
RTS0040697,18
RTS0040698,14
RTS0040699,30
RTS0040700,15
RTS0040701,28
RTS0040702,32
RTS0040703,25
RTS0040704,43
RTS0040705,52
RTS0040706,31
RTS0040707,27
RTS0040708,11
RTS0040709,38
RTS0040710,41
RTS0040711,16
RTS0040712,17
RTS0040713,31
RTS0040714,17
RTS0040715,21
RTS0040716,17
RTS0040717,13
RTS0040718,10
RTS0040719,26
RTS0040720,21
RTS0040721,10
RTS0040722,13
RTS0040723,19
RTS0040724,20
RTS0040725,11
RTS0040726,22
RTS0040727,36
RTS0040728,40
RTS0040729,30
RTS0040730,28
RTS0040731,17
RTS0040732,28
RTS0040733,13
RTS0040734,22
RTS0040735,22
RTS0040736,79
RTS0040737,69
RTS0040738,63
RTS0040739,59
RTS0040740,79
RTS0040741,38
RTS0040742,23
RTS0040743,37
RTS0040744,29
RTS0040745,31
RTS0040746,40
RTS0040747,36
RTS0040748,28
RTS0040749,37
RTS0040750,19
RTS0040751,20
RTS0040752,17
RTS0040753,24
RTS0040754,12
RTS0040755,10
RTS0040756,24
RTS0040757,18
RTS0040758,21
RTS0040759,17
RTS0040760,35
RTS0040761,30
RTS0040762,27
RTS0040763,29
RTS0040764,37
RTS0040765,55
RTS0040766,15
RTS0040767,15
RTS0040768,18
RTS0040769,26
RTS0040770,22
RTS0040771,14
RTS0040772,22
RTS0040773,23
RTS0040774,17
RTS0040775,14
RTS0040776,14
RTS0040777,20
RTS0040778,14
RTS0040779,23
RTS0040780,26
RTS0040781,27
RTS0040782,47
RTS0040783,28
RTS0040784,30
RTS0040785,23
RTS0040786,21
RTS0040787,25
RTS0040788,15
RTS0040789,14
RTS0040790,16
RTS0040791,26
RTS0040792,23
RTS0040793,10
RTS0040794,9
RTS0040795,16
RTS0040796,35
RTS0040797,23
RTS0040798,16
RTS0040799,26
RTS0040800,17
RTS0040801,32
RTS0040802,28
RTS0040803,29
RTS0040804,17
RTS0040805,19
RTS0040806,16
RTS0040807,23
RTS0040808,21
RTS0040809,17
RTS0040810,13
RTS0040811,15
RTS0040812,27
RTS0040813,12
RTS0040814,15
RTS0040815,21
RTS0040816,31
RTS0040817,31
RTS0040818,45
RTS0040819,34
RTS0040820,47
RTS0040821,33
RTS0040822,33
RTS0040823,17
RTS0040824,29
RTS0040825,26
RTS0040826,54
RTS0040827,30
RTS0040828,33
RTS0040830,43
RTS0040831,13
RTS0040832,25
RTS0040833,26
RTS0040834,24
RTS0040836,151
RTS0040837,55
RTS0040838,135
RTS0040839,109
RTS0040840,59
RTS0040841,51
RTS0040842,61
RTS0040843,79
RTS0040844,60
RTS0040845,47
RTS0040846,25
RTS0040847,39
RTS0040848,20
RTS0040849,16
RTS0040850,17
RTS0040851,51
RTS0040852,29
RTS0040853,34
RTS0040854,35
RTS0040855,39
RTS0040856,22
RTS0040857,16
RTS0040858,24
RTS0040859,18
RTS0040860,15
RTS0040861,40
RTS0040862,27
RTS0040863,13
RTS0040864,29
RTS0040865,23
RTS0040866,15
RTS0040867,24
RTS0040868,8
RTS0040869,25
RTS0040870,22
RTS0040871,40
RTS0040872,42
RTS0040873,32
RTS0040874,56
RTS0040875,33
RTS0040876,20
RTS0040877,24
RTS0040878,21
RTS0040879,19
RTS0040880,23
RTS0040881,17
RTS0040882,23
RTS0040883,15
RTS0040884,18
RTS0040885,14
RTS0040886,26
RTS0040887,28
RTS0040888,47
RTS0040889,39
RTS0040890,18
RTS0040891,19
RTS0040892,18
RTS0040893,17
RTS0040894,17
RTS0040895,16
RTS0040896,17
RTS0040897,14
RTS0040898,21
RTS0040899,10
RTS0040900,14
RTS0040901,30
RTS0040902,36
RTS0040903,18
RTS0040904,35
RTS0040905,31
RTS0040906,22
RTS0040907,21
RTS0040908,24
RTS0040909,27
RTS0040910,20
RTS0040911,44
RTS0040912,39
RTS0040913,18
RTS0040914,24
RTS0040915,31
RTS0040916,20
RTS0040917,23
RTS0040918,22
RTS0040919,20
RTS0040920,14
RTS0040921,25
RTS0040922,25
RTS0040923,54
RTS0040924,42
RTS0040925,39
RTS0040926,17
RTS0040927,12
RTS0040928,17
RTS0040929,12
RTS0040930,12
RTS0040931,23
RTS0040932,22
RTS0040933,15
RTS0040934,25
RTS0040935,38
RTS0040936,16
RTS0040937,30
RTS0040938,25
RTS0040939,30
RTS0040940,21
RTS0040941,19
RTS0040942,16
RTS0040943,19
RTS0040944,36
RTS0040945,27
RTS0040946,52
RTS0040947,68
RTS0040948,91
RTS0040949,43
RTS0040950,60
RTS0040951,22
RTS0040952,14
RTS0040953,12
RTS0040954,16
RTS0040955,17
RTS0040956,23
RTS0040957,21
RTS0040958,26
RTS0040959,28
RTS0040960,28
RTS0040961,24
RTS0040962,17
RTS0040963,15
RTS0040964,20
RTS0040965,17
RTS0040966,22
RTS0040967,31
RTS0040968,28
RTS0040969,24
RTS0040970,27
RTS0040971,20
RTS0040972,22
RTS0040973,17
RTS0040974,20
RTS0040975,8
RTS0040976,19
RTS0040977,22
RTS0040978,21
RTS0040979,30
RTS0040980,22
RTS0040981,53
RTS0040982,45
RTS0040983,35
RTS0040984,39
RTS0040985,47
RTS0040986,127
RTS0040987,117
RTS0040988,67
RTS0040989,41
RTS0040990,49
RTS0040991,42
RTS0040992,29
RTS0040993,15
RTS0040994,23
RTS0040995,26
RTS0040996,15
RTS0040997,30
RTS0040998,24
RTS0040999,25
RTS0041000,21
RTS0041001,43
RTS0041002,53
RTS0041003,51
RTS0041004,65
RTS0041005,42
RTS0041006,22
RTS0041007,21
RTS0041008,18
RTS0041009,22
RTS0041010,18
RTS0041011,11
RTS0041012,18
RTS0041013,22
RTS0041014,20
RTS0041015,14
RTS0041016,26
RTS0041017,19
RTS0041018,18
RTS0041019,11
RTS0041020,13
RTS0041021,32
RTS0041022,37
RTS0041023,64
RTS0041024,48
RTS0041025,75
RTS0041026,27
RTS0041027,23
RTS0041028,24
RTS0041029,21
RTS0041030,19
RTS0041031,25
RTS0041032,44
RTS0041033,28
RTS0041034,32
RTS0041035,25
RTS0041036,42
RTS0041037,18
RTS0041038,28
RTS0041039,20
RTS0041040,20
RTS0041041,62
RTS0041042,58
RTS0041043,56
RTS0041044,32
RTS0041045,25
RTS0041046,228
RTS0041047,182
RTS0041048,105
RTS0041049,311
RTS0041050,341
RTS0041051,20
RTS0041052,17
RTS0041053,26
RTS0041054,14
RTS0041055,21
RTS0041056,23
RTS0041057,18
RTS0041058,29
RTS0041059,18
RTS0041060,22
RTS0041061,90
RTS0041062,105
RTS0041063,88
RTS0041064,79
RTS0041066,40
RTS0041067,37
RTS0041068,34
RTS0041069,31
RTS0041070,31
RTS0041071,17
RTS0041072,16
RTS0041073,19
RTS0041074,16
RTS0041075,21
RTS0041076,18
RTS0041077,22
RTS0041078,24
RTS0041079,24
RTS0041080,14
RTS0041081,91
RTS0041082,57
RTS0041083,102
RTS0041084,89
RTS0041085,65
RTS0041086,78
RTS0041087,68
RTS0041088,57
RTS0041089,45
RTS0041090,44
RTS0041091,29
RTS0041092,21
RTS0041093,17
RTS0041094,18
RTS0041095,20
RTS0041096,18
RTS0041097,16
RTS0041098,18
RTS0041099,14
RTS0041100,14
RTS0041101,39
RTS0041102,44
RTS0041103,26
RTS0041104,43
RTS0041105,30
RTS0041106,108
RTS0041107,141
RTS0041108,123
RTS0041109,110
RTS0041110,77
RTS0041111,17
RTS0041112,23
RTS0041113,22
RTS0041114,39
RTS0041115,27
RTS0041116,28
RTS0041117,34
RTS0041118,31
RTS0041119,29
RTS0041120,31
RTS0041121,30
RTS0041122,21
RTS0041123,35
RTS0041124,13
RTS0041125,23
RTS0041126,36
RTS0041127,42
RTS0041128,30
RTS0041129,32
RTS0041130,21
RTS0041131,71
RTS0041132,91
RTS0041133,79
RTS0041134,80
RTS0041135,104
RTS0041136,34
RTS0041137,24
RTS0041138,38
RTS0041139,46
RTS0041140,15
RTS0041141,25
RTS0041142,34
RTS0041143,17
RTS0041144,21
RTS0041145,24
RTS0041146,20
RTS0041147,25
RTS0041148,28
RTS0041149,29
RTS0041150,17
RTS0041151,23
RTS0041152,22
RTS0041153,15
RTS0041154,18
RTS0041155,24
RTS0041156,27
RTS0041157,21
RTS0041158,24
RTS0041159,27
RTS0041160,32
RTS0041161,21
RTS0041162,17
RTS0041163,24
RTS0041164,22
RTS0041165,15
RTS0041166,21
RTS0041167,31
RTS0041168,28
RTS0041169,17
RTS0041170,20
RTS0041171,24
RTS0041172,40
RTS0041173,31
RTS0041174,42
RTS0041175,36
RTS0041176,18
RTS0041177,26
RTS0041178,19
RTS0041179,12
RTS0041180,21
RTS0041181,19
RTS0041182,19
RTS0041183,21
RTS0041184,20
RTS0041185,20
RTS0041186,25
RTS0041187,21
RTS0041188,40
RTS0041189,28
RTS0041190,37
RTS0041191,39
RTS0041192,29
RTS0041193,25
RTS0041194,12
RTS0041195,22
RTS0041196,19
RTS0041197,17
RTS0041198,24
RTS0041199,18
RTS0041200,17
RTS0041201,23
RTS0041202,32
RTS0041203,25
RTS0041204,21
RTS0041205,19
RTS0041206,41
RTS0041207,76
RTS0041208,71
RTS0041209,93
RTS0041210,46
RTS0041211,112
RTS0041212,101
RTS0041213,121
RTS0041214,91
RTS0041215,102
RTS0041216,35
RTS0041217,40
RTS0041218,27
RTS0041219,37
RTS0041220,48
RTS0041221,17
RTS0041222,18
RTS0041223,25
RTS0041224,19
RTS0041225,16
RTS0041226,16
RTS0041227,35
RTS0041228,11
RTS0041229,33
RTS0041230,21
RTS0041231,57
RTS0041232,43
RTS0041233,64
RTS0041234,78
RTS0041235,44
RTS0041236,18
RTS0041237,22
RTS0041238,13
RTS0041239,19
RTS0041240,27
RTS0041241,23
RTS0041242,22
RTS0041243,16
RTS0041244,29
RTS0041246,13
RTS0041247,21
RTS0041248,14
RTS0041249,21
RTS0041250,29
RTS0041251,29
RTS0041252,31
RTS0041253,25
RTS0041254,29
RTS0041255,39
RTS0041256,26
RTS0041257,24
RTS0041258,20
RTS0041259,19
RTS0041260,29
RTS0041261,41
RTS0041262,29
RTS0041263,22
RTS0041265,32
RTS0041266,16
RTS0041267,24
RTS0041268,21
RTS0041269,30
RTS0041270,24
RTS0041271,32
RTS0041272,16
RTS0041273,18
RTS0041274,21
RTS0041275,22
RTS0041276,22
RTS0041277,22
RTS0041278,16
RTS0041279,22
RTS0041280,15
RTS0041281,19
RTS0041282,18
RTS0041283,20
RTS0041284,26
RTS0041285,13
RTS0041286,15
RTS0041287,23
RTS0041288,15
RTS0041289,16
RTS0041290,21
RTS0041291,29
RTS0041292,23
RTS0041293,21
RTS0041294,21
RTS0041295,15
RTS0041296,26
RTS0041297,13
RTS0041298,24
RTS0041299,28
RTS0041300,27
RTS0041301,23
RTS0041302,24
RTS0041303,28
RTS0041304,29
RTS0041305,19
RTS0041306,22
RTS0041307,19
RTS0041308,24
RTS0041309,19
RTS0041310,30
RTS0041311,22
RTS0041312,18
RTS0041313,22
RTS0041314,19
RTS0041315,28
RTS0041316,52
RTS0041317,33
RTS0041318,62
RTS0041319,32
RTS0041320,32
RTS0041321,41
RTS0041322,28
RTS0041323,23
RTS0041324,22
RTS0041325,24
RTS0041326,22
RTS0041327,19
RTS0041328,18
RTS0041329,17
RTS0041330,28
RTS0041331,14
RTS0041332,23
RTS0041333,25
RTS0041334,20
RTS0041335,21
RTS0041346,61
RTS0041347,45
RTS0041348,63
RTS0041349,54
RTS0041350,85
RTS0041351,23
RTS0041352,22
RTS0041353,30
RTS0041354,28
RTS0041355,21
RTS0041356,12
RTS0041357,24
RTS0041358,13
RTS0041359,13
RTS0041360,19
RTS0041361,23
RTS0041362,17
RTS0041363,18
RTS0041364,22
RTS0041365,22
RTS0041366,31
RTS0041367,10
RTS0041368,23
RTS0041369,22
RTS0041370,19
RTS0041371,35
RTS0041372,23
RTS0041373,20
RTS0041374,18
RTS0041375,23
RTS0041376,44
RTS0041377,21
RTS0041378,17
RTS0041379,10
RTS0041380,17
RTS0041381,24
RTS0041382,26
RTS0041383,15
RTS0041384,21
RTS0041385,15
RTS0041386,15
RTS0041387,15
RTS0041388,17
RTS0041389,16
RTS0041390,22
RTS0041391,26
RTS0041392,16
RTS0041393,18
RTS0041394,16
RTS0041395,25
RTS0041396,16
RTS0041397,19
RTS0041398,24
RTS0041399,13
RTS0041400,27
RTS0041401,20
RTS0041402,20
RTS0041403,18
RTS0041404,20
RTS0041405,22
RTS0041406,26
RTS0041407,36
RTS0041408,18
RTS0041409,21
RTS0041410,27
RTS0041411,9
RTS0041412,18
RTS0041413,16
RTS0041414,15
RTS0041415,17
RTS0041416,25
RTS0041417,20
RTS0041418,24
RTS0041419,40
RTS0041420,25
RTS0041421,24
RTS0041422,21
RTS0041423,24
RTS0041424,25
RTS0041425,20
RTS0041426,21
RTS0041427,12
RTS0041428,21
RTS0041429,24
RTS0041430,26
RTS0041431,19
RTS0041432,18
RTS0041433,17
RTS0041434,22
RTS0041435,26
RTS0041436,13
RTS0041437,21
RTS0041438,11
RTS0041439,12
RTS0041440,29
RTS0041441,20
RTS0041442,13
RTS0041443,18
RTS0041444,25
RTS0041445,11
RTS0041446,16
RTS0041447,22
RTS0041448,14
RTS0041449,20
RTS0041450,25
RTS0041451,16
RTS0041452,13
RTS0041453,17
RTS0041454,19
RTS0041455,23
RTS0041456,13
RTS0041457,21
RTS0041458,9
RTS0041459,18
RTS0041460,18
RTS0041461,18
RTS0041462,12
RTS0041463,16
RTS0041464,16
RTS0041465,18
RTS0041466,26
RTS0041467,48
RTS0041468,42
RTS0041469,30
RTS0041470,59
RTS0041471,32
RTS0041472,11
RTS0041473,20
RTS0041474,20
RTS0041475,26
RTS0041476,19
RTS0041477,22
RTS0041478,26
RTS0041479,22
RTS0041480,21
RTS0041481,33
RTS0041482,25
RTS0041483,19
RTS0041484,36
RTS0041485,30
RTS0041486,18
RTS0041487,23
RTS0041488,29
RTS0041489,23
RTS0041490,20
RTS0041491,22
RTS0041492,8
RTS0041493,12
RTS0041494,13
RTS0041495,9
RTS0041496,145
RTS0041497,141
RTS0041498,142
RTS0041499,154
RTS0041500,122
RTS0041501,38
RTS0041502,31
RTS0041503,36
RTS0041504,39
RTS0041505,29
RTS0041506,28
RTS0041507,17
RTS0041508,15
RTS0041509,19
RTS0041510,22
RTS0041511,31
RTS0041512,36
RTS0041513,31
RTS0041514,26
RTS0041515,25
RTS0041516,24
RTS0041517,30
RTS0041518,15
RTS0041519,17
RTS0041520,14
RTS0041521,13
RTS0041522,13
RTS0041523,11
RTS0041524,18
RTS0041525,20
RTS0041526,78
RTS0041527,196
RTS0041528,188
RTS0041529,35
RTS0041530,156
RTS0041531,14
RTS0041532,14
RTS0041533,10
RTS0041534,15
RTS0041535,13
RTS0041536,17
RTS0041537,25
RTS0041538,17
RTS0041540,12
RTS0041541,20
RTS0041542,23
RTS0041543,21
RTS0041544,19
RTS0041545,17
RTS0041546,21
RTS0041547,30
RTS0041548,18
RTS0041549,36
RTS0041550,29
RTS0041551,31
RTS0041552,28
RTS0041553,14
RTS0041554,22
RTS0041555,30
RTS0041556,13
RTS0041557,17
RTS0041558,18
RTS0041559,12
RTS0041560,10
RTS0041561,33
RTS0041562,44
RTS0041563,52
RTS0041564,57
RTS0041565,77
RTS0041566,43
RTS0041567,48
RTS0041568,45
RTS0041569,36
RTS0041570,41
RTS0041571,14
RTS0041572,14
RTS0041573,16
RTS0041574,17
RTS0041575,18
RTS0041576,16
RTS0041577,21
RTS0041578,21
RTS0041579,14
RTS0041580,22
RTS0041581,40
RTS0041582,47
RTS0041583,30
RTS0041584,25
RTS0041585,40
RTS0041586,32
RTS0041587,38
RTS0041588,22
RTS0041589,38
RTS0041590,34
RTS0041591,18
RTS0041592,12
RTS0041593,15
RTS0041594,19
RTS0041595,20
RTS0041596,21
RTS0041597,19
RTS0041598,31
RTS0041599,14
RTS0041600,24
RTS0041601,23
RTS0041602,23
RTS0041603,29
RTS0041604,26
RTS0041605,32
RTS0041606,25
RTS0041607,7
RTS0041608,27
RTS0041609,19
RTS0041610,23
RTS0041611,30
RTS0041612,23
RTS0041613,31
RTS0041614,24
RTS0041615,37
RTS0041616,28
RTS0041617,22
RTS0041618,25
RTS0041619,24
RTS0041620,27
RTS0041621,31
RTS0041622,21
RTS0041623,35
RTS0041624,29
RTS0041625,17
RTS0041626,25
RTS0041627,41
RTS0041628,18
RTS0041629,33
RTS0041630,17
RTS0041631,21
RTS0041632,15
RTS0041633,39
RTS0041634,37
RTS0041635,20
RTS0041636,91
RTS0041637,120
RTS0041638,117
RTS0041639,74
RTS0041640,120
RTS0041641,27
RTS0041642,23
RTS0041643,22
RTS0041644,15
RTS0041645,20
RTS0041646,17
RTS0041647,28
RTS0041648,27
RTS0041649,21
RTS0041650,28
RTS0041651,28
RTS0041652,28
RTS0041653,17
RTS0041654,18
RTS0041655,23
RTS0041656,22
RTS0041657,34
RTS0041658,29
RTS0041659,25
RTS0041660,23
RTS0041661,68
RTS0041662,40
RTS0041663,20
RTS0041664,28
RTS0041665,21
RTS0041666,26
RTS0041667,20
RTS0041668,26
RTS0041669,26
RTS0041670,31
RTS0041671,30
RTS0041672,19
RTS0041673,14
RTS0041674,22
RTS0041675,15
RTS0041676,42
RTS0041677,39
RTS0041678,29
RTS0041679,45
RTS0041680,37
RTS0041681,26
RTS0041682,22
RTS0041683,23
RTS0041684,30
RTS0041685,27
RTS0041686,27
RTS0041687,15
RTS0041688,42
RTS0041689,24
RTS0041690,56
RTS0041691,62
RTS0041692,19
RTS0041693,33
RTS0041694,20
RTS0041695,24
RTS0041696,25
RTS0041697,16
RTS0041698,23
RTS0041699,11
RTS0041700,15
RTS0041701,15
RTS0041702,12
RTS0041703,23
RTS0041704,24
RTS0041705,28
RTS0041706,29
RTS0041707,21
RTS0041708,48
RTS0041709,49
RTS0041710,41
RTS0041711,20
RTS0041712,35
RTS0041713,28
RTS0041714,24
RTS0041715,24
RTS0041716,203
RTS0041717,163
RTS0041718,184
RTS0041719,171
RTS0041720,175
RTS0041721,20
RTS0041722,31
RTS0041723,26
RTS0041724,29
RTS0041725,22
RTS0041726,17
RTS0041727,20
RTS0041728,20
RTS0041729,18
RTS0041730,25
RTS0041731,17
RTS0041732,18
RTS0041733,17
RTS0041734,17
RTS0041735,17
RTS0041736,28
RTS0041737,21
RTS0041738,38
RTS0041739,30
RTS0041740,22
RTS0041741,32
RTS0041742,17
RTS0041743,32
RTS0041744,23
RTS0041745,12
RTS0041746,28
RTS0041747,37
RTS0041748,26
RTS0041749,21
RTS0041750,35
RTS0041751,11
RTS0041752,16
RTS0041753,37
RTS0041754,33
RTS0041755,22
RTS0041756,33
RTS0041757,32
RTS0041758,43
RTS0041759,36
RTS0041760,22
RTS0041761,16
RTS0041762,22
RTS0041763,27
RTS0041764,8
RTS0041765,22
RTS0041766,20
RTS0041767,16
RTS0041768,10
RTS0041769,20
RTS0041770,19
RTS0041771,17
RTS0041772,24
RTS0041773,16
RTS0041774,15
RTS0041775,17
RTS0041776,25
RTS0041777,18
RTS0041778,27
RTS0041779,34
RTS0041780,27
RTS0041781,30
RTS0041782,28
RTS0041783,32
RTS0041784,17
RTS0041785,23
RTS0041786,26
RTS0041787,28
RTS0041788,33
RTS0041789,23
RTS0041790,26
RTS0041791,18
RTS0041793,19
RTS0041794,21
RTS0041795,25
RTS0041796,18
RTS0041797,34
RTS0041798,36
RTS0041799,27
RTS0041800,12
RTS0041801,11
RTS0041802,18
RTS0041803,15
RTS0041804,23
RTS0041805,27
RTS0041806,27
RTS0041807,25
RTS0041808,21
RTS0041809,22
RTS0041810,29
RTS0041811,30
RTS0041812,28
RTS0041813,41
RTS0041814,21
RTS0041815,30
RTS0041816,26
RTS0041817,16
RTS0041818,23
RTS0041819,30
RTS0041820,23
RTS0041821,41
RTS0041822,32
RTS0041823,20
RTS0041824,31
RTS0041825,20
RTS0041826,27
RTS0041827,31
RTS0041828,38
RTS0041829,18
RTS0041830,22
RTS0041831,29
RTS0041832,29
RTS0041833,31
RTS0041834,38
RTS0041835,39
RTS0041836,37
RTS0041837,22
RTS0041838,28
RTS0041839,35
RTS0041840,18
RTS0041841,10
RTS0041842,12
RTS0041843,20
RTS0041844,9
RTS0041845,19
RTS0041846,9
RTS0041847,12
RTS0041848,15
RTS0041849,23
RTS0041850,25
RTS0041851,17
RTS0041852,24
RTS0041853,25
RTS0041854,20
RTS0041855,9
RTS0041856,35
RTS0041857,34
RTS0041858,27
RTS0041859,28
RTS0041860,29
RTS0041861,27
RTS0041862,28
RTS0041863,19
RTS0041864,32
RTS0041865,32
RTS0041866,29
RTS0041867,27
RTS0041868,25
RTS0041869,30
RTS0041870,19
RTS0041871,19
RTS0041872,24
RTS0041873,25
RTS0041874,33
RTS0041875,23
RTS0041876,34
RTS0041877,35
RTS0041878,25
RTS0041879,49
RTS0041880,60
RTS0041881,32
RTS0041882,30
RTS0041883,26
RTS0041884,23
RTS0041885,19
RTS0041886,50
RTS0041887,89
RTS0041888,86
RTS0041889,67
RTS0041890,68
RTS0041891,54
RTS0041892,52
RTS0041893,42
RTS0041894,36
RTS0041895,45
RTS0041896,24
RTS0041897,35
RTS0041898,39
RTS0041899,41
RTS0041900,24
RTS0041901,33
RTS0041902,32
RTS0041903,42
RTS0041904,28
RTS0041905,41
RTS0041906,316
RTS0041907,17
RTS0041908,156
RTS0041909,16
RTS0041910,117
RTS0041911,28
RTS0041912,29
RTS0041913,31
RTS0041914,22
RTS0041915,34
RTS0041916,188
RTS0041917,341
RTS0041918,314
RTS0041919,444
RTS0041920,324
RTS0041922,23
RTS0041923,20
RTS0041924,13
RTS0041925,26
RTS0041926,14
RTS0041927,17
RTS0041928,16
RTS0041929,15
RTS0041930,36
RTS0041931,35
RTS0041932,63
RTS0041933,22
RTS0041934,25
RTS0041935,25
RTS0041936,30
RTS0041937,16
RTS0041938,26
RTS0041939,29
RTS0041940,32
RTS0041941,21
RTS0041942,16
RTS0041943,11
RTS0041944,19
RTS0041945,18
RTS0041946,57
RTS0041947,43
RTS0041948,38
RTS0041949,26
RTS0041950,39
RTS0041951,20
RTS0041952,31
RTS0041953,28
RTS0041954,23
RTS0041955,32
RTS0041956,28
RTS0041957,35
RTS0041958,36
RTS0041959,34
RTS0041960,37
RTS0041961,19
RTS0041962,30
RTS0041963,30
RTS0041964,40
RTS0041965,28
RTS0041966,17
RTS0041967,23
RTS0041968,22
RTS0041969,23
RTS0041971,27
RTS0041972,28
RTS0041973,28
RTS0041974,23
RTS0041975,26
RTS0041976,21
RTS0041977,48
RTS0041978,34
RTS0041979,23
RTS0041980,38
RTS0041981,130
RTS0041982,147
RTS0041983,169
RTS0041984,96
RTS0041985,174
RTS0041986,40
RTS0041987,33
RTS0041988,31
RTS0041989,27
RTS0041990,29
RTS0041991,17
RTS0041992,36
RTS0041993,33
RTS0041994,12
RTS0041995,25
RTS0041996,12
RTS0041997,22
RTS0041998,17
RTS0041999,30
RTS0042000,23
RTS0042001,30
RTS0042002,27
RTS0042003,16
RTS0042004,21
RTS0042005,27
RTS0042006,23
RTS0042007,33
RTS0042008,33
RTS0042009,41
RTS0042010,28
RTS0042011,38
RTS0042012,40
RTS0042013,56
RTS0042014,32
RTS0042015,39
RTS0042016,18
RTS0042017,20
RTS0042018,13
RTS0042019,17
RTS0042020,14
RTS0042021,40
RTS0042022,31
RTS0042023,41
RTS0042024,44
RTS0042025,39
RTS0042026,21
RTS0042027,23
RTS0042028,19
RTS0042029,27
RTS0042030,14
RTS0042031,54
RTS0042032,29
RTS0042033,28
RTS0042034,29
RTS0042035,41
RTS0042036,31
RTS0042037,24
RTS0042038,45
RTS0042039,38
RTS0042040,35
RTS0042041,23
RTS0042042,14
RTS0042043,13
RTS0042044,37
RTS0042045,24
RTS0042046,47
RTS0042047,34
RTS0042048,27
RTS0042049,29
RTS0042050,20
RTS0042051,17
RTS0042052,22
RTS0042053,23
RTS0042054,19
RTS0042055,19
RTS0042056,23
RTS0042057,18
RTS0042058,20
RTS0042059,17
RTS0042060,28
RTS0042061,30
RTS0042062,46
RTS0042063,35
RTS0042064,29
RTS0042065,40
RTS0042066,41
RTS0042067,35
RTS0042068,31
RTS0042069,30
RTS0042071,25
RTS0042072,27
RTS0042073,17
RTS0042074,18
RTS0042075,31
RTS0042076,23
RTS0042077,13
RTS0042078,10
RTS0042079,21
RTS0042080,20
RTS0042081,51
RTS0042082,41
RTS0042083,39
RTS0042084,45
RTS0042085,35
RTS0042086,9
RTS0042087,23
RTS0042088,6
RTS0042089,21
RTS0042090,17
RTS0042091,49
RTS0042092,27
RTS0042093,17
RTS0042094,17
RTS0042095,27
RTS0042096,29
RTS0042097,24
RTS0042098,20
RTS0042099,24
RTS0042100,26
RTS0042101,16
RTS0042102,27
RTS0042103,24
RTS0042104,20
RTS0042105,27
RTS0042106,21
RTS0042107,9
RTS0042108,12
RTS0042109,19
RTS0042110,28
RTS0042111,22
RTS0042112,42
RTS0042113,28
RTS0042114,23
RTS0042115,31
RTS0042116,19
RTS0042117,21
RTS0042118,26
RTS0042119,28
RTS0042120,18
RTS0042121,23
RTS0042122,19
RTS0042123,30
RTS0042124,14
RTS0042125,30
RTS0042126,19
RTS0042127,19
RTS0042128,30
RTS0042129,24
RTS0042130,35
RTS0042131,26
RTS0042132,20
RTS0042133,16
RTS0042134,16
RTS0042135,29
RTS0042136,19
RTS0042137,25
RTS0042138,20
RTS0042139,26
RTS0042140,16
RTS0042141,29
RTS0042142,20
RTS0042143,23
RTS0042144,20
RTS0042145,12
RTS0042146,51
RTS0042147,47
RTS0042148,60
RTS0042149,36
RTS0042150,69
RTS0042151,24
RTS0042152,26
RTS0042153,18
RTS0042154,26
RTS0042155,24
RTS0042156,13
RTS0042157,19
RTS0042158,21
RTS0042159,18
RTS0042160,20
RTS0042161,27
RTS0042162,32
RTS0042163,30
RTS0042164,53
RTS0042165,36
RTS0042166,30
RTS0042167,27
RTS0042168,30
RTS0042169,24
RTS0042170,22
RTS0042171,25
RTS0042172,26
RTS0042173,23
RTS0042174,24
RTS0042175,17
RTS0042176,20
RTS0042177,36
RTS0042178,17
RTS0042179,17
RTS0042180,24
RTS0042181,24
RTS0042182,12
RTS0042183,13
RTS0042184,23
RTS0042185,19
RTS0042186,20
RTS0042187,19
RTS0042188,17
RTS0042189,21
RTS0042190,26
RTS0042191,40
RTS0042192,28
RTS0042193,26
RTS0042194,40
RTS0042195,26
RTS0042196,20
RTS0042197,16
RTS0042198,12
RTS0042199,23
RTS0042200,15
RTS0042201,29
RTS0042202,10
RTS0042203,16
RTS0042204,13
RTS0042205,18
RTS0042206,22
RTS0042207,19
RTS0042208,11
RTS0042209,16
RTS0042210,10
RTS0042211,14
RTS0042212,25
RTS0042213,15
RTS0042214,21
RTS0042215,18
RTS0042216,20
RTS0042217,15
RTS0042218,15
RTS0042219,17
RTS0042220,24
RTS0042221,15
RTS0042222,19
RTS0042223,20
RTS0042224,17
RTS0042225,18
RTS0042226,28
RTS0042227,23
RTS0042228,22
RTS0042229,17
RTS0042230,16
RTS0042231,25
RTS0042232,24
RTS0042233,25
RTS0042234,29
RTS0042235,23
RTS0042236,33
RTS0042237,27
RTS0042238,25
RTS0042239,19
RTS0042240,32
RTS0042241,26
RTS0042242,20
RTS0042243,22
RTS0042244,11
RTS0042245,18
RTS0042246,58
RTS0042247,59
RTS0042248,95
RTS0042249,55
RTS0042250,51
RTS0042251,32
RTS0042252,26
RTS0042253,32
RTS0042254,39
RTS0042255,44
RTS0042256,49
RTS0042257,21
RTS0042258,24
RTS0042259,31
RTS0042260,23
RTS0042261,39
RTS0042262,47
RTS0042263,58
RTS0042264,72
RTS0042265,45
RTS0042266,21
RTS0042267,21
RTS0042268,11
RTS0042269,10
RTS0042270,11
RTS0042271,17
RTS0042272,24
RTS0042273,20
RTS0042274,19
RTS0042275,20
RTS0042276,39
RTS0042277,24
RTS0042278,24
RTS0042279,36
RTS0042280,25
RTS0042281,9
RTS0042282,18
RTS0042283,17
RTS0042284,12
RTS0042285,28
RTS0042286,35
RTS0042287,72
RTS0042288,70
RTS0042289,73
RTS0042290,70
RTS0042291,50
RTS0042292,73
RTS0042293,33
RTS0042294,46
RTS0042295,42
RTS0042296,14
RTS0042297,19
RTS0042298,19
RTS0042299,11
RTS0042300,30
RTS0042301,11
RTS0042302,18
RTS0042303,12
RTS0042304,21
RTS0042305,24
RTS0042306,21
RTS0042307,29
RTS0042308,22
RTS0042309,33
RTS0042310,31
RTS0042311,24
RTS0042312,28
RTS0042313,27
RTS0042314,18
RTS0042315,25
RTS0042316,28
RTS0042317,38
RTS0042318,28
RTS0042319,32
RTS0042320,30
RTS0042321,25
RTS0042322,38
RTS0042323,25
RTS0042324,22
RTS0042325,13
RTS0042326,29
RTS0042327,29
RTS0042328,29
RTS0042329,26
RTS0042330,36
RTS0042331,24
RTS0042332,24
RTS0042333,23
RTS0042334,27
RTS0042335,34
RTS0042336,20
RTS0042337,19
RTS0042338,23
RTS0042339,18
RTS0042340,21
RTS0042341,51
RTS0042342,33
RTS0042343,61
RTS0042344,47
RTS0042345,29
RTS0042346,19
RTS0042347,19
RTS0042348,17
RTS0042349,22
RTS0042350,13
RTS0042351,29
RTS0042352,25
RTS0042353,27
RTS0042354,28
RTS0042355,25
RTS0042356,20
RTS0042357,35
RTS0042358,21
RTS0042359,20
RTS0042360,29
RTS0042361,10
RTS0042362,29
RTS0042363,37
RTS0042364,27
RTS0042365,28
RTS0042366,25
RTS0042367,40
RTS0042368,36
RTS0042369,25
RTS0042370,49
RTS0042371,31
RTS0042372,20
RTS0042373,21
RTS0042374,17
RTS0042375,24
RTS0042376,19
RTS0042377,10
RTS0042378,11
RTS0042379,22
RTS0042380,14
RTS0042381,52
RTS0042382,88
RTS0042383,68
RTS0042384,76
RTS0042385,71
RTS0042386,34
RTS0042387,36
RTS0042388,56
RTS0042389,52
RTS0042390,28
RTS0042391,10
RTS0042392,26
RTS0042393,22
RTS0042394,16
RTS0042395,25
RTS0042396,19
RTS0042397,20
RTS0042398,30
RTS0042399,31
RTS0042400,32
RTS0042401,22
RTS0042402,31
RTS0042403,12
RTS0042404,28
RTS0042405,32
RTS0042406,23
RTS0042407,15
RTS0042408,18
RTS0042409,17
RTS0042410,20
RTS0042411,29
RTS0042412,23
RTS0042413,27
RTS0042414,32
RTS0042415,60
RTS0042416,78
RTS0042417,104
RTS0042418,99
RTS0042419,93
RTS0042420,74
RTS0042421,27
RTS0042422,26
RTS0042423,27
RTS0042424,25
RTS0042425,14
RTS0042426,24
RTS0042427,22
RTS0042428,26
RTS0042429,22
RTS0042430,20
RTS0042431,32
RTS0042432,58
RTS0042433,22
RTS0042434,47
RTS0042435,52
RTS0042436,23
RTS0042437,21
RTS0042438,35
RTS0042439,29
RTS0042440,25
RTS0042441,33
RTS0042442,24
RTS0042443,21
RTS0042444,27
RTS0042445,14
RTS0042446,35
RTS0042447,24
RTS0042448,27
RTS0042449,25
RTS0042450,19
RTS0042451,16
RTS0042452,26
RTS0042453,26
RTS0042454,25
RTS0042455,18
RTS0042456,18
RTS0042457,23
RTS0042458,26
RTS0042460,26
RTS0042461,57
RTS0042462,51
RTS0042463,41
RTS0042464,58
RTS0042465,43
RTS0042466,23
RTS0042467,30
RTS0042468,28
RTS0042469,37
RTS0042470,31
RTS0042471,16
RTS0042472,27
RTS0042473,26
RTS0042474,23
RTS0042475,40
RTS0042476,38
RTS0042477,35
RTS0042478,23
RTS0042479,28
RTS0042480,22
RTS0042481,71
RTS0042482,97
RTS0042483,240
RTS0042484,151
RTS0042485,89
RTS0042486,20
RTS0042487,22
RTS0042488,22
RTS0042489,21
RTS0042490,19
RTS0042491,29
RTS0042492,21
RTS0042493,25
RTS0042494,13
RTS0042495,13
RTS0042496,20
RTS0042497,27
RTS0042498,17
RTS0042499,28
RTS0042500,16
RTS0042501,26
RTS0042502,29
RTS0042503,27
RTS0042504,23
RTS0042505,40
RTS0042506,17
RTS0042507,19
RTS0042508,7
RTS0042509,14
RTS0042510,19
RTS0042515,18
RTS0042522,20
RTS0042526,14
RTS0042527,14
RTS0042528,11
RTS0042529,15
RTS0042530,15
RTS0042531,18
RTS0042532,18
RTS0042533,25
RTS0042534,17
RTS0042535,18
RTS0042536,37
RTS0042537,30
RTS0042538,36
RTS0042539,48
RTS0042540,48
RTS0042541,18
RTS0042542,17
RTS0042543,15
RTS0042544,23
RTS0042545,9
RTS0042546,13
RTS0042547,21
RTS0042548,22
RTS0042549,27
RTS0042550,21
RTS0042551,22
RTS0042552,24
RTS0042553,13
RTS0042554,15
RTS0042555,17
RTS0042556,27
RTS0042557,28
RTS0042558,10
RTS0042559,21
RTS0042560,17
RTS0042561,12
RTS0042562,22
RTS0042563,33
RTS0042564,18
RTS0042565,26
RTS0042566,39
RTS0042567,35
RTS0042568,42
RTS0042569,54
RTS0042570,33
RTS0042571,35
RTS0042572,33
RTS0042573,53
RTS0042574,43
RTS0042575,27
RTS0042576,18
RTS0042577,21
RTS0042578,28
RTS0042579,38
RTS0042580,17
RTS0042581,27
RTS0042582,23
RTS0042583,47
RTS0042584,17
RTS0042585,18
RTS0042586,52
RTS0042587,57
RTS0042588,73
RTS0042589,38
RTS0042590,50
RTS0042591,23
RTS0042592,17
RTS0042593,20
RTS0042594,14
RTS0042595,18
RTS0042596,20
RTS0042597,29
RTS0042598,26
RTS0042599,25
RTS0042600,16
RTS0042601,14
RTS0042602,13
RTS0042603,13
RTS0042604,16
RTS0042605,19
RTS0042606,49
RTS0042607,30
RTS0042608,46
RTS0042609,38
RTS0042610,43
RTS0042611,48
RTS0042612,54
RTS0042613,42
RTS0042614,64
RTS0042615,57
RTS0042616,37
RTS0042617,37
RTS0042618,50
RTS0042619,31
RTS0042620,32
RTS0042621,12
RTS0042622,15
RTS0042623,24
RTS0042624,14
RTS0042625,15
RTS0042626,47
RTS0042627,38
RTS0042628,15
RTS0042629,21
RTS0042630,25
RTS0042631,23
RTS0042633,22
RTS0042634,21
RTS0042635,27
RTS0042636,65
RTS0042637,44
RTS0042638,73
RTS0042639,67
RTS0042640,56
RTS0042641,14
RTS0042642,10
RTS0042643,17
RTS0042644,15
RTS0042645,18
RTS0042646,45
RTS0042647,58
RTS0042648,120
RTS0042649,66
RTS0042650,55
RTS0042651,15
RTS0042652,17
RTS0042653,18
RTS0042654,12
RTS0042655,25
RTS0042656,31
RTS0042657,14
RTS0042658,27
RTS0042659,13
RTS0042660,22
RTS0042661,20
RTS0042662,9
RTS0042663,27
RTS0042664,19
RTS0042665,15
RTS0042666,20
RTS0042667,14
RTS0042668,15
RTS0042669,22
RTS0042670,17
RTS0042671,58
RTS0042672,31
RTS0042673,35
RTS0042674,29
RTS0042675,34
RTS0042676,23
RTS0042677,1
RTS0042678,19
RTS0042679,24
RTS0042680,15
RTS0042681,32
RTS0042682,34
RTS0042683,37
RTS0042684,35
RTS0042685,53
RTS0042686,34
RTS0042687,27
RTS0042688,17
RTS0042689,10
RTS0042690,15
RTS0042691,26
RTS0042692,15
RTS0042693,13
RTS0042694,1
RTS0042695,8
RTS0042696,16
RTS0042697,19
RTS0042698,13
RTS0042699,18
RTS0042700,23
RTS0042701,25
RTS0042702,34
RTS0042703,21
RTS0042704,29
RTS0042705,35
RTS0042706,20
RTS0042707,24
RTS0042708,25
RTS0042709,17
RTS0042710,36
RTS0042711,80
RTS0042712,67
RTS0042713,48
RTS0042714,50
RTS0042715,37
RTS0042716,22
RTS0042717,19
RTS0042718,23
RTS0042719,18
RTS0042720,22
RTS0042721,27
RTS0042722,11
RTS0042723,18
RTS0042724,17
RTS0042725,25
RTS0042726,15
RTS0042727,13
RTS0042728,20
RTS0042729,15
RTS0042730,15
RTS0042731,23
RTS0042732,13
RTS0042733,19
RTS0042734,17
RTS0042735,17
RTS0042736,38
RTS0042737,75
RTS0042738,59
RTS0042739,46
RTS0042740,63
RTS0042741,24
RTS0042742,12
RTS0042743,15
RTS0042744,17
RTS0042745,16
RTS0042746,35
RTS0042747,28
RTS0042748,21
RTS0042749,22
RTS0042750,20
RTS0042751,30
RTS0042752,81
RTS0042753,15
RTS0042754,22
RTS0042755,19
RTS0042756,34
RTS0042757,55
RTS0042758,20
RTS0042759,48
RTS0042760,58
RTS0042761,19
RTS0042762,12
RTS0042763,11
RTS0042764,18
RTS0042765,16
RTS0042766,39
RTS0042767,30
RTS0042768,22
RTS0042769,41
RTS0042770,29
RTS0042771,24
RTS0042772,22
RTS0042773,18
RTS0042774,25
RTS0042775,19
RTS0042776,11
RTS0042777,37
RTS0042778,23
RTS0042779,22
RTS0042780,39
RTS0042781,29
RTS0042782,17
RTS0042783,26
RTS0042784,12
RTS0042785,32
RTS0042786,38
RTS0042787,21
RTS0042788,29
RTS0042789,33
RTS0042790,34
RTS0042791,300
RTS0042792,140
RTS0042793,177
RTS0042794,106
RTS0042795,218
RTS0042796,23
RTS0042797,22
RTS0042798,16
RTS0042799,28
RTS0042800,28
RTS0042801,19
RTS0042802,27
RTS0042803,15
RTS0042804,17
RTS0042805,24
RTS0042806,16
RTS0042807,33
RTS0042808,39
RTS0042809,27
RTS0042810,24
RTS0042811,17
RTS0042812,43
RTS0042813,27
RTS0042814,29
RTS0042815,47
RTS0042816,24
RTS0042817,25
RTS0042818,22
RTS0042819,31
RTS0042820,21
RTS0042821,32
RTS0042822,12
RTS0042823,15
RTS0042824,16
RTS0042825,21
RTS0042826,20
RTS0042827,25
RTS0042828,20
RTS0042829,27
RTS0042830,37
RTS0042831,33
RTS0042832,27
RTS0042833,21
RTS0042834,25
RTS0042835,19
RTS0042836,22
RTS0042837,35
RTS0042838,28
RTS0042839,19
RTS0042840,22
RTS0042841,30
RTS0042842,41
RTS0042843,29
RTS0042844,25
RTS0042845,41
RTS0042846,28
RTS0042847,43
RTS0042848,57
RTS0042849,20
RTS0042850,20
RTS0042851,19
RTS0042852,16
RTS0042853,18
RTS0042854,27
RTS0042855,19
RTS0042856,25
RTS0042857,28
RTS0042858,28
RTS0042859,45
RTS0042860,34
RTS0042861,30
RTS0042862,21
RTS0042863,31
RTS0042864,17
RTS0042865,27
RTS0042866,13
RTS0042867,32
RTS0042868,28
RTS0042869,41
RTS0042870,22
RTS0042871,22
RTS0042872,20
RTS0042873,24
RTS0042874,14
RTS0042875,30
RTS0042876,36
RTS0042877,22
RTS0042878,30
RTS0042879,20
RTS0042880,51
RTS0042881,44
RTS0042882,27
RTS0042883,35
RTS0042884,49
RTS0042885,34
RTS0042886,30
RTS0042887,20
RTS0042888,25
RTS0042889,14
RTS0042890,27
RTS0042891,16
RTS0042892,20
RTS0042893,27
RTS0042894,20
RTS0042895,13
RTS0042896,56
RTS0042897,45
RTS0042898,33
RTS0042899,67
RTS0042900,50
RTS0042901,14
RTS0042902,23
RTS0042903,15
RTS0042904,17
RTS0042905,22
RTS0042906,63
RTS0042907,24
RTS0042908,43
RTS0042909,56
RTS0042910,34
RTS0042911,24
RTS0042912,16
RTS0042913,22
RTS0042914,10
RTS0042915,24
RTS0042916,9
RTS0042917,26
RTS0042918,26
RTS0042919,23
RTS0042920,23
RTS0042921,39
RTS0042922,25
RTS0042923,38
RTS0042924,29
RTS0042925,32
RTS0042926,11
RTS0042927,17
RTS0042928,29
RTS0042929,27
RTS0042930,10
RTS0042931,16
RTS0042932,22
RTS0042933,16
RTS0042934,17
RTS0042935,22
RTS0042936,50
RTS0042937,36
RTS0042938,47
RTS0042939,36
RTS0042940,36
RTS0042941,141
RTS0042942,94
RTS0042943,149
RTS0042944,130
RTS0042945,93
RTS0042946,30
RTS0042947,24
RTS0042948,16
RTS0042949,27
RTS0042950,22
RTS0042951,27
RTS0042952,22
RTS0042953,32
RTS0042954,19
RTS0042955,17
RTS0042956,18
RTS0042957,40
RTS0042958,39
RTS0042959,28
RTS0042960,37
RTS0042961,23
RTS0042962,29
RTS0042963,31
RTS0042964,23
RTS0042965,52
RTS0042966,24
RTS0042967,22
RTS0042968,26
RTS0042969,27
RTS0042970,26
RTS0042971,42
RTS0042972,28
RTS0042973,36
RTS0042974,10
RTS0042975,26
RTS0042976,53
RTS0042977,56
RTS0042978,41
RTS0042979,35
RTS0042980,29
RTS0042981,25
RTS0042982,14
RTS0042983,23
RTS0042984,25
RTS0042985,27
RTS0042986,26
RTS0042987,27
RTS0042988,20
RTS0042989,18
RTS0042990,28
RTS0042991,22
RTS0042992,35
RTS0042993,23
RTS0042994,32
RTS0042995,23
RTS0042996,18
RTS0042997,14
RTS0042998,25
RTS0042999,27
RTS0043000,22
RTS0043001,17
RTS0043002,25
RTS0043003,20
RTS0043004,26
RTS0043005,16
RTS0043006,24
RTS0043007,24
RTS0043008,23
RTS0043009,18
RTS0043010,27
RTS0043011,28
RTS0043012,37
RTS0043013,29
RTS0043014,31
RTS0043015,30
RTS0043016,27
RTS0043017,25
RTS0043018,22
RTS0043019,28
RTS0043020,14
RTS0043021,28
RTS0043022,34
RTS0043023,38
RTS0043024,52
RTS0043025,52
RTS0043026,33
RTS0043027,35
RTS0043028,32
RTS0043029,41
RTS0043030,33
RTS0043031,20
RTS0043032,39
RTS0043033,20
RTS0043034,26
RTS0043035,21
RTS0043036,29
RTS0043037,21
RTS0043038,33
RTS0043039,15
RTS0043040,33
RTS0043041,23
RTS0043042,20
RTS0043043,21
RTS0043044,10
RTS0043045,19
RTS0043046,24
RTS0043047,21
RTS0043048,24
RTS0043049,26
RTS0043050,25
RTS0043051,41
RTS0043052,29
RTS0043053,24
RTS0043054,20
RTS0043055,13
RTS0043056,15
RTS0043057,28
RTS0043058,38
RTS0043059,14
RTS0043060,14
RTS0043061,106
RTS0043062,31
RTS0043063,62
RTS0043064,48
RTS0043065,55
RTS0043066,46
RTS0043067,54
RTS0043068,24
RTS0043069,46
RTS0043070,32
RTS0043071,23
RTS0043072,22
RTS0043073,21
RTS0043074,15
RTS0043075,19
RTS0043076,25
RTS0043077,11
RTS0043078,20
RTS0043079,16
RTS0043080,19
RTS0043081,24
RTS0043082,23
RTS0043083,13
RTS0043084,20
RTS0043085,17
RTS0043086,31
RTS0043087,37
RTS0043088,27
RTS0043089,35
RTS0043090,15
RTS0043091,9
RTS0043092,12
RTS0043093,33
RTS0043094,29
RTS0043095,22
RTS0043096,15
RTS0043097,11
RTS0043098,15
RTS0043099,29
RTS0043100,23
RTS0043101,34
RTS0043102,26
RTS0043103,16
RTS0043104,27
RTS0043105,26
RTS0043106,28
RTS0043107,27
RTS0043108,19
RTS0043109,26
RTS0043110,16
RTS0043111,67
RTS0043112,46
RTS0043113,60
RTS0043114,63
RTS0043115,61
RTS0043116,28
RTS0043117,31
RTS0043118,13
RTS0043119,13
RTS0043120,19
RTS0043121,15
RTS0043122,13
RTS0043123,17
RTS0043124,24
RTS0043125,19
RTS0043126,38
RTS0043127,17
RTS0043128,43
RTS0043129,38
RTS0043130,34
RTS0043131,17
RTS0043132,18
RTS0043133,22
RTS0043134,18
RTS0043135,21
RTS0043136,23
RTS0043137,20
RTS0043138,25
RTS0043139,19
RTS0043140,20
RTS0043141,20
RTS0043142,33
RTS0043143,32
RTS0043144,26
RTS0043145,19
RTS0043146,23
RTS0043147,19
RTS0043148,37
RTS0043149,28
RTS0043150,20
RTS0043151,20
RTS0043152,29
RTS0043153,26
RTS0043154,25
RTS0043155,22
RTS0043156,77
RTS0043157,75
RTS0043159,86
RTS0043160,215
RTS0043161,18
RTS0043162,17
RTS0043163,28
RTS0043164,16
RTS0043165,15
RTS0043167,15
RTS0043168,32
RTS0043169,17
RTS0043170,30
RTS0043171,25
RTS0043172,44
RTS0043173,37
RTS0043174,32
RTS0043175,32
RTS0043176,19
RTS0043177,34
RTS0043178,55
RTS0043179,21
RTS0043180,32
RTS0043181,19
RTS0043182,19
RTS0043183,19
RTS0043184,14
RTS0043185,13
RTS0043186,56
RTS0043187,28
RTS0043188,36
RTS0043189,41
RTS0043190,44
RTS0043191,19
RTS0043192,26
RTS0043193,29
RTS0043194,12
RTS0043195,16
RTS0043196,34
RTS0043197,28
RTS0043198,28
RTS0043199,30
RTS0043200,22
RTS0043201,31
RTS0043202,38
RTS0043203,35
RTS0043204,44
RTS0043205,48
RTS0043206,29
RTS0043207,20
RTS0043208,27
RTS0043209,21
RTS0043210,15
RTS0043211,24
RTS0043212,21
RTS0043213,19
RTS0043214,21
RTS0043215,26
RTS0043216,48
RTS0043217,34
RTS0043218,38
RTS0043219,32
RTS0043220,36
RTS0043221,18
RTS0043222,24
RTS0043223,22
RTS0043224,22
RTS0043225,25
RTS0043226,26
RTS0043227,17
RTS0043228,23
RTS0043229,14
RTS0043230,22
RTS0043231,32
RTS0043232,41
RTS0043233,61
RTS0043234,26
RTS0043235,20
RTS0043236,12
RTS0043237,14
RTS0043238,26
RTS0043239,23
RTS0043240,22
RTS0043241,35
RTS0043242,28
RTS0043243,42
RTS0043244,20
RTS0043245,21
RTS0043246,29
RTS0043247,25
RTS0043248,18
RTS0043249,25
RTS0043250,25
RTS0043251,22
RTS0043252,24
RTS0043253,23
RTS0043254,31
RTS0043255,24
RTS0043256,24
RTS0043257,16
RTS0043258,23
RTS0043259,22
RTS0043260,38
RTS0043261,32
RTS0043262,24
RTS0043263,21
RTS0043264,27
RTS0043265,24
RTS0043266,29
RTS0043267,33
RTS0043268,31
RTS0043269,39
RTS0043270,50
RTS0043271,41
RTS0043272,38
RTS0043273,43
RTS0043274,48
RTS0043275,31
RTS0043276,22
RTS0043277,30
RTS0043278,23
RTS0043279,27
RTS0043280,19
RTS0043281,25
RTS0043282,34
RTS0043283,30
RTS0043284,49
RTS0043285,34
RTS0043286,42
RTS0043287,55
RTS0043288,52
RTS0043289,56
RTS0043290,18
RTS0043291,56
RTS0043292,53
RTS0043293,33
RTS0043294,56
RTS0043295,54
RTS0043296,15
RTS0043297,18
RTS0043299,16
RTS0043300,31
RTS0043301,17
RTS0043302,21
RTS0043303,26
RTS0043304,15
RTS0043305,28
RTS0043306,39
RTS0043307,26
RTS0043308,26
RTS0043309,30
RTS0043310,37
RTS0043311,49
RTS0043312,32
RTS0043313,61
RTS0043314,38
RTS0043315,24
RTS0043316,23
RTS0043317,17
RTS0043318,20
RTS0043319,20
RTS0043320,24
RTS0043321,25
RTS0043322,28
RTS0043323,19
RTS0043324,35
RTS0043325,28
RTS0043326,23
RTS0043327,21
RTS0043328,19
RTS0043329,24
RTS0043330,36
RTS0043331,31
RTS0043332,19
RTS0043333,21
RTS0043334,13
RTS0043335,15
RTS0043336,26
RTS0043337,16
RTS0043338,29
RTS0043339,19
RTS0043340,21
RTS0043341,22
RTS0043342,19
RTS0043343,21
RTS0043344,28
RTS0043345,15
RTS0043346,24
RTS0043347,25
RTS0043348,21
RTS0043349,18
RTS0043350,21
RTS0043351,43
RTS0043352,46
RTS0043353,50
RTS0043354,44
RTS0043355,49
RTS0043356,31
RTS0043357,24
RTS0043358,35
RTS0043359,38
RTS0043360,44
RTS0043361,51
RTS0043362,44
RTS0043363,38
RTS0043364,43
RTS0043365,31
RTS0043366,18
RTS0043367,21
RTS0043368,20
RTS0043369,12
RTS0043370,11
RTS0043371,52
RTS0043372,37
RTS0043373,45
RTS0043374,18
RTS0043375,28
RTS0043376,71
RTS0043377,158
RTS0043378,71
RTS0043379,88
RTS0043380,103
RTS0043381,13
RTS0043382,14
RTS0043383,29
RTS0043384,14
RTS0043385,15
RTS0043386,22
RTS0043387,32
RTS0043388,29
RTS0043389,32
RTS0043390,31
RTS0043391,27
RTS0043392,24
RTS0043393,22
RTS0043394,27
RTS0043395,20
RTS0043396,74
RTS0043397,63
RTS0043398,45
RTS0043399,73
RTS0043400,21
RTS0043401,16
RTS0043402,23
RTS0043403,15
RTS0043404,18
RTS0043405,13
RTS0043406,13
RTS0043407,22
RTS0043408,16
RTS0043409,14
RTS0043410,15
RTS0043411,22
RTS0043412,25
RTS0043413,10
RTS0043414,22
RTS0043415,25
RTS0043416,24
RTS0043417,18
RTS0043418,31
RTS0043419,23
RTS0043420,21
RTS0043421,32
RTS0043422,19
RTS0043423,26
RTS0043424,19
RTS0043425,30
RTS0043426,28
RTS0043427,34
RTS0043428,24
RTS0043429,16
RTS0043430,16
RTS0043431,37
RTS0043432,16
RTS0043433,24
RTS0043434,24
RTS0043435,35
RTS0043436,27
RTS0043437,24
RTS0043438,27
RTS0043439,22
RTS0043440,33
RTS0043441,38
RTS0043442,24
RTS0043443,30
RTS0043444,21
RTS0043445,18
RTS0043446,25
RTS0043447,16
RTS0043448,25
RTS0043449,23
RTS0043450,26
RTS0043451,19
RTS0043452,29
RTS0043453,32
RTS0043454,27
RTS0043455,18
RTS0043456,24
RTS0043457,22
RTS0043458,20
RTS0043459,17
RTS0043460,14
RTS0043461,19
RTS0043462,26
RTS0043463,23
RTS0043464,31
RTS0043465,35
RTS0043466,48
RTS0043467,44
RTS0043468,55
RTS0043469,19
RTS0043470,23
RTS0043471,13
RTS0043472,24
RTS0043473,16
RTS0043474,23
RTS0043475,37
RTS0043476,18
RTS0043477,27
RTS0043478,23
RTS0043479,26
RTS0043480,28
RTS0043481,27
RTS0043482,32
RTS0043483,41
RTS0043484,18
RTS0043485,32
RTS0043486,49
RTS0043487,33
RTS0043488,52
RTS0043489,45
RTS0043490,37
RTS0043491,51
RTS0043492,50
RTS0043493,28
RTS0043494,39
RTS0043495,46
RTS0043496,22
RTS0043497,16
RTS0043498,24
RTS0043499,29
RTS0043500,33
RTS0043501,19
RTS0043502,15
RTS0043503,12
RTS0043504,25
RTS0043505,21
RTS0043506,27
RTS0043507,16
RTS0043508,17
RTS0043509,22
RTS0043510,21
RTS0043511,17
RTS0043512,16
RTS0043513,19
RTS0043514,21
RTS0043515,21
RTS0043516,24
RTS0043517,15
RTS0043518,25
RTS0043519,34
RTS0043520,33
RTS0043521,12
RTS0043522,19
RTS0043523,29
RTS0043524,21
RTS0043525,24
RTS0043526,28
RTS0043527,19
RTS0043528,20
RTS0043529,18
RTS0043530,20
RTS0043531,25
RTS0043532,15
RTS0043533,21
RTS0043534,19
RTS0043535,21
RTS0043536,25
RTS0043537,22
RTS0043538,22
RTS0043539,31
RTS0043540,25
RTS0043541,38
RTS0043542,45
RTS0043543,27
RTS0043544,56
RTS0043545,20
RTS0043546,48
RTS0043547,63
RTS0043548,56
RTS0043549,53
RTS0043550,33
RTS0043551,34
RTS0043552,16
RTS0043553,21
RTS0043554,23
RTS0043555,15
RTS0043556,22
RTS0043557,17
RTS0043558,24
RTS0043559,16
RTS0043560,20
RTS0043561,38
RTS0043562,15
RTS0043563,25
RTS0043564,24
RTS0043565,28
RTS0043566,35
RTS0043567,32
RTS0043568,49
RTS0043569,34
RTS0043570,43
RTS0043571,18
RTS0043572,24
RTS0043573,25
RTS0043574,22
RTS0043575,18
RTS0043576,60
RTS0043577,39
RTS0043578,17
RTS0043579,42
RTS0043580,40
RTS0043581,35
RTS0043582,29
RTS0043583,21
RTS0043584,27
RTS0043585,19
RTS0043586,20
RTS0043587,20
RTS0043588,15
RTS0043589,23
RTS0043590,20
RTS0043591,16
RTS0043592,21
RTS0043593,28
RTS0043594,22
RTS0043595,20
RTS0043596,18
RTS0043597,28
RTS0043598,31
RTS0043599,23
RTS0043600,20
RTS0043601,15
RTS0043602,16
RTS0043603,26
RTS0043604,33
RTS0043605,17
RTS0043606,22
RTS0043607,17
RTS0043608,21
RTS0043609,17
RTS0043610,19
RTS0043611,31
RTS0043612,18
RTS0043613,25
RTS0043614,26
RTS0043615,27
RTS0043616,19
RTS0043617,18
RTS0043618,21
RTS0043619,19
RTS0043620,17
RTS0043621,34
RTS0043622,27
RTS0043623,19
RTS0043624,40
RTS0043625,21
RTS0043626,22
RTS0043627,19
RTS0043628,26
RTS0043629,25
RTS0043630,23
RTS0043631,21
RTS0043632,17
RTS0043633,33
RTS0043634,21
RTS0043635,23
RTS0043636,12
RTS0043637,15
RTS0043638,18
RTS0043639,19
RTS0043640,18
RTS0043641,78
RTS0043642,53
RTS0043643,72
RTS0043644,64
RTS0043645,55
RTS0043646,26
RTS0043647,29
RTS0043648,29
RTS0043649,15
RTS0043650,14
RTS0043651,20
RTS0043652,21
RTS0043653,23
RTS0043654,22
RTS0043655,24
RTS0043656,12
RTS0043657,21
RTS0043658,35
RTS0043659,18
RTS0043660,25
RTS0043661,28
RTS0043663,22
RTS0043664,12
RTS0043665,20
RTS0043666,19
RTS0043667,11
RTS0043668,21
RTS0043669,14
RTS0043670,17
RTS0043671,20
RTS0043672,40
RTS0043673,29
RTS0043674,32
RTS0043675,29
RTS0043676,18
RTS0043677,19
RTS0043678,17
RTS0043679,17
RTS0043680,12
RTS0043681,17
RTS0043682,22
RTS0043683,33
RTS0043684,31
RTS0043685,37
RTS0043686,36
RTS0043687,25
RTS0043688,14
RTS0043689,30
RTS0043690,26
RTS0043691,27
RTS0043692,20
RTS0043693,22
RTS0043694,26
RTS0043695,28
RTS0043696,21
RTS0043697,30
RTS0043698,27
RTS0043699,31
RTS0043700,35
RTS0043701,17
RTS0043702,20
RTS0043703,26
RTS0043704,25
RTS0043705,21
RTS0043706,22
RTS0043707,29
RTS0043708,23
RTS0043709,26
RTS0043710,24
RTS0043711,20
RTS0043712,12
RTS0043713,13
RTS0043714,12
RTS0043715,20
RTS0043716,36
RTS0043717,25
RTS0043718,25
RTS0043719,20
RTS0043720,17
RTS0043721,32
RTS0043722,23
RTS0043723,25
RTS0043724,24
RTS0043725,25
RTS0043726,26
RTS0043727,15
RTS0043728,17
RTS0043729,31
RTS0043730,27
RTS0043731,18
RTS0043732,19
RTS0043733,21
RTS0043734,9
RTS0043735,17
RTS0043736,20
RTS0043737,39
RTS0043738,26
RTS0043739,27
RTS0043740,32
RTS0043741,46
RTS0043742,40
RTS0043743,43
RTS0043744,59
RTS0043745,27
RTS0043746,19
RTS0043747,33
RTS0043748,19
RTS0043749,19
RTS0043750,13
RTS0043751,25
RTS0043752,9
RTS0043753,27
RTS0043754,19
RTS0043755,16
RTS0043756,23
RTS0043757,20
RTS0043758,24
RTS0043759,16
RTS0043760,27
RTS0043761,28
RTS0043762,24
RTS0043763,17
RTS0043764,30
RTS0043765,15
RTS0043766,15
RTS0043767,15
RTS0043768,18
RTS0043769,17
RTS0043770,10
RTS0043771,19
RTS0043772,16
RTS0043773,20
RTS0043774,20
RTS0043775,20
RTS0043776,18
RTS0043777,18
RTS0043778,21
RTS0043779,25
RTS0043780,29
RTS0043781,31
RTS0043782,25
RTS0043783,21
RTS0043784,21
RTS0043785,26
RTS0043786,21
RTS0043787,19
RTS0043788,15
RTS0043789,28
RTS0043790,20
RTS0043791,15
RTS0043792,28
RTS0043793,14
RTS0043794,29
RTS0043795,16
RTS0043796,13
RTS0043797,15
RTS0043798,16
RTS0043799,17
RTS0043800,16
RTS0043801,14
RTS0043802,19
RTS0043803,20
RTS0043804,20
RTS0043805,27
RTS0043806,21
RTS0043807,25
RTS0043808,25
RTS0043809,22
RTS0043810,16
RTS0043811,23
RTS0043812,39
RTS0043813,24
RTS0043814,27
RTS0043815,21
RTS0043816,71
RTS0043817,31
RTS0043818,45
RTS0043819,49
RTS0043820,95
RTS0043821,14
RTS0043822,25
RTS0043823,15
RTS0043824,18
RTS0043825,17
RTS0043826,11
RTS0043827,17
RTS0043828,26
RTS0043829,19
RTS0043830,25
RTS0043831,32
RTS0043832,16
RTS0043833,25
RTS0043834,25
RTS0043835,21
RTS0043836,31
RTS0043837,38
RTS0043838,20
RTS0043839,17
RTS0043840,21
RTS0043841,20
RTS0043842,24
RTS0043843,30
RTS0043844,23
RTS0043845,24
RTS0043846,29
RTS0043847,32
RTS0043848,19
RTS0043849,21
RTS0043850,30
RTS0043851,26
RTS0043852,16
RTS0043853,25
RTS0043854,21
RTS0043856,24
RTS0043857,21
RTS0043858,21
RTS0043859,16
RTS0043860,25
RTS0043861,41
RTS0043862,58
RTS0043863,20
RTS0043864,20
RTS0043865,21
RTS0043866,20
RTS0043867,20
RTS0043868,19
RTS0043869,36
RTS0043870,23
RTS0043871,32
RTS0043872,30
RTS0043873,33
RTS0043874,43
RTS0043875,22
RTS0043876,18
RTS0043877,17
RTS0043878,22
RTS0043879,31
RTS0043880,26
RTS0043881,23
RTS0043882,22
RTS0043883,19
RTS0043884,13
RTS0043885,23
RTS0043886,29
RTS0043887,25
RTS0043888,35
RTS0043889,23
RTS0043890,30
RTS0043891,27
RTS0043892,33
RTS0043893,32
RTS0043894,17
RTS0043895,28
RTS0043896,23
RTS0043897,28
RTS0043898,29
RTS0043899,41
RTS0043900,24
RTS0043901,26
RTS0043902,24
RTS0043903,12
RTS0043904,27
RTS0043905,27
RTS0043906,18
RTS0043907,25
RTS0043908,10
RTS0043909,22
RTS0043910,29
RTS0043911,20
RTS0043912,46
RTS0043913,17
RTS0043914,15
RTS0043915,19
RTS0043916,24
RTS0043917,33
RTS0043918,14
RTS0043919,26
RTS0043920,51
RTS0043921,29
RTS0043922,20
RTS0043923,32
RTS0043924,39
RTS0043925,28
RTS0043926,32
RTS0043927,24
RTS0043928,28
RTS0043929,31
RTS0043930,30
RTS0043931,23
RTS0043932,28
RTS0043933,23
RTS0043934,20
RTS0043935,25
RTS0043936,10
RTS0043937,11
RTS0043938,17
RTS0043939,20
RTS0043940,18
RTS0043941,15
RTS0043942,19
RTS0043943,19
RTS0043944,18
RTS0043945,15
RTS0043946,13
RTS0043947,31
RTS0043948,19
RTS0043949,21
RTS0043950,12
RTS0043951,27
RTS0043952,28
RTS0043953,22
RTS0043954,12
RTS0043955,24
RTS0043956,28
RTS0043957,33
RTS0043958,39
RTS0043959,24
RTS0043960,23
RTS0043961,30
RTS0043962,32
RTS0043963,29
RTS0043964,17
RTS0043965,28
RTS0043966,36
RTS0043967,24
RTS0043968,28
RTS0043969,28
RTS0043970,25
RTS0043971,26
RTS0043972,37
RTS0043973,38
RTS0043974,36
RTS0043975,14
RTS0043976,31
RTS0043977,28
RTS0043978,32
RTS0043979,30
RTS0043980,25
RTS0043981,37
RTS0043982,53
RTS0043983,49
RTS0043984,18
RTS0043985,41
RTS0043986,30
RTS0043987,48
RTS0043988,25
RTS0043989,32
RTS0043990,29
RTS0043991,20
RTS0043992,11
RTS0043993,18
RTS0043994,20
RTS0043996,24
RTS0043997,21
RTS0043998,17
RTS0043999,30
RTS0044000,25
RTS0044001,20
RTS0044002,22
RTS0044003,31
RTS0044004,38
RTS0044005,25
RTS0044006,35
RTS0044007,32
RTS0044008,26
RTS0044009,34
RTS0044010,30
RTS0044011,28
RTS0044012,52
RTS0044013,34
RTS0044014,37
RTS0044015,51
RTS0044016,25
RTS0044017,21
RTS0044018,30
RTS0044019,23
RTS0044020,27
RTS0044021,18
RTS0044022,26
RTS0044023,19
RTS0044024,14
RTS0044025,21
RTS0044026,24
RTS0044027,17
RTS0044028,22
RTS0044029,31
RTS0044030,32
RTS0044031,34
RTS0044032,46
RTS0044033,25
RTS0044034,52
RTS0044035,21
RTS0044036,46
RTS0044037,55
RTS0044038,54
RTS0044039,29
RTS0044040,40
RTS0044041,30
RTS0044042,43
RTS0044043,40
RTS0044044,41
RTS0044045,20
RTS0044046,28
RTS0044047,25
RTS0044048,20
RTS0044049,21
RTS0044050,28
RTS0044051,24
RTS0044052,24
RTS0044053,11
RTS0044054,22
RTS0044055,19
RTS0044056,27
RTS0044057,25
RTS0044058,32
RTS0044059,25
RTS0044060,23
RTS0044061,26
RTS0044062,18
RTS0044063,18
RTS0044064,20
RTS0044065,21
RTS0044067,36
RTS0044068,25
RTS0044069,36
RTS0044070,32
RTS0044071,25
RTS0044072,22
RTS0044073,18
RTS0044074,13
RTS0044075,16
RTS0044076,17
RTS0044077,19
RTS0044078,18
RTS0044079,12
RTS0044080,27
RTS0044081,32
RTS0044082,31
RTS0044083,26
RTS0044084,20
RTS0044085,20
RTS0044086,22
RTS0044087,17
RTS0044088,24
RTS0044089,16
RTS0044090,15
RTS0044091,31
RTS0044092,24
RTS0044093,22
RTS0044094,24
RTS0044095,13
RTS0044096,13
RTS0044097,28
RTS0044098,17
RTS0044099,28
RTS0044100,26
RTS0044101,17
RTS0044102,36
RTS0044103,30
RTS0044104,23
RTS0044105,23
RTS0044106,38
RTS0044107,41
RTS0044108,32
RTS0044109,42
RTS0044110,79
RTS0044111,31
RTS0044112,28
RTS0044113,45
RTS0044114,23
RTS0044115,36
RTS0044116,30
RTS0044117,26
RTS0044118,40
RTS0044119,41
RTS0044120,23
RTS0044121,20
RTS0044122,27
RTS0044123,13
RTS0044124,16
RTS0044125,16
RTS0044126,26
RTS0044127,32
RTS0044128,22
RTS0044129,31
RTS0044130,27
RTS0044131,38
RTS0044132,28
RTS0044133,40
RTS0044134,37
RTS0044135,22
RTS0044136,24
RTS0044137,14
RTS0044138,16
RTS0044139,35
RTS0044140,27
RTS0044141,24
RTS0044142,22
RTS0044143,30
RTS0044144,31
RTS0044145,21
RTS0044146,25
RTS0044147,14
RTS0044148,21
RTS0044149,12
RTS0044150,27
RTS0044151,27
RTS0044152,29
RTS0044153,23
RTS0044154,22
RTS0044155,33
RTS0044156,64
RTS0044157,41
RTS0044158,91
RTS0044159,52
RTS0044160,44
RTS0044161,22
RTS0044162,38
RTS0044163,38
RTS0044164,30
RTS0044165,16
RTS0044166,42
RTS0044167,22
RTS0044168,32
RTS0044169,31
RTS0044170,32
RTS0044171,21
RTS0044172,18
RTS0044173,38
RTS0044174,24
RTS0044175,28
RTS0044176,21
RTS0044177,33
RTS0044178,36
RTS0044180,14
RTS0044181,24
RTS0044182,34
RTS0044183,17
RTS0044184,33
RTS0044185,22
RTS0044186,29
RTS0044187,19
RTS0044188,17
RTS0044189,29
RTS0044190,25
RTS0044191,35
RTS0044192,56
RTS0044193,27
RTS0044194,42
RTS0044195,78
RTS0044196,46
RTS0044197,25
RTS0044198,45
RTS0044199,30
RTS0044200,23
RTS0044206,24
RTS0044207,23
RTS0044208,22
RTS0044209,12
RTS0044210,19
RTS0044211,34
RTS0044212,31
RTS0044213,41
RTS0044214,39
RTS0044215,36
RTS0044216,26
RTS0044217,23
RTS0044218,25
RTS0044219,23
RTS0044220,17
RTS0044221,20
RTS0044222,19
RTS0044223,21
RTS0044224,29
RTS0044225,15
RTS0044226,19
RTS0044227,12
RTS0044228,19
RTS0044229,18
RTS0044230,22
RTS0044231,19
RTS0044232,24
RTS0044233,23
RTS0044234,24
RTS0044235,28
RTS0044236,25
RTS0044237,30
RTS0044238,24
RTS0044239,21
RTS0044240,32
RTS0044241,26
RTS0044242,21
RTS0044243,26
RTS0044244,23
RTS0044245,14
RTS0044246,56
RTS0044247,52
RTS0044248,54
RTS0044249,43
RTS0044250,49
RTS0044251,21
RTS0044252,32
RTS0044253,20
RTS0044254,14
RTS0044255,21
RTS0044256,31
RTS0044257,34
RTS0044258,23
RTS0044259,25
RTS0044260,31
RTS0044261,53
RTS0044262,29
RTS0044263,16
RTS0044264,36
RTS0044265,22
RTS0044266,21
RTS0044267,20
RTS0044268,24
RTS0044269,19
RTS0044270,30
RTS0044271,28
RTS0044272,24
RTS0044273,24
RTS0044274,24
RTS0044275,31
RTS0044276,21
RTS0044277,25
RTS0044278,14
RTS0044279,20
RTS0044280,22
RTS0044281,34
RTS0044282,32
RTS0044283,36
RTS0044284,21
RTS0044285,18
RTS0044286,17
RTS0044287,15
RTS0044288,24
RTS0044289,21
RTS0044290,20
RTS0044291,18
RTS0044292,16
RTS0044293,15
RTS0044294,18
RTS0044295,22
RTS0044296,27
RTS0044297,28
RTS0044298,27
RTS0044299,21
RTS0044300,31
RTS0044301,24
RTS0044302,32
RTS0044303,22
RTS0044304,22
RTS0044305,20
RTS0044306,65
RTS0044307,48
RTS0044308,79
RTS0044309,85
RTS0044310,76
RTS0044311,18
RTS0044312,33
RTS0044313,16
RTS0044314,27
RTS0044315,14
RTS0044316,24
RTS0044317,28
RTS0044318,26
RTS0044319,13
RTS0044320,12
RTS0044321,20
RTS0044322,21
RTS0044323,30
RTS0044324,24
RTS0044325,17
RTS0044326,35
RTS0044327,23
RTS0044328,14
RTS0044329,20
RTS0044330,24
RTS0044331,107
RTS0044332,135
RTS0044333,143
RTS0044334,133
RTS0044335,121
RTS0044336,25
RTS0044337,22
RTS0044338,22
RTS0044339,24
RTS0044340,10
RTS0044341,23
RTS0044342,28
RTS0044343,17
RTS0044344,22
RTS0044345,21
RTS0044346,175
RTS0044347,210
RTS0044348,210
RTS0044349,241
RTS0044350,191
RTS0044351,42
RTS0044352,23
RTS0044353,52
RTS0044354,32
RTS0044355,53
RTS0044356,20
RTS0044357,23
RTS0044358,21
RTS0044359,38
RTS0044360,15
RTS0044361,35
RTS0044362,52
RTS0044363,37
RTS0044364,27
RTS0044365,29
RTS0044366,77
RTS0044367,57
RTS0044368,82
RTS0044369,70
RTS0044370,66
RTS0044371,22
RTS0044372,16
RTS0044373,26
RTS0044374,25
RTS0044375,18
RTS0044376,22
RTS0044377,28
RTS0044378,23
RTS0044379,28
RTS0044380,29
RTS0044381,34
RTS0044382,27
RTS0044383,29
RTS0044384,15
RTS0044385,16
RTS0044386,19
RTS0044387,32
RTS0044388,32
RTS0044389,21
RTS0044390,26
RTS0044391,81
RTS0044392,110
RTS0044393,81
RTS0044394,81
RTS0044395,71
RTS0044396,35
RTS0044397,12
RTS0044399,11
RTS0044400,18
RTS0044401,30
RTS0044402,33
RTS0044403,30
RTS0044404,33
RTS0044405,27
RTS0044406,17
RTS0044407,21
RTS0044408,18
RTS0044409,32
RTS0044410,18
RTS0044411,20
RTS0044412,17
RTS0044413,25
RTS0044414,12
RTS0044415,27
RTS0044416,53
RTS0044417,48
RTS0044418,35
RTS0044419,33
RTS0044420,49
RTS0044421,18
RTS0044422,24
RTS0044423,29
RTS0044424,19
RTS0044425,24
RTS0044426,29
RTS0044427,19
RTS0044428,21
RTS0044429,16
RTS0044430,27
RTS0044431,21
RTS0044432,32
RTS0044433,35
RTS0044434,38
RTS0044435,30
RTS0044436,26
RTS0044437,22
RTS0044438,21
RTS0044439,28
RTS0044440,29
RTS0044441,36
RTS0044442,34
RTS0044443,37
RTS0044444,28
RTS0044445,39
RTS0044446,24
RTS0044447,33
RTS0044448,30
RTS0044449,28
RTS0044450,20
RTS0044451,20
RTS0044452,24
RTS0044453,18
RTS0044454,26
RTS0044455,34
RTS0044456,22
RTS0044457,38
RTS0044458,15
RTS0044459,18
RTS0044460,30
RTS0044461,37
RTS0044462,27
RTS0044463,23
RTS0044464,27
RTS0044465,24
RTS0044466,29
RTS0044467,29
RTS0044468,25
RTS0044469,20
RTS0044470,22
RTS0044471,21
RTS0044472,35
RTS0044473,21
RTS0044474,36
RTS0044475,38
RTS0044476,31
RTS0044477,38
RTS0044478,18
RTS0044479,19
RTS0044480,27
RTS0044481,38
RTS0044482,47
RTS0044483,34
RTS0044484,30
RTS0044485,41
RTS0044486,42
RTS0044487,27
RTS0044488,24
RTS0044489,29
RTS0044490,24
RTS0044491,30
RTS0044492,19
RTS0044493,38
RTS0044494,27
RTS0044495,19
RTS0044496,39
RTS0044497,32
RTS0044498,36
RTS0044499,46
RTS0044500,66
RTS0044501,32
RTS0044502,25
RTS0044503,32
RTS0044504,35
RTS0044505,35
RTS0044506,36
RTS0044507,13
RTS0044508,21
RTS0044509,49
RTS0044510,27
RTS0044511,17
RTS0044512,29
RTS0044513,25
RTS0044514,20
RTS0044515,28
RTS0044516,26
RTS0044517,43
RTS0044518,42
RTS0044519,30
RTS0044520,38
RTS0044521,31
RTS0044522,23
RTS0044523,36
RTS0044524,12
RTS0044525,19
RTS0044526,33
RTS0044527,30
RTS0044528,29
RTS0044529,49
RTS0044530,33
RTS0044531,21
RTS0044532,14
RTS0044533,18
RTS0044534,21
RTS0044535,30
RTS0044536,18
RTS0044537,25
RTS0044538,28
RTS0044539,29
RTS0044540,15
RTS0044541,26
RTS0044542,22
RTS0044543,20
RTS0044544,15
RTS0044545,22
RTS0044546,40
RTS0044547,39
RTS0044548,36
RTS0044549,45
RTS0044550,36
RTS0044551,20
RTS0044552,36
RTS0044553,42
RTS0044554,24
RTS0044555,31
RTS0044556,19
RTS0044557,18
RTS0044558,13
RTS0044559,16
RTS0044560,31
RTS0044561,15
RTS0044562,11
RTS0044563,26
RTS0044564,25
RTS0044565,29
RTS0044566,27
RTS0044567,25
RTS0044568,25
RTS0044569,18
RTS0044570,29
RTS0044571,21
RTS0044572,13
RTS0044573,24
RTS0044574,28
RTS0044575,12
RTS0044576,10
RTS0044577,17
RTS0044578,31
RTS0044579,22
RTS0044580,22
RTS0044581,16
RTS0044582,30
RTS0044583,22
RTS0044584,25
RTS0044585,15
RTS0044586,18
RTS0044587,6
RTS0044588,15
RTS0044589,13
RTS0044590,16
RTS0044591,46
RTS0044592,39
RTS0044593,32
RTS0044594,37
RTS0044595,31
RTS0044596,23
RTS0044597,31
RTS0044598,23
RTS0044599,18
RTS0044600,22
RTS0044601,32
RTS0044602,19
RTS0044603,14
RTS0044604,25
RTS0044605,15
RTS0044606,20
RTS0044607,22
RTS0044608,20
RTS0044609,16
RTS0044610,18
RTS0044611,26
RTS0044612,25
RTS0044613,12
RTS0044614,25
RTS0044615,14
RTS0044616,18
RTS0044617,13
RTS0044618,15
RTS0044619,22
RTS0044620,21
RTS0044621,37
RTS0044622,35
RTS0044623,35
RTS0044624,27
RTS0044625,26
RTS0044626,17
RTS0044627,15
RTS0044628,11
RTS0044629,20
RTS0044630,25
RTS0044631,15
RTS0044632,29
RTS0044633,27
RTS0044634,22
RTS0044635,27
RTS0044636,22
RTS0044637,19
RTS0044638,25
RTS0044639,20
RTS0044640,13
RTS0044641,37
RTS0044642,20
RTS0044643,30
RTS0044644,28
RTS0044645,27
RTS0044646,18
RTS0044647,13
RTS0044648,13
RTS0044649,19
RTS0044650,12
RTS0044651,48
RTS0044652,42
RTS0044653,39
RTS0044654,35
RTS0044655,60
RTS0044656,14
RTS0044657,15
RTS0044658,26
RTS0044659,16
RTS0044660,21
RTS0044661,38
RTS0044662,30
RTS0044663,31
RTS0044664,48
RTS0044665,39
RTS0044666,16
RTS0044667,18
RTS0044668,31
RTS0044669,19
RTS0044670,38
RTS0044671,31
RTS0044672,20
RTS0044673,40
RTS0044674,39
RTS0044675,36
RTS0044676,55
RTS0044677,33
RTS0044678,43
RTS0044679,68
RTS0044680,49
RTS0044681,13
RTS0044682,26
RTS0044683,19
RTS0044684,18
RTS0044685,20
RTS0044686,31
RTS0044687,51
RTS0044688,38
RTS0044689,71
RTS0044690,49
RTS0044691,27
RTS0044692,34
RTS0044693,35
RTS0044694,39
RTS0044695,19
RTS0044696,28
RTS0044697,27
RTS0044698,30
RTS0044699,36
RTS0044700,32
RTS0044701,47
RTS0044702,32
RTS0044703,32
RTS0044704,33
RTS0044705,25
RTS0044706,20
RTS0044707,14
RTS0044708,15
RTS0044709,35
RTS0044710,29
RTS0044711,17
RTS0044712,34
RTS0044714,27
RTS0044715,41
RTS0044716,64
RTS0044717,37
RTS0044718,69
RTS0044719,21
RTS0044720,70
RTS0044721,19
RTS0044722,20
RTS0044723,23
RTS0044724,17
RTS0044725,23
RTS0044726,34
RTS0044727,36
RTS0044728,25
RTS0044729,38
RTS0044730,33
RTS0044731,25
RTS0044732,25
RTS0044733,22
RTS0044734,21
RTS0044735,31
RTS0044736,27
RTS0044737,16
RTS0044738,22
RTS0044739,15
RTS0044740,28
RTS0044741,14
RTS0044742,14
RTS0044743,22
RTS0044744,18
RTS0044745,19
RTS0044746,17
RTS0044747,19
RTS0044748,14
RTS0044749,19
RTS0044750,18
RTS0044751,25
RTS0044752,22
RTS0044753,38
RTS0044754,28
RTS0044755,30
RTS0044756,33
RTS0044757,29
RTS0044758,41
RTS0044759,26
RTS0044760,21
RTS0044761,21
RTS0044762,17
RTS0044763,24
RTS0044764,14
RTS0044765,19
RTS0044766,20
RTS0044767,29
RTS0044768,25
RTS0044769,22
RTS0044770,23
RTS0044771,20
RTS0044772,24
RTS0044773,28
RTS0044774,22
RTS0044775,31
RTS0044776,29
RTS0044777,34
RTS0044778,43
RTS0044779,38
RTS0044780,39
RTS0044781,63
RTS0044782,58
RTS0044783,61
RTS0044784,47
RTS0044785,46
RTS0044786,37
RTS0044787,54
RTS0044788,47
RTS0044789,58
RTS0044790,30
RTS0044791,84
RTS0044792,107
RTS0044793,24
RTS0044794,31
RTS0044795,23
RTS0044796,26
RTS0044797,40
RTS0044798,23
RTS0044799,31
RTS0044800,29
RTS0044801,22
RTS0044802,13
RTS0044803,16
RTS0044804,21
RTS0044805,32
RTS0044806,24
RTS0044807,21
RTS0044808,15
RTS0044809,16
RTS0044810,22
RTS0044811,26
RTS0044812,29
RTS0044813,34
RTS0044814,44
RTS0044815,42
RTS0044816,35
RTS0044817,32
RTS0044818,26
RTS0044819,22
RTS0044820,24
RTS0044821,30
RTS0044822,33
RTS0044823,36
RTS0044824,19
RTS0044825,31
RTS0044826,28
RTS0044827,41
RTS0044828,24
RTS0044829,22
RTS0044830,19
RTS0044831,29
RTS0044832,19
RTS0044833,30
RTS0044834,21
RTS0044835,19
RTS0044836,48
RTS0044837,29
RTS0044838,35
RTS0044839,29
RTS0044840,35
RTS0044841,19
RTS0044842,16
RTS0044843,22
RTS0044844,18
RTS0044845,30
RTS0044846,17
RTS0044847,20
RTS0044848,37
RTS0044849,38
RTS0044850,18
RTS0044851,16
RTS0044852,18
RTS0044853,15
RTS0044854,16
RTS0044855,22
RTS0044856,20
RTS0044857,19
RTS0044858,13
RTS0044859,22
RTS0044860,20
RTS0044861,27
RTS0044862,17
RTS0044863,32
RTS0044864,21
RTS0044865,35
RTS0044866,26
RTS0044867,40
RTS0044868,31
RTS0044869,24
RTS0044870,44
RTS0044871,24
RTS0044872,26
RTS0044873,41
RTS0044874,27
RTS0044875,29
RTS0044876,26
RTS0044877,30
RTS0044878,27
RTS0044879,41
RTS0044880,58
RTS0044881,13
RTS0044882,20
RTS0044883,18
RTS0044884,16
RTS0044885,28
RTS0044886,26
RTS0044887,22
RTS0044888,31
RTS0044889,21
RTS0044890,17
RTS0044891,33
RTS0044892,38
RTS0044893,26
RTS0044894,27
RTS0044895,33
RTS0044896,100
RTS0044897,82
RTS0044898,91
RTS0044899,81
RTS0044900,53
RTS0044901,42
RTS0044902,36
RTS0044903,60
RTS0044904,39
RTS0044905,43
RTS0044906,132
RTS0044907,93
RTS0044908,119
RTS0044909,178
RTS0044910,80
RTS0044911,14
RTS0044912,23
RTS0044913,15
RTS0044914,24
RTS0044915,11
RTS0044916,19
RTS0044917,24
RTS0044918,27
RTS0044919,20
RTS0044920,25
RTS0044921,24
RTS0044922,15
RTS0044923,28
RTS0044924,19
RTS0044925,20
RTS0044926,22
RTS0044927,34
RTS0044928,28
RTS0044929,19
RTS0044930,27
RTS0044931,25
RTS0044932,26
RTS0044933,22
RTS0044934,23
RTS0044935,20
RTS0044936,37
RTS0044937,34
RTS0044938,30
RTS0044939,45
RTS0044940,40
RTS0044941,31
RTS0044942,25
RTS0044943,25
RTS0044944,17
RTS0044945,24
RTS0044946,27
RTS0044947,14
RTS0044948,21
RTS0044949,19
RTS0044950,25
RTS0044951,19
RTS0044952,21
RTS0044953,20
RTS0044954,22
RTS0044955,22
RTS0044956,56
RTS0044957,43
RTS0044958,26
RTS0044959,28
RTS0044960,40
RTS0044961,21
RTS0044962,24
RTS0044963,18
RTS0044964,20
RTS0044965,23
RTS0044966,22
RTS0044967,27
RTS0044968,39
RTS0044969,20
RTS0044970,16
RTS0044971,26
RTS0044972,22
RTS0044973,11
RTS0044974,22
RTS0044975,21
RTS0044976,21
RTS0044977,17
RTS0044978,11
RTS0044979,18
RTS0044980,15
RTS0044981,26
RTS0044982,20
RTS0044983,15
RTS0044984,23
RTS0044985,23
RTS0044986,20
RTS0044987,22
RTS0044988,18
RTS0044989,12
RTS0044990,16
RTS0044991,16
RTS0044992,21
RTS0044993,19
RTS0044994,21
RTS0044995,12
RTS0044996,12
RTS0044997,19
RTS0044998,18
RTS0044999,15
RTS0045000,24
RTS0045001,24
RTS0045002,27
RTS0045003,24
RTS0045004,12
RTS0045005,26
RTS0045006,40
RTS0045007,54
RTS0045008,69
RTS0045009,44
RTS0045010,34
RTS0045011,16
RTS0045012,16
RTS0045013,13
RTS0045014,21
RTS0045015,24
RTS0045016,19
RTS0045017,37
RTS0045018,50
RTS0045019,49
RTS0045020,31
RTS0045021,23
RTS0045022,17
RTS0045023,24
RTS0045024,31
RTS0045025,24
RTS0045026,51
RTS0045027,39
RTS0045028,54
RTS0045029,32
RTS0045030,61
RTS0045031,16
RTS0045032,18
RTS0045033,17
RTS0045034,22
RTS0045035,19
RTS0045036,23
RTS0045038,29
RTS0045039,23
RTS0045040,18
RTS0045041,32
RTS0045042,21
RTS0045043,29
RTS0045044,31
RTS0045045,50
RTS0045046,18
RTS0045047,18
RTS0045048,9
RTS0045049,18
RTS0045050,19
RTS0045051,28
RTS0045052,20
RTS0045053,17
RTS0045054,15
RTS0045055,16
RTS0045056,32
RTS0045057,55
RTS0045058,22
RTS0045059,27
RTS0045060,49
RTS0045061,12
RTS0045063,15
RTS0045064,24
RTS0045065,21
RTS0045066,34
RTS0045067,74
RTS0045068,40
RTS0045069,58
RTS0045070,80
RTS0045071,41
RTS0045072,36
RTS0045073,34
RTS0045074,40
RTS0045075,25
RTS0045076,12
RTS0045077,14
RTS0045078,24
RTS0045079,13
RTS0045080,13
RTS0045081,38
RTS0045082,37
RTS0045083,66
RTS0045084,66
RTS0045085,26
RTS0045086,25
RTS0045087,14
RTS0045088,14
RTS0045089,13
RTS0045090,18
RTS0045091,16
RTS0045092,16
RTS0045093,14
RTS0045094,18
RTS0045095,22
RTS0045096,22
RTS0045097,22
RTS0045098,14
RTS0045099,14
RTS0045100,30
RTS0045101,18
RTS0045102,14
RTS0045103,17
RTS0045104,16
RTS0045105,21
RTS0045106,26
RTS0045107,33
RTS0045108,20
RTS0045109,21
RTS0045110,26
RTS0045111,35
RTS0045112,23
RTS0045113,29
RTS0045114,26
RTS0045115,20
RTS0045116,25
RTS0045117,16
RTS0045118,21
RTS0045119,21
RTS0045120,20
RTS0045121,12
RTS0045122,27
RTS0045123,24
RTS0045124,21
RTS0045125,26
RTS0045126,30
RTS0045127,31
RTS0045128,21
RTS0045129,39
RTS0045130,22
RTS0045131,22
RTS0045132,16
RTS0045133,20
RTS0045134,27
RTS0045135,27
RTS0045136,25
RTS0045137,30
RTS0045138,30
RTS0045139,28
RTS0045140,21
RTS0045141,16
RTS0045142,21
RTS0045143,34
RTS0045144,25
RTS0045145,28
RTS0045146,17
RTS0045147,18
RTS0045148,21
RTS0045149,15
RTS0045150,17
RTS0045151,24
RTS0045152,29
RTS0045153,22
RTS0045154,24
RTS0045155,26
RTS0045156,25
RTS0045157,28
RTS0045158,13
RTS0045159,31
RTS0045160,33
RTS0045161,31
RTS0045162,21
RTS0045163,22
RTS0045164,32
RTS0045165,43
RTS0045166,28
RTS0045167,18
RTS0045168,29
RTS0045169,30
RTS0045170,33
RTS0045171,37
RTS0045172,33
RTS0045173,29
RTS0045174,25
RTS0045175,37
RTS0045176,20
RTS0045177,16
RTS0045178,23
RTS0045179,34
RTS0045180,16
RTS0045181,22
RTS0045182,26
RTS0045183,23
RTS0045184,21
RTS0045185,28
RTS0045186,34
RTS0045187,39
RTS0045188,24
RTS0045189,22
RTS0045190,34
RTS0045191,21
RTS0045192,22
RTS0045193,21
RTS0045194,26
RTS0045195,18
RTS0045196,17
RTS0045197,14
RTS0045198,28
RTS0045199,16
RTS0045200,15
RTS0045201,37
RTS0045202,40
RTS0045203,24
RTS0045204,29
RTS0045205,42
RTS0045206,13
RTS0045207,25
RTS0045208,18
RTS0045209,19
RTS0045210,20
RTS0045211,11
RTS0045212,13
RTS0045213,22
RTS0045214,20
RTS0045215,11
RTS0045216,29
RTS0045217,23
RTS0045218,39
RTS0045219,26
RTS0045220,31
RTS0045221,19
RTS0045222,31
RTS0045223,26
RTS0045224,21
RTS0045225,19
RTS0045226,266
RTS0045227,164
RTS0045228,305
RTS0045229,179
RTS0045230,160
RTS0045231,45
RTS0045232,52
RTS0045233,42
RTS0045234,36
RTS0045235,30
RTS0045236,78
RTS0045237,54
RTS0045238,45
RTS0045239,54
RTS0045240,80
RTS0045241,34
RTS0045242,44
RTS0045243,31
RTS0045244,31
RTS0045245,23
RTS0045246,14
RTS0045247,18
RTS0045248,20
RTS0045249,26
RTS0045250,22
RTS0045251,49
RTS0045252,27
RTS0045253,42
RTS0045254,26
RTS0045255,30
RTS0045256,17
RTS0045257,11
RTS0045258,24
RTS0045259,31
RTS0045260,16
RTS0045261,22
RTS0045262,50
RTS0045263,24
RTS0045264,21
RTS0045265,44
RTS0045266,23
RTS0045267,35
RTS0045268,41
RTS0045269,31
RTS0045270,31
RTS0045271,23
RTS0045272,23
RTS0045273,22
RTS0045274,23
RTS0045275,23
RTS0045276,15
RTS0045277,24
RTS0045278,34
RTS0045279,19
RTS0045280,22
RTS0045281,25
RTS0045282,32
RTS0045283,21
RTS0045284,19
RTS0045285,27
RTS0045286,32
RTS0045287,37
RTS0045288,24
RTS0045289,15
RTS0045290,17
RTS0045291,27
RTS0045292,25
RTS0045293,23
RTS0045294,20
RTS0045295,23
RTS0045296,25
RTS0045297,38
RTS0045298,39
RTS0045299,30
RTS0045300,38
RTS0045301,35
RTS0045302,26
RTS0045303,52
RTS0045304,29
RTS0045305,48
RTS0045306,20
RTS0045307,26
RTS0045308,27
RTS0045309,26
RTS0045310,33
RTS0045311,8
RTS0045312,12
RTS0045313,14
RTS0045314,14
RTS0045315,17
RTS0045316,21
RTS0045317,18
RTS0045318,19
RTS0045319,12
RTS0045320,27
RTS0045321,18
RTS0045322,17
RTS0045323,31
RTS0045324,18
RTS0045325,36
RTS0045326,15
RTS0045327,36
RTS0045328,21
RTS0045329,20
RTS0045330,17
RTS0045331,11
RTS0045332,22
RTS0045333,23
RTS0045334,24
RTS0045335,20
RTS0045336,13
RTS0045337,29
RTS0045338,20
RTS0045339,21
RTS0045340,16
RTS0045341,10
RTS0045342,23
RTS0045343,15
RTS0045344,39
RTS0045345,23
RTS0045346,24
RTS0045347,19
RTS0045348,26
RTS0045349,16
RTS0045350,19
RTS0045351,11
RTS0045352,22
RTS0045353,19
RTS0045354,17
RTS0045355,11
RTS0045356,25
RTS0045357,29
RTS0045358,20
RTS0045359,27
RTS0045360,23
RTS0045361,31
RTS0045362,23
RTS0045363,18
RTS0045364,22
RTS0045365,30
RTS0045366,22
RTS0045367,18
RTS0045368,15
RTS0045369,22
RTS0045370,15
RTS0045371,24
RTS0045372,24
RTS0045373,37
RTS0045374,34
RTS0045375,24
RTS0045376,27
RTS0045377,19
RTS0045378,24
RTS0045379,28
RTS0045380,20
RTS0045381,112
RTS0045382,117
RTS0045383,60
RTS0045384,88
RTS0045385,43
RTS0045386,23
RTS0045387,17
RTS0045388,22
RTS0045389,12
RTS0045390,26
RTS0045391,23
RTS0045392,26
RTS0045393,21
RTS0045394,12
RTS0045395,25
RTS0045396,26
RTS0045397,33
RTS0045398,25
RTS0045399,34
RTS0045400,31
RTS0045401,25
RTS0045402,32
RTS0045403,22
RTS0045404,38
RTS0045405,29
RTS0045406,47
RTS0045407,57
RTS0045408,28
RTS0045409,36
RTS0045410,40
RTS0045411,62
RTS0045412,56
RTS0045413,68
RTS0045414,62
RTS0045415,38
RTS0045416,27
RTS0045417,22
RTS0045418,7
RTS0045419,27
RTS0045420,25
RTS0045421,1397
RTS0045422,1339
RTS0045423,847
RTS0045424,1415
RTS0045425,999
RTS0045426,27
RTS0045427,26
RTS0045428,29
RTS0045429,26
RTS0045430,23
RTS0045431,17
RTS0045432,26
RTS0045433,29
RTS0045434,37
RTS0045435,26
RTS0045436,55
RTS0045437,53
RTS0045438,66
RTS0045439,53
RTS0045440,31
RTS0045441,48
RTS0045442,30
RTS0045443,18
RTS0045444,21
RTS0045445,23
RTS0045446,69
RTS0045447,58
RTS0045448,53
RTS0045449,36
RTS0045450,28
RTS0045451,47
RTS0045452,31
RTS0045453,34
RTS0045454,41
RTS0045455,25
RTS0045456,14
RTS0045457,22
RTS0045458,20
RTS0045459,25
RTS0045460,22
RTS0045461,22
RTS0045462,30
RTS0045463,22
RTS0045464,18
RTS0045465,17
RTS0045466,28
RTS0045467,35
RTS0045468,21
RTS0045469,37
RTS0045470,22
RTS0045471,20
RTS0045472,25
RTS0045473,12
RTS0045474,32
RTS0045475,29
RTS0045476,36
RTS0045477,48
RTS0045478,26
RTS0045479,35
RTS0045480,44
RTS0045481,30
RTS0045482,26
RTS0045483,26
RTS0045484,45
RTS0045485,45
RTS0045486,20
RTS0045487,19
RTS0045488,20
RTS0045489,18
RTS0045490,27
RTS0045491,135
RTS0045492,166
RTS0045493,127
RTS0045494,72
RTS0045495,87
RTS0045496,31
RTS0045497,38
RTS0045498,67
RTS0045499,46
RTS0045500,64
RTS0045501,83
RTS0045502,113
RTS0045503,83
RTS0045504,57
RTS0045505,61
RTS0045506,1413
RTS0045507,1587
RTS0045508,1010
RTS0045509,1196
RTS0045510,982
RTS0045511,26
RTS0045512,23
RTS0045513,19
RTS0045514,25
RTS0045515,19
RTS0045516,18
RTS0045517,21
RTS0045518,28
RTS0045519,27
RTS0045520,22
RTS0045521,29
RTS0045522,36
RTS0045523,19
RTS0045524,49
RTS0045525,16
RTS0045526,32
RTS0045527,45
RTS0045528,25
RTS0045529,38
RTS0045530,32
RTS0045531,23
RTS0045532,18
RTS0045533,24
RTS0045534,22
RTS0045535,17
RTS0045536,64
RTS0045537,81
RTS0045538,44
RTS0045539,60
RTS0045540,72
RTS0045541,27
RTS0045542,19
RTS0045543,16
RTS0045544,12
RTS0045545,18
RTS0045546,21
RTS0045547,17
RTS0045548,17
RTS0045549,19
RTS0045550,18
RTS0045551,28
RTS0045552,23
RTS0045553,21
RTS0045554,15
RTS0045555,13
RTS0045556,30
RTS0045557,27
RTS0045558,24
RTS0045559,26
RTS0045560,29
RTS0045561,40
RTS0045562,17
RTS0045563,19
RTS0045564,38
RTS0045565,27
RTS0045566,22
RTS0045567,11
RTS0045568,17
RTS0045569,24
RTS0045570,17
RTS0045571,20
RTS0045572,9
RTS0045573,18
RTS0045574,9
RTS0045575,23
RTS0045576,24
RTS0045577,19
RTS0045578,13
RTS0045579,21
RTS0045580,26
RTS0045581,24
RTS0045582,22
RTS0045583,18
RTS0045584,26
RTS0045585,16
RTS0045586,18
RTS0045587,36
RTS0045588,33
RTS0045589,32
RTS0045590,25
RTS0045592,497
RTS0045593,509
RTS0045594,415
RTS0045595,471
RTS0045596,135
RTS0045597,160
RTS0045598,186
RTS0045599,181
RTS0045600,120
RTS0045601,27
RTS0045602,19
RTS0045603,13
RTS0045604,17
RTS0045606,41
RTS0045607,29
RTS0045608,34
RTS0045609,28
RTS0045610,36
RTS0045611,11
RTS0045612,25
RTS0045613,26
RTS0045614,29
RTS0045615,15
RTS0045616,24
RTS0045617,23
RTS0045618,10
RTS0045619,17
RTS0045620,13
RTS0045621,40
RTS0045622,59
RTS0045623,59
RTS0045624,41
RTS0045625,60
RTS0045626,15
RTS0045627,20
RTS0045628,17
RTS0045629,14
RTS0045630,21
RTS0045631,19
RTS0045632,17
RTS0045633,24
RTS0045634,12
RTS0045635,19
RTS0045636,24
RTS0045637,18
RTS0045638,20
RTS0045639,22
RTS0045640,15
RTS0045641,24
RTS0045642,27
RTS0045643,17
RTS0045644,18
RTS0045645,17
RTS0045646,24
RTS0045647,24
RTS0045648,16
RTS0045649,20
RTS0045650,23
RTS0045651,20
RTS0045652,27
RTS0045653,42
RTS0045654,44
RTS0045655,47
RTS0045656,23
RTS0045657,26
RTS0045658,38
RTS0045659,23
RTS0045660,26
RTS0045661,64
RTS0045662,47
RTS0045663,51
RTS0045664,50
RTS0045665,58
RTS0045666,17
RTS0045667,21
RTS0045668,21
RTS0045669,22
RTS0045670,19
RTS0045671,17
RTS0045672,22
RTS0045673,21
RTS0045674,12
RTS0045675,22
RTS0045676,58
RTS0045677,74
RTS0045678,78
RTS0045679,60
RTS0045680,94
RTS0045681,18
RTS0045682,23
RTS0045683,16
RTS0045684,16
RTS0045685,25
RTS0045687,27
RTS0045688,28
RTS0045689,24
RTS0045690,26
RTS0045691,18
RTS0045692,24
RTS0045693,22
RTS0045694,29
RTS0045695,19
RTS0045696,60
RTS0045697,35
RTS0045698,39
RTS0045699,40
RTS0045700,38
RTS0045701,27
RTS0045702,19
RTS0045703,27
RTS0045704,23
RTS0045705,18
RTS0045706,17
RTS0045707,33
RTS0045708,27
RTS0045709,15
RTS0045710,25
RTS0045711,29
RTS0045712,28
RTS0045713,29
RTS0045714,27
RTS0045715,11
RTS0045716,158
RTS0045717,89
RTS0045718,70
RTS0045719,67
RTS0045720,108
RTS0045721,41
RTS0045722,54
RTS0045723,52
RTS0045724,42
RTS0045725,39
RTS0045726,43
RTS0045727,48
RTS0045728,43
RTS0045729,39
RTS0045730,18
RTS0045731,41
RTS0045732,41
RTS0045733,45
RTS0045734,46
RTS0045735,56
RTS0045736,177
RTS0045737,234
RTS0045738,330
RTS0045739,270
RTS0045740,191
RTS0045741,111
RTS0045742,79
RTS0045743,116
RTS0045744,156
RTS0045745,122
RTS0045746,57
RTS0045747,51
RTS0045748,64
RTS0045749,33
RTS0045750,35
RTS0045751,55
RTS0045752,24
RTS0045753,51
RTS0045754,46
RTS0045755,40
RTS0045756,66
RTS0045757,74
RTS0045758,134
RTS0045759,85
RTS0045760,65
RTS0045761,18
RTS0045762,21
RTS0045763,18
RTS0045764,25
RTS0045765,12
RTS0045766,19
RTS0045767,13
RTS0045768,21
RTS0045769,22
RTS0045770,22
RTS0045771,20
RTS0045772,33
RTS0045773,40
RTS0045774,21
RTS0045775,28
RTS0045776,14
RTS0045777,21
RTS0045778,19
RTS0045779,13
RTS0045780,19
RTS0045781,81
RTS0045782,120
RTS0045783,144
RTS0045784,115
RTS0045785,138
RTS0045786,40
RTS0045787,45
RTS0045788,52
RTS0045789,36
RTS0045790,44
RTS0045791,23
RTS0045792,26
RTS0045793,31
RTS0045794,15
RTS0045795,13
RTS0045796,29
RTS0045797,21
RTS0045798,17
RTS0045799,23
RTS0045800,24
RTS0045801,28
RTS0045802,15
RTS0045803,25
RTS0045804,18
RTS0045805,27
RTS0045806,50
RTS0045807,39
RTS0045808,27
RTS0045809,26
RTS0045810,16
RTS0045811,31
RTS0045812,35
RTS0045813,28
RTS0045814,46
RTS0045815,27
RTS0045816,24
RTS0045817,17
RTS0045818,22
RTS0045819,27
RTS0045820,29
RTS0045821,74
RTS0045822,41
RTS0045823,58
RTS0045824,74
RTS0045825,38
RTS0045826,59
RTS0045827,45
RTS0045828,43
RTS0045829,70
RTS0045830,46
RTS0045831,25
RTS0045832,52
RTS0045833,31
RTS0045834,33
RTS0045835,29
RTS0045836,161
RTS0045837,186
RTS0045838,141
RTS0045840,102
RTS0045841,72
RTS0045842,60
RTS0045843,54
RTS0045844,39
RTS0045845,57
RTS0045846,377
RTS0045848,92
RTS0045849,461
RTS0045851,18
RTS0045852,12
RTS0045853,21
RTS0045854,32
RTS0045855,22
RTS0045856,13
RTS0045857,24
RTS0045858,20
RTS0045859,27
RTS0045860,20
RTS0045861,37
RTS0045862,38
RTS0045863,92
RTS0045864,100
RTS0045865,92
RTS0045866,120
RTS0045867,14
RTS0045868,16
RTS0045869,18
RTS0045870,11
RTS0045871,12
RTS0045872,19
RTS0045873,28
RTS0045874,18
RTS0045875,22
RTS0045876,19
RTS0045877,22
RTS0045878,7
RTS0045879,21
RTS0045880,14
RTS0045881,21
RTS0045882,19
RTS0045883,18
RTS0045884,21
RTS0045885,2
RTS0045886,27
RTS0045887,31
RTS0045888,18
RTS0045889,29
RTS0045890,12
RTS0045891,25
RTS0045892,16
RTS0045893,25
RTS0045894,23
RTS0045895,16
RTS0045896,37
RTS0045897,31
RTS0045898,27
RTS0045899,68
RTS0045900,67
RTS0045901,27
RTS0045902,27
RTS0045903,27
RTS0045904,38
RTS0045905,25
RTS0045906,23
RTS0045907,14
RTS0045908,18
RTS0045909,12
RTS0045910,21
RTS0045911,22
RTS0045912,17
RTS0045913,22
RTS0045914,13
RTS0045915,17
RTS0045916,25
RTS0045917,18
RTS0045918,20
RTS0045919,25
RTS0045920,18
RTS0045921,16
RTS0045922,26
RTS0045923,15
RTS0045924,18
RTS0045925,29
RTS0045926,25
RTS0045927,29
RTS0045928,27
RTS0045929,24
RTS0045930,84
RTS0045931,55
RTS0045932,40
RTS0045933,20
RTS0045935,18
RTS0045939,26
RTS0045940,19
RTS0045941,30
RTS0045942,17
RTS0045943,37
RTS0045944,17
RTS0045945,18
RTS0045946,21
RTS0045947,25
RTS0045948,17
RTS0045949,37
RTS0045950,39
RTS0045951,38
RTS0045952,30
RTS0045953,30
RTS0045954,45
RTS0045955,30
RTS0045956,12
RTS0045957,15
RTS0045958,33
RTS0045959,9
RTS0045960,25
RTS0045961,16
RTS0045962,18
RTS0045963,25
RTS0045964,21
RTS0045965,18
RTS0045966,24
RTS0045967,19
RTS0045968,19
RTS0045969,39
RTS0045970,25
RTS0045971,31
RTS0045972,21
RTS0045973,21
RTS0045974,11
RTS0045975,20
RTS0045976,20
RTS0045977,22
RTS0045978,22
RTS0045979,28
RTS0045980,31
RTS0045981,24
RTS0045982,36
RTS0045983,29
RTS0045984,30
RTS0045985,20
RTS0045986,18
RTS0045987,37
RTS0045988,19
RTS0045989,34
RTS0045990,27
RTS0045991,43
RTS0045992,23
RTS0045993,33
RTS0045994,18
RTS0045995,25
RTS0045996,19
RTS0045997,23
RTS0045998,25
RTS0045999,15
RTS0046000,10
RTS0046001,18
RTS0046002,25
RTS0046003,18
RTS0046004,31
RTS0046005,54
RTS0046006,30
RTS0046007,37
RTS0046008,26
RTS0046009,62
RTS0046010,13
RTS0046011,14
RTS0046012,20
RTS0046013,20
RTS0046014,19
RTS0046015,12
RTS0046016,29
RTS0046017,18
RTS0046018,22
RTS0046019,20
RTS0046020,29
RTS0046021,34
RTS0046022,28
RTS0046023,27
RTS0046024,22
RTS0046025,13
RTS0046026,16
RTS0046027,18
RTS0046028,12
RTS0046029,15
RTS0046030,23
RTS0046031,28
RTS0046032,14
RTS0046033,9
RTS0046034,20
RTS0046035,20
RTS0046036,23
RTS0046037,14
RTS0046038,22
RTS0046039,17
RTS0046040,15
RTS0046041,26
RTS0046042,16
RTS0046043,25
RTS0046044,14
RTS0046045,15
RTS0046046,31
RTS0046047,15
RTS0046048,36
RTS0046049,63
RTS0046050,35
RTS0046051,67
RTS0046052,56
RTS0046053,55
RTS0046054,62
RTS0046055,46
RTS0046056,33
RTS0046057,18
RTS0046058,23
RTS0046059,32
RTS0046060,31
RTS0046061,55
RTS0046062,32
RTS0046063,43
RTS0046064,55
RTS0046065,71
RTS0046066,77
RTS0046067,81
RTS0046068,18
RTS0046069,17
RTS0046070,15
RTS0046071,23
RTS0046072,21
RTS0046073,14
RTS0046074,14
RTS0046075,23
RTS0046076,21
RTS0046077,26
RTS0046078,22
RTS0046079,10
RTS0046080,27
RTS0046081,22
RTS0046082,39
RTS0046083,29
RTS0046084,64
RTS0046085,42
RTS0046086,29
RTS0046087,29
RTS0046088,22
RTS0046089,7
RTS0046090,15
RTS0046091,15
RTS0046092,42
RTS0046093,43
RTS0046094,16
RTS0046095,22
RTS0046096,19
RTS0046097,14
RTS0046098,23
RTS0046099,29
RTS0046100,13
RTS0046101,18
RTS0046102,19
RTS0046103,17
RTS0046104,27
RTS0046105,18
RTS0046106,18
RTS0046107,21
RTS0046108,21
RTS0046109,24
RTS0046110,21
RTS0046111,23
RTS0046112,43
RTS0046113,30
RTS0046114,20
RTS0046115,31
RTS0046116,18
RTS0046117,38
RTS0046119,21
RTS0046121,31
RTS0046122,30
RTS0046123,24
RTS0046124,20
RTS0046125,16
RTS0046126,9
RTS0046127,15
RTS0046128,39
RTS0046129,32
RTS0046130,21
RTS0046131,19
RTS0046132,49
RTS0046133,82
RTS0046134,56
RTS0046135,48
RTS0046136,119
RTS0046137,182
RTS0046138,40
RTS0046140,62
RTS0046141,63
RTS0046142,71
RTS0046143,70
RTS0046144,83
RTS0046145,20
RTS0046146,14
RTS0046147,21
RTS0046148,20
RTS0046149,17
RTS0046150,17
RTS0046152,14
RTS0046153,27
RTS0046154,18
RTS0046155,21
RTS0046156,18
RTS0046157,11
RTS0046158,16
RTS0046159,20
RTS0046160,24
RTS0046161,17
RTS0046162,19
RTS0046163,21
RTS0046164,36
RTS0046165,48
RTS0046166,30
RTS0046167,31
RTS0046168,20
RTS0046169,22
RTS0046170,21
RTS0046171,12
RTS0046172,16
RTS0046173,13
RTS0046174,18
RTS0046175,21
RTS0046176,19
RTS0046177,12
RTS0046178,13
RTS0046179,16
RTS0046180,22
RTS0046181,19
RTS0046182,14
RTS0046183,32
RTS0046184,22
RTS0046185,22
RTS0046186,12
RTS0046187,17
RTS0046188,21
RTS0046191,18
RTS0046193,12
RTS0046194,22
RTS0046195,26
RTS0046196,19
RTS0046197,21
RTS0046198,29
RTS0046199,15
RTS0046200,17
RTS0046201,16
RTS0046202,17
RTS0046203,14
RTS0046204,26
RTS0046205,23
RTS0046206,30
RTS0046207,24
RTS0046208,18
RTS0046209,29
RTS0046210,15
RTS0046211,13
RTS0046212,24
RTS0046213,65
RTS0046214,42
RTS0046215,39
RTS0046216,41
RTS0046217,54
RTS0046218,24
RTS0046219,11
RTS0046220,25
RTS0046221,19
RTS0046222,12
RTS0046223,26
RTS0046224,15
RTS0046225,50
RTS0046226,28
RTS0046227,37
RTS0046228,26
RTS0046229,36
RTS0046230,27
RTS0046231,5
RTS0046232,29
RTS0046233,12
RTS0046234,25
RTS0046235,17
RTS0046236,10
RTS0046237,28
RTS0046238,16
RTS0046239,18
RTS0046240,22
RTS0046241,22
RTS0046242,22
RTS0046243,10
RTS0046244,33
RTS0046245,8
RTS0046246,13
RTS0046247,17
RTS0046248,21
RTS0046249,26
RTS0046250,25
RTS0046251,16
RTS0046252,53
RTS0046253,34
RTS0046254,37
RTS0046255,30
RTS0046256,66
RTS0046257,37
RTS0046258,20
RTS0046259,38
RTS0046260,19
RTS0046261,32
RTS0046262,14
RTS0046263,19
RTS0046264,17
RTS0046265,18
RTS0046266,25
RTS0046267,17
RTS0046268,22
RTS0046269,18
RTS0046270,19
RTS0046271,20
RTS0046272,17
RTS0046273,13
RTS0046274,20
RTS0046275,17
RTS0046276,18
RTS0046277,15
RTS0046278,16
RTS0046279,15
RTS0046280,22
RTS0046281,20
RTS0046282,18
RTS0046283,22
RTS0046284,15
RTS0046285,21
RTS0046286,29
RTS0046287,25
RTS0046288,22
RTS0046289,24
RTS0046290,8
RTS0046291,35
RTS0046292,22
RTS0046293,27
RTS0046294,17
RTS0046295,33
RTS0046296,23
RTS0046297,23
RTS0046298,20
RTS0046299,20
RTS0046300,11
RTS0046301,26
RTS0046302,23
RTS0046303,24
RTS0046304,20
RTS0046305,18
RTS0046306,19
RTS0046307,20
RTS0046308,17
RTS0046309,20
RTS0046310,24
RTS0046311,29
RTS0046312,23
RTS0046313,22
RTS0046314,28
RTS0046315,18
RTS0046316,14
RTS0046317,18
RTS0046318,31
RTS0046319,24
RTS0046320,19
RTS0046321,37
RTS0046322,26
RTS0046323,24
RTS0046324,12
RTS0046325,15
RTS0046326,17
RTS0046327,20
RTS0046328,17
RTS0046329,40
RTS0046330,48
RTS0046331,48
RTS0046332,29
RTS0046333,63
RTS0046334,28
RTS0046335,50
RTS0046336,42
RTS0046342,14
RTS0046343,27
RTS0046344,14
RTS0046345,10
RTS0046346,18
RTS0046347,258
RTS0046348,256
RTS0046349,219
RTS0046350,28
RTS0046351,20
RTS0046352,21
RTS0046353,18
RTS0046354,28
RTS0046355,17
RTS0046356,21
RTS0046357,25
RTS0046358,18
RTS0046359,16
RTS0046360,27
RTS0046361,14
RTS0046362,26
RTS0046363,17
RTS0046364,16
RTS0046365,20
RTS0046366,9
RTS0046367,12
RTS0046368,20
RTS0046369,32
RTS0046370,15
RTS0046371,24
RTS0046372,17
RTS0046373,22
RTS0046374,22
RTS0046375,14
RTS0046376,19
RTS0046377,14
RTS0046378,30
RTS0046379,18
RTS0046380,20
RTS0046381,20
RTS0046382,16
RTS0046383,23
RTS0046384,16
RTS0046385,22
RTS0046386,30
RTS0046387,19
RTS0046388,20
RTS0046389,15
RTS0046390,21
RTS0046391,20
RTS0046392,16
RTS0046393,12
RTS0046394,19
RTS0046395,21
RTS0046396,25
RTS0046397,21
RTS0046398,19
RTS0046399,21
RTS0046400,19
RTS0046401,20
RTS0046402,17
RTS0046403,19
RTS0046404,23
RTS0046405,29
RTS0046406,18
RTS0046407,24
RTS0046408,18
RTS0046409,26
RTS0046410,48
RTS0046411,38
RTS0046412,33
RTS0046413,104
RTS0046414,460
RTS0046415,161
RTS0046416,23
RTS0046417,30
RTS0046418,38
RTS0046419,30
RTS0046420,15
RTS0046421,18
RTS0046422,24
RTS0046423,12
RTS0046424,20
RTS0046425,32
RTS0046426,15
RTS0046427,23
RTS0046428,32
RTS0046429,17
RTS0046430,24
RTS0046431,20
RTS0046432,27
RTS0046433,28
RTS0046434,30
RTS0046435,113
RTS0046439,50
RTS0046440,55
RTS0046441,60
RTS0046442,40
RTS0046443,39
RTS0046444,31
RTS0046445,21
RTS0046446,13
RTS0046447,17
RTS0046448,46
RTS0046449,49
RTS0046450,86
RTS0046451,35
RTS0046452,56
RTS0046453,34
RTS0046454,65
RTS0046455,48
RTS0046456,38
RTS0046457,56
RTS0046458,58
RTS0046459,121
RTS0046460,96
RTS0046461,25
RTS0046462,18
RTS0046463,18
RTS0046464,16
RTS0046466,15
RTS0046468,31
RTS0046469,20
RTS0046470,26
RTS0046471,10
RTS0046472,35
RTS0046473,25
RTS0046474,25
RTS0046475,23
RTS0046476,23
RTS0046477,20
RTS0046478,20
RTS0046479,17
RTS0046480,25
RTS0046481,20
RTS0046482,18
RTS0046483,21
RTS0046484,13
RTS0046485,30
RTS0046486,23
RTS0046487,25
RTS0046488,30
RTS0046489,19
RTS0046490,18
RTS0046491,21
RTS0046492,17
RTS0046493,10
RTS0046494,21
RTS0046495,28
RTS0046496,38
RTS0046497,52
RTS0046498,22
RTS0046499,85
RTS0046500,118
RTS0046501,74
RTS0046502,20
RTS0046503,35
RTS0046504,26
RTS0046505,10
RTS0046506,22
RTS0046507,24
RTS0046508,21
RTS0046509,22
RTS0046510,29
RTS0046511,14
RTS0046512,18
RTS0046513,22
RTS0046514,11
RTS0046515,24
RTS0046516,21
RTS0046517,18
RTS0046518,13
RTS0046519,17
RTS0046520,24
RTS0046521,21
RTS0046522,24
RTS0046524,21
RTS0046525,19
RTS0046526,37
RTS0046527,28
RTS0046528,17
RTS0046529,20
RTS0046530,14
RTS0046531,17
RTS0046532,33
RTS0046533,19
RTS0046534,28
RTS0046535,19
RTS0046536,15
RTS0046537,26
RTS0046538,27
RTS0046539,19
RTS0046540,21
RTS0046541,22
RTS0046542,24
RTS0046543,38
RTS0046544,25
RTS0046545,43
RTS0046546,25
RTS0046548,17
RTS0046549,67
RTS0046550,20
RTS0046551,29
RTS0046552,14
RTS0046553,36
RTS0046554,21
RTS0046555,25
RTS0046556,23
RTS0046557,24
RTS0046558,11
RTS0046559,23
RTS0046560,29
RTS0046561,23
RTS0046562,17
RTS0046563,14
RTS0046564,17
RTS0046565,23
RTS0046566,27
RTS0046567,30
RTS0046568,23
RTS0046569,31
RTS0046570,35
RTS0046571,22
RTS0046572,19
RTS0046573,12
RTS0046574,25
RTS0046575,22
RTS0046577,27
RTS0046578,22
RTS0046580,35
RTS0046581,28
RTS0046582,24
RTS0046583,19
RTS0046584,33
RTS0046585,24
RTS0046586,23
RTS0046587,26
RTS0046588,12
RTS0046589,19
RTS0046590,26
RTS0046591,23
RTS0046592,22
RTS0046593,11
RTS0046594,33
RTS0046595,22
RTS0046596,18
RTS0046597,15
RTS0046598,35
RTS0046599,22
RTS0046600,150
RTS0046601,220
RTS0046602,97
RTS0046603,151
RTS0046604,33
RTS0046605,21
RTS0046606,27
RTS0046607,44
RTS0046608,105
RTS0046609,85
RTS0046610,16
RTS0046611,18
RTS0046612,18
RTS0046613,11
RTS0046614,28
RTS0046615,19
RTS0046616,17
RTS0046617,33
RTS0046618,27
RTS0046619,26
RTS0046620,25
RTS0046621,31
RTS0046622,43
RTS0046623,23
RTS0046624,22
RTS0046625,23
RTS0046626,15
RTS0046627,23
RTS0046628,44
RTS0046629,28
RTS0046630,25
RTS0046631,23
RTS0046632,40
RTS0046633,26
RTS0046634,33
RTS0046635,19
RTS0046636,39
RTS0046637,35
RTS0046638,19
RTS0046639,26
RTS0046640,27
RTS0046641,15
RTS0046642,26
RTS0046643,25
RTS0046644,28
RTS0046645,10
RTS0046646,9
RTS0046647,20
RTS0046648,29
RTS0046649,23
RTS0046650,23
RTS0046651,37
RTS0046652,26
RTS0046653,44
RTS0046654,25
RTS0046655,51
RTS0046656,26
RTS0046657,18
RTS0046658,24
RTS0046659,30
RTS0046660,20
RTS0046661,15
RTS0046662,15
RTS0046663,19
RTS0046664,14
RTS0046665,16
RTS0046666,24
RTS0046667,13
RTS0046668,28
RTS0046669,14
RTS0046670,19
RTS0046671,16
RTS0046672,14
RTS0046673,19
RTS0046674,17
RTS0046675,23
RTS0046676,13
RTS0046677,14
RTS0046678,17
RTS0046679,30
RTS0046680,19
RTS0046681,16
RTS0046682,18
RTS0046683,10
RTS0046684,22
RTS0046685,12
RTS0046686,15
RTS0046687,36
RTS0046688,16
RTS0046689,22
RTS0046690,13
RTS0046691,21
RTS0046692,18
RTS0046693,30
RTS0046694,26
RTS0046695,19
RTS0046696,24
RTS0046697,26
RTS0046698,36
RTS0046699,39
RTS0046700,29
RTS0046701,56
RTS0046702,27
RTS0046703,217
RTS0046704,347
RTS0046705,274
RTS0046706,113
RTS0046707,310
RTS0046708,258
RTS0046709,35
RTS0046710,44
RTS0046711,34
RTS0046712,28
RTS0046713,27
RTS0046714,36
RTS0046715,20
RTS0046716,32
RTS0046717,24
RTS0046718,12
RTS0046719,10
RTS0046720,24
RTS0046721,25
RTS0046722,16
RTS0046723,16
RTS0046724,38
RTS0046725,26
RTS0046726,29
RTS0046727,42
RTS0046728,19
RTS0046729,18
RTS0046730,24
RTS0046731,21
RTS0046732,23
RTS0046733,13
RTS0046734,22
RTS0046735,20
RTS0046736,14
RTS0046737,19
RTS0046738,11
RTS0046739,22
RTS0046740,24
RTS0046741,15
RTS0046742,7
RTS0046743,13
RTS0046744,20
RTS0046745,35
RTS0046746,16
RTS0046747,14
RTS0046748,38
RTS0046749,30
RTS0046750,19
RTS0046751,19
RTS0046752,26
RTS0046753,12
RTS0046754,22
RTS0046755,20
RTS0046756,24
RTS0046757,17
RTS0046758,16
RTS0046759,89
RTS0046760,66
RTS0046761,79
RTS0046763,23
RTS0046764,28
RTS0046765,27
RTS0046766,20
RTS0046767,18
RTS0046768,54
RTS0046769,66
RTS0046770,96
RTS0046771,17
RTS0046772,17
RTS0046773,16
RTS0046774,18
RTS0046775,21
RTS0046777,23
RTS0046778,15
RTS0046779,24
RTS0046780,19
RTS0046781,17
RTS0046782,10
RTS0046783,24
RTS0046784,5
RTS0046785,22
RTS0046790,22
RTS0046791,13
RTS0046792,25
RTS0046793,16
RTS0046794,23
RTS0046795,19
RTS0046796,19
RTS0046797,13
RTS0046798,23
RTS0046799,27
RTS0046800,22
RTS0046801,168
RTS0046802,93
RTS0046803,9
RTS0046804,21
RTS0046805,18
RTS0046806,14
RTS0046807,25
RTS0046808,16
RTS0046809,19
RTS0046810,16
RTS0046811,9
RTS0046812,15
RTS0046813,15
RTS0046814,21
RTS0046815,30
RTS0046816,14
RTS0046817,20
RTS0046818,19
RTS0046819,35
RTS0046820,25
RTS0046821,17
RTS0046822,18
RTS0046823,16
RTS0046824,41
RTS0046825,32
RTS0046826,17
RTS0046827,19
RTS0046828,20
RTS0046829,33
RTS0046830,20
RTS0046831,36
RTS0046832,22
RTS0046833,9
RTS0046835,12
RTS0046836,222
RTS0046837,322
RTS0046838,147
RTS0046839,306
RTS0046840,19
RTS0046841,17
RTS0046842,69
RTS0046843,82
RTS0046846,25
RTS0046849,26
RTS0046850,62
RTS0046851,128
RTS0046852,26
RTS0046853,26
RTS0046854,13
RTS0046855,23
RTS0046856,30
RTS0046857,17
RTS0046858,27
RTS0046859,21
RTS0046860,37
RTS0046861,18
RTS0046862,24
RTS0046863,21
RTS0046864,19
RTS0046866,15
RTS0046867,20
RTS0046868,12
RTS0046869,296
RTS0046870,265
RTS0046871,29
RTS0046872,69
RTS0046873,18
RTS0046874,16
RTS0046875,23
RTS0046876,15
RTS0046877,22
RTS0046878,12
RTS0046879,20
RTS0046880,33
RTS0046881,32
RTS0046882,19
RTS0046885,20
RTS0046886,29
RTS0046887,10
RTS0046889,22
RTS0046890,17
RTS0046891,33
RTS0046892,16
RTS0046893,12
RTS0046894,22
RTS0046895,15
RTS0046897,29
RTS0046898,19
RTS0046899,78
RTS0046900,67
RTS0046902,21
RTS0046903,72
RTS0046904,27
RTS0046905,15
RTS0046906,81
RTS0046907,113
RTS0046908,19
RTS0046909,14
RTS0046910,17
RTS0046911,31
RTS0046912,15
RTS0046913,26
RTS0046914,24
RTS0046915,15
RTS0046916,30
RTS0046918,579
RTS0046919,713
RTS0046920,146
RTS0046921,31
RTS0046922,24
RTS0046923,16
RTS0046924,70
RTS0046925,17
RTS0046926,22
RTS0046927,16
RTS0046928,19
RTS0046929,21
RTS0046930,18
RTS0046931,19
RTS0046933,15
RTS0046934,27
RTS0046935,29
RTS0046936,26
RTS0046937,24
RTS0046938,82
RTS0046939,20
RTS0046940,30
RTS0046941,25
RTS0046942,34
RTS0046943,51
RTS0046944,19
RTS0046946,43
RTS0046947,20
RTS0046948,14
RTS0046949,16
RTS0046950,15
RTS0046951,33
RTS0046952,11
RTS0046954,20
RTS0046955,27
RTS0046956,32
RTS0046957,33
RTS0046958,28
RTS0046959,21
RTS0046960,23
RTS0046961,46
RTS0046962,113
RTS0046963,25
RTS0046965,32
RTS0046966,21
RTS0046967,29
RTS0046968,19
RTS0047054,32
RTS0047055,21
RTS0047056,18
RTS0047057,20
RTS0047058,28
RTS0047060,59
RTS0047061,43
RTS0047062,53
RTS0047063,63
RTS0047064,106
RTS0047065,35
RTS0047066,32
RTS0047067,35
RTS0047068,33
RTS0047069,30
RTS0047070,38
RTS0047071,30
RTS0047072,39
RTS0047073,39
RTS0047074,49
RTS0047075,50
RTS0047076,27
RTS0047077,25
RTS0047078,24
RTS0047079,27
RTS0047080,31
RTS0047081,36
RTS0047082,28
RTS0047083,29
RTS0047084,14
RTS0047085,9
RTS0047086,16
RTS0047087,19
RTS0047088,12
RTS0047089,27
RTS0047091,10
RTS0047092,20
RTS0047093,21
RTS0047094,21
RTS0047095,17
RTS0047096,10
RTS0047097,9
RTS0047098,12
RTS0047099,15
RTS0047100,21
RTS0047101,34
RTS0047102,27
RTS0047103,24
RTS0047104,9
RTS0047105,47
RTS0047106,53
RTS0047107,31
RTS0047108,74
RTS0047109,31
RTS0047110,20
RTS0047111,19
RTS0047112,13
RTS0047113,51
RTS0047114,28
RTS0047115,25
RTS0047116,39
RTS0047117,30
RTS0047118,30
RTS0047119,40
RTS0047120,19
RTS0047121,18
RTS0047122,28
RTS0047123,16
RTS0047124,33
RTS0047125,15
RTS0047126,32
RTS0047127,33
RTS0047128,14
RTS0047129,17
RTS0047130,15
RTS0047131,26
RTS0047132,20
RTS0047133,24
RTS0047134,17
RTS0047135,42
RTS0047136,38
RTS0047137,41
RTS0047138,47
RTS0047139,29
RTS0047140,19
RTS0047141,18
RTS0047142,19
RTS0047143,21
RTS0047144,15
RTS0047145,39
RTS0047146,16
RTS0047147,37
RTS0047148,32
RTS0047149,26
RTS0047150,45
RTS0047151,44
RTS0047152,73
RTS0047153,45
RTS0047154,72
RTS0047156,20
RTS0047157,28
RTS0047158,25
RTS0047159,44
RTS0047160,37
RTS0047165,106
RTS0047166,14
RTS0047167,17
RTS0047168,14
RTS0047169,22
RTS0047170,15
RTS0047171,32
RTS0047172,22
RTS0047173,27
RTS0047174,22
RTS0047175,20
RTS0047176,29
RTS0047177,35
RTS0047178,20
RTS0047179,25
RTS0047180,20
RTS0047181,38
RTS0047182,29
RTS0047183,26
RTS0047184,21
RTS0047185,21
RTS0047186,19
RTS0047187,26
RTS0047188,25
RTS0047189,18
RTS0047190,22
RTS0047191,22
RTS0047192,27
RTS0047193,21
RTS0047194,25
RTS0047195,19
RTS0047196,19
RTS0047197,32
RTS0047198,23
RTS0047199,34
RTS0047200,30
RTS0047201,27
RTS0047202,20
RTS0047203,27
RTS0047204,31
RTS0047205,22
RTS0047206,33
RTS0047207,27
RTS0047208,322
RTS0047209,324
RTS0047210,494
RTS0047211,386
RTS0047212,120
RTS0047213,20
RTS0047214,27
RTS0047215,25
RTS0047216,21
RTS0047217,14
RTS0047218,37
RTS0047219,53
RTS0047220,33
RTS0047221,64
RTS0047222,51
RTS0047223,47
RTS0047225,180
RTS0047226,168
RTS0047229,17
RTS0047230,20
RTS0047231,23
RTS0047232,25
RTS0047233,20
RTS0047234,23
RTS0047235,25
RTS0047236,12
RTS0047237,26
RTS0047238,16
RTS0047239,24
RTS0047240,16
RTS0047241,10
RTS0047242,13
RTS0047243,22
RTS0047244,10
RTS0047245,17
RTS0047246,7
RTS0047247,9
RTS0047248,17
RTS0047249,33
RTS0047250,28
RTS0047252,40
RTS0047253,19
RTS0047254,42
RTS0047255,36
RTS0047256,23
RTS0047257,57
RTS0047258,24
RTS0047259,37
RTS0047260,72
RTS0047261,54
RTS0047262,41
RTS0047263,66
RTS0047264,34
RTS0047266,41
RTS0047267,131
RTS0047268,65
RTS0047269,60
RTS0047270,91
RTS0047271,90
RTS0047272,46
RTS0047273,52
RTS0047274,31
RTS0047276,13
RTS0047277,73
RTS0047278,68
RTS0047279,90
RTS0047280,45
RTS0047281,46
RTS0047282,65
RTS0047283,47
RTS0047284,40
RTS0047290,85
RTS0047291,132
RTS0047292,95
RTS0047293,73
RTS0047294,96
RTS0047295,12
RTS0047296,32
RTS0047297,25
RTS0047298,16
RTS0047299,18
RTS0047300,19
RTS0047301,25
RTS0047302,9
RTS0047303,14
RTS0047304,17
RTS0047305,35
RTS0047306,61
RTS0047307,62
RTS0047308,38
RTS0047309,46
RTS0047310,44
RTS0047311,35
RTS0047312,24
RTS0047313,32
RTS0047314,30
RTS0047315,62
RTS0047316,59
RTS0047317,43
RTS0047318,92
RTS0047319,49
RTS0047320,27
RTS0047321,40
RTS0047322,23
RTS0047323,34
RTS0047324,25
RTS0047325,36
RTS0047326,30
RTS0047327,30
RTS0047328,30
RTS0047329,26
RTS0047331,35
RTS0047332,42
RTS0047333,38
RTS0047334,35
RTS0047335,34
RTS0047336,44
RTS0047337,23
RTS0047338,40
RTS0047339,35
RTS0047340,62
RTS0047341,41
RTS0047342,62
RTS0047343,42
RTS0047344,44
RTS0047345,32
RTS0047346,27
RTS0047348,24
RTS0047349,38
RTS0047350,49
RTS0047351,42
RTS0047352,90
RTS0047353,56
RTS0047354,57
RTS0047356,10
RTS0047357,12
RTS0047358,10
RTS0047359,22
RTS0047360,27
RTS0047361,13
RTS0047362,30
RTS0047363,25
RTS0047364,16
RTS0047365,14
RTS0047366,9
RTS0047367,22
RTS0047368,25
RTS0047369,20
RTS0047370,20
RTS0047373,23
RTS0047374,27
RTS0047375,20
RTS0047376,51
RTS0047377,31
RTS0047378,40
RTS0047379,60
RTS0047380,36
RTS0047381,16
RTS0047382,18
RTS0047383,17
RTS0047384,14
RTS0047385,16
RTS0047386,49
RTS0047387,35
RTS0047388,36
RTS0047389,43
RTS0047390,30
RTS0047391,35
RTS0047392,30
RTS0047393,41
RTS0047394,25
RTS0047395,15
RTS0047396,46
RTS0047397,26
RTS0047398,14
RTS0047399,20
RTS0047400,17
RTS0047401,29
RTS0047402,40
RTS0047403,25
RTS0047404,29
RTS0047405,49
RTS0047406,19
RTS0047407,29
RTS0047408,28
RTS0047409,51
RTS0047410,35
RTS0047411,37
RTS0047412,37
RTS0047413,26
RTS0047414,32
RTS0047415,43
RTS0047417,24
RTS0047418,45
RTS0047419,53
RTS0047420,54
RTS0047421,11
RTS0047422,16
RTS0047423,24
RTS0047424,17
RTS0047425,14
RTS0047426,40
RTS0047427,49
RTS0047428,35
RTS0047429,31
RTS0047430,43
RTS0047431,30
RTS0047432,35
RTS0047433,18
RTS0047434,25
RTS0047435,38
RTS0047436,23
RTS0047437,5
RTS0047438,19
RTS0047439,15
RTS0047440,9
RTS0047441,82
RTS0047442,67
RTS0047445,68
RTS0047446,64
RTS0047447,21
RTS0047448,16
RTS0047449,19
RTS0047450,29
RTS0047451,22
RTS0047452,20
RTS0047453,7
RTS0047454,25
RTS0047455,21
RTS0047456,17
RTS0047457,30
RTS0047458,23
RTS0047459,20
RTS0047460,22
RTS0047461,22
RTS0047462,27
RTS0047463,24
RTS0047464,17
RTS0047465,25
RTS0047466,23
RTS0047467,14
RTS0047468,14
RTS0047469,29
RTS0047471,25
RTS0047472,15
RTS0047473,17
RTS0047474,17
RTS0047475,17
RTS0047476,25
RTS0047477,39
RTS0047479,34
RTS0047480,29
RTS0047481,37
RTS0047482,18
RTS0047483,27
RTS0047484,20
RTS0047485,14
RTS0047486,14
RTS0047487,22
RTS0047488,21
RTS0047489,25
RTS0047490,18
RTS0047491,20
RTS0047492,32
RTS0047493,58
RTS0047494,59
RTS0047495,44
RTS0047496,41
RTS0047497,36
RTS0047498,21
RTS0047499,30
RTS0047500,44
RTS0047501,37
RTS0047502,10
RTS0047503,23
RTS0047504,40
RTS0047505,26
RTS0047506,42
RTS0047507,35
RTS0047508,21
RTS0047509,17
RTS0047510,18
RTS0047511,10
RTS0047512,54
RTS0047513,22
RTS0047514,16
RTS0047515,57
RTS0047516,53
RTS0047517,77
RTS0047518,57
RTS0047520,62
RTS0047521,58
RTS0047522,19
RTS0047523,38
RTS0047524,29
RTS0047525,28
RTS0047526,30
RTS0047527,22
RTS0047528,22
RTS0047529,19
RTS0047530,24
RTS0047531,32
RTS0047532,30
RTS0047533,21
RTS0047534,22
RTS0047535,15
RTS0047536,11
RTS0047537,33
RTS0047538,68
RTS0047540,49
RTS0047541,52
RTS0047543,30
RTS0047544,43
RTS0047545,37
RTS0047546,39
RTS0047547,26
RTS0047548,78
RTS0047549,47
RTS0047550,34
RTS0047551,55
RTS0047552,36
RTS0047553,24
RTS0047558,25
RTS0047559,23
RTS0047560,24
RTS0047561,16
RTS0047562,25
RTS0047563,36
RTS0047564,25
RTS0047565,26
RTS0047566,24
RTS0047567,21
RTS0047568,22
RTS0047569,19
RTS0047570,20
RTS0047571,21
RTS0047572,19
RTS0047573,19
RTS0047574,26
RTS0047575,32
RTS0047576,17
RTS0047577,18
RTS0047578,19
RTS0047579,19
RTS0047580,19
RTS0047581,20
RTS0047582,21
RTS0047583,14
RTS0047584,16
RTS0047585,18
RTS0047586,20
RTS0047587,11
RTS0047588,20
RTS0047590,17
RTS0047591,17
RTS0047592,14
RTS0047593,23
RTS0047594,24
RTS0047595,22
RTS0047596,29
RTS0047597,22
RTS0047598,39
RTS0047599,13
RTS0047600,22
RTS0047601,65
RTS0047602,31
RTS0047603,19
RTS0047604,20
RTS0047606,17
RTS0047613,24
RTS0047614,34
RTS0047615,16
RTS0047616,26
RTS0047617,38
RTS0047618,12
RTS0047619,16
RTS0047620,11
RTS0047621,18
RTS0047622,16
RTS0047624,22
RTS0047625,14
RTS0047626,26
RTS0047627,24
RTS0047628,23
RTS0047629,15
RTS0047630,10
RTS0047631,25
RTS0047632,23
RTS0047633,9
RTS0047634,10
RTS0047635,16
RTS0047636,23
RTS0047637,22
RTS0047638,21
RTS0047639,22
RTS0047640,16
RTS0047641,16
RTS0047642,17
RTS0047643,12
RTS0047644,16
RTS0047645,8
RTS0047646,24
RTS0047647,12
RTS0047648,17
RTS0047649,14
RTS0047650,16
RTS0047651,19
RTS0047652,16
RTS0047653,12
RTS0047654,12
RTS0047656,24
RTS0047657,19
RTS0047658,14
RTS0047659,14
RTS0047660,23
RTS0047661,20
RTS0047662,18
RTS0047663,9
RTS0047664,18
RTS0047665,21
RTS0047666,11
RTS0047667,9
RTS0047668,16
RTS0047669,14
RTS0047670,14
RTS0047672,18
RTS0047673,17
RTS0047674,19
RTS0047675,23
RTS0047676,18
RTS0047677,20
RTS0047678,15
RTS0047679,16
RTS0047680,21
RTS0047681,12
RTS0047682,21
RTS0047684,29
RTS0047685,16
RTS0047686,16
RTS0047687,14
RTS0047688,13
RTS0047689,30
RTS0047691,15
RTS0047692,16
RTS0047693,19
RTS0047694,26
RTS0047695,14
RTS0047696,10
RTS0047697,11
RTS0047698,17
RTS0047699,22
RTS0047700,11
RTS0047701,21
RTS0047702,30
RTS0047703,29
RTS0047704,19
RTS0047705,22
RTS0047706,20
RTS0047707,23
RTS0047708,74
RTS0047709,109
RTS0047710,16
RTS0047711,23
RTS0047712,26
RTS0047713,27
RTS0047714,44
RTS0047715,37
RTS0047716,47
RTS0047717,44
RTS0047718,32
RTS0047720,27
RTS0047721,22
RTS0047722,17
RTS0047723,25
RTS0047724,85
RTS0047725,84
RTS0047726,75
RTS0047727,79
RTS0047728,78
RTS0047729,17
RTS0047730,11
RTS0047731,19
RTS0047732,17
RTS0047733,23
RTS0047734,36
RTS0047735,27
RTS0047736,49
RTS0047737,35
RTS0047738,32
RTS0047739,17
RTS0047740,29
RTS0047741,30
RTS0047742,25
RTS0047743,16
RTS0047744,34
RTS0047745,45
RTS0047746,28
RTS0047747,40
RTS0047748,22
RTS0047749,53
RTS0047750,25
RTS0047752,20
RTS0047753,29
RTS0047754,154
RTS0047755,117
RTS0047756,104
RTS0047757,65
RTS0047758,83
RTS0047759,14
RTS0047760,24
RTS0047761,12
RTS0047762,15
RTS0047763,27
RTS0047764,28
RTS0047765,41
RTS0047766,35
RTS0047767,30
RTS0047768,31
RTS0047769,37
RTS0047770,45
RTS0047771,44
RTS0047772,42
RTS0047773,40
RTS0047774,29
RTS0047775,23
RTS0047776,21
RTS0047777,11
RTS0047778,20
RTS0047779,27
RTS0047780,21
RTS0047781,41
RTS0047782,36
RTS0047783,39
RTS0047784,20
RTS0047785,17
RTS0047786,76
RTS0047787,33
RTS0047788,20
RTS0047789,20
RTS0047790,16
RTS0047791,26
RTS0047792,22
RTS0047793,53
RTS0047794,17
RTS0047795,15
RTS0047796,20
RTS0047797,23
RTS0047798,16
RTS0047799,24
RTS0047800,19
RTS0047801,24
RTS0047802,30
RTS0047803,31
RTS0047804,18
RTS0047805,26
RTS0047806,26
RTS0047807,72
RTS0047808,153
RTS0047809,21
RTS0047810,30
RTS0047811,30
RTS0047812,19
RTS0047813,25
RTS0047814,32
RTS0047816,23
RTS0047817,26
RTS0047818,15
RTS0047819,17
RTS0047820,11
RTS0047821,129
RTS0047822,15
RTS0047823,24
RTS0047824,21
RTS0047825,32
RTS0047826,15
RTS0047827,52
RTS0047828,28
RTS0047829,26
RTS0047830,23
RTS0047831,21
RTS0047832,20
RTS0047833,20
RTS0047834,19
RTS0047835,34
RTS0047836,43
RTS0047837,34
RTS0047838,62
RTS0047839,28
RTS0047840,27
RTS0047841,25
RTS0047842,22
RTS0047843,22
RTS0047844,18
RTS0047845,15
RTS0047846,19
RTS0047847,17
RTS0047848,20
RTS0047849,23
RTS0047850,17
RTS0047851,23
RTS0047852,15
RTS0047853,19
RTS0047854,19
RTS0047855,27
RTS0047856,19
RTS0047857,16
RTS0047858,16
RTS0047859,10
RTS0047860,24
RTS0047861,22
RTS0047862,23
RTS0047863,14
RTS0047864,20
RTS0047865,18
RTS0047866,23
RTS0047867,14
RTS0047868,20
RTS0047869,25
RTS0047870,42
RTS0047871,30
RTS0047872,23
RTS0047873,23
RTS0047874,21
RTS0047875,23
RTS0047876,20
RTS0047877,12
RTS0047878,23
RTS0047879,32
RTS0047880,27
RTS0047881,17
RTS0047882,21
RTS0047883,31
RTS0047884,21
RTS0047885,34
RTS0047886,11
RTS0047890,93
RTS0047891,97
RTS0047892,38
RTS0047893,29
RTS0047894,14
RTS0047895,25
RTS0047896,17
RTS0047897,21
RTS0047898,16
RTS0047899,28
RTS0047900,23
RTS0047901,17
RTS0047902,28
RTS0047903,27
RTS0047904,21
RTS0047905,28
RTS0047906,34
RTS0047907,157
RTS0047908,118
RTS0047909,155
RTS0047910,29
RTS0047912,24
RTS0047913,19
RTS0047914,26
RTS0047915,18
RTS0047916,22
RTS0047917,20
RTS0047919,13
RTS0047920,54
RTS0047921,107
RTS0047924,21
RTS0047925,25
RTS0047926,13
RTS0047927,15
RTS0047928,24
RTS0047929,17
RTS0047930,24
RTS0047931,14
RTS0047932,31
RTS0047933,37
RTS0047934,13
RTS0047935,72
RTS0047936,20
RTS0047937,23
RTS0047938,22
RTS0047939,37
RTS0047940,63
RTS0047941,24
RTS0047942,16
RTS0047943,13
RTS0047944,34
RTS0047945,22
RTS0047946,20
RTS0047947,15
RTS0047948,13
RTS0047949,16
RTS0047950,20
RTS0047951,32
RTS0047952,39
RTS0047953,29
RTS0047954,19
RTS0047956,23
RTS0047957,17
RTS0047958,20
RTS0047959,36
RTS0047960,23
RTS0047961,16
RTS0047963,20
RTS0047964,24
RTS0047965,15
RTS0047966,20
RTS0047967,18
RTS0047968,89
RTS0047969,17
RTS0047970,30
RTS0047972,24
RTS0047973,46
RTS0047974,19
RTS0047975,17
RTS0047976,28
RTS0047977,10
RTS0047978,13
RTS0047979,21
RTS0047980,16
RTS0047981,108
RTS0047982,18
RTS0047985,219
RTS0047986,21
RTS0047987,19
RTS0047988,227
RTS0047990,28
RTS0047991,65
RTS0047992,14
RTS0047993,23
RTS0047994,27
RTS0047995,19
RTS0047996,21
RTS0047997,23
RTS0047998,29
RTS0047999,20
RTS0048000,24
RTS0048001,20
RTS0048003,88
RTS0048005,16
RTS0048006,26
RTS0048008,10
RTS0048009,30
RTS0048012,23
RTS0048013,21
RTS0048014,18
RTS0048015,51
RTS0048016,43
RTS0048017,33
RTS0048018,19
RTS0048019,53
RTS0048020,19
RTS0048021,16
RTS0048022,18
RTS0048023,27
RTS0048024,20
RTS0048026,24
RTS0048027,38
RTS0048028,16
RTS0048029,12
RTS0048030,25
RTS0048031,16
RTS0048032,21
RTS0048033,19
RTS0048034,23
RTS0048035,9
RTS0048036,16
RTS0048037,27
RTS0048038,42
RTS0048040,20
RTS0048041,15
RTS0048042,19
RTS0048043,26
RTS0048044,10
RTS0048045,21
RTS0048046,26
RTS0048047,22
RTS0048048,26
RTS0048049,15
RTS0048050,18
RTS0048051,74
RTS0048052,21
RTS0048053,28
RTS0048054,26
RTS0048055,22
RTS0048056,29
RTS0048057,11
RTS0048058,17
RTS0048059,20
RTS0048060,17
RTS0048061,19
RTS0048062,20
RTS0048063,9
RTS0048064,38
RTS0048065,41
RTS0048066,50
RTS0048067,16
RTS0048068,21
RTS0048069,13
RTS0048070,12
RTS0048071,26
RTS0048072,21
RTS0048073,20
RTS0048074,11
RTS0048076,26
RTS0048077,27
RTS0048078,21
RTS0048079,17
RTS0048080,25
RTS0048081,37
RTS0048082,21
RTS0048084,16
RTS0048085,19
RTS0048086,13
RTS0048087,26
RTS0048088,23
RTS0048089,38
RTS0048090,25
RTS0048091,42
RTS0048092,25
RTS0048093,50
RTS0048094,14
RTS0048096,25
RTS0048097,18
RTS0048098,1117
RTS0048099,1382
RTS0048100,1424
RTS0048101,1058
RTS0048102,1063
RTS0048104,22
RTS0048105,29
RTS0048106,8
RTS0048107,23
RTS0048108,26
RTS0048109,16
RTS0048110,20
RTS0048111,20
RTS0048112,18
RTS0048113,11
RTS0048114,21
RTS0048115,29
RTS0048116,27
RTS0048117,23
RTS0048118,34
RTS0048120,25
RTS0048126,22
RTS0048127,33
RTS0048129,25
RTS0048130,24
RTS0048131,45
RTS0048132,69
RTS0048133,24
RTS0048134,59
RTS0048135,87
RTS0048136,17
RTS0048138,23
RTS0048139,28
RTS0048140,22
RTS0048141,21
RTS0048142,22
RTS0048144,21
RTS0048145,32
RTS0048146,34
RTS0048147,17
RTS0048148,11
RTS0048149,20
RTS0048150,17
RTS0048151,23
RTS0048152,16
RTS0048153,23
RTS0048154,18
RTS0048155,17
RTS0048156,53
RTS0048158,43
RTS0048159,28
RTS0048160,667
RTS0048161,774
RTS0048162,46
RTS0048163,36
RTS0048164,222
RTS0048165,59
RTS0048166,36
RTS0048167,49
RTS0048168,37
RTS0048169,23
RTS0048170,23
RTS0048171,32
RTS0048172,22
RTS0048173,22
RTS0048175,28
RTS0048176,17
RTS0048177,27
RTS0048178,34
RTS0048179,28
RTS0048180,30
RTS0048181,47
RTS0048182,29
RTS0048183,56
RTS0048184,39
RTS0048185,29
RTS0048186,14
RTS0048188,24
RTS0048189,43
RTS0048190,20
RTS0048191,23
RTS0048192,40
RTS0048193,16
RTS0048194,17
RTS0048195,39
RTS0048196,39
RTS0048197,37
RTS0048198,36
RTS0048200,34
RTS0048201,31
RTS0048202,23
RTS0048203,34
RTS0048204,20
RTS0048205,26
RTS0048207,23
RTS0048208,37
RTS0048209,29
RTS0048210,34
RTS0048211,35
RTS0048212,24
RTS0048213,23
RTS0048214,18
RTS0048215,37
RTS0048216,29
RTS0048217,25
RTS0048218,35
RTS0048219,33
RTS0048220,25
RTS0048221,19
RTS0048222,21
RTS0048223,13
RTS0048224,35
RTS0048225,23
RTS0048226,32
RTS0048227,36
RTS0048228,22
RTS0048229,14
RTS0048230,22
RTS0048231,33
RTS0048232,25
RTS0048233,27
RTS0048234,18
RTS0048235,29
RTS0048236,25
RTS0048237,25
RTS0048238,36
RTS0048239,17
RTS0048240,27
RTS0048241,31
RTS0048242,38
RTS0048243,49
RTS0048244,44
RTS0048245,15
RTS0048246,49
RTS0049343,48
RTS0049344,163
RTS0049345,67
RTS0049346,8
RTS0049347,17
RTS0049348,34
RTS0049349,22
RTS0049350,28
RTS0049351,16
RTS0049352,14
RTS0049353,23
RTS0049354,15
RTS0049355,5
RTS0049356,28
RTS0049357,22
RTS0049358,16
RTS0049359,16
RTS0049360,54
RTS0049361,18
RTS0049362,19
RTS0049363,22
RTS0049364,24
RTS0049365,19
RTS0049366,82
RTS0049367,100
RTS0049368,49
RTS0049369,14
RTS0049370,14
RTS0049371,25
RTS0049372,14
RTS0049373,93
RTS0049374,76
RTS0049375,54
RTS0049376,67
RTS0049377,65
RTS0049378,62
RTS0049379,51
RTS0049380,61
RTS0049381,49
RTS0049382,43
RTS0049383,18
RTS0049384,14
RTS0049385,13
RTS0049386,29
RTS0049387,27
RTS0049388,24
RTS0049389,20
RTS0049390,355
RTS0049391,450
RTS0049392,441
RTS0049393,361
RTS0049394,179
RTS0049395,304
RTS0049396,114
RTS0049397,130
RTS0049398,150
RTS0049399,93
RTS0049400,23
RTS0049401,29
RTS0049402,20
RTS0049403,15
RTS0049404,24
RTS0049405,16
RTS0049406,15
RTS0049407,22
RTS0049408,21
RTS0049409,17
RTS0049410,12
RTS0049411,18
RTS0049412,19
RTS0049413,16
RTS0049414,16
RTS0049415,29
RTS0049416,15
RTS0049417,19
RTS0049418,29
RTS0049419,20
RTS0049420,13
RTS0049421,21
RTS0049422,11
RTS0049423,25
RTS0049424,55
RTS0049425,31
RTS0049426,39
RTS0049427,31
RTS0049428,16
RTS0049429,34
RTS0049430,45
RTS0049431,35
RTS0049432,14
RTS0049433,16
RTS0049434,24
RTS0049435,18
RTS0049436,24
RTS0049437,76
RTS0049438,25
RTS0049439,29
RTS0049440,30
RTS0049441,50
RTS0049442,45
RTS0049443,27
RTS0049444,52
RTS0049445,18
RTS0049446,20
RTS0049447,30
RTS0049448,15
RTS0049449,26
RTS0049450,20
RTS0049451,18
RTS0049452,20
RTS0049453,29
RTS0049454,12
RTS0049455,22
RTS0049456,13
RTS0049457,50
RTS0049458,20
RTS0049459,51
RTS0049460,55
RTS0049461,88
RTS0049462,93
RTS0049463,30
RTS0049464,38
RTS0049465,23
RTS0049466,17
RTS0049467,18
RTS0049468,46
RTS0049469,45
RTS0049470,45
RTS0049471,41
RTS0049472,38
RTS0049473,123
RTS0049474,12
RTS0049475,17
RTS0049476,28
RTS0049477,24
RTS0049478,24
RTS0049479,2295
RTS0049480,206
RTS0049481,9
RTS0049482,17
RTS0049483,20
RTS0049484,17
RTS0049485,30
RTS0997079,14
RTS0997080,55
RTS0997081,18
RTS0997082,43
RTS0997083,29
RTS0997084,31
RTS0997085,35
RTS0997086,29
RTS0997087,24
RTS0997088,6498
RTS0997089,1523
RTS0997090,42
RTS0997091,20
RTS0997092,5
RTS0997093,13
RTS0997094,7
RTS0997095,10
RTS0997096,10
RTS0997097,12
RTS0997098,19
RTS0997099,16
RTS0997100,13
RTS0997101,15
RTS0997102,6
RTS0997103,13
RTS0997104,14
RTS0997105,14
RTS0997106,15
RTS0997107,16
RTS0997108,15
RTS0997109,12
RTS0997110,13
RTS0997111,12
RTS0997112,24
RTS0997113,7
RTS0997114,10
RTS0997115,14
RTS0997116,11
RTS0997117,16
RTS0997118,10
RTS0997119,13
RTS0997120,14
RTS0997121,39
RTS0997122,59
RTS0997123,49
RTS0997124,20
RTS0997125,82
RTS0997126,134
RTS0997127,130
RTS0997128,95
RTS0997129,122
RTS0997130,26
</Code_Summary>
