# Supplementary material for: Spatial meta-transcriptomics reveal associations of intratumor bacteria burden with lung cancer cells showing a distinct oncogenic signature
Source: J Immunother Cancer. 2022 Jul 6;10(7):e004698. doi: 10.1136/jitc-2022-004698 (PMC9260850; doi:10.1136/jitc-2022-004698)
Supplement: Supplementary data [file jitc-2022-004698supp009.zip › DSP-1001660004186-C-F01.dcc]

<Header>
FileVersion,0.02
SoftwareVersion,"GeoMx_NGS_Pipeline_ 2.0.0"
Date,2020-6-15
</Header>

<Scan_Attributes>
ID,DSP-1001660004186-C-F01
Plate_ID,1001660004186
Well,F01
</Scan_Attributes>

<NGS_Processing_Attributes>
SeqSetId,
tamperedIni,No
Raw,56454
Trimmed,56190
Stitched,55681
Aligned,54508
umiQ30,0.9921
rtsQ30,0.9916
</NGS_Processing_Attributes>


<Code_Summary>
RTS0039454,3
RTS0039455,5
RTS0039457,7
RTS0039458,3
RTS0039460,1
RTS0039461,6
RTS0039462,2
RTS0039463,7
RTS0039465,7
RTS0039466,4
RTS0039467,5
RTS0039468,5
RTS0039469,4
RTS0039470,9
RTS0039471,1
RTS0039472,6
RTS0039473,6
RTS0039474,6
RTS0039476,4
RTS0039477,3
RTS0039478,10
RTS0039479,4
RTS0039480,8
RTS0039481,3
RTS0039483,1
RTS0039484,4
RTS0039485,1
RTS0039486,5
RTS0039487,5
RTS0039488,6
RTS0039489,4
RTS0039490,3
RTS0039491,1
RTS0039492,1
RTS0039493,1
RTS0039494,8
RTS0039495,5
RTS0039497,1
RTS0039498,1
RTS0039500,2
RTS0039501,11
RTS0039502,1
RTS0039503,2
RTS0039504,1
RTS0039505,5
RTS0039506,1
RTS0039507,1
RTS0039508,2
RTS0039509,7
RTS0039510,3
RTS0039511,4
RTS0039512,3
RTS0039513,6
RTS0039514,1
RTS0039516,3
RTS0039517,3
RTS0039518,3
RTS0039519,1
RTS0039520,6
RTS0039521,4
RTS0039522,4
RTS0039523,4
RTS0039525,1
RTS0039526,3
RTS0039527,4
RTS0039529,8
RTS0039530,5
RTS0039531,4
RTS0039533,1
RTS0039534,5
RTS0039535,1
RTS0039536,1
RTS0039537,5
RTS0039538,4
RTS0039539,2
RTS0039541,4
RTS0039542,3
RTS0039543,4
RTS0039544,2
RTS0039545,5
RTS0039546,8
RTS0039547,2
RTS0039548,2
RTS0039549,4
RTS0039550,5
RTS0039552,4
RTS0039553,3
RTS0039554,2
RTS0039555,1
RTS0039556,5
RTS0039557,1
RTS0039558,1
RTS0039559,2
RTS0039560,3
RTS0039561,3
RTS0039562,3
RTS0039563,5
RTS0039564,1
RTS0039565,2
RTS0039566,2
RTS0039567,8
RTS0039569,3
RTS0039570,1
RTS0039571,5
RTS0039572,6
RTS0039573,2
RTS0039574,1
RTS0039575,2
RTS0039576,2
RTS0039577,3
RTS0039578,5
RTS0039579,4
RTS0039580,1
RTS0039581,2
RTS0039582,1
RTS0039585,4
RTS0039586,7
RTS0039587,2
RTS0039588,3
RTS0039589,12
RTS0039590,8
RTS0039591,2
RTS0039592,4
RTS0039593,4
RTS0039594,4
RTS0039596,3
RTS0039597,3
RTS0039598,1
RTS0039600,2
RTS0039601,2
RTS0039602,7
RTS0039604,4
RTS0039605,1
RTS0039606,5
RTS0039607,4
RTS0039608,6
RTS0039609,5
RTS0039610,2
RTS0039611,5
RTS0039612,1
RTS0039613,3
RTS0039614,6
RTS0039615,4
RTS0039616,1
RTS0039617,1
RTS0039620,1
RTS0039621,2
RTS0039622,1
RTS0039623,5
RTS0039624,1
RTS0039625,5
RTS0039626,2
RTS0039627,1
RTS0039628,4
RTS0039629,5
RTS0039631,1
RTS0039632,10
RTS0039633,1
RTS0039634,3
RTS0039635,1
RTS0039636,2
RTS0039637,4
RTS0039638,5
RTS0039639,2
RTS0039640,1
RTS0039641,4
RTS0039642,1
RTS0039643,8
RTS0039644,1
RTS0039645,3
RTS0039646,1
RTS0039648,7
RTS0039649,2
RTS0039650,5
RTS0039652,2
RTS0039654,2
RTS0039655,3
RTS0039656,2
RTS0039657,1
RTS0039658,4
RTS0039659,4
RTS0039660,2
RTS0039661,1
RTS0039662,5
RTS0039663,1
RTS0039664,4
RTS0039665,5
RTS0039666,5
RTS0039667,1
RTS0039668,7
RTS0039669,6
RTS0039670,5
RTS0039671,4
RTS0039672,2
RTS0039673,2
RTS0039675,3
RTS0039676,1
RTS0039677,2
RTS0039678,4
RTS0039679,1
RTS0039681,4
RTS0039682,4
RTS0039683,7
RTS0039684,4
RTS0039685,10
RTS0039686,5
RTS0039687,1
RTS0039688,4
RTS0039689,5
RTS0039690,3
RTS0039692,1
RTS0039693,3
RTS0039695,6
RTS0039698,8
RTS0039699,4
RTS0039701,1
RTS0039702,12
RTS0039703,5
RTS0039704,5
RTS0039705,7
RTS0039707,2
RTS0039708,2
RTS0039709,5
RTS0039710,1
RTS0039711,2
RTS0039712,2
RTS0039714,1
RTS0039715,1
RTS0039716,3
RTS0039717,2
RTS0039718,1
RTS0039719,4
RTS0039720,1
RTS0039721,4
RTS0039722,2
RTS0039723,4
RTS0039724,3
RTS0039726,4
RTS0039727,2
RTS0039729,7
RTS0039730,8
RTS0039731,5
RTS0039732,9
RTS0039734,1
RTS0039735,4
RTS0039736,2
RTS0039737,7
RTS0039738,3
RTS0039739,2
RTS0039740,9
RTS0039741,8
RTS0039742,7
RTS0039743,7
RTS0039744,5
RTS0039745,8
RTS0039746,2
RTS0039747,2
RTS0039749,1
RTS0039750,5
RTS0039751,2
RTS0039752,2
RTS0039753,3
RTS0039754,4
RTS0039755,4
RTS0039756,3
RTS0039757,9
RTS0039758,1
RTS0039759,4
RTS0039760,2
RTS0039761,2
RTS0039762,3
RTS0039763,4
RTS0039764,4
RTS0039765,9
RTS0039766,3
RTS0039767,3
RTS0039768,1
RTS0039770,4
RTS0039771,10
RTS0039772,3
RTS0039773,2
RTS0039774,9
RTS0039776,4
RTS0039777,1
RTS0039778,2
RTS0039779,4
RTS0039780,4
RTS0039781,3
RTS0039783,1
RTS0039785,4
RTS0039786,4
RTS0039787,7
RTS0039788,1
RTS0039789,3
RTS0039790,4
RTS0039791,7
RTS0039792,2
RTS0039793,5
RTS0039794,3
RTS0039795,2
RTS0039796,3
RTS0039798,8
RTS0039799,5
RTS0039800,2
RTS0039801,8
RTS0039802,10
RTS0039803,1
RTS0039804,1
RTS0039805,1
RTS0039806,6
RTS0039807,5
RTS0039808,5
RTS0039809,5
RTS0039810,3
RTS0039811,3
RTS0039812,4
RTS0039813,1
RTS0039814,3
RTS0039815,1
RTS0039817,2
RTS0039818,4
RTS0039819,6
RTS0039820,3
RTS0039821,5
RTS0039822,2
RTS0039823,3
RTS0039824,4
RTS0039825,2
RTS0039826,3
RTS0039827,2
RTS0039828,6
RTS0039829,4
RTS0039830,4
RTS0039831,6
RTS0039832,3
RTS0039833,5
RTS0039834,4
RTS0039835,1
RTS0039836,7
RTS0039838,7
RTS0039839,4
RTS0039840,3
RTS0039841,3
RTS0039842,5
RTS0039843,1
RTS0039844,5
RTS0039846,1
RTS0039847,1
RTS0039848,3
RTS0039849,1
RTS0039850,2
RTS0039851,4
RTS0039852,6
RTS0039853,4
RTS0039854,2
RTS0039855,3
RTS0039856,7
RTS0039857,1
RTS0039858,4
RTS0039859,6
RTS0039860,3
RTS0039861,3
RTS0039863,1
RTS0039864,2
RTS0039866,3
RTS0039867,4
RTS0039868,3
RTS0039869,9
RTS0039870,3
RTS0039872,1
RTS0039873,2
RTS0039874,2
RTS0039875,4
RTS0039876,4
RTS0039877,3
RTS0039878,4
RTS0039879,2
RTS0039880,5
RTS0039881,3
RTS0039882,1
RTS0039883,4
RTS0039884,7
RTS0039885,3
RTS0039886,4
RTS0039887,1
RTS0039888,1
RTS0039890,3
RTS0039891,5
RTS0039892,1
RTS0039893,1
RTS0039894,4
RTS0039895,4
RTS0039896,3
RTS0039897,3
RTS0039899,2
RTS0039900,2
RTS0039901,1
RTS0039902,2
RTS0039903,5
RTS0039904,3
RTS0039905,3
RTS0039906,11
RTS0039907,5
RTS0039908,1
RTS0039909,3
RTS0039910,3
RTS0039911,3
RTS0039912,1
RTS0039913,5
RTS0039914,2
RTS0039915,1
RTS0039917,3
RTS0039918,4
RTS0039920,4
RTS0039922,3
RTS0039923,3
RTS0039924,4
RTS0039926,3
RTS0039927,1
RTS0039930,6
RTS0039931,4
RTS0039932,3
RTS0039933,8
RTS0039934,2
RTS0039935,2
RTS0039936,3
RTS0039937,1
RTS0039938,7
RTS0039939,2
RTS0039940,1
RTS0039941,2
RTS0039942,3
RTS0039943,4
RTS0039944,1
RTS0039945,1
RTS0039946,7
RTS0039947,5
RTS0039948,2
RTS0039949,3
RTS0039950,1
RTS0039951,4
RTS0039952,4
RTS0039953,2
RTS0039956,1
RTS0039957,2
RTS0039958,5
RTS0039959,1
RTS0039960,3
RTS0039961,8
RTS0039962,3
RTS0039963,4
RTS0039966,2
RTS0039967,7
RTS0039968,5
RTS0039969,4
RTS0039970,5
RTS0039972,3
RTS0039973,5
RTS0039974,5
RTS0039975,2
RTS0039976,2
RTS0039978,3
RTS0039979,4
RTS0039980,4
RTS0039981,5
RTS0039982,2
RTS0039983,7
RTS0039984,9
RTS0039985,1
RTS0039986,2
RTS0039987,4
RTS0039988,4
RTS0039989,5
RTS0039990,3
RTS0039991,3
RTS0039992,2
RTS0039993,2
RTS0039994,3
RTS0039996,3
RTS0039997,1
RTS0039998,2
RTS0039999,1
RTS0040000,5
RTS0040001,1
RTS0040002,3
RTS0040003,5
RTS0040004,3
RTS0040005,6
RTS0040006,2
RTS0040008,4
RTS0040009,1
RTS0040010,2
RTS0040011,6
RTS0040012,3
RTS0040013,2
RTS0040015,1
RTS0040016,3
RTS0040017,1
RTS0040018,3
RTS0040019,1
RTS0040020,3
RTS0040021,11
RTS0040022,2
RTS0040023,2
RTS0040025,1
RTS0040026,3
RTS0040027,3
RTS0040028,2
RTS0040029,2
RTS0040030,2
RTS0040031,3
RTS0040033,4
RTS0040034,7
RTS0040035,4
RTS0040036,2
RTS0040037,3
RTS0040038,6
RTS0040039,5
RTS0040040,8
RTS0040041,7
RTS0040042,1
RTS0040044,2
RTS0040045,8
RTS0040047,3
RTS0040048,3
RTS0040049,4
RTS0040050,2
RTS0040051,2
RTS0040052,4
RTS0040053,3
RTS0040055,2
RTS0040056,9
RTS0040057,3
RTS0040059,1
RTS0040060,8
RTS0040061,2
RTS0040062,2
RTS0040063,2
RTS0040064,5
RTS0040065,2
RTS0040066,1
RTS0040067,1
RTS0040068,4
RTS0040069,1
RTS0040071,1
RTS0040072,2
RTS0040073,2
RTS0040074,2
RTS0040075,3
RTS0040076,7
RTS0040077,1
RTS0040078,3
RTS0040079,1
RTS0040080,3
RTS0040081,1
RTS0040082,3
RTS0040083,3
RTS0040084,5
RTS0040085,4
RTS0040086,4
RTS0040088,2
RTS0040089,1
RTS0040090,6
RTS0040091,3
RTS0040092,3
RTS0040093,2
RTS0040094,3
RTS0040095,3
RTS0040096,2
RTS0040097,2
RTS0040098,1
RTS0040101,4
RTS0040102,6
RTS0040103,2
RTS0040104,11
RTS0040105,2
RTS0040106,2
RTS0040107,2
RTS0040108,1
RTS0040109,2
RTS0040110,3
RTS0040111,3
RTS0040112,1
RTS0040113,5
RTS0040114,5
RTS0040115,2
RTS0040117,9
RTS0040118,6
RTS0040119,3
RTS0040120,4
RTS0040121,6
RTS0040123,3
RTS0040124,3
RTS0040125,2
RTS0040126,3
RTS0040127,1
RTS0040128,1
RTS0040129,1
RTS0040130,6
RTS0040131,4
RTS0040132,3
RTS0040133,6
RTS0040134,1
RTS0040135,3
RTS0040136,1
RTS0040138,2
RTS0040139,4
RTS0040140,7
RTS0040141,3
RTS0040142,8
RTS0040143,6
RTS0040144,2
RTS0040145,3
RTS0040146,3
RTS0040147,5
RTS0040148,6
RTS0040149,3
RTS0040150,3
RTS0040152,3
RTS0040153,2
RTS0040154,6
RTS0040156,3
RTS0040157,3
RTS0040158,11
RTS0040160,6
RTS0040161,2
RTS0040162,3
RTS0040164,6
RTS0040165,2
RTS0040166,5
RTS0040167,1
RTS0040168,1
RTS0040169,1
RTS0040170,6
RTS0040171,1
RTS0040172,2
RTS0040173,1
RTS0040174,3
RTS0040175,4
RTS0040176,4
RTS0040177,2
RTS0040178,1
RTS0040179,2
RTS0040181,2
RTS0040182,5
RTS0040183,2
RTS0040185,1
RTS0040186,4
RTS0040187,3
RTS0040188,5
RTS0040189,3
RTS0040190,3
RTS0040191,4
RTS0040192,4
RTS0040193,1
RTS0040194,2
RTS0040195,4
RTS0040196,8
RTS0040197,5
RTS0040198,4
RTS0040199,1
RTS0040200,3
RTS0040201,1
RTS0040202,10
RTS0040203,3
RTS0040204,5
RTS0040205,5
RTS0040206,3
RTS0040207,13
RTS0040208,6
RTS0040209,2
RTS0040210,7
RTS0040211,4
RTS0040212,5
RTS0040213,1
RTS0040215,3
RTS0040216,8
RTS0040217,10
RTS0040218,4
RTS0040219,4
RTS0040220,3
RTS0040222,1
RTS0040223,1
RTS0040224,4
RTS0040225,8
RTS0040226,3
RTS0040227,6
RTS0040228,5
RTS0040230,2
RTS0040231,5
RTS0040232,4
RTS0040233,4
RTS0040234,2
RTS0040236,9
RTS0040238,1
RTS0040240,1
RTS0040242,7
RTS0040244,2
RTS0040245,3
RTS0040246,2
RTS0040250,9
RTS0040252,4
RTS0040254,3
RTS0040255,1
RTS0040256,6
RTS0040257,6
RTS0040258,7
RTS0040259,1
RTS0040261,2
RTS0040262,2
RTS0040263,2
RTS0040264,3
RTS0040265,3
RTS0040267,1
RTS0040268,5
RTS0040269,4
RTS0040270,3
RTS0040272,5
RTS0040273,2
RTS0040274,1
RTS0040275,3
RTS0040276,5
RTS0040277,4
RTS0040278,5
RTS0040279,2
RTS0040280,5
RTS0040281,3
RTS0040282,7
RTS0040283,5
RTS0040284,4
RTS0040285,2
RTS0040286,3
RTS0040287,5
RTS0040288,1
RTS0040289,1
RTS0040290,3
RTS0040291,1
RTS0040292,4
RTS0040293,4
RTS0040294,3
RTS0040295,3
RTS0040296,1
RTS0040297,5
RTS0040298,7
RTS0040299,5
RTS0040300,3
RTS0040301,4
RTS0040302,6
RTS0040303,2
RTS0040304,2
RTS0040305,3
RTS0040306,2
RTS0040307,1
RTS0040308,4
RTS0040310,2
RTS0040311,3
RTS0040312,4
RTS0040313,1
RTS0040314,2
RTS0040315,8
RTS0040316,8
RTS0040317,1
RTS0040318,2
RTS0040319,9
RTS0040321,2
RTS0040322,1
RTS0040323,3
RTS0040324,2
RTS0040325,2
RTS0040326,8
RTS0040327,1
RTS0040328,4
RTS0040329,1
RTS0040330,3
RTS0040331,2
RTS0040333,3
RTS0040334,6
RTS0040335,3
RTS0040336,5
RTS0040337,10
RTS0040338,2
RTS0040339,1
RTS0040340,7
RTS0040341,3
RTS0040342,7
RTS0040343,1
RTS0040344,6
RTS0040345,7
RTS0040346,2
RTS0040347,1
RTS0040348,3
RTS0040349,5
RTS0040350,9
RTS0040352,11
RTS0040353,4
RTS0040354,3
RTS0040355,5
RTS0040358,6
RTS0040359,2
RTS0040360,5
RTS0040361,8
RTS0040363,2
RTS0040364,5
RTS0040365,11
RTS0040366,3
RTS0040367,2
RTS0040368,3
RTS0040369,4
RTS0040370,3
RTS0040371,6
RTS0040372,2
RTS0040373,7
RTS0040374,4
RTS0040375,4
RTS0040377,1
RTS0040378,1
RTS0040379,4
RTS0040380,8
RTS0040382,8
RTS0040383,8
RTS0040384,4
RTS0040385,1
RTS0040387,2
RTS0040388,4
RTS0040390,1
RTS0040391,5
RTS0040392,3
RTS0040393,6
RTS0040395,3
RTS0040396,6
RTS0040397,1
RTS0040399,1
RTS0040400,4
RTS0040401,2
RTS0040402,9
RTS0040403,5
RTS0040404,1
RTS0040405,7
RTS0040406,7
RTS0040407,3
RTS0040408,2
RTS0040409,7
RTS0040410,1
RTS0040411,2
RTS0040412,3
RTS0040413,4
RTS0040414,10
RTS0040415,2
RTS0040416,1
RTS0040417,1
RTS0040418,2
RTS0040419,4
RTS0040420,1
RTS0040421,13
RTS0040422,2
RTS0040423,5
RTS0040424,4
RTS0040425,3
RTS0040426,1
RTS0040428,5
RTS0040429,1
RTS0040430,6
RTS0040432,5
RTS0040433,4
RTS0040434,1
RTS0040435,2
RTS0040436,7
RTS0040437,4
RTS0040438,1
RTS0040440,4
RTS0040441,7
RTS0040442,2
RTS0040443,1
RTS0040444,1
RTS0040445,2
RTS0040446,2
RTS0040448,2
RTS0040449,3
RTS0040451,5
RTS0040452,2
RTS0040453,5
RTS0040454,7
RTS0040455,2
RTS0040456,2
RTS0040457,3
RTS0040458,4
RTS0040459,4
RTS0040460,6
RTS0040461,2
RTS0040462,6
RTS0040463,7
RTS0040464,8
RTS0040465,4
RTS0040466,6
RTS0040467,2
RTS0040468,5
RTS0040469,1
RTS0040470,3
RTS0040471,4
RTS0040472,5
RTS0040473,3
RTS0040474,7
RTS0040475,4
RTS0040478,5
RTS0040479,4
RTS0040480,3
RTS0040481,1
RTS0040482,2
RTS0040483,4
RTS0040484,9
RTS0040485,8
RTS0040486,4
RTS0040487,6
RTS0040488,4
RTS0040489,2
RTS0040490,3
RTS0040491,2
RTS0040492,4
RTS0040493,5
RTS0040494,3
RTS0040496,7
RTS0040497,7
RTS0040498,5
RTS0040499,4
RTS0040500,3
RTS0040501,5
RTS0040502,3
RTS0040503,1
RTS0040504,2
RTS0040505,3
RTS0040506,3
RTS0040507,7
RTS0040508,4
RTS0040509,5
RTS0040510,4
RTS0040511,3
RTS0040512,3
RTS0040513,1
RTS0040514,1
RTS0040516,3
RTS0040517,4
RTS0040519,2
RTS0040520,1
RTS0040521,3
RTS0040522,3
RTS0040523,2
RTS0040524,4
RTS0040525,7
RTS0040527,4
RTS0040529,5
RTS0040530,3
RTS0040531,6
RTS0040532,3
RTS0040533,4
RTS0040534,5
RTS0040535,1
RTS0040536,3
RTS0040537,3
RTS0040538,1
RTS0040539,4
RTS0040540,3
RTS0040541,6
RTS0040542,4
RTS0040543,3
RTS0040544,2
RTS0040545,5
RTS0040546,2
RTS0040547,8
RTS0040548,4
RTS0040549,5
RTS0040550,5
RTS0040551,2
RTS0040552,1
RTS0040553,1
RTS0040554,3
RTS0040555,5
RTS0040556,2
RTS0040557,1
RTS0040558,8
RTS0040559,3
RTS0040561,3
RTS0040562,1
RTS0040564,4
RTS0040565,6
RTS0040566,4
RTS0040568,5
RTS0040569,8
RTS0040570,5
RTS0040571,8
RTS0040572,2
RTS0040573,4
RTS0040575,6
RTS0040576,2
RTS0040577,2
RTS0040578,4
RTS0040580,8
RTS0040581,2
RTS0040582,5
RTS0040583,4
RTS0040584,6
RTS0040585,1
RTS0040586,2
RTS0040587,1
RTS0040588,5
RTS0040589,6
RTS0040590,3
RTS0040592,1
RTS0040593,1
RTS0040594,3
RTS0040595,3
RTS0040596,2
RTS0040597,1
RTS0040598,3
RTS0040599,5
RTS0040600,5
RTS0040601,4
RTS0040602,6
RTS0040603,1
RTS0040604,6
RTS0040605,4
RTS0040607,1
RTS0040608,1
RTS0040609,5
RTS0040610,2
RTS0040611,5
RTS0040612,2
RTS0040613,3
RTS0040614,1
RTS0040615,5
RTS0040616,9
RTS0040617,5
RTS0040618,4
RTS0040619,5
RTS0040620,2
RTS0040621,2
RTS0040622,2
RTS0040623,3
RTS0040624,6
RTS0040625,5
RTS0040626,2
RTS0040627,5
RTS0040628,3
RTS0040629,3
RTS0040630,5
RTS0040631,4
RTS0040632,3
RTS0040633,9
RTS0040634,3
RTS0040635,1
RTS0040636,3
RTS0040638,3
RTS0040639,9
RTS0040640,3
RTS0040641,1
RTS0040642,2
RTS0040643,5
RTS0040644,1
RTS0040645,8
RTS0040647,5
RTS0040648,7
RTS0040649,2
RTS0040650,2
RTS0040652,2
RTS0040653,3
RTS0040654,1
RTS0040655,3
RTS0040656,2
RTS0040657,8
RTS0040658,7
RTS0040659,3
RTS0040662,1
RTS0040663,2
RTS0040664,4
RTS0040665,3
RTS0040666,3
RTS0040667,2
RTS0040668,7
RTS0040669,1
RTS0040670,2
RTS0040671,2
RTS0040672,1
RTS0040674,4
RTS0040675,3
RTS0040676,2
RTS0040677,1
RTS0040678,7
RTS0040679,4
RTS0040680,1
RTS0040681,4
RTS0040682,3
RTS0040683,5
RTS0040684,7
RTS0040685,7
RTS0040686,6
RTS0040687,2
RTS0040688,2
RTS0040689,2
RTS0040690,2
RTS0040691,1
RTS0040692,4
RTS0040693,1
RTS0040694,1
RTS0040695,2
RTS0040696,2
RTS0040697,2
RTS0040698,2
RTS0040699,4
RTS0040701,8
RTS0040702,2
RTS0040703,9
RTS0040704,7
RTS0040705,6
RTS0040707,6
RTS0040708,4
RTS0040709,2
RTS0040710,6
RTS0040711,2
RTS0040712,1
RTS0040713,1
RTS0040714,5
RTS0040715,1
RTS0040716,1
RTS0040718,7
RTS0040719,3
RTS0040720,5
RTS0040721,8
RTS0040722,3
RTS0040723,8
RTS0040724,3
RTS0040725,4
RTS0040726,4
RTS0040727,4
RTS0040728,3
RTS0040729,4
RTS0040730,2
RTS0040731,7
RTS0040733,3
RTS0040734,1
RTS0040735,6
RTS0040736,8
RTS0040737,1
RTS0040738,1
RTS0040739,5
RTS0040740,3
RTS0040741,3
RTS0040742,5
RTS0040744,1
RTS0040745,1
RTS0040746,2
RTS0040747,3
RTS0040748,1
RTS0040749,2
RTS0040751,2
RTS0040752,1
RTS0040753,2
RTS0040755,3
RTS0040756,2
RTS0040757,1
RTS0040758,1
RTS0040759,7
RTS0040760,9
RTS0040761,9
RTS0040762,3
RTS0040763,4
RTS0040764,2
RTS0040765,2
RTS0040766,3
RTS0040767,3
RTS0040768,6
RTS0040770,3
RTS0040771,1
RTS0040772,6
RTS0040773,3
RTS0040774,3
RTS0040775,4
RTS0040776,1
RTS0040777,2
RTS0040778,4
RTS0040779,2
RTS0040780,5
RTS0040782,4
RTS0040783,4
RTS0040784,2
RTS0040785,4
RTS0040786,6
RTS0040788,6
RTS0040789,3
RTS0040790,8
RTS0040791,3
RTS0040792,2
RTS0040793,2
RTS0040794,3
RTS0040795,3
RTS0040796,2
RTS0040797,3
RTS0040798,1
RTS0040799,5
RTS0040800,4
RTS0040801,1
RTS0040802,1
RTS0040803,4
RTS0040804,4
RTS0040805,5
RTS0040806,5
RTS0040808,7
RTS0040809,3
RTS0040810,5
RTS0040811,3
RTS0040812,3
RTS0040813,5
RTS0040814,8
RTS0040815,3
RTS0040817,1
RTS0040818,2
RTS0040820,1
RTS0040822,10
RTS0040823,4
RTS0040824,1
RTS0040825,3
RTS0040826,5
RTS0040827,1
RTS0040828,2
RTS0040830,3
RTS0040831,6
RTS0040832,6
RTS0040833,2
RTS0040834,5
RTS0040836,5
RTS0040837,4
RTS0040838,2
RTS0040839,7
RTS0040840,6
RTS0040841,1
RTS0040842,5
RTS0040843,2
RTS0040844,2
RTS0040845,5
RTS0040846,2
RTS0040847,4
RTS0040848,2
RTS0040849,4
RTS0040850,5
RTS0040851,7
RTS0040852,4
RTS0040853,2
RTS0040854,7
RTS0040855,7
RTS0040856,4
RTS0040857,4
RTS0040858,2
RTS0040859,3
RTS0040860,1
RTS0040861,1
RTS0040862,8
RTS0040863,3
RTS0040864,1
RTS0040866,2
RTS0040867,1
RTS0040869,3
RTS0040870,4
RTS0040871,7
RTS0040872,1
RTS0040873,1
RTS0040874,7
RTS0040875,3
RTS0040876,3
RTS0040877,3
RTS0040878,3
RTS0040879,9
RTS0040880,1
RTS0040881,5
RTS0040882,5
RTS0040883,2
RTS0040884,1
RTS0040885,7
RTS0040886,7
RTS0040887,3
RTS0040888,6
RTS0040889,2
RTS0040890,5
RTS0040891,3
RTS0040892,6
RTS0040893,2
RTS0040894,3
RTS0040895,5
RTS0040898,5
RTS0040899,7
RTS0040900,7
RTS0040901,3
RTS0040902,6
RTS0040903,4
RTS0040904,3
RTS0040905,1
RTS0040907,1
RTS0040908,4
RTS0040909,4
RTS0040910,5
RTS0040911,2
RTS0040912,3
RTS0040913,4
RTS0040914,2
RTS0040916,3
RTS0040918,6
RTS0040919,10
RTS0040920,6
RTS0040921,3
RTS0040922,4
RTS0040923,4
RTS0040924,9
RTS0040925,7
RTS0040926,3
RTS0040927,4
RTS0040929,2
RTS0040930,1
RTS0040931,2
RTS0040932,2
RTS0040934,12
RTS0040935,2
RTS0040936,9
RTS0040937,1
RTS0040938,4
RTS0040939,10
RTS0040940,5
RTS0040941,6
RTS0040942,2
RTS0040943,2
RTS0040944,6
RTS0040945,3
RTS0040946,4
RTS0040947,3
RTS0040948,3
RTS0040949,1
RTS0040950,4
RTS0040951,6
RTS0040953,6
RTS0040954,4
RTS0040955,4
RTS0040956,8
RTS0040957,8
RTS0040958,3
RTS0040959,5
RTS0040960,1
RTS0040961,1
RTS0040962,4
RTS0040963,8
RTS0040965,1
RTS0040966,6
RTS0040967,6
RTS0040968,1
RTS0040969,2
RTS0040970,1
RTS0040972,6
RTS0040973,3
RTS0040974,4
RTS0040975,4
RTS0040976,4
RTS0040977,8
RTS0040978,5
RTS0040979,5
RTS0040980,5
RTS0040981,2
RTS0040982,2
RTS0040983,3
RTS0040984,4
RTS0040985,1
RTS0040986,4
RTS0040987,3
RTS0040988,4
RTS0040989,1
RTS0040990,2
RTS0040991,5
RTS0040992,1
RTS0040993,4
RTS0040994,1
RTS0040995,2
RTS0040996,5
RTS0040998,3
RTS0040999,6
RTS0041000,4
RTS0041001,7
RTS0041002,3
RTS0041003,5
RTS0041004,3
RTS0041005,4
RTS0041006,6
RTS0041008,4
RTS0041009,2
RTS0041010,5
RTS0041011,5
RTS0041012,2
RTS0041013,8
RTS0041014,2
RTS0041015,5
RTS0041016,8
RTS0041017,7
RTS0041018,2
RTS0041019,7
RTS0041020,1
RTS0041021,8
RTS0041022,5
RTS0041023,4
RTS0041024,3
RTS0041025,2
RTS0041026,5
RTS0041027,3
RTS0041028,3
RTS0041029,2
RTS0041030,6
RTS0041032,4
RTS0041033,6
RTS0041034,6
RTS0041035,1
RTS0041036,1
RTS0041037,2
RTS0041038,4
RTS0041039,11
RTS0041040,4
RTS0041041,4
RTS0041042,12
RTS0041043,5
RTS0041044,4
RTS0041045,6
RTS0041046,10
RTS0041048,2
RTS0041049,7
RTS0041050,12
RTS0041052,5
RTS0041053,3
RTS0041054,5
RTS0041056,4
RTS0041057,2
RTS0041059,4
RTS0041060,3
RTS0041061,3
RTS0041062,4
RTS0041063,2
RTS0041064,7
RTS0041066,2
RTS0041067,7
RTS0041069,5
RTS0041070,5
RTS0041071,8
RTS0041072,4
RTS0041073,1
RTS0041074,5
RTS0041075,9
RTS0041076,5
RTS0041077,2
RTS0041078,6
RTS0041079,4
RTS0041080,3
RTS0041081,5
RTS0041082,2
RTS0041083,5
RTS0041084,10
RTS0041085,9
RTS0041086,5
RTS0041087,7
RTS0041088,4
RTS0041089,6
RTS0041090,1
RTS0041091,3
RTS0041092,1
RTS0041093,5
RTS0041094,2
RTS0041095,5
RTS0041096,2
RTS0041097,6
RTS0041098,3
RTS0041099,9
RTS0041100,3
RTS0041101,6
RTS0041102,1
RTS0041103,4
RTS0041104,4
RTS0041105,4
RTS0041106,2
RTS0041107,5
RTS0041108,2
RTS0041109,1
RTS0041111,4
RTS0041112,3
RTS0041113,6
RTS0041114,3
RTS0041115,3
RTS0041116,6
RTS0041117,7
RTS0041118,2
RTS0041120,2
RTS0041121,2
RTS0041122,2
RTS0041123,2
RTS0041124,1
RTS0041125,5
RTS0041126,1
RTS0041127,2
RTS0041128,1
RTS0041129,13
RTS0041130,4
RTS0041131,2
RTS0041132,5
RTS0041133,5
RTS0041134,6
RTS0041135,1
RTS0041136,4
RTS0041137,6
RTS0041139,1
RTS0041140,6
RTS0041141,1
RTS0041142,7
RTS0041143,1
RTS0041144,3
RTS0041145,2
RTS0041146,2
RTS0041147,3
RTS0041148,5
RTS0041149,3
RTS0041150,2
RTS0041151,2
RTS0041152,2
RTS0041153,2
RTS0041156,1
RTS0041157,4
RTS0041158,3
RTS0041159,5
RTS0041160,2
RTS0041161,1
RTS0041162,5
RTS0041163,2
RTS0041164,2
RTS0041165,7
RTS0041166,3
RTS0041167,4
RTS0041168,2
RTS0041169,2
RTS0041170,11
RTS0041171,9
RTS0041172,4
RTS0041173,9
RTS0041174,4
RTS0041175,6
RTS0041176,5
RTS0041177,3
RTS0041178,2
RTS0041179,1
RTS0041180,4
RTS0041181,4
RTS0041182,3
RTS0041183,3
RTS0041184,3
RTS0041185,5
RTS0041186,6
RTS0041187,3
RTS0041188,2
RTS0041189,6
RTS0041190,2
RTS0041191,8
RTS0041192,3
RTS0041193,2
RTS0041194,2
RTS0041195,7
RTS0041196,4
RTS0041197,2
RTS0041198,4
RTS0041199,4
RTS0041200,7
RTS0041201,8
RTS0041203,3
RTS0041204,4
RTS0041205,1
RTS0041206,3
RTS0041207,2
RTS0041208,2
RTS0041209,7
RTS0041210,4
RTS0041211,2
RTS0041212,4
RTS0041213,6
RTS0041214,8
RTS0041215,9
RTS0041216,1
RTS0041218,2
RTS0041220,6
RTS0041222,2
RTS0041223,5
RTS0041224,3
RTS0041226,3
RTS0041227,2
RTS0041228,4
RTS0041229,2
RTS0041230,1
RTS0041231,6
RTS0041232,3
RTS0041233,5
RTS0041234,1
RTS0041235,13
RTS0041236,4
RTS0041237,5
RTS0041238,3
RTS0041239,4
RTS0041241,2
RTS0041242,3
RTS0041243,3
RTS0041244,2
RTS0041246,4
RTS0041247,1
RTS0041248,5
RTS0041249,4
RTS0041250,4
RTS0041251,6
RTS0041252,5
RTS0041253,2
RTS0041254,8
RTS0041255,1
RTS0041256,7
RTS0041257,6
RTS0041258,8
RTS0041259,1
RTS0041261,3
RTS0041262,3
RTS0041263,3
RTS0041265,6
RTS0041266,1
RTS0041267,1
RTS0041268,2
RTS0041269,1
RTS0041270,3
RTS0041271,4
RTS0041272,2
RTS0041273,7
RTS0041274,2
RTS0041275,5
RTS0041276,1
RTS0041277,5
RTS0041278,2
RTS0041279,5
RTS0041280,1
RTS0041281,2
RTS0041283,3
RTS0041284,2
RTS0041285,2
RTS0041287,1
RTS0041288,4
RTS0041289,4
RTS0041290,3
RTS0041291,2
RTS0041292,1
RTS0041293,4
RTS0041294,6
RTS0041295,5
RTS0041296,4
RTS0041297,3
RTS0041298,3
RTS0041299,4
RTS0041300,5
RTS0041301,4
RTS0041302,3
RTS0041303,1
RTS0041306,4
RTS0041307,5
RTS0041308,6
RTS0041309,1
RTS0041310,4
RTS0041311,4
RTS0041312,5
RTS0041313,2
RTS0041314,2
RTS0041315,7
RTS0041316,2
RTS0041317,7
RTS0041318,1
RTS0041319,2
RTS0041320,3
RTS0041321,4
RTS0041322,6
RTS0041323,2
RTS0041324,6
RTS0041325,1
RTS0041326,4
RTS0041327,3
RTS0041329,6
RTS0041330,2
RTS0041331,3
RTS0041332,6
RTS0041333,8
RTS0041334,9
RTS0041335,5
RTS0041346,2
RTS0041347,4
RTS0041348,4
RTS0041349,7
RTS0041350,6
RTS0041351,7
RTS0041352,2
RTS0041353,4
RTS0041354,2
RTS0041355,3
RTS0041356,4
RTS0041357,5
RTS0041358,3
RTS0041359,1
RTS0041360,7
RTS0041361,2
RTS0041362,5
RTS0041363,3
RTS0041364,4
RTS0041365,6
RTS0041366,2
RTS0041367,2
RTS0041368,5
RTS0041369,11
RTS0041370,2
RTS0041371,1
RTS0041372,2
RTS0041373,4
RTS0041374,3
RTS0041376,8
RTS0041377,5
RTS0041378,3
RTS0041379,4
RTS0041380,1
RTS0041381,2
RTS0041382,4
RTS0041383,3
RTS0041384,3
RTS0041385,4
RTS0041386,9
RTS0041387,3
RTS0041388,7
RTS0041389,6
RTS0041390,1
RTS0041391,2
RTS0041392,4
RTS0041393,3
RTS0041394,10
RTS0041395,2
RTS0041396,2
RTS0041397,2
RTS0041398,3
RTS0041399,1
RTS0041400,2
RTS0041401,1
RTS0041402,1
RTS0041403,2
RTS0041404,4
RTS0041405,1
RTS0041406,3
RTS0041407,2
RTS0041408,3
RTS0041409,7
RTS0041410,3
RTS0041411,6
RTS0041412,2
RTS0041414,2
RTS0041415,4
RTS0041416,1
RTS0041417,5
RTS0041418,3
RTS0041419,1
RTS0041420,8
RTS0041421,2
RTS0041422,1
RTS0041423,2
RTS0041424,3
RTS0041425,3
RTS0041426,1
RTS0041427,8
RTS0041429,3
RTS0041430,1
RTS0041432,2
RTS0041436,3
RTS0041437,9
RTS0041439,5
RTS0041440,2
RTS0041441,7
RTS0041442,1
RTS0041443,1
RTS0041444,1
RTS0041445,3
RTS0041447,3
RTS0041448,1
RTS0041449,3
RTS0041450,3
RTS0041451,3
RTS0041452,7
RTS0041453,3
RTS0041454,5
RTS0041455,3
RTS0041456,5
RTS0041457,5
RTS0041458,2
RTS0041459,3
RTS0041460,6
RTS0041461,8
RTS0041462,3
RTS0041463,4
RTS0041464,6
RTS0041465,4
RTS0041466,3
RTS0041467,3
RTS0041468,1
RTS0041469,5
RTS0041470,2
RTS0041471,1
RTS0041472,5
RTS0041473,5
RTS0041474,2
RTS0041475,3
RTS0041476,3
RTS0041477,2
RTS0041478,1
RTS0041479,3
RTS0041480,2
RTS0041481,5
RTS0041482,8
RTS0041483,1
RTS0041484,5
RTS0041485,4
RTS0041486,1
RTS0041487,1
RTS0041488,2
RTS0041489,3
RTS0041490,10
RTS0041491,3
RTS0041492,2
RTS0041493,9
RTS0041494,1
RTS0041495,4
RTS0041496,7
RTS0041497,5
RTS0041498,3
RTS0041499,6
RTS0041500,2
RTS0041501,3
RTS0041502,4
RTS0041503,4
RTS0041504,1
RTS0041505,4
RTS0041507,5
RTS0041509,6
RTS0041510,4
RTS0041511,2
RTS0041512,10
RTS0041513,5
RTS0041514,4
RTS0041515,3
RTS0041516,2
RTS0041517,1
RTS0041518,2
RTS0041519,6
RTS0041520,3
RTS0041521,3
RTS0041522,9
RTS0041524,3
RTS0041525,2
RTS0041526,12
RTS0041527,5
RTS0041528,3
RTS0041529,2
RTS0041530,4
RTS0041531,2
RTS0041534,4
RTS0041535,2
RTS0041537,7
RTS0041538,1
RTS0041540,5
RTS0041541,7
RTS0041542,1
RTS0041543,1
RTS0041544,1
RTS0041545,6
RTS0041546,3
RTS0041547,4
RTS0041548,7
RTS0041549,4
RTS0041550,6
RTS0041551,5
RTS0041552,1
RTS0041554,4
RTS0041555,6
RTS0041556,6
RTS0041557,3
RTS0041558,4
RTS0041559,4
RTS0041560,2
RTS0041561,3
RTS0041562,6
RTS0041563,6
RTS0041565,2
RTS0041566,1
RTS0041567,4
RTS0041569,4
RTS0041570,3
RTS0041571,5
RTS0041572,3
RTS0041573,2
RTS0041574,9
RTS0041575,6
RTS0041576,4
RTS0041577,6
RTS0041579,8
RTS0041580,1
RTS0041582,3
RTS0041583,3
RTS0041584,3
RTS0041585,1
RTS0041586,5
RTS0041587,8
RTS0041588,6
RTS0041589,3
RTS0041590,4
RTS0041591,4
RTS0041592,4
RTS0041593,7
RTS0041594,1
RTS0041595,5
RTS0041596,2
RTS0041597,3
RTS0041599,7
RTS0041600,1
RTS0041601,8
RTS0041602,2
RTS0041603,1
RTS0041605,2
RTS0041606,7
RTS0041607,2
RTS0041608,3
RTS0041609,7
RTS0041610,1
RTS0041611,6
RTS0041612,9
RTS0041613,4
RTS0041614,6
RTS0041615,2
RTS0041617,4
RTS0041618,2
RTS0041619,4
RTS0041620,5
RTS0041621,1
RTS0041622,4
RTS0041623,1
RTS0041624,6
RTS0041625,1
RTS0041626,3
RTS0041627,5
RTS0041628,6
RTS0041629,3
RTS0041631,2
RTS0041632,9
RTS0041633,3
RTS0041634,3
RTS0041636,4
RTS0041637,10
RTS0041638,6
RTS0041639,2
RTS0041640,8
RTS0041642,5
RTS0041643,5
RTS0041644,1
RTS0041645,4
RTS0041647,3
RTS0041648,6
RTS0041649,2
RTS0041650,2
RTS0041651,4
RTS0041653,5
RTS0041654,2
RTS0041655,7
RTS0041656,6
RTS0041657,7
RTS0041658,3
RTS0041659,3
RTS0041660,3
RTS0041661,1
RTS0041662,4
RTS0041663,4
RTS0041664,7
RTS0041665,1
RTS0041667,9
RTS0041668,7
RTS0041669,10
RTS0041670,2
RTS0041671,2
RTS0041672,1
RTS0041673,3
RTS0041674,3
RTS0041675,9
RTS0041676,1
RTS0041677,3
RTS0041678,5
RTS0041679,8
RTS0041680,9
RTS0041681,1
RTS0041682,2
RTS0041684,11
RTS0041688,2
RTS0041689,3
RTS0041693,1
RTS0041694,1
RTS0041695,2
RTS0041696,1
RTS0041697,3
RTS0041698,4
RTS0041699,3
RTS0041700,2
RTS0041701,3
RTS0041702,1
RTS0041703,3
RTS0041704,3
RTS0041705,6
RTS0041706,5
RTS0041707,1
RTS0041708,4
RTS0041709,3
RTS0041710,3
RTS0041711,6
RTS0041712,3
RTS0041714,2
RTS0041715,6
RTS0041716,1
RTS0041717,2
RTS0041718,5
RTS0041719,6
RTS0041720,1
RTS0041721,5
RTS0041722,3
RTS0041723,1
RTS0041724,10
RTS0041725,2
RTS0041726,3
RTS0041727,1
RTS0041728,5
RTS0041729,2
RTS0041730,1
RTS0041731,1
RTS0041732,2
RTS0041733,8
RTS0041734,5
RTS0041735,3
RTS0041736,4
RTS0041737,3
RTS0041738,7
RTS0041739,4
RTS0041740,7
RTS0041741,2
RTS0041742,7
RTS0041743,3
RTS0041744,3
RTS0041745,2
RTS0041746,2
RTS0041747,4
RTS0041748,4
RTS0041749,1
RTS0041750,5
RTS0041751,5
RTS0041752,4
RTS0041753,4
RTS0041754,4
RTS0041755,1
RTS0041756,5
RTS0041757,3
RTS0041758,3
RTS0041759,2
RTS0041760,3
RTS0041761,2
RTS0041762,4
RTS0041764,3
RTS0041766,7
RTS0041767,4
RTS0041768,7
RTS0041769,2
RTS0041770,8
RTS0041771,3
RTS0041773,2
RTS0041774,2
RTS0041775,5
RTS0041776,3
RTS0041777,2
RTS0041778,6
RTS0041779,3
RTS0041780,3
RTS0041781,2
RTS0041782,6
RTS0041783,2
RTS0041784,6
RTS0041785,2
RTS0041786,3
RTS0041787,4
RTS0041788,2
RTS0041789,7
RTS0041790,3
RTS0041791,4
RTS0041793,2
RTS0041794,2
RTS0041795,2
RTS0041796,6
RTS0041797,9
RTS0041798,7
RTS0041799,1
RTS0041800,3
RTS0041801,2
RTS0041802,2
RTS0041803,4
RTS0041804,2
RTS0041805,1
RTS0041806,2
RTS0041807,9
RTS0041809,2
RTS0041810,3
RTS0041811,2
RTS0041812,1
RTS0041813,7
RTS0041814,4
RTS0041815,5
RTS0041816,1
RTS0041817,9
RTS0041818,3
RTS0041819,2
RTS0041820,5
RTS0041821,5
RTS0041822,3
RTS0041823,5
RTS0041824,1
RTS0041825,3
RTS0041826,1
RTS0041828,4
RTS0041829,6
RTS0041830,4
RTS0041831,4
RTS0041832,3
RTS0041833,4
RTS0041834,5
RTS0041835,2
RTS0041836,2
RTS0041837,2
RTS0041838,2
RTS0041839,5
RTS0041840,7
RTS0041841,1
RTS0041842,9
RTS0041843,6
RTS0041844,3
RTS0041845,7
RTS0041846,4
RTS0041847,3
RTS0041848,5
RTS0041849,3
RTS0041850,4
RTS0041851,7
RTS0041852,4
RTS0041853,2
RTS0041854,2
RTS0041855,2
RTS0041856,1
RTS0041857,2
RTS0041858,4
RTS0041859,1
RTS0041860,1
RTS0041861,3
RTS0041862,5
RTS0041863,4
RTS0041864,4
RTS0041865,3
RTS0041866,2
RTS0041867,3
RTS0041868,3
RTS0041869,6
RTS0041870,1
RTS0041871,5
RTS0041872,3
RTS0041873,1
RTS0041874,1
RTS0041875,6
RTS0041876,4
RTS0041877,1
RTS0041878,9
RTS0041879,1
RTS0041880,2
RTS0041881,3
RTS0041882,5
RTS0041883,2
RTS0041884,6
RTS0041885,2
RTS0041886,5
RTS0041887,3
RTS0041888,1
RTS0041889,9
RTS0041890,3
RTS0041891,3
RTS0041892,2
RTS0041893,3
RTS0041894,6
RTS0041895,2
RTS0041898,2
RTS0041899,4
RTS0041900,3
RTS0041901,4
RTS0041902,7
RTS0041903,3
RTS0041904,3
RTS0041906,2
RTS0041907,4
RTS0041908,3
RTS0041909,6
RTS0041910,1
RTS0041911,2
RTS0041912,1
RTS0041913,6
RTS0041914,6
RTS0041915,6
RTS0041916,5
RTS0041917,6
RTS0041918,2
RTS0041919,5
RTS0041920,10
RTS0041922,1
RTS0041923,5
RTS0041924,8
RTS0041925,2
RTS0041926,2
RTS0041927,6
RTS0041928,5
RTS0041929,6
RTS0041930,6
RTS0041931,5
RTS0041932,6
RTS0041933,5
RTS0041934,6
RTS0041935,4
RTS0041936,3
RTS0041939,1
RTS0041940,3
RTS0041941,2
RTS0041942,4
RTS0041943,2
RTS0041944,2
RTS0041945,4
RTS0041946,1
RTS0041947,4
RTS0041948,5
RTS0041950,2
RTS0041951,3
RTS0041952,1
RTS0041953,4
RTS0041954,3
RTS0041956,2
RTS0041957,6
RTS0041959,4
RTS0041960,5
RTS0041961,2
RTS0041962,4
RTS0041963,4
RTS0041964,6
RTS0041965,2
RTS0041966,2
RTS0041968,1
RTS0041969,2
RTS0041971,1
RTS0041972,3
RTS0041973,4
RTS0041975,1
RTS0041976,3
RTS0041977,2
RTS0041979,1
RTS0041980,3
RTS0041981,2
RTS0041982,3
RTS0041983,4
RTS0041984,3
RTS0041985,3
RTS0041987,2
RTS0041989,3
RTS0041990,9
RTS0041991,7
RTS0041992,4
RTS0041993,3
RTS0041994,5
RTS0041996,1
RTS0041997,3
RTS0041998,7
RTS0041999,2
RTS0042000,6
RTS0042001,2
RTS0042002,1
RTS0042003,3
RTS0042004,5
RTS0042005,2
RTS0042006,5
RTS0042007,5
RTS0042008,3
RTS0042009,1
RTS0042010,1
RTS0042011,6
RTS0042012,2
RTS0042013,3
RTS0042014,1
RTS0042015,2
RTS0042016,4
RTS0042017,4
RTS0042018,2
RTS0042020,5
RTS0042022,1
RTS0042023,3
RTS0042024,1
RTS0042025,3
RTS0042026,10
RTS0042027,1
RTS0042028,1
RTS0042029,1
RTS0042030,3
RTS0042031,7
RTS0042032,5
RTS0042033,3
RTS0042034,5
RTS0042035,4
RTS0042036,1
RTS0042037,3
RTS0042038,2
RTS0042039,4
RTS0042040,7
RTS0042041,2
RTS0042042,3
RTS0042044,4
RTS0042045,2
RTS0042046,1
RTS0042047,7
RTS0042048,3
RTS0042049,1
RTS0042050,3
RTS0042051,2
RTS0042052,2
RTS0042053,2
RTS0042054,2
RTS0042055,4
RTS0042056,6
RTS0042057,4
RTS0042058,2
RTS0042059,2
RTS0042060,1
RTS0042061,5
RTS0042062,2
RTS0042063,3
RTS0042064,2
RTS0042065,5
RTS0042066,2
RTS0042067,3
RTS0042068,1
RTS0042069,2
RTS0042071,3
RTS0042072,4
RTS0042073,2
RTS0042074,1
RTS0042075,2
RTS0042077,3
RTS0042078,2
RTS0042079,10
RTS0042080,5
RTS0042081,7
RTS0042083,7
RTS0042084,6
RTS0042085,2
RTS0042086,3
RTS0042088,4
RTS0042090,2
RTS0042091,1
RTS0042092,1
RTS0042093,9
RTS0042094,3
RTS0042095,3
RTS0042096,4
RTS0042097,3
RTS0042098,1
RTS0042099,2
RTS0042100,2
RTS0042101,3
RTS0042102,8
RTS0042103,5
RTS0042104,7
RTS0042105,5
RTS0042106,2
RTS0042107,4
RTS0042108,5
RTS0042109,2
RTS0042110,3
RTS0042112,2
RTS0042113,2
RTS0042114,4
RTS0042115,2
RTS0042116,3
RTS0042117,2
RTS0042118,2
RTS0042119,3
RTS0042120,2
RTS0042121,4
RTS0042122,2
RTS0042123,1
RTS0042125,5
RTS0042126,5
RTS0042127,3
RTS0042129,4
RTS0042130,6
RTS0042131,1
RTS0042132,1
RTS0042133,3
RTS0042134,3
RTS0042135,1
RTS0042136,3
RTS0042137,3
RTS0042138,4
RTS0042139,4
RTS0042140,4
RTS0042141,3
RTS0042142,2
RTS0042144,3
RTS0042145,8
RTS0042146,3
RTS0042147,3
RTS0042148,6
RTS0042149,2
RTS0042150,7
RTS0042151,5
RTS0042153,2
RTS0042154,1
RTS0042155,5
RTS0042157,4
RTS0042158,1
RTS0042159,2
RTS0042160,3
RTS0042162,6
RTS0042163,1
RTS0042164,2
RTS0042165,2
RTS0042166,4
RTS0042167,4
RTS0042168,1
RTS0042169,5
RTS0042170,3
RTS0042172,3
RTS0042173,1
RTS0042174,1
RTS0042175,7
RTS0042176,8
RTS0042179,8
RTS0042180,1
RTS0042182,1
RTS0042183,1
RTS0042184,4
RTS0042185,3
RTS0042186,2
RTS0042187,3
RTS0042188,3
RTS0042191,6
RTS0042192,3
RTS0042193,5
RTS0042194,1
RTS0042197,2
RTS0042198,2
RTS0042199,5
RTS0042200,4
RTS0042201,6
RTS0042202,2
RTS0042203,4
RTS0042204,2
RTS0042205,4
RTS0042206,4
RTS0042207,16
RTS0042208,2
RTS0042209,4
RTS0042210,11
RTS0042211,4
RTS0042212,4
RTS0042213,2
RTS0042214,4
RTS0042215,3
RTS0042216,4
RTS0042217,5
RTS0042218,7
RTS0042219,8
RTS0042220,5
RTS0042221,3
RTS0042222,3
RTS0042223,5
RTS0042224,4
RTS0042225,3
RTS0042226,2
RTS0042227,2
RTS0042228,4
RTS0042229,5
RTS0042230,1
RTS0042231,5
RTS0042232,5
RTS0042233,2
RTS0042234,3
RTS0042235,1
RTS0042237,1
RTS0042238,2
RTS0042239,4
RTS0042240,6
RTS0042241,5
RTS0042242,5
RTS0042243,3
RTS0042244,2
RTS0042245,3
RTS0042247,3
RTS0042248,4
RTS0042249,4
RTS0042250,6
RTS0042251,1
RTS0042252,6
RTS0042254,4
RTS0042256,10
RTS0042257,3
RTS0042258,2
RTS0042259,7
RTS0042260,6
RTS0042261,4
RTS0042262,7
RTS0042263,10
RTS0042264,1
RTS0042265,11
RTS0042266,1
RTS0042267,7
RTS0042268,4
RTS0042269,2
RTS0042270,5
RTS0042271,7
RTS0042272,2
RTS0042273,1
RTS0042274,4
RTS0042275,3
RTS0042276,4
RTS0042277,3
RTS0042278,3
RTS0042279,6
RTS0042280,2
RTS0042281,4
RTS0042282,4
RTS0042283,11
RTS0042284,2
RTS0042285,2
RTS0042286,4
RTS0042287,3
RTS0042288,2
RTS0042289,1
RTS0042290,2
RTS0042291,4
RTS0042292,4
RTS0042294,12
RTS0042295,4
RTS0042296,6
RTS0042297,5
RTS0042298,9
RTS0042299,2
RTS0042300,6
RTS0042301,2
RTS0042302,4
RTS0042303,9
RTS0042304,1
RTS0042305,2
RTS0042306,3
RTS0042307,3
RTS0042308,8
RTS0042309,4
RTS0042310,1
RTS0042311,2
RTS0042312,3
RTS0042313,3
RTS0042314,2
RTS0042315,3
RTS0042316,11
RTS0042317,4
RTS0042318,3
RTS0042319,7
RTS0042321,1
RTS0042322,1
RTS0042323,5
RTS0042324,5
RTS0042326,5
RTS0042327,2
RTS0042328,3
RTS0042330,2
RTS0042331,1
RTS0042332,4
RTS0042333,4
RTS0042334,5
RTS0042336,3
RTS0042337,2
RTS0042338,3
RTS0042339,3
RTS0042340,5
RTS0042343,1
RTS0042344,8
RTS0042345,1
RTS0042347,1
RTS0042348,3
RTS0042349,2
RTS0042350,2
RTS0042351,3
RTS0042352,4
RTS0042353,4
RTS0042354,4
RTS0042356,6
RTS0042359,3
RTS0042360,5
RTS0042361,5
RTS0042362,3
RTS0042363,2
RTS0042364,2
RTS0042365,3
RTS0042366,3
RTS0042367,10
RTS0042368,2
RTS0042369,1
RTS0042370,3
RTS0042371,6
RTS0042372,1
RTS0042374,1
RTS0042376,3
RTS0042377,2
RTS0042378,2
RTS0042379,2
RTS0042380,5
RTS0042381,1
RTS0042382,6
RTS0042383,10
RTS0042384,6
RTS0042385,4
RTS0042386,9
RTS0042387,2
RTS0042388,2
RTS0042390,1
RTS0042391,2
RTS0042392,1
RTS0042393,3
RTS0042394,6
RTS0042395,1
RTS0042396,1
RTS0042397,4
RTS0042399,1
RTS0042401,4
RTS0042402,2
RTS0042403,8
RTS0042404,5
RTS0042405,1
RTS0042406,3
RTS0042407,4
RTS0042408,2
RTS0042409,5
RTS0042410,3
RTS0042411,7
RTS0042412,3
RTS0042413,2
RTS0042414,6
RTS0042415,1
RTS0042416,2
RTS0042417,5
RTS0042418,4
RTS0042419,6
RTS0042420,6
RTS0042421,2
RTS0042422,2
RTS0042423,4
RTS0042424,1
RTS0042425,8
RTS0042426,3
RTS0042427,3
RTS0042428,4
RTS0042429,1
RTS0042430,6
RTS0042431,6
RTS0042432,7
RTS0042433,4
RTS0042434,5
RTS0042435,3
RTS0042436,1
RTS0042437,4
RTS0042438,4
RTS0042439,4
RTS0042440,5
RTS0042442,5
RTS0042443,1
RTS0042444,2
RTS0042445,1
RTS0042446,4
RTS0042447,8
RTS0042448,2
RTS0042449,5
RTS0042450,3
RTS0042451,11
RTS0042452,5
RTS0042453,3
RTS0042454,2
RTS0042455,3
RTS0042457,7
RTS0042458,3
RTS0042460,2
RTS0042461,9
RTS0042462,5
RTS0042463,1
RTS0042464,1
RTS0042465,2
RTS0042466,2
RTS0042467,5
RTS0042468,5
RTS0042470,5
RTS0042471,2
RTS0042472,8
RTS0042473,3
RTS0042474,1
RTS0042475,7
RTS0042477,4
RTS0042478,5
RTS0042479,7
RTS0042480,5
RTS0042481,2
RTS0042483,4
RTS0042484,6
RTS0042485,3
RTS0042486,2
RTS0042487,7
RTS0042488,5
RTS0042489,1
RTS0042490,3
RTS0042492,2
RTS0042493,6
RTS0042494,11
RTS0042495,2
RTS0042496,9
RTS0042497,6
RTS0042498,3
RTS0042499,1
RTS0042500,3
RTS0042501,8
RTS0042502,2
RTS0042503,5
RTS0042504,11
RTS0042505,3
RTS0042506,6
RTS0042507,1
RTS0042508,4
RTS0042509,5
RTS0042510,3
RTS0042515,2
RTS0042522,2
RTS0042526,8
RTS0042527,1
RTS0042528,3
RTS0042529,5
RTS0042530,3
RTS0042531,3
RTS0042532,1
RTS0042533,4
RTS0042534,2
RTS0042535,2
RTS0042536,6
RTS0042537,2
RTS0042538,6
RTS0042539,8
RTS0042540,1
RTS0042541,5
RTS0042542,4
RTS0042544,1
RTS0042545,2
RTS0042546,3
RTS0042547,7
RTS0042548,3
RTS0042549,7
RTS0042550,4
RTS0042551,6
RTS0042552,4
RTS0042554,5
RTS0042555,5
RTS0042556,5
RTS0042558,7
RTS0042559,6
RTS0042560,8
RTS0042561,2
RTS0042562,2
RTS0042563,4
RTS0042564,4
RTS0042565,4
RTS0042566,7
RTS0042567,4
RTS0042568,1
RTS0042569,3
RTS0042570,5
RTS0042571,4
RTS0042572,6
RTS0042573,11
RTS0042574,1
RTS0042575,7
RTS0042576,10
RTS0042579,4
RTS0042580,3
RTS0042581,6
RTS0042582,6
RTS0042583,10
RTS0042584,2
RTS0042585,3
RTS0042586,1
RTS0042587,3
RTS0042588,3
RTS0042589,3
RTS0042590,2
RTS0042591,6
RTS0042592,6
RTS0042593,2
RTS0042594,4
RTS0042595,5
RTS0042596,10
RTS0042597,2
RTS0042598,6
RTS0042599,5
RTS0042601,3
RTS0042602,6
RTS0042603,12
RTS0042604,2
RTS0042605,2
RTS0042607,6
RTS0042608,2
RTS0042609,2
RTS0042610,3
RTS0042612,3
RTS0042613,6
RTS0042614,4
RTS0042615,5
RTS0042616,4
RTS0042617,1
RTS0042619,1
RTS0042620,8
RTS0042621,2
RTS0042622,3
RTS0042623,3
RTS0042624,5
RTS0042625,7
RTS0042626,5
RTS0042627,1
RTS0042628,5
RTS0042629,8
RTS0042631,2
RTS0042633,5
RTS0042634,3
RTS0042635,6
RTS0042636,1
RTS0042637,3
RTS0042638,7
RTS0042639,3
RTS0042640,3
RTS0042641,2
RTS0042643,5
RTS0042644,3
RTS0042645,3
RTS0042646,2
RTS0042648,1
RTS0042649,3
RTS0042650,8
RTS0042651,4
RTS0042652,2
RTS0042653,4
RTS0042654,1
RTS0042655,8
RTS0042656,9
RTS0042657,4
RTS0042658,4
RTS0042659,4
RTS0042660,2
RTS0042661,4
RTS0042662,1
RTS0042663,7
RTS0042664,6
RTS0042665,1
RTS0042666,3
RTS0042667,3
RTS0042669,2
RTS0042670,2
RTS0042671,1
RTS0042672,2
RTS0042673,5
RTS0042674,1
RTS0042675,8
RTS0042676,9
RTS0042678,1
RTS0042679,4
RTS0042680,1
RTS0042681,7
RTS0042683,1
RTS0042685,3
RTS0042686,4
RTS0042687,3
RTS0042688,3
RTS0042689,3
RTS0042690,2
RTS0042691,4
RTS0042692,8
RTS0042693,4
RTS0042695,4
RTS0042696,6
RTS0042697,5
RTS0042698,2
RTS0042699,3
RTS0042700,3
RTS0042701,1
RTS0042702,2
RTS0042703,7
RTS0042704,3
RTS0042705,2
RTS0042706,1
RTS0042707,10
RTS0042708,4
RTS0042709,3
RTS0042710,6
RTS0042711,3
RTS0042712,2
RTS0042713,6
RTS0042714,4
RTS0042715,4
RTS0042716,3
RTS0042718,7
RTS0042719,6
RTS0042720,5
RTS0042721,7
RTS0042722,3
RTS0042723,2
RTS0042724,4
RTS0042725,9
RTS0042726,6
RTS0042727,5
RTS0042729,4
RTS0042730,6
RTS0042731,5
RTS0042732,10
RTS0042733,1
RTS0042734,2
RTS0042736,2
RTS0042738,5
RTS0042739,2
RTS0042740,4
RTS0042741,2
RTS0042742,4
RTS0042743,1
RTS0042744,1
RTS0042745,3
RTS0042746,7
RTS0042747,2
RTS0042748,3
RTS0042749,6
RTS0042750,4
RTS0042752,3
RTS0042753,5
RTS0042754,7
RTS0042755,6
RTS0042756,3
RTS0042757,9
RTS0042758,1
RTS0042759,1
RTS0042760,6
RTS0042761,4
RTS0042762,4
RTS0042763,1
RTS0042764,3
RTS0042765,9
RTS0042766,2
RTS0042767,4
RTS0042768,7
RTS0042769,2
RTS0042770,4
RTS0042771,3
RTS0042773,2
RTS0042774,7
RTS0042775,9
RTS0042776,2
RTS0042777,1
RTS0042778,11
RTS0042779,6
RTS0042780,5
RTS0042781,10
RTS0042782,10
RTS0042784,6
RTS0042785,6
RTS0042786,8
RTS0042787,6
RTS0042788,4
RTS0042789,2
RTS0042791,7
RTS0042792,7
RTS0042793,22
RTS0042794,21
RTS0042795,18
RTS0042796,2
RTS0042797,3
RTS0042798,15
RTS0042799,1
RTS0042800,2
RTS0042801,2
RTS0042802,5
RTS0042803,5
RTS0042804,1
RTS0042805,13
RTS0042806,7
RTS0042807,1
RTS0042808,5
RTS0042809,8
RTS0042811,2
RTS0042812,4
RTS0042813,3
RTS0042815,4
RTS0042816,1
RTS0042817,4
RTS0042818,6
RTS0042819,6
RTS0042820,8
RTS0042821,1
RTS0042822,4
RTS0042823,4
RTS0042824,4
RTS0042825,6
RTS0042826,3
RTS0042827,5
RTS0042828,5
RTS0042829,4
RTS0042830,2
RTS0042831,1
RTS0042832,5
RTS0042833,4
RTS0042834,8
RTS0042836,6
RTS0042837,1
RTS0042838,2
RTS0042839,4
RTS0042840,2
RTS0042841,3
RTS0042842,4
RTS0042844,4
RTS0042845,4
RTS0042846,1
RTS0042847,2
RTS0042848,3
RTS0042849,7
RTS0042850,2
RTS0042851,5
RTS0042852,5
RTS0042854,3
RTS0042855,3
RTS0042856,5
RTS0042858,3
RTS0042859,7
RTS0042860,1
RTS0042861,4
RTS0042862,5
RTS0042863,4
RTS0042864,3
RTS0042865,8
RTS0042866,7
RTS0042867,10
RTS0042868,3
RTS0042869,2
RTS0042870,4
RTS0042871,2
RTS0042873,6
RTS0042874,2
RTS0042875,5
RTS0042877,3
RTS0042878,2
RTS0042880,9
RTS0042881,1
RTS0042882,5
RTS0042883,3
RTS0042885,4
RTS0042886,7
RTS0042887,2
RTS0042888,4
RTS0042889,3
RTS0042891,9
RTS0042892,1
RTS0042893,3
RTS0042894,1
RTS0042895,8
RTS0042896,4
RTS0042897,3
RTS0042898,2
RTS0042899,6
RTS0042900,7
RTS0042902,10
RTS0042903,5
RTS0042904,5
RTS0042905,2
RTS0042906,3
RTS0042907,4
RTS0042908,4
RTS0042909,3
RTS0042910,2
RTS0042911,6
RTS0042912,1
RTS0042913,2
RTS0042914,6
RTS0042916,7
RTS0042917,2
RTS0042918,3
RTS0042920,3
RTS0042921,6
RTS0042922,4
RTS0042923,2
RTS0042924,4
RTS0042925,5
RTS0042926,4
RTS0042927,5
RTS0042929,10
RTS0042930,7
RTS0042931,5
RTS0042932,9
RTS0042933,2
RTS0042934,5
RTS0042935,2
RTS0042936,2
RTS0042937,4
RTS0042938,6
RTS0042939,5
RTS0042940,4
RTS0042941,1
RTS0042942,4
RTS0042943,4
RTS0042944,6
RTS0042945,3
RTS0042946,8
RTS0042947,2
RTS0042948,4
RTS0042949,5
RTS0042950,6
RTS0042951,6
RTS0042952,5
RTS0042953,1
RTS0042955,2
RTS0042956,11
RTS0042957,4
RTS0042958,7
RTS0042959,5
RTS0042960,2
RTS0042961,3
RTS0042962,1
RTS0042963,6
RTS0042964,4
RTS0042966,6
RTS0042967,1
RTS0042968,1
RTS0042969,5
RTS0042970,8
RTS0042971,1
RTS0042972,4
RTS0042973,4
RTS0042974,4
RTS0042975,1
RTS0042976,3
RTS0042978,11
RTS0042979,4
RTS0042980,5
RTS0042981,8
RTS0042982,2
RTS0042983,1
RTS0042984,2
RTS0042985,2
RTS0042986,3
RTS0042987,2
RTS0042988,4
RTS0042989,7
RTS0042990,1
RTS0042991,3
RTS0042992,7
RTS0042993,5
RTS0042994,2
RTS0042995,6
RTS0042996,7
RTS0042997,4
RTS0042998,6
RTS0043000,7
RTS0043001,8
RTS0043002,9
RTS0043003,3
RTS0043004,3
RTS0043005,3
RTS0043006,7
RTS0043007,7
RTS0043008,3
RTS0043009,1
RTS0043010,4
RTS0043011,17
RTS0043012,5
RTS0043013,4
RTS0043014,2
RTS0043016,9
RTS0043018,4
RTS0043019,2
RTS0043020,6
RTS0043021,1
RTS0043022,9
RTS0043023,6
RTS0043024,1
RTS0043026,1
RTS0043027,3
RTS0043028,7
RTS0043029,2
RTS0043030,4
RTS0043031,3
RTS0043033,6
RTS0043034,2
RTS0043035,2
RTS0043036,4
RTS0043037,3
RTS0043038,1
RTS0043039,1
RTS0043040,2
RTS0043041,4
RTS0043042,8
RTS0043043,1
RTS0043044,2
RTS0043045,1
RTS0043046,7
RTS0043047,3
RTS0043048,2
RTS0043049,5
RTS0043050,8
RTS0043051,4
RTS0043052,10
RTS0043053,8
RTS0043054,5
RTS0043055,5
RTS0043056,6
RTS0043057,4
RTS0043058,4
RTS0043059,7
RTS0043060,10
RTS0043061,4
RTS0043062,5
RTS0043063,2
RTS0043064,3
RTS0043065,1
RTS0043066,2
RTS0043068,9
RTS0043069,3
RTS0043070,2
RTS0043071,9
RTS0043072,3
RTS0043073,3
RTS0043074,5
RTS0043075,8
RTS0043077,1
RTS0043079,5
RTS0043080,4
RTS0043081,8
RTS0043082,9
RTS0043083,3
RTS0043084,2
RTS0043085,4
RTS0043087,3
RTS0043088,5
RTS0043089,5
RTS0043090,7
RTS0043091,1
RTS0043092,8
RTS0043093,2
RTS0043094,2
RTS0043095,3
RTS0043096,1
RTS0043097,5
RTS0043098,6
RTS0043099,6
RTS0043100,1
RTS0043101,5
RTS0043103,6
RTS0043104,2
RTS0043105,2
RTS0043107,2
RTS0043108,6
RTS0043109,2
RTS0043110,13
RTS0043111,3
RTS0043112,7
RTS0043114,3
RTS0043115,3
RTS0043116,5
RTS0043117,2
RTS0043118,1
RTS0043119,2
RTS0043121,2
RTS0043122,3
RTS0043123,4
RTS0043124,3
RTS0043125,5
RTS0043126,3
RTS0043127,1
RTS0043128,1
RTS0043129,1
RTS0043130,2
RTS0043132,2
RTS0043133,4
RTS0043134,7
RTS0043135,6
RTS0043136,1
RTS0043137,4
RTS0043138,3
RTS0043139,10
RTS0043140,2
RTS0043141,7
RTS0043142,5
RTS0043143,2
RTS0043144,4
RTS0043145,2
RTS0043146,1
RTS0043148,6
RTS0043149,2
RTS0043150,7
RTS0043151,1
RTS0043152,5
RTS0043153,7
RTS0043154,1
RTS0043155,8
RTS0043156,9
RTS0043160,1
RTS0043161,2
RTS0043162,4
RTS0043163,3
RTS0043164,7
RTS0043165,2
RTS0043167,5
RTS0043168,4
RTS0043169,8
RTS0043170,3
RTS0043171,10
RTS0043172,2
RTS0043173,2
RTS0043174,5
RTS0043175,6
RTS0043176,2
RTS0043178,1
RTS0043179,4
RTS0043180,2
RTS0043181,5
RTS0043183,8
RTS0043184,4
RTS0043185,4
RTS0043186,4
RTS0043187,3
RTS0043188,6
RTS0043189,5
RTS0043190,7
RTS0043191,3
RTS0043192,5
RTS0043193,8
RTS0043194,2
RTS0043195,1
RTS0043196,2
RTS0043197,8
RTS0043198,9
RTS0043200,7
RTS0043201,8
RTS0043202,3
RTS0043203,5
RTS0043204,1
RTS0043205,5
RTS0043206,10
RTS0043207,4
RTS0043208,5
RTS0043209,3
RTS0043210,10
RTS0043211,2
RTS0043212,4
RTS0043213,12
RTS0043214,7
RTS0043215,3
RTS0043216,7
RTS0043217,2
RTS0043218,1
RTS0043219,11
RTS0043220,6
RTS0043221,3
RTS0043222,6
RTS0043223,2
RTS0043224,12
RTS0043225,7
RTS0043226,6
RTS0043227,5
RTS0043228,1
RTS0043229,10
RTS0043230,6
RTS0043231,1
RTS0043232,1
RTS0043233,1
RTS0043234,6
RTS0043235,9
RTS0043236,2
RTS0043237,14
RTS0043239,2
RTS0043240,4
RTS0043241,5
RTS0043242,2
RTS0043243,3
RTS0043244,5
RTS0043245,2
RTS0043246,1
RTS0043247,5
RTS0043248,3
RTS0043249,2
RTS0043250,3
RTS0043251,5
RTS0043252,2
RTS0043253,3
RTS0043255,2
RTS0043257,1
RTS0043258,2
RTS0043260,2
RTS0043261,7
RTS0043263,3
RTS0043264,3
RTS0043265,6
RTS0043266,6
RTS0043267,2
RTS0043268,5
RTS0043269,1
RTS0043270,9
RTS0043271,2
RTS0043272,2
RTS0043273,8
RTS0043274,7
RTS0043275,3
RTS0043276,3
RTS0043277,5
RTS0043278,3
RTS0043279,3
RTS0043280,2
RTS0043281,6
RTS0043282,7
RTS0043283,5
RTS0043284,2
RTS0043285,1
RTS0043286,3
RTS0043287,8
RTS0043288,4
RTS0043289,4
RTS0043290,3
RTS0043291,4
RTS0043292,3
RTS0043293,1
RTS0043294,4
RTS0043295,4
RTS0043296,3
RTS0043297,4
RTS0043299,5
RTS0043300,2
RTS0043301,5
RTS0043302,4
RTS0043303,4
RTS0043304,1
RTS0043305,3
RTS0043306,13
RTS0043308,2
RTS0043309,9
RTS0043310,2
RTS0043311,7
RTS0043312,1
RTS0043313,3
RTS0043314,5
RTS0043315,2
RTS0043316,8
RTS0043317,9
RTS0043318,3
RTS0043319,3
RTS0043320,1
RTS0043322,3
RTS0043323,6
RTS0043324,3
RTS0043325,3
RTS0043326,5
RTS0043327,5
RTS0043329,8
RTS0043330,5
RTS0043331,2
RTS0043332,1
RTS0043333,3
RTS0043334,1
RTS0043335,2
RTS0043336,3
RTS0043337,1
RTS0043338,10
RTS0043339,8
RTS0043340,8
RTS0043341,7
RTS0043342,7
RTS0043343,10
RTS0043344,2
RTS0043345,4
RTS0043346,2
RTS0043347,8
RTS0043348,1
RTS0043349,2
RTS0043350,4
RTS0043351,6
RTS0043352,5
RTS0043353,5
RTS0043354,2
RTS0043355,2
RTS0043356,2
RTS0043357,1
RTS0043358,5
RTS0043359,2
RTS0043360,6
RTS0043361,8
RTS0043362,3
RTS0043363,1
RTS0043364,11
RTS0043365,6
RTS0043366,3
RTS0043367,4
RTS0043368,6
RTS0043369,3
RTS0043370,9
RTS0043371,1
RTS0043373,6
RTS0043374,3
RTS0043375,8
RTS0043376,4
RTS0043377,6
RTS0043378,10
RTS0043379,3
RTS0043380,5
RTS0043381,6
RTS0043382,3
RTS0043383,4
RTS0043384,7
RTS0043385,2
RTS0043387,5
RTS0043388,3
RTS0043389,1
RTS0043391,4
RTS0043392,12
RTS0043393,4
RTS0043394,4
RTS0043395,1
RTS0043396,5
RTS0043397,1
RTS0043398,4
RTS0043399,6
RTS0043400,6
RTS0043401,2
RTS0043402,2
RTS0043403,7
RTS0043404,8
RTS0043405,7
RTS0043406,6
RTS0043407,1
RTS0043408,6
RTS0043409,4
RTS0043410,3
RTS0043411,1
RTS0043412,2
RTS0043413,4
RTS0043414,1
RTS0043415,10
RTS0043416,3
RTS0043417,3
RTS0043418,2
RTS0043419,5
RTS0043420,3
RTS0043421,7
RTS0043423,7
RTS0043424,2
RTS0043425,4
RTS0043427,3
RTS0043428,4
RTS0043429,3
RTS0043431,7
RTS0043432,5
RTS0043433,2
RTS0043434,2
RTS0043435,5
RTS0043436,2
RTS0043437,1
RTS0043438,7
RTS0043439,7
RTS0043440,3
RTS0043441,2
RTS0043442,3
RTS0043443,7
RTS0043444,5
RTS0043445,4
RTS0043446,2
RTS0043447,7
RTS0043448,4
RTS0043449,6
RTS0043450,1
RTS0043451,3
RTS0043452,1
RTS0043453,1
RTS0043454,8
RTS0043455,12
RTS0043456,5
RTS0043457,8
RTS0043458,1
RTS0043459,1
RTS0043460,1
RTS0043461,3
RTS0043462,2
RTS0043463,2
RTS0043465,4
RTS0043466,1
RTS0043467,2
RTS0043468,4
RTS0043469,4
RTS0043470,10
RTS0043471,3
RTS0043472,5
RTS0043474,9
RTS0043475,5
RTS0043476,11
RTS0043477,4
RTS0043478,10
RTS0043480,4
RTS0043481,4
RTS0043482,3
RTS0043483,5
RTS0043484,5
RTS0043485,5
RTS0043486,6
RTS0043487,8
RTS0043488,5
RTS0043489,8
RTS0043490,3
RTS0043491,1
RTS0043492,3
RTS0043493,7
RTS0043494,6
RTS0043495,2
RTS0043496,4
RTS0043497,4
RTS0043498,3
RTS0043499,4
RTS0043500,7
RTS0043501,3
RTS0043502,4
RTS0043505,3
RTS0043506,3
RTS0043507,12
RTS0043508,8
RTS0043509,3
RTS0043510,1
RTS0043511,4
RTS0043512,4
RTS0043513,2
RTS0043514,1
RTS0043515,5
RTS0043516,2
RTS0043517,8
RTS0043518,3
RTS0043521,3
RTS0043522,3
RTS0043523,3
RTS0043524,1
RTS0043525,5
RTS0043526,3
RTS0043527,3
RTS0043528,5
RTS0043529,3
RTS0043530,2
RTS0043531,11
RTS0043532,4
RTS0043533,1
RTS0043534,2
RTS0043535,4
RTS0043536,4
RTS0043537,3
RTS0043538,7
RTS0043539,5
RTS0043540,2
RTS0043541,7
RTS0043543,3
RTS0043544,5
RTS0043545,2
RTS0043546,4
RTS0043548,5
RTS0043549,2
RTS0043550,1
RTS0043551,1
RTS0043552,3
RTS0043553,3
RTS0043554,8
RTS0043555,6
RTS0043556,3
RTS0043557,6
RTS0043558,5
RTS0043559,3
RTS0043560,3
RTS0043561,1
RTS0043562,2
RTS0043563,9
RTS0043564,6
RTS0043565,4
RTS0043566,4
RTS0043567,5
RTS0043568,6
RTS0043569,3
RTS0043570,5
RTS0043571,8
RTS0043572,7
RTS0043573,4
RTS0043574,5
RTS0043575,5
RTS0043576,1
RTS0043577,7
RTS0043578,4
RTS0043579,5
RTS0043580,4
RTS0043581,5
RTS0043582,3
RTS0043583,9
RTS0043584,5
RTS0043585,9
RTS0043586,4
RTS0043587,1
RTS0043588,5
RTS0043589,6
RTS0043591,7
RTS0043592,2
RTS0043593,3
RTS0043594,7
RTS0043595,9
RTS0043596,4
RTS0043597,6
RTS0043598,1
RTS0043600,2
RTS0043601,3
RTS0043602,3
RTS0043603,2
RTS0043604,6
RTS0043605,4
RTS0043606,4
RTS0043607,7
RTS0043608,3
RTS0043609,4
RTS0043610,2
RTS0043611,4
RTS0043612,7
RTS0043613,2
RTS0043615,2
RTS0043616,1
RTS0043617,2
RTS0043618,5
RTS0043619,4
RTS0043620,6
RTS0043621,8
RTS0043622,3
RTS0043623,2
RTS0043624,1
RTS0043625,2
RTS0043626,6
RTS0043627,2
RTS0043630,7
RTS0043631,5
RTS0043632,6
RTS0043634,1
RTS0043635,7
RTS0043636,2
RTS0043637,4
RTS0043638,2
RTS0043639,1
RTS0043640,2
RTS0043641,6
RTS0043642,5
RTS0043643,2
RTS0043644,7
RTS0043645,8
RTS0043646,4
RTS0043647,1
RTS0043648,4
RTS0043649,5
RTS0043650,6
RTS0043651,5
RTS0043652,3
RTS0043653,4
RTS0043654,6
RTS0043655,7
RTS0043656,5
RTS0043657,2
RTS0043658,2
RTS0043659,8
RTS0043660,11
RTS0043661,4
RTS0043663,5
RTS0043664,3
RTS0043665,4
RTS0043666,4
RTS0043667,2
RTS0043668,6
RTS0043669,5
RTS0043670,5
RTS0043671,9
RTS0043672,2
RTS0043673,4
RTS0043674,2
RTS0043675,6
RTS0043676,4
RTS0043677,2
RTS0043678,1
RTS0043679,7
RTS0043680,7
RTS0043681,9
RTS0043682,3
RTS0043683,4
RTS0043684,2
RTS0043685,5
RTS0043686,2
RTS0043687,6
RTS0043688,6
RTS0043689,2
RTS0043690,2
RTS0043691,4
RTS0043692,9
RTS0043694,6
RTS0043695,2
RTS0043696,7
RTS0043697,5
RTS0043698,1
RTS0043699,1
RTS0043700,2
RTS0043701,1
RTS0043702,6
RTS0043703,2
RTS0043704,7
RTS0043705,1
RTS0043706,8
RTS0043707,4
RTS0043708,2
RTS0043709,2
RTS0043710,1
RTS0043711,10
RTS0043712,7
RTS0043713,5
RTS0043714,5
RTS0043715,3
RTS0043716,5
RTS0043717,8
RTS0043718,1
RTS0043719,4
RTS0043720,5
RTS0043721,6
RTS0043722,11
RTS0043723,1
RTS0043724,6
RTS0043725,2
RTS0043726,1
RTS0043727,4
RTS0043728,1
RTS0043729,4
RTS0043730,4
RTS0043731,3
RTS0043732,6
RTS0043734,7
RTS0043735,6
RTS0043736,4
RTS0043737,1
RTS0043738,1
RTS0043739,3
RTS0043740,3
RTS0043741,6
RTS0043742,2
RTS0043743,3
RTS0043744,5
RTS0043745,4
RTS0043746,8
RTS0043747,3
RTS0043749,1
RTS0043750,4
RTS0043751,4
RTS0043752,1
RTS0043753,8
RTS0043754,7
RTS0043755,12
RTS0043756,1
RTS0043757,2
RTS0043758,3
RTS0043759,3
RTS0043760,8
RTS0043761,15
RTS0043762,1
RTS0043763,7
RTS0043764,3
RTS0043765,4
RTS0043766,4
RTS0043767,2
RTS0043768,6
RTS0043769,2
RTS0043770,2
RTS0043771,1
RTS0043772,4
RTS0043773,1
RTS0043774,5
RTS0043775,1
RTS0043776,1
RTS0043777,3
RTS0043778,1
RTS0043779,4
RTS0043780,2
RTS0043781,5
RTS0043782,5
RTS0043783,2
RTS0043784,3
RTS0043785,4
RTS0043786,2
RTS0043787,2
RTS0043788,6
RTS0043789,2
RTS0043790,1
RTS0043791,2
RTS0043792,1
RTS0043793,5
RTS0043794,2
RTS0043795,2
RTS0043797,4
RTS0043798,9
RTS0043799,7
RTS0043800,2
RTS0043801,9
RTS0043802,2
RTS0043803,5
RTS0043804,3
RTS0043805,3
RTS0043806,7
RTS0043807,1
RTS0043808,1
RTS0043809,8
RTS0043810,10
RTS0043811,7
RTS0043812,3
RTS0043813,1
RTS0043814,4
RTS0043816,3
RTS0043817,3
RTS0043818,2
RTS0043819,3
RTS0043821,4
RTS0043822,1
RTS0043823,5
RTS0043824,1
RTS0043825,3
RTS0043826,3
RTS0043827,8
RTS0043828,4
RTS0043829,4
RTS0043830,3
RTS0043833,3
RTS0043834,4
RTS0043835,1
RTS0043836,3
RTS0043837,6
RTS0043838,8
RTS0043839,6
RTS0043840,2
RTS0043842,6
RTS0043843,2
RTS0043847,2
RTS0043848,7
RTS0043849,7
RTS0043850,10
RTS0043851,2
RTS0043852,1
RTS0043853,5
RTS0043854,9
RTS0043856,4
RTS0043857,4
RTS0043858,4
RTS0043859,6
RTS0043860,12
RTS0043861,1
RTS0043862,17
RTS0043863,6
RTS0043864,4
RTS0043865,9
RTS0043866,4
RTS0043867,4
RTS0043868,5
RTS0043869,1
RTS0043870,3
RTS0043871,6
RTS0043872,1
RTS0043873,10
RTS0043874,1
RTS0043875,6
RTS0043877,1
RTS0043878,5
RTS0043879,2
RTS0043880,4
RTS0043881,9
RTS0043882,1
RTS0043883,17
RTS0043884,2
RTS0043885,4
RTS0043886,2
RTS0043887,4
RTS0043888,3
RTS0043889,1
RTS0043890,8
RTS0043891,7
RTS0043892,7
RTS0043893,7
RTS0043894,18
RTS0043895,10
RTS0043896,4
RTS0043897,5
RTS0043898,3
RTS0043899,6
RTS0043900,4
RTS0043901,4
RTS0043902,6
RTS0043904,2
RTS0043905,4
RTS0043906,2
RTS0043907,1
RTS0043908,2
RTS0043909,11
RTS0043910,8
RTS0043911,2
RTS0043912,10
RTS0043913,7
RTS0043914,4
RTS0043915,2
RTS0043916,3
RTS0043917,3
RTS0043918,3
RTS0043919,4
RTS0043920,9
RTS0043921,6
RTS0043922,8
RTS0043923,5
RTS0043924,3
RTS0043925,4
RTS0043926,2
RTS0043927,6
RTS0043928,8
RTS0043930,5
RTS0043931,5
RTS0043932,4
RTS0043933,7
RTS0043934,3
RTS0043935,2
RTS0043936,4
RTS0043937,2
RTS0043938,2
RTS0043939,2
RTS0043940,6
RTS0043941,4
RTS0043943,3
RTS0043944,4
RTS0043945,5
RTS0043946,4
RTS0043947,3
RTS0043948,3
RTS0043951,2
RTS0043954,4
RTS0043955,1
RTS0043956,1
RTS0043957,5
RTS0043958,5
RTS0043959,5
RTS0043960,1
RTS0043962,1
RTS0043963,2
RTS0043965,3
RTS0043966,8
RTS0043967,5
RTS0043968,1
RTS0043969,3
RTS0043970,3
RTS0043971,6
RTS0043972,5
RTS0043973,1
RTS0043974,3
RTS0043975,6
RTS0043976,2
RTS0043977,3
RTS0043978,4
RTS0043979,5
RTS0043980,2
RTS0043981,5
RTS0043982,8
RTS0043983,10
RTS0043984,9
RTS0043985,1
RTS0043986,3
RTS0043987,2
RTS0043989,3
RTS0043990,1
RTS0043991,3
RTS0043994,1
RTS0043996,3
RTS0043997,1
RTS0043998,3
RTS0043999,5
RTS0044000,4
RTS0044001,14
RTS0044002,6
RTS0044003,5
RTS0044005,4
RTS0044006,1
RTS0044007,3
RTS0044008,4
RTS0044009,6
RTS0044010,3
RTS0044011,5
RTS0044012,7
RTS0044013,3
RTS0044014,2
RTS0044015,3
RTS0044016,5
RTS0044017,3
RTS0044018,6
RTS0044019,3
RTS0044020,4
RTS0044021,5
RTS0044022,5
RTS0044023,3
RTS0044024,5
RTS0044025,3
RTS0044026,5
RTS0044027,5
RTS0044029,4
RTS0044030,4
RTS0044031,1
RTS0044032,5
RTS0044034,3
RTS0044035,4
RTS0044036,2
RTS0044037,6
RTS0044038,1
RTS0044039,5
RTS0044040,3
RTS0044041,3
RTS0044042,2
RTS0044043,1
RTS0044044,2
RTS0044045,5
RTS0044047,9
RTS0044048,4
RTS0044050,1
RTS0044051,5
RTS0044052,4
RTS0044053,3
RTS0044054,3
RTS0044055,3
RTS0044056,4
RTS0044057,3
RTS0044059,2
RTS0044060,1
RTS0044061,2
RTS0044062,3
RTS0044063,6
RTS0044064,7
RTS0044065,5
RTS0044067,5
RTS0044068,3
RTS0044069,5
RTS0044070,1
RTS0044071,1
RTS0044072,6
RTS0044073,6
RTS0044074,3
RTS0044075,7
RTS0044076,4
RTS0044077,7
RTS0044078,2
RTS0044079,7
RTS0044080,7
RTS0044081,3
RTS0044082,7
RTS0044083,6
RTS0044084,1
RTS0044085,2
RTS0044086,3
RTS0044088,8
RTS0044089,2
RTS0044090,9
RTS0044091,1
RTS0044092,3
RTS0044094,4
RTS0044095,6
RTS0044096,6
RTS0044097,1
RTS0044098,3
RTS0044099,2
RTS0044101,9
RTS0044102,1
RTS0044103,1
RTS0044104,8
RTS0044105,2
RTS0044106,2
RTS0044107,2
RTS0044108,5
RTS0044109,12
RTS0044111,7
RTS0044112,2
RTS0044113,6
RTS0044114,6
RTS0044115,3
RTS0044116,1
RTS0044117,6
RTS0044118,7
RTS0044119,1
RTS0044120,6
RTS0044121,3
RTS0044122,1
RTS0044123,6
RTS0044124,3
RTS0044125,7
RTS0044126,5
RTS0044127,1
RTS0044128,1
RTS0044130,2
RTS0044131,2
RTS0044132,4
RTS0044133,2
RTS0044135,4
RTS0044136,9
RTS0044137,5
RTS0044138,5
RTS0044139,7
RTS0044140,6
RTS0044141,6
RTS0044142,1
RTS0044143,11
RTS0044144,9
RTS0044145,3
RTS0044146,2
RTS0044147,5
RTS0044148,1
RTS0044151,8
RTS0044152,2
RTS0044153,1
RTS0044154,3
RTS0044155,7
RTS0044157,3
RTS0044158,3
RTS0044159,9
RTS0044160,5
RTS0044161,3
RTS0044162,4
RTS0044163,8
RTS0044164,9
RTS0044165,3
RTS0044166,8
RTS0044167,7
RTS0044168,3
RTS0044169,3
RTS0044170,1
RTS0044171,2
RTS0044173,4
RTS0044174,4
RTS0044175,1
RTS0044176,5
RTS0044177,5
RTS0044178,4
RTS0044181,5
RTS0044182,6
RTS0044183,8
RTS0044184,1
RTS0044185,1
RTS0044186,10
RTS0044187,1
RTS0044188,8
RTS0044189,3
RTS0044190,3
RTS0044191,5
RTS0044192,2
RTS0044193,2
RTS0044194,5
RTS0044195,4
RTS0044197,3
RTS0044198,4
RTS0044199,5
RTS0044200,2
RTS0044206,13
RTS0044207,6
RTS0044208,9
RTS0044209,4
RTS0044210,4
RTS0044212,5
RTS0044213,2
RTS0044214,4
RTS0044215,3
RTS0044216,4
RTS0044217,3
RTS0044218,8
RTS0044219,6
RTS0044220,5
RTS0044221,5
RTS0044222,6
RTS0044223,6
RTS0044224,3
RTS0044225,1
RTS0044226,2
RTS0044227,1
RTS0044228,5
RTS0044229,2
RTS0044231,7
RTS0044232,1
RTS0044233,2
RTS0044236,2
RTS0044237,1
RTS0044239,5
RTS0044240,3
RTS0044241,4
RTS0044242,6
RTS0044243,2
RTS0044244,3
RTS0044245,4
RTS0044246,5
RTS0044247,2
RTS0044248,5
RTS0044249,5
RTS0044250,4
RTS0044251,3
RTS0044252,5
RTS0044253,5
RTS0044254,4
RTS0044255,3
RTS0044256,3
RTS0044257,8
RTS0044258,6
RTS0044259,4
RTS0044260,6
RTS0044261,3
RTS0044262,1
RTS0044263,5
RTS0044264,8
RTS0044265,5
RTS0044266,6
RTS0044267,3
RTS0044268,2
RTS0044269,6
RTS0044270,6
RTS0044272,4
RTS0044273,7
RTS0044274,7
RTS0044275,6
RTS0044277,4
RTS0044278,3
RTS0044279,3
RTS0044280,1
RTS0044281,10
RTS0044282,2
RTS0044283,20
RTS0044284,4
RTS0044285,5
RTS0044286,3
RTS0044287,4
RTS0044288,2
RTS0044289,4
RTS0044290,1
RTS0044291,3
RTS0044292,5
RTS0044293,1
RTS0044294,7
RTS0044295,1
RTS0044296,2
RTS0044297,2
RTS0044298,4
RTS0044299,2
RTS0044300,1
RTS0044301,1
RTS0044302,4
RTS0044303,4
RTS0044304,6
RTS0044305,11
RTS0044306,5
RTS0044307,4
RTS0044308,8
RTS0044309,4
RTS0044310,7
RTS0044311,4
RTS0044312,2
RTS0044313,6
RTS0044314,3
RTS0044315,6
RTS0044317,3
RTS0044318,3
RTS0044319,3
RTS0044320,3
RTS0044321,4
RTS0044322,7
RTS0044323,3
RTS0044324,3
RTS0044325,5
RTS0044326,1
RTS0044328,3
RTS0044329,7
RTS0044330,1
RTS0044331,2
RTS0044333,5
RTS0044334,4
RTS0044335,7
RTS0044337,5
RTS0044338,7
RTS0044339,4
RTS0044340,1
RTS0044341,1
RTS0044342,4
RTS0044343,1
RTS0044344,5
RTS0044345,4
RTS0044346,3
RTS0044347,5
RTS0044348,4
RTS0044350,5
RTS0044352,1
RTS0044353,5
RTS0044354,7
RTS0044355,3
RTS0044356,4
RTS0044357,2
RTS0044358,6
RTS0044359,3
RTS0044360,9
RTS0044361,1
RTS0044362,5
RTS0044363,7
RTS0044364,1
RTS0044365,1
RTS0044366,5
RTS0044367,1
RTS0044368,7
RTS0044370,5
RTS0044371,3
RTS0044372,7
RTS0044373,5
RTS0044374,4
RTS0044375,4
RTS0044377,8
RTS0044378,3
RTS0044379,5
RTS0044380,5
RTS0044381,3
RTS0044382,2
RTS0044383,3
RTS0044384,3
RTS0044385,2
RTS0044386,5
RTS0044387,1
RTS0044388,3
RTS0044389,3
RTS0044390,1
RTS0044391,1
RTS0044392,2
RTS0044393,9
RTS0044394,6
RTS0044395,2
RTS0044396,1
RTS0044397,3
RTS0044399,6
RTS0044400,5
RTS0044401,2
RTS0044402,6
RTS0044403,2
RTS0044404,2
RTS0044405,2
RTS0044406,7
RTS0044407,8
RTS0044408,6
RTS0044409,6
RTS0044410,9
RTS0044412,6
RTS0044413,6
RTS0044414,1
RTS0044415,5
RTS0044416,3
RTS0044417,2
RTS0044418,2
RTS0044419,3
RTS0044420,6
RTS0044421,10
RTS0044422,1
RTS0044423,4
RTS0044424,3
RTS0044425,4
RTS0044426,7
RTS0044427,4
RTS0044428,1
RTS0044429,8
RTS0044430,4
RTS0044431,6
RTS0044432,2
RTS0044433,4
RTS0044434,5
RTS0044435,6
RTS0044436,7
RTS0044438,6
RTS0044440,5
RTS0044441,8
RTS0044442,7
RTS0044443,7
RTS0044444,9
RTS0044445,5
RTS0044446,3
RTS0044447,4
RTS0044448,2
RTS0044449,7
RTS0044450,2
RTS0044451,6
RTS0044452,5
RTS0044453,5
RTS0044454,4
RTS0044455,8
RTS0044456,1
RTS0044458,3
RTS0044459,2
RTS0044460,7
RTS0044462,5
RTS0044463,5
RTS0044464,7
RTS0044465,1
RTS0044466,3
RTS0044467,5
RTS0044468,1
RTS0044469,4
RTS0044470,4
RTS0044471,4
RTS0044472,11
RTS0044473,3
RTS0044474,3
RTS0044475,7
RTS0044477,11
RTS0044478,2
RTS0044479,2
RTS0044480,1
RTS0044481,7
RTS0044482,4
RTS0044483,1
RTS0044484,5
RTS0044485,4
RTS0044486,8
RTS0044487,1
RTS0044488,2
RTS0044489,3
RTS0044490,2
RTS0044491,2
RTS0044492,2
RTS0044493,6
RTS0044494,3
RTS0044495,7
RTS0044496,8
RTS0044497,5
RTS0044498,4
RTS0044499,3
RTS0044500,2
RTS0044502,4
RTS0044503,6
RTS0044504,4
RTS0044505,5
RTS0044506,3
RTS0044507,2
RTS0044508,3
RTS0044510,2
RTS0044511,4
RTS0044512,3
RTS0044513,9
RTS0044514,1
RTS0044515,10
RTS0044516,6
RTS0044517,7
RTS0044519,2
RTS0044520,2
RTS0044521,1
RTS0044522,1
RTS0044523,1
RTS0044524,9
RTS0044526,2
RTS0044527,6
RTS0044528,8
RTS0044530,5
RTS0044531,5
RTS0044532,1
RTS0044533,3
RTS0044534,3
RTS0044535,3
RTS0044537,6
RTS0044538,3
RTS0044539,1
RTS0044540,2
RTS0044541,4
RTS0044542,4
RTS0044543,2
RTS0044544,2
RTS0044545,2
RTS0044546,5
RTS0044547,4
RTS0044548,8
RTS0044550,1
RTS0044551,4
RTS0044552,7
RTS0044553,2
RTS0044554,5
RTS0044555,8
RTS0044556,5
RTS0044557,3
RTS0044558,5
RTS0044559,2
RTS0044560,4
RTS0044561,3
RTS0044562,3
RTS0044563,3
RTS0044564,4
RTS0044565,10
RTS0044566,9
RTS0044569,2
RTS0044570,13
RTS0044571,7
RTS0044572,4
RTS0044573,3
RTS0044574,1
RTS0044575,7
RTS0044576,3
RTS0044577,3
RTS0044578,5
RTS0044579,4
RTS0044580,3
RTS0044581,3
RTS0044582,2
RTS0044583,4
RTS0044584,1
RTS0044585,4
RTS0044586,2
RTS0044587,7
RTS0044588,2
RTS0044589,4
RTS0044590,4
RTS0044591,2
RTS0044592,4
RTS0044593,2
RTS0044594,1
RTS0044595,4
RTS0044597,5
RTS0044598,6
RTS0044599,1
RTS0044600,8
RTS0044601,1
RTS0044602,7
RTS0044603,4
RTS0044604,3
RTS0044605,1
RTS0044606,5
RTS0044607,2
RTS0044608,3
RTS0044609,2
RTS0044610,4
RTS0044611,2
RTS0044612,5
RTS0044613,13
RTS0044614,4
RTS0044615,3
RTS0044616,5
RTS0044617,6
RTS0044618,1
RTS0044619,6
RTS0044620,4
RTS0044621,3
RTS0044622,1
RTS0044623,3
RTS0044624,2
RTS0044625,1
RTS0044627,6
RTS0044628,7
RTS0044630,4
RTS0044631,6
RTS0044632,6
RTS0044633,5
RTS0044634,1
RTS0044636,4
RTS0044637,5
RTS0044638,9
RTS0044639,8
RTS0044640,1
RTS0044641,5
RTS0044642,10
RTS0044643,4
RTS0044644,4
RTS0044645,1
RTS0044646,4
RTS0044647,7
RTS0044648,6
RTS0044649,1
RTS0044650,4
RTS0044651,3
RTS0044652,8
RTS0044653,1
RTS0044654,2
RTS0044655,8
RTS0044656,4
RTS0044657,3
RTS0044658,2
RTS0044659,8
RTS0044660,2
RTS0044661,6
RTS0044662,5
RTS0044663,4
RTS0044664,2
RTS0044665,3
RTS0044666,10
RTS0044667,3
RTS0044668,1
RTS0044669,7
RTS0044670,7
RTS0044671,3
RTS0044672,8
RTS0044673,3
RTS0044674,6
RTS0044675,6
RTS0044676,9
RTS0044677,2
RTS0044678,6
RTS0044679,4
RTS0044680,4
RTS0044681,4
RTS0044682,3
RTS0044683,10
RTS0044685,3
RTS0044686,3
RTS0044687,6
RTS0044689,2
RTS0044690,6
RTS0044691,1
RTS0044692,12
RTS0044693,3
RTS0044694,1
RTS0044695,6
RTS0044696,4
RTS0044697,2
RTS0044698,3
RTS0044699,8
RTS0044700,1
RTS0044701,8
RTS0044702,6
RTS0044703,5
RTS0044704,4
RTS0044705,1
RTS0044706,3
RTS0044707,2
RTS0044708,4
RTS0044709,7
RTS0044710,1
RTS0044711,1
RTS0044712,2
RTS0044714,3
RTS0044716,2
RTS0044717,7
RTS0044718,1
RTS0044719,4
RTS0044720,6
RTS0044721,2
RTS0044722,2
RTS0044725,2
RTS0044726,1
RTS0044727,5
RTS0044728,3
RTS0044729,8
RTS0044730,5
RTS0044731,4
RTS0044732,2
RTS0044733,1
RTS0044734,3
RTS0044735,3
RTS0044737,4
RTS0044739,5
RTS0044740,1
RTS0044741,1
RTS0044742,2
RTS0044743,2
RTS0044744,5
RTS0044745,4
RTS0044747,2
RTS0044748,2
RTS0044749,5
RTS0044750,1
RTS0044751,1
RTS0044752,8
RTS0044753,6
RTS0044754,3
RTS0044755,5
RTS0044756,7
RTS0044757,4
RTS0044758,9
RTS0044759,3
RTS0044760,4
RTS0044761,5
RTS0044762,1
RTS0044764,2
RTS0044765,8
RTS0044767,4
RTS0044768,7
RTS0044769,6
RTS0044770,1
RTS0044771,5
RTS0044772,3
RTS0044773,4
RTS0044774,4
RTS0044775,6
RTS0044776,3
RTS0044777,1
RTS0044778,8
RTS0044779,2
RTS0044780,4
RTS0044781,1
RTS0044782,2
RTS0044783,1
RTS0044784,2
RTS0044785,3
RTS0044786,4
RTS0044787,8
RTS0044788,5
RTS0044789,9
RTS0044790,8
RTS0044792,2
RTS0044793,1
RTS0044795,2
RTS0044796,6
RTS0044798,2
RTS0044799,8
RTS0044800,3
RTS0044801,6
RTS0044802,5
RTS0044803,4
RTS0044804,4
RTS0044805,3
RTS0044806,2
RTS0044807,7
RTS0044808,3
RTS0044809,2
RTS0044810,1
RTS0044811,5
RTS0044812,3
RTS0044813,4
RTS0044814,3
RTS0044815,2
RTS0044816,2
RTS0044817,2
RTS0044818,1
RTS0044819,7
RTS0044820,6
RTS0044821,4
RTS0044822,4
RTS0044823,4
RTS0044824,2
RTS0044825,1
RTS0044826,7
RTS0044827,8
RTS0044828,2
RTS0044829,3
RTS0044830,5
RTS0044831,1
RTS0044832,2
RTS0044833,3
RTS0044834,6
RTS0044835,2
RTS0044836,5
RTS0044837,1
RTS0044839,2
RTS0044840,6
RTS0044841,13
RTS0044842,7
RTS0044843,4
RTS0044844,5
RTS0044845,6
RTS0044846,1
RTS0044847,3
RTS0044848,6
RTS0044850,2
RTS0044852,5
RTS0044853,3
RTS0044854,7
RTS0044855,1
RTS0044856,8
RTS0044857,4
RTS0044859,6
RTS0044860,11
RTS0044861,4
RTS0044862,7
RTS0044863,3
RTS0044864,7
RTS0044865,4
RTS0044866,1
RTS0044867,8
RTS0044868,3
RTS0044869,1
RTS0044870,6
RTS0044871,2
RTS0044873,5
RTS0044874,2
RTS0044875,3
RTS0044876,2
RTS0044877,6
RTS0044878,7
RTS0044879,3
RTS0044880,11
RTS0044881,1
RTS0044883,2
RTS0044884,6
RTS0044885,5
RTS0044886,5
RTS0044888,4
RTS0044889,5
RTS0044890,7
RTS0044892,3
RTS0044893,3
RTS0044894,3
RTS0044895,7
RTS0044896,1
RTS0044897,2
RTS0044899,2
RTS0044901,3
RTS0044902,4
RTS0044903,2
RTS0044904,3
RTS0044905,4
RTS0044906,2
RTS0044907,1
RTS0044908,3
RTS0044909,6
RTS0044910,2
RTS0044911,5
RTS0044912,5
RTS0044913,4
RTS0044914,2
RTS0044915,2
RTS0044916,6
RTS0044918,4
RTS0044919,5
RTS0044921,1
RTS0044922,5
RTS0044923,1
RTS0044924,2
RTS0044925,6
RTS0044926,2
RTS0044927,4
RTS0044928,11
RTS0044929,3
RTS0044930,6
RTS0044931,3
RTS0044932,1
RTS0044933,8
RTS0044934,2
RTS0044935,5
RTS0044936,3
RTS0044937,4
RTS0044938,1
RTS0044939,2
RTS0044940,2
RTS0044941,4
RTS0044942,1
RTS0044943,1
RTS0044944,2
RTS0044945,4
RTS0044946,4
RTS0044947,6
RTS0044949,6
RTS0044950,2
RTS0044951,7
RTS0044952,6
RTS0044953,2
RTS0044954,4
RTS0044955,1
RTS0044956,3
RTS0044957,3
RTS0044958,5
RTS0044959,9
RTS0044960,5
RTS0044961,7
RTS0044962,1
RTS0044963,2
RTS0044964,5
RTS0044965,1
RTS0044966,8
RTS0044967,2
RTS0044968,6
RTS0044969,6
RTS0044971,3
RTS0044972,1
RTS0044973,2
RTS0044974,2
RTS0044975,2
RTS0044976,9
RTS0044977,4
RTS0044978,1
RTS0044979,3
RTS0044980,12
RTS0044981,1
RTS0044982,12
RTS0044983,6
RTS0044984,4
RTS0044985,11
RTS0044986,8
RTS0044987,3
RTS0044988,5
RTS0044989,6
RTS0044990,6
RTS0044991,2
RTS0044992,6
RTS0044993,3
RTS0044994,1
RTS0044995,8
RTS0044997,3
RTS0044998,1
RTS0044999,10
RTS0045000,4
RTS0045001,4
RTS0045002,3
RTS0045003,1
RTS0045004,5
RTS0045005,3
RTS0045006,2
RTS0045007,5
RTS0045008,4
RTS0045010,6
RTS0045011,7
RTS0045012,1
RTS0045013,4
RTS0045014,1
RTS0045015,8
RTS0045016,6
RTS0045017,2
RTS0045018,1
RTS0045019,6
RTS0045020,10
RTS0045021,5
RTS0045022,2
RTS0045023,1
RTS0045024,5
RTS0045025,8
RTS0045026,8
RTS0045027,6
RTS0045028,1
RTS0045029,4
RTS0045030,4
RTS0045031,3
RTS0045032,2
RTS0045033,2
RTS0045034,5
RTS0045035,6
RTS0045036,3
RTS0045038,5
RTS0045039,1
RTS0045040,1
RTS0045041,5
RTS0045042,6
RTS0045043,7
RTS0045044,5
RTS0045045,1
RTS0045046,4
RTS0045047,8
RTS0045048,11
RTS0045049,6
RTS0045050,6
RTS0045051,5
RTS0045052,7
RTS0045053,1
RTS0045054,1
RTS0045055,8
RTS0045056,4
RTS0045057,5
RTS0045058,2
RTS0045059,3
RTS0045060,5
RTS0045061,6
RTS0045063,2
RTS0045064,2
RTS0045066,1
RTS0045067,1
RTS0045068,2
RTS0045069,6
RTS0045070,9
RTS0045071,2
RTS0045072,10
RTS0045073,5
RTS0045074,3
RTS0045076,2
RTS0045077,6
RTS0045078,11
RTS0045079,4
RTS0045081,6
RTS0045082,2
RTS0045083,4
RTS0045084,3
RTS0045085,4
RTS0045086,3
RTS0045087,3
RTS0045088,4
RTS0045089,2
RTS0045090,4
RTS0045091,7
RTS0045092,3
RTS0045093,9
RTS0045094,2
RTS0045095,2
RTS0045096,6
RTS0045097,5
RTS0045098,7
RTS0045099,2
RTS0045100,1
RTS0045101,3
RTS0045102,5
RTS0045103,5
RTS0045104,1
RTS0045105,6
RTS0045106,4
RTS0045108,10
RTS0045109,5
RTS0045110,3
RTS0045111,1
RTS0045112,1
RTS0045113,4
RTS0045114,7
RTS0045115,2
RTS0045116,2
RTS0045117,7
RTS0045118,7
RTS0045120,2
RTS0045121,2
RTS0045122,7
RTS0045124,3
RTS0045125,4
RTS0045126,2
RTS0045128,1
RTS0045129,4
RTS0045130,4
RTS0045131,1
RTS0045133,10
RTS0045134,2
RTS0045137,3
RTS0045139,2
RTS0045140,5
RTS0045141,2
RTS0045142,3
RTS0045143,6
RTS0045144,5
RTS0045145,10
RTS0045146,2
RTS0045147,4
RTS0045148,5
RTS0045149,4
RTS0045150,2
RTS0045151,3
RTS0045152,3
RTS0045153,4
RTS0045154,2
RTS0045155,7
RTS0045156,1
RTS0045157,3
RTS0045158,2
RTS0045159,2
RTS0045160,1
RTS0045161,1
RTS0045162,1
RTS0045163,7
RTS0045165,8
RTS0045167,2
RTS0045168,3
RTS0045169,6
RTS0045171,2
RTS0045172,5
RTS0045173,5
RTS0045174,1
RTS0045175,4
RTS0045176,8
RTS0045177,7
RTS0045178,2
RTS0045179,4
RTS0045180,2
RTS0045181,1
RTS0045182,5
RTS0045184,5
RTS0045185,7
RTS0045186,4
RTS0045187,2
RTS0045188,6
RTS0045189,6
RTS0045190,1
RTS0045191,10
RTS0045192,5
RTS0045193,3
RTS0045194,12
RTS0045195,9
RTS0045196,7
RTS0045197,10
RTS0045198,6
RTS0045199,6
RTS0045200,2
RTS0045201,1
RTS0045202,5
RTS0045203,6
RTS0045204,1
RTS0045205,4
RTS0045206,3
RTS0045207,8
RTS0045208,2
RTS0045209,2
RTS0045210,7
RTS0045213,5
RTS0045214,4
RTS0045217,1
RTS0045218,3
RTS0045219,3
RTS0045220,1
RTS0045221,5
RTS0045222,1
RTS0045223,5
RTS0045224,4
RTS0045225,3
RTS0045226,4
RTS0045227,7
RTS0045228,3
RTS0045229,10
RTS0045230,4
RTS0045231,6
RTS0045232,4
RTS0045233,3
RTS0045234,8
RTS0045235,1
RTS0045236,2
RTS0045237,5
RTS0045238,13
RTS0045239,6
RTS0045240,6
RTS0045241,1
RTS0045242,7
RTS0045243,2
RTS0045244,4
RTS0045245,6
RTS0045246,3
RTS0045247,7
RTS0045248,3
RTS0045249,3
RTS0045250,5
RTS0045251,3
RTS0045252,2
RTS0045253,6
RTS0045254,4
RTS0045255,2
RTS0045256,4
RTS0045257,6
RTS0045258,1
RTS0045259,10
RTS0045260,9
RTS0045261,7
RTS0045262,2
RTS0045263,5
RTS0045264,8
RTS0045265,6
RTS0045266,4
RTS0045267,13
RTS0045269,2
RTS0045270,3
RTS0045271,4
RTS0045272,3
RTS0045273,2
RTS0045274,1
RTS0045275,5
RTS0045276,4
RTS0045279,1
RTS0045280,2
RTS0045281,8
RTS0045282,7
RTS0045284,9
RTS0045285,5
RTS0045286,5
RTS0045287,4
RTS0045288,5
RTS0045289,4
RTS0045290,8
RTS0045291,4
RTS0045292,1
RTS0045293,4
RTS0045294,3
RTS0045296,4
RTS0045297,3
RTS0045298,7
RTS0045299,5
RTS0045300,5
RTS0045301,8
RTS0045302,7
RTS0045303,3
RTS0045304,1
RTS0045305,1
RTS0045306,13
RTS0045307,4
RTS0045308,2
RTS0045309,2
RTS0045310,2
RTS0045311,4
RTS0045312,4
RTS0045313,8
RTS0045314,5
RTS0045315,3
RTS0045316,1
RTS0045317,3
RTS0045318,5
RTS0045319,2
RTS0045320,5
RTS0045321,5
RTS0045322,4
RTS0045323,11
RTS0045324,4
RTS0045325,5
RTS0045326,10
RTS0045327,1
RTS0045328,5
RTS0045329,4
RTS0045330,4
RTS0045331,3
RTS0045332,1
RTS0045334,4
RTS0045335,8
RTS0045336,2
RTS0045337,9
RTS0045338,4
RTS0045339,3
RTS0045340,4
RTS0045341,5
RTS0045342,5
RTS0045343,3
RTS0045344,2
RTS0045345,1
RTS0045346,6
RTS0045347,8
RTS0045348,1
RTS0045349,3
RTS0045350,6
RTS0045351,3
RTS0045352,5
RTS0045353,2
RTS0045354,3
RTS0045355,1
RTS0045356,5
RTS0045357,4
RTS0045358,8
RTS0045359,1
RTS0045360,5
RTS0045362,8
RTS0045363,2
RTS0045364,4
RTS0045366,4
RTS0045367,5
RTS0045368,10
RTS0045369,7
RTS0045370,6
RTS0045371,2
RTS0045372,6
RTS0045373,10
RTS0045374,2
RTS0045375,2
RTS0045376,5
RTS0045377,11
RTS0045378,7
RTS0045380,7
RTS0045381,1
RTS0045384,5
RTS0045385,2
RTS0045386,4
RTS0045387,4
RTS0045388,3
RTS0045389,3
RTS0045390,6
RTS0045391,1
RTS0045392,2
RTS0045393,5
RTS0045394,5
RTS0045395,6
RTS0045396,6
RTS0045397,7
RTS0045398,1
RTS0045399,2
RTS0045400,4
RTS0045401,2
RTS0045403,2
RTS0045404,4
RTS0045405,1
RTS0045406,2
RTS0045407,5
RTS0045408,8
RTS0045409,4
RTS0045410,4
RTS0045411,7
RTS0045412,3
RTS0045413,6
RTS0045414,6
RTS0045415,6
RTS0045416,1
RTS0045417,2
RTS0045418,4
RTS0045419,1
RTS0045420,3
RTS0045421,3
RTS0045422,3
RTS0045423,5
RTS0045424,6
RTS0045425,6
RTS0045426,4
RTS0045427,2
RTS0045428,3
RTS0045429,3
RTS0045430,3
RTS0045431,2
RTS0045432,1
RTS0045433,6
RTS0045434,3
RTS0045436,1
RTS0045437,5
RTS0045438,3
RTS0045439,2
RTS0045441,5
RTS0045442,1
RTS0045443,1
RTS0045444,2
RTS0045447,1
RTS0045448,6
RTS0045449,2
RTS0045450,1
RTS0045451,1
RTS0045452,3
RTS0045453,8
RTS0045454,2
RTS0045455,2
RTS0045456,2
RTS0045457,4
RTS0045458,1
RTS0045459,3
RTS0045460,3
RTS0045461,1
RTS0045462,2
RTS0045463,2
RTS0045464,4
RTS0045465,6
RTS0045466,5
RTS0045467,9
RTS0045468,4
RTS0045470,7
RTS0045471,2
RTS0045473,4
RTS0045474,2
RTS0045475,1
RTS0045476,1
RTS0045478,8
RTS0045479,3
RTS0045480,4
RTS0045481,1
RTS0045482,1
RTS0045483,6
RTS0045484,4
RTS0045485,6
RTS0045487,2
RTS0045489,1
RTS0045490,3
RTS0045491,3
RTS0045492,2
RTS0045494,5
RTS0045495,6
RTS0045496,3
RTS0045497,2
RTS0045498,3
RTS0045500,3
RTS0045501,1
RTS0045502,3
RTS0045503,3
RTS0045504,1
RTS0045505,4
RTS0045506,7
RTS0045507,6
RTS0045508,1
RTS0045509,4
RTS0045510,2
RTS0045511,3
RTS0045512,4
RTS0045513,2
RTS0045514,2
RTS0045515,2
RTS0045516,1
RTS0045517,8
RTS0045518,2
RTS0045519,1
RTS0045520,4
RTS0045521,7
RTS0045522,2
RTS0045523,8
RTS0045524,7
RTS0045525,1
RTS0045526,2
RTS0045527,1
RTS0045528,7
RTS0045529,6
RTS0045530,6
RTS0045531,2
RTS0045532,6
RTS0045533,2
RTS0045534,1
RTS0045535,1
RTS0045536,4
RTS0045537,9
RTS0045538,2
RTS0045539,6
RTS0045540,1
RTS0045541,10
RTS0045542,9
RTS0045543,2
RTS0045544,1
RTS0045545,9
RTS0045546,1
RTS0045547,2
RTS0045548,6
RTS0045549,3
RTS0045550,2
RTS0045551,1
RTS0045552,3
RTS0045554,1
RTS0045555,3
RTS0045556,8
RTS0045558,1
RTS0045559,5
RTS0045560,3
RTS0045561,1
RTS0045562,3
RTS0045563,3
RTS0045564,4
RTS0045565,2
RTS0045566,1
RTS0045567,5
RTS0045569,4
RTS0045570,7
RTS0045571,2
RTS0045572,6
RTS0045574,3
RTS0045575,1
RTS0045576,2
RTS0045577,1
RTS0045578,3
RTS0045579,4
RTS0045580,2
RTS0045581,11
RTS0045582,2
RTS0045583,2
RTS0045584,5
RTS0045585,4
RTS0045587,2
RTS0045588,2
RTS0045589,1
RTS0045590,3
RTS0045594,1
RTS0045595,9
RTS0045596,3
RTS0045597,2
RTS0045598,1
RTS0045599,4
RTS0045600,4
RTS0045601,1
RTS0045602,4
RTS0045603,2
RTS0045604,2
RTS0045606,3
RTS0045607,3
RTS0045608,4
RTS0045609,2
RTS0045612,4
RTS0045613,4
RTS0045614,4
RTS0045615,5
RTS0045617,7
RTS0045618,2
RTS0045619,4
RTS0045620,3
RTS0045621,2
RTS0045623,3
RTS0045624,4
RTS0045625,3
RTS0045626,3
RTS0045627,2
RTS0045628,2
RTS0045629,5
RTS0045630,2
RTS0045632,4
RTS0045633,1
RTS0045635,2
RTS0045636,2
RTS0045637,5
RTS0045638,8
RTS0045639,1
RTS0045640,3
RTS0045641,3
RTS0045642,1
RTS0045643,3
RTS0045644,5
RTS0045645,6
RTS0045646,6
RTS0045647,3
RTS0045648,1
RTS0045649,4
RTS0045650,1
RTS0045651,4
RTS0045652,2
RTS0045653,2
RTS0045654,3
RTS0045655,2
RTS0045656,3
RTS0045657,5
RTS0045658,10
RTS0045659,5
RTS0045661,2
RTS0045662,3
RTS0045663,4
RTS0045664,1
RTS0045665,3
RTS0045666,2
RTS0045667,8
RTS0045668,2
RTS0045669,4
RTS0045670,5
RTS0045671,1
RTS0045672,3
RTS0045673,10
RTS0045674,1
RTS0045676,2
RTS0045677,1
RTS0045679,10
RTS0045680,10
RTS0045681,4
RTS0045682,11
RTS0045683,2
RTS0045684,2
RTS0045685,2
RTS0045689,2
RTS0045690,5
RTS0045691,5
RTS0045692,3
RTS0045694,5
RTS0045695,7
RTS0045696,2
RTS0045697,2
RTS0045698,1
RTS0045699,6
RTS0045700,7
RTS0045701,6
RTS0045702,7
RTS0045703,6
RTS0045704,2
RTS0045705,4
RTS0045706,6
RTS0045707,3
RTS0045708,2
RTS0045709,6
RTS0045710,5
RTS0045711,5
RTS0045712,2
RTS0045713,2
RTS0045715,4
RTS0045716,3
RTS0045717,1
RTS0045718,5
RTS0045719,6
RTS0045720,7
RTS0045721,2
RTS0045722,7
RTS0045723,2
RTS0045724,6
RTS0045725,6
RTS0045726,4
RTS0045727,4
RTS0045728,9
RTS0045729,5
RTS0045730,5
RTS0045731,3
RTS0045732,4
RTS0045733,1
RTS0045734,6
RTS0045735,2
RTS0045736,5
RTS0045737,7
RTS0045738,2
RTS0045739,4
RTS0045740,7
RTS0045741,2
RTS0045742,4
RTS0045743,9
RTS0045744,8
RTS0045745,3
RTS0045746,3
RTS0045747,3
RTS0045748,6
RTS0045750,3
RTS0045751,7
RTS0045752,1
RTS0045753,3
RTS0045754,5
RTS0045756,2
RTS0045757,3
RTS0045758,6
RTS0045759,4
RTS0045761,3
RTS0045762,3
RTS0045763,6
RTS0045764,1
RTS0045765,4
RTS0045766,1
RTS0045767,3
RTS0045768,5
RTS0045769,3
RTS0045770,2
RTS0045771,2
RTS0045772,5
RTS0045773,7
RTS0045774,8
RTS0045775,2
RTS0045776,3
RTS0045777,1
RTS0045778,5
RTS0045779,3
RTS0045780,5
RTS0045781,4
RTS0045782,4
RTS0045783,3
RTS0045784,2
RTS0045785,2
RTS0045786,7
RTS0045787,3
RTS0045788,3
RTS0045789,5
RTS0045790,4
RTS0045791,1
RTS0045793,8
RTS0045795,4
RTS0045796,2
RTS0045797,5
RTS0045798,2
RTS0045800,1
RTS0045801,1
RTS0045802,4
RTS0045803,2
RTS0045804,3
RTS0045805,4
RTS0045806,1
RTS0045807,2
RTS0045808,3
RTS0045809,2
RTS0045810,3
RTS0045811,4
RTS0045813,2
RTS0045816,7
RTS0045817,3
RTS0045818,3
RTS0045819,3
RTS0045820,3
RTS0045822,7
RTS0045823,4
RTS0045824,8
RTS0045825,4
RTS0045826,3
RTS0045827,2
RTS0045829,5
RTS0045830,6
RTS0045831,6
RTS0045832,3
RTS0045833,3
RTS0045834,4
RTS0045835,6
RTS0045836,4
RTS0045837,1
RTS0045838,10
RTS0045840,3
RTS0045841,9
RTS0045842,1
RTS0045843,4
RTS0045844,1
RTS0045845,2
RTS0045846,1
RTS0045848,6
RTS0045849,8
RTS0045851,3
RTS0045852,3
RTS0045853,3
RTS0045855,3
RTS0045856,7
RTS0045857,1
RTS0045858,2
RTS0045859,4
RTS0045860,4
RTS0045861,1
RTS0045862,2
RTS0045863,2
RTS0045864,3
RTS0045865,2
RTS0045866,6
RTS0045867,2
RTS0045868,1
RTS0045869,7
RTS0045870,2
RTS0045871,5
RTS0045872,2
RTS0045873,4
RTS0045874,2
RTS0045876,2
RTS0045877,1
RTS0045879,5
RTS0045880,1
RTS0045881,2
RTS0045883,7
RTS0045884,3
RTS0045887,3
RTS0045888,7
RTS0045890,4
RTS0045891,2
RTS0045892,3
RTS0045894,1
RTS0045895,3
RTS0045896,8
RTS0045897,1
RTS0045898,2
RTS0045899,2
RTS0045900,2
RTS0045901,3
RTS0045902,1
RTS0045903,2
RTS0045904,2
RTS0045907,3
RTS0045908,3
RTS0045909,1
RTS0045910,6
RTS0045911,3
RTS0045912,3
RTS0045913,4
RTS0045914,2
RTS0045915,6
RTS0045916,1
RTS0045917,1
RTS0045922,2
RTS0045923,4
RTS0045924,9
RTS0045925,1
RTS0045927,5
RTS0045928,2
RTS0045930,1
RTS0045932,6
RTS0045933,5
RTS0045939,9
RTS0045940,1
RTS0045941,7
RTS0045942,6
RTS0045943,8
RTS0045945,1
RTS0045946,7
RTS0045947,3
RTS0045948,2
RTS0045950,11
RTS0045951,5
RTS0045952,3
RTS0045953,4
RTS0045954,1
RTS0045955,4
RTS0045956,4
RTS0045957,6
RTS0045958,4
RTS0045959,5
RTS0045960,1
RTS0045961,3
RTS0045962,1
RTS0045963,2
RTS0045964,3
RTS0045965,1
RTS0045966,1
RTS0045967,5
RTS0045968,3
RTS0045969,8
RTS0045970,6
RTS0045971,3
RTS0045972,1
RTS0045973,2
RTS0045974,2
RTS0045976,2
RTS0045977,2
RTS0045978,2
RTS0045979,1
RTS0045980,2
RTS0045981,1
RTS0045982,3
RTS0045983,4
RTS0045984,1
RTS0045985,3
RTS0045986,2
RTS0045987,3
RTS0045988,1
RTS0045989,5
RTS0045990,2
RTS0045991,6
RTS0045992,1
RTS0045993,5
RTS0045995,3
RTS0045996,1
RTS0045998,1
RTS0045999,3
RTS0046000,3
RTS0046001,8
RTS0046002,3
RTS0046003,4
RTS0046004,6
RTS0046005,2
RTS0046006,6
RTS0046007,1
RTS0046008,7
RTS0046009,1
RTS0046010,3
RTS0046011,1
RTS0046012,6
RTS0046013,6
RTS0046014,5
RTS0046015,1
RTS0046017,3
RTS0046018,2
RTS0046019,4
RTS0046020,6
RTS0046021,2
RTS0046022,8
RTS0046023,3
RTS0046024,1
RTS0046025,2
RTS0046026,3
RTS0046028,7
RTS0046029,5
RTS0046030,4
RTS0046031,4
RTS0046032,6
RTS0046033,3
RTS0046034,3
RTS0046035,5
RTS0046036,5
RTS0046037,1
RTS0046038,5
RTS0046039,3
RTS0046040,4
RTS0046041,3
RTS0046042,5
RTS0046043,3
RTS0046044,4
RTS0046045,2
RTS0046047,6
RTS0046048,5
RTS0046049,3
RTS0046050,9
RTS0046051,5
RTS0046052,11
RTS0046053,2
RTS0046054,4
RTS0046055,6
RTS0046056,1
RTS0046057,8
RTS0046059,2
RTS0046060,3
RTS0046061,2
RTS0046062,8
RTS0046063,1
RTS0046064,5
RTS0046065,3
RTS0046066,2
RTS0046067,10
RTS0046068,1
RTS0046069,3
RTS0046070,1
RTS0046071,4
RTS0046072,2
RTS0046073,4
RTS0046074,1
RTS0046075,7
RTS0046076,9
RTS0046077,1
RTS0046078,9
RTS0046080,3
RTS0046081,4
RTS0046082,4
RTS0046083,7
RTS0046084,3
RTS0046085,3
RTS0046086,2
RTS0046087,5
RTS0046088,3
RTS0046089,5
RTS0046090,3
RTS0046092,5
RTS0046093,5
RTS0046094,1
RTS0046095,4
RTS0046096,1
RTS0046097,2
RTS0046098,3
RTS0046099,3
RTS0046100,3
RTS0046101,4
RTS0046102,4
RTS0046103,2
RTS0046104,7
RTS0046105,3
RTS0046106,1
RTS0046107,5
RTS0046108,5
RTS0046110,2
RTS0046111,2
RTS0046112,2
RTS0046113,2
RTS0046114,4
RTS0046115,5
RTS0046116,4
RTS0046117,4
RTS0046119,6
RTS0046121,4
RTS0046122,1
RTS0046123,3
RTS0046124,6
RTS0046125,4
RTS0046126,3
RTS0046127,2
RTS0046128,5
RTS0046129,1
RTS0046130,7
RTS0046131,3
RTS0046133,5
RTS0046134,10
RTS0046136,1
RTS0046137,6
RTS0046138,3
RTS0046140,1
RTS0046141,3
RTS0046142,1
RTS0046143,1
RTS0046145,6
RTS0046146,3
RTS0046147,1
RTS0046148,1
RTS0046149,2
RTS0046150,3
RTS0046152,3
RTS0046153,3
RTS0046154,6
RTS0046155,3
RTS0046156,3
RTS0046157,5
RTS0046158,3
RTS0046159,2
RTS0046161,6
RTS0046162,1
RTS0046163,4
RTS0046164,3
RTS0046165,1
RTS0046166,3
RTS0046168,4
RTS0046169,6
RTS0046170,5
RTS0046171,7
RTS0046172,2
RTS0046173,3
RTS0046174,4
RTS0046177,10
RTS0046178,3
RTS0046179,1
RTS0046180,2
RTS0046181,6
RTS0046182,11
RTS0046183,7
RTS0046184,6
RTS0046185,1
RTS0046186,6
RTS0046188,6
RTS0046191,2
RTS0046193,1
RTS0046194,6
RTS0046195,6
RTS0046196,7
RTS0046198,1
RTS0046199,6
RTS0046200,5
RTS0046201,1
RTS0046202,3
RTS0046205,6
RTS0046206,4
RTS0046208,4
RTS0046209,2
RTS0046210,3
RTS0046211,5
RTS0046212,4
RTS0046213,2
RTS0046214,4
RTS0046215,1
RTS0046216,3
RTS0046217,4
RTS0046218,2
RTS0046219,3
RTS0046220,8
RTS0046221,9
RTS0046222,1
RTS0046223,9
RTS0046224,7
RTS0046225,1
RTS0046226,5
RTS0046227,2
RTS0046228,5
RTS0046229,1
RTS0046230,2
RTS0046231,2
RTS0046232,2
RTS0046233,7
RTS0046234,5
RTS0046235,1
RTS0046236,1
RTS0046237,4
RTS0046238,3
RTS0046239,4
RTS0046240,4
RTS0046241,2
RTS0046243,4
RTS0046244,5
RTS0046245,2
RTS0046246,3
RTS0046247,5
RTS0046248,4
RTS0046250,7
RTS0046251,1
RTS0046252,4
RTS0046253,2
RTS0046254,5
RTS0046256,7
RTS0046257,2
RTS0046258,5
RTS0046259,4
RTS0046260,2
RTS0046261,3
RTS0046262,2
RTS0046263,3
RTS0046264,6
RTS0046265,5
RTS0046267,2
RTS0046268,4
RTS0046269,7
RTS0046270,1
RTS0046271,6
RTS0046272,3
RTS0046273,4
RTS0046275,2
RTS0046276,2
RTS0046277,4
RTS0046278,1
RTS0046279,3
RTS0046280,1
RTS0046281,3
RTS0046282,2
RTS0046283,4
RTS0046284,2
RTS0046285,6
RTS0046286,1
RTS0046287,5
RTS0046288,2
RTS0046289,2
RTS0046290,2
RTS0046291,1
RTS0046292,4
RTS0046293,1
RTS0046294,4
RTS0046295,9
RTS0046296,8
RTS0046297,4
RTS0046298,13
RTS0046299,2
RTS0046300,6
RTS0046301,9
RTS0046303,4
RTS0046304,2
RTS0046305,8
RTS0046306,2
RTS0046307,14
RTS0046308,6
RTS0046309,5
RTS0046310,3
RTS0046311,5
RTS0046312,10
RTS0046313,2
RTS0046314,2
RTS0046316,6
RTS0046317,3
RTS0046318,1
RTS0046319,3
RTS0046320,2
RTS0046322,2
RTS0046323,9
RTS0046324,1
RTS0046325,3
RTS0046326,4
RTS0046328,1
RTS0046329,1
RTS0046330,4
RTS0046331,4
RTS0046332,4
RTS0046333,3
RTS0046334,4
RTS0046335,2
RTS0046336,1
RTS0046342,6
RTS0046343,1
RTS0046344,3
RTS0046345,2
RTS0046346,4
RTS0046347,7
RTS0046348,6
RTS0046349,6
RTS0046350,3
RTS0046351,1
RTS0046354,3
RTS0046355,4
RTS0046356,5
RTS0046357,4
RTS0046358,2
RTS0046359,3
RTS0046360,2
RTS0046361,1
RTS0046364,5
RTS0046366,4
RTS0046367,5
RTS0046368,4
RTS0046369,1
RTS0046371,2
RTS0046372,1
RTS0046373,1
RTS0046374,4
RTS0046375,8
RTS0046376,5
RTS0046377,4
RTS0046378,5
RTS0046380,6
RTS0046381,8
RTS0046382,1
RTS0046383,1
RTS0046384,3
RTS0046385,2
RTS0046386,2
RTS0046387,7
RTS0046389,5
RTS0046390,7
RTS0046391,7
RTS0046392,3
RTS0046393,2
RTS0046394,1
RTS0046396,9
RTS0046397,3
RTS0046398,3
RTS0046399,4
RTS0046400,6
RTS0046402,4
RTS0046403,4
RTS0046404,1
RTS0046405,5
RTS0046406,2
RTS0046407,5
RTS0046408,2
RTS0046409,2
RTS0046410,3
RTS0046411,10
RTS0046412,6
RTS0046413,5
RTS0046414,3
RTS0046415,3
RTS0046416,1
RTS0046417,1
RTS0046418,2
RTS0046419,2
RTS0046420,2
RTS0046421,4
RTS0046422,1
RTS0046424,2
RTS0046425,1
RTS0046426,2
RTS0046427,2
RTS0046428,12
RTS0046429,4
RTS0046430,4
RTS0046431,4
RTS0046432,8
RTS0046433,1
RTS0046434,8
RTS0046435,6
RTS0046439,2
RTS0046440,3
RTS0046441,5
RTS0046442,6
RTS0046443,2
RTS0046444,4
RTS0046445,5
RTS0046446,6
RTS0046447,2
RTS0046448,9
RTS0046449,2
RTS0046450,1
RTS0046451,3
RTS0046452,2
RTS0046453,2
RTS0046454,7
RTS0046455,4
RTS0046456,4
RTS0046457,2
RTS0046458,4
RTS0046459,4
RTS0046460,7
RTS0046461,1
RTS0046462,1
RTS0046463,2
RTS0046464,2
RTS0046466,2
RTS0046468,4
RTS0046469,3
RTS0046470,7
RTS0046471,1
RTS0046472,8
RTS0046473,3
RTS0046474,5
RTS0046475,1
RTS0046476,1
RTS0046477,2
RTS0046478,3
RTS0046479,1
RTS0046480,9
RTS0046481,1
RTS0046482,7
RTS0046483,6
RTS0046484,8
RTS0046485,3
RTS0046486,3
RTS0046487,3
RTS0046488,5
RTS0046489,2
RTS0046491,3
RTS0046492,5
RTS0046493,1
RTS0046494,2
RTS0046495,2
RTS0046496,8
RTS0046497,1
RTS0046498,2
RTS0046499,2
RTS0046500,3
RTS0046501,2
RTS0046502,6
RTS0046503,6
RTS0046506,4
RTS0046507,2
RTS0046508,3
RTS0046509,2
RTS0046510,1
RTS0046511,5
RTS0046512,2
RTS0046513,5
RTS0046514,2
RTS0046515,10
RTS0046516,3
RTS0046517,4
RTS0046518,7
RTS0046519,2
RTS0046520,9
RTS0046521,1
RTS0046522,6
RTS0046524,7
RTS0046525,1
RTS0046526,3
RTS0046527,1
RTS0046530,5
RTS0046531,5
RTS0046532,3
RTS0046533,6
RTS0046534,2
RTS0046535,3
RTS0046537,7
RTS0046538,1
RTS0046539,7
RTS0046540,7
RTS0046541,4
RTS0046542,3
RTS0046543,9
RTS0046544,6
RTS0046545,10
RTS0046546,4
RTS0046548,3
RTS0046549,4
RTS0046550,5
RTS0046551,5
RTS0046552,15
RTS0046553,3
RTS0046554,4
RTS0046555,3
RTS0046556,2
RTS0046557,3
RTS0046558,1
RTS0046559,9
RTS0046560,1
RTS0046561,6
RTS0046562,6
RTS0046563,3
RTS0046565,5
RTS0046566,8
RTS0046567,1
RTS0046568,6
RTS0046569,1
RTS0046570,2
RTS0046571,2
RTS0046572,7
RTS0046573,8
RTS0046574,5
RTS0046575,2
RTS0046578,3
RTS0046580,3
RTS0046582,2
RTS0046583,1
RTS0046584,3
RTS0046585,9
RTS0046586,8
RTS0046587,10
RTS0046588,7
RTS0046589,7
RTS0046590,4
RTS0046591,6
RTS0046592,5
RTS0046593,6
RTS0046594,1
RTS0046595,1
RTS0046596,9
RTS0046597,4
RTS0046598,5
RTS0046601,1
RTS0046602,3
RTS0046603,4
RTS0046604,6
RTS0046605,6
RTS0046606,1
RTS0046607,1
RTS0046609,9
RTS0046610,8
RTS0046612,9
RTS0046613,2
RTS0046614,4
RTS0046615,2
RTS0046616,8
RTS0046617,2
RTS0046618,8
RTS0046619,1
RTS0046620,4
RTS0046622,3
RTS0046623,8
RTS0046624,2
RTS0046625,6
RTS0046627,2
RTS0046628,5
RTS0046629,2
RTS0046630,6
RTS0046631,2
RTS0046632,2
RTS0046633,2
RTS0046634,3
RTS0046635,4
RTS0046636,3
RTS0046637,2
RTS0046638,2
RTS0046639,2
RTS0046640,3
RTS0046641,8
RTS0046642,1
RTS0046644,1
RTS0046645,7
RTS0046646,2
RTS0046647,2
RTS0046648,4
RTS0046649,3
RTS0046650,2
RTS0046651,5
RTS0046652,4
RTS0046653,5
RTS0046654,6
RTS0046655,2
RTS0046656,2
RTS0046657,2
RTS0046658,1
RTS0046659,7
RTS0046660,3
RTS0046661,9
RTS0046662,1
RTS0046663,8
RTS0046664,7
RTS0046665,1
RTS0046666,2
RTS0046667,2
RTS0046668,1
RTS0046669,6
RTS0046670,2
RTS0046671,3
RTS0046672,9
RTS0046673,2
RTS0046674,3
RTS0046675,1
RTS0046676,8
RTS0046677,3
RTS0046678,2
RTS0046679,2
RTS0046680,1
RTS0046681,3
RTS0046683,2
RTS0046684,3
RTS0046685,2
RTS0046686,3
RTS0046687,2
RTS0046688,6
RTS0046689,6
RTS0046690,1
RTS0046691,4
RTS0046692,7
RTS0046693,2
RTS0046694,7
RTS0046695,2
RTS0046696,2
RTS0046697,7
RTS0046698,5
RTS0046700,2
RTS0046701,2
RTS0046703,2
RTS0046704,4
RTS0046705,4
RTS0046706,6
RTS0046707,4
RTS0046708,4
RTS0046709,3
RTS0046710,2
RTS0046711,4
RTS0046712,6
RTS0046713,5
RTS0046714,4
RTS0046715,2
RTS0046716,5
RTS0046717,7
RTS0046718,3
RTS0046719,2
RTS0046721,5
RTS0046722,3
RTS0046723,2
RTS0046724,1
RTS0046725,1
RTS0046726,1
RTS0046727,8
RTS0046728,9
RTS0046729,7
RTS0046730,1
RTS0046731,7
RTS0046732,3
RTS0046733,3
RTS0046734,3
RTS0046735,4
RTS0046736,6
RTS0046738,13
RTS0046739,4
RTS0046740,3
RTS0046741,2
RTS0046742,1
RTS0046743,11
RTS0046745,2
RTS0046746,5
RTS0046748,3
RTS0046749,1
RTS0046750,1
RTS0046751,2
RTS0046752,3
RTS0046753,2
RTS0046754,2
RTS0046755,7
RTS0046756,1
RTS0046757,10
RTS0046758,2
RTS0046759,5
RTS0046760,3
RTS0046761,1
RTS0046763,1
RTS0046764,3
RTS0046765,9
RTS0046767,4
RTS0046768,1
RTS0046769,3
RTS0046770,4
RTS0046771,4
RTS0046772,1
RTS0046773,3
RTS0046774,4
RTS0046775,6
RTS0046777,3
RTS0046778,8
RTS0046779,3
RTS0046780,2
RTS0046781,5
RTS0046782,1
RTS0046783,1
RTS0046784,3
RTS0046785,5
RTS0046790,7
RTS0046791,3
RTS0046792,2
RTS0046793,7
RTS0046794,6
RTS0046796,5
RTS0046797,3
RTS0046798,3
RTS0046799,2
RTS0046800,3
RTS0046801,4
RTS0046803,5
RTS0046804,12
RTS0046805,2
RTS0046806,4
RTS0046807,2
RTS0046808,4
RTS0046809,2
RTS0046810,1
RTS0046812,3
RTS0046813,2
RTS0046814,3
RTS0046815,1
RTS0046816,5
RTS0046817,7
RTS0046818,2
RTS0046819,3
RTS0046820,4
RTS0046821,3
RTS0046822,4
RTS0046823,4
RTS0046824,1
RTS0046825,4
RTS0046826,6
RTS0046827,5
RTS0046828,1
RTS0046829,6
RTS0046831,2
RTS0046832,9
RTS0046835,3
RTS0046836,5
RTS0046837,2
RTS0046838,8
RTS0046839,2
RTS0046840,2
RTS0046841,5
RTS0046842,1
RTS0046843,5
RTS0046846,1
RTS0046849,6
RTS0046850,2
RTS0046851,3
RTS0046852,4
RTS0046853,1
RTS0046854,1
RTS0046855,2
RTS0046856,4
RTS0046857,4
RTS0046858,2
RTS0046859,6
RTS0046860,4
RTS0046861,3
RTS0046862,5
RTS0046863,3
RTS0046864,1
RTS0046866,8
RTS0046867,2
RTS0046868,6
RTS0046869,9
RTS0046870,1
RTS0046871,6
RTS0046872,8
RTS0046873,3
RTS0046874,3
RTS0046875,6
RTS0046877,5
RTS0046878,2
RTS0046879,1
RTS0046880,2
RTS0046881,2
RTS0046882,12
RTS0046885,2
RTS0046886,8
RTS0046887,4
RTS0046890,4
RTS0046891,1
RTS0046892,1
RTS0046893,1
RTS0046894,4
RTS0046895,7
RTS0046897,5
RTS0046899,3
RTS0046900,7
RTS0046902,7
RTS0046903,2
RTS0046904,5
RTS0046905,2
RTS0046906,5
RTS0046907,3
RTS0046908,1
RTS0046910,2
RTS0046911,1
RTS0046912,4
RTS0046913,3
RTS0046914,3
RTS0046915,6
RTS0046918,2
RTS0046919,3
RTS0046920,2
RTS0046921,1
RTS0046922,3
RTS0046923,1
RTS0046924,4
RTS0046925,6
RTS0046927,4
RTS0046930,1
RTS0046931,1
RTS0046933,5
RTS0046934,8
RTS0046935,2
RTS0046936,6
RTS0046937,2
RTS0046938,1
RTS0046940,3
RTS0046941,1
RTS0046942,3
RTS0046943,1
RTS0046944,5
RTS0046946,1
RTS0046947,6
RTS0046948,3
RTS0046949,5
RTS0046950,5
RTS0046952,3
RTS0046954,6
RTS0046955,5
RTS0046956,3
RTS0046957,1
RTS0046959,4
RTS0046960,8
RTS0046961,9
RTS0046962,13
RTS0046963,3
RTS0046965,1
RTS0046966,3
RTS0046967,5
RTS0046968,7
RTS0047054,7
RTS0047055,4
RTS0047056,5
RTS0047057,4
RTS0047058,7
RTS0047060,2
RTS0047061,2
RTS0047062,1
RTS0047063,2
RTS0047064,6
RTS0047065,4
RTS0047066,1
RTS0047067,1
RTS0047068,1
RTS0047069,3
RTS0047070,2
RTS0047071,11
RTS0047072,2
RTS0047073,16
RTS0047074,8
RTS0047075,3
RTS0047076,6
RTS0047078,4
RTS0047079,6
RTS0047080,1
RTS0047081,1
RTS0047082,2
RTS0047084,3
RTS0047086,1
RTS0047087,5
RTS0047088,5
RTS0047089,6
RTS0047092,9
RTS0047093,2
RTS0047094,6
RTS0047095,9
RTS0047096,6
RTS0047097,4
RTS0047098,1
RTS0047100,2
RTS0047101,1
RTS0047102,3
RTS0047104,5
RTS0047105,4
RTS0047106,4
RTS0047107,2
RTS0047108,3
RTS0047109,1
RTS0047110,6
RTS0047111,3
RTS0047112,8
RTS0047113,2
RTS0047114,2
RTS0047115,3
RTS0047116,3
RTS0047118,10
RTS0047119,4
RTS0047120,9
RTS0047121,4
RTS0047122,1
RTS0047125,6
RTS0047126,1
RTS0047127,5
RTS0047128,2
RTS0047129,6
RTS0047130,3
RTS0047131,3
RTS0047133,7
RTS0047134,7
RTS0047135,4
RTS0047136,5
RTS0047137,6
RTS0047138,7
RTS0047139,4
RTS0047140,3
RTS0047141,3
RTS0047142,3
RTS0047143,3
RTS0047144,2
RTS0047145,4
RTS0047146,7
RTS0047147,2
RTS0047148,3
RTS0047149,4
RTS0047150,5
RTS0047151,1
RTS0047152,12
RTS0047153,4
RTS0047157,4
RTS0047158,7
RTS0047159,4
RTS0047160,6
RTS0047165,3
RTS0047166,4
RTS0047167,8
RTS0047168,3
RTS0047169,8
RTS0047170,3
RTS0047171,5
RTS0047172,1
RTS0047173,3
RTS0047174,1
RTS0047175,1
RTS0047176,5
RTS0047177,2
RTS0047178,4
RTS0047179,5
RTS0047180,4
RTS0047181,4
RTS0047182,5
RTS0047184,8
RTS0047185,4
RTS0047186,4
RTS0047187,2
RTS0047188,7
RTS0047189,2
RTS0047191,8
RTS0047192,2
RTS0047193,1
RTS0047194,6
RTS0047196,1
RTS0047197,1
RTS0047198,1
RTS0047199,6
RTS0047200,2
RTS0047202,2
RTS0047203,9
RTS0047204,3
RTS0047205,3
RTS0047206,5
RTS0047207,2
RTS0047208,9
RTS0047209,12
RTS0047210,6
RTS0047211,10
RTS0047212,6
RTS0047213,3
RTS0047214,3
RTS0047216,2
RTS0047217,7
RTS0047218,3
RTS0047219,4
RTS0047220,7
RTS0047221,5
RTS0047222,2
RTS0047223,4
RTS0047225,2
RTS0047226,2
RTS0047229,1
RTS0047230,7
RTS0047233,2
RTS0047234,2
RTS0047235,2
RTS0047236,5
RTS0047237,4
RTS0047238,1
RTS0047240,4
RTS0047241,2
RTS0047242,1
RTS0047243,4
RTS0047244,4
RTS0047246,2
RTS0047247,5
RTS0047248,1
RTS0047249,4
RTS0047250,2
RTS0047252,2
RTS0047253,4
RTS0047254,4
RTS0047256,7
RTS0047258,3
RTS0047259,1
RTS0047260,3
RTS0047261,3
RTS0047262,2
RTS0047263,6
RTS0047264,6
RTS0047266,3
RTS0047267,4
RTS0047268,6
RTS0047269,1
RTS0047270,3
RTS0047271,5
RTS0047272,1
RTS0047273,5
RTS0047274,3
RTS0047276,1
RTS0047277,6
RTS0047278,9
RTS0047279,4
RTS0047280,4
RTS0047281,3
RTS0047282,3
RTS0047283,2
RTS0047284,5
RTS0047290,1
RTS0047291,2
RTS0047293,7
RTS0047294,2
RTS0047295,2
RTS0047296,2
RTS0047297,3
RTS0047298,4
RTS0047300,2
RTS0047301,2
RTS0047303,9
RTS0047305,3
RTS0047306,5
RTS0047307,2
RTS0047309,1
RTS0047310,4
RTS0047311,1
RTS0047312,9
RTS0047313,7
RTS0047314,2
RTS0047315,5
RTS0047318,3
RTS0047319,4
RTS0047320,10
RTS0047321,4
RTS0047322,3
RTS0047325,4
RTS0047326,5
RTS0047327,10
RTS0047328,2
RTS0047329,5
RTS0047331,3
RTS0047333,1
RTS0047334,2
RTS0047335,9
RTS0047336,5
RTS0047337,3
RTS0047338,5
RTS0047339,5
RTS0047340,5
RTS0047341,7
RTS0047342,4
RTS0047343,4
RTS0047344,1
RTS0047345,6
RTS0047346,3
RTS0047348,6
RTS0047349,1
RTS0047350,2
RTS0047351,2
RTS0047353,5
RTS0047354,2
RTS0047357,4
RTS0047358,4
RTS0047359,1
RTS0047360,7
RTS0047361,2
RTS0047362,1
RTS0047363,2
RTS0047364,1
RTS0047365,2
RTS0047366,1
RTS0047367,4
RTS0047369,5
RTS0047370,11
RTS0047373,7
RTS0047374,6
RTS0047376,1
RTS0047378,2
RTS0047379,1
RTS0047380,1
RTS0047381,1
RTS0047382,8
RTS0047383,3
RTS0047384,8
RTS0047385,5
RTS0047386,8
RTS0047387,1
RTS0047388,9
RTS0047389,3
RTS0047390,1
RTS0047391,1
RTS0047392,1
RTS0047394,4
RTS0047395,8
RTS0047396,6
RTS0047397,2
RTS0047398,6
RTS0047399,12
RTS0047400,7
RTS0047401,2
RTS0047402,1
RTS0047403,8
RTS0047404,4
RTS0047405,1
RTS0047406,4
RTS0047407,2
RTS0047408,7
RTS0047409,2
RTS0047410,2
RTS0047411,2
RTS0047412,5
RTS0047413,3
RTS0047414,4
RTS0047415,2
RTS0047417,5
RTS0047418,6
RTS0047419,3
RTS0047420,1
RTS0047421,4
RTS0047422,3
RTS0047423,3
RTS0047424,3
RTS0047425,2
RTS0047426,4
RTS0047427,4
RTS0047428,10
RTS0047429,6
RTS0047430,4
RTS0047431,1
RTS0047432,5
RTS0047433,2
RTS0047434,5
RTS0047435,3
RTS0047436,3
RTS0047437,3
RTS0047438,3
RTS0047439,9
RTS0047440,2
RTS0047441,1
RTS0047442,1
RTS0047445,4
RTS0047446,7
RTS0047447,1
RTS0047448,6
RTS0047449,5
RTS0047450,1
RTS0047451,3
RTS0047452,3
RTS0047454,3
RTS0047455,6
RTS0047456,4
RTS0047457,2
RTS0047458,2
RTS0047460,1
RTS0047461,10
RTS0047462,1
RTS0047463,1
RTS0047464,7
RTS0047465,6
RTS0047466,1
RTS0047467,4
RTS0047468,10
RTS0047469,6
RTS0047472,4
RTS0047473,5
RTS0047474,3
RTS0047475,3
RTS0047476,3
RTS0047477,4
RTS0047480,3
RTS0047481,8
RTS0047482,4
RTS0047483,1
RTS0047484,4
RTS0047485,4
RTS0047486,9
RTS0047487,1
RTS0047489,3
RTS0047490,3
RTS0047491,2
RTS0047492,4
RTS0047493,2
RTS0047494,3
RTS0047495,3
RTS0047496,3
RTS0047497,4
RTS0047498,5
RTS0047499,1
RTS0047500,7
RTS0047501,1
RTS0047502,6
RTS0047503,4
RTS0047504,1
RTS0047505,9
RTS0047506,5
RTS0047507,7
RTS0047508,5
RTS0047509,3
RTS0047510,8
RTS0047511,2
RTS0047512,7
RTS0047513,7
RTS0047514,5
RTS0047515,2
RTS0047516,5
RTS0047518,4
RTS0047520,6
RTS0047521,5
RTS0047523,4
RTS0047524,4
RTS0047525,2
RTS0047526,4
RTS0047527,1
RTS0047528,8
RTS0047529,5
RTS0047530,1
RTS0047531,9
RTS0047532,3
RTS0047533,1
RTS0047534,4
RTS0047535,5
RTS0047536,2
RTS0047537,6
RTS0047538,2
RTS0047540,9
RTS0047541,6
RTS0047543,4
RTS0047544,9
RTS0047545,1
RTS0047546,4
RTS0047548,6
RTS0047550,2
RTS0047551,4
RTS0047552,6
RTS0047553,1
RTS0047558,8
RTS0047559,5
RTS0047560,5
RTS0047561,5
RTS0047562,5
RTS0047563,6
RTS0047564,3
RTS0047565,4
RTS0047566,2
RTS0047567,4
RTS0047568,3
RTS0047569,12
RTS0047570,3
RTS0047571,3
RTS0047572,2
RTS0047573,2
RTS0047574,3
RTS0047575,3
RTS0047577,7
RTS0047580,7
RTS0047581,2
RTS0047583,6
RTS0047584,2
RTS0047585,5
RTS0047586,7
RTS0047587,10
RTS0047588,1
RTS0047590,3
RTS0047591,7
RTS0047592,4
RTS0047593,10
RTS0047594,6
RTS0047595,2
RTS0047596,9
RTS0047597,4
RTS0047598,6
RTS0047599,7
RTS0047600,5
RTS0047601,4
RTS0047602,4
RTS0047603,1
RTS0047604,2
RTS0047606,6
RTS0047613,5
RTS0047614,4
RTS0047615,2
RTS0047616,2
RTS0047617,6
RTS0047619,2
RTS0047621,2
RTS0047622,8
RTS0047624,2
RTS0047625,2
RTS0047626,2
RTS0047628,3
RTS0047629,2
RTS0047630,1
RTS0047631,3
RTS0047632,4
RTS0047634,3
RTS0047635,1
RTS0047636,8
RTS0047637,2
RTS0047638,2
RTS0047639,3
RTS0047641,3
RTS0047642,4
RTS0047643,4
RTS0047644,3
RTS0047645,1
RTS0047646,1
RTS0047647,3
RTS0047648,3
RTS0047650,7
RTS0047651,3
RTS0047653,4
RTS0047654,2
RTS0047658,4
RTS0047659,1
RTS0047660,1
RTS0047661,5
RTS0047662,1
RTS0047663,2
RTS0047664,3
RTS0047665,1
RTS0047666,4
RTS0047667,8
RTS0047669,1
RTS0047670,6
RTS0047672,3
RTS0047673,2
RTS0047674,4
RTS0047675,7
RTS0047677,2
RTS0047678,1
RTS0047679,8
RTS0047680,8
RTS0047681,4
RTS0047682,7
RTS0047684,1
RTS0047685,3
RTS0047686,2
RTS0047687,1
RTS0047688,6
RTS0047689,6
RTS0047691,4
RTS0047692,3
RTS0047693,3
RTS0047694,2
RTS0047695,2
RTS0047696,1
RTS0047697,1
RTS0047698,2
RTS0047699,1
RTS0047700,2
RTS0047701,1
RTS0047702,3
RTS0047703,3
RTS0047704,5
RTS0047705,2
RTS0047706,7
RTS0047707,3
RTS0047708,9
RTS0047709,23
RTS0047710,6
RTS0047711,3
RTS0047712,7
RTS0047713,10
RTS0047714,1
RTS0047715,4
RTS0047716,1
RTS0047717,6
RTS0047718,2
RTS0047720,3
RTS0047721,2
RTS0047722,1
RTS0047723,1
RTS0047724,2
RTS0047725,5
RTS0047726,10
RTS0047727,5
RTS0047728,3
RTS0047729,6
RTS0047730,3
RTS0047731,5
RTS0047732,4
RTS0047733,6
RTS0047735,1
RTS0047736,2
RTS0047737,4
RTS0047738,3
RTS0047739,5
RTS0047740,6
RTS0047741,3
RTS0047742,2
RTS0047743,4
RTS0047744,5
RTS0047745,2
RTS0047747,2
RTS0047748,4
RTS0047750,2
RTS0047752,9
RTS0047753,4
RTS0047754,7
RTS0047755,2
RTS0047756,4
RTS0047757,3
RTS0047758,4
RTS0047760,7
RTS0047761,6
RTS0047762,2
RTS0047763,6
RTS0047764,5
RTS0047765,4
RTS0047766,1
RTS0047767,8
RTS0047768,1
RTS0047769,1
RTS0047770,5
RTS0047771,1
RTS0047772,6
RTS0047773,5
RTS0047774,2
RTS0047775,3
RTS0047776,2
RTS0047777,2
RTS0047778,7
RTS0047779,1
RTS0047780,1
RTS0047781,5
RTS0047783,4
RTS0047784,2
RTS0047785,6
RTS0047786,6
RTS0047787,2
RTS0047788,4
RTS0047789,10
RTS0047790,7
RTS0047791,6
RTS0047792,1
RTS0047793,1
RTS0047794,2
RTS0047795,10
RTS0047797,5
RTS0047798,7
RTS0047799,7
RTS0047801,3
RTS0047802,3
RTS0047803,3
RTS0047804,8
RTS0047805,5
RTS0047806,3
RTS0047807,5
RTS0047808,1
RTS0047810,5
RTS0047811,5
RTS0047812,2
RTS0047814,4
RTS0047816,3
RTS0047817,2
RTS0047818,1
RTS0047819,1
RTS0047820,3
RTS0047821,1
RTS0047822,5
RTS0047823,10
RTS0047824,1
RTS0047825,2
RTS0047826,2
RTS0047828,6
RTS0047829,4
RTS0047830,7
RTS0047831,3
RTS0047832,1
RTS0047833,5
RTS0047834,5
RTS0047836,2
RTS0047837,4
RTS0047838,9
RTS0047839,6
RTS0047840,6
RTS0047841,1
RTS0047842,3
RTS0047843,6
RTS0047844,5
RTS0047845,6
RTS0047846,2
RTS0047847,2
RTS0047848,2
RTS0047849,2
RTS0047850,7
RTS0047851,1
RTS0047852,3
RTS0047853,5
RTS0047854,2
RTS0047856,2
RTS0047857,2
RTS0047858,2
RTS0047859,2
RTS0047860,12
RTS0047861,2
RTS0047862,3
RTS0047863,2
RTS0047864,3
RTS0047865,8
RTS0047866,1
RTS0047867,4
RTS0047868,2
RTS0047869,2
RTS0047870,4
RTS0047871,2
RTS0047872,6
RTS0047873,3
RTS0047874,3
RTS0047875,2
RTS0047876,5
RTS0047877,11
RTS0047878,4
RTS0047879,5
RTS0047880,2
RTS0047881,1
RTS0047882,3
RTS0047883,1
RTS0047884,7
RTS0047885,1
RTS0047886,6
RTS0047890,1
RTS0047891,11
RTS0047892,4
RTS0047893,3
RTS0047894,1
RTS0047895,9
RTS0047896,11
RTS0047897,3
RTS0047898,5
RTS0047899,3
RTS0047900,5
RTS0047901,5
RTS0047902,1
RTS0047903,3
RTS0047904,6
RTS0047905,3
RTS0047906,8
RTS0047907,3
RTS0047908,6
RTS0047909,8
RTS0047910,5
RTS0047912,5
RTS0047913,9
RTS0047914,6
RTS0047915,8
RTS0047916,7
RTS0047917,7
RTS0047919,1
RTS0047920,4
RTS0047921,1
RTS0047924,6
RTS0047925,2
RTS0047926,6
RTS0047927,1
RTS0047928,1
RTS0047929,2
RTS0047930,3
RTS0047931,4
RTS0047932,3
RTS0047933,4
RTS0047934,6
RTS0047935,6
RTS0047936,3
RTS0047937,5
RTS0047938,6
RTS0047939,5
RTS0047940,2
RTS0047941,3
RTS0047942,3
RTS0047944,3
RTS0047945,9
RTS0047946,1
RTS0047947,3
RTS0047948,1
RTS0047949,5
RTS0047950,1
RTS0047952,1
RTS0047953,4
RTS0047954,1
RTS0047956,3
RTS0047957,6
RTS0047958,6
RTS0047959,8
RTS0047960,3
RTS0047961,6
RTS0047964,2
RTS0047965,11
RTS0047966,6
RTS0047967,8
RTS0047968,2
RTS0047969,1
RTS0047970,2
RTS0047972,11
RTS0047973,4
RTS0047974,2
RTS0047975,4
RTS0047976,3
RTS0047977,5
RTS0047978,3
RTS0047979,12
RTS0047980,2
RTS0047981,3
RTS0047982,3
RTS0047986,4
RTS0047987,3
RTS0047988,2
RTS0047991,3
RTS0047992,1
RTS0047993,9
RTS0047994,1
RTS0047995,3
RTS0047996,3
RTS0047997,6
RTS0047998,3
RTS0047999,5
RTS0048000,1
RTS0048001,2
RTS0048003,1
RTS0048005,4
RTS0048006,5
RTS0048008,4
RTS0048009,7
RTS0048012,5
RTS0048013,5
RTS0048014,2
RTS0048016,2
RTS0048017,2
RTS0048018,3
RTS0048019,1
RTS0048021,10
RTS0048022,2
RTS0048023,4
RTS0048024,5
RTS0048026,1
RTS0048027,4
RTS0048028,2
RTS0048029,3
RTS0048030,4
RTS0048031,1
RTS0048033,7
RTS0048034,1
RTS0048035,4
RTS0048036,3
RTS0048037,4
RTS0048038,2
RTS0048040,3
RTS0048041,2
RTS0048042,6
RTS0048043,4
RTS0048044,3
RTS0048046,3
RTS0048047,5
RTS0048048,5
RTS0048049,1
RTS0048050,2
RTS0048051,3
RTS0048052,7
RTS0048053,4
RTS0048054,5
RTS0048055,1
RTS0048056,6
RTS0048057,4
RTS0048058,1
RTS0048059,1
RTS0048060,3
RTS0048061,1
RTS0048062,1
RTS0048063,5
RTS0048064,8
RTS0048065,3
RTS0048066,4
RTS0048067,6
RTS0048068,1
RTS0048069,1
RTS0048070,3
RTS0048071,2
RTS0048072,5
RTS0048073,6
RTS0048074,6
RTS0048076,5
RTS0048077,8
RTS0048079,8
RTS0048080,3
RTS0048081,3
RTS0048082,5
RTS0048084,3
RTS0048085,4
RTS0048086,7
RTS0048087,2
RTS0048088,4
RTS0048089,1
RTS0048090,4
RTS0048091,5
RTS0048092,8
RTS0048093,4
RTS0048094,6
RTS0048096,2
RTS0048097,5
RTS0048098,4
RTS0048099,8
RTS0048100,5
RTS0048101,3
RTS0048102,8
RTS0048104,5
RTS0048105,1
RTS0048106,5
RTS0048107,8
RTS0048109,1
RTS0048110,1
RTS0048111,3
RTS0048112,11
RTS0048113,3
RTS0048114,1
RTS0048115,2
RTS0048116,2
RTS0048117,3
RTS0048118,3
RTS0048120,2
RTS0048126,3
RTS0048127,5
RTS0048129,5
RTS0048130,5
RTS0048131,2
RTS0048132,8
RTS0048133,5
RTS0048134,5
RTS0048135,6
RTS0048136,4
RTS0048138,1
RTS0048140,3
RTS0048142,1
RTS0048144,4
RTS0048145,1
RTS0048146,2
RTS0048147,3
RTS0048148,3
RTS0048149,6
RTS0048150,3
RTS0048151,5
RTS0048152,2
RTS0048154,3
RTS0048155,8
RTS0048156,3
RTS0048158,2
RTS0048159,2
RTS0048160,17
RTS0048161,58
RTS0048162,7
RTS0048163,2
RTS0048164,7
RTS0048165,9
RTS0048166,1
RTS0048167,2
RTS0048168,8
RTS0048169,1
RTS0048170,5
RTS0048171,7
RTS0048172,7
RTS0048173,3
RTS0048175,1
RTS0048177,3
RTS0048178,2
RTS0048179,4
RTS0048180,4
RTS0048182,2
RTS0048183,2
RTS0048184,1
RTS0048185,1
RTS0048186,4
RTS0048188,4
RTS0048189,9
RTS0048190,4
RTS0048191,4
RTS0048193,8
RTS0048194,3
RTS0048195,2
RTS0048197,5
RTS0048198,1
RTS0048200,3
RTS0048202,2
RTS0048203,5
RTS0048204,2
RTS0048205,5
RTS0048207,3
RTS0048208,7
RTS0048209,3
RTS0048210,7
RTS0048211,3
RTS0048212,6
RTS0048213,2
RTS0048214,2
RTS0048215,5
RTS0048216,1
RTS0048217,3
RTS0048218,5
RTS0048219,8
RTS0048220,7
RTS0048221,4
RTS0048222,2
RTS0048223,2
RTS0048224,3
RTS0048225,5
RTS0048226,5
RTS0048227,2
RTS0048228,2
RTS0048229,3
RTS0048230,6
RTS0048231,3
RTS0048232,6
RTS0048233,4
RTS0048234,5
RTS0048235,5
RTS0048236,3
RTS0048237,2
RTS0048239,2
RTS0048240,2
RTS0048241,3
RTS0048242,2
RTS0048243,4
RTS0048244,5
RTS0048245,8
RTS0048246,1
RTS0049343,3
RTS0049344,2
RTS0049345,1
RTS0049346,3
RTS0049347,2
RTS0049349,7
RTS0049350,1
RTS0049351,3
RTS0049352,3
RTS0049353,2
RTS0049354,11
RTS0049355,7
RTS0049356,4
RTS0049357,2
RTS0049358,3
RTS0049359,4
RTS0049360,7
RTS0049361,2
RTS0049363,1
RTS0049364,2
RTS0049365,4
RTS0049366,7
RTS0049367,2
RTS0049368,2
RTS0049369,9
RTS0049370,6
RTS0049371,4
RTS0049372,1
RTS0049373,5
RTS0049374,2
RTS0049375,1
RTS0049376,5
RTS0049377,10
RTS0049378,1
RTS0049379,4
RTS0049380,8
RTS0049381,2
RTS0049382,3
RTS0049383,5
RTS0049384,4
RTS0049385,2
RTS0049386,1
RTS0049387,1
RTS0049388,4
RTS0049389,5
RTS0049390,10
RTS0049391,1
RTS0049392,2
RTS0049393,5
RTS0049395,3
RTS0049396,1
RTS0049397,8
RTS0049398,8
RTS0049399,5
RTS0049401,4
RTS0049402,4
RTS0049403,7
RTS0049404,1
RTS0049407,3
RTS0049408,4
RTS0049409,1
RTS0049410,3
RTS0049411,7
RTS0049412,9
RTS0049413,7
RTS0049414,5
RTS0049416,2
RTS0049417,3
RTS0049420,5
RTS0049422,2
RTS0049423,1
RTS0049424,7
RTS0049425,1
RTS0049426,4
RTS0049427,1
RTS0049428,2
RTS0049429,1
RTS0049430,4
RTS0049431,4
RTS0049432,8
RTS0049433,1
RTS0049434,4
RTS0049435,5
RTS0049436,3
RTS0049437,5
RTS0049438,8
RTS0049439,6
RTS0049440,7
RTS0049441,3
RTS0049443,2
RTS0049444,8
RTS0049445,5
RTS0049446,2
RTS0049447,3
RTS0049448,3
RTS0049449,1
RTS0049450,4
RTS0049451,8
RTS0049453,4
RTS0049455,5
RTS0049456,4
RTS0049457,6
RTS0049458,1
RTS0049459,2
RTS0049460,8
RTS0049461,9
RTS0049462,1
RTS0049463,7
RTS0049464,4
RTS0049465,1
RTS0049466,4
RTS0049467,1
RTS0049468,1
RTS0049469,4
RTS0049470,5
RTS0049471,2
RTS0049472,5
RTS0049473,7
RTS0049474,3
RTS0049475,1
RTS0049476,7
RTS0049477,2
RTS0049478,3
RTS0049479,13
RTS0049480,1
RTS0049481,5
RTS0049482,6
RTS0049483,1
RTS0049484,4
RTS0049485,2
RTS0997079,5
RTS0997080,3
RTS0997082,10
RTS0997083,4
RTS0997085,5
RTS0997086,6
RTS0997087,4
RTS0997088,58
RTS0997089,14
RTS0997091,2
RTS0997092,3
RTS0997093,1
RTS0997095,3
RTS0997096,1
RTS0997098,5
RTS0997099,2
RTS0997100,2
RTS0997101,4
RTS0997102,5
RTS0997104,3
RTS0997105,1
RTS0997106,5
RTS0997107,4
RTS0997108,3
RTS0997109,2
RTS0997111,3
RTS0997112,4
RTS0997113,3
RTS0997114,4
RTS0997115,1
RTS0997116,1
RTS0997117,4
RTS0997118,5
RTS0997120,3
RTS0997121,2
RTS0997122,3
RTS0997123,1
RTS0997124,1
RTS0997126,7
RTS0997127,1
RTS0997128,2
RTS0997129,4
RTS0997130,3
</Code_Summary>
