# Supplementary material for: Spatial meta-transcriptomics reveal associations of intratumor bacteria burden with lung cancer cells showing a distinct oncogenic signature
Source: J Immunother Cancer. 2022 Jul 6;10(7):e004698. doi: 10.1136/jitc-2022-004698 (PMC9260850; doi:10.1136/jitc-2022-004698)
Supplement: Supplementary data [file jitc-2022-004698supp009.zip › DSP-1001250002849-F-B08.dcc]

<Header>
FileVersion,0.02
SoftwareVersion,"GeoMx_NGS_Pipeline_ 2.0.0"
Date,2020-6-15
</Header>

<Scan_Attributes>
ID,DSP-1001250002849-F-B08
Plate_ID,1001250002849
Well,B08
</Scan_Attributes>

<NGS_Processing_Attributes>
SeqSetId,
tamperedIni,No
Raw,20357723
Trimmed,20268544
Stitched,20159867
Aligned,19790804
umiQ30,0.9926
rtsQ30,0.9920
</NGS_Processing_Attributes>


<Code_Summary>
RTS0039454,310
RTS0039455,226
RTS0039456,235
RTS0039457,650
RTS0039458,171
RTS0039459,164
RTS0039460,132
RTS0039461,258
RTS0039462,186
RTS0039463,195
RTS0039464,117
RTS0039465,148
RTS0039466,127
RTS0039467,203
RTS0039468,132
RTS0039469,110
RTS0039470,105
RTS0039471,121
RTS0039472,114
RTS0039473,75
RTS0039474,110
RTS0039475,123
RTS0039476,168
RTS0039477,154
RTS0039478,131
RTS0039479,125
RTS0039480,99
RTS0039481,107
RTS0039482,119
RTS0039483,129
RTS0039484,127
RTS0039485,133
RTS0039486,112
RTS0039487,94
RTS0039488,95
RTS0039489,131
RTS0039490,140
RTS0039491,163
RTS0039492,87
RTS0039493,163
RTS0039494,122
RTS0039495,94
RTS0039496,123
RTS0039497,104
RTS0039498,108
RTS0039499,2082
RTS0039500,1534
RTS0039501,1596
RTS0039502,2384
RTS0039503,1843
RTS0039504,296
RTS0039505,249
RTS0039506,232
RTS0039507,398
RTS0039508,243
RTS0039509,206
RTS0039510,619
RTS0039511,278
RTS0039512,181
RTS0039513,233
RTS0039514,357
RTS0039515,343
RTS0039516,139
RTS0039517,101
RTS0039518,134
RTS0039519,88
RTS0039520,86
RTS0039521,240
RTS0039522,370
RTS0039523,197
RTS0039524,374
RTS0039525,445
RTS0039526,199
RTS0039527,301
RTS0039528,174
RTS0039529,251
RTS0039530,183
RTS0039531,433
RTS0039532,281
RTS0039533,464
RTS0039534,230
RTS0039535,406
RTS0039536,115
RTS0039537,122
RTS0039538,115
RTS0039539,122
RTS0039540,101
RTS0039541,123
RTS0039542,130
RTS0039543,125
RTS0039544,98
RTS0039545,119
RTS0039546,74
RTS0039547,77
RTS0039548,133
RTS0039549,134
RTS0039550,102
RTS0039551,103
RTS0039552,95
RTS0039553,122
RTS0039554,112
RTS0039555,117
RTS0039556,102
RTS0039557,102
RTS0039558,99
RTS0039559,102
RTS0039560,102
RTS0039561,103
RTS0039562,117
RTS0039563,98
RTS0039564,130
RTS0039565,164
RTS0039566,106
RTS0039567,106
RTS0039568,97
RTS0039569,103
RTS0039570,121
RTS0039571,81
RTS0039572,86
RTS0039573,117
RTS0039574,111
RTS0039575,109
RTS0039576,190
RTS0039577,313
RTS0039578,164
RTS0039579,259
RTS0039580,259
RTS0039581,309
RTS0039582,488
RTS0039583,445
RTS0039584,344
RTS0039585,275
RTS0039586,105
RTS0039587,91
RTS0039588,91
RTS0039589,109
RTS0039590,112
RTS0039591,930
RTS0039592,722
RTS0039593,478
RTS0039594,888
RTS0039595,877
RTS0039596,121
RTS0039597,128
RTS0039598,104
RTS0039599,84
RTS0039600,115
RTS0039601,107
RTS0039602,92
RTS0039603,97
RTS0039604,112
RTS0039605,92
RTS0039606,104
RTS0039607,134
RTS0039608,138
RTS0039609,97
RTS0039610,106
RTS0039611,184
RTS0039612,136
RTS0039613,148
RTS0039614,124
RTS0039615,105
RTS0039616,134
RTS0039617,99
RTS0039619,112
RTS0039620,139
RTS0039621,114
RTS0039622,112
RTS0039623,115
RTS0039624,113
RTS0039625,121
RTS0039626,97
RTS0039627,94
RTS0039628,88
RTS0039629,80
RTS0039630,103
RTS0039631,78
RTS0039632,87
RTS0039633,80
RTS0039634,82
RTS0039635,111
RTS0039636,243
RTS0039637,217
RTS0039638,316
RTS0039639,310
RTS0039640,218
RTS0039641,211
RTS0039642,208
RTS0039643,227
RTS0039644,166
RTS0039645,156
RTS0039646,190
RTS0039647,212
RTS0039648,148
RTS0039649,203
RTS0039650,165
RTS0039651,392
RTS0039652,543
RTS0039653,306
RTS0039654,241
RTS0039655,370
RTS0039656,1750
RTS0039657,1475
RTS0039658,1110
RTS0039659,1722
RTS0039660,1056
RTS0039661,140
RTS0039662,90
RTS0039663,143
RTS0039664,184
RTS0039665,182
RTS0039666,144
RTS0039667,99
RTS0039668,73
RTS0039669,203
RTS0039670,118
RTS0039671,389
RTS0039672,559
RTS0039673,356
RTS0039674,398
RTS0039675,352
RTS0039676,130
RTS0039677,101
RTS0039678,87
RTS0039679,107
RTS0039680,91
RTS0039681,323
RTS0039682,234
RTS0039683,130
RTS0039684,201
RTS0039685,240
RTS0039686,1910
RTS0039687,2585
RTS0039688,1855
RTS0039689,1455
RTS0039690,1588
RTS0039691,100
RTS0039692,120
RTS0039693,109
RTS0039694,142
RTS0039695,97
RTS0039696,114
RTS0039697,83
RTS0039698,102
RTS0039699,93
RTS0039700,101
RTS0039701,828
RTS0039702,1474
RTS0039703,1217
RTS0039704,1553
RTS0039705,1328
RTS0039706,118
RTS0039707,160
RTS0039708,132
RTS0039709,147
RTS0039710,169
RTS0039711,193
RTS0039712,359
RTS0039713,364
RTS0039714,280
RTS0039715,289
RTS0039716,187
RTS0039717,321
RTS0039718,157
RTS0039719,178
RTS0039720,542
RTS0039721,201
RTS0039722,166
RTS0039723,293
RTS0039724,178
RTS0039725,211
RTS0039726,200
RTS0039727,182
RTS0039728,222
RTS0039729,247
RTS0039730,238
RTS0039731,114
RTS0039732,155
RTS0039733,123
RTS0039734,134
RTS0039735,124
RTS0039736,219
RTS0039737,200
RTS0039738,210
RTS0039739,238
RTS0039740,162
RTS0039741,243
RTS0039742,286
RTS0039743,232
RTS0039744,267
RTS0039745,322
RTS0039746,670
RTS0039747,933
RTS0039749,642
RTS0039750,678
RTS0039751,112
RTS0039752,107
RTS0039753,228
RTS0039754,127
RTS0039755,194
RTS0039756,160
RTS0039757,101
RTS0039758,153
RTS0039759,100
RTS0039760,157
RTS0039761,344
RTS0039762,292
RTS0039763,233
RTS0039764,167
RTS0039765,293
RTS0039766,146
RTS0039767,133
RTS0039768,142
RTS0039769,103
RTS0039770,225
RTS0039771,157
RTS0039772,192
RTS0039773,183
RTS0039774,125
RTS0039775,222
RTS0039776,139
RTS0039777,144
RTS0039778,111
RTS0039779,126
RTS0039780,131
RTS0039781,950
RTS0039782,455
RTS0039783,507
RTS0039784,431
RTS0039785,1237
RTS0039786,236
RTS0039787,141
RTS0039788,231
RTS0039789,227
RTS0039790,328
RTS0039791,432
RTS0039792,293
RTS0039793,214
RTS0039794,386
RTS0039795,194
RTS0039796,301
RTS0039797,332
RTS0039798,233
RTS0039799,313
RTS0039800,296
RTS0039801,145
RTS0039802,101
RTS0039803,156
RTS0039804,147
RTS0039805,124
RTS0039806,143
RTS0039807,117
RTS0039808,136
RTS0039809,115
RTS0039810,129
RTS0039811,139
RTS0039812,162
RTS0039813,146
RTS0039814,199
RTS0039815,162
RTS0039816,116
RTS0039817,149
RTS0039818,124
RTS0039819,135
RTS0039820,121
RTS0039821,174
RTS0039822,156
RTS0039823,261
RTS0039824,178
RTS0039825,270
RTS0039826,185
RTS0039827,231
RTS0039828,223
RTS0039829,233
RTS0039830,171
RTS0039831,142
RTS0039832,221
RTS0039833,121
RTS0039834,171
RTS0039835,188
RTS0039836,106
RTS0039838,104
RTS0039839,105
RTS0039840,91
RTS0039841,397
RTS0039842,440
RTS0039843,298
RTS0039844,399
RTS0039845,216
RTS0039846,120
RTS0039847,103
RTS0039848,81
RTS0039849,112
RTS0039850,77
RTS0039851,212
RTS0039852,182
RTS0039853,182
RTS0039854,198
RTS0039855,206
RTS0039856,86
RTS0039857,98
RTS0039858,99
RTS0039859,108
RTS0039860,121
RTS0039861,120
RTS0039862,108
RTS0039863,102
RTS0039864,124
RTS0039865,133
RTS0039866,250
RTS0039867,367
RTS0039868,193
RTS0039869,335
RTS0039870,310
RTS0039871,164
RTS0039872,206
RTS0039873,171
RTS0039874,189
RTS0039875,215
RTS0039876,102
RTS0039877,114
RTS0039878,96
RTS0039879,103
RTS0039880,76
RTS0039881,102
RTS0039882,101
RTS0039883,78
RTS0039884,92
RTS0039885,124
RTS0039886,128
RTS0039887,90
RTS0039888,114
RTS0039890,133
RTS0039891,337
RTS0039892,236
RTS0039893,330
RTS0039894,131
RTS0039895,268
RTS0039896,115
RTS0039897,100
RTS0039898,179
RTS0039899,130
RTS0039900,146
RTS0039901,117
RTS0039902,96
RTS0039903,91
RTS0039904,140
RTS0039905,142
RTS0039906,112
RTS0039907,130
RTS0039908,117
RTS0039909,117
RTS0039910,101
RTS0039911,95
RTS0039912,119
RTS0039913,95
RTS0039914,118
RTS0039915,132
RTS0039916,115
RTS0039917,114
RTS0039918,127
RTS0039919,103
RTS0039920,109
RTS0039921,159
RTS0039922,177
RTS0039923,132
RTS0039924,144
RTS0039925,122
RTS0039926,195
RTS0039927,222
RTS0039928,223
RTS0039929,183
RTS0039930,276
RTS0039931,156
RTS0039932,124
RTS0039933,162
RTS0039934,109
RTS0039935,190
RTS0039936,115
RTS0039937,139
RTS0039938,158
RTS0039939,128
RTS0039940,138
RTS0039941,88
RTS0039942,125
RTS0039943,92
RTS0039944,136
RTS0039945,138
RTS0039946,381
RTS0039947,500
RTS0039948,637
RTS0039949,460
RTS0039950,431
RTS0039951,185
RTS0039952,157
RTS0039953,166
RTS0039954,119
RTS0039955,165
RTS0039956,255
RTS0039957,251
RTS0039958,275
RTS0039959,218
RTS0039960,289
RTS0039961,93
RTS0039962,95
RTS0039963,119
RTS0039964,124
RTS0039965,112
RTS0039966,122
RTS0039967,90
RTS0039968,108
RTS0039969,141
RTS0039970,111
RTS0039971,124
RTS0039972,81
RTS0039973,84
RTS0039974,117
RTS0039975,111
RTS0039976,104
RTS0039977,114
RTS0039978,94
RTS0039979,110
RTS0039980,91
RTS0039981,574
RTS0039982,795
RTS0039983,924
RTS0039984,480
RTS0039985,911
RTS0039986,291
RTS0039987,212
RTS0039988,194
RTS0039989,205
RTS0039990,173
RTS0039991,208
RTS0039992,276
RTS0039993,352
RTS0039994,178
RTS0039995,450
RTS0039996,226
RTS0039997,170
RTS0039998,224
RTS0039999,197
RTS0040000,223
RTS0040001,97
RTS0040002,99
RTS0040003,97
RTS0040004,110
RTS0040005,105
RTS0040006,1214
RTS0040007,1208
RTS0040008,750
RTS0040009,1207
RTS0040010,1320
RTS0040011,140
RTS0040012,115
RTS0040013,107
RTS0040014,99
RTS0040015,87
RTS0040016,102
RTS0040017,114
RTS0040018,125
RTS0040019,115
RTS0040020,139
RTS0040021,130
RTS0040022,103
RTS0040023,132
RTS0040024,110
RTS0040025,107
RTS0040026,104
RTS0040027,103
RTS0040028,112
RTS0040029,108
RTS0040030,105
RTS0040031,112
RTS0040032,109
RTS0040033,98
RTS0040034,108
RTS0040035,67
RTS0040036,120
RTS0040037,89
RTS0040038,99
RTS0040039,104
RTS0040040,119
RTS0040041,95
RTS0040042,99
RTS0040043,93
RTS0040044,111
RTS0040045,117
RTS0040046,127
RTS0040047,113
RTS0040048,130
RTS0040049,101
RTS0040050,121
RTS0040051,97
RTS0040052,105
RTS0040053,133
RTS0040054,116
RTS0040055,119
RTS0040056,116
RTS0040057,106
RTS0040058,118
RTS0040059,115
RTS0040060,104
RTS0040061,111
RTS0040062,99
RTS0040063,109
RTS0040064,126
RTS0040065,128
RTS0040066,100
RTS0040067,118
RTS0040068,121
RTS0040069,107
RTS0040070,133
RTS0040071,114
RTS0040072,141
RTS0040073,119
RTS0040074,126
RTS0040075,102
RTS0040076,145
RTS0040077,215
RTS0040078,154
RTS0040079,170
RTS0040080,183
RTS0040081,100
RTS0040082,98
RTS0040083,102
RTS0040084,101
RTS0040085,106
RTS0040086,94
RTS0040087,97
RTS0040088,130
RTS0040089,110
RTS0040090,113
RTS0040091,85
RTS0040092,99
RTS0040093,72
RTS0040094,89
RTS0040095,99
RTS0040096,146
RTS0040097,133
RTS0040098,105
RTS0040099,118
RTS0040100,134
RTS0040101,107
RTS0040102,69
RTS0040103,90
RTS0040104,101
RTS0040105,103
RTS0040106,225
RTS0040107,245
RTS0040108,186
RTS0040109,230
RTS0040110,209
RTS0040111,86
RTS0040112,102
RTS0040113,96
RTS0040114,84
RTS0040115,134
RTS0040116,1485
RTS0040117,1031
RTS0040118,630
RTS0040119,1052
RTS0040120,1355
RTS0040121,248
RTS0040122,224
RTS0040123,169
RTS0040124,154
RTS0040125,177
RTS0040126,388
RTS0040127,690
RTS0040128,379
RTS0040129,315
RTS0040130,478
RTS0040131,112
RTS0040132,101
RTS0040133,101
RTS0040134,96
RTS0040135,106
RTS0040136,110
RTS0040137,155
RTS0040138,167
RTS0040139,132
RTS0040140,131
RTS0040141,183
RTS0040142,215
RTS0040143,159
RTS0040144,206
RTS0040145,148
RTS0040146,210
RTS0040147,227
RTS0040148,198
RTS0040149,157
RTS0040150,178
RTS0040151,214
RTS0040152,171
RTS0040153,181
RTS0040154,152
RTS0040155,188
RTS0040156,179
RTS0040157,129
RTS0040158,126
RTS0040159,190
RTS0040160,144
RTS0040161,107
RTS0040162,72
RTS0040163,107
RTS0040164,95
RTS0040165,100
RTS0040166,80
RTS0040167,129
RTS0040168,94
RTS0040169,112
RTS0040170,105
RTS0040171,58
RTS0040172,96
RTS0040173,88
RTS0040174,93
RTS0040175,116
RTS0040176,61
RTS0040177,99
RTS0040178,91
RTS0040179,52
RTS0040180,110
RTS0040181,157
RTS0040182,116
RTS0040183,84
RTS0040184,87
RTS0040185,99
RTS0040186,146
RTS0040187,113
RTS0040188,104
RTS0040189,105
RTS0040190,139
RTS0040191,154
RTS0040192,151
RTS0040193,145
RTS0040194,213
RTS0040195,256
RTS0040196,96
RTS0040197,87
RTS0040198,110
RTS0040199,101
RTS0040200,99
RTS0040201,200
RTS0040202,142
RTS0040203,150
RTS0040204,155
RTS0040205,155
RTS0040206,836
RTS0040207,273
RTS0040208,579
RTS0040209,989
RTS0040210,1218
RTS0040211,134
RTS0040212,110
RTS0040213,87
RTS0040214,121
RTS0040215,162
RTS0040216,144
RTS0040217,161
RTS0040218,190
RTS0040219,136
RTS0040220,174
RTS0040221,92
RTS0040222,80
RTS0040223,117
RTS0040224,74
RTS0040225,97
RTS0040226,144
RTS0040227,80
RTS0040228,108
RTS0040229,94
RTS0040230,136
RTS0040231,84
RTS0040232,98
RTS0040233,85
RTS0040234,114
RTS0040235,105
RTS0040236,89
RTS0040237,87
RTS0040238,87
RTS0040239,147
RTS0040240,98
RTS0040241,92
RTS0040242,99
RTS0040243,97
RTS0040244,122
RTS0040245,137
RTS0040246,103
RTS0040247,107
RTS0040248,121
RTS0040249,103
RTS0040250,111
RTS0040251,90
RTS0040252,102
RTS0040253,89
RTS0040254,88
RTS0040255,114
RTS0040256,84
RTS0040257,85
RTS0040258,110
RTS0040259,81
RTS0040260,114
RTS0040261,89
RTS0040262,120
RTS0040263,125
RTS0040264,115
RTS0040265,107
RTS0040266,83
RTS0040267,95
RTS0040268,105
RTS0040269,80
RTS0040270,138
RTS0040271,130
RTS0040272,110
RTS0040273,121
RTS0040274,125
RTS0040275,111
RTS0040276,396
RTS0040277,829
RTS0040278,1597
RTS0040279,1434
RTS0040280,987
RTS0040281,99
RTS0040282,74
RTS0040283,102
RTS0040284,89
RTS0040285,108
RTS0040286,138
RTS0040287,114
RTS0040288,106
RTS0040289,112
RTS0040290,144
RTS0040291,103
RTS0040292,85
RTS0040293,124
RTS0040294,98
RTS0040295,107
RTS0040296,110
RTS0040297,122
RTS0040298,120
RTS0040299,113
RTS0040300,105
RTS0040301,90
RTS0040302,79
RTS0040303,95
RTS0040304,84
RTS0040305,119
RTS0040306,141
RTS0040307,102
RTS0040308,119
RTS0040309,124
RTS0040310,92
RTS0040311,131
RTS0040312,117
RTS0040313,103
RTS0040314,113
RTS0040315,104
RTS0040316,138
RTS0040317,167
RTS0040318,133
RTS0040319,179
RTS0040320,148
RTS0040321,121
RTS0040322,131
RTS0040323,104
RTS0040324,151
RTS0040325,84
RTS0040326,708
RTS0040327,484
RTS0040328,1188
RTS0040329,1800
RTS0040330,1155
RTS0040331,108
RTS0040332,109
RTS0040333,129
RTS0040334,97
RTS0040335,126
RTS0040336,133
RTS0040337,124
RTS0040338,68
RTS0040339,91
RTS0040340,102
RTS0040341,143
RTS0040342,80
RTS0040343,86
RTS0040344,119
RTS0040345,138
RTS0040346,94
RTS0040347,121
RTS0040348,107
RTS0040349,138
RTS0040350,128
RTS0040351,128
RTS0040352,125
RTS0040353,133
RTS0040354,112
RTS0040355,100
RTS0040356,129
RTS0040357,144
RTS0040358,147
RTS0040359,137
RTS0040360,160
RTS0040361,119
RTS0040363,102
RTS0040364,120
RTS0040365,156
RTS0040366,106
RTS0040367,142
RTS0040368,156
RTS0040369,126
RTS0040370,122
RTS0040371,207
RTS0040372,169
RTS0040373,179
RTS0040374,156
RTS0040375,119
RTS0040376,135
RTS0040377,109
RTS0040378,122
RTS0040379,158
RTS0040380,108
RTS0040381,129
RTS0040382,102
RTS0040383,122
RTS0040384,96
RTS0040385,87
RTS0040386,122
RTS0040387,107
RTS0040388,120
RTS0040389,115
RTS0040390,140
RTS0040391,140
RTS0040392,124
RTS0040393,117
RTS0040394,120
RTS0040395,111
RTS0040396,139
RTS0040397,133
RTS0040398,124
RTS0040399,124
RTS0040400,129
RTS0040401,3280
RTS0040402,4015
RTS0040403,2676
RTS0040404,3180
RTS0040405,652
RTS0040406,237
RTS0040407,265
RTS0040408,286
RTS0040409,220
RTS0040410,294
RTS0040411,102
RTS0040412,115
RTS0040413,119
RTS0040414,120
RTS0040415,107
RTS0040416,4020
RTS0040417,1740
RTS0040418,1091
RTS0040419,3683
RTS0040420,4582
RTS0040421,136
RTS0040422,126
RTS0040423,135
RTS0040424,127
RTS0040425,90
RTS0040426,98
RTS0040428,137
RTS0040429,112
RTS0040430,109
RTS0040431,122
RTS0040432,99
RTS0040433,136
RTS0040434,95
RTS0040435,123
RTS0040436,1000
RTS0040437,1483
RTS0040438,2189
RTS0040439,2221
RTS0040440,2014
RTS0040441,257
RTS0040442,185
RTS0040443,189
RTS0040444,163
RTS0040445,167
RTS0040446,117
RTS0040447,115
RTS0040448,115
RTS0040449,134
RTS0040450,91
RTS0040451,3296
RTS0040452,4466
RTS0040453,3671
RTS0040454,2767
RTS0040455,8370
RTS0040456,148
RTS0040457,110
RTS0040458,97
RTS0040459,109
RTS0040460,91
RTS0040461,111
RTS0040462,106
RTS0040463,106
RTS0040464,114
RTS0040465,103
RTS0040466,152
RTS0040467,120
RTS0040468,141
RTS0040469,141
RTS0040470,127
RTS0040471,183
RTS0040472,146
RTS0040473,140
RTS0040474,144
RTS0040475,113
RTS0040476,123
RTS0040477,109
RTS0040478,128
RTS0040479,105
RTS0040480,104
RTS0040481,188
RTS0040482,237
RTS0040483,167
RTS0040484,234
RTS0040485,220
RTS0040486,148
RTS0040487,128
RTS0040488,122
RTS0040489,156
RTS0040490,143
RTS0040491,122
RTS0040492,125
RTS0040493,109
RTS0040494,156
RTS0040495,114
RTS0040496,1082
RTS0040497,1412
RTS0040498,1464
RTS0040499,890
RTS0040500,1047
RTS0040501,103
RTS0040502,97
RTS0040503,128
RTS0040504,113
RTS0040505,83
RTS0040506,92
RTS0040507,114
RTS0040508,100
RTS0040509,102
RTS0040510,74
RTS0040511,322
RTS0040512,231
RTS0040513,294
RTS0040514,249
RTS0040515,279
RTS0040516,124
RTS0040517,79
RTS0040518,103
RTS0040519,104
RTS0040520,92
RTS0040521,107
RTS0040522,141
RTS0040523,90
RTS0040524,100
RTS0040525,92
RTS0040526,190
RTS0040527,117
RTS0040528,166
RTS0040529,197
RTS0040530,238
RTS0040531,200
RTS0040532,426
RTS0040533,234
RTS0040534,234
RTS0040535,208
RTS0040536,185
RTS0040537,334
RTS0040538,185
RTS0040539,216
RTS0040540,226
RTS0040541,81
RTS0040542,88
RTS0040543,110
RTS0040544,92
RTS0040545,91
RTS0040546,124
RTS0040547,97
RTS0040548,94
RTS0040549,97
RTS0040550,123
RTS0040551,261
RTS0040552,292
RTS0040553,352
RTS0040554,356
RTS0040555,315
RTS0040556,166
RTS0040557,104
RTS0040558,131
RTS0040559,122
RTS0040560,123
RTS0040561,98
RTS0040562,98
RTS0040563,96
RTS0040564,134
RTS0040565,99
RTS0040566,128
RTS0040567,113
RTS0040568,98
RTS0040569,121
RTS0040570,112
RTS0040571,189
RTS0040572,159
RTS0040573,268
RTS0040574,269
RTS0040575,204
RTS0040576,451
RTS0040577,293
RTS0040578,274
RTS0040579,241
RTS0040580,400
RTS0040581,93
RTS0040582,132
RTS0040583,118
RTS0040584,98
RTS0040585,115
RTS0040586,138
RTS0040587,99
RTS0040588,146
RTS0040589,114
RTS0040590,174
RTS0040591,147
RTS0040592,122
RTS0040593,64
RTS0040594,91
RTS0040595,138
RTS0040596,119
RTS0040597,172
RTS0040598,105
RTS0040599,128
RTS0040600,154
RTS0040601,121
RTS0040602,137
RTS0040603,146
RTS0040604,175
RTS0040605,174
RTS0040606,116
RTS0040607,125
RTS0040608,122
RTS0040609,94
RTS0040610,136
RTS0040611,123
RTS0040612,128
RTS0040613,119
RTS0040614,155
RTS0040615,122
RTS0040616,93
RTS0040617,86
RTS0040618,111
RTS0040619,119
RTS0040620,121
RTS0040621,126
RTS0040622,128
RTS0040623,131
RTS0040624,121
RTS0040625,109
RTS0040626,94
RTS0040627,119
RTS0040628,119
RTS0040629,124
RTS0040630,118
RTS0040631,425
RTS0040632,260
RTS0040633,323
RTS0040634,343
RTS0040635,217
RTS0040636,128
RTS0040637,120
RTS0040638,115
RTS0040639,114
RTS0040640,103
RTS0040641,263
RTS0040642,385
RTS0040643,265
RTS0040644,345
RTS0040645,419
RTS0040646,208
RTS0040647,155
RTS0040648,266
RTS0040649,255
RTS0040650,142
RTS0040651,256
RTS0040652,123
RTS0040653,209
RTS0040654,176
RTS0040655,214
RTS0040656,198
RTS0040657,253
RTS0040658,176
RTS0040659,150
RTS0040660,140
RTS0040661,80
RTS0040662,118
RTS0040663,90
RTS0040664,104
RTS0040665,85
RTS0040666,121
RTS0040667,110
RTS0040668,88
RTS0040669,103
RTS0040670,85
RTS0040671,159
RTS0040672,199
RTS0040673,163
RTS0040674,121
RTS0040675,163
RTS0040676,713
RTS0040677,246
RTS0040678,1376
RTS0040679,513
RTS0040680,1484
RTS0040681,170
RTS0040682,175
RTS0040683,299
RTS0040684,329
RTS0040685,185
RTS0040686,96
RTS0040687,149
RTS0040688,71
RTS0040689,86
RTS0040690,97
RTS0040691,128
RTS0040692,104
RTS0040693,149
RTS0040694,119
RTS0040695,108
RTS0040696,91
RTS0040697,93
RTS0040698,88
RTS0040699,108
RTS0040700,106
RTS0040701,189
RTS0040702,336
RTS0040703,218
RTS0040704,286
RTS0040705,371
RTS0040706,233
RTS0040707,223
RTS0040708,139
RTS0040709,187
RTS0040710,227
RTS0040711,105
RTS0040712,96
RTS0040713,194
RTS0040714,164
RTS0040715,189
RTS0040716,123
RTS0040717,101
RTS0040718,104
RTS0040719,109
RTS0040720,130
RTS0040721,89
RTS0040722,67
RTS0040723,139
RTS0040724,92
RTS0040725,86
RTS0040726,137
RTS0040727,219
RTS0040728,182
RTS0040729,182
RTS0040730,168
RTS0040731,212
RTS0040732,180
RTS0040733,133
RTS0040734,158
RTS0040735,153
RTS0040736,298
RTS0040737,242
RTS0040738,212
RTS0040739,204
RTS0040740,255
RTS0040741,100
RTS0040742,92
RTS0040743,111
RTS0040744,122
RTS0040745,106
RTS0040746,114
RTS0040747,122
RTS0040748,90
RTS0040749,114
RTS0040750,109
RTS0040751,94
RTS0040752,143
RTS0040753,123
RTS0040754,110
RTS0040755,101
RTS0040756,113
RTS0040757,112
RTS0040758,107
RTS0040759,99
RTS0040760,139
RTS0040761,363
RTS0040762,325
RTS0040763,352
RTS0040764,377
RTS0040765,529
RTS0040766,98
RTS0040767,148
RTS0040768,139
RTS0040769,132
RTS0040770,102
RTS0040771,113
RTS0040772,108
RTS0040773,122
RTS0040774,116
RTS0040775,131
RTS0040776,586
RTS0040777,764
RTS0040778,1084
RTS0040779,1034
RTS0040780,1142
RTS0040781,221
RTS0040782,275
RTS0040783,107
RTS0040784,200
RTS0040785,176
RTS0040786,99
RTS0040787,92
RTS0040788,108
RTS0040789,89
RTS0040790,97
RTS0040791,125
RTS0040792,148
RTS0040793,123
RTS0040794,107
RTS0040795,144
RTS0040796,196
RTS0040797,204
RTS0040798,203
RTS0040799,132
RTS0040800,104
RTS0040801,315
RTS0040802,400
RTS0040803,324
RTS0040804,198
RTS0040805,225
RTS0040806,104
RTS0040807,115
RTS0040808,123
RTS0040809,119
RTS0040810,108
RTS0040811,160
RTS0040812,123
RTS0040813,108
RTS0040814,114
RTS0040815,132
RTS0040816,141
RTS0040817,140
RTS0040818,180
RTS0040819,179
RTS0040820,219
RTS0040821,98
RTS0040822,145
RTS0040823,88
RTS0040824,102
RTS0040825,112
RTS0040826,126
RTS0040827,140
RTS0040828,120
RTS0040830,157
RTS0040831,103
RTS0040832,106
RTS0040833,115
RTS0040834,99
RTS0040836,3740
RTS0040837,1651
RTS0040838,3346
RTS0040839,2789
RTS0040840,1624
RTS0040841,327
RTS0040842,535
RTS0040843,544
RTS0040844,508
RTS0040845,485
RTS0040846,263
RTS0040847,283
RTS0040848,225
RTS0040849,223
RTS0040850,234
RTS0040851,330
RTS0040852,254
RTS0040853,245
RTS0040854,313
RTS0040855,252
RTS0040856,103
RTS0040857,106
RTS0040858,109
RTS0040859,79
RTS0040860,111
RTS0040861,97
RTS0040862,130
RTS0040863,96
RTS0040864,116
RTS0040865,127
RTS0040866,101
RTS0040867,114
RTS0040868,86
RTS0040869,94
RTS0040870,112
RTS0040871,663
RTS0040872,1209
RTS0040873,932
RTS0040874,1477
RTS0040875,875
RTS0040876,104
RTS0040877,113
RTS0040878,87
RTS0040879,92
RTS0040880,124
RTS0040881,94
RTS0040882,78
RTS0040883,82
RTS0040884,120
RTS0040885,80
RTS0040886,99
RTS0040887,110
RTS0040888,129
RTS0040889,150
RTS0040890,121
RTS0040891,82
RTS0040892,118
RTS0040893,82
RTS0040894,83
RTS0040895,94
RTS0040896,100
RTS0040897,115
RTS0040898,129
RTS0040899,86
RTS0040900,105
RTS0040901,164
RTS0040902,111
RTS0040903,89
RTS0040904,127
RTS0040905,104
RTS0040906,167
RTS0040907,132
RTS0040908,216
RTS0040909,191
RTS0040910,155
RTS0040911,349
RTS0040912,328
RTS0040913,226
RTS0040914,255
RTS0040915,291
RTS0040916,112
RTS0040917,100
RTS0040918,121
RTS0040919,94
RTS0040920,67
RTS0040921,105
RTS0040922,91
RTS0040923,101
RTS0040924,156
RTS0040925,111
RTS0040926,89
RTS0040927,81
RTS0040928,101
RTS0040929,104
RTS0040930,93
RTS0040931,169
RTS0040932,178
RTS0040933,138
RTS0040934,157
RTS0040935,186
RTS0040936,102
RTS0040937,144
RTS0040938,101
RTS0040939,123
RTS0040940,115
RTS0040941,215
RTS0040942,200
RTS0040943,122
RTS0040944,250
RTS0040945,149
RTS0040946,917
RTS0040947,981
RTS0040948,1254
RTS0040949,662
RTS0040950,950
RTS0040951,128
RTS0040952,93
RTS0040953,102
RTS0040954,108
RTS0040955,131
RTS0040956,324
RTS0040957,213
RTS0040958,182
RTS0040959,282
RTS0040960,239
RTS0040961,107
RTS0040962,85
RTS0040963,106
RTS0040964,139
RTS0040965,89
RTS0040966,284
RTS0040967,256
RTS0040968,302
RTS0040969,284
RTS0040970,182
RTS0040971,117
RTS0040972,120
RTS0040973,126
RTS0040974,113
RTS0040975,97
RTS0040976,147
RTS0040977,179
RTS0040978,123
RTS0040979,176
RTS0040980,143
RTS0040981,113
RTS0040982,128
RTS0040983,107
RTS0040984,95
RTS0040985,111
RTS0040986,119
RTS0040987,109
RTS0040988,93
RTS0040989,118
RTS0040990,113
RTS0040991,307
RTS0040992,234
RTS0040993,281
RTS0040994,321
RTS0040995,291
RTS0040996,190
RTS0040997,195
RTS0040998,147
RTS0040999,183
RTS0041000,168
RTS0041001,169
RTS0041002,208
RTS0041003,196
RTS0041004,223
RTS0041005,166
RTS0041006,303
RTS0041007,277
RTS0041008,296
RTS0041009,192
RTS0041010,204
RTS0041011,98
RTS0041012,128
RTS0041013,111
RTS0041014,104
RTS0041015,92
RTS0041016,409
RTS0041017,277
RTS0041018,290
RTS0041019,306
RTS0041020,263
RTS0041021,186
RTS0041022,207
RTS0041023,231
RTS0041024,260
RTS0041025,276
RTS0041026,152
RTS0041027,172
RTS0041028,196
RTS0041029,167
RTS0041030,135
RTS0041031,454
RTS0041032,693
RTS0041033,373
RTS0041034,562
RTS0041035,513
RTS0041036,249
RTS0041037,153
RTS0041038,247
RTS0041039,135
RTS0041040,199
RTS0041041,126
RTS0041042,102
RTS0041043,147
RTS0041044,119
RTS0041045,117
RTS0041046,1925
RTS0041047,2383
RTS0041048,1159
RTS0041049,2939
RTS0041050,3451
RTS0041051,244
RTS0041052,172
RTS0041053,178
RTS0041054,247
RTS0041055,197
RTS0041056,108
RTS0041057,104
RTS0041058,119
RTS0041059,84
RTS0041060,114
RTS0041061,918
RTS0041062,967
RTS0041063,903
RTS0041064,812
RTS0041066,246
RTS0041067,180
RTS0041068,258
RTS0041069,219
RTS0041070,224
RTS0041071,168
RTS0041072,163
RTS0041073,142
RTS0041074,153
RTS0041075,189
RTS0041076,135
RTS0041077,110
RTS0041078,135
RTS0041079,101
RTS0041080,146
RTS0041081,237
RTS0041082,238
RTS0041083,251
RTS0041084,211
RTS0041085,178
RTS0041086,1037
RTS0041087,1273
RTS0041088,950
RTS0041089,981
RTS0041090,723
RTS0041091,246
RTS0041092,374
RTS0041093,213
RTS0041094,329
RTS0041095,425
RTS0041096,94
RTS0041097,116
RTS0041098,89
RTS0041099,127
RTS0041100,110
RTS0041101,1533
RTS0041102,1558
RTS0041103,1512
RTS0041104,1529
RTS0041105,1580
RTS0041106,522
RTS0041107,593
RTS0041108,528
RTS0041109,450
RTS0041110,355
RTS0041111,112
RTS0041112,105
RTS0041113,85
RTS0041114,118
RTS0041115,133
RTS0041116,432
RTS0041117,664
RTS0041118,502
RTS0041119,380
RTS0041120,408
RTS0041121,154
RTS0041122,182
RTS0041123,153
RTS0041124,104
RTS0041125,161
RTS0041126,114
RTS0041127,131
RTS0041128,136
RTS0041129,101
RTS0041130,123
RTS0041131,204
RTS0041132,205
RTS0041133,233
RTS0041134,230
RTS0041135,266
RTS0041136,387
RTS0041137,265
RTS0041138,357
RTS0041139,310
RTS0041140,254
RTS0041141,137
RTS0041142,136
RTS0041143,75
RTS0041144,116
RTS0041145,110
RTS0041146,89
RTS0041147,87
RTS0041148,99
RTS0041149,97
RTS0041150,97
RTS0041151,343
RTS0041152,336
RTS0041153,298
RTS0041154,266
RTS0041155,406
RTS0041156,242
RTS0041157,179
RTS0041158,149
RTS0041159,142
RTS0041160,147
RTS0041161,123
RTS0041162,103
RTS0041163,112
RTS0041164,87
RTS0041165,98
RTS0041166,101
RTS0041167,174
RTS0041168,148
RTS0041169,124
RTS0041170,146
RTS0041171,314
RTS0041172,422
RTS0041173,397
RTS0041174,503
RTS0041175,390
RTS0041176,134
RTS0041177,118
RTS0041178,161
RTS0041179,145
RTS0041180,123
RTS0041181,145
RTS0041182,145
RTS0041183,135
RTS0041184,128
RTS0041185,114
RTS0041186,107
RTS0041187,109
RTS0041188,128
RTS0041189,125
RTS0041190,144
RTS0041191,864
RTS0041192,719
RTS0041193,659
RTS0041194,230
RTS0041195,348
RTS0041196,121
RTS0041197,125
RTS0041198,123
RTS0041199,133
RTS0041200,105
RTS0041201,93
RTS0041202,113
RTS0041203,121
RTS0041204,133
RTS0041205,116
RTS0041206,142
RTS0041207,241
RTS0041208,175
RTS0041209,200
RTS0041210,111
RTS0041211,462
RTS0041212,402
RTS0041213,551
RTS0041214,451
RTS0041215,396
RTS0041216,117
RTS0041217,152
RTS0041218,127
RTS0041219,135
RTS0041220,104
RTS0041221,317
RTS0041222,197
RTS0041223,288
RTS0041224,211
RTS0041225,300
RTS0041226,163
RTS0041227,178
RTS0041228,147
RTS0041229,214
RTS0041230,170
RTS0041231,419
RTS0041232,351
RTS0041233,532
RTS0041234,610
RTS0041235,332
RTS0041236,129
RTS0041237,108
RTS0041238,120
RTS0041239,91
RTS0041240,164
RTS0041241,169
RTS0041242,142
RTS0041243,130
RTS0041244,144
RTS0041246,180
RTS0041247,175
RTS0041248,116
RTS0041249,118
RTS0041250,202
RTS0041251,108
RTS0041252,113
RTS0041253,110
RTS0041254,120
RTS0041255,126
RTS0041256,159
RTS0041257,237
RTS0041258,278
RTS0041259,345
RTS0041260,378
RTS0041261,288
RTS0041262,224
RTS0041263,206
RTS0041265,279
RTS0041266,140
RTS0041267,100
RTS0041268,111
RTS0041269,111
RTS0041270,114
RTS0041271,127
RTS0041272,117
RTS0041273,100
RTS0041274,146
RTS0041275,101
RTS0041276,179
RTS0041277,164
RTS0041278,223
RTS0041279,189
RTS0041280,157
RTS0041281,128
RTS0041282,96
RTS0041283,135
RTS0041284,150
RTS0041285,106
RTS0041286,129
RTS0041287,99
RTS0041288,108
RTS0041289,128
RTS0041290,112
RTS0041291,157
RTS0041292,148
RTS0041293,137
RTS0041294,135
RTS0041295,148
RTS0041296,168
RTS0041297,147
RTS0041298,187
RTS0041299,141
RTS0041300,160
RTS0041301,137
RTS0041302,161
RTS0041303,149
RTS0041304,130
RTS0041305,136
RTS0041306,171
RTS0041307,159
RTS0041308,128
RTS0041309,147
RTS0041310,192
RTS0041311,123
RTS0041312,70
RTS0041313,120
RTS0041314,137
RTS0041315,106
RTS0041316,177
RTS0041317,146
RTS0041318,193
RTS0041319,158
RTS0041320,170
RTS0041321,185
RTS0041322,150
RTS0041323,145
RTS0041324,180
RTS0041325,170
RTS0041326,146
RTS0041327,142
RTS0041328,158
RTS0041329,92
RTS0041330,145
RTS0041331,86
RTS0041332,119
RTS0041333,104
RTS0041334,124
RTS0041335,130
RTS0041346,661
RTS0041347,449
RTS0041348,624
RTS0041349,609
RTS0041350,1014
RTS0041351,103
RTS0041352,117
RTS0041353,107
RTS0041354,87
RTS0041355,95
RTS0041356,92
RTS0041357,72
RTS0041358,104
RTS0041359,107
RTS0041360,132
RTS0041361,251
RTS0041362,198
RTS0041363,231
RTS0041364,247
RTS0041365,221
RTS0041366,118
RTS0041367,96
RTS0041368,122
RTS0041369,109
RTS0041370,79
RTS0041371,124
RTS0041372,120
RTS0041373,85
RTS0041374,138
RTS0041375,134
RTS0041376,111
RTS0041377,106
RTS0041378,102
RTS0041379,66
RTS0041380,107
RTS0041381,118
RTS0041382,116
RTS0041383,117
RTS0041384,132
RTS0041385,144
RTS0041386,101
RTS0041387,97
RTS0041388,111
RTS0041389,87
RTS0041390,106
RTS0041391,130
RTS0041392,136
RTS0041393,92
RTS0041394,99
RTS0041395,107
RTS0041396,122
RTS0041397,100
RTS0041398,116
RTS0041399,105
RTS0041400,104
RTS0041401,100
RTS0041402,157
RTS0041403,117
RTS0041404,102
RTS0041405,110
RTS0041406,115
RTS0041407,143
RTS0041408,95
RTS0041409,86
RTS0041410,100
RTS0041411,116
RTS0041412,96
RTS0041413,110
RTS0041414,109
RTS0041415,115
RTS0041416,92
RTS0041417,94
RTS0041418,119
RTS0041419,133
RTS0041420,98
RTS0041421,99
RTS0041422,121
RTS0041423,110
RTS0041424,104
RTS0041425,111
RTS0041426,118
RTS0041427,82
RTS0041428,101
RTS0041429,132
RTS0041430,117
RTS0041431,144
RTS0041432,117
RTS0041433,93
RTS0041434,133
RTS0041435,106
RTS0041436,101
RTS0041437,109
RTS0041438,94
RTS0041439,134
RTS0041440,100
RTS0041441,119
RTS0041442,93
RTS0041443,150
RTS0041444,134
RTS0041445,111
RTS0041446,127
RTS0041447,111
RTS0041448,117
RTS0041449,116
RTS0041450,113
RTS0041451,106
RTS0041452,122
RTS0041453,121
RTS0041454,130
RTS0041455,116
RTS0041456,104
RTS0041457,113
RTS0041458,117
RTS0041459,89
RTS0041460,100
RTS0041461,101
RTS0041462,131
RTS0041463,110
RTS0041464,95
RTS0041465,109
RTS0041466,135
RTS0041467,163
RTS0041468,158
RTS0041469,140
RTS0041470,211
RTS0041471,137
RTS0041472,100
RTS0041473,86
RTS0041474,109
RTS0041475,145
RTS0041476,296
RTS0041477,302
RTS0041478,250
RTS0041479,251
RTS0041480,238
RTS0041481,87
RTS0041482,93
RTS0041483,84
RTS0041484,84
RTS0041485,101
RTS0041486,320
RTS0041487,359
RTS0041488,337
RTS0041489,286
RTS0041490,273
RTS0041491,93
RTS0041492,75
RTS0041493,72
RTS0041494,91
RTS0041495,89
RTS0041496,1420
RTS0041497,1229
RTS0041498,1434
RTS0041499,1906
RTS0041500,1373
RTS0041501,391
RTS0041502,316
RTS0041503,347
RTS0041504,422
RTS0041505,423
RTS0041506,120
RTS0041507,129
RTS0041508,81
RTS0041509,100
RTS0041510,98
RTS0041511,102
RTS0041512,107
RTS0041513,118
RTS0041514,111
RTS0041515,118
RTS0041516,109
RTS0041517,110
RTS0041518,96
RTS0041519,79
RTS0041520,115
RTS0041521,88
RTS0041522,117
RTS0041523,96
RTS0041524,115
RTS0041525,127
RTS0041526,1465
RTS0041527,2583
RTS0041528,2648
RTS0041529,568
RTS0041530,1658
RTS0041531,102
RTS0041532,86
RTS0041533,67
RTS0041534,119
RTS0041535,85
RTS0041536,200
RTS0041537,152
RTS0041538,198
RTS0041540,166
RTS0041541,105
RTS0041542,105
RTS0041543,89
RTS0041544,108
RTS0041545,117
RTS0041546,76
RTS0041547,106
RTS0041548,112
RTS0041549,118
RTS0041550,82
RTS0041551,113
RTS0041552,115
RTS0041553,103
RTS0041554,101
RTS0041555,119
RTS0041556,76
RTS0041557,78
RTS0041558,89
RTS0041559,89
RTS0041560,95
RTS0041561,82
RTS0041562,113
RTS0041563,119
RTS0041564,148
RTS0041565,155
RTS0041566,442
RTS0041567,669
RTS0041568,686
RTS0041569,374
RTS0041570,508
RTS0041571,116
RTS0041572,106
RTS0041573,115
RTS0041574,123
RTS0041575,115
RTS0041576,135
RTS0041577,216
RTS0041578,224
RTS0041579,170
RTS0041580,183
RTS0041581,200
RTS0041582,207
RTS0041583,145
RTS0041584,172
RTS0041585,197
RTS0041586,189
RTS0041587,167
RTS0041588,162
RTS0041589,216
RTS0041590,168
RTS0041591,81
RTS0041592,96
RTS0041593,90
RTS0041594,108
RTS0041595,99
RTS0041596,137
RTS0041597,88
RTS0041598,117
RTS0041599,88
RTS0041600,89
RTS0041601,103
RTS0041602,102
RTS0041603,110
RTS0041604,117
RTS0041605,103
RTS0041606,210
RTS0041607,136
RTS0041608,130
RTS0041609,356
RTS0041610,154
RTS0041611,213
RTS0041612,309
RTS0041613,264
RTS0041614,211
RTS0041615,308
RTS0041616,167
RTS0041617,157
RTS0041618,140
RTS0041619,125
RTS0041620,154
RTS0041621,162
RTS0041622,90
RTS0041623,99
RTS0041624,119
RTS0041625,144
RTS0041626,1640
RTS0041627,1658
RTS0041628,1521
RTS0041629,1735
RTS0041630,2005
RTS0041631,137
RTS0041632,139
RTS0041633,198
RTS0041634,188
RTS0041635,151
RTS0041636,536
RTS0041637,655
RTS0041638,817
RTS0041639,414
RTS0041640,626
RTS0041641,201
RTS0041642,183
RTS0041643,180
RTS0041644,142
RTS0041645,190
RTS0041646,109
RTS0041647,121
RTS0041648,108
RTS0041649,88
RTS0041650,113
RTS0041651,105
RTS0041652,112
RTS0041653,108
RTS0041654,109
RTS0041655,116
RTS0041656,115
RTS0041657,155
RTS0041658,146
RTS0041659,128
RTS0041660,104
RTS0041661,140
RTS0041662,128
RTS0041663,87
RTS0041664,104
RTS0041665,93
RTS0041666,114
RTS0041667,107
RTS0041668,117
RTS0041669,123
RTS0041670,126
RTS0041671,102
RTS0041672,110
RTS0041673,79
RTS0041674,104
RTS0041675,78
RTS0041676,120
RTS0041677,129
RTS0041678,99
RTS0041679,138
RTS0041680,97
RTS0041681,106
RTS0041682,100
RTS0041683,112
RTS0041684,111
RTS0041685,131
RTS0041686,1215
RTS0041687,616
RTS0041688,1313
RTS0041689,1326
RTS0041690,3024
RTS0041691,314
RTS0041692,108
RTS0041693,240
RTS0041694,122
RTS0041695,146
RTS0041696,133
RTS0041697,118
RTS0041698,98
RTS0041699,106
RTS0041700,95
RTS0041701,218
RTS0041702,137
RTS0041703,191
RTS0041704,150
RTS0041705,216
RTS0041706,180
RTS0041707,172
RTS0041708,201
RTS0041709,201
RTS0041710,121
RTS0041711,155
RTS0041712,168
RTS0041713,159
RTS0041714,161
RTS0041715,108
RTS0041716,3023
RTS0041717,2575
RTS0041718,3156
RTS0041719,3257
RTS0041720,2678
RTS0041721,395
RTS0041722,312
RTS0041723,329
RTS0041724,531
RTS0041725,603
RTS0041726,93
RTS0041727,74
RTS0041728,124
RTS0041729,97
RTS0041730,102
RTS0041731,95
RTS0041732,95
RTS0041733,92
RTS0041734,74
RTS0041735,140
RTS0041736,85
RTS0041737,71
RTS0041738,84
RTS0041739,96
RTS0041740,84
RTS0041741,150
RTS0041742,174
RTS0041743,200
RTS0041744,172
RTS0041745,165
RTS0041746,383
RTS0041747,435
RTS0041748,284
RTS0041749,276
RTS0041750,354
RTS0041751,247
RTS0041752,261
RTS0041753,592
RTS0041754,534
RTS0041755,526
RTS0041756,407
RTS0041757,243
RTS0041758,295
RTS0041759,422
RTS0041760,264
RTS0041761,94
RTS0041762,72
RTS0041763,97
RTS0041764,103
RTS0041765,111
RTS0041766,116
RTS0041767,90
RTS0041768,87
RTS0041769,104
RTS0041770,136
RTS0041771,107
RTS0041772,92
RTS0041773,96
RTS0041774,120
RTS0041775,104
RTS0041776,338
RTS0041777,168
RTS0041778,210
RTS0041779,215
RTS0041780,185
RTS0041781,103
RTS0041782,213
RTS0041783,152
RTS0041784,172
RTS0041785,201
RTS0041786,400
RTS0041787,441
RTS0041788,389
RTS0041789,344
RTS0041790,406
RTS0041791,303
RTS0041793,306
RTS0041794,224
RTS0041795,275
RTS0041796,99
RTS0041797,125
RTS0041798,146
RTS0041799,102
RTS0041800,80
RTS0041801,92
RTS0041802,100
RTS0041803,106
RTS0041804,94
RTS0041805,97
RTS0041806,97
RTS0041807,92
RTS0041808,106
RTS0041809,171
RTS0041810,122
RTS0041811,319
RTS0041812,374
RTS0041813,384
RTS0041814,241
RTS0041815,284
RTS0041816,152
RTS0041817,158
RTS0041818,134
RTS0041819,149
RTS0041820,208
RTS0041821,682
RTS0041822,531
RTS0041823,166
RTS0041824,512
RTS0041825,216
RTS0041826,123
RTS0041827,160
RTS0041828,143
RTS0041829,114
RTS0041830,69
RTS0041831,121
RTS0041832,184
RTS0041833,166
RTS0041834,183
RTS0041835,178
RTS0041836,306
RTS0041837,216
RTS0041838,173
RTS0041839,247
RTS0041840,197
RTS0041841,82
RTS0041842,99
RTS0041843,113
RTS0041844,98
RTS0041845,95
RTS0041846,119
RTS0041847,130
RTS0041848,174
RTS0041849,160
RTS0041850,150
RTS0041851,183
RTS0041852,257
RTS0041853,183
RTS0041854,222
RTS0041855,167
RTS0041856,172
RTS0041857,288
RTS0041858,314
RTS0041859,162
RTS0041860,300
RTS0041861,109
RTS0041862,125
RTS0041863,125
RTS0041864,138
RTS0041865,139
RTS0041866,113
RTS0041867,107
RTS0041868,120
RTS0041869,131
RTS0041870,110
RTS0041871,105
RTS0041872,100
RTS0041873,112
RTS0041874,130
RTS0041875,114
RTS0041876,277
RTS0041877,304
RTS0041878,222
RTS0041879,455
RTS0041880,438
RTS0041881,224
RTS0041882,291
RTS0041883,356
RTS0041884,216
RTS0041885,303
RTS0041886,386
RTS0041887,638
RTS0041888,620
RTS0041889,442
RTS0041890,490
RTS0041891,396
RTS0041892,337
RTS0041893,362
RTS0041894,195
RTS0041895,288
RTS0041896,188
RTS0041897,137
RTS0041898,206
RTS0041899,151
RTS0041900,126
RTS0041901,137
RTS0041902,134
RTS0041903,167
RTS0041904,138
RTS0041905,148
RTS0041906,1863
RTS0041907,104
RTS0041908,764
RTS0041909,116
RTS0041910,586
RTS0041911,123
RTS0041912,123
RTS0041913,131
RTS0041914,125
RTS0041915,157
RTS0041916,1432
RTS0041917,2154
RTS0041918,1933
RTS0041919,4010
RTS0041920,2594
RTS0041922,96
RTS0041923,109
RTS0041924,102
RTS0041925,123
RTS0041926,120
RTS0041927,92
RTS0041928,112
RTS0041929,102
RTS0041930,119
RTS0041931,446
RTS0041932,624
RTS0041933,190
RTS0041934,238
RTS0041935,214
RTS0041936,105
RTS0041937,117
RTS0041938,109
RTS0041939,120
RTS0041940,93
RTS0041941,88
RTS0041942,112
RTS0041943,87
RTS0041944,99
RTS0041945,104
RTS0041946,133
RTS0041947,143
RTS0041948,94
RTS0041949,96
RTS0041950,108
RTS0041951,122
RTS0041952,144
RTS0041953,118
RTS0041954,137
RTS0041955,133
RTS0041956,206
RTS0041957,164
RTS0041958,221
RTS0041959,207
RTS0041960,203
RTS0041961,108
RTS0041962,115
RTS0041963,133
RTS0041964,165
RTS0041965,130
RTS0041966,82
RTS0041967,108
RTS0041968,108
RTS0041969,93
RTS0041971,955
RTS0041972,1525
RTS0041973,979
RTS0041974,792
RTS0041975,1320
RTS0041976,193
RTS0041977,477
RTS0041978,332
RTS0041979,256
RTS0041980,299
RTS0041981,5451
RTS0041982,4323
RTS0041983,6029
RTS0041984,3208
RTS0041985,7297
RTS0041986,308
RTS0041987,569
RTS0041988,305
RTS0041989,182
RTS0041990,484
RTS0041991,206
RTS0041992,305
RTS0041993,293
RTS0041994,257
RTS0041995,226
RTS0041996,94
RTS0041997,119
RTS0041998,99
RTS0041999,102
RTS0042000,121
RTS0042001,150
RTS0042002,149
RTS0042003,121
RTS0042004,165
RTS0042005,136
RTS0042006,223
RTS0042007,356
RTS0042008,281
RTS0042009,305
RTS0042010,287
RTS0042011,504
RTS0042012,578
RTS0042013,657
RTS0042014,347
RTS0042015,488
RTS0042016,80
RTS0042017,103
RTS0042018,66
RTS0042019,87
RTS0042020,107
RTS0042021,495
RTS0042022,395
RTS0042023,577
RTS0042024,490
RTS0042025,536
RTS0042026,124
RTS0042027,95
RTS0042028,85
RTS0042029,106
RTS0042030,87
RTS0042031,224
RTS0042032,184
RTS0042033,151
RTS0042034,168
RTS0042035,246
RTS0042036,440
RTS0042037,526
RTS0042038,434
RTS0042039,384
RTS0042040,368
RTS0042041,236
RTS0042042,186
RTS0042043,91
RTS0042044,281
RTS0042045,196
RTS0042046,218
RTS0042047,197
RTS0042048,180
RTS0042049,155
RTS0042050,169
RTS0042051,117
RTS0042052,130
RTS0042053,130
RTS0042054,97
RTS0042055,93
RTS0042056,216
RTS0042057,149
RTS0042058,176
RTS0042059,214
RTS0042060,229
RTS0042061,114
RTS0042062,126
RTS0042063,122
RTS0042064,103
RTS0042065,127
RTS0042066,121
RTS0042067,161
RTS0042068,131
RTS0042069,105
RTS0042071,106
RTS0042072,79
RTS0042073,101
RTS0042074,110
RTS0042075,130
RTS0042076,113
RTS0042077,71
RTS0042078,67
RTS0042079,104
RTS0042080,72
RTS0042081,556
RTS0042082,427
RTS0042083,310
RTS0042084,431
RTS0042085,276
RTS0042086,113
RTS0042087,187
RTS0042088,138
RTS0042089,132
RTS0042090,201
RTS0042091,110
RTS0042092,94
RTS0042093,94
RTS0042094,99
RTS0042095,115
RTS0042096,140
RTS0042097,95
RTS0042098,99
RTS0042099,118
RTS0042100,105
RTS0042101,132
RTS0042102,130
RTS0042103,122
RTS0042104,87
RTS0042105,125
RTS0042106,124
RTS0042107,89
RTS0042108,112
RTS0042109,117
RTS0042110,122
RTS0042111,114
RTS0042112,101
RTS0042113,136
RTS0042114,119
RTS0042115,94
RTS0042116,100
RTS0042117,117
RTS0042118,115
RTS0042119,108
RTS0042120,103
RTS0042121,166
RTS0042122,111
RTS0042123,173
RTS0042124,102
RTS0042125,128
RTS0042126,98
RTS0042127,96
RTS0042128,123
RTS0042129,92
RTS0042130,97
RTS0042131,135
RTS0042132,122
RTS0042133,145
RTS0042134,117
RTS0042135,137
RTS0042136,100
RTS0042137,128
RTS0042138,112
RTS0042139,123
RTS0042140,118
RTS0042141,125
RTS0042142,112
RTS0042143,149
RTS0042144,141
RTS0042145,112
RTS0042146,256
RTS0042147,200
RTS0042148,214
RTS0042149,222
RTS0042150,237
RTS0042151,110
RTS0042152,147
RTS0042153,131
RTS0042154,115
RTS0042155,119
RTS0042156,116
RTS0042157,118
RTS0042158,95
RTS0042159,88
RTS0042160,99
RTS0042161,89
RTS0042162,131
RTS0042163,115
RTS0042164,131
RTS0042165,116
RTS0042166,140
RTS0042167,153
RTS0042168,146
RTS0042169,118
RTS0042170,127
RTS0042171,126
RTS0042172,111
RTS0042173,135
RTS0042174,117
RTS0042175,115
RTS0042176,102
RTS0042177,134
RTS0042178,168
RTS0042179,130
RTS0042180,154
RTS0042181,106
RTS0042182,114
RTS0042183,88
RTS0042184,132
RTS0042185,99
RTS0042186,110
RTS0042187,99
RTS0042188,105
RTS0042189,111
RTS0042190,131
RTS0042191,129
RTS0042192,142
RTS0042193,140
RTS0042194,186
RTS0042195,96
RTS0042196,83
RTS0042197,121
RTS0042198,95
RTS0042199,158
RTS0042200,118
RTS0042201,104
RTS0042202,86
RTS0042203,98
RTS0042204,97
RTS0042205,107
RTS0042206,86
RTS0042207,115
RTS0042208,104
RTS0042209,97
RTS0042210,73
RTS0042211,98
RTS0042212,110
RTS0042213,84
RTS0042214,100
RTS0042215,99
RTS0042216,123
RTS0042217,129
RTS0042218,124
RTS0042219,94
RTS0042220,126
RTS0042221,109
RTS0042222,104
RTS0042223,97
RTS0042224,101
RTS0042225,99
RTS0042226,116
RTS0042227,118
RTS0042228,105
RTS0042229,108
RTS0042230,106
RTS0042231,110
RTS0042232,95
RTS0042233,132
RTS0042234,114
RTS0042235,108
RTS0042236,142
RTS0042237,101
RTS0042238,107
RTS0042239,100
RTS0042240,112
RTS0042241,97
RTS0042242,102
RTS0042243,114
RTS0042244,109
RTS0042245,100
RTS0042246,183
RTS0042247,195
RTS0042248,261
RTS0042249,188
RTS0042250,153
RTS0042251,82
RTS0042252,98
RTS0042253,93
RTS0042254,117
RTS0042255,136
RTS0042256,217
RTS0042257,109
RTS0042258,102
RTS0042259,123
RTS0042260,113
RTS0042261,455
RTS0042262,281
RTS0042263,419
RTS0042264,410
RTS0042265,307
RTS0042266,119
RTS0042267,93
RTS0042268,88
RTS0042269,52
RTS0042270,74
RTS0042271,101
RTS0042272,93
RTS0042273,111
RTS0042274,91
RTS0042275,100
RTS0042276,329
RTS0042277,279
RTS0042278,154
RTS0042279,316
RTS0042280,180
RTS0042281,68
RTS0042282,95
RTS0042283,109
RTS0042284,103
RTS0042285,115
RTS0042286,100
RTS0042287,139
RTS0042288,150
RTS0042289,149
RTS0042290,157
RTS0042291,436
RTS0042292,643
RTS0042293,329
RTS0042294,331
RTS0042295,402
RTS0042296,109
RTS0042297,132
RTS0042298,104
RTS0042299,113
RTS0042300,96
RTS0042301,118
RTS0042302,101
RTS0042303,127
RTS0042304,157
RTS0042305,121
RTS0042306,112
RTS0042307,144
RTS0042308,127
RTS0042309,153
RTS0042310,151
RTS0042311,90
RTS0042312,98
RTS0042313,101
RTS0042314,102
RTS0042315,105
RTS0042316,98
RTS0042317,122
RTS0042318,108
RTS0042319,98
RTS0042320,91
RTS0042321,151
RTS0042322,125
RTS0042323,166
RTS0042324,142
RTS0042325,136
RTS0042326,155
RTS0042327,180
RTS0042328,139
RTS0042329,179
RTS0042330,215
RTS0042331,132
RTS0042332,161
RTS0042333,189
RTS0042334,167
RTS0042335,106
RTS0042336,111
RTS0042337,121
RTS0042338,79
RTS0042339,89
RTS0042340,97
RTS0042341,404
RTS0042342,300
RTS0042343,389
RTS0042344,395
RTS0042345,245
RTS0042346,128
RTS0042347,101
RTS0042348,106
RTS0042349,95
RTS0042350,98
RTS0042351,238
RTS0042352,275
RTS0042353,309
RTS0042354,247
RTS0042355,189
RTS0042356,89
RTS0042357,133
RTS0042358,121
RTS0042359,117
RTS0042360,109
RTS0042361,155
RTS0042362,273
RTS0042363,320
RTS0042364,210
RTS0042365,264
RTS0042366,112
RTS0042367,133
RTS0042368,138
RTS0042369,125
RTS0042370,180
RTS0042371,209
RTS0042372,117
RTS0042373,163
RTS0042374,140
RTS0042375,140
RTS0042376,101
RTS0042377,76
RTS0042378,72
RTS0042379,129
RTS0042380,55
RTS0042381,771
RTS0042382,1073
RTS0042383,857
RTS0042384,738
RTS0042385,911
RTS0042386,96
RTS0042387,122
RTS0042388,144
RTS0042389,117
RTS0042390,95
RTS0042391,94
RTS0042392,110
RTS0042393,120
RTS0042394,99
RTS0042395,107
RTS0042396,90
RTS0042397,81
RTS0042398,102
RTS0042399,130
RTS0042400,93
RTS0042401,141
RTS0042402,167
RTS0042403,106
RTS0042404,118
RTS0042405,123
RTS0042406,112
RTS0042407,93
RTS0042408,104
RTS0042409,101
RTS0042410,102
RTS0042411,125
RTS0042412,121
RTS0042413,99
RTS0042414,115
RTS0042415,105
RTS0042416,526
RTS0042417,846
RTS0042418,816
RTS0042419,734
RTS0042420,562
RTS0042421,128
RTS0042422,151
RTS0042423,129
RTS0042424,150
RTS0042425,87
RTS0042426,130
RTS0042427,123
RTS0042428,154
RTS0042429,190
RTS0042430,161
RTS0042431,371
RTS0042432,532
RTS0042433,309
RTS0042434,705
RTS0042435,445
RTS0042436,127
RTS0042437,103
RTS0042438,127
RTS0042439,125
RTS0042440,125
RTS0042441,100
RTS0042442,128
RTS0042443,93
RTS0042444,119
RTS0042445,112
RTS0042446,157
RTS0042447,150
RTS0042448,144
RTS0042449,118
RTS0042450,125
RTS0042451,95
RTS0042452,124
RTS0042453,132
RTS0042454,114
RTS0042455,104
RTS0042456,116
RTS0042457,145
RTS0042458,116
RTS0042460,125
RTS0042461,388
RTS0042462,266
RTS0042463,267
RTS0042464,354
RTS0042465,273
RTS0042466,117
RTS0042467,92
RTS0042468,143
RTS0042469,138
RTS0042470,114
RTS0042471,161
RTS0042472,134
RTS0042473,188
RTS0042474,154
RTS0042475,171
RTS0042476,151
RTS0042477,106
RTS0042478,105
RTS0042479,97
RTS0042480,106
RTS0042481,617
RTS0042482,828
RTS0042483,2078
RTS0042484,1696
RTS0042485,791
RTS0042486,109
RTS0042487,105
RTS0042488,102
RTS0042489,105
RTS0042490,105
RTS0042491,105
RTS0042492,99
RTS0042493,106
RTS0042494,75
RTS0042495,82
RTS0042496,106
RTS0042497,151
RTS0042498,132
RTS0042499,161
RTS0042500,150
RTS0042501,119
RTS0042502,170
RTS0042503,149
RTS0042504,128
RTS0042505,172
RTS0042506,123
RTS0042507,138
RTS0042508,91
RTS0042509,133
RTS0042510,107
RTS0042515,75
RTS0042522,92
RTS0042526,98
RTS0042527,94
RTS0042528,94
RTS0042529,98
RTS0042530,91
RTS0042531,127
RTS0042532,120
RTS0042533,158
RTS0042534,128
RTS0042535,116
RTS0042536,131
RTS0042537,99
RTS0042538,109
RTS0042539,118
RTS0042540,114
RTS0042541,95
RTS0042542,95
RTS0042543,99
RTS0042544,103
RTS0042545,79
RTS0042546,78
RTS0042547,94
RTS0042548,113
RTS0042549,88
RTS0042550,96
RTS0042551,101
RTS0042552,92
RTS0042553,87
RTS0042554,149
RTS0042555,109
RTS0042556,99
RTS0042557,133
RTS0042558,101
RTS0042559,122
RTS0042560,103
RTS0042561,93
RTS0042562,89
RTS0042563,146
RTS0042564,128
RTS0042565,110
RTS0042566,275
RTS0042567,198
RTS0042568,276
RTS0042569,399
RTS0042570,233
RTS0042571,261
RTS0042572,205
RTS0042573,259
RTS0042574,312
RTS0042575,232
RTS0042576,275
RTS0042577,309
RTS0042578,298
RTS0042579,359
RTS0042580,239
RTS0042581,125
RTS0042582,103
RTS0042583,217
RTS0042584,116
RTS0042585,70
RTS0042586,1142
RTS0042587,1836
RTS0042588,1802
RTS0042589,1160
RTS0042590,1546
RTS0042591,119
RTS0042592,117
RTS0042593,94
RTS0042594,75
RTS0042595,90
RTS0042596,127
RTS0042597,125
RTS0042598,123
RTS0042599,107
RTS0042600,103
RTS0042601,87
RTS0042602,81
RTS0042603,99
RTS0042604,128
RTS0042605,117
RTS0042606,587
RTS0042607,438
RTS0042608,467
RTS0042609,494
RTS0042610,445
RTS0042611,486
RTS0042612,662
RTS0042613,362
RTS0042614,494
RTS0042615,553
RTS0042616,386
RTS0042617,501
RTS0042618,675
RTS0042619,398
RTS0042620,524
RTS0042621,70
RTS0042622,83
RTS0042623,91
RTS0042624,86
RTS0042625,78
RTS0042626,397
RTS0042627,418
RTS0042628,160
RTS0042629,293
RTS0042630,264
RTS0042631,73
RTS0042633,80
RTS0042634,100
RTS0042635,98
RTS0042636,581
RTS0042637,441
RTS0042638,501
RTS0042639,394
RTS0042640,386
RTS0042641,124
RTS0042642,138
RTS0042643,67
RTS0042644,127
RTS0042645,120
RTS0042646,706
RTS0042647,882
RTS0042648,1154
RTS0042649,1318
RTS0042650,702
RTS0042651,108
RTS0042652,103
RTS0042653,89
RTS0042654,115
RTS0042655,83
RTS0042656,101
RTS0042657,87
RTS0042658,120
RTS0042659,85
RTS0042660,107
RTS0042661,139
RTS0042662,118
RTS0042663,161
RTS0042664,114
RTS0042665,144
RTS0042666,114
RTS0042667,125
RTS0042668,100
RTS0042669,120
RTS0042670,108
RTS0042671,314
RTS0042672,222
RTS0042673,261
RTS0042674,203
RTS0042675,276
RTS0042676,112
RTS0042678,179
RTS0042679,237
RTS0042680,197
RTS0042681,2488
RTS0042682,2173
RTS0042683,2061
RTS0042684,1055
RTS0042685,2092
RTS0042686,131
RTS0042687,98
RTS0042688,94
RTS0042689,90
RTS0042690,92
RTS0042691,104
RTS0042692,87
RTS0042693,102
RTS0042694,6
RTS0042695,90
RTS0042696,97
RTS0042697,96
RTS0042698,88
RTS0042699,91
RTS0042700,88
RTS0042701,100
RTS0042702,133
RTS0042703,115
RTS0042704,119
RTS0042705,118
RTS0042706,96
RTS0042707,106
RTS0042708,107
RTS0042709,98
RTS0042710,105
RTS0042711,426
RTS0042712,484
RTS0042713,287
RTS0042714,353
RTS0042715,294
RTS0042716,74
RTS0042717,95
RTS0042718,95
RTS0042719,91
RTS0042720,95
RTS0042721,124
RTS0042722,103
RTS0042723,120
RTS0042724,148
RTS0042725,114
RTS0042726,88
RTS0042727,102
RTS0042728,109
RTS0042729,88
RTS0042730,101
RTS0042731,115
RTS0042732,110
RTS0042733,106
RTS0042734,90
RTS0042735,89
RTS0042736,135
RTS0042737,170
RTS0042738,167
RTS0042739,144
RTS0042740,142
RTS0042741,134
RTS0042742,170
RTS0042743,85
RTS0042744,139
RTS0042745,97
RTS0042746,493
RTS0042747,380
RTS0042748,339
RTS0042749,324
RTS0042750,322
RTS0042751,190
RTS0042752,207
RTS0042753,235
RTS0042754,141
RTS0042755,144
RTS0042756,98
RTS0042757,157
RTS0042758,75
RTS0042759,68
RTS0042760,105
RTS0042761,94
RTS0042762,73
RTS0042763,93
RTS0042764,102
RTS0042765,88
RTS0042766,168
RTS0042767,163
RTS0042768,159
RTS0042769,192
RTS0042770,149
RTS0042771,133
RTS0042772,182
RTS0042773,144
RTS0042774,173
RTS0042775,155
RTS0042776,95
RTS0042777,124
RTS0042778,143
RTS0042779,104
RTS0042780,135
RTS0042781,117
RTS0042782,116
RTS0042783,114
RTS0042784,116
RTS0042785,111
RTS0042786,344
RTS0042787,233
RTS0042788,261
RTS0042789,243
RTS0042790,269
RTS0042791,450
RTS0042792,173
RTS0042793,256
RTS0042794,285
RTS0042795,315
RTS0042796,117
RTS0042797,158
RTS0042798,98
RTS0042799,114
RTS0042800,116
RTS0042801,111
RTS0042802,116
RTS0042803,89
RTS0042804,113
RTS0042805,127
RTS0042806,127
RTS0042807,186
RTS0042808,274
RTS0042809,204
RTS0042810,188
RTS0042811,182
RTS0042812,282
RTS0042813,212
RTS0042814,183
RTS0042815,220
RTS0042816,133
RTS0042817,234
RTS0042818,189
RTS0042819,234
RTS0042820,116
RTS0042821,145
RTS0042822,129
RTS0042823,91
RTS0042824,119
RTS0042825,128
RTS0042826,204
RTS0042827,189
RTS0042828,193
RTS0042829,192
RTS0042830,259
RTS0042831,140
RTS0042832,165
RTS0042833,112
RTS0042834,132
RTS0042835,103
RTS0042836,239
RTS0042837,166
RTS0042838,258
RTS0042839,190
RTS0042840,259
RTS0042841,146
RTS0042842,145
RTS0042843,119
RTS0042844,139
RTS0042845,152
RTS0042846,174
RTS0042847,274
RTS0042848,334
RTS0042849,150
RTS0042850,168
RTS0042851,285
RTS0042852,196
RTS0042853,244
RTS0042854,219
RTS0042855,198
RTS0042856,96
RTS0042857,127
RTS0042858,139
RTS0042859,184
RTS0042860,144
RTS0042861,137
RTS0042862,99
RTS0042863,173
RTS0042864,124
RTS0042865,150
RTS0042866,148
RTS0042867,203
RTS0042868,139
RTS0042869,241
RTS0042870,173
RTS0042871,97
RTS0042872,85
RTS0042873,100
RTS0042874,95
RTS0042875,126
RTS0042876,350
RTS0042877,269
RTS0042878,257
RTS0042879,232
RTS0042880,285
RTS0042881,225
RTS0042882,303
RTS0042883,417
RTS0042884,437
RTS0042885,421
RTS0042886,185
RTS0042887,146
RTS0042888,135
RTS0042889,146
RTS0042890,155
RTS0042891,86
RTS0042892,134
RTS0042893,119
RTS0042894,82
RTS0042895,101
RTS0042896,554
RTS0042897,319
RTS0042898,290
RTS0042899,509
RTS0042900,489
RTS0042901,131
RTS0042902,80
RTS0042903,84
RTS0042904,109
RTS0042905,116
RTS0042906,125
RTS0042907,104
RTS0042908,110
RTS0042909,134
RTS0042910,111
RTS0042911,97
RTS0042912,108
RTS0042913,135
RTS0042914,118
RTS0042915,92
RTS0042916,129
RTS0042917,137
RTS0042918,133
RTS0042919,125
RTS0042920,143
RTS0042921,161
RTS0042922,127
RTS0042923,167
RTS0042924,133
RTS0042925,171
RTS0042926,124
RTS0042927,111
RTS0042928,117
RTS0042929,129
RTS0042930,107
RTS0042931,114
RTS0042932,128
RTS0042933,168
RTS0042934,122
RTS0042935,154
RTS0042936,343
RTS0042937,347
RTS0042938,395
RTS0042939,407
RTS0042940,317
RTS0042941,915
RTS0042942,980
RTS0042943,1364
RTS0042944,1007
RTS0042945,678
RTS0042946,305
RTS0042947,332
RTS0042948,281
RTS0042949,141
RTS0042950,250
RTS0042951,299
RTS0042952,239
RTS0042953,241
RTS0042954,133
RTS0042955,252
RTS0042956,170
RTS0042957,186
RTS0042958,175
RTS0042959,214
RTS0042960,192
RTS0042961,356
RTS0042962,265
RTS0042963,281
RTS0042964,342
RTS0042965,450
RTS0042966,108
RTS0042967,150
RTS0042968,124
RTS0042969,144
RTS0042970,167
RTS0042971,447
RTS0042972,232
RTS0042973,287
RTS0042974,255
RTS0042975,306
RTS0042976,292
RTS0042977,296
RTS0042978,264
RTS0042979,213
RTS0042980,205
RTS0042981,167
RTS0042982,145
RTS0042983,182
RTS0042984,137
RTS0042985,152
RTS0042986,222
RTS0042987,264
RTS0042988,195
RTS0042989,233
RTS0042990,228
RTS0042991,179
RTS0042992,209
RTS0042993,182
RTS0042994,164
RTS0042995,221
RTS0042996,93
RTS0042997,107
RTS0042998,116
RTS0042999,102
RTS0043000,115
RTS0043001,154
RTS0043002,153
RTS0043003,120
RTS0043004,163
RTS0043005,143
RTS0043006,173
RTS0043007,216
RTS0043008,210
RTS0043009,178
RTS0043010,180
RTS0043011,174
RTS0043012,167
RTS0043013,159
RTS0043014,226
RTS0043015,215
RTS0043016,168
RTS0043017,224
RTS0043018,171
RTS0043019,305
RTS0043020,185
RTS0043021,204
RTS0043022,195
RTS0043023,250
RTS0043024,254
RTS0043025,295
RTS0043026,108
RTS0043027,145
RTS0043028,150
RTS0043029,113
RTS0043030,127
RTS0043031,133
RTS0043032,191
RTS0043033,160
RTS0043034,177
RTS0043035,131
RTS0043036,285
RTS0043037,194
RTS0043038,182
RTS0043039,176
RTS0043040,295
RTS0043041,110
RTS0043042,110
RTS0043043,97
RTS0043044,97
RTS0043045,106
RTS0043046,199
RTS0043047,187
RTS0043048,352
RTS0043049,262
RTS0043050,231
RTS0043051,224
RTS0043052,147
RTS0043053,161
RTS0043054,144
RTS0043055,161
RTS0043056,106
RTS0043057,155
RTS0043058,190
RTS0043059,182
RTS0043060,147
RTS0043061,1152
RTS0043062,411
RTS0043063,632
RTS0043064,467
RTS0043065,581
RTS0043066,180
RTS0043067,199
RTS0043068,153
RTS0043069,150
RTS0043070,177
RTS0043071,110
RTS0043072,121
RTS0043073,143
RTS0043074,101
RTS0043075,125
RTS0043076,115
RTS0043077,167
RTS0043078,135
RTS0043079,179
RTS0043080,131
RTS0043081,121
RTS0043082,121
RTS0043083,99
RTS0043084,96
RTS0043085,114
RTS0043086,125
RTS0043087,92
RTS0043088,96
RTS0043089,94
RTS0043090,98
RTS0043091,140
RTS0043092,135
RTS0043093,159
RTS0043094,200
RTS0043095,177
RTS0043096,93
RTS0043097,89
RTS0043098,114
RTS0043099,137
RTS0043100,92
RTS0043101,131
RTS0043102,99
RTS0043103,135
RTS0043104,127
RTS0043105,101
RTS0043106,193
RTS0043107,201
RTS0043108,150
RTS0043109,148
RTS0043110,153
RTS0043111,178
RTS0043112,151
RTS0043113,150
RTS0043114,159
RTS0043115,147
RTS0043116,275
RTS0043117,132
RTS0043118,113
RTS0043119,140
RTS0043120,185
RTS0043121,87
RTS0043122,105
RTS0043123,114
RTS0043124,115
RTS0043125,91
RTS0043126,133
RTS0043127,122
RTS0043128,134
RTS0043129,121
RTS0043130,131
RTS0043131,167
RTS0043132,142
RTS0043133,170
RTS0043134,143
RTS0043135,195
RTS0043136,297
RTS0043137,242
RTS0043138,330
RTS0043139,283
RTS0043140,254
RTS0043141,144
RTS0043142,162
RTS0043143,129
RTS0043144,161
RTS0043145,166
RTS0043146,127
RTS0043147,265
RTS0043148,230
RTS0043149,195
RTS0043150,104
RTS0043151,222
RTS0043152,197
RTS0043153,210
RTS0043154,202
RTS0043155,220
RTS0043156,2607
RTS0043157,2324
RTS0043158,2
RTS0043159,2473
RTS0043160,6025
RTS0043161,1215
RTS0043162,1516
RTS0043163,1320
RTS0043164,777
RTS0043165,1119
RTS0043167,143
RTS0043168,180
RTS0043169,139
RTS0043170,168
RTS0043171,1590
RTS0043172,2578
RTS0043173,1432
RTS0043174,2088
RTS0043175,2348
RTS0043176,128
RTS0043177,149
RTS0043178,203
RTS0043179,167
RTS0043180,139
RTS0043181,142
RTS0043182,111
RTS0043183,156
RTS0043184,122
RTS0043185,129
RTS0043186,576
RTS0043187,290
RTS0043188,316
RTS0043189,323
RTS0043190,392
RTS0043191,103
RTS0043192,114
RTS0043193,122
RTS0043194,100
RTS0043195,124
RTS0043196,118
RTS0043197,116
RTS0043198,129
RTS0043199,132
RTS0043200,125
RTS0043201,319
RTS0043202,358
RTS0043203,261
RTS0043204,448
RTS0043205,450
RTS0043206,238
RTS0043207,168
RTS0043208,208
RTS0043209,134
RTS0043210,148
RTS0043211,114
RTS0043212,117
RTS0043213,139
RTS0043214,125
RTS0043215,137
RTS0043216,206
RTS0043217,143
RTS0043218,191
RTS0043219,242
RTS0043220,250
RTS0043221,87
RTS0043222,142
RTS0043223,134
RTS0043224,117
RTS0043225,103
RTS0043226,281
RTS0043227,227
RTS0043228,211
RTS0043229,186
RTS0043230,210
RTS0043231,494
RTS0043232,497
RTS0043233,648
RTS0043234,228
RTS0043235,311
RTS0043236,98
RTS0043237,140
RTS0043238,107
RTS0043239,112
RTS0043240,122
RTS0043241,122
RTS0043242,135
RTS0043243,136
RTS0043244,105
RTS0043245,124
RTS0043246,234
RTS0043247,315
RTS0043248,182
RTS0043249,157
RTS0043250,218
RTS0043251,111
RTS0043252,109
RTS0043253,110
RTS0043254,116
RTS0043255,101
RTS0043256,109
RTS0043257,86
RTS0043258,112
RTS0043259,135
RTS0043260,128
RTS0043261,131
RTS0043262,150
RTS0043263,106
RTS0043264,91
RTS0043265,111
RTS0043266,175
RTS0043267,188
RTS0043268,162
RTS0043269,256
RTS0043270,310
RTS0043271,516
RTS0043272,441
RTS0043273,367
RTS0043274,572
RTS0043275,460
RTS0043276,110
RTS0043277,179
RTS0043278,191
RTS0043279,183
RTS0043280,130
RTS0043281,180
RTS0043282,247
RTS0043283,271
RTS0043284,323
RTS0043285,248
RTS0043286,154
RTS0043287,215
RTS0043288,211
RTS0043289,246
RTS0043290,145
RTS0043291,890
RTS0043292,752
RTS0043293,504
RTS0043294,910
RTS0043295,760
RTS0043296,122
RTS0043297,78
RTS0043299,143
RTS0043300,143
RTS0043301,108
RTS0043302,126
RTS0043303,128
RTS0043304,94
RTS0043305,122
RTS0043306,129
RTS0043307,142
RTS0043308,125
RTS0043309,147
RTS0043310,161
RTS0043311,199
RTS0043312,188
RTS0043313,254
RTS0043314,196
RTS0043315,123
RTS0043316,131
RTS0043317,83
RTS0043318,103
RTS0043319,102
RTS0043320,126
RTS0043321,207
RTS0043322,234
RTS0043323,276
RTS0043324,214
RTS0043325,210
RTS0043326,110
RTS0043327,122
RTS0043328,134
RTS0043329,145
RTS0043330,167
RTS0043331,112
RTS0043332,120
RTS0043333,95
RTS0043334,82
RTS0043335,98
RTS0043336,132
RTS0043337,119
RTS0043338,131
RTS0043339,113
RTS0043340,118
RTS0043341,125
RTS0043342,96
RTS0043343,92
RTS0043344,122
RTS0043345,90
RTS0043346,117
RTS0043347,164
RTS0043348,117
RTS0043349,117
RTS0043350,116
RTS0043351,169
RTS0043352,189
RTS0043353,149
RTS0043354,145
RTS0043355,151
RTS0043356,279
RTS0043357,221
RTS0043358,380
RTS0043359,445
RTS0043360,371
RTS0043361,197
RTS0043362,168
RTS0043363,136
RTS0043364,130
RTS0043365,130
RTS0043366,96
RTS0043367,100
RTS0043368,112
RTS0043369,110
RTS0043370,97
RTS0043371,333
RTS0043372,237
RTS0043373,314
RTS0043374,205
RTS0043375,199
RTS0043376,711
RTS0043377,1353
RTS0043378,757
RTS0043379,794
RTS0043380,988
RTS0043381,158
RTS0043382,115
RTS0043383,159
RTS0043384,123
RTS0043385,137
RTS0043386,192
RTS0043387,359
RTS0043388,280
RTS0043389,381
RTS0043390,255
RTS0043391,141
RTS0043392,142
RTS0043393,155
RTS0043394,147
RTS0043395,129
RTS0043396,545
RTS0043397,381
RTS0043398,325
RTS0043399,377
RTS0043400,144
RTS0043401,100
RTS0043402,105
RTS0043403,101
RTS0043404,128
RTS0043405,76
RTS0043406,90
RTS0043407,99
RTS0043408,127
RTS0043409,96
RTS0043410,107
RTS0043411,113
RTS0043412,99
RTS0043413,121
RTS0043414,116
RTS0043415,111
RTS0043416,139
RTS0043417,135
RTS0043418,130
RTS0043419,130
RTS0043420,154
RTS0043421,171
RTS0043422,112
RTS0043423,129
RTS0043424,136
RTS0043425,193
RTS0043426,214
RTS0043427,220
RTS0043428,260
RTS0043429,246
RTS0043430,162
RTS0043431,576
RTS0043432,325
RTS0043433,326
RTS0043434,465
RTS0043435,509
RTS0043436,729
RTS0043437,242
RTS0043438,574
RTS0043439,126
RTS0043440,767
RTS0043441,1146
RTS0043442,516
RTS0043443,567
RTS0043444,554
RTS0043445,522
RTS0043446,154
RTS0043447,116
RTS0043448,140
RTS0043449,159
RTS0043450,157
RTS0043451,119
RTS0043452,148
RTS0043453,128
RTS0043454,138
RTS0043455,124
RTS0043456,125
RTS0043457,126
RTS0043458,119
RTS0043459,110
RTS0043460,120
RTS0043461,93
RTS0043462,123
RTS0043463,128
RTS0043464,134
RTS0043465,174
RTS0043466,354
RTS0043467,267
RTS0043468,303
RTS0043469,161
RTS0043470,287
RTS0043471,103
RTS0043472,400
RTS0043473,127
RTS0043474,107
RTS0043475,139
RTS0043476,107
RTS0043477,144
RTS0043478,120
RTS0043479,119
RTS0043480,125
RTS0043481,332
RTS0043482,339
RTS0043483,345
RTS0043484,214
RTS0043485,269
RTS0043486,331
RTS0043487,320
RTS0043488,314
RTS0043489,342
RTS0043490,189
RTS0043491,598
RTS0043492,627
RTS0043493,551
RTS0043494,849
RTS0043495,983
RTS0043496,139
RTS0043497,131
RTS0043498,113
RTS0043499,138
RTS0043500,145
RTS0043501,97
RTS0043502,112
RTS0043503,80
RTS0043504,123
RTS0043505,106
RTS0043506,148
RTS0043507,123
RTS0043508,92
RTS0043509,131
RTS0043510,118
RTS0043511,120
RTS0043512,135
RTS0043513,123
RTS0043514,122
RTS0043515,115
RTS0043516,128
RTS0043517,124
RTS0043518,174
RTS0043519,160
RTS0043520,144
RTS0043521,86
RTS0043522,105
RTS0043523,111
RTS0043524,102
RTS0043525,126
RTS0043526,213
RTS0043527,162
RTS0043528,143
RTS0043529,148
RTS0043530,152
RTS0043531,111
RTS0043532,129
RTS0043533,121
RTS0043534,114
RTS0043535,110
RTS0043536,203
RTS0043537,224
RTS0043538,175
RTS0043539,221
RTS0043540,164
RTS0043541,294
RTS0043542,212
RTS0043543,182
RTS0043544,356
RTS0043545,171
RTS0043546,126
RTS0043547,101
RTS0043548,127
RTS0043549,113
RTS0043550,138
RTS0043551,196
RTS0043552,189
RTS0043553,169
RTS0043554,220
RTS0043555,217
RTS0043556,112
RTS0043557,132
RTS0043558,137
RTS0043559,111
RTS0043560,158
RTS0043561,153
RTS0043562,102
RTS0043563,127
RTS0043564,110
RTS0043565,123
RTS0043566,156
RTS0043567,116
RTS0043568,147
RTS0043569,139
RTS0043570,133
RTS0043571,114
RTS0043572,164
RTS0043573,152
RTS0043574,142
RTS0043575,137
RTS0043576,330
RTS0043577,312
RTS0043578,126
RTS0043579,248
RTS0043580,298
RTS0043581,171
RTS0043582,317
RTS0043583,168
RTS0043584,191
RTS0043585,194
RTS0043586,110
RTS0043587,119
RTS0043588,89
RTS0043589,126
RTS0043590,115
RTS0043591,132
RTS0043592,125
RTS0043593,219
RTS0043594,210
RTS0043595,155
RTS0043596,118
RTS0043597,113
RTS0043598,283
RTS0043599,148
RTS0043600,116
RTS0043601,110
RTS0043602,137
RTS0043603,224
RTS0043604,204
RTS0043605,124
RTS0043606,218
RTS0043607,207
RTS0043608,241
RTS0043609,189
RTS0043610,235
RTS0043611,111
RTS0043612,109
RTS0043613,103
RTS0043614,113
RTS0043615,101
RTS0043616,100
RTS0043617,95
RTS0043618,111
RTS0043619,105
RTS0043620,88
RTS0043621,132
RTS0043622,130
RTS0043623,138
RTS0043624,169
RTS0043625,106
RTS0043626,362
RTS0043627,329
RTS0043628,380
RTS0043629,381
RTS0043630,413
RTS0043631,107
RTS0043632,134
RTS0043633,111
RTS0043634,131
RTS0043635,101
RTS0043636,100
RTS0043637,96
RTS0043638,109
RTS0043639,108
RTS0043640,120
RTS0043641,2264
RTS0043642,1747
RTS0043643,2335
RTS0043644,2285
RTS0043645,2672
RTS0043646,434
RTS0043647,335
RTS0043648,367
RTS0043649,323
RTS0043650,441
RTS0043651,93
RTS0043652,122
RTS0043653,95
RTS0043654,97
RTS0043655,119
RTS0043656,83
RTS0043657,113
RTS0043658,125
RTS0043659,116
RTS0043660,122
RTS0043661,127
RTS0043663,76
RTS0043664,84
RTS0043665,104
RTS0043666,252
RTS0043667,159
RTS0043668,187
RTS0043669,220
RTS0043670,198
RTS0043671,93
RTS0043672,126
RTS0043673,147
RTS0043674,107
RTS0043675,141
RTS0043676,88
RTS0043677,124
RTS0043678,107
RTS0043679,84
RTS0043680,91
RTS0043681,115
RTS0043682,103
RTS0043683,98
RTS0043684,130
RTS0043685,121
RTS0043686,139
RTS0043687,143
RTS0043688,112
RTS0043689,127
RTS0043690,111
RTS0043691,168
RTS0043692,128
RTS0043693,151
RTS0043694,154
RTS0043695,191
RTS0043696,197
RTS0043697,155
RTS0043698,200
RTS0043699,218
RTS0043700,186
RTS0043701,152
RTS0043702,218
RTS0043703,182
RTS0043704,178
RTS0043705,156
RTS0043706,182
RTS0043707,144
RTS0043708,117
RTS0043709,104
RTS0043710,168
RTS0043711,112
RTS0043712,94
RTS0043713,87
RTS0043714,72
RTS0043715,94
RTS0043716,167
RTS0043717,127
RTS0043718,136
RTS0043719,139
RTS0043720,123
RTS0043721,118
RTS0043722,131
RTS0043723,121
RTS0043724,139
RTS0043725,114
RTS0043726,160
RTS0043727,126
RTS0043728,130
RTS0043729,123
RTS0043730,140
RTS0043731,166
RTS0043732,186
RTS0043733,179
RTS0043734,190
RTS0043735,216
RTS0043736,279
RTS0043737,401
RTS0043738,323
RTS0043739,352
RTS0043740,295
RTS0043741,254
RTS0043742,302
RTS0043743,230
RTS0043744,408
RTS0043745,169
RTS0043746,123
RTS0043747,160
RTS0043748,170
RTS0043749,158
RTS0043750,145
RTS0043751,167
RTS0043752,133
RTS0043753,148
RTS0043754,121
RTS0043755,157
RTS0043756,161
RTS0043757,144
RTS0043758,153
RTS0043759,158
RTS0043760,134
RTS0043761,297
RTS0043762,81
RTS0043763,106
RTS0043764,100
RTS0043765,117
RTS0043766,104
RTS0043767,102
RTS0043768,94
RTS0043769,117
RTS0043770,94
RTS0043771,119
RTS0043772,124
RTS0043773,136
RTS0043774,112
RTS0043775,140
RTS0043776,147
RTS0043777,183
RTS0043778,206
RTS0043779,194
RTS0043780,176
RTS0043781,426
RTS0043782,294
RTS0043783,315
RTS0043784,325
RTS0043785,201
RTS0043786,112
RTS0043787,78
RTS0043788,101
RTS0043789,93
RTS0043790,121
RTS0043791,96
RTS0043792,140
RTS0043793,98
RTS0043794,115
RTS0043795,106
RTS0043796,120
RTS0043797,127
RTS0043798,106
RTS0043799,100
RTS0043800,115
RTS0043801,112
RTS0043802,130
RTS0043803,110
RTS0043804,119
RTS0043805,144
RTS0043806,75
RTS0043807,68
RTS0043808,119
RTS0043809,111
RTS0043810,90
RTS0043811,415
RTS0043812,614
RTS0043813,312
RTS0043814,489
RTS0043815,530
RTS0043816,253
RTS0043817,166
RTS0043818,186
RTS0043819,192
RTS0043820,309
RTS0043821,113
RTS0043822,102
RTS0043823,83
RTS0043824,95
RTS0043825,95
RTS0043826,123
RTS0043827,157
RTS0043828,230
RTS0043829,110
RTS0043830,132
RTS0043831,340
RTS0043832,274
RTS0043833,378
RTS0043834,229
RTS0043835,234
RTS0043836,127
RTS0043837,105
RTS0043838,95
RTS0043839,102
RTS0043840,114
RTS0043841,81
RTS0043842,79
RTS0043843,95
RTS0043844,99
RTS0043845,73
RTS0043846,270
RTS0043847,199
RTS0043848,232
RTS0043849,197
RTS0043850,311
RTS0043851,150
RTS0043852,132
RTS0043853,135
RTS0043854,114
RTS0043856,145
RTS0043857,114
RTS0043858,174
RTS0043859,128
RTS0043860,150
RTS0043861,216
RTS0043862,281
RTS0043863,172
RTS0043864,168
RTS0043865,168
RTS0043866,147
RTS0043867,145
RTS0043868,143
RTS0043869,133
RTS0043870,99
RTS0043871,109
RTS0043872,113
RTS0043873,112
RTS0043874,95
RTS0043875,85
RTS0043876,100
RTS0043877,102
RTS0043878,115
RTS0043879,135
RTS0043880,140
RTS0043881,127
RTS0043882,160
RTS0043883,128
RTS0043884,126
RTS0043885,109
RTS0043886,148
RTS0043887,160
RTS0043888,173
RTS0043889,86
RTS0043890,185
RTS0043891,174
RTS0043892,139
RTS0043893,136
RTS0043894,115
RTS0043895,129
RTS0043896,198
RTS0043897,191
RTS0043898,221
RTS0043899,200
RTS0043900,173
RTS0043901,205
RTS0043902,177
RTS0043903,181
RTS0043904,230
RTS0043905,178
RTS0043906,161
RTS0043907,174
RTS0043908,129
RTS0043909,158
RTS0043910,191
RTS0043911,142
RTS0043912,255
RTS0043913,111
RTS0043914,152
RTS0043915,112
RTS0043916,111
RTS0043917,124
RTS0043918,96
RTS0043919,106
RTS0043920,198
RTS0043921,245
RTS0043922,194
RTS0043923,225
RTS0043924,270
RTS0043925,223
RTS0043926,158
RTS0043927,126
RTS0043928,126
RTS0043929,112
RTS0043930,127
RTS0043931,386
RTS0043932,309
RTS0043933,328
RTS0043934,232
RTS0043935,254
RTS0043936,108
RTS0043937,100
RTS0043938,104
RTS0043939,63
RTS0043940,114
RTS0043941,131
RTS0043942,151
RTS0043943,122
RTS0043944,108
RTS0043945,127
RTS0043946,104
RTS0043947,138
RTS0043948,136
RTS0043949,130
RTS0043950,109
RTS0043951,159
RTS0043952,137
RTS0043953,129
RTS0043954,120
RTS0043955,163
RTS0043956,219
RTS0043957,209
RTS0043958,276
RTS0043959,177
RTS0043960,208
RTS0043961,206
RTS0043962,176
RTS0043963,176
RTS0043964,204
RTS0043965,172
RTS0043966,550
RTS0043967,343
RTS0043968,491
RTS0043969,477
RTS0043970,583
RTS0043971,380
RTS0043972,326
RTS0043973,334
RTS0043974,411
RTS0043975,253
RTS0043976,437
RTS0043977,348
RTS0043978,620
RTS0043979,517
RTS0043980,544
RTS0043981,600
RTS0043982,538
RTS0043983,590
RTS0043984,135
RTS0043985,776
RTS0043986,229
RTS0043987,965
RTS0043988,484
RTS0043989,569
RTS0043990,536
RTS0043991,124
RTS0043992,99
RTS0043993,98
RTS0043994,136
RTS0043996,113
RTS0043997,96
RTS0043998,103
RTS0043999,122
RTS0044000,113
RTS0044001,107
RTS0044002,107
RTS0044003,139
RTS0044004,187
RTS0044005,119
RTS0044006,491
RTS0044007,760
RTS0044008,520
RTS0044009,705
RTS0044010,639
RTS0044011,279
RTS0044012,400
RTS0044013,317
RTS0044014,291
RTS0044015,353
RTS0044016,119
RTS0044017,111
RTS0044018,107
RTS0044019,121
RTS0044020,178
RTS0044021,104
RTS0044022,127
RTS0044023,110
RTS0044024,83
RTS0044025,137
RTS0044026,107
RTS0044027,144
RTS0044028,147
RTS0044029,189
RTS0044030,152
RTS0044031,149
RTS0044032,178
RTS0044033,107
RTS0044034,226
RTS0044035,177
RTS0044036,807
RTS0044037,549
RTS0044038,853
RTS0044039,419
RTS0044040,696
RTS0044041,507
RTS0044042,597
RTS0044043,580
RTS0044044,604
RTS0044045,367
RTS0044046,215
RTS0044047,197
RTS0044048,179
RTS0044049,147
RTS0044050,214
RTS0044051,131
RTS0044052,116
RTS0044053,131
RTS0044054,144
RTS0044055,122
RTS0044056,149
RTS0044057,153
RTS0044058,155
RTS0044059,186
RTS0044060,152
RTS0044061,144
RTS0044062,126
RTS0044063,126
RTS0044064,153
RTS0044065,144
RTS0044067,227
RTS0044068,257
RTS0044069,241
RTS0044070,144
RTS0044071,118
RTS0044072,125
RTS0044073,91
RTS0044074,82
RTS0044075,91
RTS0044076,94
RTS0044077,134
RTS0044078,93
RTS0044079,110
RTS0044080,127
RTS0044081,102
RTS0044082,129
RTS0044083,134
RTS0044084,107
RTS0044085,90
RTS0044086,100
RTS0044087,82
RTS0044088,83
RTS0044089,104
RTS0044090,123
RTS0044091,129
RTS0044092,139
RTS0044093,121
RTS0044094,141
RTS0044095,82
RTS0044096,111
RTS0044097,120
RTS0044098,86
RTS0044099,93
RTS0044100,114
RTS0044101,88
RTS0044102,127
RTS0044103,96
RTS0044104,118
RTS0044105,132
RTS0044106,1456
RTS0044107,978
RTS0044108,1013
RTS0044109,1677
RTS0044110,2216
RTS0044111,257
RTS0044112,225
RTS0044113,273
RTS0044114,152
RTS0044115,278
RTS0044116,154
RTS0044117,150
RTS0044118,138
RTS0044119,206
RTS0044120,129
RTS0044121,114
RTS0044122,110
RTS0044123,103
RTS0044124,113
RTS0044125,106
RTS0044126,124
RTS0044127,127
RTS0044128,104
RTS0044129,108
RTS0044130,101
RTS0044131,342
RTS0044132,223
RTS0044133,228
RTS0044134,245
RTS0044135,254
RTS0044136,110
RTS0044137,92
RTS0044138,120
RTS0044139,132
RTS0044140,129
RTS0044141,176
RTS0044142,152
RTS0044143,189
RTS0044144,155
RTS0044145,115
RTS0044146,192
RTS0044147,173
RTS0044148,227
RTS0044149,172
RTS0044150,221
RTS0044151,183
RTS0044152,188
RTS0044153,199
RTS0044154,186
RTS0044155,249
RTS0044156,481
RTS0044157,327
RTS0044158,784
RTS0044159,501
RTS0044160,341
RTS0044161,161
RTS0044162,252
RTS0044163,257
RTS0044164,250
RTS0044165,154
RTS0044166,203
RTS0044167,150
RTS0044168,161
RTS0044169,254
RTS0044170,247
RTS0044171,167
RTS0044172,179
RTS0044173,185
RTS0044174,146
RTS0044175,173
RTS0044176,158
RTS0044177,141
RTS0044178,166
RTS0044180,121
RTS0044181,166
RTS0044182,209
RTS0044183,142
RTS0044184,200
RTS0044185,173
RTS0044186,134
RTS0044187,163
RTS0044188,136
RTS0044189,155
RTS0044190,133
RTS0044191,131
RTS0044192,105
RTS0044193,120
RTS0044194,99
RTS0044195,130
RTS0044196,462
RTS0044197,181
RTS0044198,440
RTS0044199,378
RTS0044200,164
RTS0044206,130
RTS0044207,127
RTS0044208,96
RTS0044209,88
RTS0044210,94
RTS0044211,158
RTS0044212,139
RTS0044213,156
RTS0044214,151
RTS0044215,127
RTS0044216,138
RTS0044217,133
RTS0044218,146
RTS0044219,168
RTS0044220,121
RTS0044221,94
RTS0044222,111
RTS0044223,102
RTS0044224,129
RTS0044225,96
RTS0044226,125
RTS0044227,124
RTS0044228,121
RTS0044229,94
RTS0044230,120
RTS0044231,117
RTS0044232,142
RTS0044233,146
RTS0044234,140
RTS0044235,143
RTS0044236,154
RTS0044237,168
RTS0044238,181
RTS0044239,141
RTS0044240,159
RTS0044241,160
RTS0044242,192
RTS0044243,161
RTS0044244,157
RTS0044245,148
RTS0044246,1571
RTS0044247,1592
RTS0044248,1332
RTS0044249,1330
RTS0044250,1020
RTS0044251,304
RTS0044252,268
RTS0044253,157
RTS0044254,155
RTS0044255,231
RTS0044256,165
RTS0044257,262
RTS0044258,177
RTS0044259,162
RTS0044260,144
RTS0044261,592
RTS0044262,321
RTS0044263,348
RTS0044264,251
RTS0044265,247
RTS0044266,127
RTS0044267,99
RTS0044268,107
RTS0044269,102
RTS0044270,135
RTS0044271,141
RTS0044272,135
RTS0044273,142
RTS0044274,117
RTS0044275,150
RTS0044276,122
RTS0044277,102
RTS0044278,93
RTS0044279,123
RTS0044280,120
RTS0044281,252
RTS0044282,195
RTS0044283,188
RTS0044284,268
RTS0044285,153
RTS0044286,110
RTS0044287,132
RTS0044288,115
RTS0044289,119
RTS0044290,135
RTS0044291,144
RTS0044292,163
RTS0044293,119
RTS0044294,125
RTS0044295,116
RTS0044296,194
RTS0044297,220
RTS0044298,206
RTS0044299,263
RTS0044300,179
RTS0044301,152
RTS0044302,97
RTS0044303,113
RTS0044304,145
RTS0044305,97
RTS0044306,206
RTS0044307,162
RTS0044308,297
RTS0044309,226
RTS0044310,234
RTS0044311,124
RTS0044312,161
RTS0044313,105
RTS0044314,129
RTS0044315,101
RTS0044316,170
RTS0044317,218
RTS0044318,174
RTS0044319,151
RTS0044320,52
RTS0044321,105
RTS0044322,99
RTS0044323,134
RTS0044324,109
RTS0044325,98
RTS0044326,120
RTS0044327,107
RTS0044328,76
RTS0044329,122
RTS0044330,125
RTS0044331,644
RTS0044332,679
RTS0044333,778
RTS0044334,752
RTS0044335,628
RTS0044336,96
RTS0044337,120
RTS0044338,116
RTS0044339,122
RTS0044340,101
RTS0044341,124
RTS0044342,118
RTS0044343,115
RTS0044344,113
RTS0044345,89
RTS0044346,292
RTS0044347,382
RTS0044348,347
RTS0044349,387
RTS0044350,398
RTS0044351,744
RTS0044352,529
RTS0044353,1315
RTS0044354,714
RTS0044355,1060
RTS0044356,107
RTS0044357,131
RTS0044358,130
RTS0044359,119
RTS0044360,93
RTS0044361,228
RTS0044362,232
RTS0044363,131
RTS0044364,221
RTS0044365,129
RTS0044366,728
RTS0044367,535
RTS0044368,965
RTS0044369,914
RTS0044370,645
RTS0044371,100
RTS0044372,91
RTS0044373,112
RTS0044374,117
RTS0044375,114
RTS0044376,89
RTS0044377,120
RTS0044378,118
RTS0044379,122
RTS0044380,132
RTS0044381,161
RTS0044382,121
RTS0044383,143
RTS0044384,126
RTS0044385,121
RTS0044386,183
RTS0044387,283
RTS0044388,249
RTS0044389,159
RTS0044390,217
RTS0044391,392
RTS0044392,547
RTS0044393,504
RTS0044394,311
RTS0044395,380
RTS0044396,126
RTS0044397,126
RTS0044399,127
RTS0044400,104
RTS0044401,149
RTS0044402,147
RTS0044403,151
RTS0044404,136
RTS0044405,156
RTS0044406,134
RTS0044407,114
RTS0044408,125
RTS0044409,132
RTS0044410,102
RTS0044411,97
RTS0044412,96
RTS0044413,107
RTS0044414,135
RTS0044415,111
RTS0044416,459
RTS0044417,457
RTS0044418,283
RTS0044419,290
RTS0044420,501
RTS0044421,111
RTS0044422,108
RTS0044423,115
RTS0044424,111
RTS0044425,119
RTS0044426,133
RTS0044427,99
RTS0044428,97
RTS0044429,101
RTS0044430,107
RTS0044431,114
RTS0044432,145
RTS0044433,112
RTS0044434,122
RTS0044435,124
RTS0044436,263
RTS0044437,228
RTS0044438,194
RTS0044439,315
RTS0044440,302
RTS0044441,112
RTS0044442,142
RTS0044443,163
RTS0044444,91
RTS0044445,122
RTS0044446,126
RTS0044447,127
RTS0044448,114
RTS0044449,108
RTS0044450,91
RTS0044451,107
RTS0044452,132
RTS0044453,107
RTS0044454,162
RTS0044455,116
RTS0044456,135
RTS0044457,197
RTS0044458,136
RTS0044459,123
RTS0044460,168
RTS0044461,255
RTS0044462,183
RTS0044463,183
RTS0044464,254
RTS0044465,248
RTS0044466,124
RTS0044467,137
RTS0044468,115
RTS0044469,129
RTS0044470,136
RTS0044471,153
RTS0044472,155
RTS0044473,116
RTS0044474,148
RTS0044475,136
RTS0044476,171
RTS0044477,182
RTS0044478,137
RTS0044479,154
RTS0044480,153
RTS0044481,151
RTS0044482,176
RTS0044483,129
RTS0044484,135
RTS0044485,126
RTS0044486,163
RTS0044487,149
RTS0044488,152
RTS0044489,141
RTS0044490,78
RTS0044491,116
RTS0044492,107
RTS0044493,162
RTS0044494,149
RTS0044495,137
RTS0044496,480
RTS0044497,464
RTS0044498,323
RTS0044499,660
RTS0044500,494
RTS0044501,367
RTS0044502,334
RTS0044503,267
RTS0044504,419
RTS0044505,212
RTS0044506,214
RTS0044507,104
RTS0044508,133
RTS0044509,201
RTS0044510,171
RTS0044511,255
RTS0044512,199
RTS0044513,261
RTS0044514,192
RTS0044515,280
RTS0044516,161
RTS0044517,193
RTS0044518,199
RTS0044519,161
RTS0044520,169
RTS0044521,217
RTS0044522,195
RTS0044523,206
RTS0044524,130
RTS0044525,116
RTS0044526,135
RTS0044527,155
RTS0044528,129
RTS0044529,192
RTS0044530,139
RTS0044531,163
RTS0044532,176
RTS0044533,183
RTS0044534,180
RTS0044535,195
RTS0044536,110
RTS0044537,120
RTS0044538,172
RTS0044539,108
RTS0044540,110
RTS0044541,189
RTS0044542,154
RTS0044543,178
RTS0044544,168
RTS0044545,196
RTS0044546,301
RTS0044547,224
RTS0044548,267
RTS0044549,291
RTS0044550,291
RTS0044551,328
RTS0044552,317
RTS0044553,266
RTS0044554,223
RTS0044555,353
RTS0044556,110
RTS0044557,123
RTS0044558,92
RTS0044559,107
RTS0044560,104
RTS0044561,157
RTS0044562,133
RTS0044563,189
RTS0044564,220
RTS0044565,185
RTS0044566,119
RTS0044567,99
RTS0044568,114
RTS0044569,104
RTS0044570,90
RTS0044571,87
RTS0044572,88
RTS0044573,85
RTS0044574,120
RTS0044575,116
RTS0044576,77
RTS0044577,103
RTS0044578,137
RTS0044579,92
RTS0044580,95
RTS0044581,96
RTS0044582,113
RTS0044583,112
RTS0044584,100
RTS0044585,82
RTS0044586,103
RTS0044587,91
RTS0044588,69
RTS0044589,102
RTS0044590,98
RTS0044591,156
RTS0044592,138
RTS0044593,118
RTS0044594,139
RTS0044595,100
RTS0044596,174
RTS0044597,174
RTS0044598,201
RTS0044599,203
RTS0044600,141
RTS0044601,143
RTS0044602,152
RTS0044603,114
RTS0044604,240
RTS0044605,154
RTS0044606,118
RTS0044607,101
RTS0044608,103
RTS0044609,105
RTS0044610,95
RTS0044611,110
RTS0044612,115
RTS0044613,115
RTS0044614,99
RTS0044615,81
RTS0044616,91
RTS0044617,109
RTS0044618,89
RTS0044619,90
RTS0044620,99
RTS0044621,240
RTS0044622,219
RTS0044623,285
RTS0044624,302
RTS0044625,166
RTS0044626,119
RTS0044627,82
RTS0044628,71
RTS0044629,110
RTS0044630,129
RTS0044631,101
RTS0044632,141
RTS0044633,85
RTS0044634,125
RTS0044635,114
RTS0044636,97
RTS0044637,114
RTS0044638,128
RTS0044639,91
RTS0044640,124
RTS0044641,126
RTS0044642,80
RTS0044643,109
RTS0044644,118
RTS0044645,105
RTS0044646,118
RTS0044647,96
RTS0044648,99
RTS0044649,113
RTS0044650,104
RTS0044651,186
RTS0044652,248
RTS0044653,208
RTS0044654,210
RTS0044655,253
RTS0044656,556
RTS0044657,457
RTS0044658,727
RTS0044659,538
RTS0044660,558
RTS0044661,339
RTS0044662,296
RTS0044663,223
RTS0044664,421
RTS0044665,292
RTS0044666,158
RTS0044667,119
RTS0044668,154
RTS0044669,167
RTS0044670,180
RTS0044671,171
RTS0044672,171
RTS0044673,195
RTS0044674,259
RTS0044675,199
RTS0044676,222
RTS0044677,201
RTS0044678,226
RTS0044679,244
RTS0044680,218
RTS0044681,98
RTS0044682,129
RTS0044683,114
RTS0044684,145
RTS0044685,122
RTS0044686,272
RTS0044687,308
RTS0044688,341
RTS0044689,392
RTS0044690,435
RTS0044691,314
RTS0044692,453
RTS0044693,446
RTS0044694,482
RTS0044695,296
RTS0044696,370
RTS0044697,256
RTS0044698,332
RTS0044699,267
RTS0044700,315
RTS0044701,399
RTS0044702,292
RTS0044703,374
RTS0044704,286
RTS0044705,254
RTS0044706,102
RTS0044707,130
RTS0044708,118
RTS0044709,122
RTS0044710,135
RTS0044711,108
RTS0044712,160
RTS0044714,126
RTS0044715,91
RTS0044716,384
RTS0044717,328
RTS0044718,452
RTS0044719,187
RTS0044720,542
RTS0044721,89
RTS0044722,105
RTS0044723,83
RTS0044724,113
RTS0044725,114
RTS0044726,200
RTS0044727,214
RTS0044728,150
RTS0044729,170
RTS0044730,215
RTS0044731,134
RTS0044732,131
RTS0044733,131
RTS0044734,112
RTS0044735,151
RTS0044736,341
RTS0044737,287
RTS0044738,270
RTS0044739,265
RTS0044740,118
RTS0044741,132
RTS0044742,104
RTS0044743,150
RTS0044744,139
RTS0044745,110
RTS0044746,128
RTS0044747,103
RTS0044748,108
RTS0044749,128
RTS0044750,88
RTS0044751,121
RTS0044752,151
RTS0044753,142
RTS0044754,135
RTS0044755,143
RTS0044756,328
RTS0044757,258
RTS0044758,322
RTS0044759,271
RTS0044760,227
RTS0044761,142
RTS0044762,156
RTS0044763,141
RTS0044764,115
RTS0044765,115
RTS0044766,120
RTS0044767,111
RTS0044768,143
RTS0044769,122
RTS0044770,107
RTS0044771,93
RTS0044772,89
RTS0044773,114
RTS0044774,100
RTS0044775,145
RTS0044776,261
RTS0044777,255
RTS0044778,222
RTS0044779,252
RTS0044780,269
RTS0044781,449
RTS0044782,493
RTS0044783,558
RTS0044784,534
RTS0044785,399
RTS0044786,340
RTS0044787,379
RTS0044788,317
RTS0044789,392
RTS0044790,127
RTS0044791,1251
RTS0044792,1122
RTS0044793,190
RTS0044794,186
RTS0044795,155
RTS0044796,259
RTS0044797,310
RTS0044798,216
RTS0044799,316
RTS0044800,201
RTS0044801,102
RTS0044802,126
RTS0044803,107
RTS0044804,103
RTS0044805,103
RTS0044806,189
RTS0044807,176
RTS0044808,184
RTS0044809,158
RTS0044810,169
RTS0044811,293
RTS0044812,271
RTS0044813,386
RTS0044814,403
RTS0044815,441
RTS0044816,230
RTS0044817,195
RTS0044818,234
RTS0044819,176
RTS0044820,208
RTS0044821,120
RTS0044822,142
RTS0044823,109
RTS0044824,108
RTS0044825,132
RTS0044826,161
RTS0044827,155
RTS0044828,132
RTS0044829,141
RTS0044830,123
RTS0044831,106
RTS0044832,91
RTS0044833,113
RTS0044834,141
RTS0044835,136
RTS0044836,122
RTS0044837,112
RTS0044838,161
RTS0044839,97
RTS0044840,136
RTS0044841,82
RTS0044842,100
RTS0044843,86
RTS0044844,104
RTS0044845,111
RTS0044846,102
RTS0044847,86
RTS0044848,185
RTS0044849,177
RTS0044850,115
RTS0044851,102
RTS0044852,110
RTS0044853,121
RTS0044854,113
RTS0044855,97
RTS0044856,118
RTS0044857,112
RTS0044858,103
RTS0044859,111
RTS0044860,140
RTS0044861,155
RTS0044862,142
RTS0044863,166
RTS0044864,122
RTS0044865,169
RTS0044866,235
RTS0044867,270
RTS0044868,274
RTS0044869,332
RTS0044870,334
RTS0044871,244
RTS0044872,208
RTS0044873,289
RTS0044874,265
RTS0044875,280
RTS0044876,149
RTS0044877,236
RTS0044878,218
RTS0044879,207
RTS0044880,227
RTS0044881,115
RTS0044882,166
RTS0044883,160
RTS0044884,218
RTS0044885,163
RTS0044886,114
RTS0044887,100
RTS0044888,121
RTS0044889,94
RTS0044890,79
RTS0044891,151
RTS0044892,178
RTS0044893,107
RTS0044894,155
RTS0044895,168
RTS0044896,296
RTS0044897,283
RTS0044898,210
RTS0044899,231
RTS0044900,222
RTS0044901,149
RTS0044902,141
RTS0044903,146
RTS0044904,110
RTS0044905,155
RTS0044906,454
RTS0044907,347
RTS0044908,406
RTS0044909,507
RTS0044910,403
RTS0044911,135
RTS0044912,133
RTS0044913,120
RTS0044914,148
RTS0044915,152
RTS0044916,154
RTS0044917,122
RTS0044918,166
RTS0044919,146
RTS0044920,167
RTS0044921,135
RTS0044922,129
RTS0044923,146
RTS0044924,117
RTS0044925,115
RTS0044926,118
RTS0044927,114
RTS0044928,132
RTS0044929,122
RTS0044930,112
RTS0044931,115
RTS0044932,140
RTS0044933,117
RTS0044934,110
RTS0044935,162
RTS0044936,90
RTS0044937,84
RTS0044938,91
RTS0044939,103
RTS0044940,122
RTS0044941,120
RTS0044942,109
RTS0044943,133
RTS0044944,117
RTS0044945,103
RTS0044946,153
RTS0044947,91
RTS0044948,131
RTS0044949,96
RTS0044950,106
RTS0044951,91
RTS0044952,141
RTS0044953,104
RTS0044954,125
RTS0044955,112
RTS0044956,202
RTS0044957,256
RTS0044958,151
RTS0044959,140
RTS0044960,193
RTS0044961,135
RTS0044962,107
RTS0044963,118
RTS0044964,122
RTS0044965,137
RTS0044966,89
RTS0044967,120
RTS0044968,117
RTS0044969,111
RTS0044970,90
RTS0044971,116
RTS0044972,114
RTS0044973,107
RTS0044974,123
RTS0044975,117
RTS0044976,108
RTS0044977,109
RTS0044978,107
RTS0044979,113
RTS0044980,88
RTS0044981,93
RTS0044982,101
RTS0044983,106
RTS0044984,99
RTS0044985,141
RTS0044986,101
RTS0044987,118
RTS0044988,102
RTS0044989,109
RTS0044990,103
RTS0044991,103
RTS0044992,96
RTS0044993,106
RTS0044994,100
RTS0044995,95
RTS0044996,108
RTS0044997,116
RTS0044998,109
RTS0044999,93
RTS0045000,119
RTS0045001,165
RTS0045002,174
RTS0045003,112
RTS0045004,153
RTS0045005,163
RTS0045006,269
RTS0045007,412
RTS0045008,455
RTS0045009,272
RTS0045010,279
RTS0045011,225
RTS0045012,206
RTS0045013,150
RTS0045014,262
RTS0045015,264
RTS0045016,291
RTS0045017,482
RTS0045018,554
RTS0045019,510
RTS0045020,371
RTS0045021,272
RTS0045022,345
RTS0045023,364
RTS0045024,355
RTS0045025,325
RTS0045026,144
RTS0045027,110
RTS0045028,155
RTS0045029,142
RTS0045030,158
RTS0045031,102
RTS0045032,91
RTS0045033,128
RTS0045034,136
RTS0045035,129
RTS0045036,140
RTS0045038,159
RTS0045039,138
RTS0045040,94
RTS0045041,122
RTS0045042,126
RTS0045043,108
RTS0045044,146
RTS0045045,174
RTS0045046,100
RTS0045047,122
RTS0045048,109
RTS0045049,113
RTS0045050,107
RTS0045051,113
RTS0045052,120
RTS0045053,110
RTS0045054,122
RTS0045055,101
RTS0045056,111
RTS0045057,189
RTS0045058,99
RTS0045059,114
RTS0045060,158
RTS0045061,107
RTS0045063,94
RTS0045064,118
RTS0045065,119
RTS0045066,404
RTS0045067,828
RTS0045068,943
RTS0045069,517
RTS0045070,985
RTS0045071,108
RTS0045072,115
RTS0045073,105
RTS0045074,121
RTS0045075,107
RTS0045076,111
RTS0045077,91
RTS0045078,104
RTS0045079,93
RTS0045080,113
RTS0045081,309
RTS0045082,390
RTS0045083,884
RTS0045084,496
RTS0045085,241
RTS0045086,113
RTS0045087,93
RTS0045088,119
RTS0045089,83
RTS0045090,91
RTS0045091,87
RTS0045092,94
RTS0045093,92
RTS0045094,82
RTS0045095,116
RTS0045096,98
RTS0045097,86
RTS0045098,94
RTS0045099,114
RTS0045100,118
RTS0045101,149
RTS0045102,104
RTS0045103,137
RTS0045104,117
RTS0045105,102
RTS0045106,106
RTS0045107,123
RTS0045108,121
RTS0045109,109
RTS0045110,119
RTS0045111,124
RTS0045112,115
RTS0045113,139
RTS0045114,114
RTS0045115,114
RTS0045116,117
RTS0045117,114
RTS0045118,87
RTS0045119,118
RTS0045120,123
RTS0045121,98
RTS0045122,110
RTS0045123,112
RTS0045124,110
RTS0045125,100
RTS0045126,163
RTS0045127,201
RTS0045128,164
RTS0045129,207
RTS0045130,196
RTS0045131,310
RTS0045132,155
RTS0045133,196
RTS0045134,313
RTS0045135,274
RTS0045136,418
RTS0045137,514
RTS0045138,406
RTS0045139,351
RTS0045140,432
RTS0045141,116
RTS0045142,138
RTS0045143,140
RTS0045144,133
RTS0045145,119
RTS0045146,115
RTS0045147,117
RTS0045148,109
RTS0045149,113
RTS0045150,97
RTS0045151,128
RTS0045152,129
RTS0045153,116
RTS0045154,114
RTS0045155,106
RTS0045156,138
RTS0045157,147
RTS0045158,138
RTS0045159,174
RTS0045160,197
RTS0045161,110
RTS0045162,122
RTS0045163,160
RTS0045164,145
RTS0045165,154
RTS0045166,183
RTS0045167,138
RTS0045168,176
RTS0045169,155
RTS0045170,149
RTS0045171,499
RTS0045172,450
RTS0045173,447
RTS0045174,376
RTS0045175,396
RTS0045176,118
RTS0045177,109
RTS0045178,88
RTS0045179,113
RTS0045180,121
RTS0045181,141
RTS0045182,161
RTS0045183,143
RTS0045184,140
RTS0045185,139
RTS0045186,171
RTS0045187,241
RTS0045188,161
RTS0045189,145
RTS0045190,225
RTS0045191,88
RTS0045192,107
RTS0045193,113
RTS0045194,105
RTS0045195,100
RTS0045196,108
RTS0045197,103
RTS0045198,141
RTS0045199,96
RTS0045200,110
RTS0045201,169
RTS0045202,149
RTS0045203,155
RTS0045204,117
RTS0045205,153
RTS0045206,140
RTS0045207,118
RTS0045208,176
RTS0045209,142
RTS0045210,107
RTS0045211,134
RTS0045212,151
RTS0045213,118
RTS0045214,138
RTS0045215,155
RTS0045216,393
RTS0045217,233
RTS0045218,445
RTS0045219,322
RTS0045220,280
RTS0045221,115
RTS0045222,96
RTS0045223,122
RTS0045224,117
RTS0045225,109
RTS0045226,1705
RTS0045227,1012
RTS0045228,1873
RTS0045229,1003
RTS0045230,1038
RTS0045231,207
RTS0045232,220
RTS0045233,169
RTS0045234,142
RTS0045235,176
RTS0045236,673
RTS0045237,568
RTS0045238,382
RTS0045239,414
RTS0045240,857
RTS0045241,204
RTS0045242,235
RTS0045243,173
RTS0045244,240
RTS0045245,136
RTS0045246,176
RTS0045247,185
RTS0045248,119
RTS0045249,187
RTS0045250,177
RTS0045251,274
RTS0045252,121
RTS0045253,196
RTS0045254,111
RTS0045255,142
RTS0045256,102
RTS0045257,102
RTS0045258,111
RTS0045259,130
RTS0045260,115
RTS0045261,246
RTS0045262,535
RTS0045263,293
RTS0045264,470
RTS0045265,525
RTS0045266,174
RTS0045267,351
RTS0045268,508
RTS0045269,345
RTS0045270,283
RTS0045271,100
RTS0045272,83
RTS0045273,135
RTS0045274,134
RTS0045275,141
RTS0045276,139
RTS0045277,181
RTS0045278,210
RTS0045279,81
RTS0045280,142
RTS0045281,148
RTS0045282,160
RTS0045283,150
RTS0045284,115
RTS0045285,181
RTS0045286,202
RTS0045287,156
RTS0045288,110
RTS0045289,138
RTS0045290,134
RTS0045291,234
RTS0045292,637
RTS0045293,299
RTS0045294,251
RTS0045295,349
RTS0045296,124
RTS0045297,113
RTS0045298,140
RTS0045299,128
RTS0045300,104
RTS0045301,152
RTS0045302,123
RTS0045303,148
RTS0045304,67
RTS0045305,178
RTS0045306,135
RTS0045307,92
RTS0045308,132
RTS0045309,121
RTS0045310,144
RTS0045311,47
RTS0045312,105
RTS0045313,90
RTS0045314,92
RTS0045315,109
RTS0045316,105
RTS0045317,105
RTS0045318,140
RTS0045319,84
RTS0045320,100
RTS0045321,94
RTS0045322,115
RTS0045323,147
RTS0045324,102
RTS0045325,96
RTS0045326,106
RTS0045327,186
RTS0045328,154
RTS0045329,121
RTS0045330,130
RTS0045331,105
RTS0045332,115
RTS0045333,137
RTS0045334,142
RTS0045335,100
RTS0045336,168
RTS0045337,145
RTS0045338,162
RTS0045339,149
RTS0045340,185
RTS0045341,89
RTS0045342,135
RTS0045343,112
RTS0045344,140
RTS0045345,103
RTS0045346,118
RTS0045347,90
RTS0045348,102
RTS0045349,127
RTS0045350,99
RTS0045351,98
RTS0045352,91
RTS0045353,129
RTS0045354,133
RTS0045355,40
RTS0045356,109
RTS0045357,115
RTS0045358,121
RTS0045359,87
RTS0045360,118
RTS0045361,237
RTS0045362,132
RTS0045363,139
RTS0045364,156
RTS0045365,174
RTS0045366,186
RTS0045367,154
RTS0045368,132
RTS0045369,114
RTS0045370,114
RTS0045371,229
RTS0045372,268
RTS0045373,395
RTS0045374,415
RTS0045375,403
RTS0045376,92
RTS0045377,82
RTS0045378,112
RTS0045379,103
RTS0045380,105
RTS0045381,272
RTS0045382,325
RTS0045383,207
RTS0045384,238
RTS0045385,221
RTS0045386,256
RTS0045387,220
RTS0045388,271
RTS0045389,205
RTS0045390,237
RTS0045391,125
RTS0045392,124
RTS0045393,90
RTS0045394,102
RTS0045395,108
RTS0045396,146
RTS0045397,200
RTS0045398,149
RTS0045399,288
RTS0045400,226
RTS0045401,90
RTS0045402,112
RTS0045403,101
RTS0045404,123
RTS0045405,119
RTS0045406,106
RTS0045407,139
RTS0045408,118
RTS0045409,117
RTS0045410,119
RTS0045411,797
RTS0045412,691
RTS0045413,641
RTS0045414,537
RTS0045415,405
RTS0045416,118
RTS0045417,102
RTS0045418,111
RTS0045419,119
RTS0045420,96
RTS0045421,17797
RTS0045422,16414
RTS0045423,11421
RTS0045424,17527
RTS0045425,17828
RTS0045426,123
RTS0045427,130
RTS0045428,98
RTS0045429,104
RTS0045430,117
RTS0045431,120
RTS0045432,95
RTS0045433,119
RTS0045434,137
RTS0045435,111
RTS0045436,867
RTS0045437,1188
RTS0045438,1211
RTS0045439,1134
RTS0045440,874
RTS0045441,110
RTS0045442,91
RTS0045443,99
RTS0045444,80
RTS0045445,101
RTS0045446,1017
RTS0045447,1187
RTS0045448,938
RTS0045449,839
RTS0045450,530
RTS0045451,120
RTS0045452,114
RTS0045453,89
RTS0045454,101
RTS0045455,102
RTS0045456,105
RTS0045457,104
RTS0045458,105
RTS0045459,64
RTS0045460,123
RTS0045461,103
RTS0045462,115
RTS0045463,77
RTS0045464,80
RTS0045465,83
RTS0045466,330
RTS0045467,292
RTS0045468,198
RTS0045469,329
RTS0045470,281
RTS0045471,118
RTS0045472,125
RTS0045473,65
RTS0045474,128
RTS0045475,123
RTS0045476,132
RTS0045477,158
RTS0045478,101
RTS0045479,153
RTS0045480,139
RTS0045481,183
RTS0045482,176
RTS0045483,163
RTS0045484,225
RTS0045485,266
RTS0045486,51
RTS0045487,118
RTS0045488,111
RTS0045489,119
RTS0045490,152
RTS0045491,1243
RTS0045492,1579
RTS0045493,1164
RTS0045494,719
RTS0045495,776
RTS0045496,500
RTS0045497,671
RTS0045498,1626
RTS0045499,1542
RTS0045500,1629
RTS0045501,223
RTS0045502,251
RTS0045503,207
RTS0045504,175
RTS0045505,169
RTS0045506,7327
RTS0045507,9338
RTS0045508,6681
RTS0045509,8397
RTS0045510,6102
RTS0045511,161
RTS0045512,129
RTS0045513,94
RTS0045514,122
RTS0045515,111
RTS0045516,90
RTS0045517,109
RTS0045518,98
RTS0045519,92
RTS0045520,82
RTS0045521,115
RTS0045522,108
RTS0045523,148
RTS0045524,122
RTS0045525,91
RTS0045526,166
RTS0045527,160
RTS0045528,131
RTS0045529,139
RTS0045530,128
RTS0045531,109
RTS0045532,110
RTS0045533,113
RTS0045534,83
RTS0045535,109
RTS0045536,884
RTS0045537,817
RTS0045538,444
RTS0045539,785
RTS0045540,870
RTS0045541,80
RTS0045542,106
RTS0045543,98
RTS0045544,82
RTS0045545,77
RTS0045546,109
RTS0045547,107
RTS0045548,91
RTS0045549,94
RTS0045550,86
RTS0045551,82
RTS0045552,110
RTS0045553,87
RTS0045554,97
RTS0045555,89
RTS0045556,2181
RTS0045557,928
RTS0045558,2107
RTS0045559,1998
RTS0045560,969
RTS0045561,205
RTS0045562,179
RTS0045563,112
RTS0045564,201
RTS0045565,115
RTS0045566,113
RTS0045567,83
RTS0045568,95
RTS0045569,103
RTS0045570,106
RTS0045571,90
RTS0045572,82
RTS0045573,80
RTS0045574,93
RTS0045575,85
RTS0045576,97
RTS0045577,96
RTS0045578,97
RTS0045579,125
RTS0045580,101
RTS0045581,117
RTS0045582,107
RTS0045583,109
RTS0045584,132
RTS0045585,98
RTS0045586,135
RTS0045587,348
RTS0045588,273
RTS0045589,204
RTS0045590,244
RTS0045592,2514
RTS0045593,3462
RTS0045594,2161
RTS0045595,2235
RTS0045596,1524
RTS0045597,2326
RTS0045598,2247
RTS0045599,2533
RTS0045600,1337
RTS0045601,114
RTS0045602,134
RTS0045603,83
RTS0045604,136
RTS0045606,176
RTS0045607,139
RTS0045608,133
RTS0045609,130
RTS0045610,156
RTS0045611,112
RTS0045612,194
RTS0045613,140
RTS0045614,191
RTS0045615,148
RTS0045616,94
RTS0045617,81
RTS0045618,104
RTS0045619,103
RTS0045620,85
RTS0045621,272
RTS0045622,559
RTS0045623,445
RTS0045624,279
RTS0045625,414
RTS0045626,55
RTS0045627,92
RTS0045628,115
RTS0045629,130
RTS0045630,97
RTS0045631,97
RTS0045632,93
RTS0045633,122
RTS0045634,92
RTS0045635,90
RTS0045636,124
RTS0045637,99
RTS0045638,102
RTS0045639,160
RTS0045640,88
RTS0045641,157
RTS0045642,176
RTS0045643,113
RTS0045644,160
RTS0045645,154
RTS0045646,90
RTS0045647,107
RTS0045648,100
RTS0045649,99
RTS0045650,95
RTS0045651,200
RTS0045652,360
RTS0045653,347
RTS0045654,484
RTS0045655,421
RTS0045656,107
RTS0045657,113
RTS0045658,186
RTS0045659,135
RTS0045660,135
RTS0045661,602
RTS0045662,405
RTS0045663,502
RTS0045664,480
RTS0045665,642
RTS0045666,99
RTS0045667,131
RTS0045668,165
RTS0045669,130
RTS0045670,129
RTS0045671,101
RTS0045672,103
RTS0045673,90
RTS0045674,98
RTS0045675,98
RTS0045676,7624
RTS0045677,8778
RTS0045678,9263
RTS0045679,7861
RTS0045680,12074
RTS0045681,147
RTS0045682,119
RTS0045683,115
RTS0045684,128
RTS0045685,141
RTS0045687,112
RTS0045688,104
RTS0045689,85
RTS0045690,98
RTS0045691,119
RTS0045692,99
RTS0045693,127
RTS0045694,108
RTS0045695,98
RTS0045696,92
RTS0045697,102
RTS0045698,109
RTS0045699,93
RTS0045700,94
RTS0045701,628
RTS0045702,541
RTS0045703,453
RTS0045704,400
RTS0045705,568
RTS0045706,89
RTS0045707,120
RTS0045708,108
RTS0045709,93
RTS0045710,97
RTS0045711,116
RTS0045712,96
RTS0045713,105
RTS0045714,98
RTS0045715,102
RTS0045716,170
RTS0045717,111
RTS0045718,121
RTS0045719,96
RTS0045720,121
RTS0045721,484
RTS0045722,562
RTS0045723,578
RTS0045724,424
RTS0045725,347
RTS0045726,200
RTS0045727,214
RTS0045728,288
RTS0045729,197
RTS0045730,139
RTS0045731,131
RTS0045732,116
RTS0045733,120
RTS0045734,112
RTS0045735,117
RTS0045736,748
RTS0045737,1092
RTS0045738,1410
RTS0045739,1308
RTS0045740,742
RTS0045741,779
RTS0045742,406
RTS0045743,577
RTS0045744,694
RTS0045745,671
RTS0045746,1739
RTS0045747,1763
RTS0045748,2254
RTS0045749,1049
RTS0045750,737
RTS0045751,670
RTS0045752,483
RTS0045753,548
RTS0045754,588
RTS0045755,647
RTS0045756,601
RTS0045757,715
RTS0045758,1048
RTS0045759,822
RTS0045760,543
RTS0045761,118
RTS0045762,105
RTS0045763,114
RTS0045764,109
RTS0045765,81
RTS0045766,100
RTS0045767,103
RTS0045768,98
RTS0045769,108
RTS0045770,105
RTS0045771,118
RTS0045772,140
RTS0045773,143
RTS0045774,111
RTS0045775,122
RTS0045776,125
RTS0045777,97
RTS0045778,92
RTS0045779,111
RTS0045780,89
RTS0045781,664
RTS0045782,772
RTS0045783,922
RTS0045784,819
RTS0045785,1075
RTS0045786,120
RTS0045787,173
RTS0045788,195
RTS0045789,146
RTS0045790,116
RTS0045791,100
RTS0045792,125
RTS0045793,124
RTS0045794,114
RTS0045795,92
RTS0045796,141
RTS0045797,96
RTS0045798,95
RTS0045799,120
RTS0045800,98
RTS0045801,97
RTS0045802,98
RTS0045803,99
RTS0045804,79
RTS0045805,104
RTS0045806,987
RTS0045807,666
RTS0045808,583
RTS0045809,559
RTS0045810,242
RTS0045811,445
RTS0045812,590
RTS0045813,396
RTS0045814,734
RTS0045815,477
RTS0045816,437
RTS0045817,452
RTS0045818,256
RTS0045819,251
RTS0045820,338
RTS0045821,1231
RTS0045822,952
RTS0045823,970
RTS0045824,1397
RTS0045825,553
RTS0045826,751
RTS0045827,692
RTS0045828,454
RTS0045829,514
RTS0045830,598
RTS0045831,259
RTS0045832,385
RTS0045833,335
RTS0045834,294
RTS0045835,295
RTS0045836,907
RTS0045837,828
RTS0045838,735
RTS0045840,439
RTS0045841,2176
RTS0045842,1794
RTS0045843,297
RTS0045844,468
RTS0045845,796
RTS0045846,7928
RTS0045848,1705
RTS0045849,9616
RTS0045851,134
RTS0045852,134
RTS0045853,144
RTS0045854,174
RTS0045855,183
RTS0045856,154
RTS0045857,163
RTS0045858,113
RTS0045859,366
RTS0045860,207
RTS0045861,504
RTS0045862,551
RTS0045863,178
RTS0045864,169
RTS0045865,159
RTS0045866,197
RTS0045867,101
RTS0045868,86
RTS0045869,100
RTS0045870,110
RTS0045871,62
RTS0045872,109
RTS0045873,99
RTS0045874,120
RTS0045875,99
RTS0045876,70
RTS0045877,109
RTS0045878,75
RTS0045879,98
RTS0045880,94
RTS0045881,79
RTS0045882,83
RTS0045883,105
RTS0045884,124
RTS0045885,4
RTS0045886,93
RTS0045887,102
RTS0045888,94
RTS0045889,105
RTS0045890,99
RTS0045891,96
RTS0045892,115
RTS0045893,84
RTS0045894,121
RTS0045895,137
RTS0045896,191
RTS0045897,165
RTS0045898,112
RTS0045899,585
RTS0045900,657
RTS0045901,242
RTS0045902,391
RTS0045903,455
RTS0045904,503
RTS0045905,197
RTS0045906,173
RTS0045907,190
RTS0045908,95
RTS0045909,105
RTS0045910,89
RTS0045911,141
RTS0045912,102
RTS0045913,111
RTS0045914,82
RTS0045915,102
RTS0045916,142
RTS0045917,80
RTS0045918,82
RTS0045919,126
RTS0045920,115
RTS0045921,110
RTS0045922,99
RTS0045923,95
RTS0045924,120
RTS0045925,100
RTS0045926,226
RTS0045927,161
RTS0045928,162
RTS0045929,133
RTS0045930,1827
RTS0045931,1829
RTS0045932,702
RTS0045933,123
RTS0045935,103
RTS0045939,126
RTS0045940,110
RTS0045941,129
RTS0045942,112
RTS0045943,131
RTS0045944,100
RTS0045945,235
RTS0045946,143
RTS0045947,187
RTS0045948,129
RTS0045949,189
RTS0045950,248
RTS0045951,190
RTS0045952,221
RTS0045953,166
RTS0045954,379
RTS0045955,165
RTS0045956,84
RTS0045957,64
RTS0045958,117
RTS0045959,110
RTS0045960,100
RTS0045961,95
RTS0045962,118
RTS0045963,93
RTS0045964,139
RTS0045965,118
RTS0045966,97
RTS0045967,105
RTS0045968,99
RTS0045969,354
RTS0045970,478
RTS0045971,671
RTS0045972,134
RTS0045973,115
RTS0045974,88
RTS0045975,144
RTS0045976,94
RTS0045977,102
RTS0045978,132
RTS0045979,380
RTS0045980,438
RTS0045981,450
RTS0045982,465
RTS0045983,85
RTS0045984,117
RTS0045985,103
RTS0045986,110
RTS0045987,136
RTS0045988,129
RTS0045989,119
RTS0045990,117
RTS0045991,569
RTS0045992,467
RTS0045993,502
RTS0045994,152
RTS0045995,138
RTS0045996,157
RTS0045997,174
RTS0045998,101
RTS0045999,95
RTS0046000,68
RTS0046001,110
RTS0046002,124
RTS0046003,87
RTS0046004,96
RTS0046005,694
RTS0046006,582
RTS0046007,681
RTS0046008,499
RTS0046009,151
RTS0046010,91
RTS0046011,108
RTS0046012,199
RTS0046013,221
RTS0046014,127
RTS0046015,205
RTS0046016,145
RTS0046017,90
RTS0046018,132
RTS0046019,137
RTS0046020,217
RTS0046021,234
RTS0046022,183
RTS0046023,162
RTS0046024,171
RTS0046025,119
RTS0046026,101
RTS0046027,116
RTS0046028,106
RTS0046029,112
RTS0046030,285
RTS0046031,260
RTS0046032,252
RTS0046033,204
RTS0046034,103
RTS0046035,99
RTS0046036,109
RTS0046037,107
RTS0046038,101
RTS0046039,88
RTS0046040,88
RTS0046041,151
RTS0046042,102
RTS0046043,101
RTS0046044,119
RTS0046045,120
RTS0046046,95
RTS0046047,83
RTS0046048,300
RTS0046049,447
RTS0046050,304
RTS0046051,612
RTS0046052,465
RTS0046053,613
RTS0046054,505
RTS0046055,497
RTS0046056,153
RTS0046057,152
RTS0046058,172
RTS0046059,329
RTS0046060,99
RTS0046061,149
RTS0046062,98
RTS0046063,144
RTS0046064,1469
RTS0046065,1261
RTS0046066,1840
RTS0046067,1613
RTS0046068,122
RTS0046069,103
RTS0046070,106
RTS0046071,143
RTS0046072,190
RTS0046073,157
RTS0046074,145
RTS0046075,129
RTS0046076,137
RTS0046077,171
RTS0046078,1222
RTS0046079,1680
RTS0046080,2189
RTS0046081,2285
RTS0046082,1182
RTS0046083,381
RTS0046084,1163
RTS0046085,168
RTS0046086,155
RTS0046087,142
RTS0046088,114
RTS0046089,83
RTS0046090,119
RTS0046091,77
RTS0046092,232
RTS0046093,286
RTS0046094,176
RTS0046095,93
RTS0046096,97
RTS0046097,102
RTS0046098,86
RTS0046099,166
RTS0046100,111
RTS0046101,96
RTS0046102,125
RTS0046103,218
RTS0046104,324
RTS0046105,144
RTS0046106,136
RTS0046107,116
RTS0046108,92
RTS0046109,87
RTS0046110,101
RTS0046111,133
RTS0046112,533
RTS0046113,363
RTS0046114,224
RTS0046115,293
RTS0046116,252
RTS0046117,286
RTS0046119,81
RTS0046121,127
RTS0046122,131
RTS0046123,136
RTS0046124,208
RTS0046125,137
RTS0046126,116
RTS0046127,142
RTS0046128,525
RTS0046129,265
RTS0046130,233
RTS0046131,282
RTS0046132,2529
RTS0046133,5401
RTS0046134,3240
RTS0046135,2242
RTS0046136,155
RTS0046137,249
RTS0046138,113
RTS0046140,196
RTS0046141,163
RTS0046142,161
RTS0046143,231
RTS0046144,204
RTS0046145,98
RTS0046146,85
RTS0046147,89
RTS0046148,112
RTS0046149,95
RTS0046150,93
RTS0046152,87
RTS0046153,116
RTS0046154,104
RTS0046155,112
RTS0046156,87
RTS0046157,86
RTS0046158,99
RTS0046159,88
RTS0046160,101
RTS0046161,98
RTS0046162,95
RTS0046163,94
RTS0046164,165
RTS0046165,212
RTS0046166,127
RTS0046167,185
RTS0046168,112
RTS0046169,88
RTS0046170,82
RTS0046171,96
RTS0046172,77
RTS0046173,63
RTS0046174,88
RTS0046175,119
RTS0046176,77
RTS0046177,60
RTS0046178,95
RTS0046179,93
RTS0046180,126
RTS0046181,141
RTS0046182,122
RTS0046183,86
RTS0046184,80
RTS0046185,107
RTS0046186,74
RTS0046187,79
RTS0046188,111
RTS0046191,103
RTS0046193,85
RTS0046194,153
RTS0046195,151
RTS0046196,97
RTS0046197,101
RTS0046198,107
RTS0046199,115
RTS0046200,122
RTS0046201,122
RTS0046202,101
RTS0046203,85
RTS0046204,107
RTS0046205,136
RTS0046206,145
RTS0046207,117
RTS0046208,88
RTS0046209,80
RTS0046210,77
RTS0046211,89
RTS0046212,105
RTS0046213,7679
RTS0046214,7445
RTS0046215,5443
RTS0046216,6862
RTS0046217,6109
RTS0046218,104
RTS0046219,73
RTS0046220,133
RTS0046221,98
RTS0046222,169
RTS0046223,89
RTS0046224,93
RTS0046225,188
RTS0046226,147
RTS0046227,140
RTS0046228,174
RTS0046229,151
RTS0046230,132
RTS0046231,68
RTS0046232,153
RTS0046233,120
RTS0046234,147
RTS0046235,110
RTS0046236,128
RTS0046237,120
RTS0046238,89
RTS0046239,72
RTS0046240,116
RTS0046241,117
RTS0046242,97
RTS0046243,90
RTS0046244,176
RTS0046245,79
RTS0046246,126
RTS0046247,107
RTS0046248,118
RTS0046249,94
RTS0046250,102
RTS0046251,95
RTS0046252,349
RTS0046253,195
RTS0046254,310
RTS0046255,121
RTS0046256,171
RTS0046257,142
RTS0046258,109
RTS0046259,145
RTS0046260,167
RTS0046261,335
RTS0046262,294
RTS0046263,97
RTS0046264,95
RTS0046265,99
RTS0046266,116
RTS0046267,79
RTS0046268,303
RTS0046269,228
RTS0046270,244
RTS0046271,265
RTS0046272,229
RTS0046273,136
RTS0046274,140
RTS0046275,134
RTS0046276,85
RTS0046277,134
RTS0046278,167
RTS0046279,265
RTS0046280,130
RTS0046281,189
RTS0046282,142
RTS0046283,288
RTS0046284,163
RTS0046285,101
RTS0046286,70
RTS0046287,121
RTS0046288,120
RTS0046289,118
RTS0046290,117
RTS0046291,116
RTS0046292,96
RTS0046293,112
RTS0046294,87
RTS0046295,165
RTS0046296,88
RTS0046297,160
RTS0046298,182
RTS0046299,151
RTS0046300,160
RTS0046301,205
RTS0046302,107
RTS0046303,107
RTS0046304,118
RTS0046305,137
RTS0046306,139
RTS0046307,99
RTS0046308,81
RTS0046309,93
RTS0046310,111
RTS0046311,104
RTS0046312,99
RTS0046313,86
RTS0046314,126
RTS0046315,94
RTS0046316,112
RTS0046317,122
RTS0046318,121
RTS0046319,119
RTS0046320,115
RTS0046321,119
RTS0046322,102
RTS0046323,112
RTS0046324,87
RTS0046325,118
RTS0046326,112
RTS0046327,113
RTS0046328,120
RTS0046329,144
RTS0046330,151
RTS0046331,138
RTS0046332,116
RTS0046333,164
RTS0046334,121
RTS0046335,146
RTS0046336,158
RTS0046342,96
RTS0046343,100
RTS0046344,109
RTS0046345,93
RTS0046346,78
RTS0046347,387
RTS0046348,508
RTS0046349,466
RTS0046350,133
RTS0046351,119
RTS0046352,138
RTS0046353,125
RTS0046354,126
RTS0046355,161
RTS0046356,368
RTS0046357,231
RTS0046358,152
RTS0046359,248
RTS0046360,313
RTS0046361,460
RTS0046362,391
RTS0046363,470
RTS0046364,111
RTS0046365,102
RTS0046366,89
RTS0046367,82
RTS0046368,103
RTS0046369,105
RTS0046370,81
RTS0046371,119
RTS0046372,106
RTS0046373,84
RTS0046374,73
RTS0046375,98
RTS0046376,88
RTS0046377,96
RTS0046378,107
RTS0046379,103
RTS0046380,118
RTS0046381,98
RTS0046382,112
RTS0046383,327
RTS0046384,189
RTS0046385,367
RTS0046386,434
RTS0046387,256
RTS0046388,227
RTS0046389,248
RTS0046390,210
RTS0046391,208
RTS0046392,116
RTS0046393,85
RTS0046394,83
RTS0046395,122
RTS0046396,79
RTS0046397,91
RTS0046398,100
RTS0046399,114
RTS0046400,97
RTS0046401,108
RTS0046402,111
RTS0046403,97
RTS0046404,98
RTS0046405,121
RTS0046406,110
RTS0046407,121
RTS0046408,98
RTS0046409,94
RTS0046410,462
RTS0046411,240
RTS0046412,349
RTS0046413,680
RTS0046414,8854
RTS0046415,2472
RTS0046416,125
RTS0046417,156
RTS0046418,121
RTS0046419,124
RTS0046420,809
RTS0046421,526
RTS0046422,228
RTS0046423,126
RTS0046424,238
RTS0046425,234
RTS0046426,149
RTS0046427,136
RTS0046428,127
RTS0046429,95
RTS0046430,120
RTS0046431,91
RTS0046432,149
RTS0046433,137
RTS0046434,157
RTS0046435,4656
RTS0046439,151
RTS0046440,234
RTS0046441,166
RTS0046442,125
RTS0046443,140
RTS0046444,137
RTS0046445,98
RTS0046446,72
RTS0046447,98
RTS0046448,144
RTS0046449,7044
RTS0046450,15203
RTS0046451,1282
RTS0046452,9614
RTS0046453,4490
RTS0046454,953
RTS0046455,1075
RTS0046456,283
RTS0046457,639
RTS0046458,275
RTS0046459,891
RTS0046460,846
RTS0046461,124
RTS0046462,119
RTS0046463,106
RTS0046464,97
RTS0046466,92
RTS0046468,99
RTS0046469,90
RTS0046470,109
RTS0046471,72
RTS0046472,119
RTS0046473,81
RTS0046474,78
RTS0046475,132
RTS0046476,108
RTS0046477,87
RTS0046478,107
RTS0046479,115
RTS0046480,87
RTS0046481,109
RTS0046482,80
RTS0046483,104
RTS0046484,83
RTS0046485,116
RTS0046486,117
RTS0046487,125
RTS0046488,115
RTS0046489,102
RTS0046490,99
RTS0046491,121
RTS0046492,108
RTS0046493,78
RTS0046494,97
RTS0046495,113
RTS0046496,373
RTS0046497,305
RTS0046498,192
RTS0046499,453
RTS0046500,512
RTS0046501,358
RTS0046502,246
RTS0046503,343
RTS0046504,253
RTS0046505,63
RTS0046506,94
RTS0046507,75
RTS0046508,121
RTS0046509,85
RTS0046510,111
RTS0046511,83
RTS0046512,129
RTS0046513,89
RTS0046514,93
RTS0046515,87
RTS0046516,94
RTS0046517,113
RTS0046518,81
RTS0046519,102
RTS0046520,100
RTS0046521,106
RTS0046522,87
RTS0046524,111
RTS0046525,122
RTS0046526,141
RTS0046527,96
RTS0046528,93
RTS0046529,89
RTS0046530,76
RTS0046531,111
RTS0046532,131
RTS0046533,110
RTS0046534,119
RTS0046535,93
RTS0046536,95
RTS0046537,119
RTS0046538,165
RTS0046539,173
RTS0046540,145
RTS0046541,130
RTS0046542,165
RTS0046543,212
RTS0046544,122
RTS0046545,140
RTS0046546,123
RTS0046548,109
RTS0046549,139
RTS0046550,118
RTS0046551,380
RTS0046552,109
RTS0046553,165
RTS0046554,104
RTS0046555,119
RTS0046556,134
RTS0046557,110
RTS0046558,112
RTS0046559,128
RTS0046560,121
RTS0046561,119
RTS0046562,105
RTS0046563,137
RTS0046564,155
RTS0046565,133
RTS0046566,162
RTS0046567,106
RTS0046568,94
RTS0046569,81
RTS0046570,119
RTS0046571,110
RTS0046572,141
RTS0046573,165
RTS0046574,157
RTS0046575,136
RTS0046577,95
RTS0046578,109
RTS0046580,208
RTS0046581,150
RTS0046582,187
RTS0046583,111
RTS0046584,134
RTS0046585,156
RTS0046586,104
RTS0046587,116
RTS0046588,108
RTS0046589,97
RTS0046590,109
RTS0046591,96
RTS0046592,127
RTS0046593,115
RTS0046594,174
RTS0046595,152
RTS0046596,154
RTS0046597,137
RTS0046598,232
RTS0046599,123
RTS0046600,997
RTS0046601,1329
RTS0046602,668
RTS0046603,883
RTS0046604,146
RTS0046605,123
RTS0046606,126
RTS0046607,526
RTS0046608,1487
RTS0046609,885
RTS0046610,71
RTS0046611,111
RTS0046612,122
RTS0046613,99
RTS0046614,121
RTS0046615,96
RTS0046616,100
RTS0046617,108
RTS0046618,84
RTS0046619,114
RTS0046620,98
RTS0046621,212
RTS0046622,212
RTS0046623,134
RTS0046624,246
RTS0046625,146
RTS0046626,179
RTS0046627,154
RTS0046628,330
RTS0046629,111
RTS0046630,118
RTS0046631,82
RTS0046632,469
RTS0046633,328
RTS0046634,469
RTS0046635,155
RTS0046636,196
RTS0046637,265
RTS0046638,143
RTS0046639,140
RTS0046640,161
RTS0046641,122
RTS0046642,136
RTS0046643,98
RTS0046644,119
RTS0046645,109
RTS0046646,98
RTS0046647,125
RTS0046648,126
RTS0046649,116
RTS0046650,113
RTS0046651,233
RTS0046652,202
RTS0046653,390
RTS0046654,239
RTS0046655,389
RTS0046656,176
RTS0046657,121
RTS0046658,186
RTS0046659,145
RTS0046660,129
RTS0046661,182
RTS0046662,156
RTS0046663,189
RTS0046664,97
RTS0046665,82
RTS0046666,115
RTS0046667,160
RTS0046668,145
RTS0046669,120
RTS0046670,122
RTS0046671,80
RTS0046672,92
RTS0046673,105
RTS0046674,116
RTS0046675,122
RTS0046676,95
RTS0046677,103
RTS0046678,94
RTS0046679,93
RTS0046680,88
RTS0046681,121
RTS0046682,85
RTS0046683,81
RTS0046684,93
RTS0046685,67
RTS0046686,141
RTS0046687,122
RTS0046688,90
RTS0046689,111
RTS0046690,96
RTS0046691,84
RTS0046692,113
RTS0046693,130
RTS0046694,121
RTS0046695,121
RTS0046696,113
RTS0046697,120
RTS0046698,119
RTS0046699,96
RTS0046700,153
RTS0046701,164
RTS0046702,138
RTS0046703,1500
RTS0046704,1795
RTS0046705,1508
RTS0046706,858
RTS0046707,1995
RTS0046708,1740
RTS0046709,130
RTS0046710,131
RTS0046711,168
RTS0046712,135
RTS0046713,209
RTS0046714,230
RTS0046715,161
RTS0046716,257
RTS0046717,373
RTS0046718,106
RTS0046719,80
RTS0046720,118
RTS0046721,187
RTS0046722,174
RTS0046723,121
RTS0046724,117
RTS0046725,81
RTS0046726,114
RTS0046727,171
RTS0046728,93
RTS0046729,136
RTS0046730,115
RTS0046731,148
RTS0046732,127
RTS0046733,115
RTS0046734,143
RTS0046735,129
RTS0046736,68
RTS0046737,104
RTS0046738,100
RTS0046739,76
RTS0046740,121
RTS0046741,98
RTS0046742,83
RTS0046743,151
RTS0046744,116
RTS0046745,167
RTS0046746,126
RTS0046747,154
RTS0046748,290
RTS0046749,180
RTS0046750,112
RTS0046751,115
RTS0046752,118
RTS0046753,119
RTS0046754,100
RTS0046755,112
RTS0046756,130
RTS0046757,119
RTS0046758,74
RTS0046759,1130
RTS0046760,734
RTS0046761,983
RTS0046763,158
RTS0046764,93
RTS0046765,100
RTS0046766,97
RTS0046767,113
RTS0046768,187
RTS0046769,271
RTS0046770,234
RTS0046771,143
RTS0046772,197
RTS0046773,138
RTS0046774,115
RTS0046775,183
RTS0046776,1
RTS0046777,141
RTS0046778,162
RTS0046779,156
RTS0046780,161
RTS0046781,129
RTS0046782,70
RTS0046783,105
RTS0046784,96
RTS0046785,93
RTS0046790,155
RTS0046791,129
RTS0046792,143
RTS0046793,95
RTS0046794,118
RTS0046795,111
RTS0046796,113
RTS0046797,104
RTS0046798,145
RTS0046799,167
RTS0046800,151
RTS0046801,7682
RTS0046802,6197
RTS0046803,94
RTS0046804,100
RTS0046805,242
RTS0046806,194
RTS0046807,103
RTS0046808,95
RTS0046809,88
RTS0046810,96
RTS0046811,62
RTS0046812,93
RTS0046813,82
RTS0046814,94
RTS0046815,133
RTS0046816,80
RTS0046817,79
RTS0046818,114
RTS0046819,137
RTS0046820,113
RTS0046821,88
RTS0046822,113
RTS0046823,114
RTS0046824,471
RTS0046825,330
RTS0046826,102
RTS0046827,96
RTS0046828,113
RTS0046829,100
RTS0046830,95
RTS0046831,106
RTS0046832,3564
RTS0046833,658
RTS0046835,84
RTS0046836,4219
RTS0046837,6698
RTS0046838,97
RTS0046839,1643
RTS0046840,620
RTS0046841,776
RTS0046842,1708
RTS0046843,2057
RTS0046846,115
RTS0046849,209
RTS0046850,1632
RTS0046851,4982
RTS0046852,299
RTS0046853,325
RTS0046854,82
RTS0046855,104
RTS0046856,87
RTS0046857,92
RTS0046858,117
RTS0046859,101
RTS0046860,327
RTS0046861,168
RTS0046862,159
RTS0046863,123
RTS0046864,114
RTS0046866,128
RTS0046867,128
RTS0046868,113
RTS0046869,2482
RTS0046870,2113
RTS0046871,300
RTS0046872,542
RTS0046873,94
RTS0046874,79
RTS0046875,108
RTS0046876,106
RTS0046877,133
RTS0046878,113
RTS0046879,109
RTS0046880,106
RTS0046881,151
RTS0046882,125
RTS0046885,89
RTS0046886,98
RTS0046887,84
RTS0046889,109
RTS0046890,131
RTS0046891,108
RTS0046892,83
RTS0046893,107
RTS0046894,162
RTS0046895,83
RTS0046897,141
RTS0046898,92
RTS0046899,105
RTS0046900,347
RTS0046902,127
RTS0046903,1185
RTS0046904,139
RTS0046905,91
RTS0046906,571
RTS0046907,133
RTS0046908,106
RTS0046909,106
RTS0046910,93
RTS0046911,284
RTS0046912,115
RTS0046913,129
RTS0046914,148
RTS0046915,99
RTS0046916,118
RTS0046918,15831
RTS0046919,18663
RTS0046920,337
RTS0046921,92
RTS0046922,163
RTS0046923,885
RTS0046924,639
RTS0046925,118
RTS0046926,131
RTS0046927,87
RTS0046928,110
RTS0046929,97
RTS0046930,123
RTS0046931,89
RTS0046933,93
RTS0046934,711
RTS0046935,1572
RTS0046936,146
RTS0046937,302
RTS0046938,3889
RTS0046939,103
RTS0046940,110
RTS0046941,81
RTS0046942,103
RTS0046943,558
RTS0046944,100
RTS0046946,400
RTS0046947,84
RTS0046948,108
RTS0046949,86
RTS0046950,84
RTS0046951,159
RTS0046952,103
RTS0046954,88
RTS0046955,83
RTS0046956,147
RTS0046957,94
RTS0046958,109
RTS0046959,155
RTS0046960,121
RTS0046961,264
RTS0046962,362
RTS0046963,99
RTS0046965,151
RTS0046966,264
RTS0046967,148
RTS0046968,88
RTS0047054,287
RTS0047055,439
RTS0047056,283
RTS0047057,352
RTS0047058,364
RTS0047060,330
RTS0047061,326
RTS0047062,352
RTS0047063,402
RTS0047064,779
RTS0047065,126
RTS0047066,133
RTS0047067,117
RTS0047068,97
RTS0047069,109
RTS0047070,255
RTS0047071,201
RTS0047072,296
RTS0047073,277
RTS0047074,300
RTS0047075,167
RTS0047076,237
RTS0047077,203
RTS0047078,236
RTS0047079,126
RTS0047080,154
RTS0047081,113
RTS0047082,124
RTS0047083,149
RTS0047084,109
RTS0047085,65
RTS0047086,112
RTS0047087,91
RTS0047088,98
RTS0047089,129
RTS0047091,105
RTS0047092,93
RTS0047093,102
RTS0047094,96
RTS0047095,98
RTS0047096,104
RTS0047097,75
RTS0047098,69
RTS0047099,91
RTS0047100,89
RTS0047101,136
RTS0047102,100
RTS0047103,148
RTS0047104,113
RTS0047105,318
RTS0047106,350
RTS0047107,257
RTS0047108,498
RTS0047109,253
RTS0047110,157
RTS0047111,170
RTS0047112,146
RTS0047113,1138
RTS0047114,173
RTS0047115,160
RTS0047116,274
RTS0047117,219
RTS0047118,186
RTS0047119,180
RTS0047120,158
RTS0047121,86
RTS0047122,149
RTS0047123,117
RTS0047124,136
RTS0047125,107
RTS0047126,113
RTS0047127,139
RTS0047128,92
RTS0047129,95
RTS0047130,144
RTS0047131,153
RTS0047132,161
RTS0047133,139
RTS0047134,112
RTS0047135,542
RTS0047136,520
RTS0047137,355
RTS0047138,468
RTS0047139,334
RTS0047140,95
RTS0047141,105
RTS0047142,81
RTS0047143,100
RTS0047144,91
RTS0047145,176
RTS0047146,140
RTS0047147,214
RTS0047148,178
RTS0047149,157
RTS0047150,1285
RTS0047151,1131
RTS0047152,2081
RTS0047153,1118
RTS0047154,2066
RTS0047156,111
RTS0047157,115
RTS0047158,101
RTS0047159,102
RTS0047160,121
RTS0047165,140
RTS0047166,76
RTS0047167,237
RTS0047168,96
RTS0047169,110
RTS0047170,88
RTS0047171,110
RTS0047172,93
RTS0047173,118
RTS0047174,106
RTS0047175,81
RTS0047176,115
RTS0047177,135
RTS0047178,163
RTS0047179,112
RTS0047180,135
RTS0047181,149
RTS0047182,145
RTS0047183,132
RTS0047184,138
RTS0047185,144
RTS0047186,185
RTS0047187,178
RTS0047188,99
RTS0047189,133
RTS0047190,116
RTS0047191,110
RTS0047192,124
RTS0047193,248
RTS0047194,292
RTS0047195,247
RTS0047196,218
RTS0047197,437
RTS0047198,154
RTS0047199,171
RTS0047200,190
RTS0047201,163
RTS0047202,227
RTS0047203,234
RTS0047204,114
RTS0047205,152
RTS0047206,173
RTS0047207,148
RTS0047208,2639
RTS0047209,1962
RTS0047210,3481
RTS0047211,2931
RTS0047212,897
RTS0047213,115
RTS0047214,148
RTS0047215,135
RTS0047216,107
RTS0047217,100
RTS0047218,761
RTS0047219,740
RTS0047220,295
RTS0047221,1028
RTS0047222,860
RTS0047223,190
RTS0047225,162
RTS0047226,135
RTS0047229,97
RTS0047230,99
RTS0047231,104
RTS0047232,120
RTS0047233,86
RTS0047234,102
RTS0047235,74
RTS0047236,97
RTS0047237,112
RTS0047238,71
RTS0047239,129
RTS0047240,97
RTS0047241,94
RTS0047242,81
RTS0047243,121
RTS0047244,78
RTS0047245,105
RTS0047246,79
RTS0047247,97
RTS0047248,98
RTS0047249,223
RTS0047250,247
RTS0047252,284
RTS0047253,209
RTS0047254,242
RTS0047255,405
RTS0047256,360
RTS0047257,403
RTS0047258,400
RTS0047259,426
RTS0047260,335
RTS0047261,312
RTS0047262,269
RTS0047263,313
RTS0047264,289
RTS0047266,665
RTS0047267,1725
RTS0047268,1115
RTS0047269,1093
RTS0047270,1652
RTS0047271,1887
RTS0047272,889
RTS0047273,1064
RTS0047274,256
RTS0047276,241
RTS0047277,1657
RTS0047278,1640
RTS0047279,1803
RTS0047280,1842
RTS0047281,1158
RTS0047282,1853
RTS0047283,1352
RTS0047284,1054
RTS0047290,815
RTS0047291,1372
RTS0047292,899
RTS0047293,700
RTS0047294,951
RTS0047295,76
RTS0047296,187
RTS0047297,219
RTS0047298,182
RTS0047299,177
RTS0047300,83
RTS0047301,125
RTS0047302,72
RTS0047303,117
RTS0047304,102
RTS0047305,789
RTS0047306,936
RTS0047307,945
RTS0047308,487
RTS0047309,510
RTS0047310,460
RTS0047311,383
RTS0047312,281
RTS0047313,242
RTS0047314,298
RTS0047315,2926
RTS0047316,2466
RTS0047317,2357
RTS0047318,2653
RTS0047319,2960
RTS0047320,213
RTS0047321,356
RTS0047322,332
RTS0047323,629
RTS0047324,562
RTS0047325,280
RTS0047326,312
RTS0047327,360
RTS0047328,230
RTS0047329,196
RTS0047331,378
RTS0047332,369
RTS0047333,369
RTS0047334,298
RTS0047335,751
RTS0047336,911
RTS0047337,347
RTS0047338,850
RTS0047339,480
RTS0047340,1611
RTS0047341,1140
RTS0047342,1168
RTS0047343,1284
RTS0047344,854
RTS0047345,544
RTS0047346,706
RTS0047348,710
RTS0047349,543
RTS0047350,666
RTS0047351,1277
RTS0047352,2471
RTS0047353,2503
RTS0047354,1829
RTS0047356,309
RTS0047357,416
RTS0047358,206
RTS0047359,421
RTS0047360,329
RTS0047361,175
RTS0047362,471
RTS0047363,630
RTS0047364,234
RTS0047365,459
RTS0047366,183
RTS0047367,114
RTS0047368,214
RTS0047369,134
RTS0047370,115
RTS0047373,134
RTS0047374,98
RTS0047375,111
RTS0047376,242
RTS0047377,178
RTS0047378,285
RTS0047379,366
RTS0047380,317
RTS0047381,120
RTS0047382,107
RTS0047383,117
RTS0047384,111
RTS0047385,105
RTS0047386,249
RTS0047387,161
RTS0047388,214
RTS0047389,247
RTS0047390,185
RTS0047391,387
RTS0047392,229
RTS0047393,519
RTS0047394,89
RTS0047395,95
RTS0047396,569
RTS0047397,134
RTS0047398,104
RTS0047399,123
RTS0047400,114
RTS0047401,139
RTS0047402,277
RTS0047403,142
RTS0047404,309
RTS0047405,288
RTS0047406,112
RTS0047407,127
RTS0047408,182
RTS0047409,632
RTS0047410,337
RTS0047411,371
RTS0047412,361
RTS0047413,189
RTS0047414,422
RTS0047415,402
RTS0047417,270
RTS0047418,609
RTS0047419,478
RTS0047420,473
RTS0047421,116
RTS0047422,118
RTS0047423,108
RTS0047424,108
RTS0047425,104
RTS0047426,704
RTS0047427,596
RTS0047428,447
RTS0047429,392
RTS0047430,632
RTS0047431,142
RTS0047432,499
RTS0047433,439
RTS0047434,448
RTS0047435,693
RTS0047436,127
RTS0047437,76
RTS0047438,124
RTS0047439,96
RTS0047440,79
RTS0047441,802
RTS0047442,777
RTS0047445,806
RTS0047446,734
RTS0047447,109
RTS0047448,95
RTS0047449,92
RTS0047450,116
RTS0047451,108
RTS0047452,113
RTS0047453,83
RTS0047454,93
RTS0047455,101
RTS0047456,97
RTS0047457,96
RTS0047458,125
RTS0047459,113
RTS0047460,115
RTS0047461,117
RTS0047462,175
RTS0047463,177
RTS0047464,201
RTS0047465,170
RTS0047466,165
RTS0047467,104
RTS0047468,128
RTS0047469,134
RTS0047471,161
RTS0047472,122
RTS0047473,157
RTS0047474,104
RTS0047475,97
RTS0047476,125
RTS0047477,438
RTS0047479,262
RTS0047480,281
RTS0047481,339
RTS0047482,92
RTS0047483,97
RTS0047484,109
RTS0047485,98
RTS0047486,103
RTS0047487,112
RTS0047488,133
RTS0047489,119
RTS0047490,92
RTS0047491,93
RTS0047492,409
RTS0047493,317
RTS0047494,373
RTS0047495,292
RTS0047496,211
RTS0047497,273
RTS0047498,176
RTS0047499,328
RTS0047500,212
RTS0047501,173
RTS0047502,124
RTS0047503,105
RTS0047504,611
RTS0047505,454
RTS0047506,652
RTS0047507,233
RTS0047508,154
RTS0047509,195
RTS0047510,198
RTS0047511,147
RTS0047512,1132
RTS0047513,111
RTS0047514,103
RTS0047515,994
RTS0047516,1279
RTS0047517,1384
RTS0047518,1048
RTS0047520,1254
RTS0047521,1300
RTS0047522,179
RTS0047523,174
RTS0047524,197
RTS0047525,120
RTS0047526,180
RTS0047527,123
RTS0047528,135
RTS0047529,141
RTS0047530,156
RTS0047531,159
RTS0047532,91
RTS0047533,89
RTS0047534,106
RTS0047535,108
RTS0047536,142
RTS0047537,170
RTS0047538,805
RTS0047540,775
RTS0047541,743
RTS0047543,242
RTS0047544,352
RTS0047545,392
RTS0047546,376
RTS0047547,179
RTS0047548,538
RTS0047549,279
RTS0047550,242
RTS0047551,389
RTS0047552,209
RTS0047553,220
RTS0047558,172
RTS0047559,133
RTS0047560,126
RTS0047561,123
RTS0047562,133
RTS0047563,259
RTS0047564,225
RTS0047565,194
RTS0047566,187
RTS0047567,91
RTS0047568,129
RTS0047569,124
RTS0047570,127
RTS0047571,124
RTS0047572,149
RTS0047573,93
RTS0047574,265
RTS0047575,268
RTS0047576,237
RTS0047577,197
RTS0047578,106
RTS0047579,102
RTS0047580,126
RTS0047581,118
RTS0047582,129
RTS0047583,77
RTS0047584,106
RTS0047585,109
RTS0047586,101
RTS0047587,93
RTS0047588,113
RTS0047590,113
RTS0047591,89
RTS0047592,99
RTS0047593,122
RTS0047594,135
RTS0047595,108
RTS0047596,131
RTS0047597,113
RTS0047598,214
RTS0047599,169
RTS0047600,228
RTS0047601,671
RTS0047602,317
RTS0047603,121
RTS0047604,120
RTS0047606,109
RTS0047613,253
RTS0047614,235
RTS0047615,154
RTS0047616,409
RTS0047617,369
RTS0047618,114
RTS0047619,77
RTS0047620,69
RTS0047621,102
RTS0047622,56
RTS0047624,109
RTS0047625,88
RTS0047626,80
RTS0047627,101
RTS0047628,94
RTS0047629,94
RTS0047630,58
RTS0047631,92
RTS0047632,117
RTS0047633,53
RTS0047634,93
RTS0047635,77
RTS0047636,96
RTS0047637,113
RTS0047638,99
RTS0047639,113
RTS0047640,88
RTS0047641,103
RTS0047642,103
RTS0047643,77
RTS0047644,94
RTS0047645,76
RTS0047646,112
RTS0047647,84
RTS0047648,140
RTS0047649,94
RTS0047650,85
RTS0047651,81
RTS0047652,93
RTS0047653,95
RTS0047654,96
RTS0047656,128
RTS0047657,105
RTS0047658,101
RTS0047659,87
RTS0047660,68
RTS0047661,89
RTS0047662,128
RTS0047663,71
RTS0047664,84
RTS0047665,96
RTS0047666,70
RTS0047667,92
RTS0047668,68
RTS0047669,94
RTS0047670,112
RTS0047672,99
RTS0047673,104
RTS0047674,108
RTS0047675,121
RTS0047676,88
RTS0047677,130
RTS0047678,96
RTS0047679,127
RTS0047680,115
RTS0047681,77
RTS0047682,135
RTS0047684,94
RTS0047685,93
RTS0047686,101
RTS0047687,90
RTS0047688,100
RTS0047689,134
RTS0047691,95
RTS0047692,113
RTS0047693,115
RTS0047694,116
RTS0047695,83
RTS0047696,89
RTS0047697,84
RTS0047698,114
RTS0047699,98
RTS0047700,268
RTS0047701,102
RTS0047702,111
RTS0047703,190
RTS0047704,151
RTS0047705,160
RTS0047706,163
RTS0047707,152
RTS0047708,367
RTS0047709,328
RTS0047710,98
RTS0047711,95
RTS0047712,124
RTS0047713,223
RTS0047714,335
RTS0047715,295
RTS0047716,296
RTS0047717,308
RTS0047718,128
RTS0047720,91
RTS0047721,106
RTS0047722,104
RTS0047723,121
RTS0047724,248
RTS0047725,327
RTS0047726,259
RTS0047727,218
RTS0047728,273
RTS0047729,120
RTS0047730,125
RTS0047731,102
RTS0047732,108
RTS0047733,135
RTS0047734,251
RTS0047735,144
RTS0047736,314
RTS0047737,251
RTS0047738,275
RTS0047739,145
RTS0047740,177
RTS0047741,192
RTS0047742,137
RTS0047743,123
RTS0047744,360
RTS0047745,420
RTS0047746,192
RTS0047747,227
RTS0047748,246
RTS0047749,305
RTS0047750,140
RTS0047752,124
RTS0047753,184
RTS0047754,445
RTS0047755,571
RTS0047756,393
RTS0047757,329
RTS0047758,409
RTS0047759,84
RTS0047760,138
RTS0047761,100
RTS0047762,92
RTS0047763,106
RTS0047764,123
RTS0047765,158
RTS0047766,165
RTS0047767,125
RTS0047768,167
RTS0047769,100
RTS0047770,92
RTS0047771,86
RTS0047772,98
RTS0047773,89
RTS0047774,117
RTS0047775,98
RTS0047776,94
RTS0047777,88
RTS0047778,83
RTS0047779,123
RTS0047780,161
RTS0047781,210
RTS0047782,259
RTS0047783,133
RTS0047784,152
RTS0047785,97
RTS0047786,912
RTS0047787,291
RTS0047788,125
RTS0047789,180
RTS0047790,108
RTS0047791,217
RTS0047792,228
RTS0047793,766
RTS0047794,84
RTS0047795,94
RTS0047796,174
RTS0047797,159
RTS0047798,127
RTS0047799,139
RTS0047800,135
RTS0047801,6980
RTS0047802,5807
RTS0047803,123
RTS0047804,104
RTS0047805,243
RTS0047806,322
RTS0047807,1590
RTS0047808,276
RTS0047809,106
RTS0047810,278
RTS0047811,3294
RTS0047812,99
RTS0047813,97
RTS0047814,119
RTS0047816,223
RTS0047817,164
RTS0047818,128
RTS0047819,116
RTS0047820,87
RTS0047821,730
RTS0047822,85
RTS0047823,118
RTS0047824,112
RTS0047825,150
RTS0047826,100
RTS0047827,501
RTS0047828,102
RTS0047829,139
RTS0047830,94
RTS0047831,100
RTS0047832,91
RTS0047833,101
RTS0047834,84
RTS0047835,516
RTS0047836,416
RTS0047837,409
RTS0047838,1311
RTS0047839,581
RTS0047840,124
RTS0047841,117
RTS0047842,106
RTS0047843,111
RTS0047844,90
RTS0047845,116
RTS0047846,112
RTS0047847,126
RTS0047848,101
RTS0047849,120
RTS0047850,93
RTS0047851,124
RTS0047852,184
RTS0047853,133
RTS0047854,138
RTS0047855,113
RTS0047856,135
RTS0047857,134
RTS0047858,101
RTS0047859,96
RTS0047860,113
RTS0047861,93
RTS0047862,101
RTS0047863,92
RTS0047864,93
RTS0047865,235
RTS0047866,408
RTS0047867,116
RTS0047868,115
RTS0047869,153
RTS0047870,299
RTS0047871,199
RTS0047872,200
RTS0047873,138
RTS0047874,70
RTS0047875,143
RTS0047876,151
RTS0047877,1219
RTS0047878,208
RTS0047879,299
RTS0047880,125
RTS0047881,218
RTS0047882,92
RTS0047883,175
RTS0047884,153
RTS0047885,125
RTS0047886,79
RTS0047890,649
RTS0047891,421
RTS0047892,363
RTS0047893,147
RTS0047894,137
RTS0047895,131
RTS0047896,156
RTS0047897,118
RTS0047898,94
RTS0047899,81
RTS0047900,190
RTS0047901,92
RTS0047902,182
RTS0047903,233
RTS0047904,217
RTS0047905,265
RTS0047906,251
RTS0047907,1631
RTS0047908,1506
RTS0047909,1758
RTS0047910,157
RTS0047912,183
RTS0047913,165
RTS0047914,192
RTS0047915,75
RTS0047916,164
RTS0047917,146
RTS0047919,78
RTS0047920,608
RTS0047921,1338
RTS0047924,127
RTS0047925,104
RTS0047926,91
RTS0047927,124
RTS0047928,219
RTS0047929,96
RTS0047930,102
RTS0047931,106
RTS0047932,208
RTS0047933,273
RTS0047934,90
RTS0047935,690
RTS0047936,109
RTS0047937,147
RTS0047938,146
RTS0047939,442
RTS0047940,937
RTS0047941,116
RTS0047942,109
RTS0047943,82
RTS0047944,230
RTS0047945,136
RTS0047946,233
RTS0047947,136
RTS0047948,79
RTS0047949,101
RTS0047950,75
RTS0047951,130
RTS0047952,204
RTS0047953,3032
RTS0047954,118
RTS0047956,116
RTS0047957,124
RTS0047958,121
RTS0047959,266
RTS0047960,192
RTS0047961,161
RTS0047963,203
RTS0047964,106
RTS0047965,109
RTS0047966,71
RTS0047967,100
RTS0047968,1269
RTS0047969,127
RTS0047970,80
RTS0047972,120
RTS0047973,448
RTS0047974,141
RTS0047975,87
RTS0047976,96
RTS0047977,77
RTS0047978,88
RTS0047979,172
RTS0047980,87
RTS0047981,4052
RTS0047982,96
RTS0047985,3486
RTS0047986,220
RTS0047987,121
RTS0047988,1924
RTS0047990,108
RTS0047991,753
RTS0047992,100
RTS0047993,93
RTS0047994,121
RTS0047995,111
RTS0047996,93
RTS0047997,266
RTS0047998,409
RTS0047999,99
RTS0048000,123
RTS0048001,93
RTS0048003,364
RTS0048005,102
RTS0048006,103
RTS0048008,78
RTS0048009,121
RTS0048012,132
RTS0048013,105
RTS0048014,91
RTS0048015,381
RTS0048016,462
RTS0048017,240
RTS0048018,418
RTS0048019,620
RTS0048020,95
RTS0048021,98
RTS0048022,139
RTS0048023,84
RTS0048024,108
RTS0048026,166
RTS0048027,292
RTS0048028,121
RTS0048029,88
RTS0048030,86
RTS0048031,110
RTS0048032,87
RTS0048033,104
RTS0048034,120
RTS0048035,89
RTS0048036,110
RTS0048037,118
RTS0048038,286
RTS0048040,232
RTS0048041,149
RTS0048042,165
RTS0048043,248
RTS0048044,93
RTS0048045,130
RTS0048046,152
RTS0048047,146
RTS0048048,117
RTS0048049,126
RTS0048050,101
RTS0048051,306
RTS0048052,318
RTS0048053,247
RTS0048054,412
RTS0048055,132
RTS0048056,127
RTS0048057,69
RTS0048058,82
RTS0048059,108
RTS0048060,100
RTS0048061,185
RTS0048062,96
RTS0048063,120
RTS0048064,399
RTS0048065,241
RTS0048066,355
RTS0048067,86
RTS0048068,106
RTS0048069,94
RTS0048070,82
RTS0048071,159
RTS0048072,83
RTS0048073,102
RTS0048074,59
RTS0048076,154
RTS0048077,175
RTS0048078,167
RTS0048079,236
RTS0048080,125
RTS0048081,318
RTS0048082,97
RTS0048084,109
RTS0048085,142
RTS0048086,94
RTS0048087,153
RTS0048088,83
RTS0048089,307
RTS0048090,286
RTS0048091,146
RTS0048092,93
RTS0048093,835
RTS0048094,79
RTS0048096,100
RTS0048097,114
RTS0048098,18202
RTS0048099,23568
RTS0048100,26113
RTS0048101,18381
RTS0048102,21191
RTS0048104,143
RTS0048105,147
RTS0048106,144
RTS0048107,152
RTS0048108,145
RTS0048109,84
RTS0048110,114
RTS0048111,89
RTS0048112,100
RTS0048113,98
RTS0048114,82
RTS0048115,105
RTS0048116,130
RTS0048117,93
RTS0048118,110
RTS0048120,103
RTS0048126,104
RTS0048127,115
RTS0048129,194
RTS0048130,104
RTS0048131,560
RTS0048132,764
RTS0048133,229
RTS0048134,940
RTS0048135,994
RTS0048136,89
RTS0048138,122
RTS0048139,220
RTS0048140,131
RTS0048141,90
RTS0048142,120
RTS0048144,89
RTS0048145,113
RTS0048146,91
RTS0048147,83
RTS0048148,99
RTS0048149,83
RTS0048150,136
RTS0048151,138
RTS0048152,144
RTS0048153,152
RTS0048154,126
RTS0048155,137
RTS0048156,411
RTS0048158,312
RTS0048159,119
RTS0048160,4094
RTS0048161,3585
RTS0048162,277
RTS0048163,275
RTS0048164,1472
RTS0048165,635
RTS0048166,193
RTS0048167,235
RTS0048168,169
RTS0048169,177
RTS0048170,162
RTS0048171,219
RTS0048172,228
RTS0048173,103
RTS0048175,154
RTS0048176,106
RTS0048177,88
RTS0048178,124
RTS0048179,98
RTS0048180,90
RTS0048181,282
RTS0048182,251
RTS0048183,276
RTS0048184,340
RTS0048185,313
RTS0048186,216
RTS0048188,269
RTS0048189,288
RTS0048190,220
RTS0048191,265
RTS0048192,346
RTS0048193,244
RTS0048194,330
RTS0048195,294
RTS0048196,303
RTS0048197,420
RTS0048198,452
RTS0048200,356
RTS0048201,266
RTS0048202,136
RTS0048203,198
RTS0048204,209
RTS0048205,167
RTS0048207,270
RTS0048208,304
RTS0048209,241
RTS0048210,202
RTS0048211,343
RTS0048212,108
RTS0048213,172
RTS0048214,117
RTS0048215,181
RTS0048216,171
RTS0048217,173
RTS0048218,224
RTS0048219,174
RTS0048220,214
RTS0048221,183
RTS0048222,124
RTS0048223,113
RTS0048224,200
RTS0048225,164
RTS0048226,194
RTS0048227,513
RTS0048228,130
RTS0048229,134
RTS0048230,312
RTS0048231,395
RTS0048232,154
RTS0048233,127
RTS0048234,159
RTS0048235,178
RTS0048236,125
RTS0048237,182
RTS0048238,295
RTS0048239,179
RTS0048240,170
RTS0048241,227
RTS0048242,344
RTS0048243,261
RTS0048244,299
RTS0048245,142
RTS0048246,256
RTS0049343,197
RTS0049344,142
RTS0049345,103
RTS0049346,81
RTS0049347,113
RTS0049348,131
RTS0049349,102
RTS0049350,112
RTS0049351,79
RTS0049352,84
RTS0049353,85
RTS0049354,101
RTS0049355,80
RTS0049356,83
RTS0049357,91
RTS0049358,73
RTS0049359,78
RTS0049360,166
RTS0049361,123
RTS0049362,95
RTS0049363,138
RTS0049364,169
RTS0049365,86
RTS0049366,900
RTS0049367,2233
RTS0049368,152
RTS0049369,122
RTS0049370,87
RTS0049371,134
RTS0049372,197
RTS0049373,198
RTS0049374,200
RTS0049375,130
RTS0049376,156
RTS0049377,140
RTS0049378,146
RTS0049379,110
RTS0049380,174
RTS0049381,123
RTS0049382,123
RTS0049383,149
RTS0049384,131
RTS0049385,85
RTS0049386,160
RTS0049387,117
RTS0049388,83
RTS0049389,103
RTS0049390,3287
RTS0049391,2966
RTS0049392,2436
RTS0049393,3842
RTS0049394,1898
RTS0049395,1110
RTS0049396,5436
RTS0049397,5908
RTS0049398,6602
RTS0049399,3829
RTS0049400,126
RTS0049401,104
RTS0049402,117
RTS0049403,100
RTS0049404,106
RTS0049405,84
RTS0049406,88
RTS0049407,130
RTS0049408,114
RTS0049409,102
RTS0049410,87
RTS0049411,134
RTS0049412,93
RTS0049413,105
RTS0049414,102
RTS0049415,119
RTS0049416,118
RTS0049417,123
RTS0049418,90
RTS0049419,100
RTS0049420,80
RTS0049421,103
RTS0049422,70
RTS0049423,94
RTS0049424,151
RTS0049425,159
RTS0049426,279
RTS0049427,255
RTS0049428,96
RTS0049429,289
RTS0049430,378
RTS0049431,297
RTS0049432,119
RTS0049433,97
RTS0049434,84
RTS0049435,102
RTS0049436,101
RTS0049437,812
RTS0049438,150
RTS0049439,539
RTS0049440,411
RTS0049441,525
RTS0049442,532
RTS0049443,410
RTS0049444,1916
RTS0049445,125
RTS0049446,171
RTS0049447,183
RTS0049448,91
RTS0049449,148
RTS0049450,138
RTS0049451,130
RTS0049452,103
RTS0049453,239
RTS0049454,98
RTS0049455,110
RTS0049456,140
RTS0049457,482
RTS0049458,155
RTS0049459,503
RTS0049460,833
RTS0049461,1027
RTS0049462,1219
RTS0049463,122
RTS0049464,121
RTS0049465,106
RTS0049466,107
RTS0049467,109
RTS0049468,152
RTS0049469,134
RTS0049470,148
RTS0049471,210
RTS0049472,143
RTS0049473,647
RTS0049474,101
RTS0049475,80
RTS0049476,146
RTS0049477,93
RTS0049478,98
RTS0049479,34902
RTS0049480,3056
RTS0049481,62
RTS0049482,81
RTS0049483,81
RTS0049484,134
RTS0049485,178
RTS0997079,95
RTS0997080,298
RTS0997081,79
RTS0997082,118
RTS0997083,80
RTS0997084,108
RTS0997085,95
RTS0997086,119
RTS0997087,75
RTS0997088,141975
RTS0997089,29184
RTS0997090,115
RTS0997091,95
RTS0997092,80
RTS0997093,61
RTS0997094,11
RTS0997095,76
RTS0997096,80
RTS0997097,43
RTS0997098,94
RTS0997099,56
RTS0997100,72
RTS0997101,87
RTS0997102,62
RTS0997103,56
RTS0997104,82
RTS0997105,58
RTS0997106,81
RTS0997107,49
RTS0997108,86
RTS0997109,46
RTS0997110,64
RTS0997111,57
RTS0997112,63
RTS0997113,64
RTS0997114,55
RTS0997115,57
RTS0997116,51
RTS0997117,63
RTS0997118,64
RTS0997119,72
RTS0997120,61
RTS0997121,524
RTS0997122,857
RTS0997123,806
RTS0997124,565
RTS0997125,1275
RTS0997126,2031
RTS0997127,1797
RTS0997128,1372
RTS0997129,2442
RTS0997130,442
</Code_Summary>
