# Supplementary material for: Spatial meta-transcriptomics reveal associations of intratumor bacteria burden with lung cancer cells showing a distinct oncogenic signature
Source: J Immunother Cancer. 2022 Jul 6;10(7):e004698. doi: 10.1136/jitc-2022-004698 (PMC9260850; doi:10.1136/jitc-2022-004698)
Supplement: Supplementary data [file jitc-2022-004698supp009.zip › DSP-1001250002848-E-F06.dcc]

<Header>
FileVersion,0.02
SoftwareVersion,"GeoMx_NGS_Pipeline_ 2.0.0"
Date,2020-6-15
</Header>

<Scan_Attributes>
ID,DSP-1001250002848-E-F06
Plate_ID,1001250002848
Well,F06
</Scan_Attributes>

<NGS_Processing_Attributes>
SeqSetId,
tamperedIni,No
Raw,218273
Trimmed,217342
Stitched,215752
Aligned,211600
umiQ30,0.9923
rtsQ30,0.9914
</NGS_Processing_Attributes>


<Code_Summary>
RTS0039454,6
RTS0039455,2
RTS0039456,1
RTS0039457,6
RTS0039458,1
RTS0039459,1
RTS0039461,5
RTS0039462,2
RTS0039463,7
RTS0039464,4
RTS0039465,3
RTS0039466,7
RTS0039467,4
RTS0039469,1
RTS0039470,1
RTS0039471,4
RTS0039472,4
RTS0039473,2
RTS0039474,2
RTS0039475,5
RTS0039476,4
RTS0039477,3
RTS0039478,2
RTS0039479,5
RTS0039480,1
RTS0039481,1
RTS0039482,5
RTS0039483,2
RTS0039484,7
RTS0039485,2
RTS0039486,2
RTS0039487,1
RTS0039488,1
RTS0039489,1
RTS0039491,1
RTS0039492,7
RTS0039494,2
RTS0039495,4
RTS0039496,1
RTS0039497,1
RTS0039498,1
RTS0039499,7
RTS0039500,3
RTS0039501,7
RTS0039502,7
RTS0039503,4
RTS0039504,4
RTS0039505,2
RTS0039506,1
RTS0039507,3
RTS0039508,4
RTS0039509,3
RTS0039510,2
RTS0039511,8
RTS0039512,3
RTS0039513,3
RTS0039514,16
RTS0039515,9
RTS0039517,1
RTS0039518,4
RTS0039519,1
RTS0039520,2
RTS0039521,3
RTS0039522,2
RTS0039523,3
RTS0039524,2
RTS0039525,1
RTS0039526,3
RTS0039527,1
RTS0039528,1
RTS0039529,5
RTS0039530,2
RTS0039531,5
RTS0039532,2
RTS0039533,3
RTS0039534,1
RTS0039535,1
RTS0039536,3
RTS0039537,2
RTS0039538,2
RTS0039539,2
RTS0039540,2
RTS0039541,1
RTS0039542,2
RTS0039543,1
RTS0039544,3
RTS0039545,3
RTS0039546,1
RTS0039547,2
RTS0039548,3
RTS0039549,5
RTS0039550,1
RTS0039551,1
RTS0039552,3
RTS0039553,1
RTS0039554,2
RTS0039555,3
RTS0039556,3
RTS0039557,5
RTS0039558,4
RTS0039559,3
RTS0039560,2
RTS0039561,2
RTS0039562,2
RTS0039563,1
RTS0039564,1
RTS0039565,2
RTS0039566,1
RTS0039567,5
RTS0039568,2
RTS0039569,4
RTS0039570,1
RTS0039571,2
RTS0039572,1
RTS0039573,1
RTS0039574,2
RTS0039575,2
RTS0039576,4
RTS0039578,5
RTS0039579,3
RTS0039580,2
RTS0039581,2
RTS0039582,3
RTS0039583,2
RTS0039584,1
RTS0039585,1
RTS0039586,2
RTS0039587,1
RTS0039589,3
RTS0039590,4
RTS0039591,3
RTS0039592,3
RTS0039593,3
RTS0039594,5
RTS0039595,5
RTS0039596,3
RTS0039597,5
RTS0039598,1
RTS0039600,6
RTS0039601,1
RTS0039602,2
RTS0039603,3
RTS0039604,4
RTS0039605,3
RTS0039606,1
RTS0039607,2
RTS0039608,3
RTS0039610,6
RTS0039611,2
RTS0039613,2
RTS0039614,1
RTS0039616,4
RTS0039617,3
RTS0039619,1
RTS0039620,2
RTS0039621,3
RTS0039622,2
RTS0039623,3
RTS0039625,1
RTS0039626,3
RTS0039628,3
RTS0039629,5
RTS0039631,3
RTS0039632,2
RTS0039633,2
RTS0039634,1
RTS0039635,2
RTS0039636,2
RTS0039637,1
RTS0039638,2
RTS0039639,2
RTS0039641,2
RTS0039642,3
RTS0039644,2
RTS0039645,3
RTS0039646,1
RTS0039647,4
RTS0039648,4
RTS0039649,2
RTS0039650,1
RTS0039651,2
RTS0039652,2
RTS0039653,2
RTS0039654,3
RTS0039655,5
RTS0039656,15
RTS0039657,15
RTS0039658,13
RTS0039659,16
RTS0039660,7
RTS0039661,2
RTS0039662,3
RTS0039663,1
RTS0039664,1
RTS0039665,2
RTS0039666,5
RTS0039667,3
RTS0039668,1
RTS0039669,3
RTS0039670,2
RTS0039672,8
RTS0039673,1
RTS0039674,1
RTS0039675,2
RTS0039676,2
RTS0039677,2
RTS0039678,1
RTS0039679,3
RTS0039680,3
RTS0039681,7
RTS0039682,2
RTS0039683,2
RTS0039684,6
RTS0039685,6
RTS0039686,4
RTS0039687,5
RTS0039688,6
RTS0039689,3
RTS0039691,2
RTS0039692,2
RTS0039693,2
RTS0039694,9
RTS0039695,2
RTS0039696,4
RTS0039697,1
RTS0039698,2
RTS0039699,3
RTS0039700,5
RTS0039702,3
RTS0039703,4
RTS0039704,1
RTS0039705,2
RTS0039706,5
RTS0039707,2
RTS0039708,1
RTS0039709,2
RTS0039710,5
RTS0039711,1
RTS0039712,6
RTS0039713,1
RTS0039714,3
RTS0039715,2
RTS0039716,5
RTS0039717,2
RTS0039718,1
RTS0039720,4
RTS0039721,3
RTS0039722,1
RTS0039724,1
RTS0039725,3
RTS0039726,1
RTS0039729,3
RTS0039730,4
RTS0039731,4
RTS0039732,3
RTS0039733,3
RTS0039734,1
RTS0039735,3
RTS0039736,2
RTS0039737,5
RTS0039738,2
RTS0039739,4
RTS0039740,1
RTS0039741,2
RTS0039742,5
RTS0039743,3
RTS0039744,4
RTS0039745,2
RTS0039746,3
RTS0039747,5
RTS0039749,5
RTS0039750,3
RTS0039752,3
RTS0039754,3
RTS0039755,2
RTS0039756,3
RTS0039757,3
RTS0039758,1
RTS0039759,1
RTS0039760,3
RTS0039761,5
RTS0039762,7
RTS0039763,2
RTS0039764,3
RTS0039765,2
RTS0039766,2
RTS0039767,4
RTS0039768,3
RTS0039769,3
RTS0039770,3
RTS0039771,5
RTS0039772,1
RTS0039773,4
RTS0039774,3
RTS0039775,3
RTS0039777,1
RTS0039778,3
RTS0039779,2
RTS0039780,4
RTS0039781,2
RTS0039782,3
RTS0039783,3
RTS0039784,3
RTS0039785,7
RTS0039786,2
RTS0039787,2
RTS0039788,2
RTS0039789,1
RTS0039790,2
RTS0039791,2
RTS0039793,1
RTS0039794,3
RTS0039795,3
RTS0039796,7
RTS0039797,4
RTS0039798,1
RTS0039799,2
RTS0039800,2
RTS0039801,5
RTS0039802,2
RTS0039803,5
RTS0039804,7
RTS0039805,4
RTS0039807,1
RTS0039808,1
RTS0039809,3
RTS0039810,4
RTS0039811,1
RTS0039812,4
RTS0039813,4
RTS0039814,4
RTS0039815,3
RTS0039816,2
RTS0039817,3
RTS0039818,3
RTS0039819,1
RTS0039820,4
RTS0039821,2
RTS0039822,2
RTS0039823,1
RTS0039824,2
RTS0039825,2
RTS0039826,4
RTS0039827,2
RTS0039828,5
RTS0039829,4
RTS0039830,4
RTS0039831,4
RTS0039832,1
RTS0039833,4
RTS0039834,2
RTS0039835,1
RTS0039836,8
RTS0039838,2
RTS0039839,3
RTS0039840,5
RTS0039841,3
RTS0039842,3
RTS0039843,4
RTS0039844,3
RTS0039845,4
RTS0039846,3
RTS0039849,5
RTS0039851,4
RTS0039852,2
RTS0039853,5
RTS0039854,5
RTS0039855,2
RTS0039856,5
RTS0039857,3
RTS0039859,2
RTS0039860,2
RTS0039861,3
RTS0039862,7
RTS0039863,2
RTS0039864,1
RTS0039865,3
RTS0039866,4
RTS0039867,5
RTS0039868,1
RTS0039869,2
RTS0039870,1
RTS0039871,2
RTS0039872,1
RTS0039874,3
RTS0039875,1
RTS0039876,1
RTS0039877,4
RTS0039878,2
RTS0039879,2
RTS0039880,3
RTS0039882,1
RTS0039883,2
RTS0039884,1
RTS0039885,1
RTS0039886,1
RTS0039887,1
RTS0039892,2
RTS0039893,1
RTS0039894,2
RTS0039895,4
RTS0039896,1
RTS0039897,3
RTS0039898,5
RTS0039899,2
RTS0039900,1
RTS0039901,3
RTS0039902,6
RTS0039903,3
RTS0039904,1
RTS0039905,4
RTS0039906,1
RTS0039907,6
RTS0039908,3
RTS0039909,1
RTS0039910,3
RTS0039911,1
RTS0039912,1
RTS0039913,2
RTS0039914,1
RTS0039915,2
RTS0039916,2
RTS0039917,1
RTS0039918,2
RTS0039919,3
RTS0039920,2
RTS0039921,3
RTS0039922,2
RTS0039923,2
RTS0039925,2
RTS0039926,2
RTS0039927,2
RTS0039928,1
RTS0039930,1
RTS0039931,3
RTS0039932,7
RTS0039933,1
RTS0039934,2
RTS0039935,1
RTS0039936,3
RTS0039938,4
RTS0039939,2
RTS0039940,2
RTS0039941,5
RTS0039942,1
RTS0039943,1
RTS0039944,1
RTS0039945,1
RTS0039946,1
RTS0039947,3
RTS0039948,4
RTS0039949,5
RTS0039950,6
RTS0039952,3
RTS0039953,1
RTS0039954,1
RTS0039955,2
RTS0039956,5
RTS0039957,8
RTS0039958,5
RTS0039959,2
RTS0039960,8
RTS0039961,2
RTS0039963,2
RTS0039964,3
RTS0039965,4
RTS0039966,2
RTS0039967,2
RTS0039968,2
RTS0039969,6
RTS0039970,3
RTS0039971,4
RTS0039972,3
RTS0039973,1
RTS0039974,5
RTS0039975,2
RTS0039976,3
RTS0039977,1
RTS0039980,2
RTS0039981,3
RTS0039982,4
RTS0039983,3
RTS0039984,6
RTS0039985,4
RTS0039986,4
RTS0039987,3
RTS0039988,1
RTS0039989,1
RTS0039990,1
RTS0039991,1
RTS0039992,1
RTS0039993,5
RTS0039994,3
RTS0039995,4
RTS0039996,4
RTS0039997,4
RTS0039998,6
RTS0039999,8
RTS0040000,2
RTS0040001,3
RTS0040002,5
RTS0040003,4
RTS0040004,1
RTS0040005,2
RTS0040006,2
RTS0040007,3
RTS0040009,3
RTS0040010,4
RTS0040013,3
RTS0040014,2
RTS0040015,5
RTS0040016,4
RTS0040017,6
RTS0040018,7
RTS0040019,2
RTS0040020,6
RTS0040021,2
RTS0040022,4
RTS0040023,2
RTS0040024,5
RTS0040025,2
RTS0040026,1
RTS0040027,1
RTS0040028,3
RTS0040029,2
RTS0040030,1
RTS0040031,4
RTS0040032,2
RTS0040033,2
RTS0040034,1
RTS0040035,1
RTS0040036,2
RTS0040037,4
RTS0040038,7
RTS0040039,2
RTS0040040,4
RTS0040041,4
RTS0040042,2
RTS0040043,2
RTS0040044,2
RTS0040047,2
RTS0040048,4
RTS0040049,1
RTS0040050,1
RTS0040051,1
RTS0040052,1
RTS0040053,2
RTS0040055,1
RTS0040057,1
RTS0040058,4
RTS0040059,1
RTS0040060,3
RTS0040061,3
RTS0040062,1
RTS0040063,2
RTS0040065,4
RTS0040066,2
RTS0040067,4
RTS0040068,1
RTS0040069,3
RTS0040070,3
RTS0040071,3
RTS0040072,3
RTS0040073,3
RTS0040074,6
RTS0040075,2
RTS0040076,1
RTS0040077,1
RTS0040078,1
RTS0040079,2
RTS0040080,1
RTS0040081,3
RTS0040082,4
RTS0040083,1
RTS0040084,1
RTS0040085,4
RTS0040086,3
RTS0040087,3
RTS0040088,2
RTS0040089,2
RTS0040090,3
RTS0040091,3
RTS0040093,7
RTS0040094,3
RTS0040095,1
RTS0040096,4
RTS0040097,1
RTS0040098,3
RTS0040099,6
RTS0040100,4
RTS0040101,5
RTS0040102,1
RTS0040103,1
RTS0040104,1
RTS0040105,3
RTS0040106,3
RTS0040107,2
RTS0040109,4
RTS0040110,4
RTS0040111,1
RTS0040112,4
RTS0040114,1
RTS0040116,6
RTS0040117,5
RTS0040118,3
RTS0040119,3
RTS0040120,3
RTS0040121,3
RTS0040122,4
RTS0040123,1
RTS0040124,4
RTS0040127,2
RTS0040129,1
RTS0040131,4
RTS0040132,4
RTS0040134,4
RTS0040136,4
RTS0040137,5
RTS0040138,3
RTS0040139,3
RTS0040140,4
RTS0040141,4
RTS0040142,7
RTS0040143,3
RTS0040144,2
RTS0040145,2
RTS0040146,7
RTS0040147,7
RTS0040148,3
RTS0040149,3
RTS0040150,7
RTS0040151,1
RTS0040152,4
RTS0040153,2
RTS0040154,2
RTS0040155,6
RTS0040156,3
RTS0040157,4
RTS0040158,4
RTS0040159,7
RTS0040160,3
RTS0040161,3
RTS0040162,1
RTS0040163,4
RTS0040164,3
RTS0040165,5
RTS0040167,4
RTS0040168,4
RTS0040169,3
RTS0040170,5
RTS0040171,1
RTS0040172,3
RTS0040173,4
RTS0040175,2
RTS0040176,2
RTS0040177,6
RTS0040178,1
RTS0040179,1
RTS0040180,2
RTS0040181,3
RTS0040183,5
RTS0040184,3
RTS0040187,1
RTS0040188,2
RTS0040189,2
RTS0040190,1
RTS0040191,1
RTS0040192,2
RTS0040193,1
RTS0040196,3
RTS0040197,1
RTS0040198,2
RTS0040199,3
RTS0040200,3
RTS0040201,5
RTS0040202,5
RTS0040203,3
RTS0040204,3
RTS0040205,1
RTS0040206,1
RTS0040207,2
RTS0040208,4
RTS0040209,8
RTS0040210,4
RTS0040211,1
RTS0040212,6
RTS0040213,2
RTS0040214,4
RTS0040215,8
RTS0040216,1
RTS0040217,1
RTS0040218,4
RTS0040220,1
RTS0040221,2
RTS0040222,7
RTS0040223,6
RTS0040225,3
RTS0040226,3
RTS0040227,5
RTS0040228,1
RTS0040229,1
RTS0040230,2
RTS0040231,2
RTS0040232,1
RTS0040234,3
RTS0040235,1
RTS0040236,1
RTS0040238,2
RTS0040239,2
RTS0040240,3
RTS0040241,1
RTS0040242,2
RTS0040243,3
RTS0040244,3
RTS0040245,2
RTS0040247,2
RTS0040248,1
RTS0040250,4
RTS0040251,3
RTS0040252,1
RTS0040253,3
RTS0040255,2
RTS0040257,1
RTS0040258,2
RTS0040259,2
RTS0040260,2
RTS0040261,3
RTS0040262,2
RTS0040263,5
RTS0040264,2
RTS0040265,5
RTS0040266,3
RTS0040268,6
RTS0040269,2
RTS0040270,4
RTS0040271,12
RTS0040272,14
RTS0040273,7
RTS0040274,5
RTS0040275,11
RTS0040276,1
RTS0040277,3
RTS0040278,16
RTS0040279,7
RTS0040280,6
RTS0040282,1
RTS0040283,6
RTS0040284,1
RTS0040285,1
RTS0040286,2
RTS0040287,2
RTS0040288,1
RTS0040289,4
RTS0040290,2
RTS0040292,2
RTS0040293,4
RTS0040294,3
RTS0040295,2
RTS0040296,1
RTS0040297,2
RTS0040298,1
RTS0040300,2
RTS0040302,2
RTS0040303,3
RTS0040304,5
RTS0040305,3
RTS0040306,1
RTS0040308,1
RTS0040310,2
RTS0040311,3
RTS0040312,3
RTS0040313,5
RTS0040314,2
RTS0040315,3
RTS0040316,2
RTS0040317,1
RTS0040318,1
RTS0040319,4
RTS0040321,5
RTS0040322,3
RTS0040323,5
RTS0040325,3
RTS0040326,2
RTS0040327,4
RTS0040329,2
RTS0040330,3
RTS0040331,1
RTS0040332,3
RTS0040334,2
RTS0040335,3
RTS0040336,1
RTS0040337,2
RTS0040339,5
RTS0040340,2
RTS0040341,1
RTS0040342,4
RTS0040343,5
RTS0040344,4
RTS0040345,4
RTS0040347,7
RTS0040348,4
RTS0040349,2
RTS0040350,5
RTS0040351,5
RTS0040352,4
RTS0040353,8
RTS0040354,1
RTS0040355,2
RTS0040356,1
RTS0040357,2
RTS0040358,2
RTS0040359,2
RTS0040360,2
RTS0040361,6
RTS0040363,4
RTS0040364,3
RTS0040365,2
RTS0040366,9
RTS0040367,10
RTS0040368,8
RTS0040369,5
RTS0040370,15
RTS0040371,2
RTS0040372,4
RTS0040373,4
RTS0040374,2
RTS0040375,3
RTS0040376,2
RTS0040377,1
RTS0040378,1
RTS0040379,3
RTS0040381,2
RTS0040382,3
RTS0040383,2
RTS0040384,1
RTS0040386,5
RTS0040387,1
RTS0040388,2
RTS0040389,1
RTS0040390,5
RTS0040391,5
RTS0040392,1
RTS0040393,2
RTS0040394,5
RTS0040395,1
RTS0040396,5
RTS0040397,7
RTS0040398,10
RTS0040399,10
RTS0040400,12
RTS0040401,4
RTS0040402,4
RTS0040403,2
RTS0040404,3
RTS0040405,1
RTS0040406,1
RTS0040407,1
RTS0040408,1
RTS0040409,3
RTS0040411,2
RTS0040412,1
RTS0040413,3
RTS0040414,2
RTS0040415,4
RTS0040416,18
RTS0040417,2
RTS0040418,2
RTS0040419,25
RTS0040420,14
RTS0040421,1
RTS0040422,2
RTS0040423,6
RTS0040424,2
RTS0040425,1
RTS0040426,1
RTS0040428,3
RTS0040429,3
RTS0040430,3
RTS0040431,5
RTS0040432,2
RTS0040433,1
RTS0040435,5
RTS0040436,15
RTS0040437,27
RTS0040438,40
RTS0040439,40
RTS0040440,34
RTS0040441,12
RTS0040442,8
RTS0040443,9
RTS0040444,5
RTS0040445,4
RTS0040446,2
RTS0040447,3
RTS0040448,4
RTS0040449,1
RTS0040450,1
RTS0040451,10
RTS0040452,10
RTS0040453,9
RTS0040454,5
RTS0040455,19
RTS0040456,2
RTS0040457,2
RTS0040458,8
RTS0040459,2
RTS0040460,3
RTS0040461,2
RTS0040462,2
RTS0040463,1
RTS0040464,2
RTS0040465,4
RTS0040466,1
RTS0040467,1
RTS0040468,1
RTS0040469,2
RTS0040470,2
RTS0040471,4
RTS0040472,1
RTS0040473,4
RTS0040474,5
RTS0040475,4
RTS0040476,3
RTS0040477,3
RTS0040478,3
RTS0040479,2
RTS0040480,1
RTS0040481,2
RTS0040482,5
RTS0040483,3
RTS0040484,7
RTS0040485,1
RTS0040486,1
RTS0040487,1
RTS0040488,2
RTS0040489,1
RTS0040490,3
RTS0040491,1
RTS0040492,1
RTS0040493,2
RTS0040494,2
RTS0040495,2
RTS0040496,3
RTS0040497,1
RTS0040498,2
RTS0040499,2
RTS0040500,1
RTS0040501,2
RTS0040502,2
RTS0040503,2
RTS0040504,1
RTS0040505,1
RTS0040506,2
RTS0040507,1
RTS0040508,4
RTS0040510,1
RTS0040511,1
RTS0040512,4
RTS0040513,3
RTS0040514,1
RTS0040515,3
RTS0040516,3
RTS0040517,3
RTS0040518,4
RTS0040519,1
RTS0040520,1
RTS0040521,1
RTS0040522,3
RTS0040523,1
RTS0040524,1
RTS0040525,3
RTS0040527,1
RTS0040528,5
RTS0040529,7
RTS0040531,4
RTS0040532,1
RTS0040534,4
RTS0040535,2
RTS0040536,2
RTS0040537,3
RTS0040539,1
RTS0040540,4
RTS0040541,3
RTS0040542,1
RTS0040543,1
RTS0040544,2
RTS0040545,2
RTS0040547,1
RTS0040548,2
RTS0040549,1
RTS0040550,2
RTS0040551,2
RTS0040552,3
RTS0040553,2
RTS0040556,3
RTS0040557,2
RTS0040559,2
RTS0040560,2
RTS0040561,2
RTS0040562,2
RTS0040563,3
RTS0040564,2
RTS0040565,5
RTS0040566,5
RTS0040568,2
RTS0040569,1
RTS0040570,2
RTS0040571,2
RTS0040573,1
RTS0040574,3
RTS0040575,4
RTS0040576,3
RTS0040577,5
RTS0040578,1
RTS0040579,2
RTS0040581,5
RTS0040582,3
RTS0040583,1
RTS0040584,3
RTS0040585,4
RTS0040587,1
RTS0040588,4
RTS0040589,5
RTS0040590,3
RTS0040591,2
RTS0040592,2
RTS0040593,1
RTS0040594,2
RTS0040595,2
RTS0040596,3
RTS0040597,5
RTS0040599,4
RTS0040600,6
RTS0040601,3
RTS0040602,5
RTS0040604,4
RTS0040605,2
RTS0040606,3
RTS0040607,2
RTS0040608,2
RTS0040609,2
RTS0040610,3
RTS0040611,3
RTS0040612,1
RTS0040613,3
RTS0040614,4
RTS0040615,6
RTS0040616,1
RTS0040617,2
RTS0040618,2
RTS0040619,2
RTS0040620,3
RTS0040621,2
RTS0040622,2
RTS0040623,4
RTS0040624,2
RTS0040625,6
RTS0040626,5
RTS0040627,2
RTS0040628,1
RTS0040629,2
RTS0040630,5
RTS0040631,2
RTS0040632,10
RTS0040633,5
RTS0040634,6
RTS0040636,5
RTS0040637,1
RTS0040638,2
RTS0040639,3
RTS0040641,2
RTS0040642,1
RTS0040643,6
RTS0040644,4
RTS0040645,4
RTS0040646,2
RTS0040647,3
RTS0040648,3
RTS0040650,1
RTS0040651,7
RTS0040652,2
RTS0040653,4
RTS0040654,2
RTS0040655,5
RTS0040656,1
RTS0040657,4
RTS0040659,1
RTS0040660,1
RTS0040662,4
RTS0040663,2
RTS0040664,2
RTS0040666,1
RTS0040668,2
RTS0040669,1
RTS0040670,2
RTS0040671,2
RTS0040672,1
RTS0040673,3
RTS0040674,1
RTS0040675,2
RTS0040676,3
RTS0040677,2
RTS0040678,5
RTS0040679,4
RTS0040680,10
RTS0040681,2
RTS0040682,2
RTS0040683,2
RTS0040684,3
RTS0040685,1
RTS0040686,1
RTS0040687,2
RTS0040688,2
RTS0040689,3
RTS0040690,1
RTS0040691,2
RTS0040692,1
RTS0040693,1
RTS0040694,2
RTS0040695,2
RTS0040696,3
RTS0040698,1
RTS0040699,3
RTS0040700,4
RTS0040701,2
RTS0040702,3
RTS0040704,4
RTS0040705,6
RTS0040706,1
RTS0040707,1
RTS0040708,2
RTS0040709,4
RTS0040710,3
RTS0040712,5
RTS0040713,4
RTS0040714,5
RTS0040715,1
RTS0040716,2
RTS0040717,2
RTS0040718,3
RTS0040720,3
RTS0040721,5
RTS0040723,4
RTS0040724,5
RTS0040725,1
RTS0040726,1
RTS0040727,2
RTS0040728,4
RTS0040729,2
RTS0040730,5
RTS0040731,1
RTS0040732,1
RTS0040733,2
RTS0040734,3
RTS0040735,3
RTS0040736,5
RTS0040737,3
RTS0040738,5
RTS0040739,3
RTS0040740,4
RTS0040741,4
RTS0040742,2
RTS0040743,1
RTS0040744,2
RTS0040745,2
RTS0040746,10
RTS0040747,11
RTS0040748,6
RTS0040749,5
RTS0040750,4
RTS0040751,3
RTS0040752,2
RTS0040753,1
RTS0040754,1
RTS0040755,2
RTS0040756,2
RTS0040757,4
RTS0040759,1
RTS0040760,4
RTS0040761,1
RTS0040762,1
RTS0040763,2
RTS0040764,4
RTS0040765,1
RTS0040766,1
RTS0040767,2
RTS0040768,2
RTS0040769,4
RTS0040770,2
RTS0040771,2
RTS0040772,3
RTS0040775,2
RTS0040776,1
RTS0040777,2
RTS0040778,4
RTS0040779,5
RTS0040780,2
RTS0040781,5
RTS0040782,5
RTS0040783,2
RTS0040784,3
RTS0040785,2
RTS0040786,7
RTS0040787,1
RTS0040788,2
RTS0040789,3
RTS0040791,2
RTS0040792,2
RTS0040794,4
RTS0040795,7
RTS0040796,1
RTS0040797,3
RTS0040798,4
RTS0040799,3
RTS0040800,4
RTS0040801,5
RTS0040802,2
RTS0040803,5
RTS0040804,5
RTS0040805,1
RTS0040806,3
RTS0040807,3
RTS0040808,1
RTS0040809,1
RTS0040811,2
RTS0040812,1
RTS0040813,1
RTS0040814,2
RTS0040815,2
RTS0040817,1
RTS0040818,6
RTS0040819,8
RTS0040820,3
RTS0040821,3
RTS0040822,2
RTS0040823,2
RTS0040824,1
RTS0040825,5
RTS0040826,5
RTS0040827,4
RTS0040828,2
RTS0040830,2
RTS0040831,2
RTS0040832,3
RTS0040833,3
RTS0040834,3
RTS0040836,14
RTS0040837,8
RTS0040838,12
RTS0040839,2
RTS0040840,10
RTS0040841,6
RTS0040842,12
RTS0040843,24
RTS0040844,18
RTS0040845,6
RTS0040846,5
RTS0040847,3
RTS0040848,4
RTS0040849,8
RTS0040850,6
RTS0040851,1
RTS0040852,2
RTS0040853,2
RTS0040854,4
RTS0040855,2
RTS0040856,2
RTS0040857,1
RTS0040858,3
RTS0040859,1
RTS0040860,2
RTS0040862,1
RTS0040864,1
RTS0040865,3
RTS0040866,4
RTS0040867,2
RTS0040868,5
RTS0040869,2
RTS0040870,1
RTS0040871,8
RTS0040872,13
RTS0040873,7
RTS0040874,13
RTS0040875,18
RTS0040876,1
RTS0040877,3
RTS0040878,1
RTS0040879,5
RTS0040880,1
RTS0040881,2
RTS0040882,3
RTS0040883,3
RTS0040884,3
RTS0040885,3
RTS0040886,2
RTS0040887,5
RTS0040888,4
RTS0040889,4
RTS0040890,1
RTS0040891,3
RTS0040892,1
RTS0040893,3
RTS0040894,3
RTS0040896,1
RTS0040897,4
RTS0040898,3
RTS0040899,1
RTS0040900,3
RTS0040901,12
RTS0040902,2
RTS0040903,3
RTS0040904,11
RTS0040905,3
RTS0040906,2
RTS0040907,1
RTS0040908,2
RTS0040909,1
RTS0040910,3
RTS0040911,1
RTS0040912,4
RTS0040913,2
RTS0040914,2
RTS0040915,1
RTS0040916,4
RTS0040917,3
RTS0040918,4
RTS0040919,1
RTS0040920,2
RTS0040921,4
RTS0040922,7
RTS0040923,11
RTS0040924,6
RTS0040925,7
RTS0040926,1
RTS0040927,3
RTS0040928,1
RTS0040929,1
RTS0040930,1
RTS0040931,1
RTS0040932,4
RTS0040933,4
RTS0040934,3
RTS0040936,1
RTS0040937,2
RTS0040938,2
RTS0040939,3
RTS0040940,2
RTS0040941,1
RTS0040942,6
RTS0040944,6
RTS0040945,8
RTS0040946,4
RTS0040947,2
RTS0040948,3
RTS0040949,3
RTS0040950,6
RTS0040951,2
RTS0040952,2
RTS0040953,3
RTS0040954,4
RTS0040955,5
RTS0040956,2
RTS0040957,2
RTS0040958,3
RTS0040959,1
RTS0040960,1
RTS0040961,1
RTS0040962,7
RTS0040963,4
RTS0040964,3
RTS0040965,3
RTS0040966,4
RTS0040967,4
RTS0040968,1
RTS0040969,1
RTS0040970,4
RTS0040971,3
RTS0040972,4
RTS0040973,2
RTS0040974,2
RTS0040975,2
RTS0040977,1
RTS0040978,2
RTS0040979,4
RTS0040980,1
RTS0040982,1
RTS0040983,3
RTS0040984,3
RTS0040985,2
RTS0040986,7
RTS0040987,11
RTS0040988,4
RTS0040989,3
RTS0040990,1
RTS0040991,5
RTS0040992,1
RTS0040993,3
RTS0040994,4
RTS0040995,3
RTS0040996,8
RTS0040997,4
RTS0040998,4
RTS0040999,4
RTS0041001,4
RTS0041002,3
RTS0041003,2
RTS0041004,6
RTS0041005,1
RTS0041006,5
RTS0041007,4
RTS0041008,2
RTS0041009,6
RTS0041010,3
RTS0041011,1
RTS0041012,3
RTS0041013,3
RTS0041014,1
RTS0041015,1
RTS0041016,5
RTS0041017,3
RTS0041018,4
RTS0041019,1
RTS0041020,2
RTS0041021,4
RTS0041022,7
RTS0041023,2
RTS0041024,4
RTS0041025,2
RTS0041026,4
RTS0041027,3
RTS0041028,2
RTS0041029,2
RTS0041031,1
RTS0041032,6
RTS0041034,3
RTS0041035,1
RTS0041036,7
RTS0041037,2
RTS0041038,6
RTS0041039,3
RTS0041040,3
RTS0041041,4
RTS0041042,1
RTS0041045,1
RTS0041046,11
RTS0041047,15
RTS0041048,11
RTS0041049,31
RTS0041050,21
RTS0041051,2
RTS0041053,4
RTS0041054,2
RTS0041055,4
RTS0041056,3
RTS0041057,2
RTS0041058,3
RTS0041059,3
RTS0041060,1
RTS0041062,7
RTS0041063,3
RTS0041064,3
RTS0041066,3
RTS0041067,5
RTS0041068,6
RTS0041069,4
RTS0041070,1
RTS0041072,4
RTS0041073,7
RTS0041074,3
RTS0041075,2
RTS0041076,5
RTS0041077,4
RTS0041078,4
RTS0041079,1
RTS0041080,1
RTS0041081,2
RTS0041082,5
RTS0041083,3
RTS0041084,1
RTS0041086,2
RTS0041087,2
RTS0041088,2
RTS0041089,3
RTS0041090,2
RTS0041091,2
RTS0041092,3
RTS0041093,2
RTS0041094,1
RTS0041095,2
RTS0041096,1
RTS0041097,2
RTS0041098,2
RTS0041099,5
RTS0041100,2
RTS0041101,2
RTS0041102,3
RTS0041103,2
RTS0041104,4
RTS0041105,3
RTS0041106,7
RTS0041107,14
RTS0041108,8
RTS0041109,4
RTS0041110,2
RTS0041111,9
RTS0041112,2
RTS0041113,8
RTS0041114,5
RTS0041115,6
RTS0041116,4
RTS0041117,3
RTS0041118,1
RTS0041119,1
RTS0041120,2
RTS0041122,2
RTS0041123,3
RTS0041124,4
RTS0041125,2
RTS0041126,3
RTS0041127,6
RTS0041128,4
RTS0041129,4
RTS0041130,4
RTS0041131,13
RTS0041132,3
RTS0041133,3
RTS0041134,1
RTS0041135,5
RTS0041136,2
RTS0041138,5
RTS0041139,3
RTS0041140,3
RTS0041141,4
RTS0041142,1
RTS0041144,4
RTS0041145,6
RTS0041146,2
RTS0041147,4
RTS0041148,2
RTS0041149,3
RTS0041150,1
RTS0041151,5
RTS0041152,1
RTS0041153,2
RTS0041154,5
RTS0041155,2
RTS0041156,4
RTS0041157,1
RTS0041158,7
RTS0041159,2
RTS0041160,5
RTS0041161,2
RTS0041163,2
RTS0041164,3
RTS0041165,4
RTS0041166,2
RTS0041167,2
RTS0041169,1
RTS0041170,2
RTS0041171,2
RTS0041174,3
RTS0041175,7
RTS0041176,1
RTS0041177,2
RTS0041178,1
RTS0041179,2
RTS0041180,3
RTS0041181,1
RTS0041182,4
RTS0041183,4
RTS0041184,5
RTS0041185,1
RTS0041186,3
RTS0041187,3
RTS0041188,3
RTS0041189,3
RTS0041190,2
RTS0041191,2
RTS0041192,3
RTS0041194,1
RTS0041195,3
RTS0041196,1
RTS0041197,2
RTS0041198,3
RTS0041199,3
RTS0041200,2
RTS0041201,2
RTS0041202,4
RTS0041203,2
RTS0041204,2
RTS0041205,1
RTS0041206,2
RTS0041207,1
RTS0041208,2
RTS0041209,3
RTS0041210,4
RTS0041211,2
RTS0041212,5
RTS0041213,5
RTS0041214,4
RTS0041215,8
RTS0041216,2
RTS0041217,3
RTS0041218,1
RTS0041219,4
RTS0041220,1
RTS0041221,3
RTS0041222,3
RTS0041223,1
RTS0041224,6
RTS0041225,2
RTS0041226,2
RTS0041227,2
RTS0041228,3
RTS0041229,3
RTS0041230,3
RTS0041231,2
RTS0041232,2
RTS0041233,2
RTS0041234,2
RTS0041235,4
RTS0041236,7
RTS0041237,1
RTS0041238,3
RTS0041239,2
RTS0041240,1
RTS0041243,1
RTS0041244,4
RTS0041246,4
RTS0041247,1
RTS0041249,3
RTS0041250,1
RTS0041251,2
RTS0041252,2
RTS0041253,3
RTS0041255,1
RTS0041256,4
RTS0041257,2
RTS0041258,2
RTS0041259,1
RTS0041261,7
RTS0041262,3
RTS0041263,2
RTS0041265,2
RTS0041266,3
RTS0041267,2
RTS0041268,2
RTS0041269,1
RTS0041270,2
RTS0041271,2
RTS0041272,1
RTS0041273,1
RTS0041274,3
RTS0041275,4
RTS0041276,8
RTS0041277,2
RTS0041278,2
RTS0041279,2
RTS0041280,5
RTS0041281,2
RTS0041282,4
RTS0041283,1
RTS0041284,3
RTS0041285,2
RTS0041286,2
RTS0041287,2
RTS0041288,3
RTS0041289,2
RTS0041290,5
RTS0041291,3
RTS0041292,3
RTS0041293,2
RTS0041294,1
RTS0041295,3
RTS0041296,1
RTS0041299,2
RTS0041300,2
RTS0041301,4
RTS0041302,5
RTS0041303,3
RTS0041304,3
RTS0041305,2
RTS0041306,6
RTS0041307,5
RTS0041308,3
RTS0041309,2
RTS0041310,6
RTS0041311,2
RTS0041312,3
RTS0041313,3
RTS0041314,3
RTS0041315,1
RTS0041316,19
RTS0041317,45
RTS0041318,26
RTS0041319,7
RTS0041320,11
RTS0041321,6
RTS0041322,1
RTS0041324,5
RTS0041325,4
RTS0041326,1
RTS0041328,3
RTS0041329,1
RTS0041330,1
RTS0041331,1
RTS0041332,2
RTS0041333,3
RTS0041334,3
RTS0041335,1
RTS0041346,14
RTS0041347,3
RTS0041348,14
RTS0041349,9
RTS0041350,20
RTS0041351,2
RTS0041352,3
RTS0041353,2
RTS0041354,2
RTS0041355,1
RTS0041357,3
RTS0041359,1
RTS0041360,3
RTS0041362,1
RTS0041364,1
RTS0041365,2
RTS0041366,2
RTS0041367,2
RTS0041369,1
RTS0041370,2
RTS0041371,2
RTS0041372,2
RTS0041373,4
RTS0041374,4
RTS0041375,4
RTS0041376,2
RTS0041377,2
RTS0041379,2
RTS0041382,1
RTS0041383,3
RTS0041384,7
RTS0041385,1
RTS0041386,1
RTS0041387,5
RTS0041388,4
RTS0041391,2
RTS0041392,3
RTS0041393,3
RTS0041394,1
RTS0041395,1
RTS0041396,1
RTS0041397,1
RTS0041398,3
RTS0041399,2
RTS0041401,2
RTS0041402,3
RTS0041403,4
RTS0041404,5
RTS0041405,5
RTS0041406,1
RTS0041407,3
RTS0041408,1
RTS0041409,1
RTS0041410,2
RTS0041411,1
RTS0041412,2
RTS0041413,2
RTS0041414,2
RTS0041415,2
RTS0041416,2
RTS0041417,4
RTS0041419,3
RTS0041420,4
RTS0041421,1
RTS0041422,2
RTS0041424,3
RTS0041425,2
RTS0041426,3
RTS0041427,1
RTS0041428,3
RTS0041429,5
RTS0041430,3
RTS0041431,1
RTS0041432,1
RTS0041433,1
RTS0041434,5
RTS0041435,1
RTS0041436,1
RTS0041437,1
RTS0041438,4
RTS0041439,3
RTS0041440,3
RTS0041441,3
RTS0041442,2
RTS0041443,2
RTS0041444,3
RTS0041445,2
RTS0041446,3
RTS0041447,2
RTS0041448,2
RTS0041449,2
RTS0041450,1
RTS0041451,1
RTS0041452,7
RTS0041453,4
RTS0041454,4
RTS0041455,3
RTS0041457,1
RTS0041458,3
RTS0041459,2
RTS0041460,2
RTS0041462,6
RTS0041463,4
RTS0041464,1
RTS0041465,2
RTS0041466,1
RTS0041467,5
RTS0041468,1
RTS0041469,1
RTS0041470,4
RTS0041471,4
RTS0041473,4
RTS0041474,1
RTS0041475,1
RTS0041477,1
RTS0041478,2
RTS0041479,5
RTS0041480,3
RTS0041481,2
RTS0041482,3
RTS0041483,4
RTS0041484,1
RTS0041485,3
RTS0041486,1
RTS0041487,5
RTS0041488,4
RTS0041489,2
RTS0041490,6
RTS0041491,1
RTS0041492,1
RTS0041494,4
RTS0041495,3
RTS0041496,19
RTS0041497,17
RTS0041498,17
RTS0041499,27
RTS0041500,4
RTS0041501,6
RTS0041502,3
RTS0041503,2
RTS0041504,3
RTS0041505,4
RTS0041506,1
RTS0041507,4
RTS0041508,1
RTS0041509,3
RTS0041510,2
RTS0041511,4
RTS0041512,2
RTS0041513,3
RTS0041514,5
RTS0041515,1
RTS0041516,1
RTS0041517,2
RTS0041518,2
RTS0041519,4
RTS0041520,5
RTS0041522,5
RTS0041523,2
RTS0041525,2
RTS0041526,4
RTS0041527,17
RTS0041528,16
RTS0041529,4
RTS0041530,19
RTS0041533,1
RTS0041534,3
RTS0041536,1
RTS0041537,2
RTS0041538,3
RTS0041540,4
RTS0041541,2
RTS0041542,3
RTS0041543,2
RTS0041544,4
RTS0041545,5
RTS0041546,4
RTS0041547,6
RTS0041548,5
RTS0041549,5
RTS0041550,5
RTS0041551,4
RTS0041552,3
RTS0041553,2
RTS0041554,4
RTS0041555,2
RTS0041556,1
RTS0041557,1
RTS0041558,1
RTS0041559,4
RTS0041560,3
RTS0041562,1
RTS0041563,3
RTS0041564,4
RTS0041565,2
RTS0041566,2
RTS0041567,3
RTS0041568,2
RTS0041569,5
RTS0041571,3
RTS0041572,1
RTS0041573,2
RTS0041574,4
RTS0041575,4
RTS0041576,1
RTS0041577,1
RTS0041578,2
RTS0041579,2
RTS0041580,1
RTS0041581,2
RTS0041583,4
RTS0041584,1
RTS0041585,4
RTS0041586,4
RTS0041587,3
RTS0041588,2
RTS0041590,3
RTS0041592,1
RTS0041593,1
RTS0041594,2
RTS0041596,2
RTS0041597,2
RTS0041598,4
RTS0041599,1
RTS0041600,2
RTS0041601,3
RTS0041602,5
RTS0041603,2
RTS0041604,2
RTS0041605,1
RTS0041606,1
RTS0041607,1
RTS0041608,3
RTS0041611,1
RTS0041612,3
RTS0041614,4
RTS0041615,2
RTS0041616,1
RTS0041617,1
RTS0041618,3
RTS0041620,2
RTS0041621,2
RTS0041622,3
RTS0041623,1
RTS0041624,3
RTS0041625,4
RTS0041626,4
RTS0041627,8
RTS0041628,4
RTS0041629,5
RTS0041630,5
RTS0041631,3
RTS0041632,3
RTS0041633,1
RTS0041634,1
RTS0041635,1
RTS0041636,4
RTS0041637,2
RTS0041638,3
RTS0041639,2
RTS0041640,1
RTS0041641,2
RTS0041643,3
RTS0041644,5
RTS0041645,1
RTS0041646,1
RTS0041647,6
RTS0041648,3
RTS0041649,1
RTS0041650,3
RTS0041651,1
RTS0041652,1
RTS0041653,1
RTS0041654,1
RTS0041655,1
RTS0041656,1
RTS0041657,5
RTS0041658,5
RTS0041659,2
RTS0041660,4
RTS0041661,3
RTS0041662,3
RTS0041663,6
RTS0041664,3
RTS0041666,1
RTS0041667,2
RTS0041668,2
RTS0041669,1
RTS0041670,7
RTS0041671,2
RTS0041672,3
RTS0041673,3
RTS0041674,1
RTS0041675,4
RTS0041676,1
RTS0041677,4
RTS0041678,1
RTS0041679,2
RTS0041680,2
RTS0041681,4
RTS0041682,3
RTS0041683,3
RTS0041684,1
RTS0041685,6
RTS0041686,2
RTS0041687,1
RTS0041688,6
RTS0041689,4
RTS0041690,1
RTS0041691,3
RTS0041692,3
RTS0041693,2
RTS0041694,4
RTS0041695,5
RTS0041696,5
RTS0041697,1
RTS0041698,3
RTS0041699,1
RTS0041700,3
RTS0041701,5
RTS0041702,1
RTS0041703,3
RTS0041705,3
RTS0041706,1
RTS0041707,2
RTS0041708,3
RTS0041710,2
RTS0041711,2
RTS0041713,2
RTS0041714,3
RTS0041716,14
RTS0041717,10
RTS0041718,5
RTS0041719,20
RTS0041720,8
RTS0041721,2
RTS0041722,3
RTS0041723,5
RTS0041724,4
RTS0041725,2
RTS0041726,2
RTS0041727,2
RTS0041728,2
RTS0041730,2
RTS0041731,1
RTS0041732,3
RTS0041733,1
RTS0041734,3
RTS0041735,1
RTS0041736,4
RTS0041737,3
RTS0041740,2
RTS0041741,2
RTS0041742,2
RTS0041743,2
RTS0041745,2
RTS0041746,6
RTS0041747,2
RTS0041750,13
RTS0041751,4
RTS0041752,2
RTS0041753,1
RTS0041754,1
RTS0041755,2
RTS0041756,5
RTS0041757,4
RTS0041758,6
RTS0041759,6
RTS0041760,2
RTS0041761,4
RTS0041763,3
RTS0041764,1
RTS0041765,2
RTS0041766,2
RTS0041767,1
RTS0041768,2
RTS0041769,1
RTS0041770,3
RTS0041771,4
RTS0041772,3
RTS0041773,2
RTS0041775,1
RTS0041776,3
RTS0041777,2
RTS0041778,5
RTS0041779,2
RTS0041780,2
RTS0041781,5
RTS0041782,2
RTS0041783,1
RTS0041784,2
RTS0041785,1
RTS0041786,1
RTS0041787,3
RTS0041788,1
RTS0041789,5
RTS0041790,3
RTS0041791,3
RTS0041793,4
RTS0041794,7
RTS0041795,4
RTS0041797,8
RTS0041798,4
RTS0041799,2
RTS0041800,2
RTS0041801,2
RTS0041802,2
RTS0041803,2
RTS0041804,1
RTS0041805,3
RTS0041806,2
RTS0041807,3
RTS0041808,9
RTS0041809,5
RTS0041810,7
RTS0041811,3
RTS0041812,3
RTS0041813,2
RTS0041815,2
RTS0041816,3
RTS0041817,2
RTS0041818,3
RTS0041819,2
RTS0041820,5
RTS0041821,5
RTS0041822,4
RTS0041823,3
RTS0041824,3
RTS0041828,1
RTS0041829,3
RTS0041830,1
RTS0041831,2
RTS0041833,1
RTS0041834,5
RTS0041835,4
RTS0041837,2
RTS0041838,1
RTS0041839,4
RTS0041840,2
RTS0041841,2
RTS0041842,2
RTS0041843,3
RTS0041844,1
RTS0041845,1
RTS0041846,1
RTS0041847,3
RTS0041849,1
RTS0041850,7
RTS0041851,3
RTS0041852,6
RTS0041854,2
RTS0041855,3
RTS0041857,1
RTS0041858,3
RTS0041859,3
RTS0041863,4
RTS0041864,1
RTS0041865,2
RTS0041866,3
RTS0041867,3
RTS0041868,6
RTS0041869,2
RTS0041870,2
RTS0041871,2
RTS0041872,1
RTS0041873,6
RTS0041874,3
RTS0041875,6
RTS0041876,3
RTS0041877,8
RTS0041878,3
RTS0041879,3
RTS0041880,4
RTS0041881,3
RTS0041882,4
RTS0041883,6
RTS0041884,2
RTS0041885,2
RTS0041886,6
RTS0041887,21
RTS0041888,13
RTS0041889,9
RTS0041890,14
RTS0041891,7
RTS0041892,6
RTS0041893,6
RTS0041894,4
RTS0041895,11
RTS0041896,3
RTS0041897,3
RTS0041898,4
RTS0041900,5
RTS0041901,2
RTS0041902,2
RTS0041903,6
RTS0041904,2
RTS0041905,2
RTS0041906,77
RTS0041907,3
RTS0041908,26
RTS0041909,2
RTS0041910,16
RTS0041911,4
RTS0041912,3
RTS0041913,1
RTS0041914,1
RTS0041915,2
RTS0041916,67
RTS0041917,56
RTS0041918,93
RTS0041919,210
RTS0041920,130
RTS0041922,3
RTS0041923,1
RTS0041925,2
RTS0041926,3
RTS0041927,1
RTS0041928,6
RTS0041929,1
RTS0041930,8
RTS0041931,1
RTS0041932,1
RTS0041933,1
RTS0041934,1
RTS0041936,7
RTS0041937,4
RTS0041938,2
RTS0041939,2
RTS0041940,1
RTS0041941,3
RTS0041942,3
RTS0041943,5
RTS0041944,2
RTS0041945,2
RTS0041946,4
RTS0041947,2
RTS0041948,3
RTS0041949,2
RTS0041950,1
RTS0041951,2
RTS0041952,2
RTS0041953,2
RTS0041954,4
RTS0041955,2
RTS0041956,4
RTS0041958,1
RTS0041959,2
RTS0041961,2
RTS0041962,3
RTS0041963,2
RTS0041964,2
RTS0041965,4
RTS0041966,5
RTS0041967,3
RTS0041968,1
RTS0041969,5
RTS0041971,2
RTS0041972,10
RTS0041973,2
RTS0041974,4
RTS0041975,4
RTS0041976,2
RTS0041978,1
RTS0041979,6
RTS0041980,2
RTS0041981,9
RTS0041982,5
RTS0041983,9
RTS0041984,5
RTS0041985,15
RTS0041986,2
RTS0041987,5
RTS0041989,2
RTS0041990,5
RTS0041991,1
RTS0041992,2
RTS0041993,6
RTS0041994,3
RTS0041995,3
RTS0041996,1
RTS0041997,2
RTS0041998,3
RTS0041999,3
RTS0042000,1
RTS0042001,3
RTS0042002,4
RTS0042003,1
RTS0042004,2
RTS0042005,1
RTS0042006,1
RTS0042007,5
RTS0042008,2
RTS0042009,4
RTS0042010,1
RTS0042011,6
RTS0042012,3
RTS0042013,2
RTS0042014,1
RTS0042015,3
RTS0042016,3
RTS0042020,3
RTS0042021,5
RTS0042022,2
RTS0042023,4
RTS0042024,4
RTS0042025,5
RTS0042026,2
RTS0042027,3
RTS0042028,3
RTS0042029,3
RTS0042030,4
RTS0042031,2
RTS0042032,6
RTS0042033,3
RTS0042034,1
RTS0042035,3
RTS0042036,5
RTS0042037,10
RTS0042038,5
RTS0042039,6
RTS0042040,3
RTS0042041,1
RTS0042042,1
RTS0042043,4
RTS0042044,2
RTS0042046,3
RTS0042047,5
RTS0042048,3
RTS0042049,2
RTS0042050,1
RTS0042051,1
RTS0042052,5
RTS0042053,1
RTS0042054,3
RTS0042055,1
RTS0042056,3
RTS0042057,1
RTS0042058,1
RTS0042059,9
RTS0042060,3
RTS0042061,3
RTS0042062,4
RTS0042063,1
RTS0042064,5
RTS0042065,5
RTS0042066,6
RTS0042067,3
RTS0042068,5
RTS0042069,4
RTS0042071,5
RTS0042072,2
RTS0042073,1
RTS0042074,3
RTS0042075,2
RTS0042076,2
RTS0042077,1
RTS0042078,3
RTS0042079,2
RTS0042081,1
RTS0042082,5
RTS0042083,2
RTS0042084,5
RTS0042085,6
RTS0042086,2
RTS0042087,5
RTS0042088,1
RTS0042089,4
RTS0042090,2
RTS0042091,4
RTS0042092,1
RTS0042093,1
RTS0042094,2
RTS0042095,1
RTS0042096,4
RTS0042097,2
RTS0042098,1
RTS0042099,3
RTS0042100,3
RTS0042101,5
RTS0042102,1
RTS0042103,2
RTS0042104,1
RTS0042105,2
RTS0042106,4
RTS0042107,3
RTS0042108,1
RTS0042109,2
RTS0042110,2
RTS0042111,3
RTS0042112,4
RTS0042113,5
RTS0042114,2
RTS0042116,2
RTS0042117,3
RTS0042118,4
RTS0042119,5
RTS0042120,2
RTS0042121,2
RTS0042123,1
RTS0042124,1
RTS0042125,2
RTS0042126,2
RTS0042127,4
RTS0042128,3
RTS0042129,7
RTS0042130,1
RTS0042131,3
RTS0042132,3
RTS0042133,1
RTS0042134,3
RTS0042135,4
RTS0042136,3
RTS0042137,1
RTS0042138,2
RTS0042139,2
RTS0042141,7
RTS0042142,1
RTS0042143,6
RTS0042144,2
RTS0042145,1
RTS0042146,1
RTS0042147,1
RTS0042148,2
RTS0042149,4
RTS0042150,1
RTS0042151,4
RTS0042152,3
RTS0042153,1
RTS0042154,3
RTS0042155,2
RTS0042157,2
RTS0042158,1
RTS0042160,2
RTS0042161,4
RTS0042162,3
RTS0042163,4
RTS0042164,5
RTS0042165,2
RTS0042166,4
RTS0042167,2
RTS0042168,1
RTS0042169,2
RTS0042171,1
RTS0042172,5
RTS0042173,3
RTS0042174,1
RTS0042175,2
RTS0042176,2
RTS0042177,3
RTS0042178,5
RTS0042179,1
RTS0042180,4
RTS0042181,1
RTS0042182,2
RTS0042183,1
RTS0042184,1
RTS0042185,3
RTS0042186,1
RTS0042188,2
RTS0042189,3
RTS0042190,1
RTS0042191,2
RTS0042192,4
RTS0042193,3
RTS0042194,6
RTS0042195,3
RTS0042196,2
RTS0042197,2
RTS0042198,4
RTS0042199,3
RTS0042200,6
RTS0042201,2
RTS0042202,2
RTS0042203,3
RTS0042204,1
RTS0042205,3
RTS0042206,3
RTS0042207,1
RTS0042208,1
RTS0042209,2
RTS0042210,2
RTS0042211,1
RTS0042212,1
RTS0042214,2
RTS0042215,1
RTS0042216,2
RTS0042217,1
RTS0042218,1
RTS0042220,5
RTS0042221,3
RTS0042222,3
RTS0042223,2
RTS0042224,1
RTS0042225,1
RTS0042227,3
RTS0042228,4
RTS0042229,2
RTS0042230,1
RTS0042232,3
RTS0042234,3
RTS0042235,1
RTS0042236,4
RTS0042237,5
RTS0042239,2
RTS0042240,4
RTS0042241,5
RTS0042243,3
RTS0042244,1
RTS0042246,4
RTS0042247,3
RTS0042248,3
RTS0042249,2
RTS0042250,5
RTS0042251,2
RTS0042252,1
RTS0042253,1
RTS0042254,2
RTS0042255,3
RTS0042256,7
RTS0042257,1
RTS0042258,5
RTS0042259,1
RTS0042260,4
RTS0042261,5
RTS0042262,2
RTS0042263,7
RTS0042264,4
RTS0042265,8
RTS0042266,1
RTS0042267,4
RTS0042269,1
RTS0042271,2
RTS0042272,1
RTS0042273,1
RTS0042274,2
RTS0042275,2
RTS0042276,4
RTS0042277,2
RTS0042278,2
RTS0042279,2
RTS0042280,2
RTS0042281,4
RTS0042283,6
RTS0042284,6
RTS0042285,1
RTS0042286,3
RTS0042287,2
RTS0042288,1
RTS0042289,1
RTS0042290,4
RTS0042291,4
RTS0042292,5
RTS0042293,3
RTS0042294,3
RTS0042295,5
RTS0042296,2
RTS0042297,9
RTS0042298,2
RTS0042300,7
RTS0042301,4
RTS0042302,2
RTS0042303,6
RTS0042304,2
RTS0042305,1
RTS0042306,8
RTS0042308,4
RTS0042309,6
RTS0042310,3
RTS0042311,3
RTS0042312,1
RTS0042314,6
RTS0042315,3
RTS0042316,4
RTS0042317,4
RTS0042318,2
RTS0042319,1
RTS0042320,3
RTS0042321,3
RTS0042322,6
RTS0042323,2
RTS0042324,3
RTS0042325,2
RTS0042326,2
RTS0042327,6
RTS0042328,3
RTS0042329,4
RTS0042330,2
RTS0042331,3
RTS0042332,3
RTS0042333,2
RTS0042334,3
RTS0042335,3
RTS0042336,1
RTS0042337,3
RTS0042338,3
RTS0042340,1
RTS0042341,7
RTS0042342,3
RTS0042343,4
RTS0042344,3
RTS0042345,2
RTS0042346,1
RTS0042347,2
RTS0042349,2
RTS0042350,6
RTS0042351,1
RTS0042352,3
RTS0042353,2
RTS0042354,3
RTS0042355,1
RTS0042356,1
RTS0042357,4
RTS0042358,3
RTS0042359,2
RTS0042360,2
RTS0042361,4
RTS0042362,4
RTS0042363,2
RTS0042364,4
RTS0042365,3
RTS0042366,1
RTS0042367,2
RTS0042370,4
RTS0042371,1
RTS0042372,2
RTS0042373,3
RTS0042374,4
RTS0042375,3
RTS0042376,2
RTS0042377,2
RTS0042378,2
RTS0042379,3
RTS0042380,3
RTS0042381,4
RTS0042382,2
RTS0042383,1
RTS0042384,1
RTS0042385,3
RTS0042386,1
RTS0042387,3
RTS0042388,3
RTS0042389,1
RTS0042390,5
RTS0042391,4
RTS0042392,1
RTS0042393,3
RTS0042394,2
RTS0042395,2
RTS0042396,3
RTS0042398,2
RTS0042399,4
RTS0042400,3
RTS0042402,4
RTS0042403,3
RTS0042404,2
RTS0042405,2
RTS0042406,1
RTS0042407,3
RTS0042408,3
RTS0042409,2
RTS0042410,3
RTS0042411,5
RTS0042413,10
RTS0042415,4
RTS0042416,4
RTS0042417,7
RTS0042418,8
RTS0042419,6
RTS0042420,3
RTS0042421,2
RTS0042422,7
RTS0042424,3
RTS0042425,4
RTS0042426,2
RTS0042427,2
RTS0042428,3
RTS0042429,1
RTS0042430,3
RTS0042431,1
RTS0042432,3
RTS0042433,1
RTS0042434,1
RTS0042435,1
RTS0042436,5
RTS0042437,2
RTS0042438,3
RTS0042439,1
RTS0042440,3
RTS0042441,2
RTS0042442,5
RTS0042443,1
RTS0042445,1
RTS0042446,3
RTS0042448,6
RTS0042449,1
RTS0042450,2
RTS0042451,3
RTS0042452,2
RTS0042454,2
RTS0042455,3
RTS0042456,3
RTS0042457,3
RTS0042458,4
RTS0042460,2
RTS0042461,3
RTS0042462,1
RTS0042463,7
RTS0042465,2
RTS0042466,3
RTS0042467,1
RTS0042468,3
RTS0042469,6
RTS0042470,3
RTS0042472,2
RTS0042473,2
RTS0042474,3
RTS0042475,1
RTS0042476,2
RTS0042477,2
RTS0042478,2
RTS0042479,5
RTS0042480,1
RTS0042481,5
RTS0042482,4
RTS0042483,19
RTS0042484,8
RTS0042485,6
RTS0042487,5
RTS0042488,2
RTS0042489,1
RTS0042490,1
RTS0042491,4
RTS0042492,5
RTS0042493,3
RTS0042494,2
RTS0042495,3
RTS0042496,3
RTS0042498,1
RTS0042499,7
RTS0042500,1
RTS0042501,3
RTS0042502,2
RTS0042503,1
RTS0042504,1
RTS0042505,2
RTS0042506,4
RTS0042508,2
RTS0042509,2
RTS0042515,3
RTS0042522,1
RTS0042526,1
RTS0042527,1
RTS0042529,3
RTS0042531,3
RTS0042532,2
RTS0042534,1
RTS0042536,2
RTS0042537,6
RTS0042538,3
RTS0042539,4
RTS0042540,6
RTS0042541,1
RTS0042542,2
RTS0042543,3
RTS0042544,2
RTS0042545,1
RTS0042546,3
RTS0042547,3
RTS0042550,3
RTS0042551,1
RTS0042552,2
RTS0042553,2
RTS0042555,2
RTS0042557,2
RTS0042558,2
RTS0042559,3
RTS0042560,2
RTS0042561,1
RTS0042562,2
RTS0042563,3
RTS0042564,2
RTS0042566,3
RTS0042567,4
RTS0042568,5
RTS0042569,7
RTS0042570,3
RTS0042571,4
RTS0042572,1
RTS0042573,8
RTS0042574,4
RTS0042575,3
RTS0042576,2
RTS0042577,2
RTS0042579,4
RTS0042580,2
RTS0042581,2
RTS0042582,3
RTS0042583,4
RTS0042584,3
RTS0042586,3
RTS0042587,2
RTS0042588,6
RTS0042589,1
RTS0042590,1
RTS0042591,2
RTS0042592,3
RTS0042593,5
RTS0042594,5
RTS0042595,1
RTS0042596,2
RTS0042597,6
RTS0042598,11
RTS0042599,3
RTS0042600,6
RTS0042601,4
RTS0042602,3
RTS0042603,2
RTS0042605,3
RTS0042606,3
RTS0042607,2
RTS0042608,2
RTS0042609,2
RTS0042610,1
RTS0042611,5
RTS0042612,2
RTS0042613,1
RTS0042614,3
RTS0042615,4
RTS0042616,1
RTS0042617,1
RTS0042619,1
RTS0042620,4
RTS0042622,3
RTS0042624,4
RTS0042625,2
RTS0042626,3
RTS0042628,1
RTS0042630,1
RTS0042631,1
RTS0042633,1
RTS0042634,2
RTS0042635,4
RTS0042636,10
RTS0042637,16
RTS0042638,12
RTS0042639,9
RTS0042640,3
RTS0042641,1
RTS0042642,3
RTS0042643,2
RTS0042644,1
RTS0042645,2
RTS0042646,2
RTS0042647,2
RTS0042648,1
RTS0042649,2
RTS0042650,1
RTS0042651,1
RTS0042652,2
RTS0042653,3
RTS0042654,3
RTS0042655,1
RTS0042656,3
RTS0042658,2
RTS0042659,2
RTS0042660,1
RTS0042661,7
RTS0042662,2
RTS0042663,1
RTS0042665,1
RTS0042666,3
RTS0042667,2
RTS0042668,4
RTS0042669,5
RTS0042670,1
RTS0042671,7
RTS0042672,1
RTS0042673,5
RTS0042674,5
RTS0042675,7
RTS0042676,3
RTS0042677,1
RTS0042678,2
RTS0042679,1
RTS0042680,2
RTS0042681,5
RTS0042682,3
RTS0042683,3
RTS0042684,4
RTS0042685,7
RTS0042686,2
RTS0042687,3
RTS0042688,1
RTS0042689,1
RTS0042690,2
RTS0042691,1
RTS0042692,1
RTS0042693,1
RTS0042695,2
RTS0042697,1
RTS0042698,2
RTS0042699,2
RTS0042700,1
RTS0042701,3
RTS0042702,2
RTS0042703,3
RTS0042704,2
RTS0042705,5
RTS0042706,3
RTS0042707,4
RTS0042709,2
RTS0042710,2
RTS0042711,21
RTS0042712,13
RTS0042713,7
RTS0042714,9
RTS0042715,7
RTS0042716,2
RTS0042717,3
RTS0042718,3
RTS0042719,2
RTS0042720,3
RTS0042721,1
RTS0042723,2
RTS0042724,1
RTS0042725,2
RTS0042726,1
RTS0042727,4
RTS0042728,4
RTS0042729,3
RTS0042731,1
RTS0042732,1
RTS0042733,5
RTS0042734,4
RTS0042735,2
RTS0042736,8
RTS0042737,17
RTS0042738,18
RTS0042739,9
RTS0042740,19
RTS0042742,4
RTS0042744,3
RTS0042745,2
RTS0042746,1
RTS0042748,2
RTS0042749,3
RTS0042750,3
RTS0042752,2
RTS0042753,1
RTS0042754,2
RTS0042755,1
RTS0042756,1
RTS0042757,4
RTS0042760,3
RTS0042761,3
RTS0042762,1
RTS0042763,1
RTS0042764,1
RTS0042765,2
RTS0042766,2
RTS0042767,2
RTS0042769,4
RTS0042770,5
RTS0042771,2
RTS0042772,1
RTS0042773,2
RTS0042774,4
RTS0042776,3
RTS0042777,1
RTS0042778,4
RTS0042779,4
RTS0042780,1
RTS0042781,3
RTS0042782,3
RTS0042783,1
RTS0042784,3
RTS0042785,4
RTS0042786,5
RTS0042787,1
RTS0042788,5
RTS0042789,2
RTS0042790,7
RTS0042791,210
RTS0042792,96
RTS0042793,119
RTS0042794,62
RTS0042795,105
RTS0042796,2
RTS0042798,4
RTS0042799,2
RTS0042800,3
RTS0042801,3
RTS0042802,3
RTS0042803,2
RTS0042805,3
RTS0042806,4
RTS0042807,1
RTS0042808,2
RTS0042809,1
RTS0042810,1
RTS0042811,2
RTS0042812,5
RTS0042813,6
RTS0042814,4
RTS0042815,5
RTS0042816,3
RTS0042817,5
RTS0042818,3
RTS0042819,1
RTS0042820,5
RTS0042821,2
RTS0042822,3
RTS0042823,2
RTS0042824,3
RTS0042825,3
RTS0042826,4
RTS0042827,3
RTS0042828,3
RTS0042829,1
RTS0042830,4
RTS0042832,2
RTS0042833,2
RTS0042834,1
RTS0042835,2
RTS0042836,4
RTS0042837,1
RTS0042838,7
RTS0042840,1
RTS0042841,1
RTS0042842,4
RTS0042843,2
RTS0042844,1
RTS0042845,3
RTS0042846,1
RTS0042847,4
RTS0042848,4
RTS0042849,2
RTS0042852,4
RTS0042853,2
RTS0042854,3
RTS0042855,1
RTS0042856,4
RTS0042857,3
RTS0042858,8
RTS0042859,8
RTS0042860,5
RTS0042861,2
RTS0042862,2
RTS0042863,3
RTS0042864,2
RTS0042865,4
RTS0042866,2
RTS0042867,2
RTS0042868,4
RTS0042869,7
RTS0042870,1
RTS0042871,2
RTS0042872,2
RTS0042873,2
RTS0042875,1
RTS0042876,2
RTS0042877,4
RTS0042878,2
RTS0042879,3
RTS0042880,5
RTS0042881,4
RTS0042882,2
RTS0042883,7
RTS0042884,4
RTS0042885,4
RTS0042886,2
RTS0042887,4
RTS0042888,1
RTS0042889,3
RTS0042890,4
RTS0042891,1
RTS0042893,1
RTS0042894,1
RTS0042895,3
RTS0042896,4
RTS0042897,2
RTS0042898,3
RTS0042899,5
RTS0042900,6
RTS0042901,2
RTS0042902,1
RTS0042904,1
RTS0042905,4
RTS0042906,19
RTS0042907,15
RTS0042908,16
RTS0042909,43
RTS0042910,21
RTS0042911,2
RTS0042913,1
RTS0042914,3
RTS0042915,1
RTS0042916,4
RTS0042917,6
RTS0042918,1
RTS0042919,2
RTS0042920,1
RTS0042921,2
RTS0042922,2
RTS0042923,3
RTS0042925,3
RTS0042926,2
RTS0042928,3
RTS0042930,3
RTS0042931,1
RTS0042932,1
RTS0042933,2
RTS0042934,2
RTS0042935,1
RTS0042936,3
RTS0042937,1
RTS0042938,4
RTS0042939,4
RTS0042940,4
RTS0042941,4
RTS0042942,10
RTS0042943,8
RTS0042944,8
RTS0042945,4
RTS0042946,1
RTS0042947,3
RTS0042948,2
RTS0042949,3
RTS0042950,4
RTS0042951,2
RTS0042953,5
RTS0042954,2
RTS0042955,3
RTS0042956,2
RTS0042957,4
RTS0042958,2
RTS0042959,4
RTS0042961,1
RTS0042962,1
RTS0042963,3
RTS0042964,2
RTS0042965,6
RTS0042966,1
RTS0042967,2
RTS0042968,5
RTS0042969,1
RTS0042970,3
RTS0042971,4
RTS0042972,1
RTS0042973,7
RTS0042974,4
RTS0042975,6
RTS0042976,1
RTS0042977,4
RTS0042978,2
RTS0042979,4
RTS0042980,2
RTS0042981,6
RTS0042983,6
RTS0042985,7
RTS0042986,5
RTS0042987,1
RTS0042988,3
RTS0042990,2
RTS0042991,3
RTS0042992,4
RTS0042993,2
RTS0042994,6
RTS0042995,2
RTS0042996,4
RTS0042997,2
RTS0042998,4
RTS0042999,1
RTS0043000,2
RTS0043001,2
RTS0043002,1
RTS0043003,1
RTS0043004,3
RTS0043005,3
RTS0043006,4
RTS0043007,3
RTS0043008,1
RTS0043009,2
RTS0043011,3
RTS0043012,4
RTS0043013,3
RTS0043014,2
RTS0043015,2
RTS0043016,2
RTS0043017,1
RTS0043018,1
RTS0043019,5
RTS0043020,1
RTS0043021,3
RTS0043022,6
RTS0043023,1
RTS0043024,3
RTS0043025,2
RTS0043026,1
RTS0043027,7
RTS0043028,5
RTS0043029,12
RTS0043030,5
RTS0043031,2
RTS0043032,5
RTS0043033,1
RTS0043034,4
RTS0043035,3
RTS0043036,1
RTS0043037,2
RTS0043038,2
RTS0043039,4
RTS0043040,1
RTS0043041,6
RTS0043042,4
RTS0043043,2
RTS0043044,4
RTS0043045,1
RTS0043046,1
RTS0043047,2
RTS0043048,3
RTS0043049,1
RTS0043050,2
RTS0043051,2
RTS0043052,8
RTS0043053,3
RTS0043054,1
RTS0043055,4
RTS0043056,2
RTS0043057,3
RTS0043058,2
RTS0043059,2
RTS0043060,4
RTS0043061,9
RTS0043062,4
RTS0043063,7
RTS0043064,3
RTS0043065,8
RTS0043066,4
RTS0043067,12
RTS0043068,5
RTS0043069,5
RTS0043070,2
RTS0043071,1
RTS0043072,6
RTS0043073,1
RTS0043074,3
RTS0043075,3
RTS0043077,1
RTS0043078,2
RTS0043079,1
RTS0043080,3
RTS0043081,2
RTS0043082,1
RTS0043083,2
RTS0043084,3
RTS0043085,6
RTS0043086,1
RTS0043087,3
RTS0043089,6
RTS0043090,1
RTS0043091,1
RTS0043092,5
RTS0043093,1
RTS0043094,2
RTS0043095,4
RTS0043096,2
RTS0043097,1
RTS0043098,3
RTS0043099,3
RTS0043100,2
RTS0043101,1
RTS0043102,4
RTS0043103,4
RTS0043104,4
RTS0043105,2
RTS0043106,2
RTS0043107,1
RTS0043108,4
RTS0043109,7
RTS0043110,4
RTS0043111,35
RTS0043112,20
RTS0043113,18
RTS0043114,40
RTS0043115,7
RTS0043116,3
RTS0043117,3
RTS0043118,3
RTS0043119,5
RTS0043120,1
RTS0043121,3
RTS0043122,4
RTS0043124,1
RTS0043125,2
RTS0043126,5
RTS0043127,1
RTS0043128,3
RTS0043129,1
RTS0043130,3
RTS0043131,6
RTS0043132,2
RTS0043133,1
RTS0043134,1
RTS0043135,1
RTS0043136,1
RTS0043137,2
RTS0043138,1
RTS0043139,3
RTS0043140,3
RTS0043141,2
RTS0043142,1
RTS0043143,4
RTS0043144,1
RTS0043145,2
RTS0043146,6
RTS0043147,5
RTS0043149,1
RTS0043150,2
RTS0043151,1
RTS0043152,4
RTS0043153,1
RTS0043154,3
RTS0043155,2
RTS0043156,5
RTS0043157,4
RTS0043159,6
RTS0043160,5
RTS0043161,1
RTS0043162,1
RTS0043163,3
RTS0043164,1
RTS0043165,1
RTS0043167,3
RTS0043168,2
RTS0043169,3
RTS0043170,1
RTS0043171,4
RTS0043172,4
RTS0043173,2
RTS0043174,2
RTS0043175,6
RTS0043177,3
RTS0043178,7
RTS0043179,4
RTS0043180,3
RTS0043181,2
RTS0043182,1
RTS0043183,2
RTS0043184,4
RTS0043185,4
RTS0043186,5
RTS0043187,3
RTS0043188,4
RTS0043189,1
RTS0043190,3
RTS0043191,3
RTS0043193,2
RTS0043194,1
RTS0043196,1
RTS0043197,5
RTS0043198,3
RTS0043199,3
RTS0043200,5
RTS0043201,3
RTS0043202,1
RTS0043203,2
RTS0043204,2
RTS0043205,2
RTS0043206,3
RTS0043207,4
RTS0043208,2
RTS0043210,4
RTS0043211,5
RTS0043212,5
RTS0043213,2
RTS0043214,5
RTS0043215,6
RTS0043216,3
RTS0043217,3
RTS0043218,3
RTS0043219,6
RTS0043220,3
RTS0043221,2
RTS0043222,3
RTS0043224,2
RTS0043225,3
RTS0043226,1
RTS0043227,2
RTS0043228,1
RTS0043229,2
RTS0043230,5
RTS0043232,1
RTS0043233,5
RTS0043234,4
RTS0043235,5
RTS0043237,3
RTS0043238,1
RTS0043239,2
RTS0043240,4
RTS0043241,1
RTS0043242,4
RTS0043243,4
RTS0043244,5
RTS0043246,3
RTS0043247,2
RTS0043248,5
RTS0043249,2
RTS0043250,1
RTS0043252,6
RTS0043253,1
RTS0043254,3
RTS0043255,2
RTS0043256,3
RTS0043257,5
RTS0043258,2
RTS0043259,1
RTS0043260,3
RTS0043261,3
RTS0043262,4
RTS0043263,5
RTS0043264,5
RTS0043265,1
RTS0043266,4
RTS0043267,2
RTS0043268,1
RTS0043269,4
RTS0043270,2
RTS0043271,5
RTS0043272,5
RTS0043273,2
RTS0043275,3
RTS0043276,3
RTS0043277,3
RTS0043278,4
RTS0043279,1
RTS0043280,2
RTS0043281,2
RTS0043282,5
RTS0043283,3
RTS0043284,3
RTS0043285,4
RTS0043286,2
RTS0043287,1
RTS0043288,3
RTS0043289,4
RTS0043290,2
RTS0043292,3
RTS0043293,3
RTS0043294,2
RTS0043295,5
RTS0043296,1
RTS0043297,3
RTS0043299,2
RTS0043300,7
RTS0043301,2
RTS0043302,6
RTS0043303,4
RTS0043304,1
RTS0043305,1
RTS0043306,2
RTS0043307,3
RTS0043308,1
RTS0043309,3
RTS0043310,2
RTS0043311,1
RTS0043312,1
RTS0043313,2
RTS0043314,2
RTS0043315,2
RTS0043316,7
RTS0043317,4
RTS0043318,2
RTS0043319,1
RTS0043320,2
RTS0043321,2
RTS0043322,2
RTS0043323,3
RTS0043324,6
RTS0043325,1
RTS0043326,2
RTS0043327,2
RTS0043328,1
RTS0043329,1
RTS0043330,3
RTS0043331,2
RTS0043332,2
RTS0043333,3
RTS0043334,1
RTS0043335,3
RTS0043336,3
RTS0043337,1
RTS0043338,4
RTS0043339,5
RTS0043340,4
RTS0043341,2
RTS0043342,2
RTS0043343,2
RTS0043344,2
RTS0043345,4
RTS0043346,2
RTS0043347,3
RTS0043348,3
RTS0043349,3
RTS0043350,2
RTS0043351,2
RTS0043352,2
RTS0043353,3
RTS0043354,4
RTS0043355,3
RTS0043356,3
RTS0043357,3
RTS0043358,2
RTS0043359,5
RTS0043360,2
RTS0043361,3
RTS0043362,3
RTS0043363,3
RTS0043364,4
RTS0043365,4
RTS0043366,1
RTS0043367,2
RTS0043368,4
RTS0043369,5
RTS0043370,2
RTS0043371,4
RTS0043372,4
RTS0043373,4
RTS0043374,1
RTS0043375,1
RTS0043376,4
RTS0043377,14
RTS0043378,4
RTS0043379,7
RTS0043380,8
RTS0043381,5
RTS0043382,5
RTS0043383,6
RTS0043384,5
RTS0043386,1
RTS0043387,1
RTS0043388,3
RTS0043389,4
RTS0043390,2
RTS0043391,1
RTS0043392,4
RTS0043393,2
RTS0043394,1
RTS0043395,1
RTS0043396,4
RTS0043397,6
RTS0043398,2
RTS0043399,6
RTS0043400,3
RTS0043401,1
RTS0043402,1
RTS0043403,1
RTS0043404,3
RTS0043405,4
RTS0043406,1
RTS0043407,1
RTS0043408,3
RTS0043409,1
RTS0043411,3
RTS0043412,1
RTS0043413,4
RTS0043414,1
RTS0043416,3
RTS0043417,3
RTS0043418,2
RTS0043419,2
RTS0043420,3
RTS0043421,1
RTS0043422,1
RTS0043423,4
RTS0043424,2
RTS0043425,2
RTS0043426,1
RTS0043427,4
RTS0043428,4
RTS0043429,3
RTS0043430,2
RTS0043431,4
RTS0043432,2
RTS0043433,4
RTS0043434,1
RTS0043435,3
RTS0043436,3
RTS0043437,3
RTS0043438,6
RTS0043439,4
RTS0043440,3
RTS0043441,6
RTS0043443,3
RTS0043444,4
RTS0043445,2
RTS0043446,2
RTS0043447,1
RTS0043448,5
RTS0043449,6
RTS0043450,1
RTS0043451,1
RTS0043452,2
RTS0043453,2
RTS0043454,3
RTS0043455,2
RTS0043456,3
RTS0043457,3
RTS0043458,1
RTS0043459,2
RTS0043460,3
RTS0043461,1
RTS0043462,5
RTS0043463,2
RTS0043464,5
RTS0043465,3
RTS0043466,5
RTS0043468,6
RTS0043469,3
RTS0043470,5
RTS0043471,1
RTS0043473,2
RTS0043474,1
RTS0043475,3
RTS0043476,2
RTS0043477,3
RTS0043478,3
RTS0043479,5
RTS0043480,1
RTS0043481,3
RTS0043482,8
RTS0043483,4
RTS0043484,2
RTS0043485,3
RTS0043486,5
RTS0043487,1
RTS0043488,4
RTS0043489,4
RTS0043490,2
RTS0043491,4
RTS0043492,3
RTS0043493,3
RTS0043494,4
RTS0043495,3
RTS0043496,4
RTS0043497,1
RTS0043498,1
RTS0043499,3
RTS0043500,2
RTS0043501,1
RTS0043502,3
RTS0043504,5
RTS0043506,3
RTS0043507,1
RTS0043509,2
RTS0043510,2
RTS0043511,3
RTS0043512,1
RTS0043513,2
RTS0043514,2
RTS0043515,1
RTS0043516,1
RTS0043517,2
RTS0043518,3
RTS0043519,4
RTS0043520,1
RTS0043521,2
RTS0043522,3
RTS0043523,3
RTS0043526,1
RTS0043528,2
RTS0043529,1
RTS0043531,2
RTS0043532,3
RTS0043533,1
RTS0043534,2
RTS0043536,5
RTS0043537,4
RTS0043539,1
RTS0043540,1
RTS0043541,1
RTS0043542,1
RTS0043543,1
RTS0043544,3
RTS0043545,2
RTS0043546,2
RTS0043547,2
RTS0043548,1
RTS0043549,1
RTS0043550,6
RTS0043551,3
RTS0043552,1
RTS0043553,3
RTS0043554,3
RTS0043555,2
RTS0043556,1
RTS0043557,5
RTS0043558,3
RTS0043559,3
RTS0043560,1
RTS0043561,5
RTS0043562,2
RTS0043563,1
RTS0043564,3
RTS0043565,1
RTS0043566,3
RTS0043568,2
RTS0043569,5
RTS0043570,3
RTS0043571,1
RTS0043572,7
RTS0043573,3
RTS0043574,1
RTS0043575,2
RTS0043576,2
RTS0043577,1
RTS0043578,3
RTS0043579,7
RTS0043580,1
RTS0043581,2
RTS0043582,3
RTS0043583,1
RTS0043584,3
RTS0043585,2
RTS0043586,1
RTS0043590,3
RTS0043591,4
RTS0043592,3
RTS0043594,2
RTS0043595,3
RTS0043596,3
RTS0043598,1
RTS0043599,2
RTS0043600,3
RTS0043601,4
RTS0043603,1
RTS0043604,1
RTS0043605,2
RTS0043606,1
RTS0043607,3
RTS0043608,2
RTS0043609,3
RTS0043610,5
RTS0043612,3
RTS0043613,2
RTS0043614,2
RTS0043615,2
RTS0043616,6
RTS0043617,1
RTS0043618,4
RTS0043619,2
RTS0043620,1
RTS0043621,1
RTS0043622,1
RTS0043623,1
RTS0043624,2
RTS0043625,3
RTS0043626,1
RTS0043627,2
RTS0043628,2
RTS0043630,1
RTS0043632,1
RTS0043633,1
RTS0043634,3
RTS0043635,5
RTS0043636,1
RTS0043637,4
RTS0043638,1
RTS0043639,2
RTS0043640,4
RTS0043641,10
RTS0043642,8
RTS0043643,4
RTS0043644,9
RTS0043645,14
RTS0043646,3
RTS0043647,3
RTS0043648,1
RTS0043650,1
RTS0043651,1
RTS0043652,1
RTS0043653,2
RTS0043654,4
RTS0043655,2
RTS0043656,1
RTS0043658,2
RTS0043659,1
RTS0043660,3
RTS0043661,3
RTS0043663,4
RTS0043664,2
RTS0043665,1
RTS0043666,1
RTS0043667,1
RTS0043668,3
RTS0043670,2
RTS0043671,1
RTS0043672,3
RTS0043673,3
RTS0043674,4
RTS0043675,3
RTS0043676,2
RTS0043677,1
RTS0043678,2
RTS0043679,4
RTS0043683,2
RTS0043684,1
RTS0043685,2
RTS0043686,3
RTS0043687,3
RTS0043689,3
RTS0043690,3
RTS0043691,2
RTS0043693,6
RTS0043694,2
RTS0043695,2
RTS0043696,3
RTS0043697,6
RTS0043698,4
RTS0043699,5
RTS0043700,5
RTS0043701,3
RTS0043702,9
RTS0043703,11
RTS0043704,9
RTS0043705,7
RTS0043706,4
RTS0043707,2
RTS0043708,1
RTS0043709,1
RTS0043710,1
RTS0043711,1
RTS0043712,3
RTS0043714,1
RTS0043717,4
RTS0043718,2
RTS0043719,1
RTS0043720,4
RTS0043721,3
RTS0043722,2
RTS0043723,1
RTS0043724,3
RTS0043725,3
RTS0043726,5
RTS0043727,3
RTS0043729,2
RTS0043730,1
RTS0043731,1
RTS0043732,2
RTS0043733,5
RTS0043735,7
RTS0043736,3
RTS0043737,1
RTS0043738,1
RTS0043739,5
RTS0043740,1
RTS0043741,2
RTS0043742,4
RTS0043743,1
RTS0043744,6
RTS0043745,2
RTS0043746,1
RTS0043747,3
RTS0043748,1
RTS0043749,1
RTS0043750,3
RTS0043751,5
RTS0043752,3
RTS0043754,3
RTS0043755,1
RTS0043756,3
RTS0043757,1
RTS0043758,2
RTS0043759,3
RTS0043760,4
RTS0043761,8
RTS0043762,5
RTS0043763,2
RTS0043764,1
RTS0043765,3
RTS0043766,6
RTS0043767,2
RTS0043768,1
RTS0043769,2
RTS0043770,1
RTS0043771,1
RTS0043772,2
RTS0043773,1
RTS0043774,4
RTS0043775,3
RTS0043776,4
RTS0043777,2
RTS0043778,3
RTS0043779,1
RTS0043780,3
RTS0043781,3
RTS0043782,2
RTS0043784,6
RTS0043786,3
RTS0043787,1
RTS0043788,2
RTS0043789,2
RTS0043790,2
RTS0043792,3
RTS0043795,1
RTS0043796,2
RTS0043797,5
RTS0043798,7
RTS0043799,2
RTS0043800,2
RTS0043801,3
RTS0043802,1
RTS0043803,2
RTS0043804,2
RTS0043805,4
RTS0043806,2
RTS0043807,11
RTS0043808,1
RTS0043809,3
RTS0043811,3
RTS0043812,1
RTS0043813,1
RTS0043814,1
RTS0043815,2
RTS0043817,3
RTS0043818,1
RTS0043820,3
RTS0043821,2
RTS0043822,2
RTS0043823,5
RTS0043824,3
RTS0043825,5
RTS0043826,1
RTS0043827,2
RTS0043828,1
RTS0043829,3
RTS0043831,2
RTS0043832,3
RTS0043833,2
RTS0043835,1
RTS0043836,2
RTS0043837,1
RTS0043838,1
RTS0043839,4
RTS0043840,3
RTS0043841,3
RTS0043842,1
RTS0043843,2
RTS0043844,3
RTS0043846,3
RTS0043847,1
RTS0043848,1
RTS0043849,2
RTS0043850,1
RTS0043851,1
RTS0043852,3
RTS0043853,7
RTS0043854,2
RTS0043856,2
RTS0043857,2
RTS0043858,3
RTS0043859,5
RTS0043860,2
RTS0043861,2
RTS0043862,4
RTS0043863,1
RTS0043864,6
RTS0043867,6
RTS0043868,4
RTS0043869,3
RTS0043870,2
RTS0043871,6
RTS0043872,4
RTS0043873,1
RTS0043874,2
RTS0043875,1
RTS0043877,1
RTS0043878,4
RTS0043879,2
RTS0043880,1
RTS0043881,4
RTS0043882,1
RTS0043883,1
RTS0043884,2
RTS0043885,1
RTS0043886,4
RTS0043887,3
RTS0043888,3
RTS0043889,2
RTS0043890,10
RTS0043891,2
RTS0043892,4
RTS0043893,5
RTS0043894,1
RTS0043895,4
RTS0043897,6
RTS0043898,3
RTS0043899,1
RTS0043901,4
RTS0043902,3
RTS0043903,2
RTS0043904,7
RTS0043905,1
RTS0043906,3
RTS0043908,1
RTS0043910,1
RTS0043911,5
RTS0043912,11
RTS0043913,2
RTS0043914,2
RTS0043915,2
RTS0043916,1
RTS0043917,9
RTS0043918,4
RTS0043919,4
RTS0043920,5
RTS0043921,6
RTS0043922,4
RTS0043923,1
RTS0043924,10
RTS0043925,2
RTS0043926,6
RTS0043927,4
RTS0043928,4
RTS0043930,2
RTS0043931,2
RTS0043932,1
RTS0043933,1
RTS0043934,1
RTS0043935,2
RTS0043937,2
RTS0043938,2
RTS0043939,5
RTS0043940,2
RTS0043942,6
RTS0043943,4
RTS0043944,2
RTS0043945,5
RTS0043947,3
RTS0043948,3
RTS0043949,1
RTS0043950,1
RTS0043951,2
RTS0043952,5
RTS0043953,4
RTS0043954,1
RTS0043955,2
RTS0043956,3
RTS0043957,5
RTS0043958,9
RTS0043959,8
RTS0043960,2
RTS0043961,1
RTS0043962,4
RTS0043963,2
RTS0043964,3
RTS0043965,1
RTS0043966,4
RTS0043967,2
RTS0043968,2
RTS0043969,5
RTS0043970,5
RTS0043971,5
RTS0043972,3
RTS0043973,2
RTS0043974,5
RTS0043975,3
RTS0043976,2
RTS0043978,4
RTS0043979,8
RTS0043980,4
RTS0043981,4
RTS0043982,1
RTS0043983,2
RTS0043984,4
RTS0043985,2
RTS0043987,3
RTS0043988,6
RTS0043989,6
RTS0043990,3
RTS0043991,5
RTS0043992,1
RTS0043993,1
RTS0043994,1
RTS0043996,3
RTS0043997,3
RTS0043998,5
RTS0043999,2
RTS0044000,1
RTS0044001,1
RTS0044002,5
RTS0044003,9
RTS0044004,1
RTS0044005,1
RTS0044006,1
RTS0044007,7
RTS0044008,4
RTS0044009,2
RTS0044010,3
RTS0044011,2
RTS0044012,2
RTS0044013,1
RTS0044014,3
RTS0044015,5
RTS0044016,2
RTS0044018,2
RTS0044019,4
RTS0044020,3
RTS0044021,2
RTS0044022,2
RTS0044023,3
RTS0044024,6
RTS0044025,2
RTS0044027,4
RTS0044028,7
RTS0044029,4
RTS0044031,2
RTS0044032,4
RTS0044033,1
RTS0044034,4
RTS0044035,2
RTS0044036,4
RTS0044037,5
RTS0044038,7
RTS0044039,3
RTS0044040,8
RTS0044041,1
RTS0044042,2
RTS0044043,5
RTS0044044,1
RTS0044046,2
RTS0044048,4
RTS0044049,5
RTS0044050,3
RTS0044051,3
RTS0044052,7
RTS0044053,4
RTS0044054,4
RTS0044055,2
RTS0044056,4
RTS0044057,2
RTS0044059,3
RTS0044060,1
RTS0044061,1
RTS0044062,1
RTS0044063,3
RTS0044064,4
RTS0044065,4
RTS0044067,2
RTS0044068,4
RTS0044069,2
RTS0044070,3
RTS0044071,4
RTS0044072,2
RTS0044073,2
RTS0044074,1
RTS0044075,4
RTS0044076,6
RTS0044078,2
RTS0044079,4
RTS0044080,1
RTS0044081,2
RTS0044082,1
RTS0044083,7
RTS0044084,3
RTS0044085,1
RTS0044086,1
RTS0044087,1
RTS0044089,3
RTS0044090,2
RTS0044091,4
RTS0044092,1
RTS0044093,4
RTS0044094,3
RTS0044095,3
RTS0044096,1
RTS0044097,3
RTS0044098,2
RTS0044099,5
RTS0044100,2
RTS0044101,4
RTS0044102,2
RTS0044103,2
RTS0044104,3
RTS0044105,4
RTS0044106,4
RTS0044107,3
RTS0044108,2
RTS0044110,2
RTS0044111,2
RTS0044112,2
RTS0044113,3
RTS0044114,2
RTS0044115,1
RTS0044116,1
RTS0044117,1
RTS0044118,3
RTS0044119,2
RTS0044120,4
RTS0044121,2
RTS0044124,5
RTS0044125,3
RTS0044127,6
RTS0044128,4
RTS0044129,1
RTS0044130,1
RTS0044131,2
RTS0044132,2
RTS0044135,3
RTS0044136,5
RTS0044137,5
RTS0044138,3
RTS0044139,3
RTS0044140,4
RTS0044141,5
RTS0044142,1
RTS0044143,2
RTS0044144,2
RTS0044145,4
RTS0044146,1
RTS0044147,1
RTS0044148,1
RTS0044149,3
RTS0044151,5
RTS0044152,4
RTS0044153,2
RTS0044154,4
RTS0044155,1
RTS0044156,8
RTS0044157,5
RTS0044158,5
RTS0044159,2
RTS0044160,2
RTS0044161,1
RTS0044162,5
RTS0044163,3
RTS0044164,1
RTS0044165,3
RTS0044166,2
RTS0044167,1
RTS0044168,3
RTS0044169,3
RTS0044170,1
RTS0044171,3
RTS0044172,1
RTS0044173,4
RTS0044174,5
RTS0044175,1
RTS0044176,2
RTS0044177,3
RTS0044178,1
RTS0044180,3
RTS0044181,2
RTS0044182,5
RTS0044183,1
RTS0044184,3
RTS0044185,1
RTS0044186,1
RTS0044187,2
RTS0044188,3
RTS0044189,1
RTS0044190,2
RTS0044191,3
RTS0044192,2
RTS0044193,1
RTS0044194,3
RTS0044195,3
RTS0044196,1
RTS0044197,3
RTS0044200,3
RTS0044206,2
RTS0044207,1
RTS0044208,1
RTS0044209,1
RTS0044211,3
RTS0044212,1
RTS0044213,3
RTS0044214,2
RTS0044216,3
RTS0044217,2
RTS0044218,2
RTS0044219,5
RTS0044220,3
RTS0044221,2
RTS0044222,4
RTS0044223,2
RTS0044224,2
RTS0044225,2
RTS0044226,1
RTS0044227,1
RTS0044229,2
RTS0044231,1
RTS0044232,3
RTS0044233,2
RTS0044234,3
RTS0044236,4
RTS0044237,6
RTS0044239,1
RTS0044240,2
RTS0044241,1
RTS0044242,4
RTS0044243,1
RTS0044244,3
RTS0044246,3
RTS0044247,1
RTS0044248,2
RTS0044249,2
RTS0044250,1
RTS0044251,4
RTS0044253,2
RTS0044254,1
RTS0044256,2
RTS0044257,1
RTS0044258,2
RTS0044259,1
RTS0044261,12
RTS0044262,2
RTS0044263,5
RTS0044264,3
RTS0044265,1
RTS0044266,8
RTS0044267,3
RTS0044268,5
RTS0044269,1
RTS0044270,5
RTS0044271,1
RTS0044273,3
RTS0044274,7
RTS0044275,2
RTS0044276,5
RTS0044277,3
RTS0044278,1
RTS0044279,3
RTS0044280,2
RTS0044281,3
RTS0044282,3
RTS0044283,1
RTS0044284,2
RTS0044285,1
RTS0044286,3
RTS0044287,1
RTS0044288,1
RTS0044289,3
RTS0044290,3
RTS0044291,1
RTS0044292,2
RTS0044293,4
RTS0044294,3
RTS0044295,3
RTS0044296,5
RTS0044297,7
RTS0044298,4
RTS0044299,3
RTS0044300,6
RTS0044301,6
RTS0044302,4
RTS0044304,5
RTS0044305,4
RTS0044306,3
RTS0044307,2
RTS0044308,2
RTS0044309,7
RTS0044310,5
RTS0044312,2
RTS0044313,2
RTS0044314,4
RTS0044315,1
RTS0044316,2
RTS0044317,1
RTS0044318,3
RTS0044319,3
RTS0044321,3
RTS0044322,3
RTS0044323,1
RTS0044324,4
RTS0044325,2
RTS0044326,3
RTS0044327,6
RTS0044328,2
RTS0044329,4
RTS0044330,4
RTS0044331,25
RTS0044332,32
RTS0044333,22
RTS0044334,23
RTS0044335,19
RTS0044336,3
RTS0044337,8
RTS0044338,1
RTS0044339,4
RTS0044341,4
RTS0044342,2
RTS0044343,1
RTS0044344,4
RTS0044345,1
RTS0044346,10
RTS0044347,21
RTS0044348,21
RTS0044349,20
RTS0044350,17
RTS0044351,4
RTS0044352,2
RTS0044353,4
RTS0044354,1
RTS0044355,5
RTS0044358,5
RTS0044359,2
RTS0044360,2
RTS0044361,3
RTS0044362,2
RTS0044363,2
RTS0044364,2
RTS0044365,2
RTS0044366,5
RTS0044367,1
RTS0044368,6
RTS0044369,11
RTS0044370,3
RTS0044371,2
RTS0044372,1
RTS0044373,3
RTS0044375,3
RTS0044376,4
RTS0044377,6
RTS0044378,7
RTS0044379,7
RTS0044380,1
RTS0044381,4
RTS0044382,3
RTS0044383,4
RTS0044384,2
RTS0044385,3
RTS0044387,1
RTS0044388,3
RTS0044391,8
RTS0044392,12
RTS0044393,5
RTS0044394,7
RTS0044395,7
RTS0044396,2
RTS0044397,2
RTS0044399,2
RTS0044400,1
RTS0044401,4
RTS0044402,4
RTS0044403,8
RTS0044404,6
RTS0044405,3
RTS0044406,2
RTS0044407,2
RTS0044408,4
RTS0044409,5
RTS0044410,1
RTS0044411,1
RTS0044412,3
RTS0044413,8
RTS0044414,2
RTS0044415,6
RTS0044416,4
RTS0044417,1
RTS0044418,6
RTS0044419,2
RTS0044420,5
RTS0044421,4
RTS0044422,3
RTS0044423,3
RTS0044424,3
RTS0044426,5
RTS0044427,2
RTS0044428,1
RTS0044429,1
RTS0044430,3
RTS0044431,2
RTS0044432,3
RTS0044433,8
RTS0044434,1
RTS0044435,2
RTS0044436,2
RTS0044437,1
RTS0044438,2
RTS0044439,5
RTS0044440,3
RTS0044441,6
RTS0044442,9
RTS0044443,11
RTS0044444,7
RTS0044445,4
RTS0044446,4
RTS0044447,6
RTS0044448,5
RTS0044449,4
RTS0044450,4
RTS0044451,1
RTS0044453,3
RTS0044454,2
RTS0044456,4
RTS0044457,5
RTS0044458,5
RTS0044459,3
RTS0044460,3
RTS0044461,1
RTS0044462,2
RTS0044463,4
RTS0044464,2
RTS0044465,2
RTS0044466,1
RTS0044468,3
RTS0044469,3
RTS0044470,3
RTS0044471,3
RTS0044472,3
RTS0044473,4
RTS0044476,3
RTS0044477,4
RTS0044478,3
RTS0044479,3
RTS0044480,2
RTS0044481,27
RTS0044482,30
RTS0044483,18
RTS0044484,22
RTS0044485,35
RTS0044486,1
RTS0044487,3
RTS0044488,3
RTS0044489,3
RTS0044491,1
RTS0044492,1
RTS0044494,2
RTS0044495,2
RTS0044496,3
RTS0044497,9
RTS0044498,4
RTS0044499,5
RTS0044500,5
RTS0044501,3
RTS0044503,3
RTS0044504,3
RTS0044507,2
RTS0044508,1
RTS0044509,3
RTS0044510,4
RTS0044511,2
RTS0044512,1
RTS0044514,3
RTS0044515,2
RTS0044516,1
RTS0044517,4
RTS0044518,2
RTS0044519,3
RTS0044520,2
RTS0044521,2
RTS0044522,3
RTS0044523,2
RTS0044524,3
RTS0044525,3
RTS0044526,4
RTS0044527,1
RTS0044528,2
RTS0044529,3
RTS0044530,2
RTS0044531,5
RTS0044532,2
RTS0044533,2
RTS0044534,1
RTS0044535,5
RTS0044536,1
RTS0044537,1
RTS0044538,1
RTS0044539,4
RTS0044540,4
RTS0044541,4
RTS0044542,2
RTS0044543,3
RTS0044544,2
RTS0044545,5
RTS0044546,5
RTS0044547,1
RTS0044548,2
RTS0044549,1
RTS0044550,2
RTS0044551,6
RTS0044553,2
RTS0044555,4
RTS0044556,2
RTS0044557,2
RTS0044558,1
RTS0044561,3
RTS0044562,3
RTS0044563,1
RTS0044564,2
RTS0044566,2
RTS0044567,3
RTS0044568,4
RTS0044569,1
RTS0044571,2
RTS0044572,1
RTS0044573,3
RTS0044574,2
RTS0044575,2
RTS0044576,1
RTS0044577,1
RTS0044578,4
RTS0044580,2
RTS0044582,2
RTS0044583,1
RTS0044584,2
RTS0044585,3
RTS0044586,1
RTS0044587,3
RTS0044588,1
RTS0044589,6
RTS0044591,5
RTS0044592,1
RTS0044593,3
RTS0044596,2
RTS0044597,1
RTS0044598,2
RTS0044599,4
RTS0044600,1
RTS0044601,5
RTS0044602,2
RTS0044603,2
RTS0044604,3
RTS0044605,2
RTS0044606,4
RTS0044607,3
RTS0044608,3
RTS0044609,2
RTS0044610,5
RTS0044611,2
RTS0044612,3
RTS0044613,2
RTS0044614,1
RTS0044615,1
RTS0044616,3
RTS0044617,2
RTS0044618,1
RTS0044619,1
RTS0044620,1
RTS0044621,2
RTS0044622,1
RTS0044623,1
RTS0044624,2
RTS0044625,1
RTS0044626,1
RTS0044627,4
RTS0044629,4
RTS0044630,3
RTS0044631,1
RTS0044632,1
RTS0044633,5
RTS0044634,1
RTS0044635,2
RTS0044636,2
RTS0044638,2
RTS0044639,1
RTS0044640,1
RTS0044641,1
RTS0044642,5
RTS0044643,1
RTS0044644,4
RTS0044645,3
RTS0044646,1
RTS0044647,3
RTS0044648,1
RTS0044649,4
RTS0044650,1
RTS0044651,2
RTS0044652,2
RTS0044653,3
RTS0044654,2
RTS0044655,1
RTS0044656,6
RTS0044657,1
RTS0044658,5
RTS0044659,5
RTS0044660,3
RTS0044661,3
RTS0044662,2
RTS0044663,3
RTS0044664,4
RTS0044665,4
RTS0044666,2
RTS0044667,2
RTS0044668,5
RTS0044669,1
RTS0044670,1
RTS0044671,4
RTS0044672,3
RTS0044673,3
RTS0044674,3
RTS0044675,4
RTS0044676,1
RTS0044678,2
RTS0044680,2
RTS0044681,1
RTS0044682,4
RTS0044684,1
RTS0044686,1
RTS0044687,2
RTS0044688,5
RTS0044689,4
RTS0044690,4
RTS0044691,3
RTS0044692,1
RTS0044693,1
RTS0044694,3
RTS0044695,2
RTS0044696,3
RTS0044697,4
RTS0044699,7
RTS0044700,2
RTS0044701,4
RTS0044702,1
RTS0044703,3
RTS0044704,3
RTS0044705,3
RTS0044706,2
RTS0044707,3
RTS0044708,6
RTS0044709,3
RTS0044710,3
RTS0044712,4
RTS0044714,1
RTS0044715,5
RTS0044716,3
RTS0044717,4
RTS0044718,5
RTS0044719,2
RTS0044720,6
RTS0044722,2
RTS0044723,3
RTS0044724,3
RTS0044725,5
RTS0044726,2
RTS0044727,4
RTS0044728,2
RTS0044729,4
RTS0044730,3
RTS0044731,3
RTS0044732,1
RTS0044733,5
RTS0044734,1
RTS0044735,2
RTS0044736,4
RTS0044737,1
RTS0044738,9
RTS0044739,1
RTS0044740,3
RTS0044741,1
RTS0044742,1
RTS0044743,1
RTS0044744,5
RTS0044745,5
RTS0044747,4
RTS0044748,1
RTS0044749,2
RTS0044750,4
RTS0044751,2
RTS0044752,5
RTS0044753,4
RTS0044754,5
RTS0044755,4
RTS0044757,2
RTS0044758,4
RTS0044759,2
RTS0044760,4
RTS0044761,3
RTS0044762,3
RTS0044763,14
RTS0044764,3
RTS0044765,5
RTS0044766,2
RTS0044767,2
RTS0044768,2
RTS0044769,5
RTS0044770,3
RTS0044771,6
RTS0044772,3
RTS0044773,1
RTS0044774,1
RTS0044775,5
RTS0044776,3
RTS0044777,5
RTS0044778,3
RTS0044779,6
RTS0044780,2
RTS0044781,2
RTS0044782,1
RTS0044783,2
RTS0044784,3
RTS0044785,3
RTS0044787,3
RTS0044788,3
RTS0044789,2
RTS0044790,1
RTS0044791,3
RTS0044792,8
RTS0044793,5
RTS0044794,1
RTS0044795,2
RTS0044796,5
RTS0044797,2
RTS0044798,3
RTS0044799,3
RTS0044800,2
RTS0044801,2
RTS0044802,2
RTS0044803,1
RTS0044805,2
RTS0044806,3
RTS0044808,2
RTS0044809,2
RTS0044810,1
RTS0044811,2
RTS0044813,5
RTS0044814,4
RTS0044815,3
RTS0044816,3
RTS0044817,4
RTS0044818,5
RTS0044819,1
RTS0044820,1
RTS0044821,1
RTS0044822,6
RTS0044823,4
RTS0044824,5
RTS0044825,1
RTS0044826,1
RTS0044827,5
RTS0044828,2
RTS0044829,3
RTS0044830,3
RTS0044831,2
RTS0044832,1
RTS0044833,5
RTS0044834,1
RTS0044835,2
RTS0044836,3
RTS0044837,2
RTS0044838,4
RTS0044839,1
RTS0044840,6
RTS0044841,2
RTS0044842,1
RTS0044843,1
RTS0044844,1
RTS0044845,2
RTS0044846,2
RTS0044847,1
RTS0044848,3
RTS0044849,4
RTS0044850,4
RTS0044851,2
RTS0044852,3
RTS0044853,1
RTS0044854,2
RTS0044855,1
RTS0044856,4
RTS0044857,3
RTS0044859,3
RTS0044860,3
RTS0044861,2
RTS0044862,1
RTS0044863,5
RTS0044864,2
RTS0044865,3
RTS0044868,1
RTS0044869,4
RTS0044870,4
RTS0044871,2
RTS0044872,2
RTS0044873,3
RTS0044874,1
RTS0044875,1
RTS0044876,1
RTS0044877,6
RTS0044878,7
RTS0044879,5
RTS0044880,6
RTS0044881,6
RTS0044883,2
RTS0044884,4
RTS0044885,2
RTS0044886,4
RTS0044887,1
RTS0044888,1
RTS0044889,2
RTS0044890,3
RTS0044891,9
RTS0044892,4
RTS0044893,6
RTS0044894,3
RTS0044895,1
RTS0044896,3
RTS0044897,3
RTS0044898,8
RTS0044899,2
RTS0044900,7
RTS0044901,5
RTS0044902,3
RTS0044903,5
RTS0044904,6
RTS0044905,7
RTS0044906,6
RTS0044907,15
RTS0044908,13
RTS0044909,16
RTS0044910,3
RTS0044911,1
RTS0044912,3
RTS0044913,2
RTS0044914,2
RTS0044915,4
RTS0044916,7
RTS0044917,6
RTS0044918,2
RTS0044919,1
RTS0044920,4
RTS0044921,2
RTS0044922,6
RTS0044923,4
RTS0044924,3
RTS0044925,2
RTS0044927,1
RTS0044928,4
RTS0044929,1
RTS0044930,1
RTS0044931,2
RTS0044932,2
RTS0044933,1
RTS0044934,3
RTS0044935,4
RTS0044936,1
RTS0044937,2
RTS0044938,5
RTS0044939,1
RTS0044940,1
RTS0044941,3
RTS0044942,1
RTS0044943,4
RTS0044944,1
RTS0044945,4
RTS0044946,1
RTS0044947,4
RTS0044948,4
RTS0044949,2
RTS0044950,2
RTS0044951,3
RTS0044952,4
RTS0044953,1
RTS0044954,2
RTS0044955,2
RTS0044956,4
RTS0044957,4
RTS0044958,3
RTS0044959,3
RTS0044960,1
RTS0044961,1
RTS0044962,5
RTS0044963,5
RTS0044966,3
RTS0044967,2
RTS0044968,4
RTS0044969,4
RTS0044970,8
RTS0044971,2
RTS0044972,1
RTS0044973,3
RTS0044974,1
RTS0044976,3
RTS0044978,1
RTS0044979,2
RTS0044980,5
RTS0044981,1
RTS0044982,4
RTS0044983,5
RTS0044984,4
RTS0044985,2
RTS0044986,2
RTS0044987,1
RTS0044988,2
RTS0044990,3
RTS0044991,1
RTS0044992,1
RTS0044993,1
RTS0044995,1
RTS0044996,1
RTS0044997,3
RTS0044998,1
RTS0044999,4
RTS0045000,3
RTS0045002,6
RTS0045003,4
RTS0045004,1
RTS0045005,3
RTS0045006,4
RTS0045007,4
RTS0045008,1
RTS0045009,4
RTS0045010,4
RTS0045011,2
RTS0045012,1
RTS0045013,1
RTS0045014,3
RTS0045015,1
RTS0045016,1
RTS0045018,5
RTS0045019,3
RTS0045021,1
RTS0045022,3
RTS0045023,3
RTS0045024,1
RTS0045026,2
RTS0045027,2
RTS0045028,3
RTS0045029,5
RTS0045030,4
RTS0045033,1
RTS0045034,5
RTS0045035,4
RTS0045036,2
RTS0045038,2
RTS0045039,2
RTS0045040,3
RTS0045041,3
RTS0045042,4
RTS0045043,5
RTS0045044,2
RTS0045045,4
RTS0045047,2
RTS0045048,6
RTS0045049,1
RTS0045050,1
RTS0045051,4
RTS0045052,2
RTS0045053,4
RTS0045054,4
RTS0045055,3
RTS0045056,3
RTS0045057,3
RTS0045058,1
RTS0045059,4
RTS0045060,7
RTS0045061,1
RTS0045063,1
RTS0045064,1
RTS0045065,5
RTS0045066,6
RTS0045067,4
RTS0045068,9
RTS0045069,4
RTS0045070,2
RTS0045071,1
RTS0045072,3
RTS0045073,1
RTS0045074,2
RTS0045075,2
RTS0045076,3
RTS0045077,1
RTS0045078,1
RTS0045079,1
RTS0045080,1
RTS0045081,2
RTS0045082,2
RTS0045083,1
RTS0045084,3
RTS0045085,1
RTS0045086,5
RTS0045087,1
RTS0045088,2
RTS0045089,1
RTS0045090,2
RTS0045091,4
RTS0045092,2
RTS0045093,2
RTS0045094,4
RTS0045095,3
RTS0045096,1
RTS0045098,1
RTS0045100,3
RTS0045101,3
RTS0045102,1
RTS0045103,1
RTS0045104,1
RTS0045105,1
RTS0045106,1
RTS0045107,2
RTS0045108,6
RTS0045109,2
RTS0045110,2
RTS0045111,4
RTS0045112,3
RTS0045113,2
RTS0045114,1
RTS0045115,2
RTS0045116,6
RTS0045117,2
RTS0045118,1
RTS0045119,3
RTS0045120,3
RTS0045121,2
RTS0045122,1
RTS0045123,5
RTS0045124,1
RTS0045125,1
RTS0045126,1
RTS0045127,5
RTS0045128,4
RTS0045129,3
RTS0045130,3
RTS0045131,1
RTS0045132,1
RTS0045133,2
RTS0045134,2
RTS0045135,2
RTS0045137,2
RTS0045138,1
RTS0045139,1
RTS0045140,3
RTS0045141,3
RTS0045142,3
RTS0045143,1
RTS0045144,6
RTS0045145,1
RTS0045146,2
RTS0045147,1
RTS0045149,1
RTS0045150,1
RTS0045152,7
RTS0045153,3
RTS0045154,1
RTS0045155,1
RTS0045156,3
RTS0045157,3
RTS0045158,2
RTS0045159,1
RTS0045160,3
RTS0045161,3
RTS0045162,3
RTS0045163,5
RTS0045164,2
RTS0045166,2
RTS0045167,1
RTS0045168,3
RTS0045169,3
RTS0045170,6
RTS0045171,3
RTS0045172,5
RTS0045173,2
RTS0045174,2
RTS0045175,3
RTS0045176,2
RTS0045177,3
RTS0045178,2
RTS0045179,2
RTS0045180,3
RTS0045181,7
RTS0045182,16
RTS0045183,3
RTS0045184,4
RTS0045185,4
RTS0045186,4
RTS0045187,2
RTS0045188,7
RTS0045189,1
RTS0045191,3
RTS0045192,2
RTS0045194,3
RTS0045195,2
RTS0045196,3
RTS0045197,3
RTS0045198,3
RTS0045200,4
RTS0045203,4
RTS0045204,4
RTS0045205,3
RTS0045206,2
RTS0045207,4
RTS0045208,5
RTS0045209,7
RTS0045210,5
RTS0045211,2
RTS0045212,2
RTS0045213,1
RTS0045215,3
RTS0045216,4
RTS0045217,4
RTS0045218,2
RTS0045219,2
RTS0045220,1
RTS0045221,2
RTS0045222,6
RTS0045223,4
RTS0045224,2
RTS0045225,2
RTS0045226,40
RTS0045227,12
RTS0045228,19
RTS0045229,15
RTS0045230,10
RTS0045231,5
RTS0045232,4
RTS0045233,3
RTS0045234,1
RTS0045235,1
RTS0045236,1
RTS0045237,4
RTS0045238,2
RTS0045239,3
RTS0045240,4
RTS0045241,1
RTS0045242,2
RTS0045243,2
RTS0045244,3
RTS0045245,4
RTS0045246,2
RTS0045248,5
RTS0045249,2
RTS0045250,2
RTS0045251,3
RTS0045252,2
RTS0045253,1
RTS0045255,3
RTS0045256,2
RTS0045257,1
RTS0045258,2
RTS0045259,4
RTS0045260,3
RTS0045261,1
RTS0045262,3
RTS0045263,5
RTS0045264,6
RTS0045265,2
RTS0045266,4
RTS0045267,2
RTS0045268,7
RTS0045269,6
RTS0045270,2
RTS0045271,2
RTS0045272,2
RTS0045273,2
RTS0045274,2
RTS0045275,3
RTS0045276,2
RTS0045277,3
RTS0045278,2
RTS0045279,1
RTS0045280,2
RTS0045281,2
RTS0045282,2
RTS0045283,3
RTS0045284,1
RTS0045285,2
RTS0045286,3
RTS0045287,3
RTS0045288,2
RTS0045289,3
RTS0045290,4
RTS0045291,5
RTS0045292,4
RTS0045293,2
RTS0045294,2
RTS0045295,2
RTS0045296,5
RTS0045297,3
RTS0045298,2
RTS0045299,7
RTS0045300,5
RTS0045301,6
RTS0045302,1
RTS0045303,10
RTS0045304,2
RTS0045305,6
RTS0045306,6
RTS0045307,2
RTS0045308,2
RTS0045309,3
RTS0045310,4
RTS0045311,1
RTS0045312,2
RTS0045313,6
RTS0045314,5
RTS0045315,1
RTS0045316,6
RTS0045317,5
RTS0045318,3
RTS0045320,2
RTS0045321,3
RTS0045322,2
RTS0045323,4
RTS0045325,3
RTS0045326,4
RTS0045327,3
RTS0045328,2
RTS0045329,3
RTS0045331,2
RTS0045332,1
RTS0045333,4
RTS0045334,3
RTS0045335,1
RTS0045336,2
RTS0045337,1
RTS0045338,3
RTS0045339,4
RTS0045340,4
RTS0045341,2
RTS0045342,3
RTS0045343,3
RTS0045344,1
RTS0045345,6
RTS0045346,2
RTS0045348,2
RTS0045349,3
RTS0045350,1
RTS0045351,1
RTS0045352,3
RTS0045353,2
RTS0045354,1
RTS0045355,2
RTS0045357,5
RTS0045358,3
RTS0045359,3
RTS0045360,1
RTS0045361,4
RTS0045362,1
RTS0045363,3
RTS0045364,2
RTS0045365,4
RTS0045366,5
RTS0045367,2
RTS0045368,2
RTS0045369,3
RTS0045370,1
RTS0045371,2
RTS0045372,4
RTS0045373,6
RTS0045374,4
RTS0045375,3
RTS0045376,5
RTS0045379,6
RTS0045380,3
RTS0045381,1
RTS0045382,4
RTS0045383,3
RTS0045384,3
RTS0045385,2
RTS0045386,3
RTS0045387,1
RTS0045388,1
RTS0045389,2
RTS0045390,5
RTS0045391,5
RTS0045392,2
RTS0045393,2
RTS0045394,3
RTS0045396,2
RTS0045397,2
RTS0045398,6
RTS0045399,2
RTS0045400,10
RTS0045401,1
RTS0045403,5
RTS0045404,4
RTS0045405,2
RTS0045406,3
RTS0045407,6
RTS0045408,2
RTS0045409,7
RTS0045410,6
RTS0045411,6
RTS0045412,3
RTS0045413,3
RTS0045414,6
RTS0045415,3
RTS0045416,2
RTS0045417,2
RTS0045419,4
RTS0045420,3
RTS0045421,123
RTS0045422,109
RTS0045423,30
RTS0045424,59
RTS0045425,89
RTS0045426,5
RTS0045427,2
RTS0045428,4
RTS0045429,6
RTS0045430,4
RTS0045431,1
RTS0045433,5
RTS0045434,3
RTS0045435,1
RTS0045437,5
RTS0045438,4
RTS0045439,5
RTS0045440,2
RTS0045441,1
RTS0045442,3
RTS0045444,2
RTS0045445,1
RTS0045446,1
RTS0045447,5
RTS0045448,4
RTS0045449,5
RTS0045450,2
RTS0045451,7
RTS0045452,6
RTS0045453,3
RTS0045454,4
RTS0045455,3
RTS0045456,3
RTS0045458,2
RTS0045460,1
RTS0045461,5
RTS0045462,1
RTS0045464,1
RTS0045465,4
RTS0045466,6
RTS0045467,7
RTS0045468,1
RTS0045469,8
RTS0045470,4
RTS0045473,3
RTS0045475,2
RTS0045476,7
RTS0045477,6
RTS0045478,4
RTS0045479,5
RTS0045480,10
RTS0045481,7
RTS0045482,4
RTS0045483,3
RTS0045484,2
RTS0045485,8
RTS0045486,2
RTS0045487,4
RTS0045488,6
RTS0045489,4
RTS0045490,4
RTS0045491,21
RTS0045492,23
RTS0045493,15
RTS0045494,6
RTS0045495,15
RTS0045496,5
RTS0045497,3
RTS0045498,4
RTS0045499,4
RTS0045500,7
RTS0045501,64
RTS0045502,59
RTS0045503,42
RTS0045504,28
RTS0045505,54
RTS0045506,289
RTS0045507,414
RTS0045508,190
RTS0045509,264
RTS0045510,174
RTS0045512,4
RTS0045513,1
RTS0045514,3
RTS0045515,3
RTS0045517,1
RTS0045518,6
RTS0045519,4
RTS0045520,3
RTS0045521,2
RTS0045523,6
RTS0045524,3
RTS0045525,1
RTS0045526,6
RTS0045527,1
RTS0045528,3
RTS0045529,5
RTS0045530,5
RTS0045531,1
RTS0045532,3
RTS0045534,1
RTS0045535,4
RTS0045536,9
RTS0045537,9
RTS0045539,6
RTS0045540,14
RTS0045541,5
RTS0045543,3
RTS0045544,3
RTS0045545,3
RTS0045546,1
RTS0045549,5
RTS0045550,3
RTS0045551,2
RTS0045554,3
RTS0045555,1
RTS0045556,1
RTS0045557,1
RTS0045559,2
RTS0045560,3
RTS0045561,1
RTS0045562,5
RTS0045563,5
RTS0045564,3
RTS0045566,1
RTS0045568,4
RTS0045569,1
RTS0045570,1
RTS0045572,3
RTS0045573,2
RTS0045575,4
RTS0045576,6
RTS0045578,3
RTS0045579,2
RTS0045581,6
RTS0045582,3
RTS0045583,5
RTS0045584,5
RTS0045585,2
RTS0045586,1
RTS0045587,5
RTS0045588,1
RTS0045589,3
RTS0045592,17
RTS0045593,17
RTS0045594,7
RTS0045595,13
RTS0045596,3
RTS0045597,4
RTS0045598,5
RTS0045599,3
RTS0045600,3
RTS0045601,1
RTS0045602,1
RTS0045603,3
RTS0045604,3
RTS0045606,3
RTS0045607,1
RTS0045608,2
RTS0045609,4
RTS0045610,2
RTS0045611,3
RTS0045612,2
RTS0045614,2
RTS0045615,1
RTS0045616,4
RTS0045617,2
RTS0045618,3
RTS0045619,4
RTS0045620,2
RTS0045621,8
RTS0045622,5
RTS0045623,5
RTS0045624,3
RTS0045625,8
RTS0045628,3
RTS0045629,2
RTS0045630,3
RTS0045631,2
RTS0045632,2
RTS0045634,5
RTS0045636,3
RTS0045637,6
RTS0045638,3
RTS0045639,4
RTS0045640,3
RTS0045641,3
RTS0045642,3
RTS0045644,4
RTS0045646,3
RTS0045647,1
RTS0045648,4
RTS0045649,2
RTS0045650,1
RTS0045651,2
RTS0045652,5
RTS0045653,3
RTS0045654,1
RTS0045655,1
RTS0045656,4
RTS0045657,5
RTS0045658,7
RTS0045659,8
RTS0045660,15
RTS0045661,11
RTS0045662,9
RTS0045663,11
RTS0045664,15
RTS0045665,21
RTS0045666,1
RTS0045667,3
RTS0045668,4
RTS0045669,2
RTS0045670,3
RTS0045672,2
RTS0045673,1
RTS0045674,2
RTS0045675,3
RTS0045676,9
RTS0045677,10
RTS0045678,7
RTS0045679,14
RTS0045680,19
RTS0045681,3
RTS0045685,2
RTS0045687,6
RTS0045688,2
RTS0045689,2
RTS0045690,3
RTS0045691,2
RTS0045692,3
RTS0045693,1
RTS0045694,3
RTS0045696,5
RTS0045697,2
RTS0045698,2
RTS0045700,1
RTS0045701,7
RTS0045702,5
RTS0045703,5
RTS0045704,5
RTS0045705,2
RTS0045706,1
RTS0045707,4
RTS0045708,2
RTS0045710,3
RTS0045711,1
RTS0045712,5
RTS0045713,3
RTS0045714,5
RTS0045715,3
RTS0045716,15
RTS0045717,14
RTS0045718,7
RTS0045719,2
RTS0045720,8
RTS0045721,9
RTS0045722,3
RTS0045723,5
RTS0045724,5
RTS0045725,4
RTS0045726,3
RTS0045727,2
RTS0045728,5
RTS0045729,1
RTS0045730,4
RTS0045731,3
RTS0045732,5
RTS0045733,5
RTS0045734,9
RTS0045735,7
RTS0045736,13
RTS0045737,11
RTS0045738,14
RTS0045739,16
RTS0045740,10
RTS0045741,8
RTS0045742,1
RTS0045743,6
RTS0045744,7
RTS0045745,3
RTS0045746,4
RTS0045747,3
RTS0045748,5
RTS0045749,3
RTS0045750,2
RTS0045751,3
RTS0045752,2
RTS0045753,2
RTS0045754,3
RTS0045755,6
RTS0045756,3
RTS0045757,7
RTS0045758,4
RTS0045759,1
RTS0045760,2
RTS0045761,2
RTS0045762,5
RTS0045763,4
RTS0045764,3
RTS0045765,2
RTS0045766,4
RTS0045767,2
RTS0045768,5
RTS0045769,1
RTS0045770,1
RTS0045771,1
RTS0045772,3
RTS0045773,6
RTS0045774,2
RTS0045775,2
RTS0045776,3
RTS0045777,3
RTS0045778,5
RTS0045779,2
RTS0045780,2
RTS0045781,2
RTS0045782,3
RTS0045783,2
RTS0045784,5
RTS0045785,2
RTS0045786,1
RTS0045787,6
RTS0045788,3
RTS0045789,1
RTS0045790,3
RTS0045791,1
RTS0045792,3
RTS0045793,1
RTS0045794,2
RTS0045795,1
RTS0045796,3
RTS0045797,3
RTS0045799,5
RTS0045800,2
RTS0045802,1
RTS0045803,3
RTS0045804,4
RTS0045805,1
RTS0045806,3
RTS0045807,8
RTS0045808,8
RTS0045809,5
RTS0045810,2
RTS0045811,6
RTS0045812,3
RTS0045813,2
RTS0045814,6
RTS0045815,3
RTS0045816,6
RTS0045817,5
RTS0045818,1
RTS0045819,3
RTS0045820,3
RTS0045821,8
RTS0045822,11
RTS0045823,6
RTS0045824,14
RTS0045825,5
RTS0045826,5
RTS0045827,3
RTS0045828,3
RTS0045829,6
RTS0045830,3
RTS0045831,1
RTS0045832,1
RTS0045833,3
RTS0045834,5
RTS0045835,5
RTS0045836,16
RTS0045837,8
RTS0045838,7
RTS0045840,6
RTS0045841,4
RTS0045842,6
RTS0045843,1
RTS0045844,5
RTS0045845,3
RTS0045846,53
RTS0045848,12
RTS0045849,82
RTS0045851,3
RTS0045852,6
RTS0045853,2
RTS0045854,2
RTS0045855,4
RTS0045856,2
RTS0045857,5
RTS0045858,3
RTS0045859,2
RTS0045860,2
RTS0045861,2
RTS0045862,1
RTS0045863,45
RTS0045864,77
RTS0045865,18
RTS0045866,67
RTS0045867,3
RTS0045868,3
RTS0045869,4
RTS0045870,4
RTS0045871,4
RTS0045872,1
RTS0045873,1
RTS0045874,1
RTS0045875,2
RTS0045876,1
RTS0045877,1
RTS0045878,2
RTS0045879,3
RTS0045880,1
RTS0045881,1
RTS0045882,1
RTS0045883,2
RTS0045884,1
RTS0045886,3
RTS0045887,3
RTS0045888,3
RTS0045889,3
RTS0045890,2
RTS0045892,3
RTS0045893,5
RTS0045894,3
RTS0045895,2
RTS0045896,2
RTS0045897,3
RTS0045898,2
RTS0045899,3
RTS0045900,6
RTS0045901,4
RTS0045902,1
RTS0045903,4
RTS0045904,6
RTS0045905,4
RTS0045906,1
RTS0045907,6
RTS0045908,5
RTS0045909,2
RTS0045910,4
RTS0045911,1
RTS0045913,4
RTS0045914,4
RTS0045915,4
RTS0045916,3
RTS0045917,2
RTS0045918,2
RTS0045919,1
RTS0045920,2
RTS0045922,2
RTS0045923,5
RTS0045924,1
RTS0045925,1
RTS0045926,4
RTS0045927,1
RTS0045929,1
RTS0045930,6
RTS0045931,5
RTS0045932,4
RTS0045933,2
RTS0045935,4
RTS0045942,2
RTS0045943,1
RTS0045944,4
RTS0045945,2
RTS0045946,1
RTS0045947,1
RTS0045948,3
RTS0045949,4
RTS0045950,4
RTS0045951,5
RTS0045953,5
RTS0045954,3
RTS0045955,4
RTS0045956,3
RTS0045957,1
RTS0045958,2
RTS0045959,4
RTS0045961,3
RTS0045962,2
RTS0045963,3
RTS0045966,1
RTS0045967,3
RTS0045968,1
RTS0045969,4
RTS0045970,6
RTS0045971,5
RTS0045972,1
RTS0045973,1
RTS0045974,5
RTS0045975,2
RTS0045977,2
RTS0045978,4
RTS0045979,4
RTS0045980,7
RTS0045981,4
RTS0045982,5
RTS0045983,2
RTS0045984,4
RTS0045985,2
RTS0045986,1
RTS0045987,3
RTS0045988,1
RTS0045989,2
RTS0045990,1
RTS0045991,2
RTS0045992,2
RTS0045993,2
RTS0045994,2
RTS0045995,3
RTS0045996,1
RTS0045997,2
RTS0045998,1
RTS0045999,2
RTS0046000,4
RTS0046001,1
RTS0046002,3
RTS0046003,4
RTS0046004,3
RTS0046005,1
RTS0046006,1
RTS0046007,1
RTS0046008,8
RTS0046009,16
RTS0046010,5
RTS0046011,3
RTS0046012,1
RTS0046016,1
RTS0046017,1
RTS0046018,2
RTS0046020,4
RTS0046021,2
RTS0046022,2
RTS0046023,5
RTS0046024,3
RTS0046025,2
RTS0046026,4
RTS0046027,4
RTS0046028,1
RTS0046030,5
RTS0046032,2
RTS0046033,3
RTS0046034,5
RTS0046035,1
RTS0046036,5
RTS0046037,1
RTS0046039,3
RTS0046040,2
RTS0046041,3
RTS0046042,1
RTS0046043,4
RTS0046044,4
RTS0046045,2
RTS0046046,1
RTS0046048,3
RTS0046049,2
RTS0046051,3
RTS0046052,4
RTS0046053,3
RTS0046054,5
RTS0046055,4
RTS0046056,3
RTS0046057,5
RTS0046058,4
RTS0046059,1
RTS0046060,4
RTS0046061,4
RTS0046062,5
RTS0046063,9
RTS0046064,1
RTS0046065,1
RTS0046066,3
RTS0046067,3
RTS0046068,1
RTS0046069,2
RTS0046070,3
RTS0046071,2
RTS0046072,3
RTS0046073,3
RTS0046074,2
RTS0046075,3
RTS0046076,2
RTS0046077,1
RTS0046078,2
RTS0046080,5
RTS0046081,2
RTS0046082,3
RTS0046083,2
RTS0046084,1
RTS0046085,5
RTS0046086,2
RTS0046087,2
RTS0046088,1
RTS0046089,1
RTS0046090,1
RTS0046091,2
RTS0046092,2
RTS0046093,1
RTS0046094,1
RTS0046095,4
RTS0046096,1
RTS0046097,2
RTS0046098,3
RTS0046099,1
RTS0046100,3
RTS0046101,1
RTS0046103,3
RTS0046104,5
RTS0046105,3
RTS0046107,1
RTS0046108,2
RTS0046109,1
RTS0046110,4
RTS0046111,2
RTS0046112,2
RTS0046113,4
RTS0046114,4
RTS0046115,2
RTS0046116,6
RTS0046117,7
RTS0046119,4
RTS0046121,8
RTS0046122,1
RTS0046123,2
RTS0046124,2
RTS0046125,2
RTS0046126,2
RTS0046128,3
RTS0046129,2
RTS0046130,1
RTS0046131,4
RTS0046132,3
RTS0046133,3
RTS0046134,7
RTS0046135,5
RTS0046136,89
RTS0046137,103
RTS0046138,10
RTS0046140,3
RTS0046141,3
RTS0046142,5
RTS0046143,4
RTS0046144,4
RTS0046145,2
RTS0046146,2
RTS0046147,1
RTS0046148,3
RTS0046149,2
RTS0046150,2
RTS0046152,3
RTS0046153,1
RTS0046154,3
RTS0046155,1
RTS0046156,1
RTS0046157,2
RTS0046158,2
RTS0046159,2
RTS0046160,4
RTS0046161,5
RTS0046162,1
RTS0046163,2
RTS0046164,2
RTS0046165,2
RTS0046166,2
RTS0046167,2
RTS0046168,3
RTS0046169,1
RTS0046170,3
RTS0046171,3
RTS0046172,1
RTS0046174,7
RTS0046177,1
RTS0046178,2
RTS0046179,3
RTS0046181,2
RTS0046182,3
RTS0046183,1
RTS0046184,2
RTS0046185,5
RTS0046186,1
RTS0046188,4
RTS0046191,2
RTS0046193,2
RTS0046194,3
RTS0046195,2
RTS0046196,2
RTS0046197,4
RTS0046198,1
RTS0046199,2
RTS0046200,2
RTS0046201,3
RTS0046202,4
RTS0046204,2
RTS0046205,3
RTS0046206,5
RTS0046207,1
RTS0046208,2
RTS0046209,1
RTS0046211,2
RTS0046212,3
RTS0046213,3
RTS0046214,2
RTS0046215,2
RTS0046216,1
RTS0046217,3
RTS0046218,3
RTS0046219,3
RTS0046220,2
RTS0046221,3
RTS0046222,5
RTS0046223,3
RTS0046224,1
RTS0046225,5
RTS0046227,2
RTS0046228,5
RTS0046229,4
RTS0046230,2
RTS0046231,1
RTS0046232,1
RTS0046233,2
RTS0046234,2
RTS0046235,3
RTS0046237,1
RTS0046238,5
RTS0046239,3
RTS0046240,1
RTS0046241,4
RTS0046243,2
RTS0046244,2
RTS0046246,5
RTS0046247,2
RTS0046248,2
RTS0046249,4
RTS0046250,3
RTS0046252,15
RTS0046253,11
RTS0046254,33
RTS0046255,2
RTS0046256,4
RTS0046257,3
RTS0046258,2
RTS0046259,6
RTS0046261,4
RTS0046263,2
RTS0046264,2
RTS0046265,2
RTS0046266,2
RTS0046267,8
RTS0046268,3
RTS0046270,3
RTS0046271,2
RTS0046272,3
RTS0046273,5
RTS0046274,5
RTS0046275,4
RTS0046276,2
RTS0046277,2
RTS0046278,1
RTS0046279,4
RTS0046280,1
RTS0046281,1
RTS0046282,4
RTS0046283,1
RTS0046284,3
RTS0046285,2
RTS0046286,1
RTS0046287,1
RTS0046288,6
RTS0046289,5
RTS0046290,2
RTS0046293,5
RTS0046294,4
RTS0046295,3
RTS0046296,4
RTS0046297,3
RTS0046299,5
RTS0046300,1
RTS0046301,2
RTS0046302,1
RTS0046303,2
RTS0046304,1
RTS0046305,1
RTS0046306,2
RTS0046307,2
RTS0046308,4
RTS0046309,3
RTS0046310,3
RTS0046311,4
RTS0046312,3
RTS0046313,1
RTS0046315,2
RTS0046316,2
RTS0046317,3
RTS0046318,3
RTS0046319,2
RTS0046320,1
RTS0046321,2
RTS0046322,2
RTS0046323,3
RTS0046324,1
RTS0046325,1
RTS0046326,1
RTS0046327,4
RTS0046328,7
RTS0046329,11
RTS0046330,13
RTS0046331,5
RTS0046332,6
RTS0046333,21
RTS0046334,5
RTS0046335,8
RTS0046336,6
RTS0046342,3
RTS0046343,2
RTS0046345,1
RTS0046346,1
RTS0046347,45
RTS0046348,40
RTS0046349,35
RTS0046350,1
RTS0046351,1
RTS0046352,1
RTS0046353,2
RTS0046354,1
RTS0046355,3
RTS0046356,1
RTS0046357,1
RTS0046358,1
RTS0046360,3
RTS0046362,5
RTS0046363,4
RTS0046364,6
RTS0046365,3
RTS0046366,2
RTS0046367,4
RTS0046368,2
RTS0046370,1
RTS0046372,2
RTS0046373,4
RTS0046374,1
RTS0046376,5
RTS0046377,1
RTS0046378,3
RTS0046379,2
RTS0046380,1
RTS0046381,2
RTS0046382,1
RTS0046383,4
RTS0046384,2
RTS0046386,1
RTS0046388,5
RTS0046389,1
RTS0046390,2
RTS0046391,5
RTS0046392,1
RTS0046393,2
RTS0046394,1
RTS0046395,3
RTS0046396,3
RTS0046399,2
RTS0046400,1
RTS0046401,5
RTS0046402,2
RTS0046403,3
RTS0046404,1
RTS0046405,3
RTS0046406,3
RTS0046407,2
RTS0046409,2
RTS0046410,4
RTS0046411,3
RTS0046412,3
RTS0046413,10
RTS0046414,71
RTS0046415,13
RTS0046416,1
RTS0046417,1
RTS0046418,2
RTS0046419,4
RTS0046420,3
RTS0046421,1
RTS0046423,3
RTS0046424,3
RTS0046425,1
RTS0046426,3
RTS0046427,6
RTS0046428,4
RTS0046429,5
RTS0046430,1
RTS0046431,1
RTS0046433,2
RTS0046434,2
RTS0046435,13
RTS0046439,2
RTS0046440,6
RTS0046441,4
RTS0046442,2
RTS0046443,5
RTS0046444,2
RTS0046445,2
RTS0046446,5
RTS0046447,3
RTS0046448,1
RTS0046449,10
RTS0046450,19
RTS0046451,5
RTS0046452,19
RTS0046453,2
RTS0046454,4
RTS0046455,3
RTS0046456,1
RTS0046457,2
RTS0046458,2
RTS0046459,2
RTS0046460,8
RTS0046461,2
RTS0046462,3
RTS0046463,2
RTS0046464,2
RTS0046466,1
RTS0046468,4
RTS0046469,1
RTS0046470,2
RTS0046471,2
RTS0046472,1
RTS0046473,1
RTS0046474,3
RTS0046475,3
RTS0046476,2
RTS0046477,4
RTS0046478,2
RTS0046479,1
RTS0046480,3
RTS0046481,3
RTS0046482,5
RTS0046483,4
RTS0046485,4
RTS0046486,5
RTS0046487,1
RTS0046488,1
RTS0046489,2
RTS0046490,4
RTS0046491,1
RTS0046493,3
RTS0046494,3
RTS0046495,3
RTS0046496,6
RTS0046497,5
RTS0046499,10
RTS0046500,6
RTS0046501,10
RTS0046502,5
RTS0046503,3
RTS0046504,3
RTS0046505,2
RTS0046506,3
RTS0046507,2
RTS0046508,1
RTS0046510,2
RTS0046511,2
RTS0046512,7
RTS0046513,6
RTS0046514,1
RTS0046515,1
RTS0046517,3
RTS0046518,3
RTS0046519,1
RTS0046521,2
RTS0046522,4
RTS0046525,4
RTS0046526,8
RTS0046527,5
RTS0046528,5
RTS0046529,1
RTS0046530,2
RTS0046531,2
RTS0046532,3
RTS0046533,3
RTS0046534,1
RTS0046535,1
RTS0046536,2
RTS0046537,2
RTS0046539,3
RTS0046540,5
RTS0046541,2
RTS0046542,2
RTS0046543,9
RTS0046544,2
RTS0046545,1
RTS0046546,1
RTS0046548,3
RTS0046549,3
RTS0046550,2
RTS0046551,5
RTS0046552,3
RTS0046553,5
RTS0046554,2
RTS0046555,2
RTS0046557,5
RTS0046558,11
RTS0046559,1
RTS0046560,2
RTS0046561,4
RTS0046563,4
RTS0046564,3
RTS0046565,2
RTS0046567,3
RTS0046568,2
RTS0046570,4
RTS0046571,1
RTS0046572,1
RTS0046573,2
RTS0046574,3
RTS0046575,3
RTS0046577,3
RTS0046578,2
RTS0046580,1
RTS0046581,3
RTS0046582,1
RTS0046584,5
RTS0046585,2
RTS0046586,4
RTS0046588,4
RTS0046589,3
RTS0046590,1
RTS0046591,1
RTS0046592,1
RTS0046593,2
RTS0046594,2
RTS0046595,4
RTS0046596,2
RTS0046597,1
RTS0046598,4
RTS0046599,2
RTS0046600,8
RTS0046601,5
RTS0046602,7
RTS0046603,3
RTS0046604,3
RTS0046605,3
RTS0046606,9
RTS0046608,2
RTS0046609,1
RTS0046610,5
RTS0046611,1
RTS0046612,1
RTS0046613,6
RTS0046614,1
RTS0046615,1
RTS0046616,2
RTS0046617,2
RTS0046619,2
RTS0046620,1
RTS0046621,7
RTS0046622,1
RTS0046623,3
RTS0046624,7
RTS0046625,3
RTS0046626,3
RTS0046627,7
RTS0046628,8
RTS0046629,4
RTS0046630,5
RTS0046631,2
RTS0046632,4
RTS0046633,3
RTS0046634,2
RTS0046635,4
RTS0046636,1
RTS0046637,5
RTS0046638,1
RTS0046639,5
RTS0046640,1
RTS0046641,3
RTS0046642,1
RTS0046643,1
RTS0046644,5
RTS0046645,2
RTS0046647,3
RTS0046648,4
RTS0046649,4
RTS0046650,1
RTS0046651,2
RTS0046652,5
RTS0046653,6
RTS0046654,3
RTS0046655,2
RTS0046656,1
RTS0046657,3
RTS0046658,1
RTS0046661,6
RTS0046662,2
RTS0046663,2
RTS0046664,3
RTS0046665,1
RTS0046666,1
RTS0046667,2
RTS0046669,1
RTS0046670,3
RTS0046671,3
RTS0046672,2
RTS0046673,3
RTS0046674,2
RTS0046675,4
RTS0046679,3
RTS0046680,2
RTS0046681,1
RTS0046682,2
RTS0046683,3
RTS0046684,2
RTS0046685,3
RTS0046686,6
RTS0046687,2
RTS0046688,3
RTS0046690,1
RTS0046691,1
RTS0046693,2
RTS0046694,1
RTS0046695,1
RTS0046696,2
RTS0046697,1
RTS0046698,5
RTS0046699,1
RTS0046700,3
RTS0046701,9
RTS0046702,3
RTS0046703,14
RTS0046704,14
RTS0046705,8
RTS0046706,3
RTS0046707,13
RTS0046708,14
RTS0046709,2
RTS0046710,4
RTS0046711,2
RTS0046712,1
RTS0046713,8
RTS0046714,3
RTS0046715,1
RTS0046716,2
RTS0046717,5
RTS0046718,3
RTS0046719,3
RTS0046720,1
RTS0046721,3
RTS0046722,4
RTS0046723,1
RTS0046724,4
RTS0046726,1
RTS0046727,2
RTS0046728,1
RTS0046729,3
RTS0046730,6
RTS0046732,1
RTS0046733,4
RTS0046734,1
RTS0046735,2
RTS0046737,2
RTS0046738,3
RTS0046739,1
RTS0046740,1
RTS0046741,4
RTS0046742,2
RTS0046744,3
RTS0046745,5
RTS0046746,4
RTS0046747,3
RTS0046748,4
RTS0046749,2
RTS0046750,2
RTS0046751,3
RTS0046752,2
RTS0046753,3
RTS0046754,2
RTS0046755,1
RTS0046756,2
RTS0046757,1
RTS0046758,2
RTS0046759,1
RTS0046760,4
RTS0046761,3
RTS0046763,11
RTS0046764,3
RTS0046765,1
RTS0046766,2
RTS0046767,2
RTS0046768,5
RTS0046769,9
RTS0046770,12
RTS0046771,4
RTS0046772,3
RTS0046773,3
RTS0046774,5
RTS0046775,1
RTS0046777,1
RTS0046778,3
RTS0046779,1
RTS0046781,5
RTS0046782,1
RTS0046784,4
RTS0046785,1
RTS0046790,3
RTS0046791,2
RTS0046793,3
RTS0046794,1
RTS0046795,4
RTS0046796,1
RTS0046797,2
RTS0046798,2
RTS0046799,4
RTS0046800,2
RTS0046801,19
RTS0046802,10
RTS0046803,3
RTS0046805,2
RTS0046806,3
RTS0046808,3
RTS0046809,5
RTS0046810,1
RTS0046811,2
RTS0046813,4
RTS0046814,3
RTS0046815,5
RTS0046816,1
RTS0046817,3
RTS0046818,1
RTS0046819,4
RTS0046820,7
RTS0046821,7
RTS0046822,3
RTS0046823,2
RTS0046824,4
RTS0046825,5
RTS0046826,3
RTS0046827,2
RTS0046828,2
RTS0046829,2
RTS0046830,3
RTS0046831,2
RTS0046832,5
RTS0046835,5
RTS0046836,21
RTS0046837,55
RTS0046838,27
RTS0046839,83
RTS0046840,12
RTS0046841,2
RTS0046842,10
RTS0046843,11
RTS0046849,4
RTS0046850,3
RTS0046851,7
RTS0046852,4
RTS0046853,3
RTS0046854,4
RTS0046855,2
RTS0046856,2
RTS0046857,2
RTS0046858,2
RTS0046859,5
RTS0046860,5
RTS0046861,4
RTS0046862,5
RTS0046863,2
RTS0046866,3
RTS0046867,2
RTS0046869,15
RTS0046870,16
RTS0046871,12
RTS0046872,19
RTS0046874,1
RTS0046875,1
RTS0046877,4
RTS0046878,1
RTS0046880,2
RTS0046881,1
RTS0046882,4
RTS0046885,2
RTS0046886,3
RTS0046887,3
RTS0046889,5
RTS0046891,6
RTS0046892,2
RTS0046893,2
RTS0046894,3
RTS0046895,2
RTS0046897,2
RTS0046898,3
RTS0046899,54
RTS0046900,2
RTS0046902,4
RTS0046903,7
RTS0046904,4
RTS0046905,1
RTS0046906,10
RTS0046907,15
RTS0046908,4
RTS0046909,2
RTS0046910,5
RTS0046911,2
RTS0046912,3
RTS0046913,3
RTS0046914,6
RTS0046918,45
RTS0046919,55
RTS0046920,43
RTS0046921,2
RTS0046923,3
RTS0046924,6
RTS0046925,4
RTS0046926,1
RTS0046928,2
RTS0046929,2
RTS0046930,1
RTS0046931,3
RTS0046933,1
RTS0046934,1
RTS0046935,3
RTS0046936,4
RTS0046937,3
RTS0046938,2
RTS0046939,4
RTS0046940,2
RTS0046941,4
RTS0046942,2
RTS0046943,3
RTS0046944,2
RTS0046946,4
RTS0046947,5
RTS0046948,5
RTS0046949,2
RTS0046950,1
RTS0046951,2
RTS0046952,2
RTS0046954,1
RTS0046955,1
RTS0046956,1
RTS0046958,1
RTS0046959,4
RTS0046960,2
RTS0046961,4
RTS0046962,3
RTS0046963,6
RTS0046965,4
RTS0046966,1
RTS0046967,2
RTS0046968,4
RTS0047054,3
RTS0047055,2
RTS0047056,3
RTS0047057,2
RTS0047060,2
RTS0047061,2
RTS0047062,4
RTS0047063,3
RTS0047064,3
RTS0047065,7
RTS0047066,6
RTS0047067,9
RTS0047068,2
RTS0047069,2
RTS0047070,7
RTS0047071,5
RTS0047072,5
RTS0047073,6
RTS0047074,7
RTS0047075,1
RTS0047076,3
RTS0047077,2
RTS0047078,5
RTS0047079,2
RTS0047080,6
RTS0047081,4
RTS0047082,2
RTS0047084,2
RTS0047086,5
RTS0047087,2
RTS0047088,2
RTS0047091,2
RTS0047092,8
RTS0047094,3
RTS0047095,3
RTS0047096,3
RTS0047097,1
RTS0047098,3
RTS0047099,2
RTS0047100,1
RTS0047101,2
RTS0047103,1
RTS0047104,2
RTS0047105,8
RTS0047106,1
RTS0047107,1
RTS0047108,2
RTS0047109,3
RTS0047110,2
RTS0047111,4
RTS0047112,1
RTS0047113,16
RTS0047114,4
RTS0047115,4
RTS0047116,4
RTS0047117,2
RTS0047118,1
RTS0047119,3
RTS0047120,1
RTS0047121,1
RTS0047122,4
RTS0047123,4
RTS0047124,3
RTS0047125,3
RTS0047126,3
RTS0047127,1
RTS0047128,1
RTS0047129,1
RTS0047130,3
RTS0047131,1
RTS0047132,5
RTS0047134,2
RTS0047135,2
RTS0047136,2
RTS0047137,3
RTS0047138,3
RTS0047139,2
RTS0047140,2
RTS0047141,1
RTS0047142,2
RTS0047143,4
RTS0047144,4
RTS0047145,3
RTS0047146,3
RTS0047147,2
RTS0047148,1
RTS0047149,1
RTS0047150,4
RTS0047152,6
RTS0047154,4
RTS0047156,2
RTS0047157,4
RTS0047158,2
RTS0047159,2
RTS0047160,2
RTS0047165,2
RTS0047166,2
RTS0047167,4
RTS0047168,3
RTS0047170,2
RTS0047171,3
RTS0047172,2
RTS0047173,6
RTS0047174,5
RTS0047175,2
RTS0047176,1
RTS0047177,5
RTS0047178,4
RTS0047179,2
RTS0047180,3
RTS0047181,5
RTS0047182,6
RTS0047183,3
RTS0047185,1
RTS0047186,2
RTS0047187,1
RTS0047188,1
RTS0047189,2
RTS0047190,2
RTS0047191,1
RTS0047192,2
RTS0047193,1
RTS0047194,7
RTS0047195,3
RTS0047196,5
RTS0047197,1
RTS0047198,1
RTS0047199,2
RTS0047200,2
RTS0047203,3
RTS0047204,3
RTS0047205,4
RTS0047206,2
RTS0047207,1
RTS0047208,26
RTS0047209,13
RTS0047210,22
RTS0047211,26
RTS0047212,1
RTS0047213,3
RTS0047214,1
RTS0047215,2
RTS0047216,2
RTS0047217,3
RTS0047218,6
RTS0047219,7
RTS0047220,1
RTS0047221,3
RTS0047222,4
RTS0047223,4
RTS0047225,3
RTS0047226,5
RTS0047229,2
RTS0047230,1
RTS0047231,4
RTS0047232,2
RTS0047235,2
RTS0047236,1
RTS0047237,1
RTS0047239,1
RTS0047240,3
RTS0047242,1
RTS0047243,3
RTS0047244,4
RTS0047245,2
RTS0047246,1
RTS0047247,1
RTS0047248,2
RTS0047249,1
RTS0047250,5
RTS0047252,1
RTS0047253,3
RTS0047254,3
RTS0047255,2
RTS0047256,1
RTS0047257,3
RTS0047258,6
RTS0047259,1
RTS0047260,4
RTS0047261,3
RTS0047263,1
RTS0047264,1
RTS0047266,5
RTS0047267,11
RTS0047268,3
RTS0047269,6
RTS0047270,9
RTS0047271,10
RTS0047272,6
RTS0047273,6
RTS0047274,3
RTS0047276,2
RTS0047277,3
RTS0047278,6
RTS0047279,7
RTS0047280,6
RTS0047281,3
RTS0047282,8
RTS0047283,5
RTS0047290,15
RTS0047291,19
RTS0047292,17
RTS0047293,11
RTS0047294,12
RTS0047295,1
RTS0047296,3
RTS0047297,4
RTS0047298,4
RTS0047300,3
RTS0047302,1
RTS0047303,1
RTS0047304,2
RTS0047305,10
RTS0047306,6
RTS0047307,10
RTS0047308,4
RTS0047309,3
RTS0047310,2
RTS0047311,3
RTS0047312,3
RTS0047313,4
RTS0047315,9
RTS0047316,7
RTS0047317,12
RTS0047318,3
RTS0047319,9
RTS0047320,3
RTS0047321,6
RTS0047322,2
RTS0047323,2
RTS0047325,3
RTS0047326,2
RTS0047327,2
RTS0047329,1
RTS0047331,7
RTS0047332,4
RTS0047333,5
RTS0047334,5
RTS0047335,5
RTS0047336,7
RTS0047337,2
RTS0047338,7
RTS0047339,4
RTS0047340,6
RTS0047341,2
RTS0047342,5
RTS0047343,6
RTS0047344,3
RTS0047345,3
RTS0047346,1
RTS0047348,4
RTS0047349,4
RTS0047350,6
RTS0047351,10
RTS0047352,3
RTS0047353,2
RTS0047354,4
RTS0047356,3
RTS0047357,2
RTS0047358,1
RTS0047359,4
RTS0047361,3
RTS0047362,7
RTS0047363,2
RTS0047364,1
RTS0047365,2
RTS0047366,1
RTS0047368,2
RTS0047369,2
RTS0047370,4
RTS0047373,3
RTS0047374,4
RTS0047375,3
RTS0047376,3
RTS0047377,2
RTS0047379,1
RTS0047380,1
RTS0047381,4
RTS0047382,3
RTS0047383,4
RTS0047384,2
RTS0047385,2
RTS0047386,10
RTS0047387,2
RTS0047388,3
RTS0047389,1
RTS0047390,5
RTS0047391,5
RTS0047392,1
RTS0047393,6
RTS0047394,1
RTS0047395,3
RTS0047396,5
RTS0047397,2
RTS0047399,2
RTS0047400,1
RTS0047401,1
RTS0047402,2
RTS0047404,4
RTS0047405,4
RTS0047406,1
RTS0047407,3
RTS0047408,1
RTS0047409,5
RTS0047410,1
RTS0047411,3
RTS0047412,5
RTS0047414,5
RTS0047415,2
RTS0047417,2
RTS0047418,4
RTS0047419,3
RTS0047420,1
RTS0047421,1
RTS0047422,2
RTS0047423,1
RTS0047424,1
RTS0047425,2
RTS0047426,6
RTS0047427,1
RTS0047428,3
RTS0047429,2
RTS0047430,1
RTS0047432,1
RTS0047433,6
RTS0047434,3
RTS0047435,1
RTS0047436,2
RTS0047437,1
RTS0047438,2
RTS0047439,2
RTS0047440,3
RTS0047441,10
RTS0047442,8
RTS0047445,8
RTS0047446,4
RTS0047447,3
RTS0047448,2
RTS0047449,4
RTS0047450,2
RTS0047451,1
RTS0047454,1
RTS0047455,3
RTS0047456,2
RTS0047458,2
RTS0047459,2
RTS0047460,1
RTS0047461,3
RTS0047462,6
RTS0047463,7
RTS0047464,2
RTS0047465,2
RTS0047466,7
RTS0047467,2
RTS0047469,4
RTS0047471,1
RTS0047472,1
RTS0047473,1
RTS0047474,1
RTS0047475,2
RTS0047476,3
RTS0047477,3
RTS0047479,2
RTS0047480,7
RTS0047481,3
RTS0047482,8
RTS0047483,1
RTS0047484,1
RTS0047485,2
RTS0047486,1
RTS0047487,1
RTS0047488,3
RTS0047490,1
RTS0047491,1
RTS0047493,3
RTS0047494,2
RTS0047495,2
RTS0047496,3
RTS0047497,5
RTS0047499,4
RTS0047500,1
RTS0047501,8
RTS0047502,3
RTS0047504,4
RTS0047505,1
RTS0047506,2
RTS0047507,2
RTS0047508,2
RTS0047509,1
RTS0047510,3
RTS0047511,2
RTS0047512,8
RTS0047513,4
RTS0047514,2
RTS0047515,10
RTS0047516,6
RTS0047517,2
RTS0047518,6
RTS0047520,11
RTS0047521,4
RTS0047522,1
RTS0047523,1
RTS0047524,1
RTS0047525,5
RTS0047526,2
RTS0047527,1
RTS0047528,4
RTS0047531,4
RTS0047532,3
RTS0047533,2
RTS0047534,5
RTS0047535,1
RTS0047536,2
RTS0047537,3
RTS0047538,5
RTS0047540,4
RTS0047544,1
RTS0047545,4
RTS0047547,3
RTS0047548,3
RTS0047549,5
RTS0047550,2
RTS0047551,6
RTS0047552,3
RTS0047553,1
RTS0047558,3
RTS0047559,1
RTS0047560,2
RTS0047561,1
RTS0047562,1
RTS0047563,3
RTS0047564,3
RTS0047565,1
RTS0047566,3
RTS0047567,2
RTS0047568,4
RTS0047569,3
RTS0047570,4
RTS0047571,2
RTS0047572,2
RTS0047573,4
RTS0047574,1
RTS0047575,4
RTS0047576,2
RTS0047577,4
RTS0047578,1
RTS0047579,5
RTS0047580,2
RTS0047581,1
RTS0047582,5
RTS0047583,2
RTS0047584,1
RTS0047585,1
RTS0047586,1
RTS0047587,1
RTS0047588,3
RTS0047590,3
RTS0047591,1
RTS0047592,1
RTS0047593,3
RTS0047594,3
RTS0047595,2
RTS0047596,1
RTS0047597,2
RTS0047598,2
RTS0047599,2
RTS0047600,5
RTS0047601,8
RTS0047602,3
RTS0047603,4
RTS0047604,2
RTS0047606,2
RTS0047613,5
RTS0047614,3
RTS0047615,2
RTS0047616,4
RTS0047617,4
RTS0047618,1
RTS0047619,2
RTS0047621,2
RTS0047622,1
RTS0047624,1
RTS0047625,2
RTS0047626,4
RTS0047627,1
RTS0047628,4
RTS0047629,1
RTS0047632,3
RTS0047633,1
RTS0047634,4
RTS0047635,2
RTS0047636,3
RTS0047637,6
RTS0047638,1
RTS0047640,2
RTS0047641,1
RTS0047642,1
RTS0047643,2
RTS0047644,3
RTS0047645,3
RTS0047646,1
RTS0047647,4
RTS0047648,1
RTS0047649,2
RTS0047650,4
RTS0047651,1
RTS0047652,2
RTS0047653,1
RTS0047654,2
RTS0047656,2
RTS0047657,2
RTS0047658,3
RTS0047659,2
RTS0047660,2
RTS0047661,2
RTS0047662,4
RTS0047663,1
RTS0047664,2
RTS0047665,3
RTS0047667,3
RTS0047668,3
RTS0047669,6
RTS0047670,4
RTS0047672,3
RTS0047673,1
RTS0047674,1
RTS0047676,1
RTS0047677,3
RTS0047678,3
RTS0047679,1
RTS0047680,2
RTS0047681,3
RTS0047682,4
RTS0047684,1
RTS0047685,1
RTS0047686,4
RTS0047687,2
RTS0047688,1
RTS0047689,4
RTS0047691,2
RTS0047692,1
RTS0047693,3
RTS0047694,2
RTS0047695,3
RTS0047696,1
RTS0047697,2
RTS0047698,2
RTS0047699,2
RTS0047700,2
RTS0047701,1
RTS0047702,4
RTS0047703,3
RTS0047704,7
RTS0047705,4
RTS0047706,2
RTS0047707,1
RTS0047708,1
RTS0047709,6
RTS0047710,3
RTS0047711,3
RTS0047712,4
RTS0047713,2
RTS0047714,3
RTS0047715,3
RTS0047716,6
RTS0047717,2
RTS0047718,2
RTS0047720,1
RTS0047721,4
RTS0047724,19
RTS0047725,14
RTS0047726,8
RTS0047727,12
RTS0047728,11
RTS0047729,1
RTS0047730,2
RTS0047731,4
RTS0047732,3
RTS0047734,2
RTS0047735,3
RTS0047736,1
RTS0047737,3
RTS0047738,1
RTS0047739,2
RTS0047740,1
RTS0047741,5
RTS0047742,1
RTS0047743,3
RTS0047744,5
RTS0047745,8
RTS0047746,1
RTS0047747,2
RTS0047748,3
RTS0047749,19
RTS0047752,1
RTS0047753,1
RTS0047754,9
RTS0047755,15
RTS0047756,5
RTS0047757,15
RTS0047758,6
RTS0047760,6
RTS0047762,7
RTS0047763,5
RTS0047764,3
RTS0047765,2
RTS0047766,5
RTS0047769,2
RTS0047770,4
RTS0047771,3
RTS0047772,2
RTS0047773,2
RTS0047774,2
RTS0047775,5
RTS0047777,1
RTS0047778,2
RTS0047779,1
RTS0047780,3
RTS0047781,2
RTS0047782,9
RTS0047784,2
RTS0047785,3
RTS0047786,5
RTS0047787,1
RTS0047788,2
RTS0047789,1
RTS0047790,2
RTS0047791,2
RTS0047793,5
RTS0047794,2
RTS0047795,1
RTS0047797,2
RTS0047798,1
RTS0047799,1
RTS0047801,3
RTS0047802,1
RTS0047803,3
RTS0047804,3
RTS0047805,1
RTS0047806,2
RTS0047807,6
RTS0047808,115
RTS0047810,5
RTS0047811,5
RTS0047812,2
RTS0047814,1
RTS0047817,1
RTS0047818,4
RTS0047819,1
RTS0047821,4
RTS0047822,3
RTS0047823,3
RTS0047824,2
RTS0047825,2
RTS0047826,4
RTS0047827,1
RTS0047828,4
RTS0047829,1
RTS0047830,1
RTS0047831,3
RTS0047833,2
RTS0047834,2
RTS0047835,6
RTS0047836,3
RTS0047837,3
RTS0047838,1
RTS0047839,3
RTS0047840,3
RTS0047841,5
RTS0047842,3
RTS0047843,4
RTS0047845,1
RTS0047846,2
RTS0047847,2
RTS0047848,2
RTS0047849,2
RTS0047850,3
RTS0047851,1
RTS0047852,3
RTS0047853,5
RTS0047854,2
RTS0047855,5
RTS0047856,4
RTS0047857,3
RTS0047858,3
RTS0047859,1
RTS0047861,4
RTS0047862,1
RTS0047863,2
RTS0047866,2
RTS0047867,3
RTS0047869,1
RTS0047870,6
RTS0047871,4
RTS0047872,3
RTS0047873,1
RTS0047875,2
RTS0047876,2
RTS0047877,3
RTS0047878,4
RTS0047879,2
RTS0047880,3
RTS0047881,3
RTS0047883,4
RTS0047884,1
RTS0047885,3
RTS0047890,27
RTS0047891,18
RTS0047892,4
RTS0047893,3
RTS0047894,4
RTS0047895,2
RTS0047896,3
RTS0047897,1
RTS0047898,2
RTS0047899,1
RTS0047900,3
RTS0047901,3
RTS0047902,2
RTS0047903,5
RTS0047904,1
RTS0047905,2
RTS0047907,20
RTS0047908,18
RTS0047909,21
RTS0047910,3
RTS0047912,1
RTS0047913,3
RTS0047914,2
RTS0047916,1
RTS0047917,1
RTS0047919,3
RTS0047920,5
RTS0047921,22
RTS0047924,1
RTS0047925,2
RTS0047926,2
RTS0047927,2
RTS0047928,3
RTS0047930,4
RTS0047932,1
RTS0047933,33
RTS0047934,1
RTS0047936,1
RTS0047937,5
RTS0047938,3
RTS0047939,8
RTS0047940,4
RTS0047941,2
RTS0047942,3
RTS0047943,3
RTS0047944,8
RTS0047945,2
RTS0047946,2
RTS0047947,1
RTS0047948,1
RTS0047949,2
RTS0047950,4
RTS0047951,3
RTS0047952,1
RTS0047953,5
RTS0047954,8
RTS0047957,2
RTS0047958,1
RTS0047959,2
RTS0047961,2
RTS0047963,3
RTS0047964,4
RTS0047965,1
RTS0047966,1
RTS0047967,5
RTS0047968,1
RTS0047970,1
RTS0047973,3
RTS0047974,1
RTS0047975,3
RTS0047976,1
RTS0047977,1
RTS0047978,3
RTS0047979,4
RTS0047980,7
RTS0047981,2
RTS0047982,1
RTS0047985,12
RTS0047986,2
RTS0047987,2
RTS0047988,3
RTS0047990,2
RTS0047991,3
RTS0047992,1
RTS0047993,1
RTS0047994,3
RTS0047995,2
RTS0047996,2
RTS0047997,1
RTS0047998,4
RTS0047999,2
RTS0048000,1
RTS0048001,3
RTS0048003,5
RTS0048005,3
RTS0048006,1
RTS0048009,2
RTS0048012,2
RTS0048013,1
RTS0048014,4
RTS0048015,6
RTS0048016,23
RTS0048018,5
RTS0048019,6
RTS0048020,6
RTS0048021,1
RTS0048022,7
RTS0048023,2
RTS0048024,1
RTS0048026,4
RTS0048027,5
RTS0048028,4
RTS0048030,2
RTS0048031,3
RTS0048033,1
RTS0048035,1
RTS0048036,4
RTS0048037,3
RTS0048038,7
RTS0048040,2
RTS0048041,1
RTS0048042,3
RTS0048043,4
RTS0048044,2
RTS0048045,4
RTS0048046,1
RTS0048047,2
RTS0048048,2
RTS0048049,2
RTS0048050,2
RTS0048051,4
RTS0048052,3
RTS0048053,1
RTS0048054,2
RTS0048055,3
RTS0048056,2
RTS0048057,1
RTS0048058,1
RTS0048059,1
RTS0048060,4
RTS0048061,3
RTS0048062,2
RTS0048064,10
RTS0048065,2
RTS0048066,5
RTS0048067,2
RTS0048068,4
RTS0048069,2
RTS0048070,2
RTS0048071,4
RTS0048072,1
RTS0048073,1
RTS0048074,1
RTS0048076,8
RTS0048077,10
RTS0048078,4
RTS0048079,4
RTS0048080,3
RTS0048081,1
RTS0048084,5
RTS0048085,2
RTS0048086,1
RTS0048087,6
RTS0048089,2
RTS0048090,2
RTS0048091,7
RTS0048092,3
RTS0048093,4
RTS0048094,3
RTS0048096,7
RTS0048098,172
RTS0048099,172
RTS0048100,156
RTS0048101,72
RTS0048102,104
RTS0048104,1
RTS0048105,4
RTS0048106,1
RTS0048107,3
RTS0048108,4
RTS0048109,3
RTS0048111,1
RTS0048112,4
RTS0048113,1
RTS0048114,13
RTS0048115,7
RTS0048116,12
RTS0048117,13
RTS0048118,10
RTS0048120,5
RTS0048126,1
RTS0048127,4
RTS0048129,2
RTS0048130,4
RTS0048131,4
RTS0048132,5
RTS0048133,4
RTS0048134,9
RTS0048135,9
RTS0048136,1
RTS0048138,1
RTS0048139,1
RTS0048140,3
RTS0048141,4
RTS0048142,1
RTS0048144,2
RTS0048145,5
RTS0048146,3
RTS0048147,3
RTS0048148,2
RTS0048149,1
RTS0048150,2
RTS0048151,3
RTS0048152,1
RTS0048154,2
RTS0048155,4
RTS0048156,7
RTS0048158,3
RTS0048160,46
RTS0048161,42
RTS0048162,6
RTS0048163,1
RTS0048164,38
RTS0048165,12
RTS0048166,7
RTS0048167,5
RTS0048168,3
RTS0048169,4
RTS0048170,2
RTS0048171,2
RTS0048172,2
RTS0048175,4
RTS0048176,17
RTS0048177,9
RTS0048178,10
RTS0048179,11
RTS0048180,9
RTS0048181,5
RTS0048182,3
RTS0048183,4
RTS0048184,2
RTS0048185,5
RTS0048186,1
RTS0048188,1
RTS0048189,5
RTS0048190,3
RTS0048191,1
RTS0048192,3
RTS0048193,1
RTS0048194,2
RTS0048195,4
RTS0048196,3
RTS0048197,4
RTS0048198,2
RTS0048200,3
RTS0048201,3
RTS0048204,1
RTS0048205,4
RTS0048207,9
RTS0048208,13
RTS0048209,3
RTS0048210,5
RTS0048211,19
RTS0048212,4
RTS0048213,5
RTS0048215,4
RTS0048216,3
RTS0048217,2
RTS0048218,2
RTS0048219,1
RTS0048220,1
RTS0048221,1
RTS0048222,3
RTS0048223,1
RTS0048224,5
RTS0048225,3
RTS0048226,1
RTS0048227,3
RTS0048228,4
RTS0048229,3
RTS0048231,2
RTS0048232,2
RTS0048233,2
RTS0048234,4
RTS0048235,1
RTS0048236,3
RTS0048237,2
RTS0048238,1
RTS0048239,4
RTS0048240,2
RTS0048241,3
RTS0048242,3
RTS0048243,1
RTS0048244,6
RTS0048245,2
RTS0048246,3
RTS0049343,2
RTS0049344,4
RTS0049345,2
RTS0049346,1
RTS0049348,2
RTS0049349,1
RTS0049350,5
RTS0049351,1
RTS0049352,3
RTS0049353,3
RTS0049354,1
RTS0049355,1
RTS0049356,2
RTS0049357,2
RTS0049358,2
RTS0049359,2
RTS0049360,8
RTS0049361,2
RTS0049362,5
RTS0049363,1
RTS0049364,4
RTS0049365,2
RTS0049366,12
RTS0049367,7
RTS0049368,9
RTS0049369,3
RTS0049370,4
RTS0049372,2
RTS0049373,34
RTS0049374,35
RTS0049375,10
RTS0049376,17
RTS0049377,24
RTS0049378,15
RTS0049379,12
RTS0049380,23
RTS0049381,23
RTS0049382,8
RTS0049383,1
RTS0049384,2
RTS0049385,3
RTS0049386,7
RTS0049387,3
RTS0049388,2
RTS0049389,1
RTS0049390,126
RTS0049391,143
RTS0049392,145
RTS0049393,133
RTS0049394,55
RTS0049395,5
RTS0049396,17
RTS0049397,21
RTS0049398,20
RTS0049399,16
RTS0049400,4
RTS0049401,4
RTS0049402,3
RTS0049403,5
RTS0049405,3
RTS0049406,2
RTS0049407,1
RTS0049408,5
RTS0049410,1
RTS0049411,2
RTS0049414,1
RTS0049415,1
RTS0049416,6
RTS0049417,2
RTS0049418,1
RTS0049419,1
RTS0049420,3
RTS0049421,3
RTS0049422,1
RTS0049423,1
RTS0049424,4
RTS0049425,4
RTS0049426,2
RTS0049427,3
RTS0049428,3
RTS0049429,2
RTS0049430,9
RTS0049431,2
RTS0049432,1
RTS0049433,3
RTS0049434,3
RTS0049436,2
RTS0049437,7
RTS0049439,2
RTS0049440,1
RTS0049441,3
RTS0049442,9
RTS0049443,4
RTS0049444,5
RTS0049445,1
RTS0049446,2
RTS0049447,1
RTS0049448,5
RTS0049449,2
RTS0049450,1
RTS0049451,2
RTS0049452,1
RTS0049453,3
RTS0049454,5
RTS0049455,3
RTS0049456,1
RTS0049457,1
RTS0049458,4
RTS0049459,7
RTS0049460,8
RTS0049461,12
RTS0049462,15
RTS0049463,2
RTS0049464,5
RTS0049465,2
RTS0049466,2
RTS0049468,3
RTS0049469,4
RTS0049470,6
RTS0049471,6
RTS0049472,4
RTS0049473,16
RTS0049474,7
RTS0049475,6
RTS0049476,11
RTS0049477,3
RTS0049478,3
RTS0049479,142
RTS0049480,8
RTS0049481,3
RTS0049482,1
RTS0049484,3
RTS0049485,1
RTS0997080,6
RTS0997082,2
RTS0997083,3
RTS0997084,3
RTS0997087,1
RTS0997088,2889
RTS0997089,583
RTS0997091,2
RTS0997092,2
RTS0997096,2
RTS0997098,1
RTS0997102,1
RTS0997103,1
RTS0997104,1
RTS0997105,3
RTS0997106,4
RTS0997107,2
RTS0997110,3
RTS0997111,1
RTS0997113,2
RTS0997114,3
RTS0997116,1
RTS0997118,2
RTS0997120,2
RTS0997121,3
RTS0997122,5
RTS0997123,7
RTS0997124,2
RTS0997125,4
RTS0997126,7
RTS0997127,2
RTS0997128,7
RTS0997129,8
RTS0997130,1
</Code_Summary>
