# Supplementary material for: Spatial meta-transcriptomics reveal associations of intratumor bacteria burden with lung cancer cells showing a distinct oncogenic signature
Source: J Immunother Cancer. 2022 Jul 6;10(7):e004698. doi: 10.1136/jitc-2022-004698 (PMC9260850; doi:10.1136/jitc-2022-004698)
Supplement: Supplementary data [file jitc-2022-004698supp009.zip › DSP-1001660004186-C-G12.dcc]

<Header>
FileVersion,0.02
SoftwareVersion,"GeoMx_NGS_Pipeline_ 2.0.0"
Date,2020-6-15
</Header>

<Scan_Attributes>
ID,DSP-1001660004186-C-G12
Plate_ID,1001660004186
Well,G12
</Scan_Attributes>

<NGS_Processing_Attributes>
SeqSetId,
tamperedIni,No
Raw,934298
Trimmed,929647
Stitched,920192
Aligned,902559
umiQ30,0.9918
rtsQ30,0.9918
</NGS_Processing_Attributes>


<Code_Summary>
RTS0039454,25
RTS0039455,23
RTS0039456,13
RTS0039457,59
RTS0039458,12
RTS0039459,16
RTS0039460,15
RTS0039461,19
RTS0039462,10
RTS0039463,20
RTS0039464,24
RTS0039465,28
RTS0039466,13
RTS0039467,47
RTS0039468,18
RTS0039469,18
RTS0039470,18
RTS0039471,18
RTS0039472,14
RTS0039473,13
RTS0039474,18
RTS0039475,27
RTS0039476,25
RTS0039477,17
RTS0039478,28
RTS0039479,24
RTS0039480,16
RTS0039481,13
RTS0039482,16
RTS0039483,9
RTS0039484,17
RTS0039485,15
RTS0039486,20
RTS0039487,16
RTS0039488,17
RTS0039489,13
RTS0039490,22
RTS0039491,11
RTS0039492,13
RTS0039493,15
RTS0039494,19
RTS0039495,22
RTS0039496,17
RTS0039497,18
RTS0039498,16
RTS0039499,54
RTS0039500,17
RTS0039501,37
RTS0039502,32
RTS0039503,18
RTS0039504,20
RTS0039505,21
RTS0039506,14
RTS0039507,14
RTS0039508,16
RTS0039509,13
RTS0039510,22
RTS0039511,21
RTS0039512,10
RTS0039513,10
RTS0039514,12
RTS0039515,18
RTS0039516,17
RTS0039517,10
RTS0039518,13
RTS0039519,17
RTS0039520,13
RTS0039521,15
RTS0039522,10
RTS0039523,11
RTS0039524,15
RTS0039525,13
RTS0039526,19
RTS0039527,22
RTS0039528,20
RTS0039529,15
RTS0039530,20
RTS0039531,21
RTS0039532,20
RTS0039533,17
RTS0039534,9
RTS0039535,16
RTS0039536,19
RTS0039537,12
RTS0039538,14
RTS0039539,14
RTS0039540,11
RTS0039541,16
RTS0039542,12
RTS0039543,16
RTS0039544,11
RTS0039545,22
RTS0039546,14
RTS0039547,12
RTS0039548,22
RTS0039549,18
RTS0039550,12
RTS0039551,33
RTS0039552,20
RTS0039553,19
RTS0039554,27
RTS0039555,18
RTS0039556,14
RTS0039557,16
RTS0039558,19
RTS0039559,23
RTS0039560,11
RTS0039561,12
RTS0039562,22
RTS0039563,10
RTS0039564,17
RTS0039565,35
RTS0039566,21
RTS0039567,14
RTS0039568,13
RTS0039569,12
RTS0039570,10
RTS0039571,9
RTS0039572,19
RTS0039573,15
RTS0039574,12
RTS0039575,9
RTS0039576,8
RTS0039577,15
RTS0039578,22
RTS0039579,21
RTS0039580,23
RTS0039581,24
RTS0039582,16
RTS0039583,25
RTS0039584,11
RTS0039585,14
RTS0039586,12
RTS0039587,12
RTS0039588,12
RTS0039589,17
RTS0039590,5
RTS0039591,15
RTS0039592,10
RTS0039593,13
RTS0039594,14
RTS0039595,11
RTS0039596,16
RTS0039597,18
RTS0039598,15
RTS0039599,12
RTS0039600,24
RTS0039601,22
RTS0039602,15
RTS0039603,9
RTS0039604,17
RTS0039605,15
RTS0039606,7
RTS0039607,24
RTS0039608,18
RTS0039609,20
RTS0039610,12
RTS0039611,14
RTS0039612,9
RTS0039613,17
RTS0039614,14
RTS0039615,8
RTS0039616,12
RTS0039617,9
RTS0039619,15
RTS0039620,15
RTS0039621,12
RTS0039622,13
RTS0039623,14
RTS0039624,10
RTS0039625,18
RTS0039626,15
RTS0039627,11
RTS0039628,13
RTS0039629,9
RTS0039630,10
RTS0039631,6
RTS0039632,18
RTS0039633,13
RTS0039634,14
RTS0039635,18
RTS0039636,10
RTS0039637,12
RTS0039638,15
RTS0039639,15
RTS0039640,10
RTS0039641,9
RTS0039642,20
RTS0039643,18
RTS0039644,17
RTS0039645,19
RTS0039646,18
RTS0039647,17
RTS0039648,11
RTS0039649,15
RTS0039650,15
RTS0039651,16
RTS0039652,16
RTS0039653,21
RTS0039654,21
RTS0039655,20
RTS0039656,21
RTS0039657,17
RTS0039658,12
RTS0039659,22
RTS0039660,18
RTS0039661,6
RTS0039662,11
RTS0039663,13
RTS0039664,15
RTS0039665,19
RTS0039666,22
RTS0039667,9
RTS0039668,16
RTS0039669,27
RTS0039670,19
RTS0039671,17
RTS0039672,19
RTS0039673,23
RTS0039674,16
RTS0039675,20
RTS0039676,21
RTS0039677,10
RTS0039678,18
RTS0039679,20
RTS0039680,6
RTS0039681,24
RTS0039682,14
RTS0039683,9
RTS0039684,14
RTS0039685,29
RTS0039686,29
RTS0039687,44
RTS0039688,28
RTS0039689,18
RTS0039690,17
RTS0039691,16
RTS0039692,19
RTS0039693,11
RTS0039694,20
RTS0039695,21
RTS0039696,13
RTS0039697,10
RTS0039698,10
RTS0039699,17
RTS0039700,10
RTS0039701,13
RTS0039702,12
RTS0039703,11
RTS0039704,15
RTS0039705,14
RTS0039706,15
RTS0039707,17
RTS0039708,12
RTS0039709,13
RTS0039710,20
RTS0039711,13
RTS0039712,16
RTS0039713,20
RTS0039714,15
RTS0039715,30
RTS0039716,6
RTS0039717,13
RTS0039718,15
RTS0039719,14
RTS0039720,20
RTS0039721,16
RTS0039722,25
RTS0039723,17
RTS0039724,17
RTS0039725,23
RTS0039726,23
RTS0039727,17
RTS0039728,17
RTS0039729,22
RTS0039730,15
RTS0039731,19
RTS0039732,20
RTS0039733,20
RTS0039734,22
RTS0039735,16
RTS0039736,19
RTS0039737,19
RTS0039738,17
RTS0039739,17
RTS0039740,13
RTS0039741,18
RTS0039742,16
RTS0039743,18
RTS0039744,19
RTS0039745,13
RTS0039746,12
RTS0039747,15
RTS0039749,15
RTS0039750,18
RTS0039751,10
RTS0039752,21
RTS0039753,15
RTS0039754,19
RTS0039755,14
RTS0039756,15
RTS0039757,14
RTS0039758,12
RTS0039759,15
RTS0039760,10
RTS0039761,20
RTS0039762,19
RTS0039763,14
RTS0039764,21
RTS0039765,12
RTS0039766,11
RTS0039767,10
RTS0039768,12
RTS0039769,16
RTS0039770,28
RTS0039771,14
RTS0039772,18
RTS0039773,12
RTS0039774,20
RTS0039775,21
RTS0039776,16
RTS0039777,9
RTS0039778,9
RTS0039779,9
RTS0039780,10
RTS0039781,16
RTS0039782,17
RTS0039783,18
RTS0039784,10
RTS0039785,24
RTS0039786,22
RTS0039787,16
RTS0039788,9
RTS0039789,12
RTS0039790,17
RTS0039791,17
RTS0039792,13
RTS0039793,21
RTS0039794,15
RTS0039795,13
RTS0039796,20
RTS0039797,18
RTS0039798,13
RTS0039799,13
RTS0039800,11
RTS0039801,9
RTS0039802,21
RTS0039803,24
RTS0039804,17
RTS0039805,15
RTS0039806,17
RTS0039807,15
RTS0039808,26
RTS0039809,14
RTS0039810,13
RTS0039811,11
RTS0039812,17
RTS0039813,11
RTS0039814,26
RTS0039815,15
RTS0039816,12
RTS0039817,13
RTS0039818,26
RTS0039819,16
RTS0039820,12
RTS0039821,18
RTS0039822,14
RTS0039823,18
RTS0039824,8
RTS0039825,12
RTS0039826,13
RTS0039827,21
RTS0039828,14
RTS0039829,16
RTS0039830,11
RTS0039831,8
RTS0039832,22
RTS0039833,15
RTS0039834,26
RTS0039835,19
RTS0039836,27
RTS0039838,17
RTS0039839,21
RTS0039840,15
RTS0039841,23
RTS0039842,19
RTS0039843,8
RTS0039844,19
RTS0039845,11
RTS0039846,16
RTS0039847,16
RTS0039848,17
RTS0039849,14
RTS0039850,14
RTS0039851,20
RTS0039852,17
RTS0039853,15
RTS0039854,15
RTS0039855,11
RTS0039856,10
RTS0039857,7
RTS0039858,18
RTS0039859,21
RTS0039860,12
RTS0039861,11
RTS0039862,23
RTS0039863,18
RTS0039864,18
RTS0039865,13
RTS0039866,16
RTS0039867,15
RTS0039868,22
RTS0039869,15
RTS0039870,13
RTS0039871,22
RTS0039872,17
RTS0039873,14
RTS0039874,17
RTS0039875,17
RTS0039876,15
RTS0039877,15
RTS0039878,14
RTS0039879,13
RTS0039880,18
RTS0039881,8
RTS0039882,16
RTS0039883,11
RTS0039884,15
RTS0039885,18
RTS0039886,10
RTS0039887,17
RTS0039888,20
RTS0039890,10
RTS0039891,16
RTS0039892,13
RTS0039893,20
RTS0039894,14
RTS0039895,16
RTS0039896,24
RTS0039897,13
RTS0039898,18
RTS0039899,16
RTS0039900,21
RTS0039901,10
RTS0039902,17
RTS0039903,20
RTS0039904,19
RTS0039905,12
RTS0039906,11
RTS0039907,24
RTS0039908,16
RTS0039909,14
RTS0039910,12
RTS0039911,14
RTS0039912,19
RTS0039913,16
RTS0039914,21
RTS0039915,20
RTS0039916,15
RTS0039917,11
RTS0039918,24
RTS0039919,20
RTS0039920,20
RTS0039921,22
RTS0039922,23
RTS0039923,11
RTS0039924,12
RTS0039925,14
RTS0039926,12
RTS0039927,14
RTS0039928,13
RTS0039929,14
RTS0039930,16
RTS0039931,17
RTS0039932,10
RTS0039933,16
RTS0039934,10
RTS0039935,15
RTS0039936,13
RTS0039937,21
RTS0039938,24
RTS0039939,24
RTS0039940,19
RTS0039941,11
RTS0039942,10
RTS0039943,15
RTS0039944,21
RTS0039945,17
RTS0039946,19
RTS0039947,14
RTS0039948,22
RTS0039949,26
RTS0039950,17
RTS0039951,17
RTS0039952,12
RTS0039953,10
RTS0039954,13
RTS0039955,26
RTS0039956,21
RTS0039957,25
RTS0039958,13
RTS0039959,12
RTS0039960,22
RTS0039961,12
RTS0039962,20
RTS0039963,19
RTS0039964,16
RTS0039965,16
RTS0039966,16
RTS0039967,16
RTS0039968,16
RTS0039969,11
RTS0039970,12
RTS0039971,15
RTS0039972,8
RTS0039973,17
RTS0039974,11
RTS0039975,9
RTS0039976,21
RTS0039977,15
RTS0039978,11
RTS0039979,13
RTS0039980,11
RTS0039981,5
RTS0039982,22
RTS0039983,18
RTS0039984,12
RTS0039985,21
RTS0039986,48
RTS0039987,30
RTS0039988,21
RTS0039989,17
RTS0039990,21
RTS0039991,11
RTS0039992,15
RTS0039993,13
RTS0039994,12
RTS0039995,25
RTS0039996,28
RTS0039997,14
RTS0039998,16
RTS0039999,18
RTS0040000,16
RTS0040001,13
RTS0040002,15
RTS0040003,5
RTS0040004,19
RTS0040005,21
RTS0040006,17
RTS0040007,15
RTS0040008,8
RTS0040009,20
RTS0040010,8
RTS0040011,13
RTS0040012,13
RTS0040013,18
RTS0040014,12
RTS0040015,9
RTS0040016,8
RTS0040017,16
RTS0040018,12
RTS0040019,16
RTS0040020,17
RTS0040021,10
RTS0040022,17
RTS0040023,17
RTS0040024,11
RTS0040025,16
RTS0040026,11
RTS0040027,17
RTS0040028,12
RTS0040029,14
RTS0040030,17
RTS0040031,10
RTS0040032,13
RTS0040033,12
RTS0040034,18
RTS0040035,8
RTS0040036,17
RTS0040037,26
RTS0040038,14
RTS0040039,10
RTS0040040,6
RTS0040041,8
RTS0040042,9
RTS0040043,14
RTS0040044,12
RTS0040045,12
RTS0040046,19
RTS0040047,17
RTS0040048,26
RTS0040049,16
RTS0040050,16
RTS0040051,13
RTS0040052,10
RTS0040053,13
RTS0040054,19
RTS0040055,10
RTS0040056,17
RTS0040057,13
RTS0040058,16
RTS0040059,12
RTS0040060,25
RTS0040061,17
RTS0040062,15
RTS0040063,17
RTS0040064,13
RTS0040065,24
RTS0040066,10
RTS0040067,16
RTS0040068,19
RTS0040069,8
RTS0040070,15
RTS0040071,12
RTS0040072,15
RTS0040073,16
RTS0040074,25
RTS0040075,20
RTS0040076,20
RTS0040077,22
RTS0040078,10
RTS0040079,15
RTS0040080,10
RTS0040081,27
RTS0040082,19
RTS0040083,14
RTS0040084,19
RTS0040085,16
RTS0040086,15
RTS0040087,11
RTS0040088,18
RTS0040089,19
RTS0040090,17
RTS0040091,24
RTS0040092,18
RTS0040093,16
RTS0040094,19
RTS0040095,13
RTS0040096,24
RTS0040097,15
RTS0040098,9
RTS0040099,21
RTS0040100,19
RTS0040101,15
RTS0040102,10
RTS0040103,9
RTS0040104,5
RTS0040105,11
RTS0040106,19
RTS0040107,13
RTS0040108,28
RTS0040109,15
RTS0040110,17
RTS0040111,9
RTS0040112,23
RTS0040113,9
RTS0040114,15
RTS0040115,29
RTS0040116,16
RTS0040117,20
RTS0040118,7
RTS0040119,16
RTS0040120,13
RTS0040121,14
RTS0040122,16
RTS0040123,16
RTS0040124,21
RTS0040125,9
RTS0040126,12
RTS0040127,20
RTS0040128,13
RTS0040129,14
RTS0040130,10
RTS0040131,37
RTS0040132,12
RTS0040133,10
RTS0040134,18
RTS0040135,19
RTS0040136,16
RTS0040137,11
RTS0040138,14
RTS0040139,12
RTS0040140,12
RTS0040141,17
RTS0040142,13
RTS0040143,14
RTS0040144,13
RTS0040145,19
RTS0040146,14
RTS0040147,19
RTS0040148,5
RTS0040149,19
RTS0040150,12
RTS0040151,14
RTS0040152,15
RTS0040153,17
RTS0040154,15
RTS0040155,13
RTS0040156,7
RTS0040157,23
RTS0040158,13
RTS0040159,11
RTS0040160,21
RTS0040161,15
RTS0040162,8
RTS0040163,18
RTS0040164,14
RTS0040165,17
RTS0040166,9
RTS0040167,14
RTS0040168,12
RTS0040169,6
RTS0040170,14
RTS0040172,14
RTS0040173,12
RTS0040174,14
RTS0040175,15
RTS0040176,13
RTS0040177,14
RTS0040178,16
RTS0040179,11
RTS0040180,11
RTS0040181,24
RTS0040182,18
RTS0040183,11
RTS0040184,11
RTS0040185,11
RTS0040186,24
RTS0040187,10
RTS0040188,11
RTS0040189,12
RTS0040190,8
RTS0040191,11
RTS0040192,11
RTS0040193,15
RTS0040194,17
RTS0040195,12
RTS0040196,15
RTS0040197,5
RTS0040198,15
RTS0040199,9
RTS0040200,16
RTS0040201,21
RTS0040202,10
RTS0040203,13
RTS0040204,14
RTS0040205,15
RTS0040206,8
RTS0040207,15
RTS0040208,22
RTS0040209,22
RTS0040210,21
RTS0040211,22
RTS0040212,19
RTS0040213,10
RTS0040214,13
RTS0040215,31
RTS0040216,15
RTS0040217,15
RTS0040218,18
RTS0040219,18
RTS0040220,5
RTS0040221,11
RTS0040222,13
RTS0040223,15
RTS0040224,9
RTS0040225,9
RTS0040226,13
RTS0040227,6
RTS0040228,16
RTS0040229,15
RTS0040230,14
RTS0040231,10
RTS0040232,12
RTS0040233,12
RTS0040234,9
RTS0040235,14
RTS0040236,11
RTS0040237,21
RTS0040238,13
RTS0040239,16
RTS0040240,18
RTS0040241,12
RTS0040242,18
RTS0040243,14
RTS0040244,12
RTS0040245,22
RTS0040246,18
RTS0040247,16
RTS0040248,9
RTS0040249,12
RTS0040250,12
RTS0040251,10
RTS0040252,13
RTS0040253,11
RTS0040254,10
RTS0040255,11
RTS0040256,14
RTS0040257,13
RTS0040258,20
RTS0040259,12
RTS0040260,11
RTS0040261,11
RTS0040262,12
RTS0040263,14
RTS0040264,17
RTS0040265,17
RTS0040266,6
RTS0040267,19
RTS0040268,12
RTS0040269,9
RTS0040270,19
RTS0040271,19
RTS0040272,18
RTS0040273,17
RTS0040274,19
RTS0040275,15
RTS0040276,11
RTS0040277,24
RTS0040278,29
RTS0040279,16
RTS0040280,22
RTS0040281,11
RTS0040282,22
RTS0040283,22
RTS0040284,18
RTS0040285,16
RTS0040286,17
RTS0040287,12
RTS0040288,14
RTS0040289,7
RTS0040290,20
RTS0040291,12
RTS0040292,12
RTS0040293,8
RTS0040294,19
RTS0040295,9
RTS0040296,7
RTS0040297,13
RTS0040298,13
RTS0040299,11
RTS0040300,17
RTS0040301,12
RTS0040302,5
RTS0040303,11
RTS0040304,9
RTS0040305,17
RTS0040306,14
RTS0040307,12
RTS0040308,18
RTS0040309,20
RTS0040310,15
RTS0040311,12
RTS0040312,15
RTS0040313,17
RTS0040314,14
RTS0040315,13
RTS0040316,18
RTS0040317,20
RTS0040318,12
RTS0040319,26
RTS0040320,17
RTS0040321,13
RTS0040322,21
RTS0040323,13
RTS0040324,15
RTS0040325,21
RTS0040326,15
RTS0040327,19
RTS0040328,15
RTS0040329,16
RTS0040330,15
RTS0040331,22
RTS0040332,14
RTS0040333,20
RTS0040334,13
RTS0040335,20
RTS0040336,13
RTS0040337,26
RTS0040338,8
RTS0040339,8
RTS0040340,14
RTS0040341,23
RTS0040342,11
RTS0040343,7
RTS0040344,14
RTS0040345,15
RTS0040346,13
RTS0040347,19
RTS0040348,18
RTS0040349,21
RTS0040350,20
RTS0040351,13
RTS0040352,23
RTS0040353,22
RTS0040354,12
RTS0040355,13
RTS0040356,23
RTS0040357,27
RTS0040358,11
RTS0040359,23
RTS0040360,17
RTS0040361,13
RTS0040363,9
RTS0040364,9
RTS0040365,25
RTS0040366,16
RTS0040367,14
RTS0040368,17
RTS0040369,20
RTS0040370,15
RTS0040371,10
RTS0040372,21
RTS0040373,27
RTS0040374,11
RTS0040375,8
RTS0040376,27
RTS0040377,14
RTS0040378,22
RTS0040379,25
RTS0040380,21
RTS0040381,13
RTS0040382,13
RTS0040383,9
RTS0040384,18
RTS0040385,12
RTS0040386,15
RTS0040387,15
RTS0040388,19
RTS0040389,7
RTS0040390,13
RTS0040391,13
RTS0040392,35
RTS0040393,24
RTS0040394,21
RTS0040395,21
RTS0040396,10
RTS0040397,14
RTS0040398,19
RTS0040399,22
RTS0040400,17
RTS0040401,17
RTS0040402,17
RTS0040403,13
RTS0040404,16
RTS0040405,14
RTS0040406,16
RTS0040407,15
RTS0040408,14
RTS0040409,14
RTS0040410,7
RTS0040411,13
RTS0040412,10
RTS0040413,17
RTS0040414,21
RTS0040415,15
RTS0040416,30
RTS0040417,18
RTS0040418,12
RTS0040419,42
RTS0040420,27
RTS0040421,17
RTS0040422,21
RTS0040423,11
RTS0040424,12
RTS0040425,6
RTS0040426,13
RTS0040428,20
RTS0040429,17
RTS0040430,17
RTS0040431,18
RTS0040432,15
RTS0040433,18
RTS0040434,15
RTS0040435,18
RTS0040436,16
RTS0040437,23
RTS0040438,43
RTS0040439,44
RTS0040440,26
RTS0040441,21
RTS0040442,13
RTS0040443,11
RTS0040444,17
RTS0040445,22
RTS0040446,19
RTS0040447,16
RTS0040448,9
RTS0040449,18
RTS0040450,11
RTS0040451,20
RTS0040452,21
RTS0040453,20
RTS0040454,23
RTS0040455,24
RTS0040456,19
RTS0040457,15
RTS0040458,8
RTS0040459,20
RTS0040460,17
RTS0040461,15
RTS0040462,13
RTS0040463,12
RTS0040464,15
RTS0040465,16
RTS0040466,10
RTS0040467,12
RTS0040468,12
RTS0040469,15
RTS0040470,14
RTS0040471,20
RTS0040472,8
RTS0040473,10
RTS0040474,13
RTS0040475,10
RTS0040476,14
RTS0040477,21
RTS0040478,17
RTS0040479,13
RTS0040480,19
RTS0040481,17
RTS0040482,26
RTS0040483,16
RTS0040484,21
RTS0040485,22
RTS0040486,21
RTS0040487,11
RTS0040488,13
RTS0040489,17
RTS0040490,17
RTS0040491,9
RTS0040492,19
RTS0040493,10
RTS0040494,24
RTS0040495,14
RTS0040496,11
RTS0040497,17
RTS0040498,12
RTS0040499,16
RTS0040500,17
RTS0040501,19
RTS0040502,14
RTS0040503,14
RTS0040504,22
RTS0040505,11
RTS0040506,15
RTS0040507,13
RTS0040508,14
RTS0040509,8
RTS0040510,14
RTS0040511,11
RTS0040512,16
RTS0040513,19
RTS0040514,17
RTS0040515,21
RTS0040516,12
RTS0040517,12
RTS0040518,22
RTS0040519,8
RTS0040520,11
RTS0040521,11
RTS0040522,8
RTS0040523,11
RTS0040524,13
RTS0040525,12
RTS0040526,14
RTS0040527,16
RTS0040528,16
RTS0040529,14
RTS0040530,16
RTS0040531,7
RTS0040532,14
RTS0040533,9
RTS0040534,15
RTS0040535,8
RTS0040536,10
RTS0040537,21
RTS0040538,15
RTS0040539,10
RTS0040540,14
RTS0040541,18
RTS0040542,16
RTS0040543,24
RTS0040544,15
RTS0040545,8
RTS0040546,6
RTS0040547,9
RTS0040548,14
RTS0040549,11
RTS0040550,17
RTS0040551,5
RTS0040552,13
RTS0040553,23
RTS0040554,10
RTS0040555,14
RTS0040556,15
RTS0040557,10
RTS0040558,6
RTS0040559,12
RTS0040560,10
RTS0040561,18
RTS0040562,10
RTS0040563,10
RTS0040564,10
RTS0040565,20
RTS0040566,12
RTS0040567,17
RTS0040568,17
RTS0040569,15
RTS0040570,14
RTS0040571,17
RTS0040572,8
RTS0040573,15
RTS0040574,22
RTS0040575,19
RTS0040576,15
RTS0040577,11
RTS0040578,7
RTS0040579,6
RTS0040580,12
RTS0040581,18
RTS0040582,19
RTS0040583,18
RTS0040584,11
RTS0040585,16
RTS0040586,16
RTS0040587,14
RTS0040588,18
RTS0040589,10
RTS0040590,20
RTS0040591,14
RTS0040592,10
RTS0040593,8
RTS0040594,9
RTS0040595,28
RTS0040596,19
RTS0040597,13
RTS0040598,12
RTS0040599,10
RTS0040600,22
RTS0040601,18
RTS0040602,15
RTS0040603,20
RTS0040604,24
RTS0040605,18
RTS0040606,12
RTS0040607,20
RTS0040608,20
RTS0040609,11
RTS0040610,13
RTS0040611,16
RTS0040612,12
RTS0040613,12
RTS0040614,18
RTS0040615,16
RTS0040616,5
RTS0040617,13
RTS0040618,10
RTS0040619,20
RTS0040620,15
RTS0040621,18
RTS0040622,16
RTS0040623,16
RTS0040624,16
RTS0040625,12
RTS0040626,9
RTS0040627,10
RTS0040628,18
RTS0040629,12
RTS0040630,14
RTS0040631,22
RTS0040632,22
RTS0040633,21
RTS0040634,19
RTS0040635,14
RTS0040636,13
RTS0040637,17
RTS0040638,16
RTS0040639,17
RTS0040640,16
RTS0040641,12
RTS0040642,18
RTS0040643,11
RTS0040644,22
RTS0040645,17
RTS0040646,14
RTS0040647,11
RTS0040648,22
RTS0040649,21
RTS0040650,18
RTS0040651,18
RTS0040652,18
RTS0040653,12
RTS0040654,16
RTS0040655,12
RTS0040656,11
RTS0040657,20
RTS0040658,13
RTS0040659,24
RTS0040660,12
RTS0040661,17
RTS0040662,10
RTS0040663,15
RTS0040664,21
RTS0040665,18
RTS0040666,22
RTS0040667,17
RTS0040668,8
RTS0040669,13
RTS0040670,10
RTS0040671,9
RTS0040672,10
RTS0040673,11
RTS0040674,14
RTS0040675,16
RTS0040676,117
RTS0040677,51
RTS0040678,361
RTS0040679,116
RTS0040680,468
RTS0040681,36
RTS0040682,34
RTS0040683,89
RTS0040684,82
RTS0040685,37
RTS0040686,20
RTS0040687,23
RTS0040688,11
RTS0040689,16
RTS0040690,14
RTS0040691,17
RTS0040692,8
RTS0040693,21
RTS0040694,21
RTS0040695,15
RTS0040696,15
RTS0040697,18
RTS0040698,6
RTS0040699,16
RTS0040700,18
RTS0040701,36
RTS0040702,218
RTS0040703,164
RTS0040704,157
RTS0040705,168
RTS0040706,9
RTS0040707,12
RTS0040708,5
RTS0040709,10
RTS0040710,8
RTS0040711,16
RTS0040712,8
RTS0040713,18
RTS0040714,5
RTS0040715,22
RTS0040716,9
RTS0040717,6
RTS0040718,7
RTS0040719,8
RTS0040720,11
RTS0040721,6
RTS0040722,6
RTS0040723,8
RTS0040724,17
RTS0040725,9
RTS0040726,25
RTS0040727,20
RTS0040728,26
RTS0040729,33
RTS0040730,14
RTS0040731,25
RTS0040732,18
RTS0040733,14
RTS0040734,19
RTS0040735,19
RTS0040736,122
RTS0040737,63
RTS0040738,62
RTS0040739,108
RTS0040740,85
RTS0040741,16
RTS0040742,18
RTS0040743,18
RTS0040744,14
RTS0040745,17
RTS0040746,24
RTS0040747,22
RTS0040748,22
RTS0040749,12
RTS0040750,25
RTS0040751,16
RTS0040752,22
RTS0040753,18
RTS0040754,15
RTS0040755,12
RTS0040756,11
RTS0040757,15
RTS0040758,15
RTS0040759,13
RTS0040760,26
RTS0040761,15
RTS0040762,22
RTS0040763,8
RTS0040764,15
RTS0040765,24
RTS0040766,15
RTS0040767,12
RTS0040768,8
RTS0040769,23
RTS0040770,19
RTS0040771,15
RTS0040772,9
RTS0040773,20
RTS0040774,19
RTS0040775,20
RTS0040776,8
RTS0040777,21
RTS0040778,18
RTS0040779,19
RTS0040780,18
RTS0040781,11
RTS0040782,20
RTS0040783,16
RTS0040784,19
RTS0040785,20
RTS0040786,17
RTS0040787,18
RTS0040788,9
RTS0040789,16
RTS0040790,18
RTS0040791,15
RTS0040792,13
RTS0040793,9
RTS0040794,11
RTS0040795,16
RTS0040796,22
RTS0040797,16
RTS0040798,16
RTS0040799,15
RTS0040800,9
RTS0040801,15
RTS0040802,16
RTS0040803,21
RTS0040804,12
RTS0040805,5
RTS0040806,11
RTS0040807,8
RTS0040808,16
RTS0040809,25
RTS0040810,12
RTS0040811,16
RTS0040812,23
RTS0040813,12
RTS0040814,12
RTS0040815,14
RTS0040816,15
RTS0040817,16
RTS0040818,16
RTS0040819,14
RTS0040820,14
RTS0040821,12
RTS0040822,15
RTS0040823,11
RTS0040824,10
RTS0040825,21
RTS0040826,28
RTS0040827,23
RTS0040828,27
RTS0040830,16
RTS0040831,15
RTS0040832,17
RTS0040833,16
RTS0040834,6
RTS0040836,31
RTS0040837,15
RTS0040838,22
RTS0040839,17
RTS0040840,16
RTS0040841,10
RTS0040842,20
RTS0040843,19
RTS0040844,13
RTS0040845,20
RTS0040846,20
RTS0040847,18
RTS0040848,14
RTS0040849,26
RTS0040850,16
RTS0040851,14
RTS0040852,8
RTS0040853,16
RTS0040854,16
RTS0040855,22
RTS0040856,16
RTS0040857,19
RTS0040858,18
RTS0040859,12
RTS0040860,12
RTS0040861,23
RTS0040862,16
RTS0040863,15
RTS0040864,19
RTS0040865,12
RTS0040866,9
RTS0040867,8
RTS0040868,14
RTS0040869,16
RTS0040870,7
RTS0040871,10
RTS0040872,13
RTS0040873,15
RTS0040874,17
RTS0040875,11
RTS0040876,19
RTS0040877,20
RTS0040878,16
RTS0040879,11
RTS0040880,20
RTS0040881,15
RTS0040882,12
RTS0040883,9
RTS0040884,22
RTS0040885,14
RTS0040886,17
RTS0040887,6
RTS0040888,18
RTS0040889,24
RTS0040890,21
RTS0040891,11
RTS0040892,25
RTS0040893,5
RTS0040894,14
RTS0040895,9
RTS0040896,16
RTS0040897,9
RTS0040898,14
RTS0040899,13
RTS0040900,10
RTS0040901,18
RTS0040902,19
RTS0040903,15
RTS0040904,16
RTS0040905,16
RTS0040906,13
RTS0040907,13
RTS0040908,9
RTS0040909,16
RTS0040910,8
RTS0040911,19
RTS0040912,13
RTS0040913,11
RTS0040914,10
RTS0040915,12
RTS0040916,18
RTS0040917,11
RTS0040918,18
RTS0040919,6
RTS0040920,20
RTS0040921,18
RTS0040922,13
RTS0040923,16
RTS0040924,17
RTS0040925,14
RTS0040926,13
RTS0040927,8
RTS0040928,4
RTS0040929,15
RTS0040930,14
RTS0040931,10
RTS0040932,13
RTS0040933,11
RTS0040934,9
RTS0040935,12
RTS0040936,13
RTS0040937,13
RTS0040938,10
RTS0040939,26
RTS0040940,19
RTS0040941,24
RTS0040942,16
RTS0040943,9
RTS0040944,28
RTS0040945,18
RTS0040946,17
RTS0040947,22
RTS0040948,22
RTS0040949,15
RTS0040950,16
RTS0040951,16
RTS0040952,13
RTS0040953,8
RTS0040954,10
RTS0040955,21
RTS0040956,11
RTS0040957,15
RTS0040958,15
RTS0040959,13
RTS0040960,18
RTS0040961,18
RTS0040962,10
RTS0040963,20
RTS0040964,11
RTS0040965,11
RTS0040966,17
RTS0040967,21
RTS0040968,24
RTS0040969,10
RTS0040970,18
RTS0040971,22
RTS0040972,20
RTS0040973,18
RTS0040974,19
RTS0040975,13
RTS0040976,14
RTS0040977,13
RTS0040978,11
RTS0040979,16
RTS0040980,15
RTS0040981,12
RTS0040982,11
RTS0040983,23
RTS0040984,18
RTS0040985,10
RTS0040986,24
RTS0040987,24
RTS0040988,18
RTS0040989,18
RTS0040990,12
RTS0040991,16
RTS0040992,10
RTS0040993,16
RTS0040994,23
RTS0040995,15
RTS0040996,9
RTS0040997,24
RTS0040998,13
RTS0040999,17
RTS0041000,17
RTS0041001,10
RTS0041002,12
RTS0041003,10
RTS0041004,13
RTS0041005,17
RTS0041006,21
RTS0041007,17
RTS0041008,17
RTS0041009,12
RTS0041010,21
RTS0041011,13
RTS0041012,16
RTS0041013,16
RTS0041014,10
RTS0041015,15
RTS0041016,17
RTS0041017,13
RTS0041018,20
RTS0041019,10
RTS0041020,11
RTS0041021,18
RTS0041022,17
RTS0041023,19
RTS0041024,18
RTS0041025,9
RTS0041026,19
RTS0041027,12
RTS0041028,21
RTS0041029,12
RTS0041030,18
RTS0041031,19
RTS0041032,15
RTS0041033,10
RTS0041034,18
RTS0041035,19
RTS0041036,11
RTS0041037,15
RTS0041038,15
RTS0041039,13
RTS0041040,17
RTS0041041,11
RTS0041042,11
RTS0041043,12
RTS0041044,14
RTS0041045,15
RTS0041046,12
RTS0041047,25
RTS0041048,16
RTS0041049,23
RTS0041050,34
RTS0041051,22
RTS0041052,12
RTS0041053,14
RTS0041054,16
RTS0041055,11
RTS0041056,18
RTS0041057,9
RTS0041058,15
RTS0041059,14
RTS0041060,33
RTS0041061,28
RTS0041062,12
RTS0041063,23
RTS0041064,9
RTS0041066,13
RTS0041067,7
RTS0041068,22
RTS0041069,20
RTS0041070,33
RTS0041071,7
RTS0041072,8
RTS0041073,16
RTS0041074,13
RTS0041075,19
RTS0041076,18
RTS0041077,17
RTS0041078,18
RTS0041079,11
RTS0041080,16
RTS0041081,18
RTS0041082,9
RTS0041083,12
RTS0041084,14
RTS0041085,16
RTS0041086,16
RTS0041087,17
RTS0041088,11
RTS0041089,18
RTS0041090,16
RTS0041091,23
RTS0041092,22
RTS0041093,16
RTS0041094,16
RTS0041095,14
RTS0041096,12
RTS0041097,10
RTS0041098,12
RTS0041099,15
RTS0041100,12
RTS0041101,22
RTS0041102,14
RTS0041103,15
RTS0041104,14
RTS0041105,14
RTS0041106,22
RTS0041107,16
RTS0041108,20
RTS0041109,15
RTS0041110,14
RTS0041111,10
RTS0041112,11
RTS0041113,18
RTS0041114,25
RTS0041115,18
RTS0041116,17
RTS0041117,19
RTS0041118,16
RTS0041119,18
RTS0041120,14
RTS0041121,9
RTS0041122,29
RTS0041123,16
RTS0041124,14
RTS0041125,14
RTS0041126,22
RTS0041127,21
RTS0041128,18
RTS0041129,10
RTS0041130,11
RTS0041131,17
RTS0041132,24
RTS0041133,26
RTS0041134,28
RTS0041135,21
RTS0041136,13
RTS0041137,20
RTS0041138,13
RTS0041139,22
RTS0041140,9
RTS0041141,12
RTS0041142,18
RTS0041143,8
RTS0041144,12
RTS0041145,23
RTS0041146,9
RTS0041147,12
RTS0041148,11
RTS0041149,15
RTS0041150,14
RTS0041151,339
RTS0041152,16
RTS0041153,10
RTS0041154,10
RTS0041155,14
RTS0041156,20
RTS0041157,17
RTS0041158,11
RTS0041159,20
RTS0041160,15
RTS0041161,20
RTS0041162,15
RTS0041163,18
RTS0041164,12
RTS0041165,9
RTS0041166,10
RTS0041167,22
RTS0041168,27
RTS0041169,18
RTS0041170,16
RTS0041171,18
RTS0041172,25
RTS0041173,13
RTS0041174,17
RTS0041175,20
RTS0041176,20
RTS0041177,25
RTS0041178,12
RTS0041179,14
RTS0041180,13
RTS0041181,24
RTS0041182,20
RTS0041183,9
RTS0041184,20
RTS0041185,15
RTS0041186,19
RTS0041187,21
RTS0041188,10
RTS0041189,14
RTS0041190,18
RTS0041191,23
RTS0041192,20
RTS0041193,12
RTS0041194,9
RTS0041195,16
RTS0041196,19
RTS0041197,15
RTS0041198,20
RTS0041199,13
RTS0041200,12
RTS0041201,24
RTS0041202,14
RTS0041203,25
RTS0041204,19
RTS0041205,14
RTS0041206,12
RTS0041207,22
RTS0041208,17
RTS0041209,15
RTS0041210,8
RTS0041211,16
RTS0041212,13
RTS0041213,16
RTS0041214,12
RTS0041215,16
RTS0041216,17
RTS0041217,20
RTS0041218,11
RTS0041219,12
RTS0041220,20
RTS0041221,22
RTS0041222,13
RTS0041223,9
RTS0041224,16
RTS0041225,17
RTS0041226,11
RTS0041227,14
RTS0041228,7
RTS0041229,20
RTS0041230,16
RTS0041231,19
RTS0041232,13
RTS0041233,25
RTS0041234,26
RTS0041235,11
RTS0041236,11
RTS0041237,7
RTS0041238,12
RTS0041239,12
RTS0041240,19
RTS0041241,20
RTS0041242,25
RTS0041243,11
RTS0041244,15
RTS0041246,16
RTS0041247,19
RTS0041248,16
RTS0041249,15
RTS0041250,14
RTS0041251,20
RTS0041252,18
RTS0041253,19
RTS0041254,10
RTS0041255,14
RTS0041256,17
RTS0041257,14
RTS0041258,15
RTS0041259,15
RTS0041260,18
RTS0041261,20
RTS0041262,23
RTS0041263,16
RTS0041265,17
RTS0041266,18
RTS0041267,12
RTS0041268,16
RTS0041269,18
RTS0041270,19
RTS0041271,17
RTS0041272,21
RTS0041273,19
RTS0041274,12
RTS0041275,15
RTS0041276,19
RTS0041277,15
RTS0041278,23
RTS0041279,22
RTS0041280,15
RTS0041281,21
RTS0041282,13
RTS0041283,8
RTS0041284,19
RTS0041285,10
RTS0041286,12
RTS0041287,14
RTS0041288,12
RTS0041289,14
RTS0041290,11
RTS0041291,14
RTS0041292,17
RTS0041293,9
RTS0041294,14
RTS0041295,15
RTS0041296,13
RTS0041297,20
RTS0041298,10
RTS0041299,16
RTS0041300,18
RTS0041301,15
RTS0041302,12
RTS0041303,20
RTS0041304,15
RTS0041305,14
RTS0041306,21
RTS0041307,7
RTS0041308,11
RTS0041309,11
RTS0041310,8
RTS0041311,13
RTS0041312,15
RTS0041313,17
RTS0041314,21
RTS0041315,18
RTS0041316,11
RTS0041317,11
RTS0041318,18
RTS0041319,14
RTS0041320,18
RTS0041321,21
RTS0041322,5
RTS0041323,11
RTS0041324,22
RTS0041325,16
RTS0041326,13
RTS0041327,20
RTS0041328,19
RTS0041329,17
RTS0041330,16
RTS0041331,20
RTS0041332,18
RTS0041333,16
RTS0041334,9
RTS0041335,15
RTS0041346,19
RTS0041347,17
RTS0041348,14
RTS0041349,26
RTS0041350,31
RTS0041351,13
RTS0041352,16
RTS0041353,16
RTS0041354,12
RTS0041355,12
RTS0041356,17
RTS0041357,13
RTS0041358,15
RTS0041359,12
RTS0041360,12
RTS0041361,12
RTS0041362,23
RTS0041363,16
RTS0041364,24
RTS0041365,18
RTS0041366,9
RTS0041367,16
RTS0041368,24
RTS0041369,14
RTS0041370,11
RTS0041371,21
RTS0041372,15
RTS0041373,13
RTS0041374,13
RTS0041375,20
RTS0041376,42
RTS0041377,20
RTS0041378,13
RTS0041379,13
RTS0041380,12
RTS0041381,18
RTS0041382,12
RTS0041383,14
RTS0041384,16
RTS0041385,21
RTS0041386,9
RTS0041387,6
RTS0041388,14
RTS0041389,18
RTS0041390,16
RTS0041391,21
RTS0041392,13
RTS0041393,13
RTS0041394,16
RTS0041395,13
RTS0041396,15
RTS0041397,7
RTS0041398,18
RTS0041399,9
RTS0041400,21
RTS0041401,13
RTS0041402,26
RTS0041403,10
RTS0041404,8
RTS0041405,19
RTS0041406,16
RTS0041407,17
RTS0041408,12
RTS0041409,19
RTS0041410,17
RTS0041411,12
RTS0041412,14
RTS0041413,12
RTS0041414,17
RTS0041415,15
RTS0041416,8
RTS0041417,7
RTS0041418,16
RTS0041419,20
RTS0041420,15
RTS0041421,12
RTS0041422,20
RTS0041423,22
RTS0041424,16
RTS0041425,16
RTS0041426,18
RTS0041427,19
RTS0041428,16
RTS0041429,25
RTS0041430,21
RTS0041431,19
RTS0041432,11
RTS0041433,11
RTS0041434,14
RTS0041435,16
RTS0041436,16
RTS0041437,6
RTS0041438,16
RTS0041439,27
RTS0041440,11
RTS0041441,20
RTS0041442,14
RTS0041443,19
RTS0041444,20
RTS0041445,11
RTS0041446,11
RTS0041447,12
RTS0041448,11
RTS0041449,17
RTS0041450,18
RTS0041451,17
RTS0041452,26
RTS0041453,25
RTS0041454,13
RTS0041455,16
RTS0041456,17
RTS0041457,10
RTS0041458,15
RTS0041459,20
RTS0041460,9
RTS0041461,13
RTS0041462,15
RTS0041463,13
RTS0041464,12
RTS0041465,18
RTS0041466,26
RTS0041467,29
RTS0041468,24
RTS0041469,17
RTS0041470,38
RTS0041471,19
RTS0041472,14
RTS0041473,14
RTS0041474,13
RTS0041475,18
RTS0041476,12
RTS0041477,14
RTS0041478,11
RTS0041479,19
RTS0041480,14
RTS0041481,13
RTS0041482,11
RTS0041483,7
RTS0041484,7
RTS0041485,17
RTS0041486,12
RTS0041487,21
RTS0041488,25
RTS0041489,15
RTS0041490,12
RTS0041491,21
RTS0041492,14
RTS0041493,18
RTS0041494,10
RTS0041495,5
RTS0041496,10
RTS0041497,26
RTS0041498,24
RTS0041499,26
RTS0041500,14
RTS0041501,24
RTS0041502,11
RTS0041503,18
RTS0041504,12
RTS0041505,19
RTS0041506,11
RTS0041507,11
RTS0041508,15
RTS0041509,12
RTS0041510,22
RTS0041511,17
RTS0041512,10
RTS0041513,18
RTS0041514,22
RTS0041515,15
RTS0041516,13
RTS0041517,17
RTS0041518,19
RTS0041519,12
RTS0041520,16
RTS0041521,10
RTS0041522,11
RTS0041523,17
RTS0041524,12
RTS0041525,12
RTS0041526,13
RTS0041527,17
RTS0041528,18
RTS0041529,8
RTS0041530,20
RTS0041531,14
RTS0041532,17
RTS0041533,8
RTS0041534,12
RTS0041535,14
RTS0041536,16
RTS0041537,9
RTS0041538,13
RTS0041540,12
RTS0041541,9
RTS0041542,8
RTS0041543,10
RTS0041544,16
RTS0041545,12
RTS0041546,11
RTS0041547,13
RTS0041548,17
RTS0041549,16
RTS0041550,15
RTS0041551,24
RTS0041552,22
RTS0041553,16
RTS0041554,15
RTS0041555,12
RTS0041556,16
RTS0041557,12
RTS0041558,16
RTS0041559,21
RTS0041560,6
RTS0041561,19
RTS0041562,32
RTS0041563,18
RTS0041564,10
RTS0041565,15
RTS0041566,17
RTS0041567,25
RTS0041568,20
RTS0041569,11
RTS0041570,16
RTS0041571,13
RTS0041572,8
RTS0041573,10
RTS0041574,19
RTS0041575,17
RTS0041576,11
RTS0041577,11
RTS0041578,13
RTS0041579,8
RTS0041580,21
RTS0041581,15
RTS0041582,27
RTS0041583,11
RTS0041584,8
RTS0041585,8
RTS0041586,18
RTS0041587,15
RTS0041588,18
RTS0041589,22
RTS0041590,15
RTS0041591,19
RTS0041592,14
RTS0041593,18
RTS0041594,12
RTS0041595,8
RTS0041596,20
RTS0041597,14
RTS0041598,22
RTS0041599,5
RTS0041600,17
RTS0041601,8
RTS0041602,16
RTS0041603,8
RTS0041604,8
RTS0041605,19
RTS0041606,16
RTS0041607,19
RTS0041608,12
RTS0041609,20
RTS0041610,11
RTS0041611,13
RTS0041612,13
RTS0041613,18
RTS0041614,16
RTS0041615,11
RTS0041616,17
RTS0041617,15
RTS0041618,9
RTS0041619,18
RTS0041620,29
RTS0041621,15
RTS0041622,11
RTS0041623,7
RTS0041624,8
RTS0041625,19
RTS0041626,13
RTS0041627,17
RTS0041628,14
RTS0041629,23
RTS0041630,13
RTS0041631,22
RTS0041632,12
RTS0041633,18
RTS0041634,27
RTS0041635,20
RTS0041636,19
RTS0041637,17
RTS0041638,18
RTS0041639,20
RTS0041640,11
RTS0041641,16
RTS0041642,22
RTS0041643,25
RTS0041644,17
RTS0041645,8
RTS0041646,17
RTS0041647,21
RTS0041648,17
RTS0041649,16
RTS0041650,20
RTS0041651,16
RTS0041652,16
RTS0041653,16
RTS0041654,12
RTS0041655,17
RTS0041656,18
RTS0041657,14
RTS0041658,24
RTS0041659,13
RTS0041660,16
RTS0041661,26
RTS0041662,13
RTS0041663,14
RTS0041664,11
RTS0041665,17
RTS0041666,22
RTS0041667,11
RTS0041668,16
RTS0041669,14
RTS0041670,25
RTS0041671,12
RTS0041672,16
RTS0041673,8
RTS0041674,11
RTS0041675,17
RTS0041676,14
RTS0041677,15
RTS0041678,14
RTS0041679,19
RTS0041680,27
RTS0041681,17
RTS0041682,28
RTS0041683,20
RTS0041684,13
RTS0041685,21
RTS0041686,12
RTS0041687,6
RTS0041688,18
RTS0041689,6
RTS0041690,11
RTS0041691,33
RTS0041692,21
RTS0041693,12
RTS0041694,9
RTS0041695,17
RTS0041696,11
RTS0041697,14
RTS0041698,16
RTS0041699,14
RTS0041700,14
RTS0041701,8
RTS0041702,13
RTS0041703,13
RTS0041704,13
RTS0041705,13
RTS0041706,14
RTS0041707,13
RTS0041708,19
RTS0041709,9
RTS0041710,10
RTS0041711,12
RTS0041712,17
RTS0041713,14
RTS0041714,10
RTS0041715,18
RTS0041716,59
RTS0041717,35
RTS0041718,33
RTS0041719,27
RTS0041720,36
RTS0041721,25
RTS0041722,17
RTS0041723,19
RTS0041724,12
RTS0041725,13
RTS0041726,16
RTS0041727,12
RTS0041728,17
RTS0041729,8
RTS0041730,7
RTS0041731,15
RTS0041732,19
RTS0041733,15
RTS0041734,11
RTS0041735,15
RTS0041736,13
RTS0041737,10
RTS0041738,19
RTS0041739,17
RTS0041740,11
RTS0041741,13
RTS0041742,19
RTS0041743,20
RTS0041744,12
RTS0041745,16
RTS0041746,24
RTS0041747,18
RTS0041748,21
RTS0041749,18
RTS0041750,20
RTS0041751,7
RTS0041752,10
RTS0041753,17
RTS0041754,12
RTS0041755,9
RTS0041756,25
RTS0041757,25
RTS0041758,10
RTS0041759,13
RTS0041760,11
RTS0041761,13
RTS0041762,13
RTS0041763,11
RTS0041764,17
RTS0041765,13
RTS0041766,11
RTS0041767,12
RTS0041768,14
RTS0041769,16
RTS0041770,17
RTS0041771,13
RTS0041772,20
RTS0041773,10
RTS0041774,16
RTS0041775,14
RTS0041776,20
RTS0041777,18
RTS0041778,12
RTS0041779,20
RTS0041780,14
RTS0041781,9
RTS0041782,7
RTS0041783,9
RTS0041784,13
RTS0041785,18
RTS0041786,15
RTS0041787,20
RTS0041788,18
RTS0041789,9
RTS0041790,23
RTS0041791,10
RTS0041793,11
RTS0041794,18
RTS0041795,9
RTS0041796,16
RTS0041797,19
RTS0041798,14
RTS0041799,15
RTS0041800,10
RTS0041801,11
RTS0041802,12
RTS0041803,17
RTS0041804,18
RTS0041805,9
RTS0041806,10
RTS0041807,10
RTS0041808,20
RTS0041809,21
RTS0041810,10
RTS0041811,22
RTS0041812,28
RTS0041813,16
RTS0041814,13
RTS0041815,21
RTS0041816,20
RTS0041817,15
RTS0041818,5
RTS0041819,20
RTS0041820,18
RTS0041821,14
RTS0041822,24
RTS0041823,17
RTS0041824,18
RTS0041825,13
RTS0041826,17
RTS0041827,24
RTS0041828,17
RTS0041829,8
RTS0041830,18
RTS0041831,12
RTS0041832,15
RTS0041833,8
RTS0041834,13
RTS0041835,14
RTS0041836,12
RTS0041837,19
RTS0041838,12
RTS0041839,17
RTS0041840,9
RTS0041841,16
RTS0041842,15
RTS0041843,17
RTS0041844,16
RTS0041845,19
RTS0041846,19
RTS0041847,13
RTS0041848,12
RTS0041849,12
RTS0041850,17
RTS0041851,11
RTS0041852,23
RTS0041853,17
RTS0041854,10
RTS0041855,12
RTS0041856,14
RTS0041857,24
RTS0041858,9
RTS0041859,12
RTS0041860,13
RTS0041861,16
RTS0041862,16
RTS0041863,20
RTS0041864,18
RTS0041865,18
RTS0041866,18
RTS0041867,18
RTS0041868,21
RTS0041869,10
RTS0041870,14
RTS0041871,13
RTS0041872,20
RTS0041873,14
RTS0041874,18
RTS0041875,12
RTS0041876,12
RTS0041877,16
RTS0041878,16
RTS0041879,19
RTS0041880,21
RTS0041881,16
RTS0041882,18
RTS0041883,20
RTS0041884,14
RTS0041885,14
RTS0041886,16
RTS0041887,13
RTS0041888,24
RTS0041889,13
RTS0041890,14
RTS0041891,23
RTS0041892,23
RTS0041893,16
RTS0041894,19
RTS0041895,17
RTS0041896,14
RTS0041897,22
RTS0041898,22
RTS0041899,16
RTS0041900,15
RTS0041901,18
RTS0041902,15
RTS0041903,16
RTS0041904,15
RTS0041905,21
RTS0041906,71
RTS0041907,9
RTS0041908,25
RTS0041909,26
RTS0041910,18
RTS0041911,19
RTS0041912,13
RTS0041913,18
RTS0041914,14
RTS0041915,14
RTS0041916,23
RTS0041917,28
RTS0041918,37
RTS0041919,81
RTS0041920,59
RTS0041922,19
RTS0041923,9
RTS0041924,16
RTS0041925,22
RTS0041926,15
RTS0041927,14
RTS0041928,19
RTS0041929,10
RTS0041930,17
RTS0041931,13
RTS0041932,22
RTS0041933,17
RTS0041934,11
RTS0041935,11
RTS0041936,14
RTS0041937,23
RTS0041938,22
RTS0041939,20
RTS0041940,6
RTS0041941,18
RTS0041942,16
RTS0041943,10
RTS0041944,16
RTS0041945,14
RTS0041946,26
RTS0041947,16
RTS0041948,16
RTS0041949,15
RTS0041950,16
RTS0041951,19
RTS0041952,13
RTS0041953,14
RTS0041954,20
RTS0041955,22
RTS0041956,14
RTS0041957,19
RTS0041958,13
RTS0041959,10
RTS0041960,11
RTS0041961,7
RTS0041962,18
RTS0041963,14
RTS0041964,30
RTS0041965,21
RTS0041966,16
RTS0041967,25
RTS0041968,12
RTS0041969,12
RTS0041971,15
RTS0041972,17
RTS0041973,20
RTS0041974,7
RTS0041975,16
RTS0041976,10
RTS0041977,20
RTS0041978,19
RTS0041979,11
RTS0041980,20
RTS0041981,37
RTS0041982,33
RTS0041983,54
RTS0041984,23
RTS0041985,62
RTS0041986,27
RTS0041987,31
RTS0041988,26
RTS0041989,12
RTS0041990,16
RTS0041991,28
RTS0041992,9
RTS0041993,17
RTS0041994,21
RTS0041995,21
RTS0041996,10
RTS0041997,20
RTS0041998,17
RTS0041999,20
RTS0042000,11
RTS0042001,17
RTS0042002,4
RTS0042003,23
RTS0042004,14
RTS0042005,20
RTS0042006,11
RTS0042007,33
RTS0042008,13
RTS0042009,28
RTS0042010,24
RTS0042011,16
RTS0042012,16
RTS0042013,21
RTS0042014,16
RTS0042015,12
RTS0042016,9
RTS0042017,11
RTS0042018,20
RTS0042019,18
RTS0042020,14
RTS0042021,16
RTS0042022,14
RTS0042023,15
RTS0042024,21
RTS0042025,14
RTS0042026,21
RTS0042027,15
RTS0042028,11
RTS0042029,11
RTS0042030,12
RTS0042031,20
RTS0042032,19
RTS0042033,13
RTS0042034,15
RTS0042035,20
RTS0042036,23
RTS0042037,22
RTS0042038,14
RTS0042039,18
RTS0042040,16
RTS0042041,11
RTS0042042,14
RTS0042043,17
RTS0042044,24
RTS0042045,15
RTS0042046,15
RTS0042047,13
RTS0042048,10
RTS0042049,11
RTS0042050,15
RTS0042051,15
RTS0042052,24
RTS0042053,14
RTS0042054,11
RTS0042055,17
RTS0042056,12
RTS0042057,9
RTS0042058,16
RTS0042059,16
RTS0042060,11
RTS0042061,20
RTS0042062,20
RTS0042063,16
RTS0042064,12
RTS0042065,12
RTS0042066,27
RTS0042067,26
RTS0042068,20
RTS0042069,16
RTS0042071,22
RTS0042072,15
RTS0042073,9
RTS0042074,22
RTS0042075,17
RTS0042076,13
RTS0042077,14
RTS0042078,9
RTS0042079,15
RTS0042080,10
RTS0042081,15
RTS0042082,24
RTS0042083,15
RTS0042084,23
RTS0042085,12
RTS0042086,11
RTS0042087,13
RTS0042088,16
RTS0042089,13
RTS0042090,22
RTS0042091,20
RTS0042092,15
RTS0042093,10
RTS0042094,14
RTS0042095,13
RTS0042096,23
RTS0042097,16
RTS0042098,17
RTS0042099,18
RTS0042100,18
RTS0042101,27
RTS0042102,12
RTS0042103,18
RTS0042104,12
RTS0042105,17
RTS0042106,19
RTS0042107,11
RTS0042108,15
RTS0042109,15
RTS0042110,8
RTS0042111,25
RTS0042112,11
RTS0042113,15
RTS0042114,9
RTS0042115,14
RTS0042116,12
RTS0042117,20
RTS0042118,12
RTS0042119,12
RTS0042120,22
RTS0042121,15
RTS0042122,15
RTS0042123,12
RTS0042124,7
RTS0042125,22
RTS0042126,15
RTS0042127,18
RTS0042128,12
RTS0042129,12
RTS0042130,15
RTS0042131,14
RTS0042132,14
RTS0042133,20
RTS0042134,13
RTS0042135,20
RTS0042136,16
RTS0042137,16
RTS0042138,17
RTS0042139,17
RTS0042140,18
RTS0042141,12
RTS0042142,14
RTS0042143,19
RTS0042144,19
RTS0042145,10
RTS0042146,15
RTS0042147,18
RTS0042148,16
RTS0042149,15
RTS0042150,15
RTS0042151,10
RTS0042152,18
RTS0042153,19
RTS0042154,11
RTS0042155,14
RTS0042156,11
RTS0042157,13
RTS0042158,11
RTS0042159,12
RTS0042160,13
RTS0042161,16
RTS0042162,13
RTS0042163,17
RTS0042164,13
RTS0042165,19
RTS0042166,15
RTS0042167,21
RTS0042168,19
RTS0042169,19
RTS0042170,25
RTS0042171,22
RTS0042172,22
RTS0042173,22
RTS0042174,15
RTS0042175,17
RTS0042176,18
RTS0042177,15
RTS0042178,19
RTS0042179,15
RTS0042180,18
RTS0042181,11
RTS0042182,17
RTS0042183,17
RTS0042184,12
RTS0042185,16
RTS0042186,16
RTS0042187,16
RTS0042188,17
RTS0042189,10
RTS0042190,14
RTS0042191,35
RTS0042192,23
RTS0042193,16
RTS0042194,22
RTS0042195,9
RTS0042196,12
RTS0042197,19
RTS0042198,12
RTS0042199,23
RTS0042200,15
RTS0042201,11
RTS0042202,14
RTS0042203,12
RTS0042204,16
RTS0042205,11
RTS0042206,21
RTS0042207,14
RTS0042208,15
RTS0042209,7
RTS0042210,18
RTS0042211,11
RTS0042212,12
RTS0042213,12
RTS0042214,15
RTS0042215,11
RTS0042216,16
RTS0042217,15
RTS0042218,24
RTS0042219,16
RTS0042220,23
RTS0042221,11
RTS0042222,9
RTS0042223,16
RTS0042224,9
RTS0042225,10
RTS0042226,24
RTS0042227,18
RTS0042228,27
RTS0042229,9
RTS0042230,14
RTS0042231,23
RTS0042232,13
RTS0042233,23
RTS0042234,19
RTS0042235,11
RTS0042236,14
RTS0042237,13
RTS0042238,10
RTS0042239,15
RTS0042240,12
RTS0042241,13
RTS0042242,8
RTS0042243,15
RTS0042244,14
RTS0042245,14
RTS0042246,26
RTS0042247,13
RTS0042248,30
RTS0042249,21
RTS0042250,12
RTS0042251,15
RTS0042252,15
RTS0042253,8
RTS0042254,16
RTS0042255,11
RTS0042256,28
RTS0042257,20
RTS0042258,11
RTS0042259,16
RTS0042260,20
RTS0042261,11
RTS0042262,17
RTS0042263,18
RTS0042264,15
RTS0042265,12
RTS0042266,18
RTS0042267,17
RTS0042268,10
RTS0042269,9
RTS0042270,9
RTS0042271,17
RTS0042272,9
RTS0042273,17
RTS0042274,16
RTS0042275,15
RTS0042276,13
RTS0042277,9
RTS0042278,8
RTS0042279,15
RTS0042280,22
RTS0042281,8
RTS0042282,12
RTS0042283,13
RTS0042284,9
RTS0042285,12
RTS0042286,18
RTS0042287,18
RTS0042288,20
RTS0042289,17
RTS0042290,24
RTS0042291,19
RTS0042292,19
RTS0042293,14
RTS0042294,14
RTS0042295,17
RTS0042296,19
RTS0042297,13
RTS0042298,16
RTS0042299,17
RTS0042300,14
RTS0042301,19
RTS0042302,8
RTS0042303,12
RTS0042304,19
RTS0042305,12
RTS0042306,18
RTS0042307,16
RTS0042308,15
RTS0042309,13
RTS0042310,13
RTS0042311,21
RTS0042312,15
RTS0042313,10
RTS0042314,11
RTS0042315,12
RTS0042316,11
RTS0042317,17
RTS0042318,13
RTS0042319,5
RTS0042320,11
RTS0042321,23
RTS0042322,25
RTS0042323,20
RTS0042324,12
RTS0042325,15
RTS0042326,12
RTS0042327,15
RTS0042328,17
RTS0042329,16
RTS0042330,16
RTS0042331,15
RTS0042332,14
RTS0042333,21
RTS0042334,21
RTS0042335,11
RTS0042336,12
RTS0042337,17
RTS0042338,18
RTS0042339,11
RTS0042340,20
RTS0042341,15
RTS0042342,18
RTS0042343,16
RTS0042344,18
RTS0042345,18
RTS0042346,14
RTS0042347,12
RTS0042348,6
RTS0042349,14
RTS0042350,16
RTS0042351,11
RTS0042352,13
RTS0042353,14
RTS0042354,15
RTS0042355,14
RTS0042356,15
RTS0042357,15
RTS0042358,8
RTS0042359,13
RTS0042360,21
RTS0042361,10
RTS0042362,13
RTS0042363,24
RTS0042364,17
RTS0042365,14
RTS0042366,13
RTS0042367,15
RTS0042368,20
RTS0042369,7
RTS0042370,23
RTS0042371,15
RTS0042372,13
RTS0042373,17
RTS0042374,10
RTS0042375,13
RTS0042376,14
RTS0042377,15
RTS0042378,8
RTS0042379,20
RTS0042380,5
RTS0042381,20
RTS0042382,16
RTS0042383,21
RTS0042384,16
RTS0042385,18
RTS0042386,18
RTS0042387,20
RTS0042388,12
RTS0042389,24
RTS0042390,13
RTS0042391,21
RTS0042392,17
RTS0042393,9
RTS0042394,11
RTS0042395,14
RTS0042396,11
RTS0042397,11
RTS0042398,6
RTS0042399,14
RTS0042400,15
RTS0042401,14
RTS0042402,13
RTS0042403,13
RTS0042404,13
RTS0042405,17
RTS0042406,14
RTS0042407,13
RTS0042408,10
RTS0042409,15
RTS0042410,19
RTS0042411,10
RTS0042412,19
RTS0042413,9
RTS0042414,21
RTS0042415,12
RTS0042416,28
RTS0042417,38
RTS0042418,38
RTS0042419,29
RTS0042420,30
RTS0042421,20
RTS0042422,19
RTS0042423,18
RTS0042424,17
RTS0042425,13
RTS0042426,20
RTS0042427,16
RTS0042428,21
RTS0042429,14
RTS0042430,9
RTS0042431,12
RTS0042432,8
RTS0042433,11
RTS0042434,7
RTS0042435,16
RTS0042436,25
RTS0042437,16
RTS0042438,16
RTS0042439,18
RTS0042440,20
RTS0042441,17
RTS0042442,11
RTS0042443,19
RTS0042444,17
RTS0042445,12
RTS0042446,11
RTS0042447,10
RTS0042448,10
RTS0042449,16
RTS0042450,13
RTS0042451,9
RTS0042452,23
RTS0042453,13
RTS0042454,12
RTS0042455,12
RTS0042456,10
RTS0042457,21
RTS0042458,16
RTS0042460,21
RTS0042461,25
RTS0042462,11
RTS0042463,18
RTS0042464,23
RTS0042465,19
RTS0042466,9
RTS0042467,11
RTS0042468,14
RTS0042469,18
RTS0042470,9
RTS0042471,11
RTS0042472,16
RTS0042473,18
RTS0042474,15
RTS0042475,17
RTS0042476,15
RTS0042477,12
RTS0042478,12
RTS0042479,12
RTS0042480,8
RTS0042481,11
RTS0042482,14
RTS0042483,41
RTS0042484,30
RTS0042485,11
RTS0042486,8
RTS0042487,19
RTS0042488,11
RTS0042489,15
RTS0042490,9
RTS0042491,10
RTS0042492,11
RTS0042493,12
RTS0042494,10
RTS0042495,10
RTS0042496,15
RTS0042497,9
RTS0042498,16
RTS0042499,15
RTS0042500,8
RTS0042501,15
RTS0042502,14
RTS0042503,10
RTS0042504,6
RTS0042505,13
RTS0042506,14
RTS0042507,12
RTS0042508,7
RTS0042509,12
RTS0042510,7
RTS0042515,19
RTS0042522,14
RTS0042526,8
RTS0042527,10
RTS0042528,13
RTS0042529,9
RTS0042530,5
RTS0042531,7
RTS0042532,14
RTS0042533,12
RTS0042534,9
RTS0042535,13
RTS0042536,6
RTS0042537,12
RTS0042538,11
RTS0042539,15
RTS0042540,19
RTS0042541,15
RTS0042542,12
RTS0042543,18
RTS0042544,11
RTS0042545,14
RTS0042546,15
RTS0042547,11
RTS0042548,8
RTS0042549,8
RTS0042550,9
RTS0042551,22
RTS0042552,11
RTS0042553,9
RTS0042554,17
RTS0042555,11
RTS0042556,10
RTS0042557,20
RTS0042558,12
RTS0042559,11
RTS0042560,11
RTS0042561,13
RTS0042562,4
RTS0042563,19
RTS0042564,8
RTS0042565,15
RTS0042566,23
RTS0042567,21
RTS0042568,20
RTS0042569,17
RTS0042570,7
RTS0042571,21
RTS0042572,21
RTS0042573,13
RTS0042574,17
RTS0042575,26
RTS0042576,17
RTS0042577,12
RTS0042578,10
RTS0042579,25
RTS0042580,11
RTS0042581,22
RTS0042582,16
RTS0042583,51
RTS0042584,19
RTS0042585,17
RTS0042586,27
RTS0042587,14
RTS0042588,17
RTS0042589,15
RTS0042590,15
RTS0042591,13
RTS0042592,16
RTS0042593,13
RTS0042594,11
RTS0042595,9
RTS0042596,14
RTS0042597,11
RTS0042598,19
RTS0042599,17
RTS0042600,8
RTS0042601,10
RTS0042602,11
RTS0042603,13
RTS0042604,21
RTS0042605,21
RTS0042606,12
RTS0042607,20
RTS0042608,11
RTS0042609,22
RTS0042610,13
RTS0042611,9
RTS0042612,20
RTS0042613,11
RTS0042614,22
RTS0042615,14
RTS0042616,12
RTS0042617,11
RTS0042618,21
RTS0042619,12
RTS0042620,15
RTS0042621,8
RTS0042622,11
RTS0042623,23
RTS0042624,11
RTS0042625,4
RTS0042626,14
RTS0042627,21
RTS0042628,10
RTS0042629,10
RTS0042630,13
RTS0042631,17
RTS0042633,16
RTS0042634,8
RTS0042635,15
RTS0042636,17
RTS0042637,9
RTS0042638,12
RTS0042639,14
RTS0042640,20
RTS0042641,10
RTS0042642,14
RTS0042643,9
RTS0042644,13
RTS0042645,10
RTS0042646,15
RTS0042647,7
RTS0042648,17
RTS0042649,14
RTS0042650,11
RTS0042651,22
RTS0042652,14
RTS0042653,12
RTS0042654,11
RTS0042655,19
RTS0042656,21
RTS0042657,17
RTS0042658,13
RTS0042659,12
RTS0042660,16
RTS0042661,12
RTS0042662,12
RTS0042663,15
RTS0042664,10
RTS0042665,9
RTS0042666,10
RTS0042667,10
RTS0042668,13
RTS0042669,13
RTS0042670,7
RTS0042671,12
RTS0042672,8
RTS0042673,16
RTS0042674,11
RTS0042675,18
RTS0042676,8
RTS0042678,17
RTS0042679,22
RTS0042680,10
RTS0042681,19
RTS0042682,19
RTS0042683,9
RTS0042684,13
RTS0042685,19
RTS0042686,18
RTS0042687,11
RTS0042688,9
RTS0042689,12
RTS0042690,15
RTS0042691,15
RTS0042692,8
RTS0042693,15
RTS0042694,1
RTS0042695,15
RTS0042696,17
RTS0042697,12
RTS0042698,12
RTS0042699,10
RTS0042700,6
RTS0042701,19
RTS0042702,13
RTS0042703,15
RTS0042704,17
RTS0042705,13
RTS0042706,7
RTS0042707,6
RTS0042708,15
RTS0042709,14
RTS0042710,8
RTS0042711,9
RTS0042712,22
RTS0042713,9
RTS0042714,15
RTS0042715,9
RTS0042716,11
RTS0042717,10
RTS0042718,14
RTS0042719,13
RTS0042720,18
RTS0042721,18
RTS0042722,12
RTS0042723,10
RTS0042724,17
RTS0042725,19
RTS0042726,13
RTS0042727,7
RTS0042728,15
RTS0042729,10
RTS0042730,11
RTS0042731,10
RTS0042732,16
RTS0042733,28
RTS0042734,13
RTS0042735,12
RTS0042736,13
RTS0042737,27
RTS0042738,14
RTS0042739,18
RTS0042740,24
RTS0042741,15
RTS0042742,13
RTS0042743,7
RTS0042744,12
RTS0042745,16
RTS0042746,13
RTS0042747,19
RTS0042748,17
RTS0042749,11
RTS0042750,11
RTS0042751,13
RTS0042752,24
RTS0042753,16
RTS0042754,11
RTS0042755,12
RTS0042756,16
RTS0042757,27
RTS0042758,11
RTS0042759,10
RTS0042760,16
RTS0042761,10
RTS0042762,10
RTS0042763,11
RTS0042764,15
RTS0042765,10
RTS0042766,25
RTS0042767,20
RTS0042768,23
RTS0042769,31
RTS0042770,23
RTS0042771,11
RTS0042772,15
RTS0042773,17
RTS0042774,24
RTS0042775,14
RTS0042776,13
RTS0042777,25
RTS0042778,19
RTS0042779,17
RTS0042780,22
RTS0042781,15
RTS0042782,11
RTS0042783,22
RTS0042784,22
RTS0042785,14
RTS0042786,20
RTS0042787,19
RTS0042788,20
RTS0042789,9
RTS0042790,18
RTS0042791,30
RTS0042792,21
RTS0042793,23
RTS0042794,25
RTS0042795,27
RTS0042796,17
RTS0042797,21
RTS0042798,12
RTS0042799,14
RTS0042800,18
RTS0042801,15
RTS0042802,17
RTS0042803,17
RTS0042804,16
RTS0042805,22
RTS0042806,12
RTS0042807,19
RTS0042808,9
RTS0042809,26
RTS0042810,11
RTS0042811,24
RTS0042812,25
RTS0042813,19
RTS0042814,25
RTS0042815,19
RTS0042816,15
RTS0042817,19
RTS0042818,18
RTS0042819,24
RTS0042820,13
RTS0042821,23
RTS0042822,15
RTS0042823,16
RTS0042824,19
RTS0042825,19
RTS0042826,17
RTS0042827,17
RTS0042828,19
RTS0042829,20
RTS0042830,11
RTS0042831,27
RTS0042832,14
RTS0042833,14
RTS0042834,16
RTS0042835,13
RTS0042836,18
RTS0042837,14
RTS0042838,15
RTS0042839,14
RTS0042840,14
RTS0042841,28
RTS0042842,23
RTS0042843,17
RTS0042844,18
RTS0042845,32
RTS0042846,19
RTS0042847,16
RTS0042848,36
RTS0042849,16
RTS0042850,18
RTS0042851,13
RTS0042852,9
RTS0042853,17
RTS0042854,16
RTS0042855,14
RTS0042856,12
RTS0042857,16
RTS0042858,16
RTS0042859,13
RTS0042860,12
RTS0042861,14
RTS0042862,14
RTS0042863,21
RTS0042864,14
RTS0042865,19
RTS0042866,18
RTS0042867,15
RTS0042868,12
RTS0042869,12
RTS0042870,18
RTS0042871,25
RTS0042872,11
RTS0042873,12
RTS0042874,5
RTS0042875,16
RTS0042876,26
RTS0042877,18
RTS0042878,13
RTS0042879,23
RTS0042880,20
RTS0042881,16
RTS0042882,7
RTS0042883,17
RTS0042884,23
RTS0042885,16
RTS0042886,12
RTS0042887,16
RTS0042888,10
RTS0042889,7
RTS0042890,16
RTS0042891,12
RTS0042892,20
RTS0042893,26
RTS0042894,22
RTS0042895,17
RTS0042896,21
RTS0042897,13
RTS0042898,12
RTS0042899,18
RTS0042900,20
RTS0042901,20
RTS0042902,18
RTS0042903,13
RTS0042904,19
RTS0042905,21
RTS0042906,13
RTS0042907,11
RTS0042908,14
RTS0042909,20
RTS0042910,10
RTS0042911,13
RTS0042912,14
RTS0042913,36
RTS0042914,14
RTS0042915,15
RTS0042916,13
RTS0042917,19
RTS0042918,18
RTS0042919,27
RTS0042920,17
RTS0042921,20
RTS0042922,12
RTS0042923,15
RTS0042924,12
RTS0042925,18
RTS0042926,18
RTS0042927,16
RTS0042928,16
RTS0042929,9
RTS0042930,12
RTS0042931,14
RTS0042932,18
RTS0042933,9
RTS0042934,8
RTS0042935,13
RTS0042936,18
RTS0042937,12
RTS0042938,19
RTS0042939,19
RTS0042940,18
RTS0042941,22
RTS0042942,21
RTS0042943,20
RTS0042944,10
RTS0042945,15
RTS0042946,22
RTS0042947,27
RTS0042948,13
RTS0042949,14
RTS0042950,12
RTS0042951,24
RTS0042952,18
RTS0042953,15
RTS0042954,9
RTS0042955,17
RTS0042956,21
RTS0042957,19
RTS0042958,16
RTS0042959,20
RTS0042960,15
RTS0042961,9
RTS0042962,17
RTS0042963,19
RTS0042964,14
RTS0042965,18
RTS0042966,14
RTS0042967,19
RTS0042968,15
RTS0042969,15
RTS0042970,16
RTS0042971,21
RTS0042972,13
RTS0042973,21
RTS0042974,14
RTS0042975,13
RTS0042976,22
RTS0042977,32
RTS0042978,10
RTS0042979,16
RTS0042980,13
RTS0042981,19
RTS0042982,9
RTS0042983,18
RTS0042984,7
RTS0042985,15
RTS0042986,11
RTS0042987,9
RTS0042988,9
RTS0042989,18
RTS0042990,13
RTS0042991,17
RTS0042992,19
RTS0042993,9
RTS0042994,15
RTS0042995,19
RTS0042996,21
RTS0042997,14
RTS0042998,15
RTS0042999,17
RTS0043000,15
RTS0043001,16
RTS0043002,12
RTS0043003,12
RTS0043004,19
RTS0043005,13
RTS0043006,8
RTS0043007,27
RTS0043008,13
RTS0043009,13
RTS0043010,14
RTS0043011,8
RTS0043012,15
RTS0043013,13
RTS0043014,16
RTS0043015,24
RTS0043016,24
RTS0043017,8
RTS0043018,17
RTS0043019,15
RTS0043020,16
RTS0043021,15
RTS0043022,12
RTS0043023,21
RTS0043024,22
RTS0043025,20
RTS0043026,21
RTS0043027,15
RTS0043028,15
RTS0043029,10
RTS0043030,21
RTS0043031,10
RTS0043032,14
RTS0043033,13
RTS0043034,16
RTS0043035,12
RTS0043036,18
RTS0043037,12
RTS0043038,16
RTS0043039,10
RTS0043040,12
RTS0043041,17
RTS0043042,12
RTS0043043,18
RTS0043044,10
RTS0043045,19
RTS0043046,15
RTS0043047,11
RTS0043048,16
RTS0043049,16
RTS0043050,10
RTS0043051,12
RTS0043052,16
RTS0043053,16
RTS0043054,7
RTS0043055,15
RTS0043056,14
RTS0043057,15
RTS0043058,14
RTS0043059,15
RTS0043060,14
RTS0043061,20
RTS0043062,11
RTS0043063,11
RTS0043064,22
RTS0043065,17
RTS0043066,19
RTS0043067,17
RTS0043068,20
RTS0043069,16
RTS0043070,15
RTS0043071,46
RTS0043072,65
RTS0043073,34
RTS0043074,94
RTS0043075,39
RTS0043076,17
RTS0043077,15
RTS0043078,13
RTS0043079,13
RTS0043080,16
RTS0043081,18
RTS0043082,18
RTS0043083,13
RTS0043084,17
RTS0043085,18
RTS0043086,15
RTS0043087,18
RTS0043088,12
RTS0043089,10
RTS0043090,12
RTS0043091,10
RTS0043092,14
RTS0043093,17
RTS0043094,15
RTS0043095,15
RTS0043096,15
RTS0043097,16
RTS0043098,16
RTS0043099,16
RTS0043100,16
RTS0043101,19
RTS0043102,21
RTS0043103,24
RTS0043104,26
RTS0043105,21
RTS0043106,22
RTS0043107,19
RTS0043108,17
RTS0043109,13
RTS0043110,16
RTS0043111,19
RTS0043112,14
RTS0043113,13
RTS0043114,20
RTS0043115,18
RTS0043116,21
RTS0043117,14
RTS0043118,12
RTS0043119,12
RTS0043120,11
RTS0043121,8
RTS0043122,18
RTS0043123,10
RTS0043124,22
RTS0043125,13
RTS0043126,24
RTS0043127,21
RTS0043128,34
RTS0043129,16
RTS0043130,24
RTS0043131,19
RTS0043132,9
RTS0043133,15
RTS0043134,18
RTS0043135,16
RTS0043136,13
RTS0043137,13
RTS0043138,14
RTS0043139,17
RTS0043140,11
RTS0043141,10
RTS0043142,20
RTS0043143,15
RTS0043144,17
RTS0043145,17
RTS0043146,18
RTS0043147,13
RTS0043148,29
RTS0043149,16
RTS0043150,3
RTS0043151,17
RTS0043152,23
RTS0043153,17
RTS0043154,9
RTS0043155,14
RTS0043156,13
RTS0043157,30
RTS0043159,13
RTS0043160,18
RTS0043161,16
RTS0043162,21
RTS0043163,19
RTS0043164,22
RTS0043165,31
RTS0043167,15
RTS0043168,17
RTS0043169,9
RTS0043170,14
RTS0043171,17
RTS0043172,28
RTS0043173,14
RTS0043174,25
RTS0043175,20
RTS0043176,10
RTS0043177,12
RTS0043178,18
RTS0043179,18
RTS0043180,12
RTS0043181,25
RTS0043182,11
RTS0043183,22
RTS0043184,9
RTS0043185,14
RTS0043186,29
RTS0043187,6
RTS0043188,18
RTS0043189,20
RTS0043190,18
RTS0043191,17
RTS0043192,17
RTS0043193,19
RTS0043194,10
RTS0043195,14
RTS0043196,23
RTS0043197,26
RTS0043198,14
RTS0043199,12
RTS0043200,19
RTS0043201,14
RTS0043202,21
RTS0043203,18
RTS0043204,30
RTS0043205,19
RTS0043206,16
RTS0043207,13
RTS0043208,26
RTS0043209,13
RTS0043210,16
RTS0043211,17
RTS0043212,29
RTS0043213,16
RTS0043214,12
RTS0043215,20
RTS0043216,13
RTS0043217,13
RTS0043218,17
RTS0043219,17
RTS0043220,20
RTS0043221,18
RTS0043222,19
RTS0043223,17
RTS0043224,16
RTS0043225,12
RTS0043226,20
RTS0043227,21
RTS0043228,15
RTS0043229,22
RTS0043230,21
RTS0043231,10
RTS0043232,20
RTS0043233,22
RTS0043234,21
RTS0043235,18
RTS0043236,14
RTS0043237,10
RTS0043238,16
RTS0043239,16
RTS0043240,22
RTS0043241,18
RTS0043242,15
RTS0043243,17
RTS0043244,16
RTS0043245,14
RTS0043246,12
RTS0043247,22
RTS0043248,18
RTS0043249,15
RTS0043250,15
RTS0043251,20
RTS0043252,27
RTS0043253,18
RTS0043254,19
RTS0043255,19
RTS0043256,18
RTS0043257,17
RTS0043258,18
RTS0043259,21
RTS0043260,14
RTS0043261,15
RTS0043262,13
RTS0043263,11
RTS0043264,17
RTS0043265,13
RTS0043266,14
RTS0043267,26
RTS0043268,9
RTS0043269,17
RTS0043270,20
RTS0043271,16
RTS0043272,14
RTS0043273,20
RTS0043274,23
RTS0043275,15
RTS0043276,17
RTS0043277,16
RTS0043278,15
RTS0043279,14
RTS0043280,16
RTS0043281,13
RTS0043282,17
RTS0043283,12
RTS0043284,23
RTS0043285,12
RTS0043286,17
RTS0043287,17
RTS0043288,19
RTS0043289,19
RTS0043290,16
RTS0043291,25
RTS0043292,15
RTS0043293,10
RTS0043294,17
RTS0043295,13
RTS0043296,18
RTS0043297,10
RTS0043299,16
RTS0043300,17
RTS0043301,18
RTS0043302,14
RTS0043303,19
RTS0043304,12
RTS0043305,22
RTS0043306,14
RTS0043307,12
RTS0043308,22
RTS0043309,21
RTS0043310,18
RTS0043311,17
RTS0043312,17
RTS0043313,22
RTS0043314,24
RTS0043315,17
RTS0043316,16
RTS0043317,13
RTS0043318,10
RTS0043319,17
RTS0043320,18
RTS0043321,15
RTS0043322,14
RTS0043323,17
RTS0043324,17
RTS0043325,14
RTS0043326,19
RTS0043327,13
RTS0043328,12
RTS0043329,10
RTS0043330,14
RTS0043331,21
RTS0043332,22
RTS0043333,17
RTS0043334,9
RTS0043335,12
RTS0043336,17
RTS0043337,27
RTS0043338,20
RTS0043339,15
RTS0043340,14
RTS0043341,18
RTS0043342,12
RTS0043343,16
RTS0043344,8
RTS0043345,8
RTS0043346,14
RTS0043347,28
RTS0043348,21
RTS0043349,20
RTS0043350,14
RTS0043351,22
RTS0043352,23
RTS0043353,15
RTS0043354,18
RTS0043355,25
RTS0043356,25
RTS0043357,14
RTS0043358,20
RTS0043359,18
RTS0043360,17
RTS0043361,18
RTS0043362,29
RTS0043363,12
RTS0043364,27
RTS0043365,26
RTS0043366,12
RTS0043367,10
RTS0043368,15
RTS0043369,15
RTS0043370,12
RTS0043371,31
RTS0043372,16
RTS0043373,9
RTS0043374,13
RTS0043375,10
RTS0043376,22
RTS0043377,23
RTS0043378,16
RTS0043379,15
RTS0043380,22
RTS0043381,13
RTS0043382,25
RTS0043383,17
RTS0043384,15
RTS0043385,12
RTS0043386,8
RTS0043387,21
RTS0043388,11
RTS0043389,22
RTS0043390,17
RTS0043391,31
RTS0043392,11
RTS0043393,18
RTS0043394,19
RTS0043395,13
RTS0043396,23
RTS0043397,22
RTS0043398,20
RTS0043399,22
RTS0043400,10
RTS0043401,4
RTS0043402,8
RTS0043403,27
RTS0043404,15
RTS0043405,20
RTS0043406,16
RTS0043407,12
RTS0043408,16
RTS0043409,16
RTS0043410,22
RTS0043411,10
RTS0043412,16
RTS0043413,3
RTS0043414,18
RTS0043415,23
RTS0043416,20
RTS0043417,17
RTS0043418,22
RTS0043419,18
RTS0043420,11
RTS0043421,26
RTS0043422,11
RTS0043423,14
RTS0043424,27
RTS0043425,19
RTS0043426,24
RTS0043427,17
RTS0043428,18
RTS0043429,22
RTS0043430,20
RTS0043431,16
RTS0043432,8
RTS0043433,22
RTS0043434,21
RTS0043435,22
RTS0043436,17
RTS0043437,11
RTS0043438,18
RTS0043439,20
RTS0043440,26
RTS0043441,14
RTS0043442,21
RTS0043443,26
RTS0043444,22
RTS0043445,18
RTS0043446,23
RTS0043447,14
RTS0043448,10
RTS0043449,21
RTS0043450,13
RTS0043451,24
RTS0043452,29
RTS0043453,23
RTS0043454,18
RTS0043455,22
RTS0043456,25
RTS0043457,13
RTS0043458,16
RTS0043459,13
RTS0043460,14
RTS0043461,18
RTS0043462,18
RTS0043463,17
RTS0043464,28
RTS0043465,20
RTS0043466,26
RTS0043467,19
RTS0043468,33
RTS0043469,15
RTS0043470,12
RTS0043471,10
RTS0043472,25
RTS0043473,19
RTS0043474,23
RTS0043475,22
RTS0043476,15
RTS0043477,19
RTS0043478,9
RTS0043479,9
RTS0043480,16
RTS0043481,18
RTS0043482,20
RTS0043483,21
RTS0043484,17
RTS0043485,20
RTS0043486,18
RTS0043487,16
RTS0043488,23
RTS0043489,22
RTS0043490,20
RTS0043491,22
RTS0043492,21
RTS0043493,25
RTS0043494,17
RTS0043495,25
RTS0043496,15
RTS0043497,9
RTS0043498,21
RTS0043499,17
RTS0043500,23
RTS0043501,10
RTS0043502,11
RTS0043503,9
RTS0043504,13
RTS0043505,6
RTS0043506,18
RTS0043507,15
RTS0043508,13
RTS0043509,22
RTS0043510,14
RTS0043511,10
RTS0043512,18
RTS0043513,19
RTS0043514,16
RTS0043515,15
RTS0043516,12
RTS0043517,17
RTS0043518,15
RTS0043519,21
RTS0043520,15
RTS0043521,16
RTS0043522,10
RTS0043523,19
RTS0043524,15
RTS0043525,15
RTS0043526,14
RTS0043527,21
RTS0043528,15
RTS0043529,7
RTS0043530,7
RTS0043531,18
RTS0043532,14
RTS0043533,16
RTS0043534,22
RTS0043535,18
RTS0043536,14
RTS0043537,24
RTS0043538,9
RTS0043539,18
RTS0043540,13
RTS0043541,17
RTS0043542,12
RTS0043543,17
RTS0043544,17
RTS0043545,11
RTS0043546,24
RTS0043547,18
RTS0043548,17
RTS0043549,14
RTS0043550,14
RTS0043551,21
RTS0043552,11
RTS0043553,14
RTS0043554,11
RTS0043555,15
RTS0043556,15
RTS0043557,10
RTS0043558,8
RTS0043559,15
RTS0043560,13
RTS0043561,12
RTS0043562,25
RTS0043563,12
RTS0043564,7
RTS0043565,17
RTS0043566,16
RTS0043567,18
RTS0043568,26
RTS0043569,25
RTS0043570,21
RTS0043571,10
RTS0043572,19
RTS0043573,15
RTS0043574,20
RTS0043575,15
RTS0043576,16
RTS0043577,23
RTS0043578,11
RTS0043579,6
RTS0043580,17
RTS0043581,14
RTS0043582,18
RTS0043583,18
RTS0043584,25
RTS0043585,7
RTS0043586,12
RTS0043587,22
RTS0043588,14
RTS0043589,13
RTS0043590,12
RTS0043591,12
RTS0043592,10
RTS0043593,14
RTS0043594,13
RTS0043595,16
RTS0043596,18
RTS0043597,10
RTS0043598,14
RTS0043599,13
RTS0043600,12
RTS0043601,9
RTS0043602,10
RTS0043603,10
RTS0043604,10
RTS0043605,8
RTS0043606,17
RTS0043607,17
RTS0043608,8
RTS0043609,13
RTS0043610,20
RTS0043611,14
RTS0043612,14
RTS0043613,16
RTS0043614,10
RTS0043615,13
RTS0043616,20
RTS0043617,12
RTS0043618,10
RTS0043619,19
RTS0043620,11
RTS0043621,26
RTS0043622,17
RTS0043623,12
RTS0043624,31
RTS0043625,16
RTS0043626,15
RTS0043627,9
RTS0043628,18
RTS0043629,17
RTS0043630,11
RTS0043631,7
RTS0043632,11
RTS0043633,14
RTS0043634,29
RTS0043635,14
RTS0043636,9
RTS0043637,18
RTS0043638,9
RTS0043639,10
RTS0043640,17
RTS0043641,38
RTS0043642,19
RTS0043643,35
RTS0043644,32
RTS0043645,29
RTS0043646,17
RTS0043647,10
RTS0043648,11
RTS0043649,12
RTS0043650,13
RTS0043651,11
RTS0043652,21
RTS0043653,14
RTS0043654,12
RTS0043655,15
RTS0043656,14
RTS0043657,14
RTS0043658,28
RTS0043659,18
RTS0043660,20
RTS0043661,22
RTS0043663,9
RTS0043664,17
RTS0043665,22
RTS0043666,17
RTS0043667,11
RTS0043668,12
RTS0043669,20
RTS0043670,15
RTS0043671,12
RTS0043672,18
RTS0043673,12
RTS0043674,17
RTS0043675,18
RTS0043676,10
RTS0043677,15
RTS0043678,7
RTS0043679,13
RTS0043680,10
RTS0043681,11
RTS0043682,11
RTS0043683,19
RTS0043684,20
RTS0043685,23
RTS0043686,16
RTS0043687,17
RTS0043688,18
RTS0043689,17
RTS0043690,14
RTS0043691,31
RTS0043692,21
RTS0043693,27
RTS0043694,21
RTS0043695,21
RTS0043696,22
RTS0043697,22
RTS0043698,23
RTS0043699,29
RTS0043700,27
RTS0043701,16
RTS0043702,29
RTS0043703,11
RTS0043704,12
RTS0043705,18
RTS0043706,35
RTS0043707,24
RTS0043708,17
RTS0043709,10
RTS0043710,19
RTS0043711,19
RTS0043712,6
RTS0043713,11
RTS0043714,7
RTS0043715,13
RTS0043716,23
RTS0043717,12
RTS0043718,12
RTS0043719,12
RTS0043720,5
RTS0043721,15
RTS0043722,17
RTS0043723,15
RTS0043724,14
RTS0043725,19
RTS0043726,14
RTS0043727,15
RTS0043728,24
RTS0043729,14
RTS0043730,13
RTS0043731,5
RTS0043732,16
RTS0043733,19
RTS0043734,11
RTS0043735,21
RTS0043736,7
RTS0043737,17
RTS0043738,17
RTS0043739,16
RTS0043740,16
RTS0043741,21
RTS0043742,16
RTS0043743,18
RTS0043744,20
RTS0043745,16
RTS0043746,12
RTS0043747,15
RTS0043748,14
RTS0043749,13
RTS0043750,19
RTS0043751,11
RTS0043752,12
RTS0043753,10
RTS0043754,8
RTS0043755,11
RTS0043756,8
RTS0043757,13
RTS0043758,10
RTS0043759,10
RTS0043760,14
RTS0043761,25
RTS0043762,8
RTS0043763,10
RTS0043764,19
RTS0043765,16
RTS0043766,9
RTS0043767,6
RTS0043768,5
RTS0043769,10
RTS0043770,10
RTS0043771,8
RTS0043772,17
RTS0043773,13
RTS0043774,22
RTS0043775,22
RTS0043776,7
RTS0043777,17
RTS0043778,13
RTS0043779,15
RTS0043780,15
RTS0043781,12
RTS0043782,6
RTS0043783,11
RTS0043784,11
RTS0043785,14
RTS0043786,21
RTS0043787,13
RTS0043788,10
RTS0043789,20
RTS0043790,8
RTS0043791,13
RTS0043792,20
RTS0043793,12
RTS0043794,15
RTS0043795,14
RTS0043796,21
RTS0043797,19
RTS0043798,11
RTS0043799,12
RTS0043800,14
RTS0043801,10
RTS0043802,18
RTS0043803,22
RTS0043804,15
RTS0043805,17
RTS0043806,13
RTS0043807,9
RTS0043808,15
RTS0043809,10
RTS0043810,19
RTS0043811,18
RTS0043812,15
RTS0043813,18
RTS0043814,14
RTS0043815,15
RTS0043816,20
RTS0043817,1
RTS0043818,22
RTS0043819,6
RTS0043820,15
RTS0043821,18
RTS0043822,12
RTS0043823,12
RTS0043824,16
RTS0043825,15
RTS0043826,12
RTS0043827,14
RTS0043828,17
RTS0043829,11
RTS0043830,10
RTS0043831,15
RTS0043832,19
RTS0043833,15
RTS0043834,14
RTS0043835,13
RTS0043836,21
RTS0043837,17
RTS0043838,6
RTS0043839,13
RTS0043840,12
RTS0043841,9
RTS0043842,17
RTS0043843,13
RTS0043844,13
RTS0043845,11
RTS0043846,14
RTS0043847,10
RTS0043848,22
RTS0043849,13
RTS0043850,13
RTS0043851,13
RTS0043852,15
RTS0043853,21
RTS0043854,12
RTS0043856,11
RTS0043857,16
RTS0043858,21
RTS0043859,15
RTS0043860,16
RTS0043861,30
RTS0043862,44
RTS0043863,18
RTS0043864,19
RTS0043865,19
RTS0043866,16
RTS0043867,22
RTS0043868,11
RTS0043869,8
RTS0043870,11
RTS0043871,25
RTS0043872,16
RTS0043873,10
RTS0043874,9
RTS0043875,7
RTS0043876,10
RTS0043877,8
RTS0043878,6
RTS0043879,24
RTS0043880,13
RTS0043881,18
RTS0043882,30
RTS0043883,19
RTS0043884,13
RTS0043885,14
RTS0043886,13
RTS0043887,11
RTS0043888,8
RTS0043889,12
RTS0043890,19
RTS0043891,21
RTS0043892,21
RTS0043893,15
RTS0043894,14
RTS0043895,9
RTS0043896,18
RTS0043897,24
RTS0043898,18
RTS0043899,32
RTS0043900,22
RTS0043901,11
RTS0043902,11
RTS0043903,25
RTS0043904,18
RTS0043905,27
RTS0043906,4
RTS0043907,15
RTS0043908,8
RTS0043909,8
RTS0043910,24
RTS0043911,21
RTS0043912,34
RTS0043913,16
RTS0043914,11
RTS0043915,10
RTS0043916,27
RTS0043917,18
RTS0043918,14
RTS0043919,18
RTS0043920,20
RTS0043921,17
RTS0043922,12
RTS0043923,13
RTS0043924,21
RTS0043925,10
RTS0043926,14
RTS0043927,21
RTS0043928,21
RTS0043929,15
RTS0043930,11
RTS0043931,15
RTS0043932,13
RTS0043933,10
RTS0043934,12
RTS0043935,16
RTS0043936,13
RTS0043937,15
RTS0043938,12
RTS0043939,11
RTS0043940,17
RTS0043941,6
RTS0043942,24
RTS0043943,23
RTS0043944,16
RTS0043945,19
RTS0043946,16
RTS0043947,14
RTS0043948,21
RTS0043949,15
RTS0043950,17
RTS0043951,19
RTS0043952,22
RTS0043953,16
RTS0043954,17
RTS0043955,11
RTS0043956,14
RTS0043957,15
RTS0043958,16
RTS0043959,12
RTS0043960,17
RTS0043961,23
RTS0043962,21
RTS0043963,14
RTS0043964,16
RTS0043965,8
RTS0043966,19
RTS0043967,13
RTS0043968,13
RTS0043969,15
RTS0043970,17
RTS0043971,15
RTS0043972,17
RTS0043973,30
RTS0043974,15
RTS0043975,11
RTS0043976,11
RTS0043977,11
RTS0043978,11
RTS0043979,20
RTS0043980,16
RTS0043981,20
RTS0043982,18
RTS0043983,24
RTS0043984,31
RTS0043985,28
RTS0043986,16
RTS0043987,22
RTS0043988,12
RTS0043989,11
RTS0043990,15
RTS0043991,15
RTS0043992,13
RTS0043993,11
RTS0043994,17
RTS0043996,20
RTS0043997,8
RTS0043998,22
RTS0043999,12
RTS0044000,15
RTS0044001,20
RTS0044002,18
RTS0044003,18
RTS0044004,16
RTS0044005,14
RTS0044006,15
RTS0044007,11
RTS0044008,12
RTS0044009,10
RTS0044010,11
RTS0044011,16
RTS0044012,27
RTS0044013,17
RTS0044014,35
RTS0044015,28
RTS0044016,17
RTS0044017,21
RTS0044018,15
RTS0044019,9
RTS0044020,18
RTS0044021,12
RTS0044022,12
RTS0044023,16
RTS0044024,20
RTS0044025,11
RTS0044026,11
RTS0044027,6
RTS0044028,14
RTS0044029,10
RTS0044030,13
RTS0044031,13
RTS0044032,12
RTS0044033,15
RTS0044034,15
RTS0044035,13
RTS0044036,22
RTS0044037,18
RTS0044038,11
RTS0044039,25
RTS0044040,15
RTS0044041,8
RTS0044042,24
RTS0044043,16
RTS0044044,23
RTS0044045,15
RTS0044046,9
RTS0044047,18
RTS0044048,17
RTS0044049,16
RTS0044050,16
RTS0044051,11
RTS0044052,16
RTS0044053,15
RTS0044054,13
RTS0044055,19
RTS0044056,21
RTS0044057,11
RTS0044058,17
RTS0044059,17
RTS0044060,15
RTS0044061,23
RTS0044062,15
RTS0044063,16
RTS0044064,15
RTS0044065,20
RTS0044067,16
RTS0044068,20
RTS0044069,13
RTS0044070,12
RTS0044071,14
RTS0044072,14
RTS0044073,10
RTS0044074,13
RTS0044075,11
RTS0044076,12
RTS0044077,15
RTS0044078,16
RTS0044079,15
RTS0044080,11
RTS0044081,13
RTS0044082,11
RTS0044083,21
RTS0044084,10
RTS0044085,20
RTS0044086,10
RTS0044087,12
RTS0044088,17
RTS0044089,15
RTS0044090,18
RTS0044091,15
RTS0044092,13
RTS0044093,9
RTS0044094,13
RTS0044095,17
RTS0044096,3
RTS0044097,12
RTS0044098,13
RTS0044099,14
RTS0044100,11
RTS0044101,15
RTS0044102,6
RTS0044103,10
RTS0044104,11
RTS0044105,17
RTS0044106,19
RTS0044107,13
RTS0044108,15
RTS0044109,14
RTS0044110,22
RTS0044111,21
RTS0044112,17
RTS0044113,13
RTS0044114,16
RTS0044115,24
RTS0044116,24
RTS0044117,16
RTS0044118,9
RTS0044119,15
RTS0044120,24
RTS0044121,12
RTS0044122,20
RTS0044123,12
RTS0044124,14
RTS0044125,16
RTS0044126,28
RTS0044127,27
RTS0044128,17
RTS0044129,12
RTS0044130,13
RTS0044131,15
RTS0044132,16
RTS0044133,25
RTS0044134,19
RTS0044135,12
RTS0044136,12
RTS0044137,16
RTS0044138,20
RTS0044139,15
RTS0044140,19
RTS0044141,14
RTS0044142,16
RTS0044143,24
RTS0044144,25
RTS0044145,5
RTS0044146,16
RTS0044147,5
RTS0044148,17
RTS0044149,20
RTS0044150,17
RTS0044151,14
RTS0044152,17
RTS0044153,23
RTS0044154,22
RTS0044155,25
RTS0044156,17
RTS0044157,23
RTS0044158,24
RTS0044159,9
RTS0044160,12
RTS0044161,34
RTS0044162,16
RTS0044163,13
RTS0044164,22
RTS0044165,19
RTS0044166,18
RTS0044167,10
RTS0044168,15
RTS0044169,27
RTS0044170,21
RTS0044171,18
RTS0044172,13
RTS0044173,10
RTS0044174,16
RTS0044175,17
RTS0044176,13
RTS0044177,19
RTS0044178,10
RTS0044180,10
RTS0044181,18
RTS0044182,24
RTS0044183,11
RTS0044184,18
RTS0044185,18
RTS0044186,30
RTS0044187,29
RTS0044188,15
RTS0044189,20
RTS0044190,15
RTS0044191,13
RTS0044192,20
RTS0044193,13
RTS0044194,20
RTS0044195,19
RTS0044196,16
RTS0044197,10
RTS0044198,19
RTS0044199,17
RTS0044200,10
RTS0044206,20
RTS0044207,19
RTS0044208,20
RTS0044209,12
RTS0044210,13
RTS0044211,20
RTS0044212,21
RTS0044213,26
RTS0044214,23
RTS0044215,17
RTS0044216,17
RTS0044217,26
RTS0044218,25
RTS0044219,12
RTS0044220,20
RTS0044221,8
RTS0044222,20
RTS0044223,24
RTS0044224,12
RTS0044225,9
RTS0044226,19
RTS0044227,13
RTS0044228,26
RTS0044229,8
RTS0044230,11
RTS0044231,13
RTS0044232,10
RTS0044233,17
RTS0044234,15
RTS0044235,20
RTS0044236,25
RTS0044237,28
RTS0044238,24
RTS0044239,14
RTS0044240,23
RTS0044241,15
RTS0044242,21
RTS0044243,21
RTS0044244,13
RTS0044245,18
RTS0044246,21
RTS0044247,14
RTS0044248,31
RTS0044249,14
RTS0044250,10
RTS0044251,22
RTS0044252,14
RTS0044253,17
RTS0044254,14
RTS0044255,26
RTS0044256,19
RTS0044257,23
RTS0044258,20
RTS0044259,17
RTS0044260,21
RTS0044261,19
RTS0044262,19
RTS0044263,17
RTS0044264,14
RTS0044265,17
RTS0044266,21
RTS0044267,17
RTS0044268,13
RTS0044269,9
RTS0044270,16
RTS0044271,19
RTS0044272,19
RTS0044273,19
RTS0044274,21
RTS0044275,17
RTS0044276,15
RTS0044277,15
RTS0044278,15
RTS0044279,14
RTS0044280,11
RTS0044281,20
RTS0044282,17
RTS0044283,17
RTS0044284,11
RTS0044285,18
RTS0044286,15
RTS0044287,13
RTS0044288,14
RTS0044289,13
RTS0044290,22
RTS0044291,15
RTS0044292,19
RTS0044293,11
RTS0044294,17
RTS0044295,10
RTS0044296,13
RTS0044297,17
RTS0044298,18
RTS0044299,14
RTS0044300,23
RTS0044301,18
RTS0044302,14
RTS0044303,8
RTS0044304,14
RTS0044305,16
RTS0044306,17
RTS0044307,13
RTS0044308,20
RTS0044309,15
RTS0044310,18
RTS0044311,14
RTS0044312,19
RTS0044313,11
RTS0044314,20
RTS0044315,18
RTS0044316,13
RTS0044317,19
RTS0044318,14
RTS0044319,15
RTS0044320,5
RTS0044321,16
RTS0044322,11
RTS0044323,18
RTS0044324,19
RTS0044325,8
RTS0044326,23
RTS0044327,22
RTS0044328,11
RTS0044329,20
RTS0044330,23
RTS0044331,20
RTS0044332,20
RTS0044333,17
RTS0044334,12
RTS0044335,22
RTS0044336,20
RTS0044337,15
RTS0044338,18
RTS0044339,18
RTS0044340,9
RTS0044341,20
RTS0044342,14
RTS0044343,12
RTS0044344,18
RTS0044345,15
RTS0044346,36
RTS0044347,44
RTS0044348,50
RTS0044349,40
RTS0044350,39
RTS0044351,22
RTS0044352,24
RTS0044353,28
RTS0044354,27
RTS0044355,42
RTS0044356,17
RTS0044357,12
RTS0044358,15
RTS0044359,17
RTS0044360,24
RTS0044361,15
RTS0044362,17
RTS0044363,15
RTS0044364,26
RTS0044365,10
RTS0044366,21
RTS0044367,7
RTS0044368,28
RTS0044369,24
RTS0044370,17
RTS0044371,15
RTS0044372,20
RTS0044373,12
RTS0044374,20
RTS0044375,25
RTS0044376,17
RTS0044377,62
RTS0044378,42
RTS0044379,31
RTS0044380,26
RTS0044381,25
RTS0044382,25
RTS0044383,44
RTS0044384,24
RTS0044385,14
RTS0044386,14
RTS0044387,20
RTS0044388,21
RTS0044389,13
RTS0044390,20
RTS0044391,26
RTS0044392,26
RTS0044393,31
RTS0044394,30
RTS0044395,17
RTS0044396,22
RTS0044397,20
RTS0044399,19
RTS0044400,12
RTS0044401,15
RTS0044402,13
RTS0044403,12
RTS0044404,25
RTS0044405,20
RTS0044406,16
RTS0044407,9
RTS0044408,19
RTS0044409,11
RTS0044410,13
RTS0044411,25
RTS0044412,18
RTS0044413,14
RTS0044414,25
RTS0044415,21
RTS0044416,34
RTS0044417,22
RTS0044418,21
RTS0044419,18
RTS0044420,22
RTS0044421,10
RTS0044422,12
RTS0044423,13
RTS0044424,22
RTS0044425,11
RTS0044426,15
RTS0044427,15
RTS0044428,13
RTS0044429,21
RTS0044430,14
RTS0044431,10
RTS0044432,12
RTS0044433,15
RTS0044434,17
RTS0044435,22
RTS0044436,13
RTS0044437,11
RTS0044438,28
RTS0044439,21
RTS0044440,25
RTS0044441,21
RTS0044442,15
RTS0044443,14
RTS0044444,12
RTS0044445,23
RTS0044446,25
RTS0044447,24
RTS0044448,20
RTS0044449,20
RTS0044450,17
RTS0044451,17
RTS0044452,22
RTS0044453,16
RTS0044454,22
RTS0044455,20
RTS0044456,13
RTS0044457,15
RTS0044458,13
RTS0044459,12
RTS0044460,24
RTS0044461,25
RTS0044462,10
RTS0044463,13
RTS0044464,18
RTS0044465,18
RTS0044466,20
RTS0044467,27
RTS0044468,30
RTS0044469,18
RTS0044470,23
RTS0044471,17
RTS0044472,19
RTS0044473,16
RTS0044474,24
RTS0044475,21
RTS0044476,19
RTS0044477,28
RTS0044478,9
RTS0044479,18
RTS0044480,16
RTS0044481,19
RTS0044482,22
RTS0044483,17
RTS0044484,16
RTS0044485,27
RTS0044486,19
RTS0044487,26
RTS0044488,18
RTS0044489,17
RTS0044490,16
RTS0044491,18
RTS0044492,28
RTS0044493,14
RTS0044494,15
RTS0044495,15
RTS0044496,23
RTS0044497,20
RTS0044498,26
RTS0044499,41
RTS0044500,20
RTS0044501,32
RTS0044502,16
RTS0044503,25
RTS0044504,18
RTS0044505,25
RTS0044506,29
RTS0044507,17
RTS0044508,19
RTS0044509,21
RTS0044510,13
RTS0044511,13
RTS0044512,24
RTS0044513,23
RTS0044514,13
RTS0044515,28
RTS0044516,24
RTS0044517,19
RTS0044518,24
RTS0044519,19
RTS0044520,24
RTS0044521,18
RTS0044522,17
RTS0044523,13
RTS0044524,7
RTS0044525,13
RTS0044526,6
RTS0044527,12
RTS0044528,18
RTS0044529,28
RTS0044530,13
RTS0044531,13
RTS0044532,14
RTS0044533,10
RTS0044534,12
RTS0044535,15
RTS0044536,22
RTS0044537,16
RTS0044538,16
RTS0044539,18
RTS0044540,8
RTS0044541,16
RTS0044542,12
RTS0044543,27
RTS0044544,10
RTS0044545,13
RTS0044546,12
RTS0044547,19
RTS0044548,14
RTS0044549,24
RTS0044550,22
RTS0044551,13
RTS0044552,14
RTS0044553,17
RTS0044554,14
RTS0044555,18
RTS0044556,8
RTS0044557,21
RTS0044558,13
RTS0044559,19
RTS0044560,10
RTS0044561,14
RTS0044562,20
RTS0044563,15
RTS0044564,15
RTS0044565,22
RTS0044566,19
RTS0044567,13
RTS0044568,13
RTS0044569,11
RTS0044570,9
RTS0044571,16
RTS0044572,15
RTS0044573,15
RTS0044574,22
RTS0044575,17
RTS0044576,10
RTS0044577,7
RTS0044578,24
RTS0044579,14
RTS0044580,8
RTS0044581,12
RTS0044582,10
RTS0044583,14
RTS0044584,17
RTS0044585,14
RTS0044586,18
RTS0044587,14
RTS0044588,14
RTS0044589,22
RTS0044590,15
RTS0044591,15
RTS0044592,11
RTS0044593,18
RTS0044594,17
RTS0044595,12
RTS0044596,24
RTS0044597,18
RTS0044598,21
RTS0044599,16
RTS0044600,17
RTS0044601,10
RTS0044602,10
RTS0044603,10
RTS0044604,14
RTS0044605,13
RTS0044606,15
RTS0044607,16
RTS0044608,9
RTS0044609,15
RTS0044610,23
RTS0044611,20
RTS0044612,13
RTS0044613,28
RTS0044614,18
RTS0044615,12
RTS0044616,12
RTS0044617,21
RTS0044618,15
RTS0044619,11
RTS0044620,20
RTS0044621,18
RTS0044622,16
RTS0044623,23
RTS0044624,20
RTS0044625,11
RTS0044626,13
RTS0044627,11
RTS0044628,10
RTS0044629,22
RTS0044630,16
RTS0044631,13
RTS0044632,30
RTS0044633,16
RTS0044634,18
RTS0044635,20
RTS0044636,9
RTS0044637,12
RTS0044638,10
RTS0044639,13
RTS0044640,19
RTS0044641,15
RTS0044642,9
RTS0044643,8
RTS0044644,16
RTS0044645,14
RTS0044646,12
RTS0044647,9
RTS0044648,15
RTS0044649,23
RTS0044650,9
RTS0044651,12
RTS0044652,16
RTS0044653,19
RTS0044654,16
RTS0044655,25
RTS0044656,57
RTS0044657,28
RTS0044658,66
RTS0044659,64
RTS0044660,49
RTS0044661,16
RTS0044662,12
RTS0044663,12
RTS0044664,13
RTS0044665,24
RTS0044666,11
RTS0044667,7
RTS0044668,14
RTS0044669,19
RTS0044670,14
RTS0044671,18
RTS0044672,13
RTS0044673,22
RTS0044674,18
RTS0044675,16
RTS0044676,17
RTS0044677,22
RTS0044678,13
RTS0044679,13
RTS0044680,22
RTS0044681,11
RTS0044682,21
RTS0044683,17
RTS0044684,18
RTS0044685,18
RTS0044686,9
RTS0044687,14
RTS0044688,26
RTS0044689,14
RTS0044690,22
RTS0044691,16
RTS0044692,8
RTS0044693,15
RTS0044694,21
RTS0044695,10
RTS0044696,20
RTS0044697,15
RTS0044698,18
RTS0044699,14
RTS0044700,14
RTS0044701,20
RTS0044702,13
RTS0044703,9
RTS0044704,14
RTS0044705,13
RTS0044706,15
RTS0044707,12
RTS0044708,15
RTS0044709,17
RTS0044710,13
RTS0044711,13
RTS0044712,21
RTS0044714,16
RTS0044715,21
RTS0044716,13
RTS0044717,14
RTS0044718,14
RTS0044719,14
RTS0044720,18
RTS0044721,17
RTS0044722,17
RTS0044723,12
RTS0044724,14
RTS0044725,21
RTS0044726,21
RTS0044727,15
RTS0044728,17
RTS0044729,20
RTS0044730,20
RTS0044731,28
RTS0044732,21
RTS0044733,14
RTS0044734,16
RTS0044735,25
RTS0044736,19
RTS0044737,10
RTS0044738,13
RTS0044739,7
RTS0044740,11
RTS0044741,15
RTS0044742,12
RTS0044743,28
RTS0044744,16
RTS0044745,13
RTS0044746,26
RTS0044747,17
RTS0044748,9
RTS0044749,13
RTS0044750,14
RTS0044751,21
RTS0044752,12
RTS0044753,14
RTS0044754,15
RTS0044755,17
RTS0044756,19
RTS0044757,4
RTS0044758,26
RTS0044759,15
RTS0044760,14
RTS0044761,16
RTS0044762,26
RTS0044763,12
RTS0044764,9
RTS0044765,11
RTS0044766,7
RTS0044767,10
RTS0044768,10
RTS0044769,10
RTS0044770,10
RTS0044771,11
RTS0044772,13
RTS0044773,12
RTS0044774,15
RTS0044775,20
RTS0044776,20
RTS0044777,8
RTS0044778,18
RTS0044779,22
RTS0044780,17
RTS0044781,18
RTS0044782,22
RTS0044783,25
RTS0044784,22
RTS0044785,13
RTS0044786,13
RTS0044787,24
RTS0044788,21
RTS0044789,30
RTS0044790,13
RTS0044791,24
RTS0044792,24
RTS0044793,11
RTS0044794,16
RTS0044795,16
RTS0044796,8
RTS0044797,21
RTS0044798,23
RTS0044799,19
RTS0044800,18
RTS0044801,9
RTS0044802,14
RTS0044803,5
RTS0044804,11
RTS0044805,31
RTS0044806,14
RTS0044807,21
RTS0044808,7
RTS0044809,18
RTS0044810,15
RTS0044811,12
RTS0044812,15
RTS0044813,29
RTS0044814,24
RTS0044815,28
RTS0044816,18
RTS0044817,14
RTS0044818,17
RTS0044819,18
RTS0044820,11
RTS0044821,14
RTS0044822,18
RTS0044823,20
RTS0044824,19
RTS0044825,25
RTS0044826,21
RTS0044827,17
RTS0044828,14
RTS0044829,28
RTS0044830,16
RTS0044831,20
RTS0044832,15
RTS0044833,26
RTS0044834,14
RTS0044835,19
RTS0044836,22
RTS0044837,12
RTS0044838,15
RTS0044839,31
RTS0044840,14
RTS0044841,14
RTS0044842,12
RTS0044843,13
RTS0044844,14
RTS0044845,18
RTS0044846,13
RTS0044847,8
RTS0044848,12
RTS0044849,19
RTS0044850,14
RTS0044851,16
RTS0044852,15
RTS0044853,12
RTS0044854,18
RTS0044855,17
RTS0044856,15
RTS0044857,11
RTS0044858,13
RTS0044859,19
RTS0044860,16
RTS0044861,20
RTS0044862,12
RTS0044863,12
RTS0044864,16
RTS0044865,15
RTS0044866,23
RTS0044867,13
RTS0044868,15
RTS0044869,16
RTS0044870,27
RTS0044871,17
RTS0044872,11
RTS0044873,20
RTS0044874,3
RTS0044875,16
RTS0044876,11
RTS0044877,13
RTS0044878,16
RTS0044879,16
RTS0044880,19
RTS0044881,11
RTS0044882,20
RTS0044883,17
RTS0044884,21
RTS0044885,9
RTS0044886,19
RTS0044887,11
RTS0044888,18
RTS0044889,13
RTS0044890,16
RTS0044891,20
RTS0044892,24
RTS0044893,12
RTS0044894,23
RTS0044895,18
RTS0044896,19
RTS0044897,18
RTS0044898,17
RTS0044899,15
RTS0044900,15
RTS0044901,18
RTS0044902,15
RTS0044903,24
RTS0044904,17
RTS0044905,18
RTS0044906,26
RTS0044907,25
RTS0044908,27
RTS0044909,35
RTS0044910,27
RTS0044911,17
RTS0044912,13
RTS0044913,15
RTS0044914,17
RTS0044915,16
RTS0044916,15
RTS0044917,13
RTS0044918,18
RTS0044919,18
RTS0044920,24
RTS0044921,18
RTS0044922,27
RTS0044923,24
RTS0044924,24
RTS0044925,18
RTS0044926,22
RTS0044927,14
RTS0044928,12
RTS0044929,17
RTS0044930,16
RTS0044931,11
RTS0044932,13
RTS0044933,11
RTS0044934,13
RTS0044935,15
RTS0044936,32
RTS0044937,6
RTS0044938,13
RTS0044939,21
RTS0044940,14
RTS0044941,14
RTS0044942,20
RTS0044943,16
RTS0044944,11
RTS0044945,23
RTS0044946,19
RTS0044947,12
RTS0044948,18
RTS0044949,9
RTS0044950,15
RTS0044951,16
RTS0044952,15
RTS0044953,10
RTS0044954,15
RTS0044955,13
RTS0044956,22
RTS0044957,23
RTS0044958,12
RTS0044959,13
RTS0044960,13
RTS0044961,19
RTS0044962,13
RTS0044963,11
RTS0044964,14
RTS0044965,20
RTS0044966,18
RTS0044967,11
RTS0044968,17
RTS0044969,13
RTS0044970,24
RTS0044971,21
RTS0044972,18
RTS0044973,21
RTS0044974,16
RTS0044975,18
RTS0044976,12
RTS0044977,17
RTS0044978,12
RTS0044979,13
RTS0044980,12
RTS0044981,9
RTS0044982,12
RTS0044983,9
RTS0044984,21
RTS0044985,24
RTS0044986,10
RTS0044987,12
RTS0044988,21
RTS0044989,10
RTS0044990,14
RTS0044991,14
RTS0044992,16
RTS0044993,14
RTS0044994,14
RTS0044995,18
RTS0044996,27
RTS0044997,12
RTS0044998,24
RTS0044999,9
RTS0045000,6
RTS0045001,18
RTS0045002,13
RTS0045003,17
RTS0045004,16
RTS0045005,20
RTS0045006,10
RTS0045007,18
RTS0045008,28
RTS0045009,9
RTS0045010,19
RTS0045011,5
RTS0045012,12
RTS0045013,10
RTS0045014,20
RTS0045015,15
RTS0045016,13
RTS0045017,18
RTS0045018,13
RTS0045019,21
RTS0045020,11
RTS0045021,12
RTS0045022,18
RTS0045023,24
RTS0045024,20
RTS0045025,17
RTS0045026,15
RTS0045027,18
RTS0045028,13
RTS0045029,19
RTS0045030,16
RTS0045031,14
RTS0045032,17
RTS0045033,15
RTS0045034,17
RTS0045035,16
RTS0045036,10
RTS0045038,18
RTS0045039,12
RTS0045040,12
RTS0045041,13
RTS0045042,15
RTS0045043,20
RTS0045044,14
RTS0045045,18
RTS0045046,18
RTS0045047,13
RTS0045048,21
RTS0045049,13
RTS0045050,13
RTS0045051,18
RTS0045052,19
RTS0045053,11
RTS0045054,23
RTS0045055,20
RTS0045056,14
RTS0045057,27
RTS0045058,14
RTS0045059,16
RTS0045060,17
RTS0045061,11
RTS0045063,9
RTS0045064,12
RTS0045065,14
RTS0045066,17
RTS0045067,20
RTS0045068,19
RTS0045069,21
RTS0045070,22
RTS0045071,22
RTS0045072,15
RTS0045073,17
RTS0045074,21
RTS0045075,10
RTS0045076,18
RTS0045077,4
RTS0045078,12
RTS0045079,10
RTS0045080,14
RTS0045081,11
RTS0045082,13
RTS0045083,17
RTS0045084,11
RTS0045085,13
RTS0045086,12
RTS0045087,15
RTS0045088,16
RTS0045089,9
RTS0045090,19
RTS0045091,16
RTS0045092,15
RTS0045093,12
RTS0045094,12
RTS0045095,8
RTS0045096,19
RTS0045097,16
RTS0045098,15
RTS0045099,13
RTS0045100,21
RTS0045101,19
RTS0045102,10
RTS0045103,14
RTS0045104,16
RTS0045105,20
RTS0045106,15
RTS0045107,13
RTS0045108,12
RTS0045109,14
RTS0045110,23
RTS0045111,16
RTS0045112,16
RTS0045113,19
RTS0045114,17
RTS0045115,13
RTS0045116,18
RTS0045117,23
RTS0045118,16
RTS0045119,15
RTS0045120,21
RTS0045121,17
RTS0045122,21
RTS0045123,19
RTS0045124,17
RTS0045125,11
RTS0045126,15
RTS0045127,18
RTS0045128,16
RTS0045129,17
RTS0045130,24
RTS0045131,14
RTS0045132,13
RTS0045133,13
RTS0045134,18
RTS0045135,9
RTS0045136,15
RTS0045137,17
RTS0045138,18
RTS0045139,18
RTS0045140,18
RTS0045141,7
RTS0045142,24
RTS0045143,14
RTS0045144,13
RTS0045145,15
RTS0045146,11
RTS0045147,10
RTS0045148,19
RTS0045149,12
RTS0045150,8
RTS0045151,8
RTS0045152,26
RTS0045153,22
RTS0045154,14
RTS0045155,17
RTS0045156,12
RTS0045157,25
RTS0045158,9
RTS0045159,14
RTS0045160,21
RTS0045161,15
RTS0045162,22
RTS0045163,15
RTS0045164,18
RTS0045165,14
RTS0045166,22
RTS0045167,19
RTS0045168,19
RTS0045169,23
RTS0045170,17
RTS0045171,16
RTS0045172,19
RTS0045173,22
RTS0045174,20
RTS0045175,23
RTS0045176,12
RTS0045177,17
RTS0045178,8
RTS0045179,16
RTS0045180,20
RTS0045181,13
RTS0045182,10
RTS0045183,17
RTS0045184,23
RTS0045185,16
RTS0045186,32
RTS0045187,16
RTS0045188,6
RTS0045189,16
RTS0045190,24
RTS0045191,18
RTS0045192,10
RTS0045193,14
RTS0045194,11
RTS0045195,13
RTS0045196,24
RTS0045197,17
RTS0045198,28
RTS0045199,26
RTS0045200,14
RTS0045201,16
RTS0045202,12
RTS0045203,13
RTS0045204,13
RTS0045205,14
RTS0045206,14
RTS0045207,10
RTS0045208,13
RTS0045209,15
RTS0045210,19
RTS0045211,16
RTS0045212,15
RTS0045213,17
RTS0045214,17
RTS0045215,13
RTS0045216,21
RTS0045217,17
RTS0045218,20
RTS0045219,19
RTS0045220,10
RTS0045221,24
RTS0045222,16
RTS0045223,16
RTS0045224,17
RTS0045225,14
RTS0045226,18
RTS0045227,5
RTS0045228,28
RTS0045229,9
RTS0045230,20
RTS0045231,11
RTS0045232,27
RTS0045233,13
RTS0045234,16
RTS0045235,15
RTS0045236,24
RTS0045237,15
RTS0045238,14
RTS0045239,9
RTS0045240,20
RTS0045241,13
RTS0045242,39
RTS0045243,13
RTS0045244,12
RTS0045245,13
RTS0045246,20
RTS0045247,20
RTS0045248,12
RTS0045249,14
RTS0045250,17
RTS0045251,12
RTS0045252,13
RTS0045253,16
RTS0045254,11
RTS0045255,10
RTS0045256,10
RTS0045257,19
RTS0045258,13
RTS0045259,20
RTS0045260,18
RTS0045261,15
RTS0045262,31
RTS0045263,24
RTS0045264,21
RTS0045265,27
RTS0045266,13
RTS0045267,17
RTS0045268,19
RTS0045269,13
RTS0045270,11
RTS0045271,13
RTS0045272,5
RTS0045273,11
RTS0045274,17
RTS0045275,18
RTS0045276,17
RTS0045277,14
RTS0045278,21
RTS0045279,13
RTS0045280,13
RTS0045281,20
RTS0045282,13
RTS0045283,20
RTS0045284,13
RTS0045285,19
RTS0045286,23
RTS0045287,24
RTS0045288,16
RTS0045289,15
RTS0045290,11
RTS0045291,17
RTS0045292,20
RTS0045293,22
RTS0045294,12
RTS0045295,11
RTS0045296,17
RTS0045297,16
RTS0045298,13
RTS0045299,13
RTS0045300,16
RTS0045301,16
RTS0045302,23
RTS0045303,16
RTS0045304,9
RTS0045305,20
RTS0045306,12
RTS0045307,22
RTS0045308,13
RTS0045309,10
RTS0045310,19
RTS0045311,8
RTS0045312,8
RTS0045313,21
RTS0045314,11
RTS0045315,13
RTS0045316,21
RTS0045317,23
RTS0045318,22
RTS0045319,19
RTS0045320,15
RTS0045321,15
RTS0045322,20
RTS0045323,21
RTS0045324,19
RTS0045325,17
RTS0045326,17
RTS0045327,18
RTS0045328,25
RTS0045329,19
RTS0045330,18
RTS0045331,13
RTS0045332,15
RTS0045333,19
RTS0045334,21
RTS0045335,14
RTS0045336,12
RTS0045337,14
RTS0045338,12
RTS0045339,22
RTS0045340,17
RTS0045341,16
RTS0045342,22
RTS0045343,11
RTS0045344,13
RTS0045345,17
RTS0045346,11
RTS0045347,13
RTS0045348,15
RTS0045349,21
RTS0045350,14
RTS0045351,14
RTS0045352,11
RTS0045353,16
RTS0045354,16
RTS0045355,10
RTS0045356,21
RTS0045357,27
RTS0045358,13
RTS0045359,22
RTS0045360,19
RTS0045361,25
RTS0045362,20
RTS0045363,16
RTS0045364,13
RTS0045365,10
RTS0045366,21
RTS0045367,15
RTS0045368,13
RTS0045369,12
RTS0045370,17
RTS0045371,20
RTS0045372,17
RTS0045373,18
RTS0045374,24
RTS0045375,16
RTS0045376,18
RTS0045377,16
RTS0045378,17
RTS0045379,5
RTS0045380,16
RTS0045381,12
RTS0045382,13
RTS0045383,16
RTS0045384,9
RTS0045385,15
RTS0045386,18
RTS0045387,10
RTS0045388,16
RTS0045389,20
RTS0045390,14
RTS0045391,18
RTS0045392,15
RTS0045393,14
RTS0045394,14
RTS0045395,13
RTS0045396,26
RTS0045397,23
RTS0045398,18
RTS0045399,16
RTS0045400,20
RTS0045401,21
RTS0045402,18
RTS0045403,18
RTS0045404,14
RTS0045405,18
RTS0045406,18
RTS0045407,14
RTS0045408,15
RTS0045409,15
RTS0045410,24
RTS0045411,22
RTS0045412,18
RTS0045413,16
RTS0045414,15
RTS0045415,20
RTS0045416,23
RTS0045417,11
RTS0045418,15
RTS0045419,28
RTS0045420,16
RTS0045421,120
RTS0045422,141
RTS0045423,47
RTS0045424,157
RTS0045425,81
RTS0045426,10
RTS0045427,16
RTS0045428,15
RTS0045429,17
RTS0045430,7
RTS0045431,24
RTS0045432,21
RTS0045433,20
RTS0045434,19
RTS0045435,11
RTS0045436,16
RTS0045437,16
RTS0045438,32
RTS0045439,21
RTS0045440,10
RTS0045441,19
RTS0045442,14
RTS0045443,12
RTS0045444,10
RTS0045445,10
RTS0045446,20
RTS0045447,20
RTS0045448,18
RTS0045449,11
RTS0045450,5
RTS0045451,31
RTS0045452,20
RTS0045453,14
RTS0045454,13
RTS0045455,28
RTS0045456,11
RTS0045457,10
RTS0045458,13
RTS0045459,8
RTS0045460,23
RTS0045461,16
RTS0045462,12
RTS0045463,14
RTS0045464,10
RTS0045465,13
RTS0045466,26
RTS0045467,26
RTS0045468,14
RTS0045469,20
RTS0045470,27
RTS0045471,15
RTS0045472,14
RTS0045473,9
RTS0045474,22
RTS0045475,14
RTS0045476,14
RTS0045477,16
RTS0045478,14
RTS0045479,21
RTS0045480,28
RTS0045481,18
RTS0045482,22
RTS0045483,20
RTS0045484,29
RTS0045485,28
RTS0045486,14
RTS0045487,15
RTS0045488,14
RTS0045489,10
RTS0045490,20
RTS0045491,21
RTS0045492,39
RTS0045493,26
RTS0045494,14
RTS0045495,13
RTS0045496,8
RTS0045497,11
RTS0045498,17
RTS0045499,16
RTS0045500,17
RTS0045501,24
RTS0045502,34
RTS0045503,11
RTS0045504,7
RTS0045505,19
RTS0045506,145
RTS0045507,236
RTS0045508,134
RTS0045509,181
RTS0045510,81
RTS0045511,24
RTS0045512,6
RTS0045513,13
RTS0045514,14
RTS0045515,11
RTS0045516,13
RTS0045517,18
RTS0045518,22
RTS0045519,9
RTS0045520,12
RTS0045521,17
RTS0045522,23
RTS0045523,9
RTS0045524,24
RTS0045525,13
RTS0045526,17
RTS0045527,25
RTS0045528,13
RTS0045529,21
RTS0045530,18
RTS0045531,16
RTS0045532,11
RTS0045533,14
RTS0045534,13
RTS0045535,11
RTS0045536,13
RTS0045537,24
RTS0045538,15
RTS0045539,27
RTS0045540,12
RTS0045541,15
RTS0045542,18
RTS0045543,18
RTS0045544,8
RTS0045545,11
RTS0045546,19
RTS0045547,8
RTS0045548,15
RTS0045549,9
RTS0045550,10
RTS0045551,9
RTS0045552,19
RTS0045553,10
RTS0045554,18
RTS0045555,11
RTS0045556,17
RTS0045557,14
RTS0045558,23
RTS0045559,14
RTS0045560,27
RTS0045561,17
RTS0045562,20
RTS0045563,10
RTS0045564,18
RTS0045565,13
RTS0045566,18
RTS0045567,9
RTS0045568,17
RTS0045569,18
RTS0045570,14
RTS0045571,15
RTS0045572,14
RTS0045573,9
RTS0045574,6
RTS0045575,13
RTS0045576,12
RTS0045577,13
RTS0045578,13
RTS0045579,10
RTS0045580,11
RTS0045581,14
RTS0045582,13
RTS0045583,14
RTS0045584,20
RTS0045585,9
RTS0045586,15
RTS0045587,27
RTS0045588,18
RTS0045589,8
RTS0045590,15
RTS0045592,32
RTS0045593,47
RTS0045594,21
RTS0045595,21
RTS0045596,16
RTS0045597,9
RTS0045598,17
RTS0045599,27
RTS0045600,23
RTS0045601,15
RTS0045602,19
RTS0045603,14
RTS0045604,17
RTS0045606,24
RTS0045607,10
RTS0045608,8
RTS0045609,10
RTS0045610,18
RTS0045611,13
RTS0045612,18
RTS0045613,11
RTS0045614,20
RTS0045615,16
RTS0045616,8
RTS0045617,13
RTS0045618,14
RTS0045619,10
RTS0045620,7
RTS0045621,16
RTS0045622,14
RTS0045623,15
RTS0045624,9
RTS0045625,12
RTS0045626,6
RTS0045627,9
RTS0045628,18
RTS0045629,16
RTS0045630,15
RTS0045631,15
RTS0045632,7
RTS0045633,17
RTS0045634,20
RTS0045635,16
RTS0045636,15
RTS0045637,9
RTS0045638,18
RTS0045639,21
RTS0045640,19
RTS0045641,16
RTS0045642,16
RTS0045643,9
RTS0045644,15
RTS0045645,14
RTS0045646,13
RTS0045647,14
RTS0045648,17
RTS0045649,22
RTS0045650,19
RTS0045651,11
RTS0045652,13
RTS0045653,13
RTS0045654,17
RTS0045655,8
RTS0045656,14
RTS0045657,14
RTS0045658,30
RTS0045659,19
RTS0045660,22
RTS0045661,19
RTS0045662,22
RTS0045663,28
RTS0045664,16
RTS0045665,33
RTS0045666,8
RTS0045667,7
RTS0045668,23
RTS0045669,20
RTS0045670,10
RTS0045671,13
RTS0045672,13
RTS0045673,15
RTS0045674,8
RTS0045675,18
RTS0045676,36
RTS0045677,34
RTS0045678,42
RTS0045679,40
RTS0045680,35
RTS0045681,12
RTS0045682,27
RTS0045683,15
RTS0045684,13
RTS0045685,16
RTS0045687,22
RTS0045688,23
RTS0045689,16
RTS0045690,19
RTS0045691,13
RTS0045692,13
RTS0045693,19
RTS0045694,16
RTS0045695,20
RTS0045696,20
RTS0045697,11
RTS0045698,24
RTS0045699,11
RTS0045700,17
RTS0045701,22
RTS0045702,8
RTS0045703,10
RTS0045704,17
RTS0045705,17
RTS0045706,11
RTS0045707,13
RTS0045708,11
RTS0045709,6
RTS0045710,20
RTS0045711,11
RTS0045712,19
RTS0045713,13
RTS0045714,11
RTS0045715,10
RTS0045716,33
RTS0045717,14
RTS0045718,15
RTS0045719,5
RTS0045720,20
RTS0045721,17
RTS0045722,25
RTS0045723,21
RTS0045724,21
RTS0045725,18
RTS0045726,17
RTS0045727,28
RTS0045728,20
RTS0045729,16
RTS0045730,21
RTS0045731,11
RTS0045732,13
RTS0045733,13
RTS0045734,13
RTS0045735,14
RTS0045736,31
RTS0045737,33
RTS0045738,49
RTS0045739,51
RTS0045740,26
RTS0045741,28
RTS0045742,24
RTS0045743,18
RTS0045744,28
RTS0045745,21
RTS0045746,23
RTS0045747,32
RTS0045748,45
RTS0045749,21
RTS0045750,16
RTS0045751,32
RTS0045752,11
RTS0045753,17
RTS0045754,27
RTS0045755,24
RTS0045756,21
RTS0045757,12
RTS0045758,23
RTS0045759,16
RTS0045760,19
RTS0045761,19
RTS0045762,16
RTS0045763,22
RTS0045764,14
RTS0045765,11
RTS0045766,13
RTS0045767,8
RTS0045768,16
RTS0045769,24
RTS0045770,19
RTS0045771,12
RTS0045772,18
RTS0045773,19
RTS0045774,15
RTS0045775,28
RTS0045776,15
RTS0045777,16
RTS0045778,19
RTS0045779,6
RTS0045780,20
RTS0045781,20
RTS0045782,11
RTS0045783,15
RTS0045784,32
RTS0045785,18
RTS0045786,11
RTS0045787,14
RTS0045788,24
RTS0045789,11
RTS0045790,18
RTS0045791,12
RTS0045792,23
RTS0045793,17
RTS0045794,16
RTS0045795,19
RTS0045796,11
RTS0045797,14
RTS0045798,10
RTS0045799,13
RTS0045800,19
RTS0045801,8
RTS0045802,11
RTS0045803,15
RTS0045804,10
RTS0045805,19
RTS0045806,29
RTS0045807,9
RTS0045808,18
RTS0045809,13
RTS0045810,9
RTS0045811,10
RTS0045812,17
RTS0045813,14
RTS0045814,14
RTS0045815,10
RTS0045816,11
RTS0045817,26
RTS0045818,11
RTS0045819,12
RTS0045820,11
RTS0045821,12
RTS0045822,13
RTS0045823,13
RTS0045824,24
RTS0045825,20
RTS0045826,14
RTS0045827,24
RTS0045828,21
RTS0045829,24
RTS0045830,22
RTS0045831,22
RTS0045832,18
RTS0045833,16
RTS0045834,16
RTS0045835,13
RTS0045836,63
RTS0045837,53
RTS0045838,63
RTS0045840,20
RTS0045841,23
RTS0045842,18
RTS0045843,8
RTS0045844,11
RTS0045845,13
RTS0045846,54
RTS0045848,20
RTS0045849,81
RTS0045851,15
RTS0045852,12
RTS0045853,19
RTS0045854,18
RTS0045855,19
RTS0045856,22
RTS0045857,18
RTS0045858,18
RTS0045859,13
RTS0045860,12
RTS0045861,12
RTS0045862,27
RTS0045863,17
RTS0045864,33
RTS0045865,17
RTS0045866,37
RTS0045867,11
RTS0045868,12
RTS0045869,21
RTS0045870,22
RTS0045871,14
RTS0045872,14
RTS0045873,12
RTS0045874,17
RTS0045875,20
RTS0045876,13
RTS0045877,13
RTS0045878,8
RTS0045879,17
RTS0045880,11
RTS0045881,4
RTS0045882,17
RTS0045883,9
RTS0045884,18
RTS0045886,22
RTS0045887,13
RTS0045888,13
RTS0045889,9
RTS0045890,14
RTS0045891,20
RTS0045892,16
RTS0045893,11
RTS0045894,19
RTS0045895,14
RTS0045896,15
RTS0045897,9
RTS0045898,14
RTS0045899,23
RTS0045900,41
RTS0045901,14
RTS0045902,14
RTS0045903,13
RTS0045904,16
RTS0045905,16
RTS0045906,17
RTS0045907,14
RTS0045908,12
RTS0045909,14
RTS0045910,18
RTS0045911,15
RTS0045912,11
RTS0045913,14
RTS0045914,10
RTS0045915,12
RTS0045916,22
RTS0045917,17
RTS0045918,23
RTS0045919,17
RTS0045920,22
RTS0045921,17
RTS0045922,17
RTS0045923,17
RTS0045924,13
RTS0045925,17
RTS0045926,15
RTS0045927,10
RTS0045928,15
RTS0045929,12
RTS0045930,23
RTS0045931,16
RTS0045932,22
RTS0045933,16
RTS0045935,18
RTS0045939,18
RTS0045940,9
RTS0045941,16
RTS0045942,20
RTS0045943,17
RTS0045944,19
RTS0045945,21
RTS0045946,9
RTS0045947,13
RTS0045948,8
RTS0045949,20
RTS0045950,16
RTS0045951,27
RTS0045952,18
RTS0045953,16
RTS0045954,20
RTS0045955,12
RTS0045956,11
RTS0045957,19
RTS0045958,17
RTS0045959,11
RTS0045960,10
RTS0045961,5
RTS0045962,17
RTS0045963,18
RTS0045964,17
RTS0045965,20
RTS0045966,18
RTS0045967,15
RTS0045968,15
RTS0045969,18
RTS0045970,25
RTS0045971,15
RTS0045972,22
RTS0045973,18
RTS0045974,13
RTS0045975,15
RTS0045976,15
RTS0045977,14
RTS0045978,14
RTS0045979,20
RTS0045980,15
RTS0045981,18
RTS0045982,18
RTS0045983,13
RTS0045984,13
RTS0045985,19
RTS0045986,10
RTS0045987,14
RTS0045988,11
RTS0045989,13
RTS0045990,9
RTS0045991,13
RTS0045992,18
RTS0045993,19
RTS0045994,23
RTS0045995,7
RTS0045996,14
RTS0045997,20
RTS0045998,13
RTS0045999,9
RTS0046000,5
RTS0046001,27
RTS0046002,25
RTS0046003,10
RTS0046004,18
RTS0046005,18
RTS0046006,14
RTS0046007,21
RTS0046008,17
RTS0046009,24
RTS0046010,10
RTS0046011,11
RTS0046012,15
RTS0046013,16
RTS0046014,11
RTS0046015,10
RTS0046016,19
RTS0046017,16
RTS0046018,8
RTS0046019,16
RTS0046020,20
RTS0046021,12
RTS0046022,19
RTS0046023,17
RTS0046024,10
RTS0046025,12
RTS0046026,15
RTS0046027,16
RTS0046028,12
RTS0046029,17
RTS0046030,17
RTS0046031,19
RTS0046032,14
RTS0046033,8
RTS0046034,11
RTS0046035,18
RTS0046036,16
RTS0046037,19
RTS0046038,17
RTS0046039,13
RTS0046040,14
RTS0046041,11
RTS0046042,10
RTS0046043,11
RTS0046044,17
RTS0046045,19
RTS0046046,9
RTS0046047,6
RTS0046048,15
RTS0046049,28
RTS0046050,11
RTS0046051,22
RTS0046052,25
RTS0046053,20
RTS0046054,26
RTS0046055,27
RTS0046056,16
RTS0046057,19
RTS0046058,22
RTS0046059,15
RTS0046060,16
RTS0046061,23
RTS0046062,15
RTS0046063,21
RTS0046064,16
RTS0046065,14
RTS0046066,30
RTS0046067,18
RTS0046068,15
RTS0046069,17
RTS0046070,11
RTS0046071,26
RTS0046072,18
RTS0046073,19
RTS0046074,13
RTS0046075,13
RTS0046076,14
RTS0046077,13
RTS0046078,16
RTS0046079,19
RTS0046080,17
RTS0046081,17
RTS0046082,17
RTS0046083,15
RTS0046084,14
RTS0046085,19
RTS0046086,20
RTS0046087,12
RTS0046088,25
RTS0046089,8
RTS0046090,14
RTS0046091,18
RTS0046092,35
RTS0046093,20
RTS0046094,15
RTS0046095,11
RTS0046096,18
RTS0046097,18
RTS0046098,22
RTS0046099,14
RTS0046100,12
RTS0046101,5
RTS0046102,14
RTS0046103,14
RTS0046104,23
RTS0046105,10
RTS0046106,12
RTS0046107,15
RTS0046108,12
RTS0046109,18
RTS0046110,31
RTS0046111,13
RTS0046112,19
RTS0046113,16
RTS0046114,7
RTS0046115,19
RTS0046116,23
RTS0046117,14
RTS0046119,20
RTS0046121,14
RTS0046122,18
RTS0046123,10
RTS0046124,13
RTS0046125,10
RTS0046126,9
RTS0046127,10
RTS0046128,20
RTS0046129,19
RTS0046130,14
RTS0046131,13
RTS0046132,24
RTS0046133,35
RTS0046134,27
RTS0046135,14
RTS0046136,22
RTS0046137,33
RTS0046138,22
RTS0046140,28
RTS0046141,19
RTS0046142,29
RTS0046143,32
RTS0046144,27
RTS0046145,19
RTS0046146,14
RTS0046147,14
RTS0046148,14
RTS0046149,12
RTS0046150,13
RTS0046152,14
RTS0046153,16
RTS0046154,8
RTS0046155,20
RTS0046156,14
RTS0046157,5
RTS0046158,13
RTS0046159,18
RTS0046160,13
RTS0046161,19
RTS0046162,15
RTS0046163,17
RTS0046164,20
RTS0046165,18
RTS0046166,17
RTS0046167,17
RTS0046168,13
RTS0046169,11
RTS0046170,21
RTS0046171,12
RTS0046172,13
RTS0046173,15
RTS0046174,13
RTS0046175,12
RTS0046176,16
RTS0046177,11
RTS0046178,14
RTS0046179,6
RTS0046180,17
RTS0046181,12
RTS0046182,7
RTS0046183,21
RTS0046184,20
RTS0046185,12
RTS0046186,7
RTS0046187,11
RTS0046188,23
RTS0046191,15
RTS0046193,7
RTS0046194,12
RTS0046195,13
RTS0046196,15
RTS0046197,14
RTS0046198,11
RTS0046199,17
RTS0046200,22
RTS0046201,18
RTS0046202,15
RTS0046203,9
RTS0046204,19
RTS0046205,10
RTS0046206,17
RTS0046207,17
RTS0046208,13
RTS0046209,12
RTS0046210,11
RTS0046211,13
RTS0046212,18
RTS0046213,37
RTS0046214,36
RTS0046215,20
RTS0046216,23
RTS0046217,18
RTS0046218,8
RTS0046219,14
RTS0046220,10
RTS0046221,13
RTS0046222,10
RTS0046223,17
RTS0046224,9
RTS0046225,26
RTS0046226,10
RTS0046227,21
RTS0046228,19
RTS0046229,12
RTS0046230,13
RTS0046231,4
RTS0046232,17
RTS0046233,20
RTS0046234,12
RTS0046235,19
RTS0046236,11
RTS0046237,12
RTS0046238,15
RTS0046239,9
RTS0046240,8
RTS0046241,19
RTS0046242,13
RTS0046243,11
RTS0046244,18
RTS0046245,2
RTS0046246,18
RTS0046247,16
RTS0046248,11
RTS0046249,13
RTS0046250,11
RTS0046251,10
RTS0046252,40
RTS0046253,15
RTS0046254,19
RTS0046255,18
RTS0046256,18
RTS0046257,17
RTS0046258,7
RTS0046259,11
RTS0046260,15
RTS0046261,8
RTS0046262,19
RTS0046263,18
RTS0046264,18
RTS0046265,14
RTS0046266,18
RTS0046267,7
RTS0046268,19
RTS0046269,15
RTS0046270,17
RTS0046271,16
RTS0046272,13
RTS0046273,10
RTS0046274,9
RTS0046275,6
RTS0046276,9
RTS0046277,7
RTS0046278,15
RTS0046279,20
RTS0046280,18
RTS0046281,14
RTS0046282,16
RTS0046283,19
RTS0046284,10
RTS0046285,13
RTS0046286,17
RTS0046287,8
RTS0046288,10
RTS0046289,14
RTS0046290,11
RTS0046291,20
RTS0046292,20
RTS0046293,14
RTS0046294,10
RTS0046295,41
RTS0046296,7
RTS0046297,23
RTS0046298,18
RTS0046299,22
RTS0046300,12
RTS0046301,19
RTS0046302,7
RTS0046303,12
RTS0046304,19
RTS0046305,16
RTS0046306,18
RTS0046307,11
RTS0046308,11
RTS0046309,10
RTS0046310,7
RTS0046311,15
RTS0046312,19
RTS0046313,16
RTS0046314,31
RTS0046315,9
RTS0046316,16
RTS0046317,11
RTS0046318,13
RTS0046319,16
RTS0046320,17
RTS0046321,28
RTS0046322,17
RTS0046323,17
RTS0046324,12
RTS0046325,15
RTS0046326,12
RTS0046327,13
RTS0046328,19
RTS0046329,25
RTS0046330,23
RTS0046331,19
RTS0046332,16
RTS0046333,21
RTS0046334,19
RTS0046335,39
RTS0046336,32
RTS0046342,10
RTS0046343,22
RTS0046344,19
RTS0046345,13
RTS0046346,12
RTS0046347,104
RTS0046348,174
RTS0046349,168
RTS0046350,14
RTS0046351,11
RTS0046352,39
RTS0046353,14
RTS0046354,12
RTS0046355,13
RTS0046356,15
RTS0046357,13
RTS0046358,12
RTS0046359,4
RTS0046360,24
RTS0046361,8
RTS0046362,13
RTS0046363,13
RTS0046364,14
RTS0046365,14
RTS0046366,7
RTS0046367,12
RTS0046368,13
RTS0046369,14
RTS0046370,13
RTS0046371,16
RTS0046372,14
RTS0046373,9
RTS0046374,7
RTS0046375,6
RTS0046376,14
RTS0046377,13
RTS0046378,16
RTS0046379,11
RTS0046380,18
RTS0046381,9
RTS0046382,12
RTS0046383,11
RTS0046384,13
RTS0046385,15
RTS0046386,11
RTS0046387,8
RTS0046388,16
RTS0046389,19
RTS0046390,16
RTS0046391,21
RTS0046392,5
RTS0046393,9
RTS0046394,11
RTS0046395,17
RTS0046396,9
RTS0046397,13
RTS0046398,11
RTS0046399,17
RTS0046400,12
RTS0046401,16
RTS0046402,5
RTS0046403,16
RTS0046404,11
RTS0046405,9
RTS0046406,24
RTS0046407,18
RTS0046408,16
RTS0046409,19
RTS0046410,24
RTS0046411,22
RTS0046412,20
RTS0046413,17
RTS0046414,59
RTS0046415,15
RTS0046416,11
RTS0046417,26
RTS0046418,27
RTS0046419,27
RTS0046420,15
RTS0046421,14
RTS0046422,21
RTS0046423,10
RTS0046424,10
RTS0046425,14
RTS0046426,8
RTS0046427,20
RTS0046428,9
RTS0046429,12
RTS0046430,10
RTS0046431,20
RTS0046432,35
RTS0046433,17
RTS0046434,27
RTS0046435,27
RTS0046439,15
RTS0046440,20
RTS0046441,18
RTS0046442,14
RTS0046443,18
RTS0046444,17
RTS0046445,16
RTS0046446,6
RTS0046447,13
RTS0046448,12
RTS0046449,35
RTS0046450,60
RTS0046451,26
RTS0046452,66
RTS0046453,29
RTS0046454,35
RTS0046455,26
RTS0046456,7
RTS0046457,10
RTS0046458,29
RTS0046459,34
RTS0046460,24
RTS0046461,29
RTS0046462,41
RTS0046463,21
RTS0046464,15
RTS0046466,14
RTS0046468,21
RTS0046469,10
RTS0046470,16
RTS0046471,11
RTS0046472,12
RTS0046473,10
RTS0046474,15
RTS0046475,20
RTS0046476,15
RTS0046477,6
RTS0046478,10
RTS0046479,15
RTS0046480,15
RTS0046481,11
RTS0046482,14
RTS0046483,17
RTS0046484,5
RTS0046485,20
RTS0046486,13
RTS0046487,18
RTS0046488,23
RTS0046489,15
RTS0046490,18
RTS0046491,16
RTS0046492,12
RTS0046493,9
RTS0046494,15
RTS0046495,12
RTS0046496,24
RTS0046497,11
RTS0046498,15
RTS0046499,18
RTS0046500,16
RTS0046501,15
RTS0046502,11
RTS0046503,15
RTS0046504,14
RTS0046505,6
RTS0046506,12
RTS0046507,10
RTS0046508,17
RTS0046509,9
RTS0046510,15
RTS0046511,12
RTS0046512,17
RTS0046513,17
RTS0046514,6
RTS0046515,23
RTS0046516,23
RTS0046517,21
RTS0046518,14
RTS0046519,11
RTS0046520,16
RTS0046521,21
RTS0046522,11
RTS0046524,21
RTS0046525,14
RTS0046526,25
RTS0046527,12
RTS0046528,9
RTS0046529,8
RTS0046530,8
RTS0046531,12
RTS0046532,16
RTS0046533,16
RTS0046534,17
RTS0046535,19
RTS0046536,17
RTS0046537,13
RTS0046538,17
RTS0046539,10
RTS0046540,11
RTS0046541,12
RTS0046542,11
RTS0046543,17
RTS0046544,12
RTS0046545,23
RTS0046546,7
RTS0046548,15
RTS0046549,24
RTS0046550,15
RTS0046551,24
RTS0046552,21
RTS0046553,44
RTS0046554,19
RTS0046555,13
RTS0046556,29
RTS0046557,23
RTS0046558,10
RTS0046559,11
RTS0046560,6
RTS0046561,14
RTS0046562,19
RTS0046563,10
RTS0046564,16
RTS0046565,17
RTS0046566,9
RTS0046567,23
RTS0046568,10
RTS0046569,13
RTS0046570,16
RTS0046571,15
RTS0046572,148
RTS0046573,124
RTS0046574,169
RTS0046575,17
RTS0046577,18
RTS0046578,24
RTS0046580,23
RTS0046581,11
RTS0046582,20
RTS0046583,15
RTS0046584,18
RTS0046585,18
RTS0046586,15
RTS0046587,16
RTS0046588,10
RTS0046589,17
RTS0046590,23
RTS0046591,12
RTS0046592,38
RTS0046593,18
RTS0046594,18
RTS0046595,17
RTS0046596,19
RTS0046597,12
RTS0046598,15
RTS0046599,23
RTS0046600,17
RTS0046601,23
RTS0046602,20
RTS0046603,13
RTS0046604,15
RTS0046605,13
RTS0046606,24
RTS0046607,15
RTS0046608,12
RTS0046609,9
RTS0046610,12
RTS0046611,16
RTS0046612,14
RTS0046613,15
RTS0046614,21
RTS0046615,11
RTS0046616,14
RTS0046617,18
RTS0046618,14
RTS0046619,19
RTS0046620,14
RTS0046621,14
RTS0046622,23
RTS0046623,10
RTS0046624,18
RTS0046625,9
RTS0046626,20
RTS0046627,13
RTS0046628,27
RTS0046629,14
RTS0046630,19
RTS0046631,19
RTS0046632,21
RTS0046633,19
RTS0046634,25
RTS0046635,14
RTS0046636,15
RTS0046637,20
RTS0046638,16
RTS0046639,20
RTS0046640,25
RTS0046641,11
RTS0046642,13
RTS0046643,15
RTS0046644,19
RTS0046645,11
RTS0046646,8
RTS0046647,21
RTS0046648,21
RTS0046649,17
RTS0046650,12
RTS0046651,7
RTS0046652,12
RTS0046653,18
RTS0046654,21
RTS0046655,18
RTS0046656,21
RTS0046657,11
RTS0046658,14
RTS0046659,18
RTS0046660,9
RTS0046661,21
RTS0046662,15
RTS0046663,16
RTS0046664,11
RTS0046665,18
RTS0046666,12
RTS0046667,11
RTS0046668,16
RTS0046669,9
RTS0046670,21
RTS0046671,5
RTS0046672,3
RTS0046673,13
RTS0046674,14
RTS0046675,11
RTS0046676,10
RTS0046677,9
RTS0046678,17
RTS0046679,9
RTS0046680,15
RTS0046681,11
RTS0046682,7
RTS0046683,12
RTS0046684,14
RTS0046685,8
RTS0046686,17
RTS0046687,30
RTS0046688,13
RTS0046689,20
RTS0046690,8
RTS0046691,15
RTS0046692,16
RTS0046693,19
RTS0046694,13
RTS0046695,20
RTS0046696,25
RTS0046697,24
RTS0046698,18
RTS0046699,17
RTS0046700,18
RTS0046701,26
RTS0046702,22
RTS0046703,34
RTS0046704,101
RTS0046705,71
RTS0046706,37
RTS0046707,49
RTS0046708,41
RTS0046709,15
RTS0046710,15
RTS0046711,25
RTS0046712,19
RTS0046713,9
RTS0046714,10
RTS0046715,8
RTS0046716,18
RTS0046717,18
RTS0046718,10
RTS0046719,12
RTS0046720,16
RTS0046721,26
RTS0046722,18
RTS0046723,17
RTS0046724,13
RTS0046725,13
RTS0046726,21
RTS0046727,17
RTS0046728,21
RTS0046729,21
RTS0046730,13
RTS0046731,23
RTS0046732,17
RTS0046733,15
RTS0046734,20
RTS0046735,11
RTS0046736,8
RTS0046737,14
RTS0046738,13
RTS0046739,12
RTS0046740,16
RTS0046741,27
RTS0046742,16
RTS0046743,14
RTS0046744,8
RTS0046745,25
RTS0046746,13
RTS0046747,21
RTS0046748,35
RTS0046749,27
RTS0046750,10
RTS0046751,12
RTS0046752,18
RTS0046753,18
RTS0046754,9
RTS0046755,21
RTS0046756,26
RTS0046757,26
RTS0046758,14
RTS0046759,33
RTS0046760,25
RTS0046761,25
RTS0046763,24
RTS0046764,13
RTS0046765,17
RTS0046766,13
RTS0046767,21
RTS0046768,23
RTS0046769,31
RTS0046770,36
RTS0046771,21
RTS0046772,21
RTS0046773,5
RTS0046774,8
RTS0046775,23
RTS0046777,22
RTS0046778,11
RTS0046779,22
RTS0046780,15
RTS0046781,20
RTS0046782,10
RTS0046783,11
RTS0046784,8
RTS0046785,16
RTS0046790,12
RTS0046791,18
RTS0046792,24
RTS0046793,17
RTS0046794,11
RTS0046795,12
RTS0046796,19
RTS0046797,12
RTS0046798,14
RTS0046799,20
RTS0046800,11
RTS0046801,35
RTS0046802,55
RTS0046803,10
RTS0046804,18
RTS0046805,19
RTS0046806,26
RTS0046807,11
RTS0046808,11
RTS0046809,1
RTS0046810,14
RTS0046811,6
RTS0046812,9
RTS0046813,18
RTS0046814,15
RTS0046815,19
RTS0046816,12
RTS0046817,10
RTS0046818,18
RTS0046819,18
RTS0046820,16
RTS0046821,13
RTS0046822,13
RTS0046823,13
RTS0046824,15
RTS0046825,23
RTS0046826,11
RTS0046827,15
RTS0046828,23
RTS0046829,17
RTS0046830,11
RTS0046831,14
RTS0046832,14
RTS0046833,4
RTS0046835,11
RTS0046836,40
RTS0046837,27
RTS0046838,11
RTS0046839,11
RTS0046840,11
RTS0046841,10
RTS0046842,31
RTS0046843,52
RTS0046846,18
RTS0046849,16
RTS0046850,17
RTS0046851,13
RTS0046852,18
RTS0046853,12
RTS0046854,17
RTS0046855,21
RTS0046856,10
RTS0046857,11
RTS0046858,18
RTS0046859,11
RTS0046860,20
RTS0046861,14
RTS0046862,15
RTS0046863,14
RTS0046864,24
RTS0046866,17
RTS0046867,13
RTS0046868,17
RTS0046869,24
RTS0046870,21
RTS0046871,9
RTS0046872,15
RTS0046873,18
RTS0046874,11
RTS0046875,10
RTS0046876,17
RTS0046877,18
RTS0046878,9
RTS0046879,21
RTS0046880,17
RTS0046881,19
RTS0046882,17
RTS0046885,16
RTS0046886,13
RTS0046887,12
RTS0046889,10
RTS0046890,11
RTS0046891,17
RTS0046892,25
RTS0046893,10
RTS0046894,13
RTS0046895,15
RTS0046897,31
RTS0046898,10
RTS0046899,11
RTS0046900,26
RTS0046902,17
RTS0046903,17
RTS0046904,16
RTS0046905,13
RTS0046906,17
RTS0046907,16
RTS0046908,5
RTS0046909,27
RTS0046910,8
RTS0046911,14
RTS0046912,16
RTS0046913,20
RTS0046914,9
RTS0046915,15
RTS0046916,20
RTS0046918,164
RTS0046919,156
RTS0046920,27
RTS0046921,20
RTS0046922,13
RTS0046923,13
RTS0046924,24
RTS0046925,15
RTS0046926,25
RTS0046927,13
RTS0046928,18
RTS0046929,10
RTS0046930,20
RTS0046931,15
RTS0046933,7
RTS0046934,21
RTS0046935,27
RTS0046936,14
RTS0046937,24
RTS0046938,25
RTS0046939,16
RTS0046940,13
RTS0046941,7
RTS0046942,21
RTS0046943,18
RTS0046944,15
RTS0046946,27
RTS0046947,14
RTS0046948,15
RTS0046949,10
RTS0046950,10
RTS0046951,17
RTS0046952,12
RTS0046954,9
RTS0046955,13
RTS0046956,19
RTS0046957,14
RTS0046958,22
RTS0046959,16
RTS0046960,20
RTS0046961,14
RTS0046962,238
RTS0046963,15
RTS0046965,21
RTS0046966,16
RTS0046967,16
RTS0046968,9
RTS0047054,16
RTS0047055,12
RTS0047056,13
RTS0047057,15
RTS0047058,13
RTS0047060,17
RTS0047061,14
RTS0047062,5
RTS0047063,15
RTS0047064,14
RTS0047065,21
RTS0047066,18
RTS0047067,13
RTS0047068,22
RTS0047069,12
RTS0047070,19
RTS0047071,24
RTS0047072,14
RTS0047073,20
RTS0047074,14
RTS0047075,17
RTS0047076,23
RTS0047077,24
RTS0047078,12
RTS0047079,12
RTS0047080,24
RTS0047081,27
RTS0047082,24
RTS0047083,30
RTS0047084,24
RTS0047085,7
RTS0047086,15
RTS0047087,16
RTS0047088,16
RTS0047089,16
RTS0047091,4
RTS0047092,14
RTS0047093,15
RTS0047094,16
RTS0047095,24
RTS0047096,10
RTS0047097,15
RTS0047098,16
RTS0047099,14
RTS0047100,9
RTS0047101,12
RTS0047102,12
RTS0047103,21
RTS0047104,2
RTS0047105,21
RTS0047106,19
RTS0047107,17
RTS0047108,31
RTS0047109,18
RTS0047110,13
RTS0047111,18
RTS0047112,14
RTS0047113,50
RTS0047114,12
RTS0047115,13
RTS0047116,18
RTS0047117,23
RTS0047118,13
RTS0047119,18
RTS0047120,20
RTS0047121,15
RTS0047122,24
RTS0047123,9
RTS0047124,17
RTS0047125,19
RTS0047126,20
RTS0047127,19
RTS0047128,17
RTS0047129,24
RTS0047130,13
RTS0047131,21
RTS0047132,21
RTS0047133,24
RTS0047134,11
RTS0047135,23
RTS0047136,32
RTS0047137,24
RTS0047138,20
RTS0047139,26
RTS0047140,16
RTS0047141,17
RTS0047142,13
RTS0047143,9
RTS0047144,23
RTS0047145,12
RTS0047146,22
RTS0047147,15
RTS0047148,17
RTS0047149,12
RTS0047150,17
RTS0047151,18
RTS0047152,29
RTS0047153,9
RTS0047154,34
RTS0047156,15
RTS0047157,19
RTS0047158,18
RTS0047159,9
RTS0047160,14
RTS0047165,16
RTS0047166,12
RTS0047167,42
RTS0047168,12
RTS0047169,9
RTS0047170,13
RTS0047171,14
RTS0047172,13
RTS0047173,20
RTS0047174,14
RTS0047175,11
RTS0047176,16
RTS0047177,26
RTS0047178,21
RTS0047179,19
RTS0047180,23
RTS0047181,12
RTS0047182,17
RTS0047183,25
RTS0047184,24
RTS0047185,16
RTS0047186,10
RTS0047187,14
RTS0047188,20
RTS0047189,18
RTS0047190,22
RTS0047191,19
RTS0047192,10
RTS0047193,12
RTS0047194,9
RTS0047195,23
RTS0047196,17
RTS0047197,12
RTS0047198,16
RTS0047199,15
RTS0047200,17
RTS0047201,22
RTS0047202,8
RTS0047203,21
RTS0047204,20
RTS0047205,16
RTS0047206,17
RTS0047207,14
RTS0047208,53
RTS0047209,38
RTS0047210,88
RTS0047211,50
RTS0047212,11
RTS0047213,15
RTS0047214,25
RTS0047215,20
RTS0047216,7
RTS0047217,9
RTS0047218,28
RTS0047219,38
RTS0047220,8
RTS0047221,29
RTS0047222,26
RTS0047223,24
RTS0047225,34
RTS0047226,23
RTS0047229,17
RTS0047230,21
RTS0047231,19
RTS0047232,16
RTS0047233,11
RTS0047234,19
RTS0047235,13
RTS0047236,12
RTS0047237,11
RTS0047238,14
RTS0047239,29
RTS0047240,19
RTS0047241,13
RTS0047242,11
RTS0047243,20
RTS0047244,11
RTS0047245,14
RTS0047246,15
RTS0047247,15
RTS0047248,13
RTS0047249,18
RTS0047250,20
RTS0047252,34
RTS0047253,11
RTS0047254,17
RTS0047255,16
RTS0047256,24
RTS0047257,23
RTS0047258,13
RTS0047259,18
RTS0047260,19
RTS0047261,17
RTS0047262,16
RTS0047263,32
RTS0047264,19
RTS0047266,21
RTS0047267,45
RTS0047268,18
RTS0047269,19
RTS0047270,43
RTS0047271,37
RTS0047272,19
RTS0047273,18
RTS0047274,16
RTS0047276,14
RTS0047277,30
RTS0047278,28
RTS0047279,33
RTS0047280,16
RTS0047281,14
RTS0047282,13
RTS0047283,22
RTS0047284,15
RTS0047290,29
RTS0047291,62
RTS0047292,21
RTS0047293,23
RTS0047294,46
RTS0047295,7
RTS0047296,15
RTS0047297,19
RTS0047298,21
RTS0047299,20
RTS0047300,11
RTS0047301,23
RTS0047302,10
RTS0047303,30
RTS0047304,10
RTS0047305,27
RTS0047306,24
RTS0047307,22
RTS0047308,15
RTS0047309,14
RTS0047310,15
RTS0047311,23
RTS0047312,20
RTS0047313,20
RTS0047314,16
RTS0047315,17
RTS0047316,27
RTS0047317,24
RTS0047318,22
RTS0047319,20
RTS0047320,22
RTS0047321,18
RTS0047322,17
RTS0047323,24
RTS0047324,7
RTS0047325,21
RTS0047326,16
RTS0047327,13
RTS0047328,16
RTS0047329,13
RTS0047331,23
RTS0047332,15
RTS0047333,12
RTS0047334,20
RTS0047335,22
RTS0047336,20
RTS0047337,13
RTS0047338,24
RTS0047339,17
RTS0047340,21
RTS0047341,20
RTS0047342,15
RTS0047343,21
RTS0047344,32
RTS0047345,17
RTS0047346,18
RTS0047348,23
RTS0047349,17
RTS0047350,23
RTS0047351,29
RTS0047352,37
RTS0047353,26
RTS0047354,13
RTS0047356,14
RTS0047357,14
RTS0047358,12
RTS0047359,27
RTS0047360,19
RTS0047361,9
RTS0047362,11
RTS0047363,14
RTS0047364,16
RTS0047365,10
RTS0047366,24
RTS0047367,12
RTS0047368,21
RTS0047369,15
RTS0047370,19
RTS0047373,20
RTS0047374,16
RTS0047375,18
RTS0047376,5
RTS0047377,20
RTS0047378,22
RTS0047379,30
RTS0047380,26
RTS0047381,15
RTS0047382,12
RTS0047383,18
RTS0047384,17
RTS0047385,20
RTS0047386,32
RTS0047387,13
RTS0047388,20
RTS0047389,21
RTS0047390,16
RTS0047391,16
RTS0047392,12
RTS0047393,11
RTS0047394,17
RTS0047395,19
RTS0047396,17
RTS0047397,14
RTS0047398,17
RTS0047399,15
RTS0047400,18
RTS0047401,18
RTS0047402,16
RTS0047403,15
RTS0047404,13
RTS0047405,23
RTS0047406,12
RTS0047407,17
RTS0047408,11
RTS0047409,29
RTS0047410,26
RTS0047411,24
RTS0047412,10
RTS0047413,12
RTS0047414,18
RTS0047415,13
RTS0047417,12
RTS0047418,8
RTS0047419,10
RTS0047420,17
RTS0047421,9
RTS0047422,13
RTS0047423,14
RTS0047424,14
RTS0047425,21
RTS0047426,22
RTS0047427,17
RTS0047428,16
RTS0047429,25
RTS0047430,17
RTS0047431,9
RTS0047432,26
RTS0047433,13
RTS0047434,7
RTS0047435,18
RTS0047436,14
RTS0047437,7
RTS0047438,13
RTS0047439,16
RTS0047440,17
RTS0047441,18
RTS0047442,16
RTS0047445,20
RTS0047446,13
RTS0047447,13
RTS0047448,10
RTS0047449,11
RTS0047450,26
RTS0047451,9
RTS0047452,13
RTS0047453,8
RTS0047454,12
RTS0047455,18
RTS0047456,13
RTS0047457,25
RTS0047458,15
RTS0047459,19
RTS0047460,9
RTS0047461,18
RTS0047462,20
RTS0047463,19
RTS0047464,24
RTS0047465,9
RTS0047466,16
RTS0047467,19
RTS0047468,11
RTS0047469,13
RTS0047471,16
RTS0047472,12
RTS0047473,9
RTS0047474,12
RTS0047475,14
RTS0047476,17
RTS0047477,32
RTS0047479,23
RTS0047480,17
RTS0047481,16
RTS0047482,19
RTS0047483,8
RTS0047484,18
RTS0047485,14
RTS0047486,10
RTS0047487,18
RTS0047488,22
RTS0047489,15
RTS0047490,12
RTS0047491,15
RTS0047492,18
RTS0047493,10
RTS0047494,22
RTS0047495,17
RTS0047496,14
RTS0047497,8
RTS0047498,11
RTS0047499,12
RTS0047500,15
RTS0047501,14
RTS0047502,15
RTS0047503,7
RTS0047504,14
RTS0047505,9
RTS0047506,24
RTS0047507,18
RTS0047508,9
RTS0047509,10
RTS0047510,16
RTS0047511,10
RTS0047512,20
RTS0047513,13
RTS0047514,16
RTS0047515,25
RTS0047516,16
RTS0047517,18
RTS0047518,25
RTS0047520,13
RTS0047521,17
RTS0047522,18
RTS0047523,10
RTS0047524,20
RTS0047525,16
RTS0047526,18
RTS0047527,11
RTS0047528,17
RTS0047529,12
RTS0047530,16
RTS0047531,6
RTS0047532,17
RTS0047533,8
RTS0047534,20
RTS0047535,14
RTS0047536,15
RTS0047537,22
RTS0047538,36
RTS0047540,25
RTS0047541,29
RTS0047543,11
RTS0047544,10
RTS0047545,25
RTS0047546,18
RTS0047547,12
RTS0047548,21
RTS0047549,19
RTS0047550,14
RTS0047551,13
RTS0047552,19
RTS0047553,13
RTS0047558,11
RTS0047559,10
RTS0047560,12
RTS0047561,21
RTS0047562,16
RTS0047563,23
RTS0047564,10
RTS0047565,8
RTS0047566,14
RTS0047567,16
RTS0047568,16
RTS0047569,15
RTS0047570,18
RTS0047571,14
RTS0047572,18
RTS0047573,15
RTS0047574,13
RTS0047575,16
RTS0047576,8
RTS0047577,12
RTS0047578,15
RTS0047579,21
RTS0047580,11
RTS0047581,17
RTS0047582,16
RTS0047583,9
RTS0047584,7
RTS0047585,9
RTS0047586,17
RTS0047587,8
RTS0047588,20
RTS0047590,10
RTS0047591,12
RTS0047592,10
RTS0047593,8
RTS0047594,23
RTS0047595,14
RTS0047596,12
RTS0047597,19
RTS0047598,12
RTS0047599,11
RTS0047600,12
RTS0047601,33
RTS0047602,19
RTS0047603,16
RTS0047604,26
RTS0047606,12
RTS0047613,24
RTS0047614,14
RTS0047615,7
RTS0047616,24
RTS0047617,22
RTS0047618,17
RTS0047619,19
RTS0047620,11
RTS0047621,13
RTS0047622,8
RTS0047624,8
RTS0047625,7
RTS0047626,9
RTS0047627,11
RTS0047628,7
RTS0047629,10
RTS0047630,6
RTS0047631,9
RTS0047632,16
RTS0047633,5
RTS0047634,7
RTS0047635,10
RTS0047636,12
RTS0047637,15
RTS0047638,23
RTS0047639,9
RTS0047640,10
RTS0047641,9
RTS0047642,6
RTS0047643,11
RTS0047644,7
RTS0047645,10
RTS0047646,14
RTS0047647,12
RTS0047648,12
RTS0047649,11
RTS0047650,9
RTS0047651,14
RTS0047652,9
RTS0047653,6
RTS0047654,11
RTS0047656,15
RTS0047657,20
RTS0047658,8
RTS0047659,5
RTS0047660,10
RTS0047661,10
RTS0047662,8
RTS0047663,10
RTS0047664,14
RTS0047665,6
RTS0047666,9
RTS0047667,8
RTS0047668,8
RTS0047669,17
RTS0047670,16
RTS0047672,15
RTS0047673,9
RTS0047674,14
RTS0047675,12
RTS0047676,12
RTS0047677,10
RTS0047678,8
RTS0047679,9
RTS0047680,13
RTS0047681,17
RTS0047682,14
RTS0047684,12
RTS0047685,12
RTS0047686,10
RTS0047687,13
RTS0047688,15
RTS0047689,12
RTS0047691,10
RTS0047692,13
RTS0047693,15
RTS0047694,12
RTS0047695,18
RTS0047696,10
RTS0047697,13
RTS0047698,18
RTS0047699,14
RTS0047700,9
RTS0047701,15
RTS0047702,18
RTS0047703,10
RTS0047704,10
RTS0047705,16
RTS0047706,14
RTS0047707,18
RTS0047708,52
RTS0047709,138
RTS0047710,19
RTS0047711,21
RTS0047712,44
RTS0047713,15
RTS0047714,37
RTS0047715,22
RTS0047716,24
RTS0047717,29
RTS0047718,24
RTS0047720,11
RTS0047721,15
RTS0047722,15
RTS0047723,23
RTS0047724,16
RTS0047725,19
RTS0047726,14
RTS0047727,20
RTS0047728,13
RTS0047729,15
RTS0047730,13
RTS0047731,19
RTS0047732,10
RTS0047733,15
RTS0047734,12
RTS0047735,10
RTS0047736,20
RTS0047737,24
RTS0047738,17
RTS0047739,10
RTS0047740,22
RTS0047741,25
RTS0047742,14
RTS0047743,9
RTS0047744,16
RTS0047745,24
RTS0047746,16
RTS0047747,18
RTS0047748,20
RTS0047749,19
RTS0047750,15
RTS0047752,14
RTS0047753,15
RTS0047754,31
RTS0047755,22
RTS0047756,13
RTS0047757,9
RTS0047758,23
RTS0047759,17
RTS0047760,9
RTS0047761,16
RTS0047762,15
RTS0047763,24
RTS0047764,16
RTS0047765,23
RTS0047766,20
RTS0047767,16
RTS0047768,15
RTS0047769,22
RTS0047770,12
RTS0047771,12
RTS0047772,13
RTS0047773,17
RTS0047774,36
RTS0047775,13
RTS0047776,20
RTS0047777,17
RTS0047778,5
RTS0047779,21
RTS0047780,11
RTS0047781,34
RTS0047782,19
RTS0047783,25
RTS0047784,15
RTS0047785,16
RTS0047786,21
RTS0047787,21
RTS0047788,13
RTS0047789,19
RTS0047790,22
RTS0047791,18
RTS0047792,8
RTS0047793,26
RTS0047794,7
RTS0047795,8
RTS0047796,20
RTS0047797,19
RTS0047798,12
RTS0047799,13
RTS0047800,11
RTS0047801,12
RTS0047802,16
RTS0047803,17
RTS0047804,14
RTS0047805,18
RTS0047806,19
RTS0047807,14
RTS0047808,59
RTS0047809,11
RTS0047810,11
RTS0047811,19
RTS0047812,10
RTS0047813,13
RTS0047814,19
RTS0047816,16
RTS0047817,18
RTS0047818,10
RTS0047819,15
RTS0047820,18
RTS0047821,8
RTS0047822,13
RTS0047823,7
RTS0047824,7
RTS0047825,13
RTS0047826,12
RTS0047827,17
RTS0047828,20
RTS0047829,10
RTS0047830,12
RTS0047831,18
RTS0047832,7
RTS0047833,17
RTS0047834,15
RTS0047835,15
RTS0047836,15
RTS0047837,14
RTS0047838,12
RTS0047839,19
RTS0047840,15
RTS0047841,17
RTS0047842,17
RTS0047843,16
RTS0047844,10
RTS0047845,13
RTS0047846,12
RTS0047847,14
RTS0047848,15
RTS0047849,12
RTS0047850,24
RTS0047851,11
RTS0047852,18
RTS0047853,17
RTS0047854,22
RTS0047855,20
RTS0047856,22
RTS0047857,123
RTS0047858,65
RTS0047859,10
RTS0047860,19
RTS0047861,10
RTS0047862,6
RTS0047863,11
RTS0047864,14
RTS0047865,12
RTS0047866,17
RTS0047867,19
RTS0047868,10
RTS0047869,10
RTS0047870,23
RTS0047871,14
RTS0047872,17
RTS0047873,14
RTS0047874,12
RTS0047875,17
RTS0047876,11
RTS0047877,17
RTS0047878,15
RTS0047879,10
RTS0047880,25
RTS0047881,21
RTS0047882,11
RTS0047883,19
RTS0047884,14
RTS0047885,16
RTS0047886,11
RTS0047890,17
RTS0047891,17
RTS0047892,15
RTS0047893,11
RTS0047894,13
RTS0047895,17
RTS0047896,13
RTS0047897,20
RTS0047898,13
RTS0047899,21
RTS0047900,28
RTS0047901,17
RTS0047902,42
RTS0047903,16
RTS0047904,13
RTS0047905,20
RTS0047906,16
RTS0047907,28
RTS0047908,30
RTS0047909,23
RTS0047910,10
RTS0047912,11
RTS0047913,14
RTS0047914,18
RTS0047915,6
RTS0047916,13
RTS0047917,17
RTS0047919,12
RTS0047920,13
RTS0047921,26
RTS0047924,18
RTS0047925,23
RTS0047926,10
RTS0047927,23
RTS0047928,20
RTS0047929,12
RTS0047930,11
RTS0047931,20
RTS0047932,10
RTS0047933,10
RTS0047934,13
RTS0047935,14
RTS0047936,19
RTS0047937,13
RTS0047938,17
RTS0047939,7
RTS0047940,15
RTS0047941,13
RTS0047942,16
RTS0047943,18
RTS0047944,23
RTS0047945,13
RTS0047946,16
RTS0047947,14
RTS0047948,6
RTS0047949,19
RTS0047950,16
RTS0047951,18
RTS0047952,21
RTS0047953,14
RTS0047954,13
RTS0047956,8
RTS0047957,9
RTS0047958,19
RTS0047959,8
RTS0047960,16
RTS0047961,8
RTS0047963,16
RTS0047964,20
RTS0047965,15
RTS0047966,11
RTS0047967,9
RTS0047968,19
RTS0047969,18
RTS0047970,15
RTS0047972,16
RTS0047973,13
RTS0047974,21
RTS0047975,23
RTS0047976,16
RTS0047977,11
RTS0047978,17
RTS0047979,13
RTS0047980,13
RTS0047981,15
RTS0047982,15
RTS0047985,34
RTS0047986,7
RTS0047987,12
RTS0047988,20
RTS0047990,21
RTS0047991,29
RTS0047992,11
RTS0047993,12
RTS0047994,11
RTS0047995,16
RTS0047996,18
RTS0047997,16
RTS0047998,16
RTS0047999,18
RTS0048000,16
RTS0048001,14
RTS0048003,34
RTS0048005,24
RTS0048006,16
RTS0048008,12
RTS0048009,23
RTS0048012,8
RTS0048013,12
RTS0048014,13
RTS0048015,22
RTS0048016,22
RTS0048017,12
RTS0048018,16
RTS0048019,12
RTS0048020,21
RTS0048021,10
RTS0048022,15
RTS0048023,19
RTS0048024,16
RTS0048026,14
RTS0048027,23
RTS0048028,16
RTS0048029,8
RTS0048030,12
RTS0048031,16
RTS0048032,20
RTS0048033,15
RTS0048034,9
RTS0048035,7
RTS0048036,14
RTS0048037,14
RTS0048038,38
RTS0048040,20
RTS0048041,14
RTS0048042,12
RTS0048043,16
RTS0048044,15
RTS0048045,13
RTS0048046,17
RTS0048047,15
RTS0048048,15
RTS0048049,13
RTS0048050,20
RTS0048051,14
RTS0048052,13
RTS0048053,10
RTS0048054,19
RTS0048055,25
RTS0048056,17
RTS0048057,7
RTS0048058,11
RTS0048059,16
RTS0048060,22
RTS0048061,19
RTS0048062,11
RTS0048063,18
RTS0048064,17
RTS0048065,8
RTS0048066,10
RTS0048067,13
RTS0048068,19
RTS0048069,7
RTS0048070,14
RTS0048071,24
RTS0048072,14
RTS0048073,20
RTS0048074,8
RTS0048076,13
RTS0048077,15
RTS0048078,14
RTS0048079,17
RTS0048080,17
RTS0048081,16
RTS0048082,7
RTS0048084,16
RTS0048085,18
RTS0048086,14
RTS0048087,28
RTS0048088,13
RTS0048089,19
RTS0048090,12
RTS0048091,6
RTS0048092,17
RTS0048093,22
RTS0048094,18
RTS0048096,19
RTS0048097,14
RTS0048098,204
RTS0048099,253
RTS0048100,201
RTS0048101,98
RTS0048102,166
RTS0048104,16
RTS0048105,25
RTS0048106,10
RTS0048107,17
RTS0048108,15
RTS0048109,11
RTS0048110,22
RTS0048111,8
RTS0048112,8
RTS0048113,18
RTS0048114,12
RTS0048115,17
RTS0048116,22
RTS0048117,15
RTS0048118,21
RTS0048120,16
RTS0048126,12
RTS0048127,24
RTS0048129,19
RTS0048130,15
RTS0048131,23
RTS0048132,26
RTS0048133,8
RTS0048134,16
RTS0048135,27
RTS0048136,10
RTS0048138,15
RTS0048139,14
RTS0048140,20
RTS0048141,31
RTS0048142,41
RTS0048144,26
RTS0048145,19
RTS0048146,29
RTS0048147,19
RTS0048148,22
RTS0048149,12
RTS0048150,20
RTS0048151,11
RTS0048152,8
RTS0048153,19
RTS0048154,14
RTS0048155,9
RTS0048156,29
RTS0048158,16
RTS0048159,13
RTS0048160,576
RTS0048161,875
RTS0048162,11
RTS0048163,12
RTS0048164,110
RTS0048165,37
RTS0048166,18
RTS0048167,16
RTS0048168,18
RTS0048169,16
RTS0048170,13
RTS0048171,30
RTS0048172,14
RTS0048173,15
RTS0048175,11
RTS0048176,9
RTS0048177,10
RTS0048178,18
RTS0048179,14
RTS0048180,17
RTS0048181,23
RTS0048182,10
RTS0048183,22
RTS0048184,17
RTS0048185,25
RTS0048186,17
RTS0048188,26
RTS0048189,29
RTS0048190,14
RTS0048191,11
RTS0048192,10
RTS0048193,11
RTS0048194,14
RTS0048195,15
RTS0048196,14
RTS0048197,17
RTS0048198,17
RTS0048200,15
RTS0048201,9
RTS0048202,12
RTS0048203,14
RTS0048204,19
RTS0048205,19
RTS0048207,19
RTS0048208,18
RTS0048209,27
RTS0048210,14
RTS0048211,14
RTS0048212,16
RTS0048213,14
RTS0048214,21
RTS0048215,18
RTS0048216,15
RTS0048217,15
RTS0048218,18
RTS0048219,18
RTS0048220,11
RTS0048221,11
RTS0048222,17
RTS0048223,13
RTS0048224,16
RTS0048225,12
RTS0048226,19
RTS0048227,13
RTS0048228,13
RTS0048229,9
RTS0048230,8
RTS0048231,14
RTS0048232,13
RTS0048233,15
RTS0048234,15
RTS0048235,12
RTS0048236,10
RTS0048237,14
RTS0048238,22
RTS0048239,18
RTS0048240,12
RTS0048241,18
RTS0048242,15
RTS0048243,12
RTS0048244,16
RTS0048245,20
RTS0048246,11
RTS0049343,23
RTS0049344,25
RTS0049345,16
RTS0049346,7
RTS0049347,17
RTS0049348,12
RTS0049349,18
RTS0049350,6
RTS0049351,10
RTS0049352,17
RTS0049353,10
RTS0049354,7
RTS0049355,13
RTS0049356,6
RTS0049357,8
RTS0049358,10
RTS0049359,12
RTS0049360,24
RTS0049361,12
RTS0049362,19
RTS0049363,14
RTS0049364,18
RTS0049365,16
RTS0049366,29
RTS0049367,28
RTS0049368,20
RTS0049369,9
RTS0049370,12
RTS0049371,27
RTS0049372,18
RTS0049373,60
RTS0049374,52
RTS0049375,40
RTS0049376,34
RTS0049377,37
RTS0049378,42
RTS0049379,7
RTS0049380,37
RTS0049381,33
RTS0049382,24
RTS0049383,24
RTS0049384,14
RTS0049385,11
RTS0049386,22
RTS0049387,15
RTS0049388,18
RTS0049389,16
RTS0049390,49
RTS0049391,55
RTS0049392,76
RTS0049393,65
RTS0049394,32
RTS0049395,20
RTS0049396,40
RTS0049397,47
RTS0049398,40
RTS0049399,35
RTS0049400,13
RTS0049401,12
RTS0049402,14
RTS0049403,16
RTS0049404,26
RTS0049405,15
RTS0049406,18
RTS0049407,13
RTS0049408,10
RTS0049409,20
RTS0049410,11
RTS0049411,15
RTS0049412,12
RTS0049413,9
RTS0049414,7
RTS0049415,20
RTS0049416,23
RTS0049417,14
RTS0049418,24
RTS0049419,16
RTS0049420,9
RTS0049421,12
RTS0049422,12
RTS0049423,12
RTS0049424,25
RTS0049425,11
RTS0049426,20
RTS0049427,21
RTS0049428,7
RTS0049429,21
RTS0049430,15
RTS0049431,9
RTS0049432,19
RTS0049433,11
RTS0049434,8
RTS0049435,7
RTS0049436,9
RTS0049437,18
RTS0049438,19
RTS0049439,18
RTS0049440,19
RTS0049441,20
RTS0049442,22
RTS0049443,17
RTS0049444,21
RTS0049445,9
RTS0049446,15
RTS0049447,13
RTS0049448,11
RTS0049449,20
RTS0049450,15
RTS0049451,23
RTS0049452,18
RTS0049453,22
RTS0049454,16
RTS0049455,18
RTS0049456,22
RTS0049457,16
RTS0049458,19
RTS0049459,20
RTS0049460,15
RTS0049461,18
RTS0049462,35
RTS0049463,13
RTS0049464,8
RTS0049465,7
RTS0049466,11
RTS0049467,12
RTS0049468,16
RTS0049469,14
RTS0049470,19
RTS0049471,31
RTS0049472,18
RTS0049473,55
RTS0049474,12
RTS0049475,17
RTS0049476,20
RTS0049477,17
RTS0049478,23
RTS0049479,385
RTS0049480,45
RTS0049481,6
RTS0049482,11
RTS0049483,12
RTS0049484,17
RTS0049485,20
RTS0997079,9
RTS0997080,13
RTS0997081,14
RTS0997082,7
RTS0997083,6
RTS0997084,7
RTS0997085,4
RTS0997086,9
RTS0997087,12
RTS0997088,240
RTS0997089,194
RTS0997090,17
RTS0997091,19
RTS0997092,10
RTS0997093,12
RTS0997094,1
RTS0997095,4
RTS0997096,10
RTS0997097,6
RTS0997098,9
RTS0997099,6
RTS0997100,10
RTS0997101,11
RTS0997102,10
RTS0997103,8
RTS0997104,12
RTS0997105,5
RTS0997106,8
RTS0997107,8
RTS0997108,5
RTS0997109,4
RTS0997110,8
RTS0997111,4
RTS0997112,6
RTS0997113,9
RTS0997114,7
RTS0997115,5
RTS0997116,10
RTS0997117,6
RTS0997118,5
RTS0997119,9
RTS0997120,6
RTS0997121,9
RTS0997122,20
RTS0997123,16
RTS0997124,12
RTS0997125,11
RTS0997126,23
RTS0997127,28
RTS0997128,25
RTS0997129,32
RTS0997130,12
</Code_Summary>
