# Supplementary material for: Spatial meta-transcriptomics reveal associations of intratumor bacteria burden with lung cancer cells showing a distinct oncogenic signature
Source: J Immunother Cancer. 2022 Jul 6;10(7):e004698. doi: 10.1136/jitc-2022-004698 (PMC9260850; doi:10.1136/jitc-2022-004698)
Supplement: Supplementary data [file jitc-2022-004698supp009.zip › DSP-1001660004187-B-H06.dcc]

<Header>
FileVersion,0.02
SoftwareVersion,"GeoMx_NGS_Pipeline_ 2.0.0"
Date,2020-6-15
</Header>

<Scan_Attributes>
ID,DSP-1001660004187-B-H06
Plate_ID,1001660004187
Well,H06
</Scan_Attributes>

<NGS_Processing_Attributes>
SeqSetId,
tamperedIni,No
Raw,2742131
Trimmed,2728498
Stitched,2714234
Aligned,2667745
umiQ30,0.9920
rtsQ30,0.9915
</NGS_Processing_Attributes>


<Code_Summary>
RTS0039454,28
RTS0039455,26
RTS0039456,30
RTS0039457,37
RTS0039458,19
RTS0039459,41
RTS0039460,22
RTS0039461,27
RTS0039462,23
RTS0039463,41
RTS0039464,27
RTS0039465,39
RTS0039466,35
RTS0039467,42
RTS0039468,25
RTS0039469,27
RTS0039470,28
RTS0039471,34
RTS0039472,33
RTS0039473,15
RTS0039474,26
RTS0039475,24
RTS0039476,33
RTS0039477,41
RTS0039478,39
RTS0039479,42
RTS0039480,25
RTS0039481,26
RTS0039482,31
RTS0039483,28
RTS0039484,25
RTS0039485,27
RTS0039486,26
RTS0039487,26
RTS0039488,31
RTS0039489,22
RTS0039490,29
RTS0039491,28
RTS0039492,23
RTS0039493,28
RTS0039494,43
RTS0039495,31
RTS0039496,32
RTS0039497,33
RTS0039498,23
RTS0039499,37
RTS0039500,25
RTS0039501,34
RTS0039502,32
RTS0039503,38
RTS0039504,22
RTS0039505,27
RTS0039506,16
RTS0039507,21
RTS0039508,30
RTS0039509,32
RTS0039510,30
RTS0039511,35
RTS0039512,19
RTS0039513,35
RTS0039514,31
RTS0039515,32
RTS0039516,27
RTS0039517,24
RTS0039518,32
RTS0039519,22
RTS0039520,27
RTS0039521,15
RTS0039522,17
RTS0039523,25
RTS0039524,23
RTS0039525,21
RTS0039526,31
RTS0039527,31
RTS0039528,30
RTS0039529,32
RTS0039530,34
RTS0039531,26
RTS0039532,27
RTS0039533,39
RTS0039534,18
RTS0039535,23
RTS0039536,26
RTS0039537,23
RTS0039538,33
RTS0039539,26
RTS0039540,22
RTS0039541,18
RTS0039542,28
RTS0039543,23
RTS0039544,15
RTS0039545,29
RTS0039546,22
RTS0039547,13
RTS0039548,23
RTS0039549,22
RTS0039550,24
RTS0039551,27
RTS0039552,10
RTS0039553,21
RTS0039554,30
RTS0039555,25
RTS0039556,18
RTS0039557,36
RTS0039558,20
RTS0039559,31
RTS0039560,22
RTS0039561,26
RTS0039562,28
RTS0039563,33
RTS0039564,29
RTS0039565,37
RTS0039566,23
RTS0039567,25
RTS0039568,20
RTS0039569,15
RTS0039570,36
RTS0039571,19
RTS0039572,27
RTS0039573,20
RTS0039574,24
RTS0039575,27
RTS0039576,19
RTS0039577,23
RTS0039578,21
RTS0039579,28
RTS0039580,30
RTS0039581,29
RTS0039582,23
RTS0039583,22
RTS0039584,25
RTS0039585,27
RTS0039586,25
RTS0039587,27
RTS0039588,20
RTS0039589,30
RTS0039590,21
RTS0039591,28
RTS0039592,26
RTS0039593,18
RTS0039594,23
RTS0039595,16
RTS0039596,28
RTS0039597,35
RTS0039598,33
RTS0039599,20
RTS0039600,29
RTS0039601,21
RTS0039602,28
RTS0039603,20
RTS0039604,33
RTS0039605,29
RTS0039606,18
RTS0039607,20
RTS0039608,21
RTS0039609,27
RTS0039610,15
RTS0039611,29
RTS0039612,29
RTS0039613,18
RTS0039614,25
RTS0039615,20
RTS0039616,25
RTS0039617,29
RTS0039619,27
RTS0039620,21
RTS0039621,27
RTS0039622,23
RTS0039623,42
RTS0039624,24
RTS0039625,27
RTS0039626,25
RTS0039627,26
RTS0039628,14
RTS0039629,18
RTS0039630,33
RTS0039631,17
RTS0039632,25
RTS0039633,27
RTS0039634,29
RTS0039635,23
RTS0039636,21
RTS0039637,27
RTS0039638,26
RTS0039639,24
RTS0039640,18
RTS0039641,26
RTS0039642,29
RTS0039643,24
RTS0039644,23
RTS0039645,17
RTS0039646,36
RTS0039647,28
RTS0039648,21
RTS0039649,28
RTS0039650,26
RTS0039651,40
RTS0039652,43
RTS0039653,20
RTS0039654,24
RTS0039655,14
RTS0039656,27
RTS0039657,25
RTS0039658,23
RTS0039659,33
RTS0039660,13
RTS0039661,29
RTS0039662,23
RTS0039663,22
RTS0039664,23
RTS0039665,23
RTS0039666,21
RTS0039667,24
RTS0039668,26
RTS0039669,32
RTS0039670,36
RTS0039671,30
RTS0039672,26
RTS0039673,27
RTS0039674,22
RTS0039675,28
RTS0039676,21
RTS0039677,22
RTS0039678,23
RTS0039679,36
RTS0039680,23
RTS0039681,22
RTS0039682,26
RTS0039683,14
RTS0039684,18
RTS0039685,18
RTS0039686,24
RTS0039687,31
RTS0039688,37
RTS0039689,18
RTS0039690,21
RTS0039691,24
RTS0039692,21
RTS0039693,24
RTS0039694,27
RTS0039695,23
RTS0039696,23
RTS0039697,30
RTS0039698,27
RTS0039699,31
RTS0039700,17
RTS0039701,17
RTS0039702,29
RTS0039703,25
RTS0039704,28
RTS0039705,22
RTS0039706,42
RTS0039707,29
RTS0039708,25
RTS0039709,20
RTS0039710,28
RTS0039711,32
RTS0039712,28
RTS0039713,24
RTS0039714,20
RTS0039715,31
RTS0039716,16
RTS0039717,14
RTS0039718,20
RTS0039719,22
RTS0039720,28
RTS0039721,28
RTS0039722,20
RTS0039723,29
RTS0039724,31
RTS0039725,25
RTS0039726,22
RTS0039727,27
RTS0039728,21
RTS0039729,29
RTS0039730,35
RTS0039731,23
RTS0039732,32
RTS0039733,36
RTS0039734,37
RTS0039735,25
RTS0039736,37
RTS0039737,39
RTS0039738,20
RTS0039739,30
RTS0039740,26
RTS0039741,24
RTS0039742,25
RTS0039743,26
RTS0039744,22
RTS0039745,23
RTS0039746,24
RTS0039747,16
RTS0039749,36
RTS0039750,35
RTS0039751,26
RTS0039752,28
RTS0039753,16
RTS0039754,24
RTS0039755,25
RTS0039756,25
RTS0039757,22
RTS0039758,34
RTS0039759,21
RTS0039760,17
RTS0039761,23
RTS0039762,29
RTS0039763,16
RTS0039764,22
RTS0039765,17
RTS0039766,20
RTS0039767,20
RTS0039768,20
RTS0039769,24
RTS0039770,42
RTS0039771,17
RTS0039772,25
RTS0039773,25
RTS0039774,18
RTS0039775,37
RTS0039776,21
RTS0039777,32
RTS0039778,20
RTS0039779,17
RTS0039780,26
RTS0039781,32
RTS0039782,19
RTS0039783,24
RTS0039784,20
RTS0039785,32
RTS0039786,23
RTS0039787,23
RTS0039788,23
RTS0039789,19
RTS0039790,32
RTS0039791,21
RTS0039792,20
RTS0039793,22
RTS0039794,26
RTS0039795,26
RTS0039796,26
RTS0039797,31
RTS0039798,19
RTS0039799,27
RTS0039800,15
RTS0039801,31
RTS0039802,32
RTS0039803,24
RTS0039804,25
RTS0039805,32
RTS0039806,29
RTS0039807,25
RTS0039808,25
RTS0039809,30
RTS0039810,20
RTS0039811,21
RTS0039812,24
RTS0039813,23
RTS0039814,44
RTS0039815,40
RTS0039816,25
RTS0039817,36
RTS0039818,22
RTS0039819,31
RTS0039820,22
RTS0039821,25
RTS0039822,21
RTS0039823,35
RTS0039824,19
RTS0039825,26
RTS0039826,24
RTS0039827,29
RTS0039828,17
RTS0039829,33
RTS0039830,28
RTS0039831,25
RTS0039832,37
RTS0039833,13
RTS0039834,20
RTS0039835,18
RTS0039836,22
RTS0039838,26
RTS0039839,31
RTS0039840,28
RTS0039841,25
RTS0039842,29
RTS0039843,19
RTS0039844,34
RTS0039845,27
RTS0039846,31
RTS0039847,27
RTS0039848,25
RTS0039849,32
RTS0039850,15
RTS0039851,28
RTS0039852,35
RTS0039853,23
RTS0039854,16
RTS0039855,16
RTS0039856,28
RTS0039857,17
RTS0039858,21
RTS0039859,29
RTS0039860,31
RTS0039861,18
RTS0039862,25
RTS0039863,24
RTS0039864,30
RTS0039865,25
RTS0039866,14
RTS0039867,18
RTS0039868,16
RTS0039869,22
RTS0039870,25
RTS0039871,24
RTS0039872,22
RTS0039873,23
RTS0039874,24
RTS0039875,23
RTS0039876,13
RTS0039877,28
RTS0039878,22
RTS0039879,24
RTS0039880,27
RTS0039881,25
RTS0039882,12
RTS0039883,23
RTS0039884,20
RTS0039885,21
RTS0039886,24
RTS0039887,29
RTS0039888,20
RTS0039890,19
RTS0039891,21
RTS0039892,33
RTS0039893,27
RTS0039894,28
RTS0039895,23
RTS0039896,24
RTS0039897,14
RTS0039898,33
RTS0039899,14
RTS0039900,40
RTS0039901,19
RTS0039902,27
RTS0039903,23
RTS0039904,32
RTS0039905,30
RTS0039906,29
RTS0039907,32
RTS0039908,27
RTS0039909,38
RTS0039910,27
RTS0039911,16
RTS0039912,28
RTS0039913,21
RTS0039914,28
RTS0039915,37
RTS0039916,25
RTS0039917,25
RTS0039918,31
RTS0039919,33
RTS0039920,19
RTS0039921,28
RTS0039922,25
RTS0039923,24
RTS0039924,23
RTS0039925,25
RTS0039926,24
RTS0039927,19
RTS0039928,29
RTS0039929,23
RTS0039930,24
RTS0039931,26
RTS0039932,30
RTS0039933,27
RTS0039934,20
RTS0039935,18
RTS0039936,25
RTS0039937,28
RTS0039938,35
RTS0039939,28
RTS0039940,19
RTS0039941,25
RTS0039942,23
RTS0039943,8
RTS0039944,32
RTS0039945,23
RTS0039946,27
RTS0039947,29
RTS0039948,26
RTS0039949,32
RTS0039950,20
RTS0039951,28
RTS0039952,36
RTS0039953,18
RTS0039954,27
RTS0039955,31
RTS0039956,30
RTS0039957,24
RTS0039958,27
RTS0039959,33
RTS0039960,46
RTS0039961,20
RTS0039962,32
RTS0039963,21
RTS0039964,28
RTS0039965,18
RTS0039966,25
RTS0039967,18
RTS0039968,31
RTS0039969,27
RTS0039970,22
RTS0039971,27
RTS0039972,21
RTS0039973,27
RTS0039974,31
RTS0039975,24
RTS0039976,19
RTS0039977,42
RTS0039978,22
RTS0039979,31
RTS0039980,24
RTS0039981,38
RTS0039982,21
RTS0039983,22
RTS0039984,24
RTS0039985,30
RTS0039986,32
RTS0039987,30
RTS0039988,31
RTS0039989,35
RTS0039990,18
RTS0039991,35
RTS0039992,30
RTS0039993,21
RTS0039994,15
RTS0039995,27
RTS0039996,35
RTS0039997,37
RTS0039998,28
RTS0039999,36
RTS0040000,23
RTS0040001,24
RTS0040002,24
RTS0040003,27
RTS0040004,28
RTS0040005,31
RTS0040006,35
RTS0040007,26
RTS0040008,20
RTS0040009,24
RTS0040010,17
RTS0040011,18
RTS0040012,20
RTS0040013,25
RTS0040014,26
RTS0040015,30
RTS0040016,14
RTS0040017,25
RTS0040018,22
RTS0040019,37
RTS0040020,35
RTS0040021,24
RTS0040022,34
RTS0040023,20
RTS0040024,20
RTS0040025,31
RTS0040026,26
RTS0040027,21
RTS0040028,32
RTS0040029,32
RTS0040030,20
RTS0040031,19
RTS0040032,23
RTS0040033,31
RTS0040034,22
RTS0040035,11
RTS0040036,31
RTS0040037,22
RTS0040038,21
RTS0040039,18
RTS0040040,20
RTS0040041,23
RTS0040042,25
RTS0040043,20
RTS0040044,31
RTS0040045,23
RTS0040046,27
RTS0040047,34
RTS0040048,40
RTS0040049,30
RTS0040050,32
RTS0040051,28
RTS0040052,30
RTS0040053,36
RTS0040054,26
RTS0040055,18
RTS0040056,26
RTS0040057,20
RTS0040058,27
RTS0040059,21
RTS0040060,30
RTS0040061,41
RTS0040062,19
RTS0040063,17
RTS0040064,21
RTS0040065,32
RTS0040066,23
RTS0040067,22
RTS0040068,24
RTS0040069,23
RTS0040070,34
RTS0040071,30
RTS0040072,29
RTS0040073,37
RTS0040074,37
RTS0040075,22
RTS0040076,23
RTS0040077,26
RTS0040078,28
RTS0040079,23
RTS0040080,26
RTS0040081,25
RTS0040082,23
RTS0040083,19
RTS0040084,18
RTS0040085,19
RTS0040086,34
RTS0040087,27
RTS0040088,37
RTS0040089,26
RTS0040090,26
RTS0040091,19
RTS0040092,25
RTS0040093,29
RTS0040094,22
RTS0040095,28
RTS0040096,27
RTS0040097,24
RTS0040098,23
RTS0040099,22
RTS0040100,30
RTS0040101,25
RTS0040102,22
RTS0040103,26
RTS0040104,14
RTS0040105,25
RTS0040106,36
RTS0040107,20
RTS0040108,31
RTS0040109,29
RTS0040110,29
RTS0040111,28
RTS0040112,26
RTS0040113,14
RTS0040114,19
RTS0040115,24
RTS0040116,24
RTS0040117,27
RTS0040118,15
RTS0040119,24
RTS0040120,38
RTS0040121,28
RTS0040122,22
RTS0040123,20
RTS0040124,28
RTS0040125,19
RTS0040126,21
RTS0040127,26
RTS0040128,23
RTS0040129,16
RTS0040130,22
RTS0040131,27
RTS0040132,29
RTS0040133,28
RTS0040134,30
RTS0040135,31
RTS0040136,26
RTS0040137,16
RTS0040138,32
RTS0040139,24
RTS0040140,19
RTS0040141,26
RTS0040142,18
RTS0040143,23
RTS0040144,19
RTS0040145,24
RTS0040146,32
RTS0040147,24
RTS0040148,21
RTS0040149,21
RTS0040150,21
RTS0040151,29
RTS0040152,23
RTS0040153,23
RTS0040154,14
RTS0040155,26
RTS0040156,33
RTS0040157,23
RTS0040158,25
RTS0040159,33
RTS0040160,31
RTS0040161,24
RTS0040162,15
RTS0040163,26
RTS0040164,25
RTS0040165,21
RTS0040166,14
RTS0040167,21
RTS0040168,18
RTS0040169,33
RTS0040170,32
RTS0040171,9
RTS0040172,25
RTS0040173,22
RTS0040174,16
RTS0040175,19
RTS0040176,17
RTS0040177,24
RTS0040178,24
RTS0040179,15
RTS0040180,34
RTS0040181,23
RTS0040182,20
RTS0040183,17
RTS0040184,27
RTS0040185,21
RTS0040186,22
RTS0040187,22
RTS0040188,18
RTS0040189,25
RTS0040190,24
RTS0040191,32
RTS0040192,15
RTS0040193,32
RTS0040194,26
RTS0040195,24
RTS0040196,23
RTS0040197,21
RTS0040198,28
RTS0040199,27
RTS0040200,17
RTS0040201,27
RTS0040202,29
RTS0040203,37
RTS0040204,23
RTS0040205,18
RTS0040206,17
RTS0040207,30
RTS0040208,27
RTS0040209,27
RTS0040210,28
RTS0040211,29
RTS0040212,19
RTS0040213,22
RTS0040214,23
RTS0040215,32
RTS0040216,22
RTS0040217,24
RTS0040218,36
RTS0040219,29
RTS0040220,10
RTS0040221,25
RTS0040222,29
RTS0040223,21
RTS0040224,14
RTS0040225,21
RTS0040226,31
RTS0040227,24
RTS0040228,16
RTS0040229,19
RTS0040230,29
RTS0040231,22
RTS0040232,14
RTS0040233,20
RTS0040234,16
RTS0040235,24
RTS0040236,28
RTS0040237,21
RTS0040238,25
RTS0040239,23
RTS0040240,29
RTS0040241,14
RTS0040242,19
RTS0040243,20
RTS0040244,25
RTS0040245,29
RTS0040246,23
RTS0040247,22
RTS0040248,24
RTS0040249,26
RTS0040250,26
RTS0040251,20
RTS0040252,29
RTS0040253,14
RTS0040254,18
RTS0040255,24
RTS0040256,26
RTS0040257,16
RTS0040258,15
RTS0040259,22
RTS0040260,16
RTS0040261,18
RTS0040262,15
RTS0040263,32
RTS0040264,35
RTS0040265,16
RTS0040266,15
RTS0040267,23
RTS0040268,26
RTS0040269,21
RTS0040270,23
RTS0040271,33
RTS0040272,19
RTS0040273,20
RTS0040274,23
RTS0040275,21
RTS0040276,28
RTS0040277,23
RTS0040278,25
RTS0040279,26
RTS0040280,22
RTS0040281,20
RTS0040282,13
RTS0040283,26
RTS0040284,27
RTS0040285,31
RTS0040286,27
RTS0040287,25
RTS0040288,21
RTS0040289,25
RTS0040290,30
RTS0040291,22
RTS0040292,21
RTS0040293,19
RTS0040294,16
RTS0040295,33
RTS0040296,25
RTS0040297,18
RTS0040298,34
RTS0040299,29
RTS0040300,25
RTS0040301,27
RTS0040302,20
RTS0040303,22
RTS0040304,14
RTS0040305,25
RTS0040306,19
RTS0040307,28
RTS0040308,24
RTS0040309,31
RTS0040310,25
RTS0040311,15
RTS0040312,35
RTS0040313,24
RTS0040314,17
RTS0040315,16
RTS0040316,20
RTS0040317,28
RTS0040318,13
RTS0040319,36
RTS0040320,15
RTS0040321,30
RTS0040322,20
RTS0040323,32
RTS0040324,45
RTS0040325,15
RTS0040326,28
RTS0040327,27
RTS0040328,27
RTS0040329,36
RTS0040330,34
RTS0040331,31
RTS0040332,28
RTS0040333,23
RTS0040334,24
RTS0040335,34
RTS0040336,23
RTS0040337,23
RTS0040338,14
RTS0040339,18
RTS0040340,15
RTS0040341,36
RTS0040342,26
RTS0040343,13
RTS0040344,33
RTS0040345,31
RTS0040346,27
RTS0040347,17
RTS0040348,33
RTS0040349,36
RTS0040350,30
RTS0040351,29
RTS0040352,36
RTS0040353,32
RTS0040354,37
RTS0040355,16
RTS0040356,35
RTS0040357,37
RTS0040358,22
RTS0040359,19
RTS0040360,38
RTS0040361,24
RTS0040363,15
RTS0040364,26
RTS0040365,25
RTS0040366,19
RTS0040367,28
RTS0040368,37
RTS0040369,29
RTS0040370,30
RTS0040371,31
RTS0040372,33
RTS0040373,29
RTS0040374,16
RTS0040375,26
RTS0040376,31
RTS0040377,24
RTS0040378,26
RTS0040379,24
RTS0040380,31
RTS0040381,24
RTS0040382,27
RTS0040383,34
RTS0040384,21
RTS0040385,14
RTS0040386,19
RTS0040387,29
RTS0040388,24
RTS0040389,25
RTS0040390,25
RTS0040391,31
RTS0040392,31
RTS0040393,26
RTS0040394,28
RTS0040395,33
RTS0040396,18
RTS0040397,29
RTS0040398,28
RTS0040399,34
RTS0040400,21
RTS0040401,23
RTS0040402,22
RTS0040403,35
RTS0040404,25
RTS0040405,17
RTS0040406,24
RTS0040407,27
RTS0040408,23
RTS0040409,26
RTS0040410,29
RTS0040411,20
RTS0040412,16
RTS0040413,26
RTS0040414,36
RTS0040415,20
RTS0040416,28
RTS0040417,25
RTS0040418,22
RTS0040419,25
RTS0040420,34
RTS0040421,24
RTS0040422,25
RTS0040423,30
RTS0040424,17
RTS0040425,28
RTS0040426,27
RTS0040428,37
RTS0040429,17
RTS0040430,23
RTS0040431,25
RTS0040432,19
RTS0040433,22
RTS0040434,24
RTS0040435,22
RTS0040436,27
RTS0040437,31
RTS0040438,30
RTS0040439,29
RTS0040440,45
RTS0040441,23
RTS0040442,27
RTS0040443,28
RTS0040444,26
RTS0040445,22
RTS0040446,28
RTS0040447,33
RTS0040448,24
RTS0040449,24
RTS0040450,16
RTS0040451,24
RTS0040452,24
RTS0040453,33
RTS0040454,16
RTS0040455,27
RTS0040456,30
RTS0040457,33
RTS0040458,16
RTS0040459,33
RTS0040460,20
RTS0040461,24
RTS0040462,20
RTS0040463,33
RTS0040464,19
RTS0040465,15
RTS0040466,18
RTS0040467,19
RTS0040468,24
RTS0040469,20
RTS0040470,28
RTS0040471,22
RTS0040472,33
RTS0040473,24
RTS0040474,11
RTS0040475,17
RTS0040476,27
RTS0040477,23
RTS0040478,34
RTS0040479,22
RTS0040480,28
RTS0040481,27
RTS0040482,24
RTS0040483,22
RTS0040484,32
RTS0040485,28
RTS0040486,24
RTS0040487,20
RTS0040488,14
RTS0040489,27
RTS0040490,23
RTS0040491,22
RTS0040492,19
RTS0040493,21
RTS0040494,27
RTS0040495,33
RTS0040496,24
RTS0040497,33
RTS0040498,25
RTS0040499,29
RTS0040500,28
RTS0040501,25
RTS0040502,19
RTS0040503,25
RTS0040504,28
RTS0040505,16
RTS0040506,22
RTS0040507,27
RTS0040508,21
RTS0040509,12
RTS0040510,18
RTS0040511,21
RTS0040512,14
RTS0040513,29
RTS0040514,24
RTS0040515,32
RTS0040516,33
RTS0040517,23
RTS0040518,17
RTS0040519,19
RTS0040520,25
RTS0040521,19
RTS0040522,16
RTS0040523,24
RTS0040524,20
RTS0040525,22
RTS0040526,30
RTS0040527,17
RTS0040528,26
RTS0040529,27
RTS0040530,22
RTS0040531,31
RTS0040532,28
RTS0040533,25
RTS0040534,22
RTS0040535,26
RTS0040536,32
RTS0040537,30
RTS0040538,22
RTS0040539,21
RTS0040540,17
RTS0040541,16
RTS0040542,18
RTS0040543,16
RTS0040544,24
RTS0040545,19
RTS0040546,14
RTS0040547,18
RTS0040548,28
RTS0040549,30
RTS0040550,23
RTS0040551,30
RTS0040552,22
RTS0040553,29
RTS0040554,18
RTS0040555,24
RTS0040556,25
RTS0040557,24
RTS0040558,19
RTS0040559,15
RTS0040560,26
RTS0040561,24
RTS0040562,28
RTS0040563,23
RTS0040564,23
RTS0040565,26
RTS0040566,28
RTS0040567,21
RTS0040568,18
RTS0040569,29
RTS0040570,28
RTS0040571,20
RTS0040572,11
RTS0040573,27
RTS0040574,24
RTS0040575,24
RTS0040576,16
RTS0040577,24
RTS0040578,23
RTS0040579,17
RTS0040580,29
RTS0040581,16
RTS0040582,35
RTS0040583,24
RTS0040584,24
RTS0040585,27
RTS0040586,28
RTS0040587,23
RTS0040588,22
RTS0040589,23
RTS0040590,21
RTS0040591,25
RTS0040592,17
RTS0040593,8
RTS0040594,21
RTS0040595,32
RTS0040596,32
RTS0040597,30
RTS0040598,20
RTS0040599,28
RTS0040600,31
RTS0040601,30
RTS0040602,22
RTS0040603,29
RTS0040604,38
RTS0040605,23
RTS0040606,21
RTS0040607,22
RTS0040608,32
RTS0040609,24
RTS0040610,28
RTS0040611,31
RTS0040612,73
RTS0040613,42
RTS0040614,22
RTS0040615,24
RTS0040616,18
RTS0040617,32
RTS0040618,25
RTS0040619,27
RTS0040620,26
RTS0040621,35
RTS0040622,30
RTS0040623,34
RTS0040624,22
RTS0040625,30
RTS0040626,19
RTS0040627,32
RTS0040628,33
RTS0040629,32
RTS0040630,25
RTS0040631,27
RTS0040632,27
RTS0040633,27
RTS0040634,31
RTS0040635,23
RTS0040636,43
RTS0040637,41
RTS0040638,28
RTS0040639,32
RTS0040640,26
RTS0040641,27
RTS0040642,25
RTS0040643,16
RTS0040644,33
RTS0040645,31
RTS0040646,32
RTS0040647,25
RTS0040648,22
RTS0040649,26
RTS0040650,12
RTS0040651,25
RTS0040652,19
RTS0040653,16
RTS0040654,26
RTS0040655,28
RTS0040656,24
RTS0040657,28
RTS0040658,21
RTS0040659,22
RTS0040660,22
RTS0040661,20
RTS0040662,21
RTS0040663,20
RTS0040664,17
RTS0040665,21
RTS0040666,24
RTS0040667,22
RTS0040668,12
RTS0040669,26
RTS0040670,19
RTS0040671,21
RTS0040672,25
RTS0040673,23
RTS0040674,33
RTS0040675,28
RTS0040676,23
RTS0040677,42
RTS0040678,56
RTS0040679,25
RTS0040680,61
RTS0040681,18
RTS0040682,24
RTS0040683,30
RTS0040684,43
RTS0040685,23
RTS0040686,27
RTS0040687,22
RTS0040688,20
RTS0040689,23
RTS0040690,21
RTS0040691,29
RTS0040692,22
RTS0040693,18
RTS0040694,24
RTS0040695,29
RTS0040696,18
RTS0040697,16
RTS0040698,22
RTS0040699,18
RTS0040700,19
RTS0040701,34
RTS0040702,53
RTS0040703,47
RTS0040704,29
RTS0040705,45
RTS0040706,21
RTS0040707,21
RTS0040708,23
RTS0040709,25
RTS0040710,25
RTS0040711,16
RTS0040712,26
RTS0040713,26
RTS0040714,18
RTS0040715,28
RTS0040716,16
RTS0040717,21
RTS0040718,8
RTS0040719,20
RTS0040720,29
RTS0040721,37
RTS0040722,27
RTS0040723,31
RTS0040724,33
RTS0040725,21
RTS0040726,21
RTS0040727,32
RTS0040728,27
RTS0040729,31
RTS0040730,31
RTS0040731,24
RTS0040732,22
RTS0040733,21
RTS0040734,28
RTS0040735,27
RTS0040736,36
RTS0040737,49
RTS0040738,26
RTS0040739,32
RTS0040740,29
RTS0040741,23
RTS0040742,18
RTS0040743,25
RTS0040744,26
RTS0040745,29
RTS0040746,22
RTS0040747,26
RTS0040748,25
RTS0040749,18
RTS0040750,41
RTS0040751,16
RTS0040752,39
RTS0040753,24
RTS0040754,23
RTS0040755,27
RTS0040756,28
RTS0040757,25
RTS0040758,29
RTS0040759,16
RTS0040760,27
RTS0040761,30
RTS0040762,26
RTS0040763,27
RTS0040764,26
RTS0040765,24
RTS0040766,23
RTS0040767,32
RTS0040768,40
RTS0040769,20
RTS0040770,27
RTS0040771,33
RTS0040772,28
RTS0040773,22
RTS0040774,29
RTS0040775,25
RTS0040776,19
RTS0040777,15
RTS0040778,28
RTS0040779,26
RTS0040780,29
RTS0040781,24
RTS0040782,30
RTS0040783,19
RTS0040784,28
RTS0040785,36
RTS0040786,26
RTS0040787,30
RTS0040788,17
RTS0040789,21
RTS0040790,23
RTS0040791,24
RTS0040792,26
RTS0040793,23
RTS0040794,15
RTS0040795,26
RTS0040796,43
RTS0040797,29
RTS0040798,22
RTS0040799,25
RTS0040800,22
RTS0040801,20
RTS0040802,30
RTS0040803,30
RTS0040804,26
RTS0040805,29
RTS0040806,30
RTS0040807,20
RTS0040808,21
RTS0040809,30
RTS0040810,22
RTS0040811,31
RTS0040812,30
RTS0040813,22
RTS0040814,19
RTS0040815,32
RTS0040816,12
RTS0040817,27
RTS0040818,28
RTS0040819,25
RTS0040820,30
RTS0040821,28
RTS0040822,31
RTS0040823,29
RTS0040824,33
RTS0040825,35
RTS0040826,29
RTS0040827,28
RTS0040828,25
RTS0040830,37
RTS0040831,20
RTS0040832,31
RTS0040833,28
RTS0040834,24
RTS0040836,23
RTS0040837,20
RTS0040838,20
RTS0040839,18
RTS0040840,19
RTS0040841,31
RTS0040842,35
RTS0040843,22
RTS0040844,17
RTS0040845,19
RTS0040846,32
RTS0040847,35
RTS0040848,20
RTS0040849,19
RTS0040850,34
RTS0040851,33
RTS0040852,14
RTS0040853,26
RTS0040854,27
RTS0040855,25
RTS0040856,30
RTS0040857,24
RTS0040858,25
RTS0040859,16
RTS0040860,17
RTS0040861,30
RTS0040862,23
RTS0040863,24
RTS0040864,28
RTS0040865,27
RTS0040866,19
RTS0040867,32
RTS0040868,27
RTS0040869,25
RTS0040870,25
RTS0040871,16
RTS0040872,23
RTS0040873,30
RTS0040874,25
RTS0040875,22
RTS0040876,25
RTS0040877,25
RTS0040878,27
RTS0040879,19
RTS0040880,24
RTS0040881,30
RTS0040882,21
RTS0040883,26
RTS0040884,16
RTS0040885,26
RTS0040886,29
RTS0040887,32
RTS0040888,30
RTS0040889,28
RTS0040890,22
RTS0040891,16
RTS0040892,33
RTS0040893,15
RTS0040894,30
RTS0040895,10
RTS0040896,25
RTS0040897,21
RTS0040898,21
RTS0040899,17
RTS0040900,19
RTS0040901,20
RTS0040902,24
RTS0040903,26
RTS0040904,25
RTS0040905,34
RTS0040906,17
RTS0040907,27
RTS0040908,22
RTS0040909,27
RTS0040910,24
RTS0040911,23
RTS0040912,20
RTS0040913,25
RTS0040914,16
RTS0040915,19
RTS0040916,31
RTS0040917,29
RTS0040918,28
RTS0040919,17
RTS0040920,16
RTS0040921,31
RTS0040922,24
RTS0040923,25
RTS0040924,17
RTS0040925,25
RTS0040926,24
RTS0040927,10
RTS0040928,20
RTS0040929,25
RTS0040930,14
RTS0040931,24
RTS0040932,37
RTS0040933,19
RTS0040934,39
RTS0040935,27
RTS0040936,18
RTS0040937,29
RTS0040938,34
RTS0040939,25
RTS0040940,20
RTS0040941,25
RTS0040942,24
RTS0040943,25
RTS0040944,39
RTS0040945,18
RTS0040946,23
RTS0040947,44
RTS0040948,29
RTS0040949,24
RTS0040950,26
RTS0040951,31
RTS0040952,16
RTS0040953,14
RTS0040954,24
RTS0040955,27
RTS0040956,31
RTS0040957,19
RTS0040958,22
RTS0040959,22
RTS0040960,26
RTS0040961,25
RTS0040962,26
RTS0040963,24
RTS0040964,29
RTS0040965,28
RTS0040966,25
RTS0040967,27
RTS0040968,24
RTS0040969,25
RTS0040970,28
RTS0040971,38
RTS0040972,32
RTS0040973,25
RTS0040974,21
RTS0040975,25
RTS0040976,27
RTS0040977,29
RTS0040978,20
RTS0040979,39
RTS0040980,15
RTS0040981,20
RTS0040982,29
RTS0040983,28
RTS0040984,27
RTS0040985,23
RTS0040986,30
RTS0040987,29
RTS0040988,31
RTS0040989,27
RTS0040990,23
RTS0040991,36
RTS0040992,16
RTS0040993,22
RTS0040994,28
RTS0040995,15
RTS0040996,30
RTS0040997,29
RTS0040998,26
RTS0040999,24
RTS0041000,22
RTS0041001,20
RTS0041002,28
RTS0041003,28
RTS0041004,19
RTS0041005,22
RTS0041006,31
RTS0041007,14
RTS0041008,30
RTS0041009,36
RTS0041010,31
RTS0041011,27
RTS0041012,24
RTS0041013,21
RTS0041014,24
RTS0041015,18
RTS0041016,25
RTS0041017,19
RTS0041018,30
RTS0041019,25
RTS0041020,28
RTS0041021,19
RTS0041022,18
RTS0041023,30
RTS0041024,25
RTS0041025,21
RTS0041026,26
RTS0041027,17
RTS0041028,28
RTS0041029,29
RTS0041030,19
RTS0041031,37
RTS0041032,27
RTS0041033,14
RTS0041034,22
RTS0041035,20
RTS0041036,22
RTS0041037,27
RTS0041038,31
RTS0041039,9
RTS0041040,24
RTS0041041,34
RTS0041042,25
RTS0041043,20
RTS0041044,32
RTS0041045,22
RTS0041046,22
RTS0041047,33
RTS0041048,26
RTS0041049,38
RTS0041050,27
RTS0041051,28
RTS0041052,24
RTS0041053,26
RTS0041054,30
RTS0041055,23
RTS0041056,25
RTS0041057,15
RTS0041058,37
RTS0041059,23
RTS0041060,30
RTS0041061,20
RTS0041062,19
RTS0041063,24
RTS0041064,22
RTS0041066,20
RTS0041067,27
RTS0041068,16
RTS0041069,29
RTS0041070,46
RTS0041071,27
RTS0041072,28
RTS0041073,30
RTS0041074,20
RTS0041075,20
RTS0041076,28
RTS0041077,19
RTS0041078,22
RTS0041079,22
RTS0041080,33
RTS0041081,31
RTS0041082,26
RTS0041083,19
RTS0041084,22
RTS0041085,25
RTS0041086,33
RTS0041087,28
RTS0041088,29
RTS0041089,35
RTS0041090,18
RTS0041091,27
RTS0041092,31
RTS0041093,27
RTS0041094,23
RTS0041095,31
RTS0041096,24
RTS0041097,28
RTS0041098,25
RTS0041099,31
RTS0041100,25
RTS0041101,19
RTS0041102,26
RTS0041103,23
RTS0041104,24
RTS0041105,30
RTS0041106,28
RTS0041107,25
RTS0041108,25
RTS0041109,31
RTS0041110,31
RTS0041111,27
RTS0041112,46
RTS0041113,22
RTS0041114,36
RTS0041115,20
RTS0041116,41
RTS0041117,36
RTS0041118,22
RTS0041119,27
RTS0041120,35
RTS0041121,35
RTS0041122,32
RTS0041123,31
RTS0041124,16
RTS0041125,24
RTS0041126,22
RTS0041127,34
RTS0041128,30
RTS0041129,38
RTS0041130,28
RTS0041131,29
RTS0041132,28
RTS0041133,19
RTS0041134,35
RTS0041135,29
RTS0041136,31
RTS0041137,29
RTS0041138,32
RTS0041139,34
RTS0041140,21
RTS0041141,24
RTS0041142,37
RTS0041143,15
RTS0041144,21
RTS0041145,21
RTS0041146,16
RTS0041147,24
RTS0041148,23
RTS0041149,20
RTS0041150,31
RTS0041151,25
RTS0041152,25
RTS0041153,24
RTS0041154,16
RTS0041155,28
RTS0041156,26
RTS0041157,17
RTS0041158,24
RTS0041159,26
RTS0041160,26
RTS0041161,32
RTS0041162,22
RTS0041163,33
RTS0041164,18
RTS0041165,18
RTS0041166,24
RTS0041167,31
RTS0041168,25
RTS0041169,16
RTS0041170,34
RTS0041171,33
RTS0041172,35
RTS0041173,24
RTS0041174,31
RTS0041175,32
RTS0041176,32
RTS0041177,26
RTS0041178,35
RTS0041179,26
RTS0041180,26
RTS0041181,27
RTS0041182,31
RTS0041183,31
RTS0041184,20
RTS0041185,32
RTS0041186,27
RTS0041187,27
RTS0041188,12
RTS0041189,31
RTS0041190,35
RTS0041191,24
RTS0041192,30
RTS0041193,30
RTS0041194,21
RTS0041195,29
RTS0041196,39
RTS0041197,21
RTS0041198,26
RTS0041199,33
RTS0041200,23
RTS0041201,24
RTS0041202,23
RTS0041203,33
RTS0041204,21
RTS0041205,24
RTS0041206,29
RTS0041207,39
RTS0041208,25
RTS0041209,31
RTS0041210,20
RTS0041211,24
RTS0041212,17
RTS0041213,23
RTS0041214,34
RTS0041215,25
RTS0041216,27
RTS0041217,22
RTS0041218,19
RTS0041219,29
RTS0041220,21
RTS0041221,32
RTS0041222,20
RTS0041223,20
RTS0041224,32
RTS0041225,31
RTS0041226,22
RTS0041227,27
RTS0041228,21
RTS0041229,32
RTS0041230,26
RTS0041231,35
RTS0041232,28
RTS0041233,26
RTS0041234,26
RTS0041235,34
RTS0041236,24
RTS0041237,18
RTS0041238,16
RTS0041239,16
RTS0041240,28
RTS0041241,29
RTS0041242,20
RTS0041243,24
RTS0041244,31
RTS0041246,29
RTS0041247,30
RTS0041248,16
RTS0041249,23
RTS0041250,38
RTS0041251,32
RTS0041252,27
RTS0041253,29
RTS0041254,30
RTS0041255,28
RTS0041256,27
RTS0041257,20
RTS0041258,21
RTS0041259,28
RTS0041260,31
RTS0041261,33
RTS0041262,26
RTS0041263,28
RTS0041265,36
RTS0041266,33
RTS0041267,29
RTS0041268,29
RTS0041269,28
RTS0041270,31
RTS0041271,27
RTS0041272,21
RTS0041273,26
RTS0041274,28
RTS0041275,20
RTS0041276,21
RTS0041277,31
RTS0041278,34
RTS0041279,33
RTS0041280,23
RTS0041281,22
RTS0041282,27
RTS0041283,30
RTS0041284,25
RTS0041285,34
RTS0041286,22
RTS0041287,17
RTS0041288,28
RTS0041289,30
RTS0041290,29
RTS0041291,30
RTS0041292,35
RTS0041293,22
RTS0041294,27
RTS0041295,23
RTS0041296,30
RTS0041297,20
RTS0041298,40
RTS0041299,19
RTS0041300,24
RTS0041301,32
RTS0041302,24
RTS0041303,18
RTS0041304,26
RTS0041305,28
RTS0041306,26
RTS0041307,18
RTS0041308,27
RTS0041309,15
RTS0041310,21
RTS0041311,21
RTS0041312,27
RTS0041313,24
RTS0041314,26
RTS0041315,27
RTS0041316,35
RTS0041317,35
RTS0041318,22
RTS0041319,22
RTS0041320,24
RTS0041321,27
RTS0041322,23
RTS0041323,41
RTS0041324,23
RTS0041325,32
RTS0041326,25
RTS0041327,31
RTS0041328,27
RTS0041329,33
RTS0041330,42
RTS0041331,25
RTS0041332,19
RTS0041333,25
RTS0041334,24
RTS0041335,40
RTS0041346,25
RTS0041347,29
RTS0041348,28
RTS0041349,27
RTS0041350,42
RTS0041351,22
RTS0041352,25
RTS0041353,35
RTS0041354,34
RTS0041355,35
RTS0041356,23
RTS0041357,24
RTS0041358,19
RTS0041359,28
RTS0041360,38
RTS0041361,29
RTS0041362,32
RTS0041363,28
RTS0041364,20
RTS0041365,31
RTS0041366,19
RTS0041367,31
RTS0041368,20
RTS0041369,25
RTS0041370,25
RTS0041371,33
RTS0041372,40
RTS0041373,24
RTS0041374,27
RTS0041375,34
RTS0041376,47
RTS0041377,22
RTS0041378,23
RTS0041379,12
RTS0041380,30
RTS0041381,24
RTS0041382,28
RTS0041383,28
RTS0041384,23
RTS0041385,24
RTS0041386,26
RTS0041387,29
RTS0041388,19
RTS0041389,26
RTS0041390,21
RTS0041391,12
RTS0041392,21
RTS0041393,19
RTS0041394,23
RTS0041395,28
RTS0041396,37
RTS0041397,22
RTS0041398,27
RTS0041399,21
RTS0041400,25
RTS0041401,31
RTS0041402,31
RTS0041403,23
RTS0041404,28
RTS0041405,29
RTS0041406,27
RTS0041407,32
RTS0041408,24
RTS0041409,21
RTS0041410,24
RTS0041411,18
RTS0041412,32
RTS0041413,32
RTS0041414,29
RTS0041415,28
RTS0041416,22
RTS0041417,22
RTS0041418,29
RTS0041419,30
RTS0041420,19
RTS0041421,23
RTS0041422,28
RTS0041423,20
RTS0041424,33
RTS0041425,21
RTS0041426,34
RTS0041427,23
RTS0041428,21
RTS0041429,19
RTS0041430,47
RTS0041431,27
RTS0041432,23
RTS0041433,27
RTS0041434,37
RTS0041435,24
RTS0041436,29
RTS0041437,18
RTS0041438,22
RTS0041439,37
RTS0041440,29
RTS0041441,30
RTS0041442,20
RTS0041443,23
RTS0041444,28
RTS0041445,25
RTS0041446,23
RTS0041447,32
RTS0041448,15
RTS0041449,28
RTS0041450,21
RTS0041451,31
RTS0041452,24
RTS0041453,30
RTS0041454,29
RTS0041455,16
RTS0041456,21
RTS0041457,29
RTS0041458,21
RTS0041459,23
RTS0041460,21
RTS0041461,16
RTS0041462,34
RTS0041463,29
RTS0041464,26
RTS0041465,33
RTS0041466,26
RTS0041467,28
RTS0041468,33
RTS0041469,11
RTS0041470,26
RTS0041471,29
RTS0041472,25
RTS0041473,21
RTS0041474,22
RTS0041475,30
RTS0041476,32
RTS0041477,26
RTS0041478,24
RTS0041479,27
RTS0041480,28
RTS0041481,19
RTS0041482,20
RTS0041483,18
RTS0041484,21
RTS0041485,20
RTS0041486,20
RTS0041487,23
RTS0041488,26
RTS0041489,26
RTS0041490,20
RTS0041491,38
RTS0041492,17
RTS0041493,25
RTS0041494,28
RTS0041495,22
RTS0041496,28
RTS0041497,42
RTS0041498,21
RTS0041499,24
RTS0041500,27
RTS0041501,16
RTS0041502,30
RTS0041503,22
RTS0041504,32
RTS0041505,17
RTS0041506,30
RTS0041507,16
RTS0041508,13
RTS0041509,21
RTS0041510,28
RTS0041511,22
RTS0041512,27
RTS0041513,30
RTS0041514,29
RTS0041515,28
RTS0041516,20
RTS0041517,20
RTS0041518,16
RTS0041519,19
RTS0041520,18
RTS0041521,19
RTS0041522,22
RTS0041523,25
RTS0041524,32
RTS0041525,22
RTS0041526,20
RTS0041527,26
RTS0041528,22
RTS0041529,17
RTS0041530,31
RTS0041531,23
RTS0041532,29
RTS0041533,20
RTS0041534,24
RTS0041535,16
RTS0041536,26
RTS0041537,19
RTS0041538,24
RTS0041540,19
RTS0041541,17
RTS0041542,22
RTS0041543,20
RTS0041544,29
RTS0041545,21
RTS0041546,23
RTS0041547,19
RTS0041548,18
RTS0041549,30
RTS0041550,22
RTS0041551,29
RTS0041552,20
RTS0041553,19
RTS0041554,18
RTS0041555,23
RTS0041556,19
RTS0041557,17
RTS0041558,24
RTS0041559,22
RTS0041560,11
RTS0041561,20
RTS0041562,21
RTS0041563,33
RTS0041564,24
RTS0041565,30
RTS0041566,27
RTS0041567,21
RTS0041568,21
RTS0041569,21
RTS0041570,22
RTS0041571,24
RTS0041572,16
RTS0041573,18
RTS0041574,28
RTS0041575,27
RTS0041576,17
RTS0041577,21
RTS0041578,37
RTS0041579,25
RTS0041580,23
RTS0041581,21
RTS0041582,30
RTS0041583,25
RTS0041584,33
RTS0041585,28
RTS0041586,25
RTS0041587,22
RTS0041588,16
RTS0041589,27
RTS0041590,12
RTS0041591,24
RTS0041592,32
RTS0041593,23
RTS0041594,21
RTS0041595,22
RTS0041596,31
RTS0041597,30
RTS0041598,33
RTS0041599,9
RTS0041600,25
RTS0041601,22
RTS0041602,28
RTS0041603,29
RTS0041604,33
RTS0041605,21
RTS0041606,12
RTS0041607,19
RTS0041608,22
RTS0041609,19
RTS0041610,21
RTS0041611,30
RTS0041612,32
RTS0041613,24
RTS0041614,21
RTS0041615,25
RTS0041616,29
RTS0041617,26
RTS0041618,21
RTS0041619,31
RTS0041620,36
RTS0041621,23
RTS0041622,25
RTS0041623,24
RTS0041624,23
RTS0041625,24
RTS0041626,32
RTS0041627,20
RTS0041628,28
RTS0041629,20
RTS0041630,32
RTS0041631,24
RTS0041632,24
RTS0041633,20
RTS0041634,39
RTS0041635,41
RTS0041636,27
RTS0041637,11
RTS0041638,30
RTS0041639,19
RTS0041640,25
RTS0041641,28
RTS0041642,33
RTS0041643,33
RTS0041644,29
RTS0041645,22
RTS0041646,21
RTS0041647,26
RTS0041648,20
RTS0041649,25
RTS0041650,33
RTS0041651,31
RTS0041652,29
RTS0041653,24
RTS0041654,20
RTS0041655,42
RTS0041656,24
RTS0041657,38
RTS0041658,33
RTS0041659,16
RTS0041660,30
RTS0041661,23
RTS0041662,25
RTS0041663,23
RTS0041664,24
RTS0041665,35
RTS0041666,29
RTS0041667,25
RTS0041668,27
RTS0041669,34
RTS0041670,31
RTS0041671,33
RTS0041672,23
RTS0041673,19
RTS0041674,36
RTS0041675,17
RTS0041676,34
RTS0041677,22
RTS0041678,18
RTS0041679,38
RTS0041680,42
RTS0041681,21
RTS0041682,45
RTS0041683,28
RTS0041684,31
RTS0041685,29
RTS0041686,28
RTS0041687,7
RTS0041688,16
RTS0041689,14
RTS0041690,26
RTS0041691,25
RTS0041692,25
RTS0041693,34
RTS0041694,26
RTS0041695,16
RTS0041696,20
RTS0041697,23
RTS0041698,17
RTS0041699,17
RTS0041700,16
RTS0041701,16
RTS0041702,14
RTS0041703,18
RTS0041704,31
RTS0041705,26
RTS0041706,22
RTS0041707,28
RTS0041708,31
RTS0041709,28
RTS0041710,17
RTS0041711,24
RTS0041712,21
RTS0041713,18
RTS0041714,17
RTS0041715,20
RTS0041716,26
RTS0041717,23
RTS0041718,25
RTS0041719,31
RTS0041720,26
RTS0041721,34
RTS0041722,21
RTS0041723,17
RTS0041724,20
RTS0041725,31
RTS0041726,22
RTS0041727,18
RTS0041728,23
RTS0041729,19
RTS0041730,20
RTS0041731,24
RTS0041732,29
RTS0041733,24
RTS0041734,21
RTS0041735,28
RTS0041736,16
RTS0041737,16
RTS0041738,21
RTS0041739,19
RTS0041740,19
RTS0041741,23
RTS0041742,32
RTS0041743,24
RTS0041744,14
RTS0041745,25
RTS0041746,35
RTS0041747,35
RTS0041748,29
RTS0041749,23
RTS0041750,33
RTS0041751,24
RTS0041752,16
RTS0041753,23
RTS0041754,22
RTS0041755,21
RTS0041756,33
RTS0041757,23
RTS0041758,27
RTS0041759,32
RTS0041760,30
RTS0041761,27
RTS0041762,22
RTS0041763,37
RTS0041764,23
RTS0041765,25
RTS0041766,18
RTS0041767,17
RTS0041768,24
RTS0041769,16
RTS0041770,41
RTS0041771,21
RTS0041772,30
RTS0041773,19
RTS0041774,17
RTS0041775,21
RTS0041776,21
RTS0041777,28
RTS0041778,16
RTS0041779,30
RTS0041780,25
RTS0041781,24
RTS0041782,18
RTS0041783,19
RTS0041784,30
RTS0041785,29
RTS0041786,15
RTS0041787,24
RTS0041788,16
RTS0041789,23
RTS0041790,20
RTS0041791,28
RTS0041793,28
RTS0041794,16
RTS0041795,26
RTS0041796,27
RTS0041797,27
RTS0041798,28
RTS0041799,26
RTS0041800,10
RTS0041801,23
RTS0041802,19
RTS0041803,21
RTS0041804,25
RTS0041805,21
RTS0041806,33
RTS0041807,14
RTS0041808,24
RTS0041809,21
RTS0041810,27
RTS0041811,33
RTS0041812,25
RTS0041813,15
RTS0041814,24
RTS0041815,18
RTS0041816,23
RTS0041817,17
RTS0041818,23
RTS0041819,32
RTS0041820,41
RTS0041821,36
RTS0041822,21
RTS0041823,24
RTS0041824,36
RTS0041825,16
RTS0041826,31
RTS0041827,38
RTS0041828,35
RTS0041829,27
RTS0041830,22
RTS0041831,28
RTS0041832,31
RTS0041833,29
RTS0041834,26
RTS0041835,23
RTS0041836,27
RTS0041837,28
RTS0041838,22
RTS0041839,17
RTS0041840,16
RTS0041841,14
RTS0041842,14
RTS0041843,32
RTS0041844,25
RTS0041845,26
RTS0041846,19
RTS0041847,24
RTS0041848,20
RTS0041849,26
RTS0041850,19
RTS0041851,26
RTS0041852,23
RTS0041853,22
RTS0041854,33
RTS0041855,34
RTS0041856,29
RTS0041857,27
RTS0041858,24
RTS0041859,28
RTS0041860,24
RTS0041861,24
RTS0041862,26
RTS0041863,15
RTS0041864,35
RTS0041865,24
RTS0041866,22
RTS0041867,17
RTS0041868,30
RTS0041869,22
RTS0041870,19
RTS0041871,32
RTS0041872,22
RTS0041873,19
RTS0041874,36
RTS0041875,25
RTS0041876,23
RTS0041877,15
RTS0041878,20
RTS0041879,27
RTS0041880,24
RTS0041881,35
RTS0041882,16
RTS0041883,27
RTS0041884,16
RTS0041885,21
RTS0041886,20
RTS0041887,27
RTS0041888,24
RTS0041889,26
RTS0041890,28
RTS0041891,42
RTS0041892,19
RTS0041893,30
RTS0041894,22
RTS0041895,25
RTS0041896,29
RTS0041897,20
RTS0041898,32
RTS0041899,24
RTS0041900,27
RTS0041901,24
RTS0041902,22
RTS0041903,24
RTS0041904,25
RTS0041905,21
RTS0041906,46
RTS0041907,25
RTS0041908,32
RTS0041909,27
RTS0041910,28
RTS0041911,24
RTS0041912,29
RTS0041913,25
RTS0041914,28
RTS0041915,31
RTS0041916,37
RTS0041917,34
RTS0041918,23
RTS0041919,44
RTS0041920,29
RTS0041922,41
RTS0041923,19
RTS0041924,27
RTS0041925,28
RTS0041926,19
RTS0041927,24
RTS0041928,27
RTS0041929,31
RTS0041930,31
RTS0041931,26
RTS0041932,25
RTS0041933,27
RTS0041934,22
RTS0041935,20
RTS0041936,29
RTS0041937,28
RTS0041938,24
RTS0041939,28
RTS0041940,29
RTS0041941,25
RTS0041942,33
RTS0041943,29
RTS0041944,27
RTS0041945,21
RTS0041946,37
RTS0041947,24
RTS0041948,16
RTS0041949,25
RTS0041950,26
RTS0041951,24
RTS0041952,25
RTS0041953,25
RTS0041954,39
RTS0041955,32
RTS0041956,25
RTS0041957,24
RTS0041958,21
RTS0041959,31
RTS0041960,30
RTS0041961,19
RTS0041962,23
RTS0041963,19
RTS0041964,28
RTS0041965,27
RTS0041966,19
RTS0041967,30
RTS0041968,25
RTS0041969,24
RTS0041971,25
RTS0041972,27
RTS0041973,17
RTS0041974,26
RTS0041975,34
RTS0041976,25
RTS0041977,37
RTS0041978,19
RTS0041979,18
RTS0041980,18
RTS0041981,25
RTS0041982,24
RTS0041983,39
RTS0041984,16
RTS0041985,24
RTS0041986,36
RTS0041987,45
RTS0041988,26
RTS0041989,27
RTS0041990,45
RTS0041991,19
RTS0041992,20
RTS0041993,20
RTS0041994,29
RTS0041995,26
RTS0041996,24
RTS0041997,42
RTS0041998,30
RTS0041999,27
RTS0042000,30
RTS0042001,26
RTS0042002,24
RTS0042003,14
RTS0042004,23
RTS0042005,27
RTS0042006,32
RTS0042007,26
RTS0042008,34
RTS0042009,28
RTS0042010,28
RTS0042011,34
RTS0042012,26
RTS0042013,24
RTS0042014,27
RTS0042015,28
RTS0042016,24
RTS0042017,32
RTS0042018,15
RTS0042019,26
RTS0042020,17
RTS0042021,24
RTS0042022,26
RTS0042023,17
RTS0042024,27
RTS0042025,27
RTS0042026,30
RTS0042027,19
RTS0042028,28
RTS0042029,23
RTS0042030,18
RTS0042031,33
RTS0042032,32
RTS0042033,34
RTS0042034,30
RTS0042035,30
RTS0042036,31
RTS0042037,32
RTS0042038,32
RTS0042039,20
RTS0042040,27
RTS0042041,27
RTS0042042,18
RTS0042043,15
RTS0042044,28
RTS0042045,31
RTS0042046,30
RTS0042047,23
RTS0042048,24
RTS0042049,18
RTS0042050,31
RTS0042051,30
RTS0042052,23
RTS0042053,26
RTS0042054,22
RTS0042055,26
RTS0042056,24
RTS0042057,20
RTS0042058,25
RTS0042059,24
RTS0042060,29
RTS0042061,27
RTS0042062,30
RTS0042063,21
RTS0042064,26
RTS0042065,21
RTS0042066,23
RTS0042067,28
RTS0042068,32
RTS0042069,31
RTS0042071,29
RTS0042072,20
RTS0042073,26
RTS0042074,23
RTS0042075,24
RTS0042076,28
RTS0042077,19
RTS0042078,18
RTS0042079,24
RTS0042080,23
RTS0042081,22
RTS0042082,35
RTS0042083,18
RTS0042084,32
RTS0042085,23
RTS0042086,24
RTS0042087,18
RTS0042088,20
RTS0042089,20
RTS0042090,24
RTS0042091,24
RTS0042092,29
RTS0042093,17
RTS0042094,30
RTS0042095,15
RTS0042096,36
RTS0042097,20
RTS0042098,27
RTS0042099,31
RTS0042100,29
RTS0042101,44
RTS0042102,26
RTS0042103,30
RTS0042104,17
RTS0042105,25
RTS0042106,28
RTS0042107,21
RTS0042108,19
RTS0042109,44
RTS0042110,28
RTS0042111,23
RTS0042112,22
RTS0042113,29
RTS0042114,16
RTS0042115,27
RTS0042116,19
RTS0042117,43
RTS0042118,25
RTS0042119,20
RTS0042120,33
RTS0042121,28
RTS0042122,32
RTS0042123,31
RTS0042124,18
RTS0042125,33
RTS0042126,15
RTS0042127,35
RTS0042128,40
RTS0042129,27
RTS0042130,26
RTS0042131,34
RTS0042132,28
RTS0042133,35
RTS0042134,24
RTS0042135,31
RTS0042136,20
RTS0042137,34
RTS0042138,27
RTS0042139,24
RTS0042140,23
RTS0042141,34
RTS0042142,31
RTS0042143,32
RTS0042144,26
RTS0042145,25
RTS0042146,20
RTS0042147,35
RTS0042148,25
RTS0042149,37
RTS0042150,22
RTS0042151,27
RTS0042152,37
RTS0042153,29
RTS0042154,33
RTS0042155,33
RTS0042156,27
RTS0042157,28
RTS0042158,24
RTS0042159,27
RTS0042160,33
RTS0042161,32
RTS0042162,27
RTS0042163,25
RTS0042164,36
RTS0042165,18
RTS0042166,32
RTS0042167,32
RTS0042168,36
RTS0042169,29
RTS0042170,27
RTS0042171,24
RTS0042172,40
RTS0042173,24
RTS0042174,24
RTS0042175,28
RTS0042176,30
RTS0042177,19
RTS0042178,29
RTS0042179,30
RTS0042180,34
RTS0042181,32
RTS0042182,16
RTS0042183,24
RTS0042184,21
RTS0042185,20
RTS0042186,30
RTS0042187,86
RTS0042188,33
RTS0042189,32
RTS0042190,26
RTS0042191,34
RTS0042192,41
RTS0042193,21
RTS0042194,38
RTS0042195,26
RTS0042196,21
RTS0042197,26
RTS0042198,19
RTS0042199,34
RTS0042200,40
RTS0042201,25
RTS0042202,21
RTS0042203,28
RTS0042204,14
RTS0042205,23
RTS0042206,15
RTS0042207,22
RTS0042208,27
RTS0042209,35
RTS0042210,25
RTS0042211,20
RTS0042212,26
RTS0042213,24
RTS0042214,11
RTS0042215,21
RTS0042216,34
RTS0042217,23
RTS0042218,19
RTS0042219,21
RTS0042220,32
RTS0042221,26
RTS0042222,27
RTS0042223,29
RTS0042224,21
RTS0042225,20
RTS0042226,21
RTS0042227,25
RTS0042228,11
RTS0042229,32
RTS0042230,28
RTS0042231,22
RTS0042232,22
RTS0042233,29
RTS0042234,24
RTS0042235,30
RTS0042236,28
RTS0042237,20
RTS0042238,23
RTS0042239,22
RTS0042240,21
RTS0042241,28
RTS0042242,25
RTS0042243,21
RTS0042244,26
RTS0042245,28
RTS0042246,38
RTS0042247,19
RTS0042248,41
RTS0042249,22
RTS0042250,20
RTS0042251,24
RTS0042252,24
RTS0042253,26
RTS0042254,17
RTS0042255,45
RTS0042256,33
RTS0042257,29
RTS0042258,19
RTS0042259,22
RTS0042260,22
RTS0042261,23
RTS0042262,23
RTS0042263,34
RTS0042264,29
RTS0042265,22
RTS0042266,31
RTS0042267,20
RTS0042268,23
RTS0042269,13
RTS0042270,17
RTS0042271,19
RTS0042272,24
RTS0042273,28
RTS0042274,27
RTS0042275,21
RTS0042276,20
RTS0042277,22
RTS0042278,25
RTS0042279,13
RTS0042280,27
RTS0042281,12
RTS0042282,18
RTS0042283,14
RTS0042284,17
RTS0042285,21
RTS0042286,32
RTS0042287,22
RTS0042288,37
RTS0042289,17
RTS0042290,26
RTS0042291,24
RTS0042292,22
RTS0042293,23
RTS0042294,26
RTS0042295,21
RTS0042296,27
RTS0042297,29
RTS0042298,24
RTS0042299,31
RTS0042300,20
RTS0042301,25
RTS0042302,23
RTS0042303,22
RTS0042304,27
RTS0042305,21
RTS0042306,30
RTS0042307,24
RTS0042308,30
RTS0042309,19
RTS0042310,25
RTS0042311,17
RTS0042312,20
RTS0042313,18
RTS0042314,28
RTS0042315,21
RTS0042316,26
RTS0042317,23
RTS0042318,20
RTS0042319,23
RTS0042320,13
RTS0042321,24
RTS0042322,29
RTS0042323,14
RTS0042324,29
RTS0042325,20
RTS0042326,23
RTS0042327,26
RTS0042328,17
RTS0042329,30
RTS0042330,29
RTS0042331,18
RTS0042332,22
RTS0042333,27
RTS0042334,16
RTS0042335,18
RTS0042336,21
RTS0042337,21
RTS0042338,33
RTS0042339,22
RTS0042340,31
RTS0042341,21
RTS0042342,19
RTS0042343,25
RTS0042344,23
RTS0042345,20
RTS0042346,37
RTS0042347,18
RTS0042348,22
RTS0042349,19
RTS0042350,21
RTS0042351,28
RTS0042352,23
RTS0042353,20
RTS0042354,18
RTS0042355,10
RTS0042356,23
RTS0042357,18
RTS0042358,27
RTS0042359,27
RTS0042360,16
RTS0042361,28
RTS0042362,23
RTS0042363,30
RTS0042364,27
RTS0042365,17
RTS0042366,21
RTS0042367,24
RTS0042368,26
RTS0042369,24
RTS0042370,24
RTS0042371,31
RTS0042372,24
RTS0042373,29
RTS0042374,17
RTS0042375,26
RTS0042376,18
RTS0042377,19
RTS0042378,23
RTS0042379,21
RTS0042380,16
RTS0042381,25
RTS0042382,23
RTS0042383,30
RTS0042384,24
RTS0042385,18
RTS0042386,18
RTS0042387,23
RTS0042388,24
RTS0042389,26
RTS0042390,24
RTS0042391,20
RTS0042392,25
RTS0042393,17
RTS0042394,21
RTS0042395,25
RTS0042396,19
RTS0042397,17
RTS0042398,30
RTS0042399,19
RTS0042400,27
RTS0042401,29
RTS0042402,25
RTS0042403,15
RTS0042404,27
RTS0042405,20
RTS0042406,27
RTS0042407,19
RTS0042408,37
RTS0042409,14
RTS0042410,31
RTS0042411,35
RTS0042412,21
RTS0042413,20
RTS0042414,29
RTS0042415,26
RTS0042416,25
RTS0042417,36
RTS0042418,37
RTS0042419,29
RTS0042420,23
RTS0042421,24
RTS0042422,29
RTS0042423,19
RTS0042424,16
RTS0042425,32
RTS0042426,20
RTS0042427,16
RTS0042428,33
RTS0042429,31
RTS0042430,20
RTS0042431,29
RTS0042432,17
RTS0042433,17
RTS0042434,26
RTS0042435,25
RTS0042436,28
RTS0042437,27
RTS0042438,24
RTS0042439,23
RTS0042440,29
RTS0042441,28
RTS0042442,17
RTS0042443,22
RTS0042444,33
RTS0042445,24
RTS0042446,15
RTS0042447,31
RTS0042448,33
RTS0042449,22
RTS0042450,25
RTS0042451,25
RTS0042452,22
RTS0042453,21
RTS0042454,29
RTS0042455,20
RTS0042456,17
RTS0042457,27
RTS0042458,24
RTS0042460,34
RTS0042461,25
RTS0042462,33
RTS0042463,21
RTS0042464,42
RTS0042465,28
RTS0042466,21
RTS0042467,19
RTS0042468,24
RTS0042469,31
RTS0042470,19
RTS0042471,25
RTS0042472,25
RTS0042473,22
RTS0042474,30
RTS0042475,26
RTS0042476,29
RTS0042477,25
RTS0042478,22
RTS0042479,28
RTS0042480,18
RTS0042481,19
RTS0042482,22
RTS0042483,24
RTS0042484,25
RTS0042485,12
RTS0042486,22
RTS0042487,24
RTS0042488,19
RTS0042489,24
RTS0042490,23
RTS0042491,21
RTS0042492,29
RTS0042493,28
RTS0042494,18
RTS0042495,19
RTS0042496,19
RTS0042497,27
RTS0042498,25
RTS0042499,22
RTS0042500,26
RTS0042501,19
RTS0042502,19
RTS0042503,23
RTS0042504,35
RTS0042505,31
RTS0042506,23
RTS0042507,24
RTS0042508,19
RTS0042509,20
RTS0042510,29
RTS0042515,19
RTS0042522,14
RTS0042526,28
RTS0042527,28
RTS0042528,19
RTS0042529,25
RTS0042530,19
RTS0042531,16
RTS0042532,25
RTS0042533,15
RTS0042534,11
RTS0042535,21
RTS0042536,21
RTS0042537,27
RTS0042538,22
RTS0042539,26
RTS0042540,18
RTS0042541,24
RTS0042542,26
RTS0042543,13
RTS0042544,20
RTS0042545,18
RTS0042546,22
RTS0042547,15
RTS0042548,24
RTS0042549,22
RTS0042550,22
RTS0042551,29
RTS0042552,18
RTS0042553,17
RTS0042554,27
RTS0042555,25
RTS0042556,22
RTS0042557,26
RTS0042558,33
RTS0042559,29
RTS0042560,18
RTS0042561,25
RTS0042562,18
RTS0042563,32
RTS0042564,24
RTS0042565,30
RTS0042566,29
RTS0042567,32
RTS0042568,19
RTS0042569,37
RTS0042570,20
RTS0042571,33
RTS0042572,22
RTS0042573,26
RTS0042574,20
RTS0042575,26
RTS0042576,18
RTS0042577,19
RTS0042578,24
RTS0042579,24
RTS0042580,36
RTS0042581,57
RTS0042582,43
RTS0042583,98
RTS0042584,41
RTS0042585,51
RTS0042586,25
RTS0042587,22
RTS0042588,30
RTS0042589,32
RTS0042590,19
RTS0042591,21
RTS0042592,26
RTS0042593,25
RTS0042594,23
RTS0042595,10
RTS0042596,25
RTS0042597,23
RTS0042598,35
RTS0042599,30
RTS0042600,24
RTS0042601,23
RTS0042602,32
RTS0042603,29
RTS0042604,56
RTS0042605,25
RTS0042606,27
RTS0042607,23
RTS0042608,28
RTS0042609,24
RTS0042610,20
RTS0042611,13
RTS0042612,27
RTS0042613,19
RTS0042614,26
RTS0042615,23
RTS0042616,19
RTS0042617,23
RTS0042618,44
RTS0042619,33
RTS0042620,21
RTS0042621,15
RTS0042622,30
RTS0042623,23
RTS0042624,33
RTS0042625,12
RTS0042626,27
RTS0042627,30
RTS0042628,29
RTS0042629,17
RTS0042630,16
RTS0042631,20
RTS0042633,19
RTS0042634,28
RTS0042635,21
RTS0042636,23
RTS0042637,30
RTS0042638,14
RTS0042639,26
RTS0042640,24
RTS0042641,27
RTS0042642,25
RTS0042643,12
RTS0042644,21
RTS0042645,18
RTS0042646,32
RTS0042647,24
RTS0042648,23
RTS0042649,18
RTS0042650,14
RTS0042651,25
RTS0042652,17
RTS0042653,25
RTS0042654,19
RTS0042655,25
RTS0042656,28
RTS0042657,14
RTS0042658,28
RTS0042659,23
RTS0042660,24
RTS0042661,17
RTS0042662,22
RTS0042663,23
RTS0042664,20
RTS0042665,22
RTS0042666,22
RTS0042667,27
RTS0042668,14
RTS0042669,22
RTS0042670,34
RTS0042671,21
RTS0042672,17
RTS0042673,18
RTS0042674,19
RTS0042675,18
RTS0042676,23
RTS0042678,32
RTS0042679,43
RTS0042680,25
RTS0042681,28
RTS0042682,19
RTS0042683,35
RTS0042684,21
RTS0042685,40
RTS0042686,34
RTS0042687,27
RTS0042688,23
RTS0042689,29
RTS0042690,22
RTS0042691,19
RTS0042692,16
RTS0042693,29
RTS0042694,2
RTS0042695,19
RTS0042696,23
RTS0042697,27
RTS0042698,14
RTS0042699,24
RTS0042700,14
RTS0042701,18
RTS0042702,24
RTS0042703,25
RTS0042704,29
RTS0042705,18
RTS0042706,27
RTS0042707,21
RTS0042708,20
RTS0042709,20
RTS0042710,29
RTS0042711,26
RTS0042712,25
RTS0042713,16
RTS0042714,22
RTS0042715,25
RTS0042716,20
RTS0042717,15
RTS0042718,26
RTS0042719,25
RTS0042720,19
RTS0042721,28
RTS0042722,26
RTS0042723,26
RTS0042724,31
RTS0042725,22
RTS0042726,27
RTS0042727,20
RTS0042728,22
RTS0042729,17
RTS0042730,26
RTS0042731,16
RTS0042732,24
RTS0042733,20
RTS0042734,20
RTS0042735,25
RTS0042736,33
RTS0042737,35
RTS0042738,38
RTS0042739,24
RTS0042740,25
RTS0042741,17
RTS0042742,16
RTS0042743,21
RTS0042744,19
RTS0042745,18
RTS0042746,25
RTS0042747,23
RTS0042748,22
RTS0042749,24
RTS0042750,27
RTS0042751,29
RTS0042752,21
RTS0042753,24
RTS0042754,21
RTS0042755,27
RTS0042756,19
RTS0042757,34
RTS0042758,21
RTS0042759,22
RTS0042760,30
RTS0042761,21
RTS0042762,20
RTS0042763,24
RTS0042764,18
RTS0042765,27
RTS0042766,33
RTS0042767,30
RTS0042768,30
RTS0042769,25
RTS0042770,30
RTS0042771,38
RTS0042772,27
RTS0042773,25
RTS0042774,41
RTS0042775,23
RTS0042776,18
RTS0042777,36
RTS0042778,33
RTS0042779,33
RTS0042780,25
RTS0042781,25
RTS0042782,15
RTS0042783,34
RTS0042784,31
RTS0042785,23
RTS0042786,41
RTS0042787,35
RTS0042788,28
RTS0042789,27
RTS0042790,27
RTS0042791,35
RTS0042792,29
RTS0042793,39
RTS0042794,33
RTS0042795,41
RTS0042796,33
RTS0042797,30
RTS0042798,25
RTS0042799,26
RTS0042800,20
RTS0042801,25
RTS0042802,37
RTS0042803,22
RTS0042804,19
RTS0042805,42
RTS0042806,28
RTS0042807,35
RTS0042808,18
RTS0042809,37
RTS0042810,24
RTS0042811,27
RTS0042812,38
RTS0042813,30
RTS0042814,39
RTS0042815,28
RTS0042816,24
RTS0042817,21
RTS0042818,35
RTS0042819,30
RTS0042820,29
RTS0042821,39
RTS0042822,26
RTS0042823,23
RTS0042824,28
RTS0042825,21
RTS0042826,26
RTS0042827,21
RTS0042828,32
RTS0042829,29
RTS0042830,21
RTS0042831,30
RTS0042832,29
RTS0042833,24
RTS0042834,35
RTS0042835,29
RTS0042836,23
RTS0042837,28
RTS0042838,28
RTS0042839,22
RTS0042840,37
RTS0042841,39
RTS0042842,25
RTS0042843,30
RTS0042844,31
RTS0042845,35
RTS0042846,26
RTS0042847,30
RTS0042848,39
RTS0042849,17
RTS0042850,33
RTS0042851,31
RTS0042852,25
RTS0042853,29
RTS0042854,40
RTS0042855,22
RTS0042856,30
RTS0042857,29
RTS0042858,30
RTS0042859,28
RTS0042860,37
RTS0042861,15
RTS0042862,17
RTS0042863,31
RTS0042864,24
RTS0042865,27
RTS0042866,28
RTS0042867,22
RTS0042868,21
RTS0042869,26
RTS0042870,24
RTS0042871,25
RTS0042872,13
RTS0042873,83
RTS0042874,19
RTS0042875,28
RTS0042876,40
RTS0042877,29
RTS0042878,34
RTS0042879,34
RTS0042880,25
RTS0042881,17
RTS0042882,23
RTS0042883,21
RTS0042884,31
RTS0042885,26
RTS0042886,27
RTS0042887,14
RTS0042888,20
RTS0042889,23
RTS0042890,26
RTS0042891,20
RTS0042892,31
RTS0042893,35
RTS0042894,28
RTS0042895,31
RTS0042896,28
RTS0042897,28
RTS0042898,23
RTS0042899,28
RTS0042900,24
RTS0042901,26
RTS0042902,22
RTS0042903,28
RTS0042904,28
RTS0042905,35
RTS0042906,28
RTS0042907,30
RTS0042908,12
RTS0042909,26
RTS0042910,23
RTS0042911,32
RTS0042912,32
RTS0042913,29
RTS0042914,18
RTS0042915,19
RTS0042916,23
RTS0042917,30
RTS0042918,34
RTS0042919,35
RTS0042920,39
RTS0042921,21
RTS0042922,27
RTS0042923,14
RTS0042924,23
RTS0042925,35
RTS0042926,16
RTS0042927,26
RTS0042928,28
RTS0042929,43
RTS0042930,18
RTS0042931,23
RTS0042932,12
RTS0042933,22
RTS0042934,21
RTS0042935,17
RTS0042936,30
RTS0042937,29
RTS0042938,49
RTS0042939,29
RTS0042940,33
RTS0042941,32
RTS0042942,27
RTS0042943,24
RTS0042944,25
RTS0042945,30
RTS0042946,29
RTS0042947,28
RTS0042948,16
RTS0042949,21
RTS0042950,22
RTS0042951,27
RTS0042952,34
RTS0042953,23
RTS0042954,13
RTS0042955,24
RTS0042956,20
RTS0042957,27
RTS0042958,27
RTS0042959,27
RTS0042960,26
RTS0042961,25
RTS0042962,31
RTS0042963,34
RTS0042964,40
RTS0042965,25
RTS0042966,18
RTS0042967,33
RTS0042968,22
RTS0042969,17
RTS0042970,25
RTS0042971,36
RTS0042972,31
RTS0042973,21
RTS0042974,27
RTS0042975,26
RTS0042976,25
RTS0042977,30
RTS0042978,27
RTS0042979,28
RTS0042980,26
RTS0042981,27
RTS0042982,20
RTS0042983,28
RTS0042984,25
RTS0042985,26
RTS0042986,26
RTS0042987,23
RTS0042988,28
RTS0042989,25
RTS0042990,26
RTS0042991,32
RTS0042992,27
RTS0042993,12
RTS0042994,20
RTS0042995,35
RTS0042996,30
RTS0042997,30
RTS0042998,24
RTS0042999,28
RTS0043000,34
RTS0043001,25
RTS0043002,36
RTS0043003,26
RTS0043004,28
RTS0043005,32
RTS0043006,25
RTS0043007,24
RTS0043008,19
RTS0043009,30
RTS0043010,32
RTS0043011,24
RTS0043012,27
RTS0043013,20
RTS0043014,28
RTS0043015,28
RTS0043016,30
RTS0043017,32
RTS0043018,26
RTS0043019,25
RTS0043020,13
RTS0043021,29
RTS0043022,24
RTS0043023,21
RTS0043024,31
RTS0043025,28
RTS0043026,19
RTS0043027,33
RTS0043028,40
RTS0043029,38
RTS0043030,27
RTS0043031,16
RTS0043032,37
RTS0043033,39
RTS0043034,27
RTS0043035,27
RTS0043036,30
RTS0043037,22
RTS0043038,37
RTS0043039,29
RTS0043040,23
RTS0043041,27
RTS0043042,24
RTS0043043,18
RTS0043044,14
RTS0043045,16
RTS0043046,17
RTS0043047,15
RTS0043048,30
RTS0043049,24
RTS0043050,15
RTS0043051,31
RTS0043052,20
RTS0043053,20
RTS0043054,23
RTS0043055,24
RTS0043056,31
RTS0043057,28
RTS0043058,35
RTS0043059,28
RTS0043060,29
RTS0043061,42
RTS0043062,25
RTS0043063,12
RTS0043064,31
RTS0043065,33
RTS0043066,28
RTS0043067,24
RTS0043068,26
RTS0043069,37
RTS0043070,32
RTS0043071,22
RTS0043072,25
RTS0043073,31
RTS0043074,27
RTS0043075,27
RTS0043076,18
RTS0043077,15
RTS0043078,26
RTS0043079,20
RTS0043080,19
RTS0043081,32
RTS0043082,32
RTS0043083,37
RTS0043084,27
RTS0043085,26
RTS0043086,25
RTS0043087,37
RTS0043088,23
RTS0043089,22
RTS0043090,19
RTS0043091,21
RTS0043092,22
RTS0043093,26
RTS0043094,28
RTS0043095,30
RTS0043096,26
RTS0043097,19
RTS0043098,27
RTS0043099,38
RTS0043100,25
RTS0043101,30
RTS0043102,21
RTS0043103,28
RTS0043104,35
RTS0043105,28
RTS0043106,43
RTS0043107,25
RTS0043108,26
RTS0043109,24
RTS0043110,29
RTS0043111,20
RTS0043112,33
RTS0043113,25
RTS0043114,28
RTS0043115,31
RTS0043116,35
RTS0043117,36
RTS0043118,17
RTS0043119,23
RTS0043120,17
RTS0043121,16
RTS0043122,20
RTS0043123,28
RTS0043124,31
RTS0043125,30
RTS0043126,28
RTS0043127,23
RTS0043128,34
RTS0043129,28
RTS0043130,35
RTS0043131,28
RTS0043132,27
RTS0043133,24
RTS0043134,24
RTS0043135,20
RTS0043136,25
RTS0043137,20
RTS0043138,37
RTS0043139,21
RTS0043140,26
RTS0043141,28
RTS0043142,22
RTS0043143,45
RTS0043144,26
RTS0043145,27
RTS0043146,27
RTS0043147,20
RTS0043148,30
RTS0043149,19
RTS0043150,14
RTS0043151,24
RTS0043152,25
RTS0043153,26
RTS0043154,39
RTS0043155,23
RTS0043156,21
RTS0043157,32
RTS0043159,41
RTS0043160,33
RTS0043161,30
RTS0043162,35
RTS0043163,26
RTS0043164,24
RTS0043165,30
RTS0043167,18
RTS0043168,22
RTS0043169,24
RTS0043170,25
RTS0043171,14
RTS0043172,40
RTS0043173,32
RTS0043174,28
RTS0043175,26
RTS0043176,21
RTS0043177,27
RTS0043178,32
RTS0043179,23
RTS0043180,25
RTS0043181,26
RTS0043182,23
RTS0043183,30
RTS0043184,24
RTS0043185,32
RTS0043186,40
RTS0043187,25
RTS0043188,21
RTS0043189,38
RTS0043190,29
RTS0043191,44
RTS0043192,20
RTS0043193,26
RTS0043194,26
RTS0043195,26
RTS0043196,48
RTS0043197,37
RTS0043198,20
RTS0043199,33
RTS0043200,36
RTS0043201,23
RTS0043202,29
RTS0043203,23
RTS0043204,43
RTS0043205,25
RTS0043206,29
RTS0043207,30
RTS0043208,31
RTS0043209,18
RTS0043210,21
RTS0043211,21
RTS0043212,27
RTS0043213,14
RTS0043214,21
RTS0043215,14
RTS0043216,21
RTS0043217,26
RTS0043218,21
RTS0043219,31
RTS0043220,33
RTS0043221,17
RTS0043222,31
RTS0043223,24
RTS0043224,24
RTS0043225,20
RTS0043226,25
RTS0043227,32
RTS0043228,39
RTS0043229,24
RTS0043230,31
RTS0043231,33
RTS0043232,24
RTS0043233,36
RTS0043234,16
RTS0043235,30
RTS0043236,25
RTS0043237,24
RTS0043238,24
RTS0043239,23
RTS0043240,35
RTS0043241,27
RTS0043242,29
RTS0043243,32
RTS0043244,33
RTS0043245,27
RTS0043246,32
RTS0043247,27
RTS0043248,18
RTS0043249,20
RTS0043250,26
RTS0043251,19
RTS0043252,36
RTS0043253,27
RTS0043254,38
RTS0043255,27
RTS0043256,30
RTS0043257,16
RTS0043258,22
RTS0043259,28
RTS0043260,26
RTS0043261,32
RTS0043262,25
RTS0043263,25
RTS0043264,27
RTS0043265,21
RTS0043266,28
RTS0043267,19
RTS0043268,21
RTS0043269,32
RTS0043270,31
RTS0043271,33
RTS0043272,22
RTS0043273,20
RTS0043274,22
RTS0043275,36
RTS0043276,22
RTS0043277,19
RTS0043278,22
RTS0043279,36
RTS0043280,24
RTS0043281,24
RTS0043282,27
RTS0043283,25
RTS0043284,30
RTS0043285,28
RTS0043286,19
RTS0043287,22
RTS0043288,29
RTS0043289,39
RTS0043290,12
RTS0043291,31
RTS0043292,20
RTS0043293,20
RTS0043294,24
RTS0043295,25
RTS0043296,30
RTS0043297,15
RTS0043299,23
RTS0043300,28
RTS0043301,16
RTS0043302,26
RTS0043303,27
RTS0043304,21
RTS0043305,23
RTS0043306,31
RTS0043307,28
RTS0043308,27
RTS0043309,30
RTS0043310,33
RTS0043311,18
RTS0043312,25
RTS0043313,29
RTS0043314,33
RTS0043315,22
RTS0043316,19
RTS0043317,22
RTS0043318,28
RTS0043319,18
RTS0043320,35
RTS0043321,36
RTS0043322,20
RTS0043323,26
RTS0043324,28
RTS0043325,27
RTS0043326,25
RTS0043327,25
RTS0043328,23
RTS0043329,19
RTS0043330,28
RTS0043331,17
RTS0043332,29
RTS0043333,19
RTS0043334,20
RTS0043335,24
RTS0043336,27
RTS0043337,30
RTS0043338,38
RTS0043339,28
RTS0043340,19
RTS0043341,28
RTS0043342,25
RTS0043343,28
RTS0043344,22
RTS0043345,15
RTS0043346,30
RTS0043347,30
RTS0043348,22
RTS0043349,24
RTS0043350,44
RTS0043351,30
RTS0043352,27
RTS0043353,24
RTS0043354,21
RTS0043355,27
RTS0043356,32
RTS0043357,22
RTS0043358,25
RTS0043359,31
RTS0043360,28
RTS0043361,28
RTS0043362,32
RTS0043363,28
RTS0043364,28
RTS0043365,32
RTS0043366,32
RTS0043367,21
RTS0043368,20
RTS0043369,25
RTS0043370,22
RTS0043371,27
RTS0043372,19
RTS0043373,30
RTS0043374,19
RTS0043375,31
RTS0043376,28
RTS0043377,36
RTS0043378,24
RTS0043379,30
RTS0043380,28
RTS0043381,31
RTS0043382,24
RTS0043383,30
RTS0043384,22
RTS0043385,16
RTS0043386,23
RTS0043387,29
RTS0043388,24
RTS0043389,24
RTS0043390,23
RTS0043391,26
RTS0043392,26
RTS0043393,38
RTS0043394,21
RTS0043395,25
RTS0043396,27
RTS0043397,25
RTS0043398,29
RTS0043399,31
RTS0043400,28
RTS0043401,20
RTS0043402,23
RTS0043403,44
RTS0043404,36
RTS0043405,35
RTS0043406,19
RTS0043407,31
RTS0043408,30
RTS0043409,22
RTS0043410,25
RTS0043411,32
RTS0043412,27
RTS0043413,27
RTS0043414,27
RTS0043415,20
RTS0043416,38
RTS0043417,25
RTS0043418,25
RTS0043419,25
RTS0043420,22
RTS0043421,33
RTS0043422,25
RTS0043423,21
RTS0043424,30
RTS0043425,43
RTS0043426,27
RTS0043427,25
RTS0043428,16
RTS0043429,26
RTS0043430,26
RTS0043431,28
RTS0043432,10
RTS0043433,22
RTS0043434,27
RTS0043435,21
RTS0043436,19
RTS0043437,23
RTS0043438,24
RTS0043439,25
RTS0043440,42
RTS0043441,24
RTS0043442,19
RTS0043443,33
RTS0043444,21
RTS0043445,24
RTS0043446,24
RTS0043447,21
RTS0043448,30
RTS0043449,17
RTS0043450,34
RTS0043451,23
RTS0043452,32
RTS0043453,30
RTS0043454,32
RTS0043455,27
RTS0043456,31
RTS0043457,34
RTS0043458,26
RTS0043459,24
RTS0043460,19
RTS0043461,21
RTS0043462,26
RTS0043463,34
RTS0043464,32
RTS0043465,40
RTS0043466,51
RTS0043467,23
RTS0043468,21
RTS0043469,26
RTS0043470,28
RTS0043471,28
RTS0043472,24
RTS0043473,24
RTS0043474,20
RTS0043475,26
RTS0043476,32
RTS0043477,25
RTS0043478,28
RTS0043479,20
RTS0043480,15
RTS0043481,37
RTS0043482,33
RTS0043483,35
RTS0043484,13
RTS0043485,32
RTS0043486,22
RTS0043487,22
RTS0043488,42
RTS0043489,25
RTS0043490,18
RTS0043491,24
RTS0043492,30
RTS0043493,39
RTS0043494,43
RTS0043495,25
RTS0043496,33
RTS0043497,52
RTS0043498,30
RTS0043499,32
RTS0043500,32
RTS0043501,34
RTS0043502,26
RTS0043503,12
RTS0043504,30
RTS0043505,28
RTS0043506,38
RTS0043507,30
RTS0043508,26
RTS0043509,46
RTS0043510,29
RTS0043511,20
RTS0043512,23
RTS0043513,14
RTS0043514,37
RTS0043515,24
RTS0043516,27
RTS0043517,24
RTS0043518,36
RTS0043519,35
RTS0043520,27
RTS0043521,20
RTS0043522,22
RTS0043523,33
RTS0043524,21
RTS0043525,29
RTS0043526,29
RTS0043527,21
RTS0043528,24
RTS0043529,19
RTS0043530,30
RTS0043531,36
RTS0043532,24
RTS0043533,27
RTS0043534,37
RTS0043535,37
RTS0043536,27
RTS0043537,32
RTS0043538,27
RTS0043539,31
RTS0043540,16
RTS0043541,19
RTS0043542,30
RTS0043543,21
RTS0043544,38
RTS0043545,31
RTS0043546,21
RTS0043547,33
RTS0043548,24
RTS0043549,23
RTS0043550,36
RTS0043551,31
RTS0043552,18
RTS0043553,19
RTS0043554,22
RTS0043555,26
RTS0043556,25
RTS0043557,19
RTS0043558,29
RTS0043559,27
RTS0043560,35
RTS0043561,21
RTS0043562,19
RTS0043563,21
RTS0043564,17
RTS0043565,26
RTS0043566,24
RTS0043567,22
RTS0043568,22
RTS0043569,20
RTS0043570,22
RTS0043571,23
RTS0043572,18
RTS0043573,28
RTS0043574,26
RTS0043575,24
RTS0043576,36
RTS0043577,21
RTS0043578,18
RTS0043579,25
RTS0043580,27
RTS0043581,31
RTS0043582,18
RTS0043583,20
RTS0043584,21
RTS0043585,22
RTS0043586,22
RTS0043587,25
RTS0043588,29
RTS0043589,29
RTS0043590,29
RTS0043591,19
RTS0043592,17
RTS0043593,16
RTS0043594,29
RTS0043595,22
RTS0043596,25
RTS0043597,25
RTS0043598,19
RTS0043599,25
RTS0043600,16
RTS0043601,23
RTS0043602,14
RTS0043603,26
RTS0043604,25
RTS0043605,15
RTS0043606,25
RTS0043607,31
RTS0043608,34
RTS0043609,39
RTS0043610,18
RTS0043611,24
RTS0043612,10
RTS0043613,29
RTS0043614,25
RTS0043615,30
RTS0043616,30
RTS0043617,24
RTS0043618,28
RTS0043619,31
RTS0043620,16
RTS0043621,26
RTS0043622,18
RTS0043623,22
RTS0043624,20
RTS0043625,13
RTS0043626,22
RTS0043627,17
RTS0043628,30
RTS0043629,16
RTS0043630,17
RTS0043631,24
RTS0043632,19
RTS0043633,27
RTS0043634,23
RTS0043635,27
RTS0043636,24
RTS0043637,31
RTS0043638,26
RTS0043639,26
RTS0043640,26
RTS0043641,36
RTS0043642,31
RTS0043643,32
RTS0043644,28
RTS0043645,28
RTS0043646,20
RTS0043647,19
RTS0043648,27
RTS0043649,14
RTS0043650,18
RTS0043651,25
RTS0043652,31
RTS0043653,26
RTS0043654,17
RTS0043655,20
RTS0043656,17
RTS0043657,56
RTS0043658,27
RTS0043659,27
RTS0043660,22
RTS0043661,36
RTS0043663,20
RTS0043664,17
RTS0043665,30
RTS0043666,25
RTS0043667,35
RTS0043668,23
RTS0043669,18
RTS0043670,25
RTS0043671,29
RTS0043672,40
RTS0043673,31
RTS0043674,25
RTS0043675,24
RTS0043676,19
RTS0043677,30
RTS0043678,17
RTS0043679,24
RTS0043680,20
RTS0043681,30
RTS0043682,23
RTS0043683,25
RTS0043684,39
RTS0043685,12
RTS0043686,23
RTS0043687,30
RTS0043688,27
RTS0043689,23
RTS0043690,24
RTS0043691,32
RTS0043692,27
RTS0043693,22
RTS0043694,23
RTS0043695,25
RTS0043696,22
RTS0043697,33
RTS0043698,25
RTS0043699,25
RTS0043700,30
RTS0043701,33
RTS0043702,26
RTS0043703,14
RTS0043704,22
RTS0043705,20
RTS0043706,36
RTS0043707,26
RTS0043708,24
RTS0043709,23
RTS0043710,36
RTS0043711,25
RTS0043712,25
RTS0043713,18
RTS0043714,15
RTS0043715,20
RTS0043716,37
RTS0043717,19
RTS0043718,25
RTS0043719,24
RTS0043720,19
RTS0043721,31
RTS0043722,26
RTS0043723,22
RTS0043724,19
RTS0043725,26
RTS0043726,42
RTS0043727,20
RTS0043728,26
RTS0043729,22
RTS0043730,19
RTS0043731,18
RTS0043732,21
RTS0043733,17
RTS0043734,22
RTS0043735,31
RTS0043736,21
RTS0043737,33
RTS0043738,28
RTS0043739,28
RTS0043740,20
RTS0043741,28
RTS0043742,35
RTS0043743,26
RTS0043744,20
RTS0043745,22
RTS0043746,25
RTS0043747,43
RTS0043748,33
RTS0043749,27
RTS0043750,26
RTS0043751,25
RTS0043752,33
RTS0043753,26
RTS0043754,28
RTS0043755,21
RTS0043756,26
RTS0043757,17
RTS0043758,38
RTS0043759,18
RTS0043760,19
RTS0043761,33
RTS0043762,17
RTS0043763,17
RTS0043764,27
RTS0043765,21
RTS0043766,24
RTS0043767,20
RTS0043768,35
RTS0043769,33
RTS0043770,23
RTS0043771,18
RTS0043772,23
RTS0043773,24
RTS0043774,21
RTS0043775,33
RTS0043776,21
RTS0043777,18
RTS0043778,24
RTS0043779,21
RTS0043780,23
RTS0043781,28
RTS0043782,27
RTS0043783,18
RTS0043784,26
RTS0043785,14
RTS0043786,29
RTS0043787,22
RTS0043788,23
RTS0043789,21
RTS0043790,32
RTS0043791,30
RTS0043792,25
RTS0043793,26
RTS0043794,26
RTS0043795,28
RTS0043796,22
RTS0043797,28
RTS0043798,24
RTS0043799,15
RTS0043800,30
RTS0043801,14
RTS0043802,26
RTS0043803,27
RTS0043804,17
RTS0043805,26
RTS0043806,18
RTS0043807,22
RTS0043808,24
RTS0043809,21
RTS0043810,18
RTS0043811,17
RTS0043812,27
RTS0043813,20
RTS0043814,11
RTS0043815,26
RTS0043816,23
RTS0043817,29
RTS0043818,25
RTS0043819,24
RTS0043820,11
RTS0043821,35
RTS0043822,21
RTS0043823,20
RTS0043824,30
RTS0043825,14
RTS0043826,13
RTS0043827,23
RTS0043828,25
RTS0043829,22
RTS0043830,25
RTS0043831,24
RTS0043832,17
RTS0043833,20
RTS0043834,15
RTS0043835,12
RTS0043836,21
RTS0043837,15
RTS0043838,13
RTS0043839,33
RTS0043840,17
RTS0043841,16
RTS0043842,17
RTS0043843,19
RTS0043844,21
RTS0043845,21
RTS0043846,24
RTS0043847,24
RTS0043848,25
RTS0043849,22
RTS0043850,33
RTS0043851,35
RTS0043852,39
RTS0043853,46
RTS0043854,26
RTS0043856,26
RTS0043857,12
RTS0043858,20
RTS0043859,33
RTS0043860,34
RTS0043861,48
RTS0043862,65
RTS0043863,24
RTS0043864,28
RTS0043865,32
RTS0043866,28
RTS0043867,34
RTS0043868,26
RTS0043869,16
RTS0043870,23
RTS0043871,31
RTS0043872,34
RTS0043873,31
RTS0043874,24
RTS0043875,23
RTS0043876,24
RTS0043877,26
RTS0043878,25
RTS0043879,37
RTS0043880,32
RTS0043881,20
RTS0043882,35
RTS0043883,35
RTS0043884,24
RTS0043885,28
RTS0043886,20
RTS0043887,27
RTS0043888,27
RTS0043889,12
RTS0043890,26
RTS0043891,40
RTS0043892,23
RTS0043893,25
RTS0043894,24
RTS0043895,18
RTS0043896,25
RTS0043897,46
RTS0043898,37
RTS0043899,34
RTS0043900,30
RTS0043901,31
RTS0043902,25
RTS0043903,31
RTS0043904,25
RTS0043905,20
RTS0043906,12
RTS0043907,16
RTS0043908,9
RTS0043909,28
RTS0043910,46
RTS0043911,35
RTS0043912,41
RTS0043913,29
RTS0043914,31
RTS0043915,24
RTS0043916,20
RTS0043917,32
RTS0043918,23
RTS0043919,27
RTS0043920,66
RTS0043921,32
RTS0043922,29
RTS0043923,34
RTS0043924,38
RTS0043925,35
RTS0043926,21
RTS0043927,27
RTS0043928,31
RTS0043929,21
RTS0043930,26
RTS0043931,21
RTS0043932,26
RTS0043933,27
RTS0043934,25
RTS0043935,31
RTS0043936,23
RTS0043937,21
RTS0043938,21
RTS0043939,16
RTS0043940,25
RTS0043941,24
RTS0043942,30
RTS0043943,31
RTS0043944,19
RTS0043945,24
RTS0043946,27
RTS0043947,39
RTS0043948,32
RTS0043949,25
RTS0043950,29
RTS0043951,30
RTS0043952,30
RTS0043953,23
RTS0043954,27
RTS0043955,31
RTS0043956,23
RTS0043957,17
RTS0043958,16
RTS0043959,23
RTS0043960,29
RTS0043961,21
RTS0043962,28
RTS0043963,25
RTS0043964,20
RTS0043965,13
RTS0043966,22
RTS0043967,21
RTS0043968,16
RTS0043969,23
RTS0043970,22
RTS0043971,26
RTS0043972,27
RTS0043973,28
RTS0043974,34
RTS0043975,23
RTS0043976,25
RTS0043977,19
RTS0043978,20
RTS0043979,14
RTS0043980,23
RTS0043981,18
RTS0043982,25
RTS0043983,31
RTS0043984,27
RTS0043985,19
RTS0043986,17
RTS0043987,33
RTS0043988,27
RTS0043989,28
RTS0043990,21
RTS0043991,23
RTS0043992,23
RTS0043993,26
RTS0043994,26
RTS0043996,23
RTS0043997,20
RTS0043998,25
RTS0043999,21
RTS0044000,24
RTS0044001,18
RTS0044002,30
RTS0044003,24
RTS0044004,33
RTS0044005,28
RTS0044006,33
RTS0044007,30
RTS0044008,15
RTS0044009,19
RTS0044010,31
RTS0044011,26
RTS0044012,26
RTS0044013,47
RTS0044014,34
RTS0044015,43
RTS0044016,21
RTS0044017,23
RTS0044018,21
RTS0044019,21
RTS0044020,32
RTS0044021,22
RTS0044022,29
RTS0044023,34
RTS0044024,22
RTS0044025,34
RTS0044026,20
RTS0044027,22
RTS0044028,20
RTS0044029,26
RTS0044030,21
RTS0044031,32
RTS0044032,27
RTS0044033,29
RTS0044034,29
RTS0044035,22
RTS0044036,28
RTS0044037,26
RTS0044038,34
RTS0044039,32
RTS0044040,26
RTS0044041,33
RTS0044042,24
RTS0044043,31
RTS0044044,32
RTS0044045,31
RTS0044046,31
RTS0044047,40
RTS0044048,19
RTS0044049,21
RTS0044050,27
RTS0044051,17
RTS0044052,32
RTS0044053,28
RTS0044054,22
RTS0044055,30
RTS0044056,32
RTS0044057,26
RTS0044058,27
RTS0044059,39
RTS0044060,29
RTS0044061,24
RTS0044062,28
RTS0044063,31
RTS0044064,18
RTS0044065,22
RTS0044067,29
RTS0044068,34
RTS0044069,34
RTS0044070,26
RTS0044071,24
RTS0044072,22
RTS0044073,21
RTS0044074,19
RTS0044075,29
RTS0044076,14
RTS0044077,24
RTS0044078,28
RTS0044079,21
RTS0044080,27
RTS0044081,20
RTS0044082,34
RTS0044083,25
RTS0044084,29
RTS0044085,19
RTS0044086,18
RTS0044087,18
RTS0044088,24
RTS0044089,26
RTS0044090,36
RTS0044091,32
RTS0044092,21
RTS0044093,24
RTS0044094,26
RTS0044095,21
RTS0044096,15
RTS0044097,20
RTS0044098,16
RTS0044099,25
RTS0044100,24
RTS0044101,15
RTS0044102,22
RTS0044103,20
RTS0044104,25
RTS0044105,17
RTS0044106,21
RTS0044107,33
RTS0044108,22
RTS0044109,36
RTS0044110,27
RTS0044111,19
RTS0044112,14
RTS0044113,33
RTS0044114,10
RTS0044115,44
RTS0044116,25
RTS0044117,31
RTS0044118,13
RTS0044119,27
RTS0044120,29
RTS0044121,24
RTS0044122,25
RTS0044123,25
RTS0044124,28
RTS0044125,24
RTS0044126,22
RTS0044127,39
RTS0044128,28
RTS0044129,28
RTS0044130,29
RTS0044131,30
RTS0044132,24
RTS0044133,21
RTS0044134,29
RTS0044135,28
RTS0044136,20
RTS0044137,23
RTS0044138,34
RTS0044139,29
RTS0044140,37
RTS0044141,33
RTS0044142,31
RTS0044143,29
RTS0044144,23
RTS0044145,23
RTS0044146,20
RTS0044147,32
RTS0044148,29
RTS0044149,34
RTS0044150,17
RTS0044151,30
RTS0044152,22
RTS0044153,32
RTS0044154,28
RTS0044155,40
RTS0044156,29
RTS0044157,21
RTS0044158,17
RTS0044159,18
RTS0044160,25
RTS0044161,20
RTS0044162,33
RTS0044163,22
RTS0044164,27
RTS0044165,22
RTS0044166,27
RTS0044167,29
RTS0044168,22
RTS0044169,33
RTS0044170,31
RTS0044171,35
RTS0044172,20
RTS0044173,18
RTS0044174,22
RTS0044175,29
RTS0044176,24
RTS0044177,26
RTS0044178,23
RTS0044180,23
RTS0044181,30
RTS0044182,28
RTS0044183,22
RTS0044184,42
RTS0044185,30
RTS0044186,39
RTS0044187,22
RTS0044188,31
RTS0044189,24
RTS0044190,29
RTS0044191,24
RTS0044192,32
RTS0044193,24
RTS0044194,32
RTS0044195,29
RTS0044196,28
RTS0044197,20
RTS0044198,22
RTS0044199,23
RTS0044200,18
RTS0044206,33
RTS0044207,34
RTS0044208,16
RTS0044209,17
RTS0044210,25
RTS0044211,26
RTS0044212,19
RTS0044213,20
RTS0044214,24
RTS0044215,40
RTS0044216,18
RTS0044217,30
RTS0044218,40
RTS0044219,26
RTS0044220,19
RTS0044221,20
RTS0044222,24
RTS0044223,24
RTS0044224,19
RTS0044225,23
RTS0044226,23
RTS0044227,28
RTS0044228,15
RTS0044229,22
RTS0044230,24
RTS0044231,28
RTS0044232,26
RTS0044233,38
RTS0044234,20
RTS0044235,29
RTS0044236,25
RTS0044237,29
RTS0044238,30
RTS0044239,28
RTS0044240,31
RTS0044241,31
RTS0044242,24
RTS0044243,33
RTS0044244,21
RTS0044245,20
RTS0044246,24
RTS0044247,27
RTS0044248,29
RTS0044249,22
RTS0044250,19
RTS0044251,34
RTS0044252,24
RTS0044253,19
RTS0044254,17
RTS0044255,35
RTS0044256,26
RTS0044257,39
RTS0044258,21
RTS0044259,23
RTS0044260,34
RTS0044261,37
RTS0044262,17
RTS0044263,23
RTS0044264,21
RTS0044265,34
RTS0044266,35
RTS0044267,24
RTS0044268,37
RTS0044269,35
RTS0044270,33
RTS0044271,26
RTS0044272,14
RTS0044273,35
RTS0044274,28
RTS0044275,41
RTS0044276,29
RTS0044277,28
RTS0044278,28
RTS0044279,24
RTS0044280,30
RTS0044281,23
RTS0044282,30
RTS0044283,25
RTS0044284,27
RTS0044285,13
RTS0044286,34
RTS0044287,30
RTS0044288,25
RTS0044289,32
RTS0044290,28
RTS0044291,30
RTS0044292,33
RTS0044293,12
RTS0044294,26
RTS0044295,27
RTS0044296,30
RTS0044297,21
RTS0044298,19
RTS0044299,35
RTS0044300,21
RTS0044301,35
RTS0044302,32
RTS0044303,31
RTS0044304,29
RTS0044305,20
RTS0044306,25
RTS0044307,9
RTS0044308,28
RTS0044309,26
RTS0044310,28
RTS0044311,23
RTS0044312,31
RTS0044313,29
RTS0044314,33
RTS0044315,26
RTS0044316,29
RTS0044317,30
RTS0044318,32
RTS0044319,29
RTS0044320,12
RTS0044321,28
RTS0044322,22
RTS0044323,37
RTS0044324,25
RTS0044325,30
RTS0044326,36
RTS0044327,21
RTS0044328,23
RTS0044329,26
RTS0044330,19
RTS0044331,31
RTS0044332,19
RTS0044333,24
RTS0044334,26
RTS0044335,39
RTS0044336,24
RTS0044337,25
RTS0044338,28
RTS0044339,38
RTS0044340,26
RTS0044341,40
RTS0044342,24
RTS0044343,31
RTS0044344,27
RTS0044345,27
RTS0044346,24
RTS0044347,38
RTS0044348,24
RTS0044349,29
RTS0044350,31
RTS0044351,27
RTS0044352,28
RTS0044353,31
RTS0044354,32
RTS0044355,42
RTS0044356,34
RTS0044357,35
RTS0044358,23
RTS0044359,27
RTS0044360,22
RTS0044361,19
RTS0044362,30
RTS0044363,24
RTS0044364,20
RTS0044365,23
RTS0044366,30
RTS0044367,20
RTS0044368,28
RTS0044369,46
RTS0044370,28
RTS0044371,33
RTS0044372,16
RTS0044373,22
RTS0044374,38
RTS0044375,22
RTS0044376,22
RTS0044377,34
RTS0044378,28
RTS0044379,32
RTS0044380,27
RTS0044381,35
RTS0044382,34
RTS0044383,32
RTS0044384,13
RTS0044385,40
RTS0044386,27
RTS0044387,31
RTS0044388,24
RTS0044389,20
RTS0044390,33
RTS0044391,32
RTS0044392,32
RTS0044393,66
RTS0044394,40
RTS0044395,12
RTS0044396,30
RTS0044397,24
RTS0044399,25
RTS0044400,17
RTS0044401,25
RTS0044402,36
RTS0044403,37
RTS0044404,41
RTS0044405,18
RTS0044406,24
RTS0044407,20
RTS0044408,33
RTS0044409,28
RTS0044410,35
RTS0044411,28
RTS0044412,35
RTS0044413,25
RTS0044414,26
RTS0044415,20
RTS0044416,34
RTS0044417,36
RTS0044418,29
RTS0044419,36
RTS0044420,22
RTS0044421,24
RTS0044422,22
RTS0044423,34
RTS0044424,34
RTS0044425,31
RTS0044426,20
RTS0044427,25
RTS0044428,27
RTS0044429,34
RTS0044430,23
RTS0044431,40
RTS0044432,35
RTS0044433,25
RTS0044434,30
RTS0044435,29
RTS0044436,25
RTS0044437,15
RTS0044438,45
RTS0044439,38
RTS0044440,37
RTS0044441,32
RTS0044442,25
RTS0044443,34
RTS0044444,29
RTS0044445,27
RTS0044446,30
RTS0044447,40
RTS0044448,19
RTS0044449,32
RTS0044450,23
RTS0044451,29
RTS0044452,29
RTS0044453,23
RTS0044454,28
RTS0044455,26
RTS0044456,23
RTS0044457,27
RTS0044458,23
RTS0044459,34
RTS0044460,29
RTS0044461,40
RTS0044462,18
RTS0044463,20
RTS0044464,34
RTS0044465,29
RTS0044466,43
RTS0044467,37
RTS0044468,29
RTS0044469,34
RTS0044470,32
RTS0044471,29
RTS0044472,23
RTS0044473,25
RTS0044474,31
RTS0044475,43
RTS0044476,26
RTS0044477,31
RTS0044478,20
RTS0044479,25
RTS0044480,25
RTS0044481,31
RTS0044482,28
RTS0044483,34
RTS0044484,31
RTS0044485,33
RTS0044486,31
RTS0044487,31
RTS0044488,35
RTS0044489,25
RTS0044490,20
RTS0044491,46
RTS0044492,30
RTS0044493,33
RTS0044494,25
RTS0044495,24
RTS0044496,47
RTS0044497,29
RTS0044498,41
RTS0044499,31
RTS0044500,31
RTS0044501,38
RTS0044502,40
RTS0044503,27
RTS0044504,35
RTS0044505,37
RTS0044506,44
RTS0044507,19
RTS0044508,32
RTS0044509,31
RTS0044510,22
RTS0044511,21
RTS0044512,39
RTS0044513,30
RTS0044514,23
RTS0044515,40
RTS0044516,30
RTS0044517,36
RTS0044518,27
RTS0044519,42
RTS0044520,27
RTS0044521,33
RTS0044522,44
RTS0044523,31
RTS0044524,20
RTS0044525,27
RTS0044526,15
RTS0044527,25
RTS0044528,30
RTS0044529,17
RTS0044530,17
RTS0044531,23
RTS0044532,24
RTS0044533,35
RTS0044534,20
RTS0044535,26
RTS0044536,27
RTS0044537,24
RTS0044538,28
RTS0044539,27
RTS0044540,19
RTS0044541,22
RTS0044542,26
RTS0044543,26
RTS0044544,23
RTS0044545,22
RTS0044546,21
RTS0044547,23
RTS0044548,19
RTS0044549,32
RTS0044550,24
RTS0044551,28
RTS0044552,18
RTS0044553,37
RTS0044554,31
RTS0044555,27
RTS0044556,34
RTS0044557,23
RTS0044558,16
RTS0044559,29
RTS0044560,26
RTS0044561,28
RTS0044562,23
RTS0044563,24
RTS0044564,26
RTS0044565,21
RTS0044566,33
RTS0044567,22
RTS0044568,30
RTS0044569,16
RTS0044570,28
RTS0044571,26
RTS0044572,26
RTS0044573,21
RTS0044574,26
RTS0044575,26
RTS0044576,16
RTS0044577,19
RTS0044578,28
RTS0044579,25
RTS0044580,25
RTS0044581,25
RTS0044582,29
RTS0044583,15
RTS0044584,15
RTS0044585,25
RTS0044586,19
RTS0044587,24
RTS0044588,26
RTS0044589,34
RTS0044590,17
RTS0044591,35
RTS0044592,16
RTS0044593,23
RTS0044594,20
RTS0044595,23
RTS0044596,18
RTS0044597,16
RTS0044598,36
RTS0044599,31
RTS0044600,24
RTS0044601,33
RTS0044602,21
RTS0044603,27
RTS0044604,27
RTS0044605,25
RTS0044606,23
RTS0044607,29
RTS0044608,16
RTS0044609,27
RTS0044610,32
RTS0044611,25
RTS0044612,14
RTS0044613,25
RTS0044614,29
RTS0044615,36
RTS0044616,19
RTS0044617,35
RTS0044618,25
RTS0044619,28
RTS0044620,26
RTS0044621,38
RTS0044622,14
RTS0044623,37
RTS0044624,29
RTS0044625,17
RTS0044626,34
RTS0044627,22
RTS0044628,30
RTS0044629,31
RTS0044630,28
RTS0044631,24
RTS0044632,36
RTS0044633,48
RTS0044634,26
RTS0044635,34
RTS0044636,18
RTS0044637,41
RTS0044638,28
RTS0044639,29
RTS0044640,21
RTS0044641,24
RTS0044642,16
RTS0044643,32
RTS0044644,50
RTS0044645,17
RTS0044646,27
RTS0044647,26
RTS0044648,20
RTS0044649,19
RTS0044650,16
RTS0044651,25
RTS0044652,28
RTS0044653,22
RTS0044654,32
RTS0044655,27
RTS0044656,27
RTS0044657,27
RTS0044658,32
RTS0044659,28
RTS0044660,26
RTS0044661,29
RTS0044662,26
RTS0044663,33
RTS0044664,22
RTS0044665,25
RTS0044666,15
RTS0044667,18
RTS0044668,22
RTS0044669,28
RTS0044670,33
RTS0044671,32
RTS0044672,41
RTS0044673,25
RTS0044674,33
RTS0044675,28
RTS0044676,20
RTS0044677,26
RTS0044678,28
RTS0044679,23
RTS0044680,27
RTS0044681,28
RTS0044682,27
RTS0044683,23
RTS0044684,24
RTS0044685,37
RTS0044686,19
RTS0044687,26
RTS0044688,22
RTS0044689,30
RTS0044690,42
RTS0044691,27
RTS0044692,30
RTS0044693,28
RTS0044694,22
RTS0044695,19
RTS0044696,31
RTS0044697,19
RTS0044698,30
RTS0044699,24
RTS0044700,34
RTS0044701,30
RTS0044702,22
RTS0044703,24
RTS0044704,26
RTS0044705,20
RTS0044706,20
RTS0044707,26
RTS0044708,23
RTS0044709,21
RTS0044710,19
RTS0044711,27
RTS0044712,34
RTS0044714,26
RTS0044715,30
RTS0044716,35
RTS0044717,17
RTS0044718,24
RTS0044719,21
RTS0044720,32
RTS0044721,22
RTS0044722,30
RTS0044723,15
RTS0044724,35
RTS0044725,22
RTS0044726,27
RTS0044727,20
RTS0044728,26
RTS0044729,28
RTS0044730,18
RTS0044731,31
RTS0044732,30
RTS0044733,29
RTS0044734,24
RTS0044735,38
RTS0044736,20
RTS0044737,22
RTS0044738,19
RTS0044739,26
RTS0044740,16
RTS0044741,17
RTS0044742,24
RTS0044743,25
RTS0044744,26
RTS0044745,19
RTS0044746,40
RTS0044747,35
RTS0044748,14
RTS0044749,30
RTS0044750,28
RTS0044751,9
RTS0044752,20
RTS0044753,22
RTS0044754,29
RTS0044755,31
RTS0044756,23
RTS0044757,23
RTS0044758,31
RTS0044759,25
RTS0044760,26
RTS0044761,28
RTS0044762,26
RTS0044763,24
RTS0044764,30
RTS0044765,24
RTS0044766,20
RTS0044767,32
RTS0044768,28
RTS0044769,26
RTS0044770,24
RTS0044771,25
RTS0044772,20
RTS0044773,18
RTS0044774,26
RTS0044775,27
RTS0044776,21
RTS0044777,33
RTS0044778,26
RTS0044779,20
RTS0044780,37
RTS0044781,34
RTS0044782,38
RTS0044783,34
RTS0044784,34
RTS0044785,25
RTS0044786,27
RTS0044787,27
RTS0044788,29
RTS0044789,25
RTS0044790,21
RTS0044791,27
RTS0044792,25
RTS0044793,26
RTS0044794,19
RTS0044795,22
RTS0044796,30
RTS0044797,36
RTS0044798,27
RTS0044799,30
RTS0044800,28
RTS0044801,30
RTS0044802,27
RTS0044803,25
RTS0044804,25
RTS0044805,39
RTS0044806,28
RTS0044807,22
RTS0044808,22
RTS0044809,32
RTS0044810,17
RTS0044811,29
RTS0044812,20
RTS0044813,27
RTS0044814,30
RTS0044815,28
RTS0044816,26
RTS0044817,21
RTS0044818,24
RTS0044819,28
RTS0044820,33
RTS0044821,17
RTS0044822,22
RTS0044823,29
RTS0044824,24
RTS0044825,28
RTS0044826,26
RTS0044827,24
RTS0044828,26
RTS0044829,41
RTS0044830,27
RTS0044831,32
RTS0044832,24
RTS0044833,19
RTS0044834,20
RTS0044835,18
RTS0044836,27
RTS0044837,22
RTS0044838,35
RTS0044839,21
RTS0044840,19
RTS0044841,24
RTS0044842,19
RTS0044843,28
RTS0044844,32
RTS0044845,29
RTS0044846,20
RTS0044847,30
RTS0044848,22
RTS0044849,31
RTS0044850,28
RTS0044851,25
RTS0044852,24
RTS0044853,28
RTS0044854,26
RTS0044855,28
RTS0044856,33
RTS0044857,30
RTS0044858,23
RTS0044859,18
RTS0044860,30
RTS0044861,20
RTS0044862,31
RTS0044863,25
RTS0044864,21
RTS0044865,24
RTS0044866,23
RTS0044867,30
RTS0044868,24
RTS0044869,33
RTS0044870,26
RTS0044871,20
RTS0044872,13
RTS0044873,18
RTS0044874,29
RTS0044875,29
RTS0044876,15
RTS0044877,30
RTS0044878,24
RTS0044879,24
RTS0044880,24
RTS0044881,17
RTS0044882,20
RTS0044883,22
RTS0044884,17
RTS0044885,20
RTS0044886,30
RTS0044887,21
RTS0044888,30
RTS0044889,24
RTS0044890,23
RTS0044891,28
RTS0044892,29
RTS0044893,22
RTS0044894,23
RTS0044895,24
RTS0044896,18
RTS0044897,28
RTS0044898,27
RTS0044899,26
RTS0044900,23
RTS0044901,25
RTS0044902,35
RTS0044903,25
RTS0044904,11
RTS0044905,24
RTS0044906,28
RTS0044907,32
RTS0044908,24
RTS0044909,33
RTS0044910,33
RTS0044911,26
RTS0044912,31
RTS0044913,25
RTS0044914,33
RTS0044915,24
RTS0044916,26
RTS0044917,21
RTS0044918,32
RTS0044919,29
RTS0044920,32
RTS0044921,29
RTS0044922,26
RTS0044923,44
RTS0044924,27
RTS0044925,17
RTS0044926,31
RTS0044927,33
RTS0044928,24
RTS0044929,20
RTS0044930,19
RTS0044931,26
RTS0044932,25
RTS0044933,17
RTS0044934,26
RTS0044935,23
RTS0044936,36
RTS0044937,28
RTS0044938,27
RTS0044939,21
RTS0044940,24
RTS0044941,25
RTS0044942,25
RTS0044943,23
RTS0044944,24
RTS0044945,22
RTS0044946,18
RTS0044947,21
RTS0044948,22
RTS0044949,13
RTS0044950,20
RTS0044951,18
RTS0044952,28
RTS0044953,19
RTS0044954,23
RTS0044955,16
RTS0044956,31
RTS0044957,33
RTS0044958,30
RTS0044959,15
RTS0044960,23
RTS0044961,24
RTS0044962,29
RTS0044963,52
RTS0044964,23
RTS0044965,28
RTS0044966,34
RTS0044967,28
RTS0044968,29
RTS0044969,29
RTS0044970,20
RTS0044971,26
RTS0044972,31
RTS0044973,23
RTS0044974,24
RTS0044975,32
RTS0044976,27
RTS0044977,20
RTS0044978,32
RTS0044979,24
RTS0044980,34
RTS0044981,19
RTS0044982,22
RTS0044983,19
RTS0044984,30
RTS0044985,42
RTS0044986,16
RTS0044987,23
RTS0044988,18
RTS0044989,25
RTS0044990,23
RTS0044991,26
RTS0044992,23
RTS0044993,17
RTS0044994,22
RTS0044995,44
RTS0044996,30
RTS0044997,20
RTS0044998,28
RTS0044999,26
RTS0045000,27
RTS0045001,25
RTS0045002,27
RTS0045003,24
RTS0045004,28
RTS0045005,30
RTS0045006,20
RTS0045007,17
RTS0045008,18
RTS0045009,20
RTS0045010,30
RTS0045011,14
RTS0045012,27
RTS0045013,21
RTS0045014,21
RTS0045015,24
RTS0045016,14
RTS0045017,18
RTS0045018,32
RTS0045019,32
RTS0045020,24
RTS0045021,22
RTS0045022,20
RTS0045023,25
RTS0045024,22
RTS0045025,27
RTS0045026,27
RTS0045027,27
RTS0045028,27
RTS0045029,44
RTS0045030,33
RTS0045031,21
RTS0045032,25
RTS0045033,37
RTS0045034,27
RTS0045035,31
RTS0045036,32
RTS0045038,36
RTS0045039,25
RTS0045040,14
RTS0045041,26
RTS0045042,30
RTS0045043,21
RTS0045044,18
RTS0045045,23
RTS0045046,16
RTS0045047,31
RTS0045048,26
RTS0045049,18
RTS0045050,27
RTS0045051,37
RTS0045052,29
RTS0045053,22
RTS0045054,19
RTS0045055,19
RTS0045056,24
RTS0045057,44
RTS0045058,29
RTS0045059,21
RTS0045060,33
RTS0045061,25
RTS0045063,22
RTS0045064,30
RTS0045065,21
RTS0045066,19
RTS0045067,30
RTS0045068,31
RTS0045069,25
RTS0045070,18
RTS0045071,24
RTS0045072,27
RTS0045073,31
RTS0045074,29
RTS0045075,24
RTS0045076,36
RTS0045077,21
RTS0045078,23
RTS0045079,26
RTS0045080,35
RTS0045081,17
RTS0045082,22
RTS0045083,35
RTS0045084,23
RTS0045085,27
RTS0045086,26
RTS0045087,17
RTS0045088,21
RTS0045089,15
RTS0045090,28
RTS0045091,22
RTS0045092,16
RTS0045093,14
RTS0045094,25
RTS0045095,28
RTS0045096,21
RTS0045097,21
RTS0045098,34
RTS0045099,17
RTS0045100,34
RTS0045101,35
RTS0045102,24
RTS0045103,27
RTS0045104,26
RTS0045105,27
RTS0045106,29
RTS0045107,18
RTS0045108,26
RTS0045109,34
RTS0045110,24
RTS0045111,37
RTS0045112,27
RTS0045113,26
RTS0045114,31
RTS0045115,18
RTS0045116,36
RTS0045117,19
RTS0045118,26
RTS0045119,30
RTS0045120,35
RTS0045121,25
RTS0045122,27
RTS0045123,47
RTS0045124,25
RTS0045125,26
RTS0045126,23
RTS0045127,33
RTS0045128,28
RTS0045129,25
RTS0045130,31
RTS0045131,30
RTS0045132,30
RTS0045133,29
RTS0045134,23
RTS0045135,30
RTS0045136,31
RTS0045137,24
RTS0045138,30
RTS0045139,33
RTS0045140,30
RTS0045141,30
RTS0045142,33
RTS0045143,34
RTS0045144,27
RTS0045145,34
RTS0045146,41
RTS0045147,31
RTS0045148,25
RTS0045149,31
RTS0045150,25
RTS0045151,30
RTS0045152,19
RTS0045153,23
RTS0045154,28
RTS0045155,36
RTS0045156,22
RTS0045157,25
RTS0045158,19
RTS0045159,22
RTS0045160,30
RTS0045161,30
RTS0045162,30
RTS0045163,32
RTS0045164,17
RTS0045165,31
RTS0045166,21
RTS0045167,27
RTS0045168,38
RTS0045169,35
RTS0045170,30
RTS0045171,17
RTS0045172,39
RTS0045173,25
RTS0045174,28
RTS0045175,30
RTS0045176,30
RTS0045177,26
RTS0045178,29
RTS0045179,36
RTS0045180,34
RTS0045181,24
RTS0045182,23
RTS0045183,26
RTS0045184,28
RTS0045185,28
RTS0045186,31
RTS0045187,23
RTS0045188,24
RTS0045189,21
RTS0045190,40
RTS0045191,20
RTS0045192,24
RTS0045193,25
RTS0045194,33
RTS0045195,19
RTS0045196,36
RTS0045197,31
RTS0045198,37
RTS0045199,22
RTS0045200,24
RTS0045201,25
RTS0045202,24
RTS0045203,37
RTS0045204,33
RTS0045205,26
RTS0045206,25
RTS0045207,20
RTS0045208,31
RTS0045209,28
RTS0045210,26
RTS0045211,24
RTS0045212,32
RTS0045213,15
RTS0045214,29
RTS0045215,28
RTS0045216,29
RTS0045217,36
RTS0045218,34
RTS0045219,23
RTS0045220,39
RTS0045221,25
RTS0045222,18
RTS0045223,38
RTS0045224,20
RTS0045225,26
RTS0045226,17
RTS0045227,19
RTS0045228,31
RTS0045229,31
RTS0045230,32
RTS0045231,29
RTS0045232,36
RTS0045233,27
RTS0045234,24
RTS0045235,18
RTS0045236,27
RTS0045237,23
RTS0045238,33
RTS0045239,28
RTS0045240,43
RTS0045241,40
RTS0045242,49
RTS0045243,24
RTS0045244,17
RTS0045245,26
RTS0045246,31
RTS0045247,24
RTS0045248,26
RTS0045249,21
RTS0045250,36
RTS0045251,24
RTS0045252,27
RTS0045253,40
RTS0045254,31
RTS0045255,22
RTS0045256,27
RTS0045257,26
RTS0045258,19
RTS0045259,27
RTS0045260,20
RTS0045261,27
RTS0045262,45
RTS0045263,39
RTS0045264,30
RTS0045265,35
RTS0045266,28
RTS0045267,42
RTS0045268,30
RTS0045269,32
RTS0045270,32
RTS0045271,22
RTS0045272,22
RTS0045273,29
RTS0045274,28
RTS0045275,31
RTS0045276,20
RTS0045277,14
RTS0045278,33
RTS0045279,23
RTS0045280,19
RTS0045281,31
RTS0045282,33
RTS0045283,21
RTS0045284,19
RTS0045285,31
RTS0045286,42
RTS0045287,32
RTS0045288,20
RTS0045289,22
RTS0045290,30
RTS0045291,17
RTS0045292,30
RTS0045293,26
RTS0045294,16
RTS0045295,18
RTS0045296,18
RTS0045297,22
RTS0045298,35
RTS0045299,43
RTS0045300,24
RTS0045301,30
RTS0045302,21
RTS0045303,28
RTS0045304,14
RTS0045305,50
RTS0045306,31
RTS0045307,27
RTS0045308,26
RTS0045309,31
RTS0045310,29
RTS0045311,14
RTS0045312,21
RTS0045313,27
RTS0045314,18
RTS0045315,25
RTS0045316,33
RTS0045317,20
RTS0045318,28
RTS0045319,27
RTS0045320,25
RTS0045321,22
RTS0045322,21
RTS0045323,38
RTS0045324,27
RTS0045325,19
RTS0045326,31
RTS0045327,40
RTS0045328,28
RTS0045329,19
RTS0045330,18
RTS0045331,24
RTS0045332,24
RTS0045333,22
RTS0045334,30
RTS0045335,23
RTS0045336,27
RTS0045337,18
RTS0045338,42
RTS0045339,29
RTS0045340,29
RTS0045341,23
RTS0045342,25
RTS0045343,22
RTS0045344,26
RTS0045345,22
RTS0045346,32
RTS0045347,26
RTS0045348,25
RTS0045349,35
RTS0045350,21
RTS0045351,30
RTS0045352,25
RTS0045353,27
RTS0045354,31
RTS0045355,20
RTS0045356,32
RTS0045357,30
RTS0045358,24
RTS0045359,26
RTS0045360,27
RTS0045361,41
RTS0045362,23
RTS0045363,39
RTS0045364,28
RTS0045365,26
RTS0045366,19
RTS0045367,19
RTS0045368,21
RTS0045369,19
RTS0045370,26
RTS0045371,23
RTS0045372,25
RTS0045373,29
RTS0045374,32
RTS0045375,27
RTS0045376,28
RTS0045377,22
RTS0045378,31
RTS0045379,28
RTS0045380,27
RTS0045381,23
RTS0045382,30
RTS0045383,42
RTS0045384,19
RTS0045385,29
RTS0045386,28
RTS0045387,23
RTS0045388,19
RTS0045389,18
RTS0045390,18
RTS0045391,28
RTS0045392,29
RTS0045393,22
RTS0045394,23
RTS0045395,32
RTS0045396,29
RTS0045397,25
RTS0045398,26
RTS0045399,25
RTS0045400,19
RTS0045401,23
RTS0045402,24
RTS0045403,28
RTS0045404,41
RTS0045405,24
RTS0045406,28
RTS0045407,33
RTS0045408,28
RTS0045409,31
RTS0045410,28
RTS0045411,25
RTS0045412,19
RTS0045413,28
RTS0045414,28
RTS0045415,23
RTS0045416,31
RTS0045417,33
RTS0045418,25
RTS0045419,27
RTS0045420,31
RTS0045421,54
RTS0045422,70
RTS0045423,32
RTS0045424,44
RTS0045425,51
RTS0045426,21
RTS0045427,24
RTS0045428,22
RTS0045429,30
RTS0045430,18
RTS0045431,31
RTS0045432,33
RTS0045433,25
RTS0045434,34
RTS0045435,27
RTS0045436,26
RTS0045437,23
RTS0045438,27
RTS0045439,29
RTS0045440,17
RTS0045441,17
RTS0045442,27
RTS0045443,21
RTS0045444,28
RTS0045445,22
RTS0045446,30
RTS0045447,24
RTS0045448,31
RTS0045449,13
RTS0045450,12
RTS0045451,27
RTS0045452,20
RTS0045453,19
RTS0045454,24
RTS0045455,16
RTS0045456,21
RTS0045457,23
RTS0045458,22
RTS0045459,10
RTS0045460,32
RTS0045461,31
RTS0045462,23
RTS0045463,26
RTS0045464,17
RTS0045465,14
RTS0045466,19
RTS0045467,29
RTS0045468,29
RTS0045469,35
RTS0045470,26
RTS0045471,24
RTS0045472,29
RTS0045473,10
RTS0045474,23
RTS0045475,26
RTS0045476,17
RTS0045477,27
RTS0045478,30
RTS0045479,28
RTS0045480,31
RTS0045481,29
RTS0045482,26
RTS0045483,32
RTS0045484,33
RTS0045485,29
RTS0045486,11
RTS0045487,32
RTS0045488,26
RTS0045489,24
RTS0045490,30
RTS0045491,39
RTS0045492,32
RTS0045493,32
RTS0045494,18
RTS0045495,22
RTS0045496,15
RTS0045497,19
RTS0045498,26
RTS0045499,33
RTS0045500,27
RTS0045501,15
RTS0045502,30
RTS0045503,15
RTS0045504,27
RTS0045505,32
RTS0045506,82
RTS0045507,93
RTS0045508,42
RTS0045509,63
RTS0045510,35
RTS0045511,32
RTS0045512,27
RTS0045513,16
RTS0045514,34
RTS0045515,29
RTS0045516,24
RTS0045517,26
RTS0045518,28
RTS0045519,23
RTS0045520,27
RTS0045521,33
RTS0045522,36
RTS0045523,26
RTS0045524,30
RTS0045525,30
RTS0045526,31
RTS0045527,32
RTS0045528,16
RTS0045529,27
RTS0045530,33
RTS0045531,21
RTS0045532,24
RTS0045533,26
RTS0045534,23
RTS0045535,27
RTS0045536,24
RTS0045537,32
RTS0045538,19
RTS0045539,25
RTS0045540,34
RTS0045541,23
RTS0045542,22
RTS0045543,19
RTS0045544,20
RTS0045545,30
RTS0045546,24
RTS0045547,15
RTS0045548,15
RTS0045549,22
RTS0045550,11
RTS0045551,20
RTS0045552,32
RTS0045553,22
RTS0045554,21
RTS0045555,23
RTS0045556,18
RTS0045557,34
RTS0045558,33
RTS0045559,18
RTS0045560,32
RTS0045561,17
RTS0045562,28
RTS0045563,23
RTS0045564,23
RTS0045565,34
RTS0045566,31
RTS0045567,17
RTS0045568,21
RTS0045569,18
RTS0045570,35
RTS0045571,25
RTS0045572,19
RTS0045573,26
RTS0045574,17
RTS0045575,37
RTS0045576,29
RTS0045577,20
RTS0045578,26
RTS0045579,26
RTS0045580,33
RTS0045581,22
RTS0045582,15
RTS0045583,23
RTS0045584,23
RTS0045585,13
RTS0045586,20
RTS0045587,19
RTS0045588,16
RTS0045589,29
RTS0045590,21
RTS0045592,21
RTS0045593,28
RTS0045594,32
RTS0045595,27
RTS0045596,28
RTS0045597,16
RTS0045598,24
RTS0045599,15
RTS0045600,18
RTS0045601,29
RTS0045602,22
RTS0045603,23
RTS0045604,25
RTS0045606,25
RTS0045607,20
RTS0045608,22
RTS0045609,24
RTS0045610,40
RTS0045611,13
RTS0045612,12
RTS0045613,20
RTS0045614,21
RTS0045615,21
RTS0045616,31
RTS0045617,34
RTS0045618,16
RTS0045619,21
RTS0045620,20
RTS0045621,25
RTS0045622,28
RTS0045623,31
RTS0045624,25
RTS0045625,22
RTS0045626,13
RTS0045627,15
RTS0045628,26
RTS0045629,24
RTS0045630,20
RTS0045631,20
RTS0045632,18
RTS0045633,32
RTS0045634,30
RTS0045635,26
RTS0045636,23
RTS0045637,17
RTS0045638,27
RTS0045639,35
RTS0045640,24
RTS0045641,19
RTS0045642,20
RTS0045643,29
RTS0045644,22
RTS0045645,15
RTS0045646,20
RTS0045647,20
RTS0045648,21
RTS0045649,138
RTS0045650,28
RTS0045651,18
RTS0045652,28
RTS0045653,30
RTS0045654,24
RTS0045655,18
RTS0045656,19
RTS0045657,26
RTS0045658,24
RTS0045659,26
RTS0045660,28
RTS0045661,27
RTS0045662,21
RTS0045663,37
RTS0045664,23
RTS0045665,36
RTS0045666,23
RTS0045667,16
RTS0045668,23
RTS0045669,29
RTS0045670,27
RTS0045671,23
RTS0045672,25
RTS0045673,21
RTS0045674,18
RTS0045675,25
RTS0045676,25
RTS0045677,30
RTS0045678,33
RTS0045679,37
RTS0045680,25
RTS0045681,22
RTS0045682,38
RTS0045683,27
RTS0045684,32
RTS0045685,19
RTS0045687,20
RTS0045688,26
RTS0045689,36
RTS0045690,24
RTS0045691,33
RTS0045692,26
RTS0045693,19
RTS0045694,27
RTS0045695,20
RTS0045696,32
RTS0045697,26
RTS0045698,21
RTS0045699,30
RTS0045700,24
RTS0045701,26
RTS0045702,20
RTS0045703,25
RTS0045704,20
RTS0045705,21
RTS0045706,25
RTS0045707,27
RTS0045708,27
RTS0045709,29
RTS0045710,27
RTS0045711,27
RTS0045712,24
RTS0045713,26
RTS0045714,18
RTS0045715,23
RTS0045716,33
RTS0045717,28
RTS0045718,24
RTS0045719,20
RTS0045720,29
RTS0045721,38
RTS0045722,31
RTS0045723,29
RTS0045724,22
RTS0045725,19
RTS0045726,33
RTS0045727,29
RTS0045728,24
RTS0045729,19
RTS0045730,24
RTS0045731,29
RTS0045732,22
RTS0045733,27
RTS0045734,25
RTS0045735,13
RTS0045736,35
RTS0045737,41
RTS0045738,32
RTS0045739,47
RTS0045740,42
RTS0045741,18
RTS0045742,22
RTS0045743,21
RTS0045744,36
RTS0045745,23
RTS0045746,18
RTS0045747,37
RTS0045748,37
RTS0045749,138
RTS0045750,13
RTS0045751,26
RTS0045752,20
RTS0045753,23
RTS0045754,21
RTS0045755,20
RTS0045756,25
RTS0045757,25
RTS0045758,20
RTS0045759,30
RTS0045760,27
RTS0045761,23
RTS0045762,26
RTS0045763,21
RTS0045764,23
RTS0045765,27
RTS0045766,17
RTS0045767,24
RTS0045768,29
RTS0045769,18
RTS0045770,26
RTS0045771,29
RTS0045772,33
RTS0045773,40
RTS0045774,25
RTS0045775,35
RTS0045776,24
RTS0045777,25
RTS0045778,20
RTS0045779,34
RTS0045780,26
RTS0045781,35
RTS0045782,25
RTS0045783,17
RTS0045784,28
RTS0045785,22
RTS0045786,20
RTS0045787,24
RTS0045788,26
RTS0045789,27
RTS0045790,16
RTS0045791,24
RTS0045792,21
RTS0045793,31
RTS0045794,35
RTS0045795,30
RTS0045796,36
RTS0045797,21
RTS0045798,19
RTS0045799,28
RTS0045800,19
RTS0045801,27
RTS0045802,27
RTS0045803,32
RTS0045804,18
RTS0045805,21
RTS0045806,21
RTS0045807,32
RTS0045808,27
RTS0045809,25
RTS0045810,16
RTS0045811,19
RTS0045812,33
RTS0045813,25
RTS0045814,18
RTS0045815,22
RTS0045816,18
RTS0045817,27
RTS0045818,23
RTS0045819,37
RTS0045820,23
RTS0045821,31
RTS0045822,28
RTS0045823,24
RTS0045824,22
RTS0045825,29
RTS0045826,32
RTS0045827,27
RTS0045828,29
RTS0045829,26
RTS0045830,29
RTS0045831,24
RTS0045832,24
RTS0045833,32
RTS0045834,19
RTS0045835,25
RTS0045836,35
RTS0045837,47
RTS0045838,31
RTS0045840,33
RTS0045841,36
RTS0045842,28
RTS0045843,19
RTS0045844,26
RTS0045845,24
RTS0045846,49
RTS0045848,27
RTS0045849,56
RTS0045851,19
RTS0045852,19
RTS0045853,19
RTS0045854,30
RTS0045855,22
RTS0045856,30
RTS0045857,27
RTS0045858,22
RTS0045859,33
RTS0045860,32
RTS0045861,22
RTS0045862,32
RTS0045863,26
RTS0045864,41
RTS0045865,29
RTS0045866,25
RTS0045867,25
RTS0045868,24
RTS0045869,23
RTS0045870,26
RTS0045871,21
RTS0045872,42
RTS0045873,42
RTS0045874,23
RTS0045875,21
RTS0045876,13
RTS0045877,28
RTS0045878,19
RTS0045879,30
RTS0045880,19
RTS0045881,18
RTS0045882,18
RTS0045883,35
RTS0045884,17
RTS0045885,2
RTS0045886,29
RTS0045887,21
RTS0045888,19
RTS0045889,26
RTS0045890,22
RTS0045891,27
RTS0045892,35
RTS0045893,14
RTS0045894,29
RTS0045895,19
RTS0045896,20
RTS0045897,21
RTS0045898,28
RTS0045899,28
RTS0045900,26
RTS0045901,26
RTS0045902,24
RTS0045903,23
RTS0045904,15
RTS0045905,27
RTS0045906,33
RTS0045907,28
RTS0045908,18
RTS0045909,25
RTS0045910,24
RTS0045911,30
RTS0045912,24
RTS0045913,21
RTS0045914,23
RTS0045915,31
RTS0045916,28
RTS0045917,14
RTS0045918,21
RTS0045919,37
RTS0045920,30
RTS0045921,27
RTS0045922,25
RTS0045923,34
RTS0045924,25
RTS0045925,34
RTS0045926,34
RTS0045927,18
RTS0045928,25
RTS0045929,36
RTS0045930,32
RTS0045931,31
RTS0045932,22
RTS0045933,17
RTS0045935,16
RTS0045939,34
RTS0045940,18
RTS0045941,29
RTS0045942,22
RTS0045943,56
RTS0045944,22
RTS0045945,21
RTS0045946,20
RTS0045947,20
RTS0045948,23
RTS0045949,26
RTS0045950,22
RTS0045951,22
RTS0045952,27
RTS0045953,29
RTS0045954,30
RTS0045955,18
RTS0045956,19
RTS0045957,18
RTS0045958,33
RTS0045959,21
RTS0045960,18
RTS0045961,22
RTS0045962,26
RTS0045963,22
RTS0045964,36
RTS0045965,23
RTS0045966,22
RTS0045967,15
RTS0045968,29
RTS0045969,21
RTS0045970,31
RTS0045971,39
RTS0045972,36
RTS0045973,19
RTS0045974,17
RTS0045975,27
RTS0045976,17
RTS0045977,19
RTS0045978,33
RTS0045979,23
RTS0045980,15
RTS0045981,38
RTS0045982,26
RTS0045983,28
RTS0045984,27
RTS0045985,32
RTS0045986,21
RTS0045987,32
RTS0045988,29
RTS0045989,38
RTS0045990,24
RTS0045991,29
RTS0045992,26
RTS0045993,18
RTS0045994,25
RTS0045995,21
RTS0045996,28
RTS0045997,30
RTS0045998,27
RTS0045999,16
RTS0046000,29
RTS0046001,21
RTS0046002,26
RTS0046003,17
RTS0046004,23
RTS0046005,38
RTS0046006,22
RTS0046007,39
RTS0046008,20
RTS0046009,27
RTS0046010,27
RTS0046011,18
RTS0046012,31
RTS0046013,25
RTS0046014,21
RTS0046015,17
RTS0046016,25
RTS0046017,22
RTS0046018,29
RTS0046019,28
RTS0046020,29
RTS0046021,27
RTS0046022,24
RTS0046023,26
RTS0046024,21
RTS0046025,17
RTS0046026,21
RTS0046027,25
RTS0046028,19
RTS0046029,27
RTS0046030,27
RTS0046031,17
RTS0046032,24
RTS0046033,13
RTS0046034,36
RTS0046035,30
RTS0046036,38
RTS0046037,14
RTS0046038,23
RTS0046039,22
RTS0046040,17
RTS0046041,26
RTS0046042,21
RTS0046043,26
RTS0046044,29
RTS0046045,29
RTS0046046,20
RTS0046047,12
RTS0046048,34
RTS0046049,27
RTS0046050,18
RTS0046051,39
RTS0046052,34
RTS0046053,23
RTS0046054,37
RTS0046055,33
RTS0046056,31
RTS0046057,25
RTS0046058,47
RTS0046059,24
RTS0046060,29
RTS0046061,37
RTS0046062,22
RTS0046063,38
RTS0046064,29
RTS0046065,25
RTS0046066,30
RTS0046067,29
RTS0046068,25
RTS0046069,19
RTS0046070,26
RTS0046071,46
RTS0046072,21
RTS0046073,23
RTS0046074,13
RTS0046075,21
RTS0046076,21
RTS0046077,26
RTS0046078,21
RTS0046079,27
RTS0046080,36
RTS0046081,22
RTS0046082,35
RTS0046083,22
RTS0046084,36
RTS0046085,23
RTS0046086,24
RTS0046087,17
RTS0046088,25
RTS0046089,24
RTS0046090,19
RTS0046091,18
RTS0046092,49
RTS0046093,23
RTS0046094,26
RTS0046095,34
RTS0046096,27
RTS0046097,21
RTS0046098,26
RTS0046099,22
RTS0046100,20
RTS0046101,21
RTS0046102,23
RTS0046103,26
RTS0046104,34
RTS0046105,32
RTS0046106,19
RTS0046107,28
RTS0046108,17
RTS0046109,29
RTS0046110,25
RTS0046111,45
RTS0046112,34
RTS0046113,25
RTS0046114,33
RTS0046115,21
RTS0046116,28
RTS0046117,13
RTS0046119,34
RTS0046121,28
RTS0046122,26
RTS0046123,27
RTS0046124,24
RTS0046125,20
RTS0046126,20
RTS0046127,17
RTS0046128,34
RTS0046129,33
RTS0046130,25
RTS0046131,10
RTS0046132,26
RTS0046133,26
RTS0046134,27
RTS0046135,21
RTS0046136,23
RTS0046137,29
RTS0046138,27
RTS0046140,23
RTS0046141,21
RTS0046142,22
RTS0046143,29
RTS0046144,31
RTS0046145,23
RTS0046146,26
RTS0046147,17
RTS0046148,24
RTS0046149,29
RTS0046150,10
RTS0046152,28
RTS0046153,28
RTS0046154,29
RTS0046155,22
RTS0046156,27
RTS0046157,14
RTS0046158,20
RTS0046159,23
RTS0046160,27
RTS0046161,19
RTS0046162,24
RTS0046163,28
RTS0046164,17
RTS0046165,17
RTS0046166,20
RTS0046167,23
RTS0046168,18
RTS0046169,20
RTS0046170,32
RTS0046171,15
RTS0046172,20
RTS0046173,17
RTS0046174,28
RTS0046175,28
RTS0046176,21
RTS0046177,21
RTS0046178,19
RTS0046179,15
RTS0046180,19
RTS0046181,33
RTS0046182,21
RTS0046183,39
RTS0046184,17
RTS0046185,18
RTS0046186,15
RTS0046187,20
RTS0046188,38
RTS0046191,23
RTS0046193,17
RTS0046194,19
RTS0046195,21
RTS0046196,34
RTS0046197,21
RTS0046198,24
RTS0046199,26
RTS0046200,20
RTS0046201,27
RTS0046202,29
RTS0046203,16
RTS0046204,30
RTS0046205,16
RTS0046206,37
RTS0046207,29
RTS0046208,21
RTS0046209,29
RTS0046210,19
RTS0046211,16
RTS0046212,35
RTS0046213,29
RTS0046214,14
RTS0046215,21
RTS0046216,11
RTS0046217,16
RTS0046218,22
RTS0046219,16
RTS0046220,30
RTS0046221,25
RTS0046222,24
RTS0046223,23
RTS0046224,18
RTS0046225,24
RTS0046226,27
RTS0046227,26
RTS0046228,25
RTS0046229,25
RTS0046230,28
RTS0046231,9
RTS0046232,38
RTS0046233,38
RTS0046234,27
RTS0046235,20
RTS0046236,22
RTS0046237,21
RTS0046238,23
RTS0046239,9
RTS0046240,24
RTS0046241,31
RTS0046242,19
RTS0046243,18
RTS0046244,30
RTS0046245,14
RTS0046246,24
RTS0046247,21
RTS0046248,19
RTS0046249,30
RTS0046250,24
RTS0046251,23
RTS0046252,28
RTS0046253,18
RTS0046254,19
RTS0046255,18
RTS0046256,23
RTS0046257,27
RTS0046258,18
RTS0046259,28
RTS0046260,30
RTS0046261,25
RTS0046262,29
RTS0046263,29
RTS0046264,21
RTS0046265,15
RTS0046266,27
RTS0046267,21
RTS0046268,24
RTS0046269,15
RTS0046270,21
RTS0046271,24
RTS0046272,18
RTS0046273,20
RTS0046274,19
RTS0046275,17
RTS0046276,21
RTS0046277,25
RTS0046278,19
RTS0046279,78
RTS0046280,31
RTS0046281,33
RTS0046282,25
RTS0046283,21
RTS0046284,21
RTS0046285,15
RTS0046286,20
RTS0046287,30
RTS0046288,28
RTS0046289,37
RTS0046290,22
RTS0046291,36
RTS0046292,19
RTS0046293,28
RTS0046294,23
RTS0046295,41
RTS0046296,19
RTS0046297,41
RTS0046298,23
RTS0046299,26
RTS0046300,25
RTS0046301,33
RTS0046302,23
RTS0046303,26
RTS0046304,19
RTS0046305,30
RTS0046306,20
RTS0046307,30
RTS0046308,25
RTS0046309,26
RTS0046310,27
RTS0046311,29
RTS0046312,25
RTS0046313,20
RTS0046314,29
RTS0046315,24
RTS0046316,23
RTS0046317,35
RTS0046318,25
RTS0046319,21
RTS0046320,26
RTS0046321,43
RTS0046322,27
RTS0046323,29
RTS0046324,19
RTS0046325,26
RTS0046326,26
RTS0046327,29
RTS0046328,36
RTS0046329,25
RTS0046330,21
RTS0046331,23
RTS0046332,20
RTS0046333,22
RTS0046334,49
RTS0046335,50
RTS0046336,36
RTS0046342,21
RTS0046343,24
RTS0046344,26
RTS0046345,9
RTS0046346,16
RTS0046347,31
RTS0046348,43
RTS0046349,49
RTS0046350,22
RTS0046351,19
RTS0046352,44
RTS0046353,28
RTS0046354,20
RTS0046355,26
RTS0046356,28
RTS0046357,25
RTS0046358,17
RTS0046359,25
RTS0046360,26
RTS0046361,24
RTS0046362,29
RTS0046363,23
RTS0046364,22
RTS0046365,30
RTS0046366,35
RTS0046367,30
RTS0046368,24
RTS0046369,22
RTS0046370,26
RTS0046371,20
RTS0046372,24
RTS0046373,18
RTS0046374,29
RTS0046375,18
RTS0046376,27
RTS0046377,22
RTS0046378,32
RTS0046379,22
RTS0046380,30
RTS0046381,20
RTS0046382,25
RTS0046383,26
RTS0046384,20
RTS0046385,26
RTS0046386,25
RTS0046387,26
RTS0046388,31
RTS0046389,32
RTS0046390,27
RTS0046391,29
RTS0046392,17
RTS0046393,13
RTS0046394,32
RTS0046395,27
RTS0046396,25
RTS0046397,22
RTS0046398,40
RTS0046399,29
RTS0046400,22
RTS0046401,26
RTS0046402,23
RTS0046403,30
RTS0046404,33
RTS0046405,15
RTS0046406,54
RTS0046407,30
RTS0046408,26
RTS0046409,17
RTS0046410,29
RTS0046411,20
RTS0046412,27
RTS0046413,26
RTS0046414,36
RTS0046415,32
RTS0046416,31
RTS0046417,32
RTS0046418,23
RTS0046419,29
RTS0046420,33
RTS0046421,27
RTS0046422,26
RTS0046423,21
RTS0046424,22
RTS0046425,26
RTS0046426,21
RTS0046427,28
RTS0046428,29
RTS0046429,14
RTS0046430,28
RTS0046431,34
RTS0046432,34
RTS0046433,37
RTS0046434,32
RTS0046435,34
RTS0046439,26
RTS0046440,22
RTS0046441,29
RTS0046442,28
RTS0046443,15
RTS0046444,25
RTS0046445,22
RTS0046446,13
RTS0046447,24
RTS0046448,24
RTS0046449,32
RTS0046450,40
RTS0046451,28
RTS0046452,26
RTS0046453,27
RTS0046454,16
RTS0046455,23
RTS0046456,19
RTS0046457,22
RTS0046458,24
RTS0046459,25
RTS0046460,20
RTS0046461,27
RTS0046462,28
RTS0046463,26
RTS0046464,15
RTS0046466,13
RTS0046468,31
RTS0046469,26
RTS0046470,28
RTS0046471,24
RTS0046472,25
RTS0046473,18
RTS0046474,19
RTS0046475,33
RTS0046476,26
RTS0046477,24
RTS0046478,18
RTS0046479,27
RTS0046480,22
RTS0046481,17
RTS0046482,24
RTS0046483,26
RTS0046484,25
RTS0046485,31
RTS0046486,21
RTS0046487,26
RTS0046488,30
RTS0046489,27
RTS0046490,23
RTS0046491,24
RTS0046492,18
RTS0046493,27
RTS0046494,28
RTS0046495,23
RTS0046496,22
RTS0046497,19
RTS0046498,16
RTS0046499,25
RTS0046500,24
RTS0046501,31
RTS0046502,25
RTS0046503,29
RTS0046504,24
RTS0046505,21
RTS0046506,31
RTS0046507,23
RTS0046508,23
RTS0046509,22
RTS0046510,35
RTS0046511,21
RTS0046512,20
RTS0046513,33
RTS0046514,21
RTS0046515,29
RTS0046516,25
RTS0046517,41
RTS0046518,10
RTS0046519,30
RTS0046520,18
RTS0046521,29
RTS0046522,28
RTS0046524,25
RTS0046525,21
RTS0046526,22
RTS0046527,24
RTS0046528,20
RTS0046529,22
RTS0046530,19
RTS0046531,19
RTS0046532,28
RTS0046533,26
RTS0046534,32
RTS0046535,15
RTS0046536,26
RTS0046537,37
RTS0046538,18
RTS0046539,21
RTS0046540,23
RTS0046541,21
RTS0046542,30
RTS0046543,28
RTS0046544,35
RTS0046545,35
RTS0046546,28
RTS0046548,31
RTS0046549,35
RTS0046550,36
RTS0046551,24
RTS0046552,23
RTS0046553,47
RTS0046554,29
RTS0046555,29
RTS0046556,25
RTS0046557,32
RTS0046558,26
RTS0046559,27
RTS0046560,25
RTS0046561,27
RTS0046562,32
RTS0046563,16
RTS0046564,28
RTS0046565,28
RTS0046566,27
RTS0046567,26
RTS0046568,20
RTS0046569,26
RTS0046570,32
RTS0046571,35
RTS0046572,21
RTS0046573,29
RTS0046574,26
RTS0046575,20
RTS0046577,35
RTS0046578,27
RTS0046580,31
RTS0046581,32
RTS0046582,29
RTS0046583,28
RTS0046584,32
RTS0046585,43
RTS0046586,31
RTS0046587,28
RTS0046588,22
RTS0046589,30
RTS0046590,28
RTS0046591,26
RTS0046592,44
RTS0046593,28
RTS0046594,27
RTS0046595,27
RTS0046596,31
RTS0046597,16
RTS0046598,24
RTS0046599,27
RTS0046600,24
RTS0046601,39
RTS0046602,38
RTS0046603,30
RTS0046604,33
RTS0046605,24
RTS0046606,25
RTS0046607,21
RTS0046608,26
RTS0046609,27
RTS0046610,25
RTS0046611,31
RTS0046612,26
RTS0046613,25
RTS0046614,40
RTS0046615,22
RTS0046616,25
RTS0046617,27
RTS0046618,24
RTS0046619,34
RTS0046620,33
RTS0046621,37
RTS0046622,22
RTS0046623,24
RTS0046624,20
RTS0046625,26
RTS0046626,26
RTS0046627,27
RTS0046628,32
RTS0046629,18
RTS0046630,44
RTS0046631,40
RTS0046632,31
RTS0046633,29
RTS0046634,25
RTS0046635,28
RTS0046636,32
RTS0046637,31
RTS0046638,15
RTS0046639,19
RTS0046640,29
RTS0046641,20
RTS0046642,25
RTS0046643,30
RTS0046644,27
RTS0046645,21
RTS0046646,22
RTS0046647,30
RTS0046648,22
RTS0046649,18
RTS0046650,23
RTS0046651,15
RTS0046652,16
RTS0046653,35
RTS0046654,34
RTS0046655,27
RTS0046656,28
RTS0046657,25
RTS0046658,29
RTS0046659,30
RTS0046660,21
RTS0046661,27
RTS0046662,18
RTS0046663,32
RTS0046664,23
RTS0046665,23
RTS0046666,32
RTS0046667,26
RTS0046668,31
RTS0046669,18
RTS0046670,24
RTS0046671,23
RTS0046672,23
RTS0046673,29
RTS0046674,19
RTS0046675,21
RTS0046676,18
RTS0046677,20
RTS0046678,18
RTS0046679,12
RTS0046680,13
RTS0046681,17
RTS0046682,24
RTS0046683,19
RTS0046684,20
RTS0046685,13
RTS0046686,35
RTS0046687,33
RTS0046688,24
RTS0046689,20
RTS0046690,23
RTS0046691,12
RTS0046692,24
RTS0046693,28
RTS0046694,21
RTS0046695,24
RTS0046696,36
RTS0046697,41
RTS0046698,20
RTS0046699,16
RTS0046700,33
RTS0046701,35
RTS0046702,30
RTS0046703,50
RTS0046704,75
RTS0046705,66
RTS0046706,53
RTS0046707,52
RTS0046708,47
RTS0046709,33
RTS0046710,31
RTS0046711,19
RTS0046712,32
RTS0046713,23
RTS0046714,33
RTS0046715,17
RTS0046716,36
RTS0046717,38
RTS0046718,21
RTS0046719,26
RTS0046720,21
RTS0046721,33
RTS0046722,39
RTS0046723,24
RTS0046724,20
RTS0046725,23
RTS0046726,27
RTS0046727,29
RTS0046728,33
RTS0046729,29
RTS0046730,30
RTS0046731,27
RTS0046732,24
RTS0046733,18
RTS0046734,26
RTS0046735,15
RTS0046736,29
RTS0046737,37
RTS0046738,23
RTS0046739,13
RTS0046740,36
RTS0046741,24
RTS0046742,18
RTS0046743,18
RTS0046744,26
RTS0046745,36
RTS0046746,28
RTS0046747,38
RTS0046748,36
RTS0046749,24
RTS0046750,30
RTS0046751,34
RTS0046752,31
RTS0046753,29
RTS0046754,21
RTS0046755,31
RTS0046756,29
RTS0046757,25
RTS0046758,21
RTS0046759,31
RTS0046760,35
RTS0046761,31
RTS0046763,29
RTS0046764,24
RTS0046765,16
RTS0046766,24
RTS0046767,25
RTS0046768,20
RTS0046769,30
RTS0046770,31
RTS0046771,29
RTS0046772,24
RTS0046773,23
RTS0046774,28
RTS0046775,30
RTS0046777,26
RTS0046778,22
RTS0046779,15
RTS0046780,32
RTS0046781,25
RTS0046782,17
RTS0046783,21
RTS0046784,22
RTS0046785,31
RTS0046790,27
RTS0046791,25
RTS0046792,33
RTS0046793,28
RTS0046794,23
RTS0046795,24
RTS0046796,26
RTS0046797,21
RTS0046798,551
RTS0046799,30
RTS0046800,18
RTS0046801,56
RTS0046802,35
RTS0046803,29
RTS0046804,19
RTS0046805,23
RTS0046806,22
RTS0046807,19
RTS0046808,14
RTS0046809,18
RTS0046810,29
RTS0046811,15
RTS0046812,28
RTS0046813,31
RTS0046814,21
RTS0046815,39
RTS0046816,22
RTS0046817,21
RTS0046818,18
RTS0046819,43
RTS0046820,36
RTS0046821,16
RTS0046822,29
RTS0046823,27
RTS0046824,19
RTS0046825,30
RTS0046826,21
RTS0046827,27
RTS0046828,32
RTS0046829,21
RTS0046830,18
RTS0046831,25
RTS0046832,22
RTS0046833,8
RTS0046835,17
RTS0046836,43
RTS0046837,50
RTS0046838,33
RTS0046839,40
RTS0046840,27
RTS0046841,27
RTS0046842,25
RTS0046843,34
RTS0046846,31
RTS0046849,28
RTS0046850,20
RTS0046851,29
RTS0046852,21
RTS0046853,36
RTS0046854,27
RTS0046855,30
RTS0046856,22
RTS0046857,20
RTS0046858,28
RTS0046859,22
RTS0046860,14
RTS0046861,31
RTS0046862,27
RTS0046863,22
RTS0046864,29
RTS0046866,37
RTS0046867,14
RTS0046868,22
RTS0046869,17
RTS0046870,39
RTS0046871,25
RTS0046872,25
RTS0046873,27
RTS0046874,27
RTS0046875,28
RTS0046876,16
RTS0046877,33
RTS0046878,24
RTS0046879,31
RTS0046880,34
RTS0046881,31
RTS0046882,17
RTS0046885,26
RTS0046886,21
RTS0046887,29
RTS0046889,24
RTS0046890,29
RTS0046891,30
RTS0046892,29
RTS0046893,13
RTS0046894,27
RTS0046895,31
RTS0046897,52
RTS0046898,22
RTS0046899,29
RTS0046900,32
RTS0046902,26
RTS0046903,31
RTS0046904,24
RTS0046905,17
RTS0046906,30
RTS0046907,25
RTS0046908,34
RTS0046909,44
RTS0046910,18
RTS0046911,36
RTS0046912,29
RTS0046913,13
RTS0046914,34
RTS0046915,23
RTS0046916,33
RTS0046918,38
RTS0046919,64
RTS0046920,21
RTS0046921,30
RTS0046922,24
RTS0046923,27
RTS0046924,29
RTS0046925,22
RTS0046926,25
RTS0046927,19
RTS0046928,26
RTS0046929,15
RTS0046930,31
RTS0046931,27
RTS0046933,25
RTS0046934,30
RTS0046935,27
RTS0046936,25
RTS0046937,40
RTS0046938,21
RTS0046939,18
RTS0046940,19
RTS0046941,32
RTS0046942,23
RTS0046943,16
RTS0046944,22
RTS0046946,43
RTS0046947,27
RTS0046948,21
RTS0046949,17
RTS0046950,27
RTS0046951,27
RTS0046952,21
RTS0046954,22
RTS0046955,25
RTS0046956,23
RTS0046957,29
RTS0046958,23
RTS0046959,14
RTS0046960,32
RTS0046961,26
RTS0046962,143
RTS0046963,20
RTS0046965,23
RTS0046966,20
RTS0046967,29
RTS0046968,23
RTS0047054,28
RTS0047055,22
RTS0047056,21
RTS0047057,26
RTS0047058,29
RTS0047060,10
RTS0047061,34
RTS0047062,24
RTS0047063,22
RTS0047064,27
RTS0047065,27
RTS0047066,32
RTS0047067,36
RTS0047068,33
RTS0047069,21
RTS0047070,22
RTS0047071,28
RTS0047072,29
RTS0047073,29
RTS0047074,23
RTS0047075,23
RTS0047076,23
RTS0047077,45
RTS0047078,21
RTS0047079,27
RTS0047080,34
RTS0047081,33
RTS0047082,27
RTS0047083,46
RTS0047084,23
RTS0047085,21
RTS0047086,32
RTS0047087,31
RTS0047088,21
RTS0047089,34
RTS0047091,26
RTS0047092,19
RTS0047093,23
RTS0047094,26
RTS0047095,25
RTS0047096,31
RTS0047097,31
RTS0047098,24
RTS0047099,23
RTS0047100,26
RTS0047101,22
RTS0047102,17
RTS0047103,29
RTS0047104,16
RTS0047105,27
RTS0047106,19
RTS0047107,29
RTS0047108,33
RTS0047109,26
RTS0047110,37
RTS0047111,23
RTS0047112,23
RTS0047113,28
RTS0047114,37
RTS0047115,31
RTS0047116,38
RTS0047117,48
RTS0047118,33
RTS0047119,36
RTS0047120,26
RTS0047121,24
RTS0047122,25
RTS0047123,28
RTS0047124,48
RTS0047125,24
RTS0047126,35
RTS0047127,29
RTS0047128,9
RTS0047129,29
RTS0047130,29
RTS0047131,28
RTS0047132,35
RTS0047133,32
RTS0047134,23
RTS0047135,42
RTS0047136,37
RTS0047137,38
RTS0047138,39
RTS0047139,30
RTS0047140,22
RTS0047141,17
RTS0047142,30
RTS0047143,22
RTS0047144,15
RTS0047145,32
RTS0047146,21
RTS0047147,24
RTS0047148,14
RTS0047149,19
RTS0047150,34
RTS0047151,27
RTS0047152,16
RTS0047153,14
RTS0047154,39
RTS0047156,28
RTS0047157,37
RTS0047158,20
RTS0047159,25
RTS0047160,26
RTS0047165,24
RTS0047166,20
RTS0047167,29
RTS0047168,18
RTS0047169,26
RTS0047170,15
RTS0047171,35
RTS0047172,23
RTS0047173,23
RTS0047174,22
RTS0047175,25
RTS0047176,33
RTS0047177,27
RTS0047178,37
RTS0047179,22
RTS0047180,30
RTS0047181,34
RTS0047182,37
RTS0047183,36
RTS0047184,31
RTS0047185,20
RTS0047186,17
RTS0047187,25
RTS0047188,27
RTS0047189,26
RTS0047190,30
RTS0047191,30
RTS0047192,35
RTS0047193,19
RTS0047194,22
RTS0047195,35
RTS0047196,20
RTS0047197,31
RTS0047198,24
RTS0047199,25
RTS0047200,22
RTS0047201,16
RTS0047202,21
RTS0047203,25
RTS0047204,27
RTS0047205,31
RTS0047206,23
RTS0047207,32
RTS0047208,70
RTS0047209,47
RTS0047210,66
RTS0047211,64
RTS0047212,35
RTS0047213,25
RTS0047214,26
RTS0047215,34
RTS0047216,28
RTS0047217,19
RTS0047218,26
RTS0047219,19
RTS0047220,16
RTS0047221,31
RTS0047222,36
RTS0047223,32
RTS0047225,40
RTS0047226,33
RTS0047229,27
RTS0047230,25
RTS0047231,23
RTS0047232,32
RTS0047233,13
RTS0047234,19
RTS0047235,15
RTS0047236,23
RTS0047237,23
RTS0047238,25
RTS0047239,54
RTS0047240,27
RTS0047241,28
RTS0047242,15
RTS0047243,26
RTS0047244,17
RTS0047245,22
RTS0047246,26
RTS0047247,25
RTS0047248,27
RTS0047249,24
RTS0047250,26
RTS0047252,37
RTS0047253,26
RTS0047254,33
RTS0047255,28
RTS0047256,31
RTS0047257,25
RTS0047258,23
RTS0047259,24
RTS0047260,29
RTS0047261,28
RTS0047262,28
RTS0047263,39
RTS0047264,26
RTS0047266,32
RTS0047267,32
RTS0047268,22
RTS0047269,20
RTS0047270,41
RTS0047271,31
RTS0047272,34
RTS0047273,26
RTS0047274,26
RTS0047276,24
RTS0047277,36
RTS0047278,26
RTS0047279,37
RTS0047280,33
RTS0047281,23
RTS0047282,27
RTS0047283,14
RTS0047284,29
RTS0047290,19
RTS0047291,57
RTS0047292,26
RTS0047293,27
RTS0047294,27
RTS0047295,17
RTS0047296,27
RTS0047297,26
RTS0047298,34
RTS0047299,31
RTS0047300,25
RTS0047301,35
RTS0047302,13
RTS0047303,22
RTS0047304,18
RTS0047305,35
RTS0047306,26
RTS0047307,47
RTS0047308,23
RTS0047309,24
RTS0047310,33
RTS0047311,28
RTS0047312,24
RTS0047313,23
RTS0047314,25
RTS0047315,22
RTS0047316,8
RTS0047317,34
RTS0047318,17
RTS0047319,20
RTS0047320,35
RTS0047321,24
RTS0047322,23
RTS0047323,34
RTS0047324,28
RTS0047325,90
RTS0047326,28
RTS0047327,22
RTS0047328,21
RTS0047329,25
RTS0047331,38
RTS0047332,25
RTS0047333,29
RTS0047334,20
RTS0047335,19
RTS0047336,27
RTS0047337,28
RTS0047338,31
RTS0047339,34
RTS0047340,35
RTS0047341,29
RTS0047342,42
RTS0047343,25
RTS0047344,23
RTS0047345,14
RTS0047346,22
RTS0047348,30
RTS0047349,22
RTS0047350,28
RTS0047351,34
RTS0047352,62
RTS0047353,40
RTS0047354,30
RTS0047356,15
RTS0047357,19
RTS0047358,19
RTS0047359,26
RTS0047360,15
RTS0047361,22
RTS0047362,26
RTS0047363,19
RTS0047364,17
RTS0047365,20
RTS0047366,16
RTS0047367,14
RTS0047368,23
RTS0047369,26
RTS0047370,26
RTS0047373,30
RTS0047374,23
RTS0047375,17
RTS0047376,27
RTS0047377,21
RTS0047378,26
RTS0047379,18
RTS0047380,33
RTS0047381,19
RTS0047382,27
RTS0047383,24
RTS0047384,23
RTS0047385,24
RTS0047386,47
RTS0047387,24
RTS0047388,31
RTS0047389,25
RTS0047390,28
RTS0047391,24
RTS0047392,12
RTS0047393,25
RTS0047394,27
RTS0047395,21
RTS0047396,23
RTS0047397,42
RTS0047398,25
RTS0047399,20
RTS0047400,17
RTS0047401,28
RTS0047402,40
RTS0047403,29
RTS0047404,26
RTS0047405,29
RTS0047406,27
RTS0047407,28
RTS0047408,34
RTS0047409,48
RTS0047410,34
RTS0047411,30
RTS0047412,21
RTS0047413,33
RTS0047414,19
RTS0047415,38
RTS0047417,16
RTS0047418,25
RTS0047419,19
RTS0047420,27
RTS0047421,33
RTS0047422,29
RTS0047423,30
RTS0047424,25
RTS0047425,16
RTS0047426,26
RTS0047427,36
RTS0047428,20
RTS0047429,31
RTS0047430,31
RTS0047431,27
RTS0047432,24
RTS0047433,22
RTS0047434,32
RTS0047435,22
RTS0047436,26
RTS0047437,23
RTS0047438,27
RTS0047439,27
RTS0047440,25
RTS0047441,36
RTS0047442,26
RTS0047445,32
RTS0047446,22
RTS0047447,27
RTS0047448,22
RTS0047449,22
RTS0047450,29
RTS0047451,21
RTS0047452,26
RTS0047453,12
RTS0047454,25
RTS0047455,28
RTS0047456,27
RTS0047457,30
RTS0047458,31
RTS0047459,21
RTS0047460,26
RTS0047461,27
RTS0047462,40
RTS0047463,26
RTS0047464,33
RTS0047465,26
RTS0047466,27
RTS0047467,13
RTS0047468,23
RTS0047469,23
RTS0047471,17
RTS0047472,24
RTS0047473,29
RTS0047474,29
RTS0047475,23
RTS0047476,28
RTS0047477,25
RTS0047479,26
RTS0047480,29
RTS0047481,18
RTS0047482,29
RTS0047483,25
RTS0047484,30
RTS0047485,18
RTS0047486,22
RTS0047487,14
RTS0047488,32
RTS0047489,29
RTS0047490,21
RTS0047491,21
RTS0047492,29
RTS0047493,22
RTS0047494,31
RTS0047495,35
RTS0047496,28
RTS0047497,37
RTS0047498,20
RTS0047499,24
RTS0047500,24
RTS0047501,15
RTS0047502,19
RTS0047503,15
RTS0047504,38
RTS0047505,13
RTS0047506,39
RTS0047507,40
RTS0047508,30
RTS0047509,28
RTS0047510,24
RTS0047511,18
RTS0047512,32
RTS0047513,34
RTS0047514,29
RTS0047515,37
RTS0047516,17
RTS0047517,28
RTS0047518,31
RTS0047520,36
RTS0047521,27
RTS0047522,18
RTS0047523,29
RTS0047524,25
RTS0047525,36
RTS0047526,30
RTS0047527,18
RTS0047528,20
RTS0047529,23
RTS0047530,27
RTS0047531,27
RTS0047532,19
RTS0047533,13
RTS0047534,28
RTS0047535,23
RTS0047536,25
RTS0047537,43
RTS0047538,37
RTS0047540,36
RTS0047541,45
RTS0047543,25
RTS0047544,22
RTS0047545,32
RTS0047546,32
RTS0047547,17
RTS0047548,42
RTS0047549,34
RTS0047550,28
RTS0047551,35
RTS0047552,19
RTS0047553,24
RTS0047558,17
RTS0047559,23
RTS0047560,22
RTS0047561,27
RTS0047562,23
RTS0047563,32
RTS0047564,13
RTS0047565,19
RTS0047566,18
RTS0047567,20
RTS0047568,34
RTS0047569,26
RTS0047570,30
RTS0047571,30
RTS0047572,32
RTS0047573,20
RTS0047574,23
RTS0047575,27
RTS0047576,26
RTS0047577,25
RTS0047578,19
RTS0047579,18
RTS0047580,29
RTS0047581,22
RTS0047582,23
RTS0047583,22
RTS0047584,38
RTS0047585,23
RTS0047586,19
RTS0047587,19
RTS0047588,39
RTS0047590,36
RTS0047591,19
RTS0047592,29
RTS0047593,34
RTS0047594,26
RTS0047595,25
RTS0047596,34
RTS0047597,22
RTS0047598,25
RTS0047599,28
RTS0047600,22
RTS0047601,42
RTS0047602,35
RTS0047603,31
RTS0047604,30
RTS0047606,22
RTS0047613,25
RTS0047614,24
RTS0047615,25
RTS0047616,22
RTS0047617,25
RTS0047618,15
RTS0047619,17
RTS0047620,21
RTS0047621,21
RTS0047622,14
RTS0047624,37
RTS0047625,24
RTS0047626,24
RTS0047627,33
RTS0047628,26
RTS0047629,26
RTS0047630,18
RTS0047631,17
RTS0047632,26
RTS0047633,11
RTS0047634,19
RTS0047635,17
RTS0047636,25
RTS0047637,29
RTS0047638,22
RTS0047639,25
RTS0047640,29
RTS0047641,23
RTS0047642,22
RTS0047643,11
RTS0047644,15
RTS0047645,20
RTS0047646,28
RTS0047647,22
RTS0047648,28
RTS0047649,23
RTS0047650,15
RTS0047651,9
RTS0047652,21
RTS0047653,26
RTS0047654,26
RTS0047656,24
RTS0047657,19
RTS0047658,28
RTS0047659,15
RTS0047660,19
RTS0047661,23
RTS0047662,20
RTS0047663,12
RTS0047664,16
RTS0047665,18
RTS0047666,17
RTS0047667,27
RTS0047668,23
RTS0047669,25
RTS0047670,27
RTS0047672,28
RTS0047673,22
RTS0047674,30
RTS0047675,36
RTS0047676,25
RTS0047677,22
RTS0047678,20
RTS0047679,21
RTS0047680,24
RTS0047681,19
RTS0047682,34
RTS0047684,27
RTS0047685,18
RTS0047686,31
RTS0047687,28
RTS0047688,17
RTS0047689,33
RTS0047691,21
RTS0047692,21
RTS0047693,23
RTS0047694,31
RTS0047695,38
RTS0047696,20
RTS0047697,17
RTS0047698,16
RTS0047699,27
RTS0047700,16
RTS0047701,32
RTS0047702,30
RTS0047703,19
RTS0047704,17
RTS0047705,12
RTS0047706,13
RTS0047707,29
RTS0047708,73
RTS0047709,146
RTS0047710,20
RTS0047711,38
RTS0047712,40
RTS0047713,24
RTS0047714,35
RTS0047715,25
RTS0047716,37
RTS0047717,31
RTS0047718,38
RTS0047720,29
RTS0047721,13
RTS0047722,24
RTS0047723,19
RTS0047724,29
RTS0047725,26
RTS0047726,20
RTS0047727,28
RTS0047728,41
RTS0047729,28
RTS0047730,24
RTS0047731,17
RTS0047732,26
RTS0047733,29
RTS0047734,14
RTS0047735,26
RTS0047736,26
RTS0047737,34
RTS0047738,25
RTS0047739,28
RTS0047740,39
RTS0047741,24
RTS0047742,30
RTS0047743,17
RTS0047744,37
RTS0047745,28
RTS0047746,55
RTS0047747,18
RTS0047748,21
RTS0047749,35
RTS0047750,15
RTS0047752,20
RTS0047753,34
RTS0047754,40
RTS0047755,26
RTS0047756,22
RTS0047757,25
RTS0047758,34
RTS0047759,27
RTS0047760,21
RTS0047761,27
RTS0047762,21
RTS0047763,31
RTS0047764,37
RTS0047765,34
RTS0047766,44
RTS0047767,24
RTS0047768,30
RTS0047769,20
RTS0047770,19
RTS0047771,21
RTS0047772,20
RTS0047773,29
RTS0047774,45
RTS0047775,20
RTS0047776,31
RTS0047777,27
RTS0047778,21
RTS0047779,17
RTS0047780,22
RTS0047781,29
RTS0047782,27
RTS0047783,25
RTS0047784,18
RTS0047785,30
RTS0047786,41
RTS0047787,31
RTS0047788,24
RTS0047789,24
RTS0047790,17
RTS0047791,31
RTS0047792,14
RTS0047793,30
RTS0047794,23
RTS0047795,19
RTS0047796,18
RTS0047797,27
RTS0047798,24
RTS0047799,22
RTS0047800,20
RTS0047801,18
RTS0047802,21
RTS0047803,24
RTS0047804,18
RTS0047805,35
RTS0047806,29
RTS0047807,25
RTS0047808,44
RTS0047809,29
RTS0047810,38
RTS0047811,11
RTS0047812,24
RTS0047813,17
RTS0047814,28
RTS0047816,24
RTS0047817,23
RTS0047818,24
RTS0047819,20
RTS0047820,20
RTS0047821,17
RTS0047822,18
RTS0047823,29
RTS0047824,23
RTS0047825,25
RTS0047826,28
RTS0047827,25
RTS0047828,24
RTS0047829,22
RTS0047830,21
RTS0047831,17
RTS0047832,22
RTS0047833,35
RTS0047834,24
RTS0047835,37
RTS0047836,15
RTS0047837,20
RTS0047838,32
RTS0047839,30
RTS0047840,33
RTS0047841,23
RTS0047842,24
RTS0047843,26
RTS0047844,14
RTS0047845,26
RTS0047846,20
RTS0047847,35
RTS0047848,32
RTS0047849,22
RTS0047850,21
RTS0047851,25
RTS0047852,22
RTS0047853,14
RTS0047854,30
RTS0047855,24
RTS0047856,24
RTS0047857,28
RTS0047858,29
RTS0047859,18
RTS0047860,23
RTS0047861,24
RTS0047862,11
RTS0047863,20
RTS0047864,21
RTS0047865,20
RTS0047866,26
RTS0047867,18
RTS0047868,24
RTS0047869,28
RTS0047870,28
RTS0047871,18
RTS0047872,29
RTS0047873,21
RTS0047874,22
RTS0047875,25
RTS0047876,26
RTS0047877,26
RTS0047878,22
RTS0047879,29
RTS0047880,21
RTS0047881,22
RTS0047882,28
RTS0047883,38
RTS0047884,27
RTS0047885,28
RTS0047886,25
RTS0047890,28
RTS0047891,34
RTS0047892,23
RTS0047893,31
RTS0047894,33
RTS0047895,38
RTS0047896,33
RTS0047897,22
RTS0047898,31
RTS0047899,42
RTS0047900,53
RTS0047901,33
RTS0047902,94
RTS0047903,28
RTS0047904,35
RTS0047905,24
RTS0047906,21
RTS0047907,26
RTS0047908,26
RTS0047909,31
RTS0047910,28
RTS0047912,31
RTS0047913,12
RTS0047914,29
RTS0047915,16
RTS0047916,30
RTS0047917,21
RTS0047919,14
RTS0047920,30
RTS0047921,24
RTS0047924,48
RTS0047925,21
RTS0047926,13
RTS0047927,24
RTS0047928,25
RTS0047929,22
RTS0047930,29
RTS0047931,24
RTS0047932,22
RTS0047933,34
RTS0047934,20
RTS0047935,24
RTS0047936,27
RTS0047937,24
RTS0047938,25
RTS0047939,18
RTS0047940,26
RTS0047941,36
RTS0047942,25
RTS0047943,23
RTS0047944,25
RTS0047945,30
RTS0047946,27
RTS0047947,17
RTS0047948,17
RTS0047949,22
RTS0047950,17
RTS0047951,21
RTS0047952,29
RTS0047953,25
RTS0047954,15
RTS0047956,24
RTS0047957,32
RTS0047958,43
RTS0047959,29
RTS0047960,20
RTS0047961,24
RTS0047963,17
RTS0047964,29
RTS0047965,18
RTS0047966,21
RTS0047967,23
RTS0047968,32
RTS0047969,31
RTS0047970,20
RTS0047972,27
RTS0047973,22
RTS0047974,39
RTS0047975,22
RTS0047976,20
RTS0047977,17
RTS0047978,30
RTS0047979,36
RTS0047980,22
RTS0047981,17
RTS0047982,17
RTS0047985,55
RTS0047986,23
RTS0047987,29
RTS0047988,36
RTS0047990,28
RTS0047991,27
RTS0047992,20
RTS0047993,29
RTS0047994,11
RTS0047995,22
RTS0047996,19
RTS0047997,36
RTS0047998,35
RTS0047999,31
RTS0048000,25
RTS0048001,25
RTS0048003,35
RTS0048005,17
RTS0048006,28
RTS0048008,32
RTS0048009,22
RTS0048012,29
RTS0048013,24
RTS0048014,25
RTS0048015,32
RTS0048016,19
RTS0048017,35
RTS0048018,22
RTS0048019,22
RTS0048020,32
RTS0048021,26
RTS0048022,26
RTS0048023,21
RTS0048024,17
RTS0048026,20
RTS0048027,17
RTS0048028,22
RTS0048029,17
RTS0048030,20
RTS0048031,22
RTS0048032,19
RTS0048033,17
RTS0048034,34
RTS0048035,23
RTS0048036,21
RTS0048037,21
RTS0048038,44
RTS0048040,26
RTS0048041,13
RTS0048042,22
RTS0048043,25
RTS0048044,24
RTS0048045,42
RTS0048046,22
RTS0048047,24
RTS0048048,26
RTS0048049,38
RTS0048050,24
RTS0048051,9
RTS0048052,20
RTS0048053,30
RTS0048054,38
RTS0048055,28
RTS0048056,31
RTS0048057,20
RTS0048058,16
RTS0048059,41
RTS0048060,23
RTS0048061,28
RTS0048062,21
RTS0048063,19
RTS0048064,24
RTS0048065,35
RTS0048066,24
RTS0048067,20
RTS0048068,28
RTS0048069,35
RTS0048070,18
RTS0048071,26
RTS0048072,28
RTS0048073,30
RTS0048074,19
RTS0048076,21
RTS0048077,13
RTS0048078,30
RTS0048079,35
RTS0048080,28
RTS0048081,23
RTS0048082,29
RTS0048084,26
RTS0048085,31
RTS0048086,29
RTS0048087,35
RTS0048088,29
RTS0048089,19
RTS0048090,22
RTS0048091,34
RTS0048092,26
RTS0048093,24
RTS0048094,24
RTS0048096,38
RTS0048097,30
RTS0048098,298
RTS0048099,72
RTS0048100,97
RTS0048101,54
RTS0048102,152
RTS0048104,22
RTS0048105,41
RTS0048106,23
RTS0048107,14
RTS0048108,34
RTS0048109,15
RTS0048110,27
RTS0048111,19
RTS0048112,25
RTS0048113,16
RTS0048114,14
RTS0048115,17
RTS0048116,33
RTS0048117,20
RTS0048118,21
RTS0048120,73
RTS0048126,19
RTS0048127,25
RTS0048129,42
RTS0048130,26
RTS0048131,30
RTS0048132,21
RTS0048133,26
RTS0048134,18
RTS0048135,32
RTS0048136,19
RTS0048138,32
RTS0048139,20
RTS0048140,21
RTS0048141,25
RTS0048142,34
RTS0048144,26
RTS0048145,43
RTS0048146,50
RTS0048147,29
RTS0048148,26
RTS0048149,39
RTS0048150,50
RTS0048151,26
RTS0048152,24
RTS0048153,33
RTS0048154,23
RTS0048155,22
RTS0048156,31
RTS0048158,30
RTS0048159,27
RTS0048160,515
RTS0048161,892
RTS0048162,37
RTS0048163,22
RTS0048164,136
RTS0048165,42
RTS0048166,33
RTS0048167,31
RTS0048168,29
RTS0048169,22
RTS0048170,23
RTS0048171,32
RTS0048172,41
RTS0048173,23
RTS0048175,20
RTS0048176,29
RTS0048177,32
RTS0048178,36
RTS0048179,24
RTS0048180,24
RTS0048181,49
RTS0048182,17
RTS0048183,32
RTS0048184,36
RTS0048185,35
RTS0048186,19
RTS0048188,40
RTS0048189,47
RTS0048190,30
RTS0048191,20
RTS0048192,29
RTS0048193,9
RTS0048194,21
RTS0048195,33
RTS0048196,15
RTS0048197,28
RTS0048198,24
RTS0048200,22
RTS0048201,19
RTS0048202,25
RTS0048203,23
RTS0048204,28
RTS0048205,26
RTS0048207,29
RTS0048208,27
RTS0048209,32
RTS0048210,29
RTS0048211,24
RTS0048212,28
RTS0048213,32
RTS0048214,20
RTS0048215,39
RTS0048216,21
RTS0048217,28
RTS0048218,30
RTS0048219,23
RTS0048220,26
RTS0048221,18
RTS0048222,39
RTS0048223,21
RTS0048224,17
RTS0048225,25
RTS0048226,18
RTS0048227,28
RTS0048228,24
RTS0048229,18
RTS0048230,24
RTS0048231,28
RTS0048232,26
RTS0048233,28
RTS0048234,28
RTS0048235,28
RTS0048236,14
RTS0048237,22
RTS0048238,29
RTS0048239,23
RTS0048240,23
RTS0048241,50
RTS0048242,33
RTS0048243,35
RTS0048244,23
RTS0048245,32
RTS0048246,25
RTS0049343,43
RTS0049344,27
RTS0049345,26
RTS0049346,24
RTS0049347,24
RTS0049348,20
RTS0049349,28
RTS0049350,25
RTS0049351,30
RTS0049352,28
RTS0049353,29
RTS0049354,23
RTS0049355,26
RTS0049356,30
RTS0049357,17
RTS0049358,16
RTS0049359,13
RTS0049360,48
RTS0049361,20
RTS0049362,20
RTS0049363,17
RTS0049364,33
RTS0049365,22
RTS0049366,24
RTS0049367,39
RTS0049368,25
RTS0049369,24
RTS0049370,18
RTS0049371,56
RTS0049372,23
RTS0049373,55
RTS0049374,32
RTS0049375,21
RTS0049376,44
RTS0049377,31
RTS0049378,40
RTS0049379,22
RTS0049380,36
RTS0049381,43
RTS0049382,26
RTS0049383,26
RTS0049384,16
RTS0049385,19
RTS0049386,25
RTS0049387,28
RTS0049388,16
RTS0049389,24
RTS0049390,36
RTS0049391,36
RTS0049392,42
RTS0049393,66
RTS0049394,49
RTS0049395,24
RTS0049396,27
RTS0049397,26
RTS0049398,32
RTS0049399,30
RTS0049400,22
RTS0049401,30
RTS0049402,22
RTS0049403,18
RTS0049404,23
RTS0049405,16
RTS0049406,19
RTS0049407,14
RTS0049408,19
RTS0049409,22
RTS0049410,21
RTS0049411,30
RTS0049412,20
RTS0049413,22
RTS0049414,16
RTS0049415,26
RTS0049416,27
RTS0049417,24
RTS0049418,20
RTS0049419,20
RTS0049420,16
RTS0049421,20
RTS0049422,18
RTS0049423,21
RTS0049424,29
RTS0049425,28
RTS0049426,24
RTS0049427,28
RTS0049428,20
RTS0049429,32
RTS0049430,37
RTS0049431,25
RTS0049432,37
RTS0049433,22
RTS0049434,24
RTS0049435,24
RTS0049436,19
RTS0049437,33
RTS0049438,23
RTS0049439,34
RTS0049440,19
RTS0049441,23
RTS0049442,22
RTS0049443,17
RTS0049444,25
RTS0049445,19
RTS0049446,20
RTS0049447,34
RTS0049448,19
RTS0049449,29
RTS0049450,25
RTS0049451,34
RTS0049452,24
RTS0049453,27
RTS0049454,15
RTS0049455,28
RTS0049456,27
RTS0049457,26
RTS0049458,35
RTS0049459,21
RTS0049460,16
RTS0049461,25
RTS0049462,38
RTS0049463,15
RTS0049464,18
RTS0049465,24
RTS0049466,13
RTS0049467,22
RTS0049468,24
RTS0049469,19
RTS0049470,26
RTS0049471,45
RTS0049472,26
RTS0049473,51
RTS0049474,21
RTS0049475,18
RTS0049476,28
RTS0049477,28
RTS0049478,24
RTS0049479,83
RTS0049480,32
RTS0049481,10
RTS0049482,19
RTS0049483,21
RTS0049484,33
RTS0049485,32
RTS0997079,33
RTS0997080,69
RTS0997081,31
RTS0997082,61
RTS0997083,59
RTS0997084,78
RTS0997085,77
RTS0997086,69
RTS0997087,14
RTS0997088,1013
RTS0997089,348
RTS0997090,32
RTS0997091,17
RTS0997092,15
RTS0997093,15
RTS0997094,5
RTS0997095,14
RTS0997096,13
RTS0997097,16
RTS0997098,17
RTS0997099,16
RTS0997100,14
RTS0997101,15
RTS0997102,17
RTS0997103,17
RTS0997104,13
RTS0997105,10
RTS0997106,18
RTS0997107,19
RTS0997108,16
RTS0997109,8
RTS0997110,14
RTS0997111,17
RTS0997112,15
RTS0997113,7
RTS0997114,10
RTS0997115,10
RTS0997116,10
RTS0997117,14
RTS0997118,17
RTS0997119,13
RTS0997120,12
RTS0997121,10
RTS0997122,34
RTS0997123,17
RTS0997124,10
RTS0997125,15
RTS0997126,26
RTS0997127,32
RTS0997128,17
RTS0997129,19
RTS0997130,28
</Code_Summary>
