# Supplementary material for: Spatial meta-transcriptomics reveal associations of intratumor bacteria burden with lung cancer cells showing a distinct oncogenic signature
Source: J Immunother Cancer. 2022 Jul 6;10(7):e004698. doi: 10.1136/jitc-2022-004698 (PMC9260850; doi:10.1136/jitc-2022-004698)
Supplement: Supplementary data [file jitc-2022-004698supp009.zip › DSP-1001660004186-C-C12.dcc]

<Header>
FileVersion,0.02
SoftwareVersion,"GeoMx_NGS_Pipeline_ 2.0.0"
Date,2020-6-15
</Header>

<Scan_Attributes>
ID,DSP-1001660004186-C-C12
Plate_ID,1001660004186
Well,C12
</Scan_Attributes>

<NGS_Processing_Attributes>
SeqSetId,
tamperedIni,No
Raw,5910657
Trimmed,5659457
Stitched,5625701
Aligned,5521323
umiQ30,0.9926
rtsQ30,0.9915
</NGS_Processing_Attributes>


<Code_Summary>
RTS0039454,175
RTS0039455,155
RTS0039456,150
RTS0039457,310
RTS0039458,106
RTS0039459,103
RTS0039460,91
RTS0039461,120
RTS0039462,102
RTS0039463,117
RTS0039464,107
RTS0039465,150
RTS0039466,115
RTS0039467,208
RTS0039468,112
RTS0039469,103
RTS0039470,112
RTS0039471,125
RTS0039472,117
RTS0039473,108
RTS0039474,216
RTS0039475,173
RTS0039476,208
RTS0039477,244
RTS0039478,218
RTS0039479,91
RTS0039480,76
RTS0039481,88
RTS0039482,106
RTS0039483,96
RTS0039484,96
RTS0039485,101
RTS0039486,87
RTS0039487,73
RTS0039488,118
RTS0039489,88
RTS0039490,97
RTS0039491,124
RTS0039492,71
RTS0039493,102
RTS0039494,138
RTS0039495,103
RTS0039496,134
RTS0039497,89
RTS0039498,109
RTS0039499,391
RTS0039500,123
RTS0039501,244
RTS0039502,330
RTS0039503,237
RTS0039504,75
RTS0039505,144
RTS0039506,77
RTS0039507,97
RTS0039508,83
RTS0039509,78
RTS0039510,106
RTS0039511,1162
RTS0039512,654
RTS0039513,814
RTS0039514,1982
RTS0039515,1507
RTS0039516,88
RTS0039517,104
RTS0039518,104
RTS0039519,64
RTS0039520,76
RTS0039521,77
RTS0039522,112
RTS0039523,75
RTS0039524,120
RTS0039525,114
RTS0039526,125
RTS0039527,145
RTS0039528,118
RTS0039529,157
RTS0039530,113
RTS0039531,112
RTS0039532,102
RTS0039533,131
RTS0039534,81
RTS0039535,97
RTS0039536,117
RTS0039537,75
RTS0039538,91
RTS0039539,86
RTS0039540,94
RTS0039541,107
RTS0039542,106
RTS0039543,75
RTS0039544,64
RTS0039545,103
RTS0039546,77
RTS0039547,86
RTS0039548,110
RTS0039549,105
RTS0039550,97
RTS0039551,99
RTS0039552,68
RTS0039553,104
RTS0039554,101
RTS0039555,104
RTS0039556,70
RTS0039557,90
RTS0039558,71
RTS0039559,76
RTS0039560,70
RTS0039561,84
RTS0039562,112
RTS0039563,97
RTS0039564,123
RTS0039565,158
RTS0039566,88
RTS0039567,92
RTS0039568,81
RTS0039569,65
RTS0039570,79
RTS0039571,68
RTS0039572,81
RTS0039573,105
RTS0039574,100
RTS0039575,67
RTS0039576,58
RTS0039577,124
RTS0039578,81
RTS0039579,102
RTS0039580,98
RTS0039581,117
RTS0039582,121
RTS0039583,162
RTS0039584,119
RTS0039585,100
RTS0039586,73
RTS0039587,76
RTS0039588,95
RTS0039589,89
RTS0039590,97
RTS0039591,134
RTS0039592,136
RTS0039593,87
RTS0039594,127
RTS0039595,96
RTS0039596,109
RTS0039597,93
RTS0039598,100
RTS0039599,86
RTS0039600,106
RTS0039601,64
RTS0039602,81
RTS0039603,66
RTS0039604,102
RTS0039605,78
RTS0039606,72
RTS0039607,87
RTS0039608,74
RTS0039609,93
RTS0039610,93
RTS0039611,90
RTS0039612,86
RTS0039613,81
RTS0039614,90
RTS0039615,56
RTS0039616,105
RTS0039617,83
RTS0039619,90
RTS0039620,65
RTS0039621,71
RTS0039622,101
RTS0039623,80
RTS0039624,80
RTS0039625,76
RTS0039626,96
RTS0039627,67
RTS0039628,82
RTS0039629,90
RTS0039630,76
RTS0039631,65
RTS0039632,65
RTS0039633,87
RTS0039634,83
RTS0039635,82
RTS0039636,65
RTS0039637,78
RTS0039638,99
RTS0039639,92
RTS0039640,51
RTS0039641,110
RTS0039642,103
RTS0039643,102
RTS0039644,103
RTS0039645,66
RTS0039646,86
RTS0039647,115
RTS0039648,87
RTS0039649,95
RTS0039650,82
RTS0039651,151
RTS0039652,150
RTS0039653,120
RTS0039654,102
RTS0039655,134
RTS0039656,349
RTS0039657,276
RTS0039658,238
RTS0039659,317
RTS0039660,193
RTS0039661,107
RTS0039662,40
RTS0039663,76
RTS0039664,87
RTS0039665,109
RTS0039666,95
RTS0039667,82
RTS0039668,68
RTS0039669,127
RTS0039670,90
RTS0039671,106
RTS0039672,174
RTS0039673,100
RTS0039674,129
RTS0039675,127
RTS0039676,106
RTS0039677,102
RTS0039678,76
RTS0039679,128
RTS0039680,67
RTS0039681,170
RTS0039682,135
RTS0039683,96
RTS0039684,109
RTS0039685,139
RTS0039686,394
RTS0039687,466
RTS0039688,328
RTS0039689,250
RTS0039690,243
RTS0039691,104
RTS0039692,91
RTS0039693,63
RTS0039694,131
RTS0039695,89
RTS0039696,101
RTS0039697,75
RTS0039698,88
RTS0039699,99
RTS0039700,113
RTS0039701,90
RTS0039702,142
RTS0039703,115
RTS0039704,134
RTS0039705,101
RTS0039706,102
RTS0039707,94
RTS0039708,88
RTS0039709,94
RTS0039710,112
RTS0039711,84
RTS0039712,140
RTS0039713,124
RTS0039714,98
RTS0039715,100
RTS0039716,69
RTS0039717,113
RTS0039718,79
RTS0039719,83
RTS0039720,205
RTS0039721,110
RTS0039722,80
RTS0039723,151
RTS0039724,94
RTS0039725,124
RTS0039726,116
RTS0039727,77
RTS0039728,106
RTS0039729,127
RTS0039730,126
RTS0039731,94
RTS0039732,97
RTS0039733,116
RTS0039734,122
RTS0039735,100
RTS0039736,119
RTS0039737,137
RTS0039738,94
RTS0039739,120
RTS0039740,94
RTS0039741,98
RTS0039742,90
RTS0039743,100
RTS0039744,97
RTS0039745,120
RTS0039746,130
RTS0039747,192
RTS0039749,148
RTS0039750,137
RTS0039751,89
RTS0039752,77
RTS0039753,101
RTS0039754,89
RTS0039755,94
RTS0039756,68
RTS0039757,84
RTS0039758,93
RTS0039759,79
RTS0039760,79
RTS0039761,108
RTS0039762,81
RTS0039763,92
RTS0039764,94
RTS0039765,79
RTS0039766,89
RTS0039767,78
RTS0039768,110
RTS0039769,99
RTS0039770,211
RTS0039771,94
RTS0039772,133
RTS0039773,116
RTS0039774,84
RTS0039775,140
RTS0039776,95
RTS0039777,104
RTS0039778,86
RTS0039779,66
RTS0039780,102
RTS0039781,120
RTS0039782,86
RTS0039783,109
RTS0039784,91
RTS0039785,172
RTS0039786,75
RTS0039787,73
RTS0039788,84
RTS0039789,67
RTS0039790,104
RTS0039791,115
RTS0039792,98
RTS0039793,80
RTS0039794,129
RTS0039795,103
RTS0039796,91
RTS0039797,130
RTS0039798,102
RTS0039799,99
RTS0039800,102
RTS0039801,101
RTS0039802,89
RTS0039803,112
RTS0039804,116
RTS0039805,82
RTS0039806,101
RTS0039807,84
RTS0039808,89
RTS0039809,93
RTS0039810,89
RTS0039811,108
RTS0039812,115
RTS0039813,64
RTS0039814,103
RTS0039815,109
RTS0039816,93
RTS0039817,101
RTS0039818,104
RTS0039819,117
RTS0039820,81
RTS0039821,114
RTS0039822,105
RTS0039823,115
RTS0039824,85
RTS0039825,102
RTS0039826,80
RTS0039827,115
RTS0039828,97
RTS0039829,111
RTS0039830,102
RTS0039831,68
RTS0039832,103
RTS0039833,79
RTS0039834,102
RTS0039835,121
RTS0039836,78
RTS0039838,87
RTS0039839,98
RTS0039840,61
RTS0039841,144
RTS0039842,159
RTS0039843,106
RTS0039844,151
RTS0039845,91
RTS0039846,102
RTS0039847,92
RTS0039848,76
RTS0039849,81
RTS0039850,90
RTS0039851,110
RTS0039852,155
RTS0039853,105
RTS0039854,110
RTS0039855,103
RTS0039856,88
RTS0039857,91
RTS0039858,74
RTS0039859,86
RTS0039860,75
RTS0039861,70
RTS0039862,65
RTS0039863,84
RTS0039864,89
RTS0039865,66
RTS0039866,108
RTS0039867,194
RTS0039868,76
RTS0039869,102
RTS0039870,128
RTS0039871,69
RTS0039872,58
RTS0039873,74
RTS0039874,76
RTS0039875,90
RTS0039876,73
RTS0039877,89
RTS0039878,75
RTS0039879,89
RTS0039880,72
RTS0039881,72
RTS0039882,69
RTS0039883,65
RTS0039884,71
RTS0039885,100
RTS0039886,77
RTS0039887,62
RTS0039888,105
RTS0039890,57
RTS0039891,193
RTS0039892,178
RTS0039893,251
RTS0039894,96
RTS0039895,154
RTS0039896,86
RTS0039897,78
RTS0039898,136
RTS0039899,97
RTS0039900,111
RTS0039901,120
RTS0039902,107
RTS0039903,82
RTS0039904,124
RTS0039905,109
RTS0039906,142
RTS0039907,127
RTS0039908,98
RTS0039909,118
RTS0039910,113
RTS0039911,70
RTS0039912,76
RTS0039913,75
RTS0039914,84
RTS0039915,76
RTS0039916,71
RTS0039917,80
RTS0039918,94
RTS0039919,115
RTS0039920,87
RTS0039921,89
RTS0039922,120
RTS0039923,78
RTS0039924,97
RTS0039925,88
RTS0039926,136
RTS0039927,106
RTS0039928,133
RTS0039929,101
RTS0039930,154
RTS0039931,86
RTS0039932,81
RTS0039933,88
RTS0039934,76
RTS0039935,78
RTS0039936,95
RTS0039937,88
RTS0039938,89
RTS0039939,66
RTS0039940,72
RTS0039941,65
RTS0039942,94
RTS0039943,51
RTS0039944,77
RTS0039945,89
RTS0039946,103
RTS0039947,160
RTS0039948,195
RTS0039949,141
RTS0039950,140
RTS0039951,117
RTS0039952,107
RTS0039953,82
RTS0039954,83
RTS0039955,104
RTS0039956,157
RTS0039957,139
RTS0039958,163
RTS0039959,152
RTS0039960,194
RTS0039961,78
RTS0039962,76
RTS0039963,63
RTS0039964,116
RTS0039965,84
RTS0039966,100
RTS0039967,63
RTS0039968,87
RTS0039969,109
RTS0039970,85
RTS0039971,98
RTS0039972,81
RTS0039973,67
RTS0039974,121
RTS0039975,89
RTS0039976,88
RTS0039977,85
RTS0039978,86
RTS0039979,90
RTS0039980,71
RTS0039981,91
RTS0039982,104
RTS0039983,135
RTS0039984,78
RTS0039985,138
RTS0039986,252
RTS0039987,194
RTS0039988,202
RTS0039989,202
RTS0039990,126
RTS0039991,94
RTS0039992,94
RTS0039993,119
RTS0039994,84
RTS0039995,163
RTS0039996,402
RTS0039997,288
RTS0039998,440
RTS0039999,417
RTS0040000,408
RTS0040001,92
RTS0040002,80
RTS0040003,82
RTS0040004,88
RTS0040005,109
RTS0040006,212
RTS0040007,154
RTS0040008,107
RTS0040009,183
RTS0040010,172
RTS0040011,112
RTS0040012,99
RTS0040013,98
RTS0040014,108
RTS0040015,108
RTS0040016,89
RTS0040017,90
RTS0040018,111
RTS0040019,112
RTS0040020,121
RTS0040021,70
RTS0040022,79
RTS0040023,108
RTS0040024,60
RTS0040025,71
RTS0040026,89
RTS0040027,169
RTS0040028,138
RTS0040029,135
RTS0040030,183
RTS0040031,110
RTS0040032,91
RTS0040033,48
RTS0040034,100
RTS0040035,51
RTS0040036,90
RTS0040037,86
RTS0040038,74
RTS0040039,78
RTS0040040,84
RTS0040041,74
RTS0040042,89
RTS0040043,80
RTS0040044,91
RTS0040045,73
RTS0040046,82
RTS0040047,141
RTS0040048,138
RTS0040049,99
RTS0040050,92
RTS0040051,115
RTS0040052,99
RTS0040053,119
RTS0040054,106
RTS0040055,89
RTS0040056,94
RTS0040057,80
RTS0040058,78
RTS0040059,89
RTS0040060,94
RTS0040061,79
RTS0040062,99
RTS0040063,85
RTS0040064,112
RTS0040065,85
RTS0040066,114
RTS0040067,104
RTS0040068,104
RTS0040069,77
RTS0040070,85
RTS0040071,94
RTS0040072,98
RTS0040073,103
RTS0040074,118
RTS0040075,93
RTS0040076,135
RTS0040077,221
RTS0040078,121
RTS0040079,139
RTS0040080,152
RTS0040081,93
RTS0040082,80
RTS0040083,63
RTS0040084,81
RTS0040085,82
RTS0040086,72
RTS0040087,81
RTS0040088,85
RTS0040089,72
RTS0040090,79
RTS0040091,94
RTS0040092,78
RTS0040093,110
RTS0040094,85
RTS0040095,80
RTS0040096,120
RTS0040097,104
RTS0040098,78
RTS0040099,101
RTS0040100,82
RTS0040101,82
RTS0040102,74
RTS0040103,61
RTS0040104,81
RTS0040105,62
RTS0040106,127
RTS0040107,102
RTS0040108,109
RTS0040109,89
RTS0040110,129
RTS0040111,67
RTS0040112,98
RTS0040113,65
RTS0040114,67
RTS0040115,129
RTS0040116,305
RTS0040117,204
RTS0040118,128
RTS0040119,209
RTS0040120,272
RTS0040121,94
RTS0040122,91
RTS0040123,104
RTS0040124,93
RTS0040125,88
RTS0040126,88
RTS0040127,122
RTS0040128,66
RTS0040129,101
RTS0040130,130
RTS0040131,120
RTS0040132,95
RTS0040133,83
RTS0040134,80
RTS0040135,96
RTS0040136,71
RTS0040137,53
RTS0040138,75
RTS0040139,85
RTS0040140,85
RTS0040141,83
RTS0040142,110
RTS0040143,105
RTS0040144,89
RTS0040145,95
RTS0040146,79
RTS0040147,124
RTS0040148,73
RTS0040149,93
RTS0040150,92
RTS0040151,78
RTS0040152,81
RTS0040153,96
RTS0040154,96
RTS0040155,95
RTS0040156,97
RTS0040157,120
RTS0040158,87
RTS0040159,129
RTS0040160,108
RTS0040161,111
RTS0040162,66
RTS0040163,92
RTS0040164,76
RTS0040165,97
RTS0040166,54
RTS0040167,125
RTS0040168,94
RTS0040169,155
RTS0040170,114
RTS0040171,33
RTS0040172,78
RTS0040173,84
RTS0040174,57
RTS0040175,77
RTS0040176,74
RTS0040177,84
RTS0040178,88
RTS0040179,52
RTS0040180,109
RTS0040181,78
RTS0040182,99
RTS0040183,83
RTS0040184,85
RTS0040185,62
RTS0040186,101
RTS0040187,80
RTS0040188,40
RTS0040189,85
RTS0040190,77
RTS0040191,86
RTS0040192,62
RTS0040193,76
RTS0040194,83
RTS0040195,100
RTS0040196,97
RTS0040197,54
RTS0040198,58
RTS0040199,111
RTS0040200,76
RTS0040201,147
RTS0040202,119
RTS0040203,119
RTS0040204,104
RTS0040205,98
RTS0040206,103
RTS0040207,67
RTS0040208,118
RTS0040209,139
RTS0040210,140
RTS0040211,96
RTS0040212,79
RTS0040213,83
RTS0040214,98
RTS0040215,128
RTS0040216,103
RTS0040217,92
RTS0040218,77
RTS0040219,75
RTS0040220,68
RTS0040221,81
RTS0040222,81
RTS0040223,78
RTS0040224,60
RTS0040225,87
RTS0040226,93
RTS0040227,45
RTS0040228,76
RTS0040229,69
RTS0040230,113
RTS0040231,53
RTS0040232,90
RTS0040233,77
RTS0040234,94
RTS0040235,75
RTS0040236,73
RTS0040237,92
RTS0040238,73
RTS0040239,103
RTS0040240,88
RTS0040241,66
RTS0040242,92
RTS0040243,112
RTS0040244,111
RTS0040245,101
RTS0040246,86
RTS0040247,101
RTS0040248,82
RTS0040249,106
RTS0040250,98
RTS0040251,117
RTS0040252,76
RTS0040253,68
RTS0040254,77
RTS0040255,95
RTS0040256,64
RTS0040257,73
RTS0040258,83
RTS0040259,80
RTS0040260,101
RTS0040261,70
RTS0040262,85
RTS0040263,96
RTS0040264,108
RTS0040265,102
RTS0040266,78
RTS0040267,78
RTS0040268,62
RTS0040269,61
RTS0040270,101
RTS0040271,127
RTS0040272,121
RTS0040273,104
RTS0040274,117
RTS0040275,127
RTS0040276,90
RTS0040277,110
RTS0040278,227
RTS0040279,184
RTS0040280,109
RTS0040281,78
RTS0040282,60
RTS0040283,92
RTS0040284,82
RTS0040285,102
RTS0040286,105
RTS0040287,92
RTS0040288,95
RTS0040289,68
RTS0040290,105
RTS0040291,67
RTS0040292,71
RTS0040293,64
RTS0040294,78
RTS0040295,93
RTS0040296,72
RTS0040297,80
RTS0040298,100
RTS0040299,79
RTS0040300,70
RTS0040301,80
RTS0040302,62
RTS0040303,50
RTS0040304,79
RTS0040305,91
RTS0040306,80
RTS0040307,79
RTS0040308,83
RTS0040309,70
RTS0040310,81
RTS0040311,81
RTS0040312,112
RTS0040313,78
RTS0040314,94
RTS0040315,98
RTS0040316,83
RTS0040317,93
RTS0040318,66
RTS0040319,104
RTS0040320,100
RTS0040321,87
RTS0040322,84
RTS0040323,91
RTS0040324,90
RTS0040325,71
RTS0040326,101
RTS0040327,102
RTS0040328,138
RTS0040329,126
RTS0040330,126
RTS0040331,98
RTS0040332,92
RTS0040333,72
RTS0040334,78
RTS0040335,70
RTS0040336,72
RTS0040337,130
RTS0040338,41
RTS0040339,91
RTS0040340,79
RTS0040341,122
RTS0040342,77
RTS0040343,76
RTS0040344,116
RTS0040345,129
RTS0040346,89
RTS0040347,100
RTS0040348,86
RTS0040349,117
RTS0040350,92
RTS0040351,118
RTS0040352,108
RTS0040353,136
RTS0040354,95
RTS0040355,80
RTS0040356,124
RTS0040357,178
RTS0040358,108
RTS0040359,137
RTS0040360,177
RTS0040361,169
RTS0040363,68
RTS0040364,118
RTS0040365,138
RTS0040366,101
RTS0040367,129
RTS0040368,169
RTS0040369,110
RTS0040370,129
RTS0040371,91
RTS0040372,105
RTS0040373,97
RTS0040374,68
RTS0040375,62
RTS0040376,140
RTS0040377,125
RTS0040378,137
RTS0040379,130
RTS0040380,86
RTS0040381,83
RTS0040382,85
RTS0040383,66
RTS0040384,65
RTS0040385,73
RTS0040386,104
RTS0040387,79
RTS0040388,106
RTS0040389,93
RTS0040390,119
RTS0040391,128
RTS0040392,124
RTS0040393,108
RTS0040394,104
RTS0040395,98
RTS0040396,148
RTS0040397,123
RTS0040398,127
RTS0040399,153
RTS0040400,126
RTS0040401,210
RTS0040402,212
RTS0040403,192
RTS0040404,232
RTS0040405,88
RTS0040406,106
RTS0040407,114
RTS0040408,138
RTS0040409,91
RTS0040410,121
RTS0040411,90
RTS0040412,70
RTS0040413,124
RTS0040414,112
RTS0040415,87
RTS0040416,381
RTS0040417,137
RTS0040418,135
RTS0040419,424
RTS0040420,385
RTS0040421,87
RTS0040422,134
RTS0040423,119
RTS0040424,109
RTS0040425,77
RTS0040426,61
RTS0040428,107
RTS0040429,99
RTS0040430,86
RTS0040431,93
RTS0040432,60
RTS0040433,93
RTS0040434,85
RTS0040435,105
RTS0040436,325
RTS0040437,398
RTS0040438,815
RTS0040439,756
RTS0040440,694
RTS0040441,217
RTS0040442,148
RTS0040443,140
RTS0040444,164
RTS0040445,144
RTS0040446,85
RTS0040447,107
RTS0040448,92
RTS0040449,119
RTS0040450,76
RTS0040451,243
RTS0040452,237
RTS0040453,206
RTS0040454,157
RTS0040455,374
RTS0040456,134
RTS0040457,72
RTS0040458,75
RTS0040459,94
RTS0040460,92
RTS0040461,86
RTS0040462,90
RTS0040463,103
RTS0040464,96
RTS0040465,69
RTS0040466,95
RTS0040467,86
RTS0040468,99
RTS0040469,83
RTS0040470,83
RTS0040471,111
RTS0040472,85
RTS0040473,71
RTS0040474,75
RTS0040475,65
RTS0040476,71
RTS0040477,95
RTS0040478,85
RTS0040479,73
RTS0040480,90
RTS0040481,122
RTS0040482,131
RTS0040483,93
RTS0040484,125
RTS0040485,143
RTS0040486,99
RTS0040487,50
RTS0040488,77
RTS0040489,82
RTS0040490,98
RTS0040491,74
RTS0040492,112
RTS0040493,86
RTS0040494,101
RTS0040495,104
RTS0040496,115
RTS0040497,107
RTS0040498,110
RTS0040499,90
RTS0040500,125
RTS0040501,125
RTS0040502,84
RTS0040503,101
RTS0040504,92
RTS0040505,47
RTS0040506,79
RTS0040507,76
RTS0040508,84
RTS0040509,73
RTS0040510,63
RTS0040511,81
RTS0040512,87
RTS0040513,80
RTS0040514,59
RTS0040515,99
RTS0040516,200
RTS0040517,154
RTS0040518,171
RTS0040519,195
RTS0040520,105
RTS0040521,70
RTS0040522,60
RTS0040523,59
RTS0040524,46
RTS0040525,63
RTS0040526,102
RTS0040527,67
RTS0040528,88
RTS0040529,93
RTS0040530,89
RTS0040531,84
RTS0040532,110
RTS0040533,51
RTS0040534,60
RTS0040535,94
RTS0040536,97
RTS0040537,174
RTS0040538,130
RTS0040539,129
RTS0040540,118
RTS0040541,58
RTS0040542,70
RTS0040543,98
RTS0040544,103
RTS0040545,77
RTS0040546,74
RTS0040547,63
RTS0040548,101
RTS0040549,76
RTS0040550,66
RTS0040551,73
RTS0040552,68
RTS0040553,105
RTS0040554,64
RTS0040555,82
RTS0040556,73
RTS0040557,56
RTS0040558,77
RTS0040559,69
RTS0040560,83
RTS0040561,77
RTS0040562,70
RTS0040563,73
RTS0040564,92
RTS0040565,73
RTS0040566,79
RTS0040567,91
RTS0040568,88
RTS0040569,104
RTS0040570,69
RTS0040571,110
RTS0040572,81
RTS0040573,111
RTS0040574,120
RTS0040575,73
RTS0040576,110
RTS0040577,110
RTS0040578,84
RTS0040579,79
RTS0040580,104
RTS0040581,82
RTS0040582,118
RTS0040583,83
RTS0040584,87
RTS0040585,86
RTS0040586,91
RTS0040587,56
RTS0040588,101
RTS0040589,56
RTS0040590,97
RTS0040591,108
RTS0040592,81
RTS0040593,45
RTS0040594,66
RTS0040595,101
RTS0040596,114
RTS0040597,124
RTS0040598,82
RTS0040599,90
RTS0040600,91
RTS0040601,76
RTS0040602,82
RTS0040603,91
RTS0040604,117
RTS0040605,87
RTS0040606,150
RTS0040607,176
RTS0040608,151
RTS0040609,115
RTS0040610,193
RTS0040611,103
RTS0040612,95
RTS0040613,108
RTS0040614,99
RTS0040615,89
RTS0040616,72
RTS0040617,91
RTS0040618,67
RTS0040619,96
RTS0040620,95
RTS0040621,85
RTS0040622,86
RTS0040623,97
RTS0040624,93
RTS0040625,86
RTS0040626,63
RTS0040627,77
RTS0040628,89
RTS0040629,70
RTS0040630,89
RTS0040631,128
RTS0040632,87
RTS0040633,98
RTS0040634,137
RTS0040635,101
RTS0040636,127
RTS0040637,88
RTS0040638,55
RTS0040639,79
RTS0040640,71
RTS0040641,160
RTS0040642,241
RTS0040643,188
RTS0040644,209
RTS0040645,258
RTS0040646,92
RTS0040647,63
RTS0040648,110
RTS0040649,119
RTS0040650,67
RTS0040651,123
RTS0040652,82
RTS0040653,98
RTS0040654,94
RTS0040655,106
RTS0040656,91
RTS0040657,103
RTS0040658,76
RTS0040659,97
RTS0040660,67
RTS0040661,58
RTS0040662,63
RTS0040663,62
RTS0040664,54
RTS0040665,79
RTS0040666,100
RTS0040667,68
RTS0040668,51
RTS0040669,71
RTS0040670,52
RTS0040671,65
RTS0040672,84
RTS0040673,107
RTS0040674,88
RTS0040675,82
RTS0040676,129
RTS0040677,113
RTS0040678,214
RTS0040679,142
RTS0040680,267
RTS0040681,146
RTS0040682,145
RTS0040683,234
RTS0040684,276
RTS0040685,129
RTS0040686,72
RTS0040687,106
RTS0040688,59
RTS0040689,55
RTS0040690,72
RTS0040691,104
RTS0040692,58
RTS0040693,94
RTS0040694,95
RTS0040695,107
RTS0040696,81
RTS0040697,74
RTS0040698,73
RTS0040699,76
RTS0040700,87
RTS0040701,104
RTS0040702,237
RTS0040703,188
RTS0040704,188
RTS0040705,250
RTS0040706,111
RTS0040707,88
RTS0040708,52
RTS0040709,80
RTS0040710,118
RTS0040711,62
RTS0040712,58
RTS0040713,117
RTS0040714,86
RTS0040715,100
RTS0040716,83
RTS0040717,62
RTS0040718,77
RTS0040719,87
RTS0040720,112
RTS0040721,60
RTS0040722,57
RTS0040723,82
RTS0040724,86
RTS0040725,63
RTS0040726,107
RTS0040727,163
RTS0040728,135
RTS0040729,115
RTS0040730,106
RTS0040731,142
RTS0040732,88
RTS0040733,69
RTS0040734,94
RTS0040735,79
RTS0040736,321
RTS0040737,239
RTS0040738,205
RTS0040739,243
RTS0040740,270
RTS0040741,140
RTS0040742,117
RTS0040743,159
RTS0040744,117
RTS0040745,132
RTS0040746,156
RTS0040747,125
RTS0040748,101
RTS0040749,127
RTS0040750,154
RTS0040751,82
RTS0040752,100
RTS0040753,77
RTS0040754,72
RTS0040755,54
RTS0040756,92
RTS0040757,91
RTS0040758,104
RTS0040759,118
RTS0040760,133
RTS0040761,108
RTS0040762,91
RTS0040763,91
RTS0040764,115
RTS0040765,154
RTS0040766,93
RTS0040767,110
RTS0040768,94
RTS0040769,115
RTS0040770,99
RTS0040771,81
RTS0040772,67
RTS0040773,83
RTS0040774,107
RTS0040775,92
RTS0040776,67
RTS0040777,100
RTS0040778,72
RTS0040779,89
RTS0040780,76
RTS0040781,106
RTS0040782,149
RTS0040783,96
RTS0040784,110
RTS0040785,91
RTS0040786,72
RTS0040787,79
RTS0040788,73
RTS0040789,92
RTS0040790,70
RTS0040791,70
RTS0040792,91
RTS0040793,81
RTS0040794,72
RTS0040795,83
RTS0040796,144
RTS0040797,92
RTS0040798,88
RTS0040799,77
RTS0040800,78
RTS0040801,127
RTS0040802,125
RTS0040803,129
RTS0040804,88
RTS0040805,105
RTS0040806,66
RTS0040807,84
RTS0040808,91
RTS0040809,78
RTS0040810,77
RTS0040811,107
RTS0040812,78
RTS0040813,87
RTS0040814,94
RTS0040815,109
RTS0040816,146
RTS0040817,98
RTS0040818,155
RTS0040819,122
RTS0040820,165
RTS0040821,99
RTS0040822,130
RTS0040823,80
RTS0040824,95
RTS0040825,106
RTS0040826,194
RTS0040827,127
RTS0040828,131
RTS0040830,190
RTS0040831,87
RTS0040832,86
RTS0040833,90
RTS0040834,60
RTS0040836,559
RTS0040837,241
RTS0040838,490
RTS0040839,330
RTS0040840,200
RTS0040841,111
RTS0040842,153
RTS0040843,161
RTS0040844,169
RTS0040845,132
RTS0040846,135
RTS0040847,125
RTS0040848,108
RTS0040849,87
RTS0040850,134
RTS0040851,115
RTS0040852,80
RTS0040853,131
RTS0040854,138
RTS0040855,116
RTS0040856,94
RTS0040857,94
RTS0040858,93
RTS0040859,76
RTS0040860,76
RTS0040861,159
RTS0040862,131
RTS0040863,91
RTS0040864,107
RTS0040865,98
RTS0040866,107
RTS0040867,74
RTS0040868,79
RTS0040869,81
RTS0040870,75
RTS0040871,113
RTS0040872,148
RTS0040873,110
RTS0040874,207
RTS0040875,142
RTS0040876,79
RTS0040877,79
RTS0040878,96
RTS0040879,72
RTS0040880,108
RTS0040881,96
RTS0040882,90
RTS0040883,70
RTS0040884,96
RTS0040885,76
RTS0040886,136
RTS0040887,157
RTS0040888,185
RTS0040889,196
RTS0040890,134
RTS0040891,65
RTS0040892,98
RTS0040893,65
RTS0040894,70
RTS0040895,73
RTS0040896,59
RTS0040897,81
RTS0040898,65
RTS0040899,60
RTS0040900,81
RTS0040901,119
RTS0040902,99
RTS0040903,63
RTS0040904,141
RTS0040905,117
RTS0040906,84
RTS0040907,97
RTS0040908,112
RTS0040909,112
RTS0040910,91
RTS0040911,123
RTS0040912,103
RTS0040913,93
RTS0040914,84
RTS0040915,87
RTS0040916,81
RTS0040917,80
RTS0040918,95
RTS0040919,62
RTS0040920,65
RTS0040921,116
RTS0040922,91
RTS0040923,151
RTS0040924,110
RTS0040925,124
RTS0040926,71
RTS0040927,69
RTS0040928,61
RTS0040929,71
RTS0040930,76
RTS0040931,97
RTS0040932,87
RTS0040933,64
RTS0040934,89
RTS0040935,95
RTS0040936,85
RTS0040937,108
RTS0040938,100
RTS0040939,84
RTS0040940,86
RTS0040941,84
RTS0040942,96
RTS0040943,64
RTS0040944,140
RTS0040945,77
RTS0040946,171
RTS0040947,190
RTS0040948,195
RTS0040949,109
RTS0040950,157
RTS0040951,92
RTS0040952,78
RTS0040953,65
RTS0040954,74
RTS0040955,97
RTS0040956,111
RTS0040957,66
RTS0040958,81
RTS0040959,111
RTS0040960,98
RTS0040961,82
RTS0040962,64
RTS0040963,88
RTS0040964,105
RTS0040965,61
RTS0040966,112
RTS0040967,102
RTS0040968,92
RTS0040969,80
RTS0040970,109
RTS0040971,98
RTS0040972,90
RTS0040973,84
RTS0040974,103
RTS0040975,63
RTS0040976,109
RTS0040977,97
RTS0040978,62
RTS0040979,111
RTS0040980,104
RTS0040981,92
RTS0040982,142
RTS0040983,119
RTS0040984,94
RTS0040985,100
RTS0040986,593
RTS0040987,748
RTS0040988,208
RTS0040989,287
RTS0040990,159
RTS0040991,136
RTS0040992,92
RTS0040993,89
RTS0040994,130
RTS0040995,91
RTS0040996,89
RTS0040997,111
RTS0040998,108
RTS0040999,96
RTS0041000,95
RTS0041001,95
RTS0041002,144
RTS0041003,150
RTS0041004,124
RTS0041005,110
RTS0041006,123
RTS0041007,85
RTS0041008,93
RTS0041009,107
RTS0041010,74
RTS0041011,49
RTS0041012,70
RTS0041013,73
RTS0041014,76
RTS0041015,84
RTS0041016,84
RTS0041017,65
RTS0041018,104
RTS0041019,104
RTS0041020,84
RTS0041021,93
RTS0041022,126
RTS0041023,184
RTS0041024,124
RTS0041025,179
RTS0041026,76
RTS0041027,87
RTS0041028,107
RTS0041029,83
RTS0041030,78
RTS0041031,88
RTS0041032,123
RTS0041033,85
RTS0041034,105
RTS0041035,103
RTS0041036,110
RTS0041037,69
RTS0041038,104
RTS0041039,60
RTS0041040,109
RTS0041041,120
RTS0041042,133
RTS0041043,133
RTS0041044,120
RTS0041045,90
RTS0041046,582
RTS0041047,745
RTS0041048,279
RTS0041049,964
RTS0041050,1125
RTS0041051,110
RTS0041052,70
RTS0041053,99
RTS0041054,96
RTS0041055,98
RTS0041056,99
RTS0041057,93
RTS0041058,114
RTS0041059,68
RTS0041060,98
RTS0041061,158
RTS0041062,164
RTS0041063,181
RTS0041064,173
RTS0041066,117
RTS0041067,101
RTS0041068,135
RTS0041069,117
RTS0041070,146
RTS0041071,97
RTS0041072,106
RTS0041073,83
RTS0041074,57
RTS0041075,110
RTS0041076,104
RTS0041077,100
RTS0041078,111
RTS0041079,82
RTS0041080,107
RTS0041081,215
RTS0041082,191
RTS0041083,202
RTS0041084,152
RTS0041085,124
RTS0041086,167
RTS0041087,189
RTS0041088,145
RTS0041089,118
RTS0041090,136
RTS0041091,94
RTS0041092,91
RTS0041093,100
RTS0041094,97
RTS0041095,82
RTS0041096,73
RTS0041097,59
RTS0041098,83
RTS0041099,85
RTS0041100,61
RTS0041101,93
RTS0041102,135
RTS0041103,104
RTS0041104,134
RTS0041105,150
RTS0041106,278
RTS0041107,412
RTS0041108,384
RTS0041109,319
RTS0041110,183
RTS0041111,85
RTS0041112,126
RTS0041113,123
RTS0041114,112
RTS0041115,134
RTS0041116,92
RTS0041117,102
RTS0041118,97
RTS0041119,89
RTS0041120,97
RTS0041121,126
RTS0041122,102
RTS0041123,131
RTS0041124,50
RTS0041125,92
RTS0041126,127
RTS0041127,130
RTS0041128,144
RTS0041129,77
RTS0041130,95
RTS0041131,250
RTS0041132,290
RTS0041133,272
RTS0041134,294
RTS0041135,348
RTS0041136,129
RTS0041137,94
RTS0041138,134
RTS0041139,108
RTS0041140,83
RTS0041141,116
RTS0041142,119
RTS0041143,61
RTS0041144,73
RTS0041145,92
RTS0041146,50
RTS0041147,95
RTS0041148,88
RTS0041149,106
RTS0041150,70
RTS0041151,111
RTS0041152,82
RTS0041153,85
RTS0041154,125
RTS0041155,111
RTS0041156,143
RTS0041157,106
RTS0041158,109
RTS0041159,109
RTS0041160,97
RTS0041161,114
RTS0041162,68
RTS0041163,94
RTS0041164,84
RTS0041165,83
RTS0041166,80
RTS0041167,122
RTS0041168,110
RTS0041169,106
RTS0041170,111
RTS0041171,106
RTS0041172,114
RTS0041173,85
RTS0041174,119
RTS0041175,126
RTS0041176,99
RTS0041177,110
RTS0041178,169
RTS0041179,91
RTS0041180,75
RTS0041181,105
RTS0041182,79
RTS0041183,73
RTS0041184,78
RTS0041185,83
RTS0041186,84
RTS0041187,98
RTS0041188,93
RTS0041189,118
RTS0041190,125
RTS0041191,107
RTS0041192,116
RTS0041193,111
RTS0041194,85
RTS0041195,114
RTS0041196,122
RTS0041197,106
RTS0041198,104
RTS0041199,78
RTS0041200,96
RTS0041201,70
RTS0041202,95
RTS0041203,94
RTS0041204,93
RTS0041205,86
RTS0041206,102
RTS0041207,169
RTS0041208,147
RTS0041209,179
RTS0041210,81
RTS0041211,257
RTS0041212,310
RTS0041213,344
RTS0041214,325
RTS0041215,247
RTS0041216,131
RTS0041217,146
RTS0041218,94
RTS0041219,129
RTS0041220,97
RTS0041221,125
RTS0041222,55
RTS0041223,72
RTS0041224,79
RTS0041225,102
RTS0041226,86
RTS0041227,97
RTS0041228,71
RTS0041229,105
RTS0041230,95
RTS0041231,157
RTS0041232,169
RTS0041233,170
RTS0041234,223
RTS0041235,133
RTS0041236,87
RTS0041237,67
RTS0041238,62
RTS0041239,77
RTS0041240,133
RTS0041241,115
RTS0041242,97
RTS0041243,83
RTS0041244,86
RTS0041246,80
RTS0041247,114
RTS0041248,84
RTS0041249,82
RTS0041250,118
RTS0041251,99
RTS0041252,116
RTS0041253,99
RTS0041254,96
RTS0041255,128
RTS0041256,73
RTS0041257,110
RTS0041258,71
RTS0041259,78
RTS0041260,126
RTS0041261,125
RTS0041262,88
RTS0041263,96
RTS0041265,139
RTS0041266,123
RTS0041267,83
RTS0041268,95
RTS0041269,119
RTS0041270,87
RTS0041271,117
RTS0041272,109
RTS0041273,78
RTS0041274,83
RTS0041275,104
RTS0041276,112
RTS0041277,76
RTS0041278,94
RTS0041279,99
RTS0041280,87
RTS0041281,101
RTS0041282,88
RTS0041283,109
RTS0041284,92
RTS0041285,70
RTS0041286,93
RTS0041287,78
RTS0041288,98
RTS0041289,104
RTS0041290,101
RTS0041291,102
RTS0041292,98
RTS0041293,65
RTS0041294,60
RTS0041295,105
RTS0041296,114
RTS0041297,88
RTS0041298,87
RTS0041299,98
RTS0041300,89
RTS0041301,97
RTS0041302,97
RTS0041303,115
RTS0041304,106
RTS0041305,105
RTS0041306,86
RTS0041307,83
RTS0041308,90
RTS0041309,93
RTS0041310,118
RTS0041311,79
RTS0041312,87
RTS0041313,79
RTS0041314,92
RTS0041315,93
RTS0041316,144
RTS0041317,147
RTS0041318,204
RTS0041319,117
RTS0041320,136
RTS0041321,115
RTS0041322,78
RTS0041323,73
RTS0041324,78
RTS0041325,103
RTS0041326,81
RTS0041327,83
RTS0041328,108
RTS0041329,76
RTS0041330,97
RTS0041331,81
RTS0041332,76
RTS0041333,107
RTS0041334,67
RTS0041335,77
RTS0041346,214
RTS0041347,129
RTS0041348,221
RTS0041349,206
RTS0041350,280
RTS0041351,106
RTS0041352,90
RTS0041353,103
RTS0041354,93
RTS0041355,91
RTS0041356,77
RTS0041357,65
RTS0041358,87
RTS0041359,87
RTS0041360,86
RTS0041361,106
RTS0041362,107
RTS0041363,104
RTS0041364,102
RTS0041365,114
RTS0041366,95
RTS0041367,86
RTS0041368,106
RTS0041369,71
RTS0041370,84
RTS0041371,88
RTS0041372,103
RTS0041373,88
RTS0041374,77
RTS0041375,94
RTS0041376,184
RTS0041377,61
RTS0041378,65
RTS0041379,47
RTS0041380,70
RTS0041381,108
RTS0041382,103
RTS0041383,82
RTS0041384,98
RTS0041385,112
RTS0041386,75
RTS0041387,74
RTS0041388,94
RTS0041389,63
RTS0041390,77
RTS0041391,83
RTS0041392,80
RTS0041393,61
RTS0041394,66
RTS0041395,52
RTS0041396,85
RTS0041397,74
RTS0041398,91
RTS0041399,88
RTS0041400,96
RTS0041401,111
RTS0041402,120
RTS0041403,72
RTS0041404,74
RTS0041405,107
RTS0041406,102
RTS0041407,107
RTS0041408,80
RTS0041409,86
RTS0041410,90
RTS0041411,85
RTS0041412,96
RTS0041413,81
RTS0041414,90
RTS0041415,88
RTS0041416,58
RTS0041417,82
RTS0041418,110
RTS0041419,111
RTS0041420,92
RTS0041421,75
RTS0041422,84
RTS0041423,78
RTS0041424,93
RTS0041425,91
RTS0041426,112
RTS0041427,79
RTS0041428,93
RTS0041429,100
RTS0041430,84
RTS0041431,112
RTS0041432,70
RTS0041433,81
RTS0041434,95
RTS0041435,82
RTS0041436,91
RTS0041437,63
RTS0041438,73
RTS0041439,102
RTS0041440,76
RTS0041441,89
RTS0041442,66
RTS0041443,123
RTS0041444,100
RTS0041445,71
RTS0041446,77
RTS0041447,97
RTS0041448,82
RTS0041449,85
RTS0041450,77
RTS0041451,96
RTS0041452,95
RTS0041453,109
RTS0041454,82
RTS0041455,73
RTS0041456,92
RTS0041457,106
RTS0041458,79
RTS0041459,109
RTS0041460,68
RTS0041461,73
RTS0041462,91
RTS0041463,74
RTS0041464,71
RTS0041465,71
RTS0041466,94
RTS0041467,133
RTS0041468,162
RTS0041469,137
RTS0041470,157
RTS0041471,110
RTS0041472,89
RTS0041473,98
RTS0041474,80
RTS0041475,102
RTS0041476,93
RTS0041477,82
RTS0041478,74
RTS0041479,77
RTS0041480,81
RTS0041481,117
RTS0041482,107
RTS0041483,83
RTS0041484,135
RTS0041485,123
RTS0041486,83
RTS0041487,114
RTS0041488,90
RTS0041489,93
RTS0041490,81
RTS0041491,132
RTS0041492,70
RTS0041493,61
RTS0041494,72
RTS0041495,68
RTS0041496,315
RTS0041497,280
RTS0041498,304
RTS0041499,385
RTS0041500,275
RTS0041501,150
RTS0041502,99
RTS0041503,95
RTS0041504,127
RTS0041505,106
RTS0041506,98
RTS0041507,81
RTS0041508,75
RTS0041509,87
RTS0041510,77
RTS0041511,78
RTS0041512,115
RTS0041513,93
RTS0041514,72
RTS0041515,86
RTS0041516,83
RTS0041517,91
RTS0041518,87
RTS0041519,86
RTS0041520,81
RTS0041521,75
RTS0041522,76
RTS0041523,79
RTS0041524,87
RTS0041525,84
RTS0041526,322
RTS0041527,1015
RTS0041528,996
RTS0041529,158
RTS0041530,663
RTS0041531,88
RTS0041532,83
RTS0041533,67
RTS0041534,80
RTS0041535,67
RTS0041536,78
RTS0041537,85
RTS0041538,80
RTS0041540,88
RTS0041541,61
RTS0041542,93
RTS0041543,57
RTS0041544,86
RTS0041545,77
RTS0041546,62
RTS0041547,91
RTS0041548,115
RTS0041549,97
RTS0041550,96
RTS0041551,107
RTS0041552,84
RTS0041553,95
RTS0041554,86
RTS0041555,84
RTS0041556,80
RTS0041557,60
RTS0041558,73
RTS0041559,81
RTS0041560,66
RTS0041561,85
RTS0041562,113
RTS0041563,133
RTS0041564,129
RTS0041565,116
RTS0041566,102
RTS0041567,131
RTS0041568,144
RTS0041569,87
RTS0041570,113
RTS0041571,71
RTS0041572,60
RTS0041573,68
RTS0041574,85
RTS0041575,75
RTS0041576,58
RTS0041577,73
RTS0041578,86
RTS0041579,77
RTS0041580,98
RTS0041581,120
RTS0041582,152
RTS0041583,121
RTS0041584,93
RTS0041585,121
RTS0041586,98
RTS0041587,175
RTS0041588,94
RTS0041589,136
RTS0041590,101
RTS0041591,67
RTS0041592,88
RTS0041593,81
RTS0041594,101
RTS0041595,73
RTS0041596,70
RTS0041597,70
RTS0041598,122
RTS0041599,54
RTS0041600,80
RTS0041601,81
RTS0041602,101
RTS0041603,111
RTS0041604,105
RTS0041605,108
RTS0041606,59
RTS0041607,66
RTS0041608,72
RTS0041609,110
RTS0041610,94
RTS0041611,93
RTS0041612,108
RTS0041613,81
RTS0041614,74
RTS0041615,124
RTS0041616,94
RTS0041617,121
RTS0041618,80
RTS0041619,83
RTS0041620,128
RTS0041621,129
RTS0041622,65
RTS0041623,108
RTS0041624,119
RTS0041625,89
RTS0041626,120
RTS0041627,121
RTS0041628,79
RTS0041629,146
RTS0041630,86
RTS0041631,92
RTS0041632,99
RTS0041633,122
RTS0041634,123
RTS0041635,100
RTS0041636,356
RTS0041637,516
RTS0041638,540
RTS0041639,302
RTS0041640,449
RTS0041641,97
RTS0041642,89
RTS0041643,105
RTS0041644,112
RTS0041645,98
RTS0041646,97
RTS0041647,136
RTS0041648,107
RTS0041649,119
RTS0041650,98
RTS0041651,80
RTS0041652,84
RTS0041653,98
RTS0041654,93
RTS0041655,108
RTS0041656,87
RTS0041657,119
RTS0041658,129
RTS0041659,106
RTS0041660,84
RTS0041661,199
RTS0041662,176
RTS0041663,92
RTS0041664,80
RTS0041665,91
RTS0041666,126
RTS0041667,91
RTS0041668,91
RTS0041669,82
RTS0041670,100
RTS0041671,109
RTS0041672,96
RTS0041673,70
RTS0041674,69
RTS0041675,85
RTS0041676,118
RTS0041677,99
RTS0041678,90
RTS0041679,147
RTS0041680,110
RTS0041681,90
RTS0041682,90
RTS0041683,100
RTS0041684,90
RTS0041685,109
RTS0041686,91
RTS0041687,47
RTS0041688,111
RTS0041689,61
RTS0041690,118
RTS0041691,188
RTS0041692,81
RTS0041693,99
RTS0041694,94
RTS0041695,111
RTS0041696,91
RTS0041697,81
RTS0041698,63
RTS0041699,78
RTS0041700,62
RTS0041701,86
RTS0041702,67
RTS0041703,82
RTS0041704,106
RTS0041705,106
RTS0041706,90
RTS0041707,120
RTS0041708,114
RTS0041709,111
RTS0041710,112
RTS0041711,68
RTS0041712,81
RTS0041713,100
RTS0041714,94
RTS0041715,78
RTS0041716,416
RTS0041717,354
RTS0041718,420
RTS0041719,358
RTS0041720,381
RTS0041721,114
RTS0041722,87
RTS0041723,98
RTS0041724,107
RTS0041725,119
RTS0041726,69
RTS0041727,72
RTS0041728,93
RTS0041729,82
RTS0041730,97
RTS0041731,83
RTS0041732,79
RTS0041733,89
RTS0041734,65
RTS0041735,129
RTS0041736,106
RTS0041737,88
RTS0041738,105
RTS0041739,129
RTS0041740,96
RTS0041741,94
RTS0041742,103
RTS0041743,115
RTS0041744,79
RTS0041745,71
RTS0041746,129
RTS0041747,142
RTS0041748,101
RTS0041749,110
RTS0041750,94
RTS0041751,77
RTS0041752,61
RTS0041753,100
RTS0041754,98
RTS0041755,93
RTS0041756,124
RTS0041757,112
RTS0041758,127
RTS0041759,137
RTS0041760,71
RTS0041761,71
RTS0041762,77
RTS0041763,106
RTS0041764,78
RTS0041765,89
RTS0041766,77
RTS0041767,81
RTS0041768,69
RTS0041769,94
RTS0041770,114
RTS0041771,85
RTS0041772,104
RTS0041773,46
RTS0041774,104
RTS0041775,83
RTS0041776,101
RTS0041777,96
RTS0041778,87
RTS0041779,110
RTS0041780,95
RTS0041781,72
RTS0041782,97
RTS0041783,68
RTS0041784,109
RTS0041785,89
RTS0041786,91
RTS0041787,132
RTS0041788,77
RTS0041789,81
RTS0041790,126
RTS0041791,92
RTS0041793,92
RTS0041794,74
RTS0041795,72
RTS0041796,90
RTS0041797,108
RTS0041798,85
RTS0041799,104
RTS0041800,68
RTS0041801,71
RTS0041802,87
RTS0041803,72
RTS0041804,79
RTS0041805,75
RTS0041806,84
RTS0041807,71
RTS0041808,71
RTS0041809,112
RTS0041810,121
RTS0041811,116
RTS0041812,114
RTS0041813,103
RTS0041814,83
RTS0041815,97
RTS0041816,101
RTS0041817,85
RTS0041818,89
RTS0041819,96
RTS0041820,144
RTS0041821,109
RTS0041822,130
RTS0041823,70
RTS0041824,139
RTS0041825,78
RTS0041826,110
RTS0041827,102
RTS0041828,105
RTS0041829,79
RTS0041830,89
RTS0041831,75
RTS0041832,126
RTS0041833,117
RTS0041834,107
RTS0041835,106
RTS0041836,129
RTS0041837,90
RTS0041838,84
RTS0041839,118
RTS0041840,58
RTS0041841,85
RTS0041842,67
RTS0041843,91
RTS0041844,69
RTS0041845,79
RTS0041846,73
RTS0041847,79
RTS0041848,102
RTS0041849,97
RTS0041850,88
RTS0041851,86
RTS0041852,89
RTS0041853,81
RTS0041854,80
RTS0041855,70
RTS0041856,103
RTS0041857,161
RTS0041858,172
RTS0041859,78
RTS0041860,122
RTS0041861,136
RTS0041862,96
RTS0041863,94
RTS0041864,115
RTS0041865,114
RTS0041866,119
RTS0041867,134
RTS0041868,117
RTS0041869,79
RTS0041870,90
RTS0041871,114
RTS0041872,80
RTS0041873,156
RTS0041874,181
RTS0041875,119
RTS0041876,99
RTS0041877,111
RTS0041878,111
RTS0041879,187
RTS0041880,146
RTS0041881,123
RTS0041882,113
RTS0041883,102
RTS0041884,92
RTS0041885,113
RTS0041886,182
RTS0041887,269
RTS0041888,258
RTS0041889,135
RTS0041890,183
RTS0041891,163
RTS0041892,135
RTS0041893,156
RTS0041894,106
RTS0041895,148
RTS0041896,128
RTS0041897,98
RTS0041898,152
RTS0041899,110
RTS0041900,95
RTS0041901,107
RTS0041902,110
RTS0041903,135
RTS0041904,138
RTS0041905,126
RTS0041906,814
RTS0041907,97
RTS0041908,403
RTS0041909,104
RTS0041910,285
RTS0041911,104
RTS0041912,88
RTS0041913,120
RTS0041914,89
RTS0041915,103
RTS0041916,557
RTS0041917,675
RTS0041918,644
RTS0041919,1204
RTS0041920,919
RTS0041922,119
RTS0041923,85
RTS0041924,76
RTS0041925,85
RTS0041926,79
RTS0041927,78
RTS0041928,82
RTS0041929,67
RTS0041930,122
RTS0041931,112
RTS0041932,153
RTS0041933,82
RTS0041934,86
RTS0041935,71
RTS0041936,66
RTS0041937,100
RTS0041938,80
RTS0041939,113
RTS0041940,75
RTS0041941,74
RTS0041942,69
RTS0041943,67
RTS0041944,83
RTS0041945,78
RTS0041946,150
RTS0041947,154
RTS0041948,96
RTS0041949,86
RTS0041950,111
RTS0041951,84
RTS0041952,113
RTS0041953,70
RTS0041954,109
RTS0041955,109
RTS0041956,163
RTS0041957,156
RTS0041958,195
RTS0041959,177
RTS0041960,122
RTS0041961,73
RTS0041962,94
RTS0041963,100
RTS0041964,155
RTS0041965,126
RTS0041966,67
RTS0041967,102
RTS0041968,107
RTS0041969,78
RTS0041971,125
RTS0041972,110
RTS0041973,88
RTS0041974,96
RTS0041975,140
RTS0041976,61
RTS0041977,132
RTS0041978,91
RTS0041979,96
RTS0041980,90
RTS0041981,343
RTS0041982,234
RTS0041983,378
RTS0041984,198
RTS0041985,417
RTS0041986,113
RTS0041987,140
RTS0041988,77
RTS0041989,63
RTS0041990,134
RTS0041991,84
RTS0041992,102
RTS0041993,98
RTS0041994,90
RTS0041995,107
RTS0041996,67
RTS0041997,94
RTS0041998,69
RTS0041999,95
RTS0042000,70
RTS0042001,83
RTS0042002,85
RTS0042003,68
RTS0042004,81
RTS0042005,105
RTS0042006,95
RTS0042007,111
RTS0042008,117
RTS0042009,135
RTS0042010,98
RTS0042011,105
RTS0042012,113
RTS0042013,130
RTS0042014,101
RTS0042015,117
RTS0042016,66
RTS0042017,95
RTS0042018,57
RTS0042019,98
RTS0042020,76
RTS0042021,123
RTS0042022,89
RTS0042023,138
RTS0042024,140
RTS0042025,123
RTS0042026,82
RTS0042027,81
RTS0042028,79
RTS0042029,103
RTS0042030,64
RTS0042031,123
RTS0042032,99
RTS0042033,87
RTS0042034,114
RTS0042035,111
RTS0042036,116
RTS0042037,140
RTS0042038,109
RTS0042039,129
RTS0042040,95
RTS0042041,84
RTS0042042,67
RTS0042043,70
RTS0042044,97
RTS0042045,89
RTS0042046,124
RTS0042047,133
RTS0042048,97
RTS0042049,95
RTS0042050,92
RTS0042051,96
RTS0042052,109
RTS0042053,105
RTS0042054,70
RTS0042055,68
RTS0042056,136
RTS0042057,80
RTS0042058,97
RTS0042059,98
RTS0042060,104
RTS0042061,106
RTS0042062,129
RTS0042063,131
RTS0042064,96
RTS0042065,124
RTS0042066,87
RTS0042067,144
RTS0042068,138
RTS0042069,98
RTS0042071,87
RTS0042072,78
RTS0042073,65
RTS0042074,97
RTS0042075,93
RTS0042076,85
RTS0042077,60
RTS0042078,60
RTS0042079,83
RTS0042080,67
RTS0042081,158
RTS0042082,147
RTS0042083,88
RTS0042084,127
RTS0042085,101
RTS0042086,62
RTS0042087,83
RTS0042088,101
RTS0042089,69
RTS0042090,89
RTS0042091,156
RTS0042092,135
RTS0042093,88
RTS0042094,87
RTS0042095,69
RTS0042096,139
RTS0042097,84
RTS0042098,109
RTS0042099,107
RTS0042100,108
RTS0042101,92
RTS0042102,73
RTS0042103,100
RTS0042104,74
RTS0042105,102
RTS0042106,104
RTS0042107,75
RTS0042108,80
RTS0042109,81
RTS0042110,112
RTS0042111,96
RTS0042112,114
RTS0042113,112
RTS0042114,101
RTS0042115,90
RTS0042116,59
RTS0042117,87
RTS0042118,65
RTS0042119,85
RTS0042120,82
RTS0042121,99
RTS0042122,96
RTS0042123,92
RTS0042124,68
RTS0042125,98
RTS0042126,97
RTS0042127,103
RTS0042128,117
RTS0042129,82
RTS0042130,104
RTS0042131,122
RTS0042132,86
RTS0042133,133
RTS0042134,77
RTS0042135,117
RTS0042136,94
RTS0042137,101
RTS0042138,66
RTS0042139,89
RTS0042140,93
RTS0042141,91
RTS0042142,83
RTS0042143,103
RTS0042144,90
RTS0042145,79
RTS0042146,149
RTS0042147,113
RTS0042148,166
RTS0042149,121
RTS0042150,147
RTS0042151,87
RTS0042152,88
RTS0042153,92
RTS0042154,105
RTS0042155,92
RTS0042156,81
RTS0042157,92
RTS0042158,84
RTS0042159,77
RTS0042160,80
RTS0042161,71
RTS0042162,68
RTS0042163,109
RTS0042164,110
RTS0042165,108
RTS0042166,120
RTS0042167,104
RTS0042168,104
RTS0042169,121
RTS0042170,107
RTS0042171,108
RTS0042172,116
RTS0042173,100
RTS0042174,90
RTS0042175,105
RTS0042176,76
RTS0042177,108
RTS0042178,136
RTS0042179,99
RTS0042180,100
RTS0042181,88
RTS0042182,69
RTS0042183,88
RTS0042184,86
RTS0042185,75
RTS0042186,87
RTS0042187,77
RTS0042188,89
RTS0042189,98
RTS0042190,71
RTS0042191,131
RTS0042192,108
RTS0042193,118
RTS0042194,131
RTS0042195,79
RTS0042196,79
RTS0042197,72
RTS0042198,71
RTS0042199,97
RTS0042200,73
RTS0042201,92
RTS0042202,79
RTS0042203,95
RTS0042204,48
RTS0042205,63
RTS0042206,68
RTS0042207,87
RTS0042208,94
RTS0042209,79
RTS0042210,63
RTS0042211,69
RTS0042212,112
RTS0042213,85
RTS0042214,87
RTS0042215,92
RTS0042216,116
RTS0042217,87
RTS0042218,87
RTS0042219,66
RTS0042220,98
RTS0042221,83
RTS0042222,95
RTS0042223,83
RTS0042224,79
RTS0042225,74
RTS0042226,101
RTS0042227,69
RTS0042228,106
RTS0042229,74
RTS0042230,106
RTS0042231,109
RTS0042232,109
RTS0042233,133
RTS0042234,113
RTS0042235,96
RTS0042236,134
RTS0042237,105
RTS0042238,99
RTS0042239,110
RTS0042240,100
RTS0042241,75
RTS0042242,58
RTS0042243,94
RTS0042244,90
RTS0042245,77
RTS0042246,221
RTS0042247,220
RTS0042248,410
RTS0042249,161
RTS0042250,204
RTS0042251,122
RTS0042252,116
RTS0042253,106
RTS0042254,151
RTS0042255,115
RTS0042256,148
RTS0042257,85
RTS0042258,86
RTS0042259,85
RTS0042260,96
RTS0042261,169
RTS0042262,128
RTS0042263,160
RTS0042264,160
RTS0042265,136
RTS0042266,101
RTS0042267,94
RTS0042268,68
RTS0042269,57
RTS0042270,85
RTS0042271,106
RTS0042272,85
RTS0042273,94
RTS0042274,55
RTS0042275,63
RTS0042276,88
RTS0042277,83
RTS0042278,87
RTS0042279,101
RTS0042280,86
RTS0042281,42
RTS0042282,65
RTS0042283,64
RTS0042284,75
RTS0042285,69
RTS0042286,87
RTS0042287,160
RTS0042288,132
RTS0042289,185
RTS0042290,170
RTS0042291,187
RTS0042292,220
RTS0042293,120
RTS0042294,109
RTS0042295,120
RTS0042296,81
RTS0042297,88
RTS0042298,50
RTS0042299,91
RTS0042300,79
RTS0042301,85
RTS0042302,76
RTS0042303,71
RTS0042304,86
RTS0042305,85
RTS0042306,163
RTS0042307,121
RTS0042308,104
RTS0042309,135
RTS0042310,120
RTS0042311,79
RTS0042312,92
RTS0042313,89
RTS0042314,89
RTS0042315,85
RTS0042316,88
RTS0042317,97
RTS0042318,116
RTS0042319,94
RTS0042320,74
RTS0042321,90
RTS0042322,94
RTS0042323,73
RTS0042324,106
RTS0042325,81
RTS0042326,93
RTS0042327,126
RTS0042328,83
RTS0042329,98
RTS0042330,107
RTS0042331,63
RTS0042332,94
RTS0042333,116
RTS0042334,73
RTS0042335,66
RTS0042336,87
RTS0042337,108
RTS0042338,80
RTS0042339,73
RTS0042340,67
RTS0042341,103
RTS0042342,95
RTS0042343,136
RTS0042344,102
RTS0042345,103
RTS0042346,97
RTS0042347,76
RTS0042348,71
RTS0042349,78
RTS0042350,78
RTS0042351,85
RTS0042352,120
RTS0042353,112
RTS0042354,93
RTS0042355,65
RTS0042356,90
RTS0042357,109
RTS0042358,85
RTS0042359,89
RTS0042360,93
RTS0042361,103
RTS0042362,106
RTS0042363,118
RTS0042364,104
RTS0042365,83
RTS0042366,103
RTS0042367,121
RTS0042368,141
RTS0042369,84
RTS0042370,138
RTS0042371,105
RTS0042372,100
RTS0042373,107
RTS0042374,78
RTS0042375,67
RTS0042376,71
RTS0042377,66
RTS0042378,60
RTS0042379,105
RTS0042380,50
RTS0042381,148
RTS0042382,249
RTS0042383,165
RTS0042384,174
RTS0042385,193
RTS0042386,107
RTS0042387,101
RTS0042388,148
RTS0042389,140
RTS0042390,135
RTS0042391,73
RTS0042392,81
RTS0042393,76
RTS0042394,67
RTS0042395,119
RTS0042396,61
RTS0042397,97
RTS0042398,109
RTS0042399,108
RTS0042400,118
RTS0042401,110
RTS0042402,98
RTS0042403,70
RTS0042404,61
RTS0042405,74
RTS0042406,96
RTS0042407,65
RTS0042408,78
RTS0042409,73
RTS0042410,95
RTS0042411,86
RTS0042412,88
RTS0042413,74
RTS0042414,117
RTS0042415,88
RTS0042416,209
RTS0042417,376
RTS0042418,237
RTS0042419,254
RTS0042420,168
RTS0042421,98
RTS0042422,101
RTS0042423,85
RTS0042424,102
RTS0042425,73
RTS0042426,91
RTS0042427,103
RTS0042428,114
RTS0042429,84
RTS0042430,99
RTS0042431,96
RTS0042432,145
RTS0042433,83
RTS0042434,181
RTS0042435,120
RTS0042436,99
RTS0042437,71
RTS0042438,88
RTS0042439,121
RTS0042440,77
RTS0042441,106
RTS0042442,108
RTS0042443,96
RTS0042444,98
RTS0042445,102
RTS0042446,82
RTS0042447,89
RTS0042448,122
RTS0042449,91
RTS0042450,92
RTS0042451,87
RTS0042452,99
RTS0042453,100
RTS0042454,99
RTS0042455,80
RTS0042456,103
RTS0042457,100
RTS0042458,110
RTS0042460,129
RTS0042461,167
RTS0042462,130
RTS0042463,107
RTS0042464,150
RTS0042465,149
RTS0042466,89
RTS0042467,108
RTS0042468,85
RTS0042469,133
RTS0042470,76
RTS0042471,95
RTS0042472,106
RTS0042473,108
RTS0042474,103
RTS0042475,122
RTS0042476,152
RTS0042477,95
RTS0042478,104
RTS0042479,93
RTS0042480,103
RTS0042481,205
RTS0042482,301
RTS0042483,1001
RTS0042484,636
RTS0042485,299
RTS0042486,70
RTS0042487,93
RTS0042488,78
RTS0042489,101
RTS0042490,80
RTS0042491,83
RTS0042492,80
RTS0042493,53
RTS0042494,58
RTS0042495,56
RTS0042496,72
RTS0042497,86
RTS0042498,85
RTS0042499,109
RTS0042500,92
RTS0042501,90
RTS0042502,92
RTS0042503,92
RTS0042504,74
RTS0042505,127
RTS0042506,88
RTS0042507,110
RTS0042508,49
RTS0042509,78
RTS0042510,79
RTS0042515,98
RTS0042522,76
RTS0042526,84
RTS0042527,89
RTS0042528,96
RTS0042529,69
RTS0042530,47
RTS0042531,70
RTS0042532,76
RTS0042533,82
RTS0042534,77
RTS0042535,79
RTS0042536,141
RTS0042537,149
RTS0042538,125
RTS0042539,180
RTS0042540,205
RTS0042541,70
RTS0042542,60
RTS0042543,78
RTS0042544,86
RTS0042545,59
RTS0042546,77
RTS0042547,57
RTS0042548,89
RTS0042549,54
RTS0042550,87
RTS0042551,92
RTS0042552,56
RTS0042553,78
RTS0042554,75
RTS0042555,86
RTS0042556,86
RTS0042557,105
RTS0042558,77
RTS0042559,84
RTS0042560,80
RTS0042561,62
RTS0042562,80
RTS0042563,103
RTS0042564,70
RTS0042565,88
RTS0042566,109
RTS0042567,85
RTS0042568,124
RTS0042569,167
RTS0042570,91
RTS0042571,163
RTS0042572,102
RTS0042573,130
RTS0042574,138
RTS0042575,127
RTS0042576,78
RTS0042577,116
RTS0042578,76
RTS0042579,108
RTS0042580,78
RTS0042581,133
RTS0042582,103
RTS0042583,331
RTS0042584,91
RTS0042585,78
RTS0042586,131
RTS0042587,134
RTS0042588,131
RTS0042589,107
RTS0042590,126
RTS0042591,82
RTS0042592,96
RTS0042593,79
RTS0042594,71
RTS0042595,69
RTS0042596,101
RTS0042597,86
RTS0042598,104
RTS0042599,88
RTS0042600,76
RTS0042601,71
RTS0042602,84
RTS0042603,75
RTS0042604,89
RTS0042605,96
RTS0042606,120
RTS0042607,104
RTS0042608,117
RTS0042609,116
RTS0042610,84
RTS0042611,141
RTS0042612,154
RTS0042613,111
RTS0042614,148
RTS0042615,141
RTS0042616,123
RTS0042617,142
RTS0042618,162
RTS0042619,127
RTS0042620,142
RTS0042621,52
RTS0042622,75
RTS0042623,79
RTS0042624,79
RTS0042625,65
RTS0042626,112
RTS0042627,113
RTS0042628,76
RTS0042629,86
RTS0042630,80
RTS0042631,84
RTS0042633,73
RTS0042634,95
RTS0042635,82
RTS0042636,185
RTS0042637,184
RTS0042638,180
RTS0042639,173
RTS0042640,171
RTS0042641,80
RTS0042642,75
RTS0042643,33
RTS0042644,66
RTS0042645,74
RTS0042646,161
RTS0042647,180
RTS0042648,278
RTS0042649,211
RTS0042650,131
RTS0042651,59
RTS0042652,82
RTS0042653,66
RTS0042654,87
RTS0042655,79
RTS0042656,97
RTS0042657,86
RTS0042658,111
RTS0042659,73
RTS0042660,89
RTS0042661,87
RTS0042662,68
RTS0042663,96
RTS0042664,69
RTS0042665,67
RTS0042666,75
RTS0042667,78
RTS0042668,58
RTS0042669,71
RTS0042670,89
RTS0042671,120
RTS0042672,107
RTS0042673,116
RTS0042674,85
RTS0042675,112
RTS0042676,76
RTS0042677,1
RTS0042678,77
RTS0042679,123
RTS0042680,91
RTS0042681,137
RTS0042682,121
RTS0042683,168
RTS0042684,98
RTS0042685,162
RTS0042686,133
RTS0042687,83
RTS0042688,71
RTS0042689,62
RTS0042690,96
RTS0042691,90
RTS0042692,69
RTS0042693,71
RTS0042694,3
RTS0042695,65
RTS0042696,81
RTS0042697,78
RTS0042698,55
RTS0042699,49
RTS0042700,87
RTS0042701,90
RTS0042702,90
RTS0042703,83
RTS0042704,116
RTS0042705,107
RTS0042706,62
RTS0042707,58
RTS0042708,67
RTS0042709,74
RTS0042710,87
RTS0042711,146
RTS0042712,132
RTS0042713,99
RTS0042714,123
RTS0042715,130
RTS0042716,73
RTS0042717,68
RTS0042718,99
RTS0042719,78
RTS0042720,65
RTS0042721,100
RTS0042722,124
RTS0042723,95
RTS0042724,131
RTS0042725,110
RTS0042726,61
RTS0042727,60
RTS0042728,83
RTS0042729,62
RTS0042730,79
RTS0042731,63
RTS0042732,79
RTS0042733,90
RTS0042734,70
RTS0042735,78
RTS0042736,159
RTS0042737,232
RTS0042738,191
RTS0042739,133
RTS0042740,206
RTS0042741,77
RTS0042742,70
RTS0042743,59
RTS0042744,80
RTS0042745,73
RTS0042746,108
RTS0042747,109
RTS0042748,91
RTS0042749,82
RTS0042750,96
RTS0042751,87
RTS0042752,113
RTS0042753,123
RTS0042754,78
RTS0042755,63
RTS0042756,90
RTS0042757,176
RTS0042758,73
RTS0042759,82
RTS0042760,104
RTS0042761,79
RTS0042762,64
RTS0042763,75
RTS0042764,92
RTS0042765,73
RTS0042766,140
RTS0042767,110
RTS0042768,135
RTS0042769,159
RTS0042770,112
RTS0042771,100
RTS0042772,92
RTS0042773,91
RTS0042774,112
RTS0042775,101
RTS0042776,82
RTS0042777,127
RTS0042778,107
RTS0042779,86
RTS0042780,103
RTS0042781,90
RTS0042782,101
RTS0042783,118
RTS0042784,97
RTS0042785,108
RTS0042786,100
RTS0042787,89
RTS0042788,131
RTS0042789,94
RTS0042790,115
RTS0042791,637
RTS0042792,273
RTS0042793,366
RTS0042794,332
RTS0042795,410
RTS0042796,117
RTS0042797,109
RTS0042798,76
RTS0042799,124
RTS0042800,86
RTS0042801,97
RTS0042802,119
RTS0042803,80
RTS0042804,71
RTS0042805,107
RTS0042806,74
RTS0042807,103
RTS0042808,136
RTS0042809,96
RTS0042810,109
RTS0042811,87
RTS0042812,130
RTS0042813,87
RTS0042814,169
RTS0042815,102
RTS0042816,111
RTS0042817,157
RTS0042818,98
RTS0042819,117
RTS0042820,69
RTS0042821,105
RTS0042822,73
RTS0042823,81
RTS0042824,92
RTS0042825,107
RTS0042826,92
RTS0042827,84
RTS0042828,93
RTS0042829,108
RTS0042830,138
RTS0042831,147
RTS0042832,94
RTS0042833,81
RTS0042834,111
RTS0042835,114
RTS0042836,103
RTS0042837,97
RTS0042838,95
RTS0042839,90
RTS0042840,96
RTS0042841,136
RTS0042842,123
RTS0042843,114
RTS0042844,111
RTS0042845,208
RTS0042846,85
RTS0042847,147
RTS0042848,196
RTS0042849,87
RTS0042850,107
RTS0042851,115
RTS0042852,73
RTS0042853,85
RTS0042854,100
RTS0042855,80
RTS0042856,96
RTS0042857,92
RTS0042858,140
RTS0042859,153
RTS0042860,173
RTS0042861,92
RTS0042862,66
RTS0042863,112
RTS0042864,83
RTS0042865,124
RTS0042866,127
RTS0042867,114
RTS0042868,86
RTS0042869,116
RTS0042870,85
RTS0042871,108
RTS0042872,52
RTS0042873,78
RTS0042874,69
RTS0042875,129
RTS0042876,157
RTS0042877,114
RTS0042878,119
RTS0042879,107
RTS0042880,150
RTS0042881,114
RTS0042882,98
RTS0042883,109
RTS0042884,142
RTS0042885,114
RTS0042886,119
RTS0042887,107
RTS0042888,109
RTS0042889,90
RTS0042890,97
RTS0042891,76
RTS0042892,110
RTS0042893,138
RTS0042894,65
RTS0042895,94
RTS0042896,144
RTS0042897,114
RTS0042898,68
RTS0042899,146
RTS0042900,161
RTS0042901,89
RTS0042902,76
RTS0042903,81
RTS0042904,74
RTS0042905,91
RTS0042906,146
RTS0042907,116
RTS0042908,158
RTS0042909,162
RTS0042910,114
RTS0042911,94
RTS0042912,109
RTS0042913,126
RTS0042914,82
RTS0042915,81
RTS0042916,68
RTS0042917,100
RTS0042918,85
RTS0042919,99
RTS0042920,93
RTS0042921,92
RTS0042922,124
RTS0042923,117
RTS0042924,79
RTS0042925,126
RTS0042926,104
RTS0042927,74
RTS0042928,108
RTS0042929,96
RTS0042930,67
RTS0042931,80
RTS0042932,82
RTS0042933,88
RTS0042934,93
RTS0042935,79
RTS0042936,156
RTS0042937,142
RTS0042938,219
RTS0042939,159
RTS0042940,148
RTS0042941,195
RTS0042942,294
RTS0042943,271
RTS0042944,286
RTS0042945,178
RTS0042946,93
RTS0042947,117
RTS0042948,62
RTS0042949,84
RTS0042950,88
RTS0042951,78
RTS0042952,90
RTS0042953,79
RTS0042954,72
RTS0042955,105
RTS0042956,85
RTS0042957,90
RTS0042958,88
RTS0042959,109
RTS0042960,105
RTS0042961,94
RTS0042962,98
RTS0042963,92
RTS0042964,113
RTS0042965,154
RTS0042966,73
RTS0042967,103
RTS0042968,119
RTS0042969,93
RTS0042970,93
RTS0042971,119
RTS0042972,101
RTS0042973,98
RTS0042974,95
RTS0042975,101
RTS0042976,141
RTS0042977,121
RTS0042978,114
RTS0042979,116
RTS0042980,115
RTS0042981,86
RTS0042982,102
RTS0042983,105
RTS0042984,74
RTS0042985,100
RTS0042986,85
RTS0042987,102
RTS0042988,106
RTS0042989,96
RTS0042990,95
RTS0042991,100
RTS0042992,116
RTS0042993,79
RTS0042994,114
RTS0042995,114
RTS0042996,91
RTS0042997,106
RTS0042998,80
RTS0042999,95
RTS0043000,68
RTS0043001,91
RTS0043002,96
RTS0043003,89
RTS0043004,83
RTS0043005,110
RTS0043006,64
RTS0043007,108
RTS0043008,90
RTS0043009,101
RTS0043010,92
RTS0043011,75
RTS0043012,101
RTS0043013,90
RTS0043014,105
RTS0043015,107
RTS0043016,106
RTS0043017,104
RTS0043018,77
RTS0043019,105
RTS0043020,67
RTS0043021,88
RTS0043022,85
RTS0043023,114
RTS0043024,141
RTS0043025,142
RTS0043026,64
RTS0043027,156
RTS0043028,112
RTS0043029,108
RTS0043030,116
RTS0043031,90
RTS0043032,119
RTS0043033,104
RTS0043034,96
RTS0043035,79
RTS0043036,107
RTS0043037,86
RTS0043038,114
RTS0043039,80
RTS0043040,109
RTS0043041,90
RTS0043042,75
RTS0043043,75
RTS0043044,76
RTS0043045,70
RTS0043046,71
RTS0043047,82
RTS0043048,117
RTS0043049,103
RTS0043050,92
RTS0043051,122
RTS0043052,103
RTS0043053,78
RTS0043054,68
RTS0043055,74
RTS0043056,88
RTS0043057,104
RTS0043058,87
RTS0043059,105
RTS0043060,87
RTS0043061,286
RTS0043062,94
RTS0043063,146
RTS0043064,130
RTS0043065,186
RTS0043066,114
RTS0043067,124
RTS0043068,101
RTS0043069,125
RTS0043070,132
RTS0043071,82
RTS0043072,73
RTS0043073,106
RTS0043074,78
RTS0043075,68
RTS0043076,84
RTS0043077,91
RTS0043078,73
RTS0043079,80
RTS0043080,94
RTS0043081,112
RTS0043082,88
RTS0043083,77
RTS0043084,89
RTS0043085,92
RTS0043086,114
RTS0043087,108
RTS0043088,124
RTS0043089,119
RTS0043090,101
RTS0043091,81
RTS0043092,58
RTS0043093,80
RTS0043094,102
RTS0043095,105
RTS0043096,82
RTS0043097,62
RTS0043098,105
RTS0043099,117
RTS0043100,84
RTS0043101,139
RTS0043102,98
RTS0043103,100
RTS0043104,125
RTS0043105,85
RTS0043106,136
RTS0043107,87
RTS0043108,83
RTS0043109,93
RTS0043110,82
RTS0043111,219
RTS0043112,159
RTS0043113,139
RTS0043114,195
RTS0043115,142
RTS0043116,139
RTS0043117,82
RTS0043118,66
RTS0043119,53
RTS0043120,112
RTS0043121,76
RTS0043122,95
RTS0043123,78
RTS0043124,78
RTS0043125,102
RTS0043126,135
RTS0043127,111
RTS0043128,125
RTS0043129,74
RTS0043130,132
RTS0043131,104
RTS0043132,91
RTS0043133,45
RTS0043134,84
RTS0043135,85
RTS0043136,119
RTS0043137,61
RTS0043138,98
RTS0043139,88
RTS0043140,98
RTS0043141,79
RTS0043142,86
RTS0043143,92
RTS0043144,102
RTS0043145,90
RTS0043146,85
RTS0043147,109
RTS0043148,109
RTS0043149,92
RTS0043150,59
RTS0043151,112
RTS0043152,115
RTS0043153,124
RTS0043154,97
RTS0043155,95
RTS0043156,227
RTS0043157,302
RTS0043159,276
RTS0043160,567
RTS0043161,115
RTS0043162,106
RTS0043163,127
RTS0043164,97
RTS0043165,113
RTS0043167,75
RTS0043168,136
RTS0043169,93
RTS0043170,125
RTS0043171,76
RTS0043172,117
RTS0043173,99
RTS0043174,70
RTS0043175,116
RTS0043176,83
RTS0043177,107
RTS0043178,120
RTS0043179,102
RTS0043180,97
RTS0043181,108
RTS0043182,96
RTS0043183,87
RTS0043184,64
RTS0043185,94
RTS0043186,217
RTS0043187,126
RTS0043188,140
RTS0043189,143
RTS0043190,189
RTS0043191,76
RTS0043192,117
RTS0043193,76
RTS0043194,86
RTS0043195,95
RTS0043196,134
RTS0043197,86
RTS0043198,114
RTS0043199,109
RTS0043200,86
RTS0043201,101
RTS0043202,121
RTS0043203,83
RTS0043204,157
RTS0043205,163
RTS0043206,127
RTS0043207,101
RTS0043208,107
RTS0043209,46
RTS0043210,91
RTS0043211,101
RTS0043212,126
RTS0043213,92
RTS0043214,84
RTS0043215,126
RTS0043216,123
RTS0043217,83
RTS0043218,98
RTS0043219,111
RTS0043220,139
RTS0043221,65
RTS0043222,99
RTS0043223,107
RTS0043224,77
RTS0043225,83
RTS0043226,111
RTS0043227,97
RTS0043228,107
RTS0043229,122
RTS0043230,113
RTS0043231,108
RTS0043232,126
RTS0043233,144
RTS0043234,83
RTS0043235,101
RTS0043236,64
RTS0043237,112
RTS0043238,106
RTS0043239,96
RTS0043240,109
RTS0043241,83
RTS0043242,119
RTS0043243,127
RTS0043244,94
RTS0043245,108
RTS0043246,118
RTS0043247,120
RTS0043248,65
RTS0043249,97
RTS0043250,117
RTS0043251,87
RTS0043252,133
RTS0043253,92
RTS0043254,89
RTS0043255,85
RTS0043256,114
RTS0043257,89
RTS0043258,86
RTS0043259,95
RTS0043260,138
RTS0043261,88
RTS0043262,130
RTS0043263,78
RTS0043264,93
RTS0043265,97
RTS0043266,110
RTS0043267,117
RTS0043268,71
RTS0043269,106
RTS0043270,137
RTS0043271,124
RTS0043272,133
RTS0043273,97
RTS0043274,153
RTS0043275,111
RTS0043276,73
RTS0043277,118
RTS0043278,122
RTS0043279,125
RTS0043280,109
RTS0043281,94
RTS0043282,134
RTS0043283,112
RTS0043284,170
RTS0043285,86
RTS0043286,124
RTS0043287,112
RTS0043288,169
RTS0043289,176
RTS0043290,86
RTS0043291,247
RTS0043292,171
RTS0043293,107
RTS0043294,223
RTS0043295,213
RTS0043296,92
RTS0043297,57
RTS0043299,89
RTS0043300,117
RTS0043301,80
RTS0043302,96
RTS0043303,98
RTS0043304,83
RTS0043305,95
RTS0043306,96
RTS0043307,112
RTS0043308,75
RTS0043309,104
RTS0043310,105
RTS0043311,111
RTS0043312,113
RTS0043313,143
RTS0043314,134
RTS0043315,101
RTS0043316,88
RTS0043317,78
RTS0043318,93
RTS0043319,86
RTS0043320,113
RTS0043321,89
RTS0043322,89
RTS0043323,98
RTS0043324,108
RTS0043325,78
RTS0043326,94
RTS0043327,94
RTS0043328,88
RTS0043329,90
RTS0043330,133
RTS0043331,75
RTS0043332,114
RTS0043333,82
RTS0043334,93
RTS0043335,61
RTS0043336,113
RTS0043337,110
RTS0043338,101
RTS0043339,99
RTS0043340,83
RTS0043341,102
RTS0043342,112
RTS0043343,80
RTS0043344,98
RTS0043345,84
RTS0043346,98
RTS0043347,135
RTS0043348,82
RTS0043349,89
RTS0043350,106
RTS0043351,153
RTS0043352,229
RTS0043353,144
RTS0043354,139
RTS0043355,166
RTS0043356,141
RTS0043357,98
RTS0043358,110
RTS0043359,153
RTS0043360,142
RTS0043361,168
RTS0043362,155
RTS0043363,137
RTS0043364,136
RTS0043365,111
RTS0043366,106
RTS0043367,64
RTS0043368,75
RTS0043369,93
RTS0043370,69
RTS0043371,180
RTS0043372,129
RTS0043373,161
RTS0043374,100
RTS0043375,112
RTS0043376,311
RTS0043377,592
RTS0043378,297
RTS0043379,386
RTS0043380,390
RTS0043381,114
RTS0043382,110
RTS0043383,139
RTS0043384,96
RTS0043385,93
RTS0043386,65
RTS0043387,113
RTS0043388,74
RTS0043389,123
RTS0043390,89
RTS0043391,114
RTS0043392,111
RTS0043393,109
RTS0043394,108
RTS0043395,79
RTS0043396,236
RTS0043397,194
RTS0043398,183
RTS0043399,208
RTS0043400,71
RTS0043401,85
RTS0043402,99
RTS0043403,121
RTS0043404,94
RTS0043405,89
RTS0043406,60
RTS0043407,76
RTS0043408,102
RTS0043409,65
RTS0043410,89
RTS0043411,119
RTS0043412,97
RTS0043413,58
RTS0043414,97
RTS0043415,98
RTS0043416,87
RTS0043417,90
RTS0043418,91
RTS0043419,99
RTS0043420,77
RTS0043421,134
RTS0043422,84
RTS0043423,103
RTS0043424,120
RTS0043425,101
RTS0043426,123
RTS0043427,83
RTS0043428,89
RTS0043429,109
RTS0043430,95
RTS0043431,114
RTS0043432,72
RTS0043433,81
RTS0043434,113
RTS0043435,104
RTS0043436,105
RTS0043437,87
RTS0043438,98
RTS0043439,88
RTS0043440,156
RTS0043441,137
RTS0043442,99
RTS0043443,108
RTS0043444,95
RTS0043445,118
RTS0043446,96
RTS0043447,81
RTS0043448,114
RTS0043449,107
RTS0043450,93
RTS0043451,92
RTS0043452,126
RTS0043453,105
RTS0043454,119
RTS0043455,81
RTS0043456,102
RTS0043457,102
RTS0043458,87
RTS0043459,89
RTS0043460,92
RTS0043461,86
RTS0043462,108
RTS0043463,104
RTS0043464,109
RTS0043465,120
RTS0043466,148
RTS0043467,118
RTS0043468,115
RTS0043469,84
RTS0043470,106
RTS0043471,97
RTS0043472,126
RTS0043473,77
RTS0043474,123
RTS0043475,95
RTS0043476,108
RTS0043477,121
RTS0043478,96
RTS0043479,109
RTS0043480,92
RTS0043481,99
RTS0043482,152
RTS0043483,141
RTS0043484,102
RTS0043485,119
RTS0043486,126
RTS0043487,133
RTS0043488,126
RTS0043489,106
RTS0043490,104
RTS0043491,138
RTS0043492,116
RTS0043493,131
RTS0043494,137
RTS0043495,151
RTS0043496,91
RTS0043497,82
RTS0043498,95
RTS0043499,121
RTS0043500,122
RTS0043501,81
RTS0043502,88
RTS0043503,71
RTS0043504,105
RTS0043505,97
RTS0043506,103
RTS0043507,105
RTS0043508,104
RTS0043509,109
RTS0043510,115
RTS0043511,85
RTS0043512,95
RTS0043513,69
RTS0043514,107
RTS0043515,105
RTS0043516,98
RTS0043517,88
RTS0043518,121
RTS0043519,98
RTS0043520,106
RTS0043521,78
RTS0043522,78
RTS0043523,103
RTS0043524,85
RTS0043525,97
RTS0043526,103
RTS0043527,104
RTS0043528,80
RTS0043529,82
RTS0043530,72
RTS0043531,72
RTS0043532,84
RTS0043533,106
RTS0043534,92
RTS0043535,98
RTS0043536,92
RTS0043537,91
RTS0043538,80
RTS0043539,85
RTS0043540,80
RTS0043541,132
RTS0043542,93
RTS0043543,103
RTS0043544,155
RTS0043545,91
RTS0043546,158
RTS0043547,145
RTS0043548,182
RTS0043549,133
RTS0043550,108
RTS0043551,88
RTS0043552,85
RTS0043553,83
RTS0043554,84
RTS0043555,74
RTS0043556,87
RTS0043557,87
RTS0043558,75
RTS0043559,84
RTS0043560,98
RTS0043561,104
RTS0043562,89
RTS0043563,87
RTS0043564,82
RTS0043565,80
RTS0043566,185
RTS0043567,98
RTS0043568,179
RTS0043569,167
RTS0043570,184
RTS0043571,80
RTS0043572,96
RTS0043573,83
RTS0043574,87
RTS0043575,83
RTS0043576,160
RTS0043577,119
RTS0043578,87
RTS0043579,138
RTS0043580,140
RTS0043581,106
RTS0043582,101
RTS0043583,79
RTS0043584,97
RTS0043585,91
RTS0043586,55
RTS0043587,112
RTS0043588,55
RTS0043589,79
RTS0043590,115
RTS0043591,87
RTS0043592,85
RTS0043593,102
RTS0043594,66
RTS0043595,63
RTS0043596,66
RTS0043597,89
RTS0043598,76
RTS0043599,104
RTS0043600,85
RTS0043601,82
RTS0043602,63
RTS0043603,90
RTS0043604,97
RTS0043605,72
RTS0043606,102
RTS0043607,76
RTS0043608,99
RTS0043609,99
RTS0043610,83
RTS0043611,103
RTS0043612,104
RTS0043613,73
RTS0043614,90
RTS0043615,103
RTS0043616,106
RTS0043617,69
RTS0043618,95
RTS0043619,79
RTS0043620,70
RTS0043621,89
RTS0043622,96
RTS0043623,71
RTS0043624,123
RTS0043625,90
RTS0043626,87
RTS0043627,74
RTS0043628,103
RTS0043629,82
RTS0043630,99
RTS0043631,78
RTS0043632,93
RTS0043633,92
RTS0043634,125
RTS0043635,94
RTS0043636,83
RTS0043637,99
RTS0043638,86
RTS0043639,94
RTS0043640,85
RTS0043641,248
RTS0043642,161
RTS0043643,185
RTS0043644,195
RTS0043645,209
RTS0043646,96
RTS0043647,81
RTS0043648,94
RTS0043649,83
RTS0043650,72
RTS0043651,73
RTS0043652,100
RTS0043653,82
RTS0043654,72
RTS0043655,76
RTS0043656,67
RTS0043657,94
RTS0043658,123
RTS0043659,83
RTS0043660,98
RTS0043661,94
RTS0043663,81
RTS0043664,93
RTS0043665,93
RTS0043666,82
RTS0043667,64
RTS0043668,68
RTS0043669,65
RTS0043670,83
RTS0043671,90
RTS0043672,105
RTS0043673,116
RTS0043674,87
RTS0043675,93
RTS0043676,77
RTS0043677,94
RTS0043678,61
RTS0043679,99
RTS0043680,71
RTS0043681,116
RTS0043682,102
RTS0043683,112
RTS0043684,117
RTS0043685,131
RTS0043686,108
RTS0043687,91
RTS0043688,88
RTS0043689,77
RTS0043690,84
RTS0043691,107
RTS0043692,89
RTS0043693,102
RTS0043694,86
RTS0043695,122
RTS0043696,84
RTS0043697,93
RTS0043698,97
RTS0043699,138
RTS0043700,96
RTS0043701,110
RTS0043702,139
RTS0043703,99
RTS0043704,126
RTS0043705,76
RTS0043706,143
RTS0043707,110
RTS0043708,69
RTS0043709,90
RTS0043710,95
RTS0043711,78
RTS0043712,58
RTS0043713,61
RTS0043714,60
RTS0043715,60
RTS0043716,112
RTS0043717,98
RTS0043718,79
RTS0043719,88
RTS0043720,80
RTS0043721,94
RTS0043722,120
RTS0043723,95
RTS0043724,89
RTS0043725,90
RTS0043726,97
RTS0043727,84
RTS0043728,72
RTS0043729,106
RTS0043730,68
RTS0043731,76
RTS0043732,87
RTS0043733,99
RTS0043734,105
RTS0043735,103
RTS0043736,75
RTS0043737,99
RTS0043738,107
RTS0043739,100
RTS0043740,84
RTS0043741,115
RTS0043742,135
RTS0043743,73
RTS0043744,126
RTS0043745,82
RTS0043746,70
RTS0043747,106
RTS0043748,93
RTS0043749,71
RTS0043750,93
RTS0043751,96
RTS0043752,80
RTS0043753,82
RTS0043754,61
RTS0043755,134
RTS0043756,91
RTS0043757,65
RTS0043758,71
RTS0043759,78
RTS0043760,78
RTS0043761,114
RTS0043762,70
RTS0043763,110
RTS0043764,82
RTS0043765,93
RTS0043766,64
RTS0043767,46
RTS0043768,73
RTS0043769,90
RTS0043770,76
RTS0043771,78
RTS0043772,75
RTS0043773,83
RTS0043774,66
RTS0043775,92
RTS0043776,58
RTS0043777,95
RTS0043778,92
RTS0043779,72
RTS0043780,88
RTS0043781,129
RTS0043782,103
RTS0043783,73
RTS0043784,82
RTS0043785,64
RTS0043786,110
RTS0043787,76
RTS0043788,87
RTS0043789,92
RTS0043790,76
RTS0043791,95
RTS0043792,119
RTS0043793,72
RTS0043794,101
RTS0043795,86
RTS0043796,89
RTS0043797,96
RTS0043798,71
RTS0043799,61
RTS0043800,74
RTS0043801,80
RTS0043802,93
RTS0043803,106
RTS0043804,95
RTS0043805,107
RTS0043806,86
RTS0043807,71
RTS0043808,91
RTS0043809,87
RTS0043810,87
RTS0043811,79
RTS0043812,108
RTS0043813,86
RTS0043814,82
RTS0043815,83
RTS0043816,130
RTS0043817,87
RTS0043818,118
RTS0043819,107
RTS0043820,194
RTS0043821,94
RTS0043822,90
RTS0043823,87
RTS0043824,81
RTS0043825,66
RTS0043826,74
RTS0043827,75
RTS0043828,86
RTS0043829,62
RTS0043830,77
RTS0043831,99
RTS0043832,87
RTS0043833,122
RTS0043834,76
RTS0043835,89
RTS0043836,94
RTS0043837,83
RTS0043838,52
RTS0043839,67
RTS0043840,79
RTS0043841,69
RTS0043842,65
RTS0043843,98
RTS0043844,108
RTS0043845,76
RTS0043846,107
RTS0043847,85
RTS0043848,122
RTS0043849,121
RTS0043850,124
RTS0043851,114
RTS0043852,112
RTS0043853,112
RTS0043854,106
RTS0043856,62
RTS0043857,52
RTS0043858,96
RTS0043859,93
RTS0043860,111
RTS0043861,179
RTS0043862,218
RTS0043863,132
RTS0043864,109
RTS0043865,104
RTS0043866,100
RTS0043867,111
RTS0043868,108
RTS0043869,121
RTS0043870,78
RTS0043871,132
RTS0043872,122
RTS0043873,104
RTS0043874,101
RTS0043875,75
RTS0043876,76
RTS0043877,69
RTS0043878,84
RTS0043879,105
RTS0043880,102
RTS0043881,98
RTS0043882,103
RTS0043883,93
RTS0043884,77
RTS0043885,57
RTS0043886,112
RTS0043887,113
RTS0043888,116
RTS0043889,75
RTS0043890,122
RTS0043891,119
RTS0043892,102
RTS0043893,115
RTS0043894,82
RTS0043895,98
RTS0043896,78
RTS0043897,123
RTS0043898,153
RTS0043899,121
RTS0043900,103
RTS0043901,98
RTS0043902,72
RTS0043903,108
RTS0043904,138
RTS0043905,100
RTS0043906,53
RTS0043907,92
RTS0043908,48
RTS0043909,99
RTS0043910,121
RTS0043911,91
RTS0043912,210
RTS0043913,89
RTS0043914,83
RTS0043915,77
RTS0043916,103
RTS0043917,85
RTS0043918,76
RTS0043919,87
RTS0043920,201
RTS0043921,114
RTS0043922,97
RTS0043923,95
RTS0043924,126
RTS0043925,131
RTS0043926,109
RTS0043927,91
RTS0043928,105
RTS0043929,106
RTS0043930,77
RTS0043931,98
RTS0043932,118
RTS0043933,81
RTS0043934,69
RTS0043935,111
RTS0043936,64
RTS0043937,58
RTS0043938,69
RTS0043939,56
RTS0043940,81
RTS0043941,69
RTS0043942,88
RTS0043943,98
RTS0043944,81
RTS0043945,81
RTS0043946,57
RTS0043947,106
RTS0043948,102
RTS0043949,76
RTS0043950,93
RTS0043951,110
RTS0043952,114
RTS0043953,73
RTS0043954,76
RTS0043955,95
RTS0043956,85
RTS0043957,78
RTS0043958,115
RTS0043959,91
RTS0043960,99
RTS0043961,106
RTS0043962,125
RTS0043963,86
RTS0043964,113
RTS0043965,77
RTS0043966,124
RTS0043967,107
RTS0043968,89
RTS0043969,88
RTS0043970,109
RTS0043971,71
RTS0043972,130
RTS0043973,113
RTS0043974,104
RTS0043975,78
RTS0043976,90
RTS0043977,82
RTS0043978,114
RTS0043979,87
RTS0043980,97
RTS0043981,131
RTS0043982,131
RTS0043983,145
RTS0043984,90
RTS0043985,178
RTS0043986,94
RTS0043987,149
RTS0043988,125
RTS0043989,76
RTS0043990,91
RTS0043991,67
RTS0043992,70
RTS0043993,64
RTS0043994,100
RTS0043996,78
RTS0043997,72
RTS0043998,64
RTS0043999,103
RTS0044000,61
RTS0044001,73
RTS0044002,96
RTS0044003,143
RTS0044004,160
RTS0044005,111
RTS0044006,133
RTS0044007,106
RTS0044008,103
RTS0044009,110
RTS0044010,118
RTS0044011,146
RTS0044012,184
RTS0044013,159
RTS0044014,142
RTS0044015,146
RTS0044016,103
RTS0044017,92
RTS0044018,90
RTS0044019,75
RTS0044020,128
RTS0044021,104
RTS0044022,99
RTS0044023,98
RTS0044024,73
RTS0044025,105
RTS0044026,73
RTS0044027,94
RTS0044028,89
RTS0044029,129
RTS0044030,77
RTS0044031,126
RTS0044032,92
RTS0044033,95
RTS0044034,149
RTS0044035,95
RTS0044036,153
RTS0044037,128
RTS0044038,179
RTS0044039,104
RTS0044040,130
RTS0044041,111
RTS0044042,153
RTS0044043,146
RTS0044044,156
RTS0044045,96
RTS0044046,108
RTS0044047,93
RTS0044048,111
RTS0044049,90
RTS0044050,105
RTS0044051,71
RTS0044052,99
RTS0044053,66
RTS0044054,106
RTS0044055,95
RTS0044056,117
RTS0044057,84
RTS0044058,96
RTS0044059,99
RTS0044060,95
RTS0044061,105
RTS0044062,82
RTS0044063,95
RTS0044064,108
RTS0044065,90
RTS0044067,66
RTS0044068,116
RTS0044069,142
RTS0044070,104
RTS0044071,100
RTS0044072,77
RTS0044073,71
RTS0044074,79
RTS0044075,68
RTS0044076,78
RTS0044077,98
RTS0044078,70
RTS0044079,88
RTS0044080,88
RTS0044081,109
RTS0044082,85
RTS0044083,119
RTS0044084,108
RTS0044085,67
RTS0044086,86
RTS0044087,84
RTS0044088,71
RTS0044089,82
RTS0044090,94
RTS0044091,98
RTS0044092,86
RTS0044093,66
RTS0044094,107
RTS0044095,77
RTS0044096,83
RTS0044097,67
RTS0044098,87
RTS0044099,104
RTS0044100,119
RTS0044101,92
RTS0044102,95
RTS0044103,100
RTS0044104,81
RTS0044105,120
RTS0044106,141
RTS0044107,107
RTS0044108,98
RTS0044109,153
RTS0044110,199
RTS0044111,117
RTS0044112,85
RTS0044113,146
RTS0044114,94
RTS0044115,149
RTS0044116,133
RTS0044117,101
RTS0044118,88
RTS0044119,122
RTS0044120,103
RTS0044121,90
RTS0044122,96
RTS0044123,78
RTS0044124,74
RTS0044125,77
RTS0044126,119
RTS0044127,118
RTS0044128,94
RTS0044129,135
RTS0044130,84
RTS0044131,146
RTS0044132,83
RTS0044133,127
RTS0044134,115
RTS0044135,117
RTS0044136,82
RTS0044137,72
RTS0044138,137
RTS0044139,108
RTS0044140,120
RTS0044141,110
RTS0044142,121
RTS0044143,135
RTS0044144,103
RTS0044145,76
RTS0044146,86
RTS0044147,68
RTS0044148,89
RTS0044149,94
RTS0044150,100
RTS0044151,102
RTS0044152,96
RTS0044153,125
RTS0044154,89
RTS0044155,141
RTS0044156,147
RTS0044157,115
RTS0044158,204
RTS0044159,144
RTS0044160,77
RTS0044161,103
RTS0044162,145
RTS0044163,133
RTS0044164,127
RTS0044165,83
RTS0044166,136
RTS0044167,102
RTS0044168,99
RTS0044169,115
RTS0044170,127
RTS0044171,103
RTS0044172,126
RTS0044173,100
RTS0044174,69
RTS0044175,116
RTS0044176,98
RTS0044177,110
RTS0044178,112
RTS0044180,79
RTS0044181,84
RTS0044182,101
RTS0044183,73
RTS0044184,118
RTS0044185,100
RTS0044186,121
RTS0044187,120
RTS0044188,97
RTS0044189,93
RTS0044190,98
RTS0044191,166
RTS0044192,150
RTS0044193,177
RTS0044194,154
RTS0044195,221
RTS0044196,121
RTS0044197,89
RTS0044198,131
RTS0044199,105
RTS0044200,104
RTS0044206,139
RTS0044207,87
RTS0044208,106
RTS0044209,78
RTS0044210,88
RTS0044211,117
RTS0044212,106
RTS0044213,95
RTS0044214,139
RTS0044215,126
RTS0044216,105
RTS0044217,135
RTS0044218,141
RTS0044219,128
RTS0044220,86
RTS0044221,69
RTS0044222,78
RTS0044223,94
RTS0044224,136
RTS0044225,69
RTS0044226,84
RTS0044227,88
RTS0044228,94
RTS0044229,81
RTS0044230,84
RTS0044231,83
RTS0044232,72
RTS0044233,90
RTS0044234,83
RTS0044235,99
RTS0044236,120
RTS0044237,125
RTS0044238,117
RTS0044239,93
RTS0044240,115
RTS0044241,98
RTS0044242,119
RTS0044243,111
RTS0044244,102
RTS0044245,87
RTS0044246,270
RTS0044247,251
RTS0044248,249
RTS0044249,232
RTS0044250,165
RTS0044251,103
RTS0044252,124
RTS0044253,115
RTS0044254,68
RTS0044255,114
RTS0044256,98
RTS0044257,104
RTS0044258,124
RTS0044259,102
RTS0044260,108
RTS0044261,168
RTS0044262,94
RTS0044263,108
RTS0044264,120
RTS0044265,111
RTS0044266,94
RTS0044267,78
RTS0044268,106
RTS0044269,104
RTS0044270,113
RTS0044271,91
RTS0044272,96
RTS0044273,129
RTS0044274,101
RTS0044275,109
RTS0044276,104
RTS0044277,87
RTS0044278,77
RTS0044279,73
RTS0044280,116
RTS0044281,134
RTS0044282,81
RTS0044283,99
RTS0044284,96
RTS0044285,83
RTS0044286,83
RTS0044287,90
RTS0044288,76
RTS0044289,102
RTS0044290,85
RTS0044291,91
RTS0044292,115
RTS0044293,86
RTS0044294,86
RTS0044295,73
RTS0044296,93
RTS0044297,123
RTS0044298,112
RTS0044299,109
RTS0044300,120
RTS0044301,139
RTS0044302,96
RTS0044303,116
RTS0044304,116
RTS0044305,86
RTS0044306,154
RTS0044307,131
RTS0044308,230
RTS0044309,186
RTS0044310,147
RTS0044311,89
RTS0044312,111
RTS0044313,98
RTS0044314,123
RTS0044315,82
RTS0044316,101
RTS0044317,137
RTS0044318,114
RTS0044319,98
RTS0044320,19
RTS0044321,72
RTS0044322,77
RTS0044323,148
RTS0044324,108
RTS0044325,89
RTS0044326,90
RTS0044327,103
RTS0044328,54
RTS0044329,123
RTS0044330,84
RTS0044331,501
RTS0044332,589
RTS0044333,661
RTS0044334,520
RTS0044335,471
RTS0044336,87
RTS0044337,87
RTS0044338,98
RTS0044339,116
RTS0044340,74
RTS0044341,82
RTS0044342,93
RTS0044343,75
RTS0044344,89
RTS0044345,91
RTS0044346,284
RTS0044347,386
RTS0044348,373
RTS0044349,432
RTS0044350,436
RTS0044351,131
RTS0044352,118
RTS0044353,187
RTS0044354,126
RTS0044355,170
RTS0044356,89
RTS0044357,103
RTS0044358,92
RTS0044359,117
RTS0044360,99
RTS0044361,114
RTS0044362,143
RTS0044363,87
RTS0044364,122
RTS0044365,95
RTS0044366,224
RTS0044367,123
RTS0044368,238
RTS0044369,228
RTS0044370,173
RTS0044371,92
RTS0044372,73
RTS0044373,104
RTS0044374,101
RTS0044375,99
RTS0044376,96
RTS0044377,81
RTS0044378,117
RTS0044379,121
RTS0044380,135
RTS0044381,105
RTS0044382,101
RTS0044383,97
RTS0044384,106
RTS0044385,108
RTS0044386,97
RTS0044387,113
RTS0044388,137
RTS0044389,69
RTS0044390,113
RTS0044391,276
RTS0044392,443
RTS0044393,243
RTS0044394,190
RTS0044395,185
RTS0044396,110
RTS0044397,98
RTS0044399,88
RTS0044400,75
RTS0044401,110
RTS0044402,108
RTS0044403,126
RTS0044404,138
RTS0044405,115
RTS0044406,100
RTS0044407,86
RTS0044408,123
RTS0044409,98
RTS0044410,83
RTS0044411,96
RTS0044412,90
RTS0044413,95
RTS0044414,64
RTS0044415,120
RTS0044416,171
RTS0044417,150
RTS0044418,108
RTS0044419,93
RTS0044420,163
RTS0044421,68
RTS0044422,91
RTS0044423,101
RTS0044424,114
RTS0044425,92
RTS0044426,85
RTS0044427,82
RTS0044428,99
RTS0044429,92
RTS0044430,82
RTS0044431,105
RTS0044432,121
RTS0044433,93
RTS0044434,88
RTS0044435,89
RTS0044436,121
RTS0044437,110
RTS0044438,134
RTS0044439,130
RTS0044440,130
RTS0044441,108
RTS0044442,104
RTS0044443,155
RTS0044444,93
RTS0044445,117
RTS0044446,126
RTS0044447,131
RTS0044448,99
RTS0044449,106
RTS0044450,91
RTS0044451,98
RTS0044452,114
RTS0044453,100
RTS0044454,125
RTS0044455,92
RTS0044456,94
RTS0044457,134
RTS0044458,83
RTS0044459,95
RTS0044460,121
RTS0044461,156
RTS0044462,89
RTS0044463,80
RTS0044464,91
RTS0044465,128
RTS0044466,123
RTS0044467,96
RTS0044468,121
RTS0044469,110
RTS0044470,105
RTS0044471,122
RTS0044472,109
RTS0044473,92
RTS0044474,122
RTS0044475,122
RTS0044476,115
RTS0044477,133
RTS0044478,81
RTS0044479,116
RTS0044480,88
RTS0044481,143
RTS0044482,143
RTS0044483,125
RTS0044484,129
RTS0044485,137
RTS0044486,139
RTS0044487,149
RTS0044488,106
RTS0044489,96
RTS0044490,84
RTS0044491,106
RTS0044492,108
RTS0044493,123
RTS0044494,101
RTS0044495,100
RTS0044496,161
RTS0044497,167
RTS0044498,117
RTS0044499,199
RTS0044500,151
RTS0044501,134
RTS0044502,127
RTS0044503,147
RTS0044504,138
RTS0044505,93
RTS0044506,130
RTS0044507,70
RTS0044508,124
RTS0044509,124
RTS0044510,101
RTS0044511,60
RTS0044512,97
RTS0044513,115
RTS0044514,80
RTS0044515,150
RTS0044516,121
RTS0044517,141
RTS0044518,125
RTS0044519,114
RTS0044520,106
RTS0044521,125
RTS0044522,126
RTS0044523,125
RTS0044524,61
RTS0044525,83
RTS0044526,96
RTS0044527,93
RTS0044528,94
RTS0044529,121
RTS0044530,76
RTS0044531,99
RTS0044532,76
RTS0044533,75
RTS0044534,98
RTS0044535,78
RTS0044536,121
RTS0044537,92
RTS0044538,110
RTS0044539,96
RTS0044540,81
RTS0044541,80
RTS0044542,98
RTS0044543,107
RTS0044544,99
RTS0044545,78
RTS0044546,150
RTS0044547,115
RTS0044548,105
RTS0044549,136
RTS0044550,121
RTS0044551,103
RTS0044552,122
RTS0044553,123
RTS0044554,90
RTS0044555,123
RTS0044556,91
RTS0044557,81
RTS0044558,81
RTS0044559,77
RTS0044560,92
RTS0044561,86
RTS0044562,72
RTS0044563,108
RTS0044564,116
RTS0044565,91
RTS0044566,78
RTS0044567,71
RTS0044568,120
RTS0044569,82
RTS0044570,58
RTS0044571,91
RTS0044572,66
RTS0044573,72
RTS0044574,113
RTS0044575,94
RTS0044576,72
RTS0044577,73
RTS0044578,141
RTS0044579,84
RTS0044580,58
RTS0044581,86
RTS0044582,87
RTS0044583,67
RTS0044584,113
RTS0044585,74
RTS0044586,88
RTS0044587,67
RTS0044588,69
RTS0044589,91
RTS0044590,76
RTS0044591,151
RTS0044592,103
RTS0044593,86
RTS0044594,112
RTS0044595,91
RTS0044596,93
RTS0044597,104
RTS0044598,125
RTS0044599,108
RTS0044600,88
RTS0044601,84
RTS0044602,96
RTS0044603,54
RTS0044604,116
RTS0044605,102
RTS0044606,88
RTS0044607,115
RTS0044608,58
RTS0044609,66
RTS0044610,84
RTS0044611,85
RTS0044612,70
RTS0044613,90
RTS0044614,93
RTS0044615,81
RTS0044616,68
RTS0044617,83
RTS0044618,83
RTS0044619,78
RTS0044620,64
RTS0044621,123
RTS0044622,98
RTS0044623,145
RTS0044624,105
RTS0044625,100
RTS0044626,112
RTS0044627,67
RTS0044628,78
RTS0044629,103
RTS0044630,77
RTS0044631,85
RTS0044632,87
RTS0044633,111
RTS0044634,82
RTS0044635,87
RTS0044636,81
RTS0044637,93
RTS0044638,91
RTS0044639,92
RTS0044640,77
RTS0044641,83
RTS0044642,77
RTS0044643,94
RTS0044644,141
RTS0044645,115
RTS0044646,94
RTS0044647,80
RTS0044648,61
RTS0044649,96
RTS0044650,82
RTS0044651,108
RTS0044652,115
RTS0044653,106
RTS0044654,117
RTS0044655,129
RTS0044656,85
RTS0044657,70
RTS0044658,89
RTS0044659,93
RTS0044660,103
RTS0044661,129
RTS0044662,120
RTS0044663,109
RTS0044664,157
RTS0044665,126
RTS0044666,104
RTS0044667,83
RTS0044668,106
RTS0044669,129
RTS0044670,115
RTS0044671,104
RTS0044672,79
RTS0044673,91
RTS0044674,138
RTS0044675,132
RTS0044676,148
RTS0044677,132
RTS0044678,139
RTS0044679,161
RTS0044680,161
RTS0044681,72
RTS0044682,84
RTS0044683,77
RTS0044684,82
RTS0044685,98
RTS0044686,84
RTS0044687,159
RTS0044688,147
RTS0044689,160
RTS0044690,172
RTS0044691,97
RTS0044692,90
RTS0044693,135
RTS0044694,147
RTS0044695,76
RTS0044696,124
RTS0044697,106
RTS0044698,110
RTS0044699,119
RTS0044700,113
RTS0044701,118
RTS0044702,109
RTS0044703,109
RTS0044704,119
RTS0044705,82
RTS0044706,66
RTS0044707,68
RTS0044708,73
RTS0044709,93
RTS0044710,93
RTS0044711,57
RTS0044712,107
RTS0044714,89
RTS0044715,95
RTS0044716,131
RTS0044717,109
RTS0044718,153
RTS0044719,75
RTS0044720,161
RTS0044721,73
RTS0044722,93
RTS0044723,57
RTS0044724,93
RTS0044725,78
RTS0044726,122
RTS0044727,102
RTS0044728,92
RTS0044729,93
RTS0044730,104
RTS0044731,140
RTS0044732,131
RTS0044733,99
RTS0044734,58
RTS0044735,155
RTS0044736,90
RTS0044737,76
RTS0044738,94
RTS0044739,82
RTS0044740,70
RTS0044741,80
RTS0044742,68
RTS0044743,107
RTS0044744,96
RTS0044745,82
RTS0044746,100
RTS0044747,89
RTS0044748,60
RTS0044749,91
RTS0044750,82
RTS0044751,84
RTS0044752,99
RTS0044753,107
RTS0044754,95
RTS0044755,113
RTS0044756,107
RTS0044757,116
RTS0044758,130
RTS0044759,113
RTS0044760,111
RTS0044761,116
RTS0044762,132
RTS0044763,125
RTS0044764,88
RTS0044765,80
RTS0044766,74
RTS0044767,82
RTS0044768,97
RTS0044769,92
RTS0044770,82
RTS0044771,77
RTS0044772,77
RTS0044773,93
RTS0044774,78
RTS0044775,111
RTS0044776,108
RTS0044777,105
RTS0044778,101
RTS0044779,105
RTS0044780,133
RTS0044781,152
RTS0044782,161
RTS0044783,151
RTS0044784,129
RTS0044785,106
RTS0044786,138
RTS0044787,116
RTS0044788,123
RTS0044789,154
RTS0044790,87
RTS0044791,236
RTS0044792,235
RTS0044793,101
RTS0044794,101
RTS0044795,81
RTS0044796,100
RTS0044797,142
RTS0044798,109
RTS0044799,129
RTS0044800,86
RTS0044801,79
RTS0044802,85
RTS0044803,62
RTS0044804,101
RTS0044805,124
RTS0044806,97
RTS0044807,104
RTS0044808,93
RTS0044809,103
RTS0044810,105
RTS0044811,80
RTS0044812,101
RTS0044813,148
RTS0044814,126
RTS0044815,126
RTS0044816,85
RTS0044817,124
RTS0044818,101
RTS0044819,93
RTS0044820,95
RTS0044821,101
RTS0044822,109
RTS0044823,127
RTS0044824,65
RTS0044825,110
RTS0044826,109
RTS0044827,115
RTS0044828,103
RTS0044829,101
RTS0044830,97
RTS0044831,88
RTS0044832,76
RTS0044833,115
RTS0044834,89
RTS0044835,95
RTS0044836,106
RTS0044837,102
RTS0044838,131
RTS0044839,116
RTS0044840,104
RTS0044841,90
RTS0044842,67
RTS0044843,75
RTS0044844,66
RTS0044845,106
RTS0044846,93
RTS0044847,67
RTS0044848,118
RTS0044849,126
RTS0044850,113
RTS0044851,77
RTS0044852,100
RTS0044853,89
RTS0044854,70
RTS0044855,85
RTS0044856,117
RTS0044857,71
RTS0044858,104
RTS0044859,79
RTS0044860,105
RTS0044861,88
RTS0044862,80
RTS0044863,94
RTS0044864,87
RTS0044865,92
RTS0044866,149
RTS0044867,138
RTS0044868,122
RTS0044869,123
RTS0044870,126
RTS0044871,93
RTS0044872,79
RTS0044873,114
RTS0044874,111
RTS0044875,129
RTS0044876,97
RTS0044877,148
RTS0044878,131
RTS0044879,122
RTS0044880,155
RTS0044881,70
RTS0044882,94
RTS0044883,94
RTS0044884,116
RTS0044885,86
RTS0044886,122
RTS0044887,90
RTS0044888,106
RTS0044889,93
RTS0044890,88
RTS0044891,88
RTS0044892,115
RTS0044893,95
RTS0044894,130
RTS0044895,95
RTS0044896,211
RTS0044897,191
RTS0044898,129
RTS0044899,156
RTS0044900,155
RTS0044901,140
RTS0044902,120
RTS0044903,286
RTS0044904,184
RTS0044905,266
RTS0044906,356
RTS0044907,288
RTS0044908,306
RTS0044909,429
RTS0044910,234
RTS0044911,100
RTS0044912,94
RTS0044913,84
RTS0044914,108
RTS0044915,96
RTS0044916,80
RTS0044917,80
RTS0044918,89
RTS0044919,99
RTS0044920,89
RTS0044921,118
RTS0044922,102
RTS0044923,128
RTS0044924,110
RTS0044925,111
RTS0044926,96
RTS0044927,84
RTS0044928,96
RTS0044929,96
RTS0044930,114
RTS0044931,76
RTS0044932,105
RTS0044933,93
RTS0044934,82
RTS0044935,91
RTS0044936,146
RTS0044937,79
RTS0044938,101
RTS0044939,110
RTS0044940,130
RTS0044941,112
RTS0044942,94
RTS0044943,113
RTS0044944,72
RTS0044945,67
RTS0044946,103
RTS0044947,75
RTS0044948,118
RTS0044949,93
RTS0044950,79
RTS0044951,75
RTS0044952,75
RTS0044953,78
RTS0044954,94
RTS0044955,92
RTS0044956,143
RTS0044957,155
RTS0044958,95
RTS0044959,113
RTS0044960,109
RTS0044961,109
RTS0044962,81
RTS0044963,54
RTS0044964,96
RTS0044965,113
RTS0044966,83
RTS0044967,107
RTS0044968,113
RTS0044969,69
RTS0044970,88
RTS0044971,84
RTS0044972,96
RTS0044973,74
RTS0044974,80
RTS0044975,97
RTS0044976,90
RTS0044977,84
RTS0044978,75
RTS0044979,97
RTS0044980,75
RTS0044981,78
RTS0044982,73
RTS0044983,76
RTS0044984,81
RTS0044985,132
RTS0044986,70
RTS0044987,75
RTS0044988,87
RTS0044989,78
RTS0044990,125
RTS0044991,76
RTS0044992,81
RTS0044993,77
RTS0044994,98
RTS0044995,93
RTS0044996,92
RTS0044997,86
RTS0044998,96
RTS0044999,78
RTS0045000,63
RTS0045001,114
RTS0045002,94
RTS0045003,97
RTS0045004,117
RTS0045005,120
RTS0045006,100
RTS0045007,213
RTS0045008,166
RTS0045009,121
RTS0045010,86
RTS0045011,91
RTS0045012,76
RTS0045013,73
RTS0045014,87
RTS0045015,103
RTS0045016,117
RTS0045017,125
RTS0045018,178
RTS0045019,139
RTS0045020,113
RTS0045021,81
RTS0045022,107
RTS0045023,128
RTS0045024,102
RTS0045025,101
RTS0045026,257
RTS0045027,193
RTS0045028,219
RTS0045029,175
RTS0045030,233
RTS0045031,65
RTS0045032,84
RTS0045033,106
RTS0045034,91
RTS0045035,86
RTS0045036,83
RTS0045038,134
RTS0045039,113
RTS0045040,70
RTS0045041,84
RTS0045042,94
RTS0045043,89
RTS0045044,98
RTS0045045,160
RTS0045046,90
RTS0045047,93
RTS0045048,82
RTS0045049,81
RTS0045050,95
RTS0045051,96
RTS0045052,82
RTS0045053,91
RTS0045054,89
RTS0045055,93
RTS0045056,107
RTS0045057,185
RTS0045058,78
RTS0045059,82
RTS0045060,135
RTS0045061,74
RTS0045063,78
RTS0045064,87
RTS0045065,122
RTS0045066,98
RTS0045067,198
RTS0045068,158
RTS0045069,170
RTS0045070,217
RTS0045071,115
RTS0045072,98
RTS0045073,110
RTS0045074,141
RTS0045075,85
RTS0045076,69
RTS0045077,83
RTS0045078,71
RTS0045079,72
RTS0045080,91
RTS0045081,105
RTS0045082,96
RTS0045083,248
RTS0045084,142
RTS0045085,96
RTS0045086,86
RTS0045087,70
RTS0045088,78
RTS0045089,69
RTS0045090,79
RTS0045091,83
RTS0045092,66
RTS0045093,62
RTS0045094,70
RTS0045095,110
RTS0045096,88
RTS0045097,84
RTS0045098,91
RTS0045099,87
RTS0045100,102
RTS0045101,110
RTS0045102,83
RTS0045103,94
RTS0045104,74
RTS0045105,77
RTS0045106,74
RTS0045107,123
RTS0045108,99
RTS0045109,70
RTS0045110,89
RTS0045111,125
RTS0045112,85
RTS0045113,107
RTS0045114,104
RTS0045115,100
RTS0045116,72
RTS0045117,75
RTS0045118,80
RTS0045119,85
RTS0045120,103
RTS0045121,72
RTS0045122,90
RTS0045123,134
RTS0045124,84
RTS0045125,81
RTS0045126,76
RTS0045127,98
RTS0045128,117
RTS0045129,123
RTS0045130,96
RTS0045131,102
RTS0045132,110
RTS0045133,97
RTS0045134,94
RTS0045135,97
RTS0045136,103
RTS0045137,120
RTS0045138,105
RTS0045139,106
RTS0045140,99
RTS0045141,89
RTS0045142,115
RTS0045143,95
RTS0045144,89
RTS0045145,91
RTS0045146,95
RTS0045147,109
RTS0045148,80
RTS0045149,72
RTS0045150,70
RTS0045151,80
RTS0045152,84
RTS0045153,66
RTS0045154,96
RTS0045155,85
RTS0045156,83
RTS0045157,102
RTS0045158,65
RTS0045159,102
RTS0045160,122
RTS0045161,98
RTS0045162,107
RTS0045163,92
RTS0045164,99
RTS0045165,135
RTS0045166,114
RTS0045167,93
RTS0045168,119
RTS0045169,112
RTS0045170,118
RTS0045171,132
RTS0045172,135
RTS0045173,127
RTS0045174,124
RTS0045175,105
RTS0045176,87
RTS0045177,77
RTS0045178,83
RTS0045179,86
RTS0045180,112
RTS0045181,91
RTS0045182,107
RTS0045183,98
RTS0045184,112
RTS0045185,87
RTS0045186,143
RTS0045187,117
RTS0045188,93
RTS0045189,100
RTS0045190,133
RTS0045191,102
RTS0045192,93
RTS0045193,90
RTS0045194,85
RTS0045195,61
RTS0045196,107
RTS0045197,77
RTS0045198,137
RTS0045199,80
RTS0045200,97
RTS0045201,122
RTS0045202,137
RTS0045203,116
RTS0045204,110
RTS0045205,107
RTS0045206,86
RTS0045207,83
RTS0045208,90
RTS0045209,79
RTS0045210,79
RTS0045211,78
RTS0045212,113
RTS0045213,77
RTS0045214,113
RTS0045215,85
RTS0045216,123
RTS0045217,120
RTS0045218,145
RTS0045219,110
RTS0045220,96
RTS0045221,112
RTS0045222,99
RTS0045223,117
RTS0045224,105
RTS0045225,96
RTS0045226,563
RTS0045227,285
RTS0045228,613
RTS0045229,307
RTS0045230,263
RTS0045231,123
RTS0045232,124
RTS0045233,126
RTS0045234,96
RTS0045235,90
RTS0045236,237
RTS0045237,149
RTS0045238,121
RTS0045239,137
RTS0045240,222
RTS0045241,128
RTS0045242,142
RTS0045243,106
RTS0045244,144
RTS0045245,88
RTS0045246,96
RTS0045247,105
RTS0045248,86
RTS0045249,90
RTS0045250,70
RTS0045251,88
RTS0045252,62
RTS0045253,105
RTS0045254,57
RTS0045255,58
RTS0045256,90
RTS0045257,90
RTS0045258,104
RTS0045259,138
RTS0045260,86
RTS0045261,76
RTS0045262,180
RTS0045263,117
RTS0045264,105
RTS0045265,150
RTS0045266,80
RTS0045267,116
RTS0045268,134
RTS0045269,111
RTS0045270,118
RTS0045271,99
RTS0045272,73
RTS0045273,99
RTS0045274,122
RTS0045275,122
RTS0045276,64
RTS0045277,86
RTS0045278,107
RTS0045279,62
RTS0045280,69
RTS0045281,92
RTS0045282,103
RTS0045283,107
RTS0045284,81
RTS0045285,128
RTS0045286,126
RTS0045287,130
RTS0045288,75
RTS0045289,76
RTS0045290,82
RTS0045291,82
RTS0045292,117
RTS0045293,90
RTS0045294,77
RTS0045295,101
RTS0045296,150
RTS0045297,168
RTS0045298,198
RTS0045299,130
RTS0045300,213
RTS0045301,121
RTS0045302,112
RTS0045303,146
RTS0045304,67
RTS0045305,147
RTS0045306,109
RTS0045307,98
RTS0045308,106
RTS0045309,78
RTS0045310,120
RTS0045311,30
RTS0045312,75
RTS0045313,98
RTS0045314,73
RTS0045315,88
RTS0045316,106
RTS0045317,66
RTS0045318,86
RTS0045319,83
RTS0045320,102
RTS0045321,79
RTS0045322,87
RTS0045323,99
RTS0045324,102
RTS0045325,110
RTS0045326,113
RTS0045327,121
RTS0045328,90
RTS0045329,77
RTS0045330,84
RTS0045331,61
RTS0045332,83
RTS0045333,98
RTS0045334,112
RTS0045335,73
RTS0045336,104
RTS0045337,74
RTS0045338,83
RTS0045339,104
RTS0045340,69
RTS0045341,71
RTS0045342,124
RTS0045343,72
RTS0045344,93
RTS0045345,76
RTS0045346,88
RTS0045347,100
RTS0045348,84
RTS0045349,103
RTS0045350,87
RTS0045351,78
RTS0045352,55
RTS0045353,73
RTS0045354,94
RTS0045355,39
RTS0045356,104
RTS0045357,147
RTS0045358,102
RTS0045359,99
RTS0045360,80
RTS0045361,117
RTS0045362,100
RTS0045363,79
RTS0045364,99
RTS0045365,110
RTS0045366,118
RTS0045367,56
RTS0045368,92
RTS0045369,61
RTS0045370,71
RTS0045371,112
RTS0045372,82
RTS0045373,87
RTS0045374,125
RTS0045375,112
RTS0045376,80
RTS0045377,62
RTS0045378,85
RTS0045379,89
RTS0045380,91
RTS0045381,160
RTS0045382,221
RTS0045383,118
RTS0045384,105
RTS0045385,89
RTS0045386,102
RTS0045387,88
RTS0045388,81
RTS0045389,84
RTS0045390,113
RTS0045391,101
RTS0045392,84
RTS0045393,59
RTS0045394,97
RTS0045395,79
RTS0045396,128
RTS0045397,150
RTS0045398,104
RTS0045399,135
RTS0045400,159
RTS0045401,110
RTS0045402,113
RTS0045403,118
RTS0045404,110
RTS0045405,93
RTS0045406,141
RTS0045407,125
RTS0045408,80
RTS0045409,177
RTS0045410,136
RTS0045411,176
RTS0045412,211
RTS0045413,157
RTS0045414,133
RTS0045415,102
RTS0045416,105
RTS0045417,92
RTS0045418,77
RTS0045419,88
RTS0045420,93
RTS0045421,3012
RTS0045422,2640
RTS0045423,1345
RTS0045424,2668
RTS0045425,2383
RTS0045426,103
RTS0045427,103
RTS0045428,70
RTS0045429,96
RTS0045430,66
RTS0045431,111
RTS0045432,116
RTS0045433,93
RTS0045434,119
RTS0045435,109
RTS0045436,133
RTS0045437,138
RTS0045438,208
RTS0045439,156
RTS0045440,146
RTS0045441,152
RTS0045442,116
RTS0045443,150
RTS0045444,112
RTS0045445,110
RTS0045446,290
RTS0045447,258
RTS0045448,187
RTS0045449,175
RTS0045450,130
RTS0045451,203
RTS0045452,115
RTS0045453,121
RTS0045454,127
RTS0045455,155
RTS0045456,79
RTS0045457,107
RTS0045458,77
RTS0045459,45
RTS0045460,75
RTS0045461,74
RTS0045462,88
RTS0045463,65
RTS0045464,70
RTS0045465,89
RTS0045466,131
RTS0045467,138
RTS0045468,75
RTS0045469,160
RTS0045470,120
RTS0045471,75
RTS0045472,112
RTS0045473,45
RTS0045474,107
RTS0045475,81
RTS0045476,156
RTS0045477,171
RTS0045478,140
RTS0045479,160
RTS0045480,178
RTS0045481,115
RTS0045482,113
RTS0045483,105
RTS0045484,165
RTS0045485,157
RTS0045486,57
RTS0045487,93
RTS0045488,96
RTS0045489,107
RTS0045490,114
RTS0045491,365
RTS0045492,520
RTS0045493,336
RTS0045494,164
RTS0045495,197
RTS0045496,83
RTS0045497,114
RTS0045498,144
RTS0045499,166
RTS0045500,140
RTS0045501,221
RTS0045502,234
RTS0045503,188
RTS0045504,146
RTS0045505,178
RTS0045506,3003
RTS0045507,3963
RTS0045508,2606
RTS0045509,3396
RTS0045510,2395
RTS0045511,103
RTS0045512,98
RTS0045513,80
RTS0045514,112
RTS0045515,86
RTS0045516,72
RTS0045517,91
RTS0045518,99
RTS0045519,91
RTS0045520,76
RTS0045521,104
RTS0045522,112
RTS0045523,105
RTS0045524,131
RTS0045525,92
RTS0045526,114
RTS0045527,144
RTS0045528,115
RTS0045529,149
RTS0045530,157
RTS0045531,109
RTS0045532,99
RTS0045533,99
RTS0045534,84
RTS0045535,64
RTS0045536,212
RTS0045537,193
RTS0045538,133
RTS0045539,196
RTS0045540,223
RTS0045541,80
RTS0045542,104
RTS0045543,104
RTS0045544,52
RTS0045545,83
RTS0045546,93
RTS0045547,74
RTS0045548,81
RTS0045549,69
RTS0045550,75
RTS0045551,83
RTS0045552,116
RTS0045553,67
RTS0045554,89
RTS0045555,78
RTS0045556,139
RTS0045557,112
RTS0045558,157
RTS0045559,122
RTS0045560,112
RTS0045561,101
RTS0045562,117
RTS0045563,62
RTS0045564,99
RTS0045565,72
RTS0045566,103
RTS0045567,80
RTS0045568,106
RTS0045569,90
RTS0045570,108
RTS0045571,61
RTS0045572,90
RTS0045573,70
RTS0045574,63
RTS0045575,79
RTS0045576,94
RTS0045577,86
RTS0045578,57
RTS0045579,87
RTS0045580,89
RTS0045581,101
RTS0045582,97
RTS0045583,98
RTS0045584,120
RTS0045585,68
RTS0045586,56
RTS0045587,147
RTS0045588,78
RTS0045589,96
RTS0045590,116
RTS0045592,1068
RTS0045593,1092
RTS0045594,716
RTS0045595,625
RTS0045596,651
RTS0045597,999
RTS0045598,1023
RTS0045599,1013
RTS0045600,400
RTS0045601,80
RTS0045602,91
RTS0045603,59
RTS0045604,107
RTS0045606,111
RTS0045607,91
RTS0045608,74
RTS0045609,69
RTS0045610,97
RTS0045611,74
RTS0045612,81
RTS0045613,94
RTS0045614,68
RTS0045615,71
RTS0045616,71
RTS0045617,86
RTS0045618,74
RTS0045619,71
RTS0045620,75
RTS0045621,86
RTS0045622,166
RTS0045623,128
RTS0045624,92
RTS0045625,138
RTS0045626,42
RTS0045627,50
RTS0045628,79
RTS0045629,106
RTS0045630,85
RTS0045631,84
RTS0045632,61
RTS0045633,102
RTS0045634,76
RTS0045635,81
RTS0045636,103
RTS0045637,75
RTS0045638,95
RTS0045639,127
RTS0045640,71
RTS0045641,133
RTS0045642,113
RTS0045643,100
RTS0045644,132
RTS0045645,92
RTS0045646,73
RTS0045647,86
RTS0045648,97
RTS0045649,79
RTS0045650,82
RTS0045651,78
RTS0045652,121
RTS0045653,107
RTS0045654,124
RTS0045655,116
RTS0045656,77
RTS0045657,106
RTS0045658,163
RTS0045659,114
RTS0045660,141
RTS0045661,165
RTS0045662,167
RTS0045663,179
RTS0045664,171
RTS0045665,223
RTS0045666,58
RTS0045667,82
RTS0045668,93
RTS0045669,77
RTS0045670,87
RTS0045671,73
RTS0045672,101
RTS0045673,78
RTS0045674,80
RTS0045675,90
RTS0045676,203
RTS0045677,211
RTS0045678,219
RTS0045679,201
RTS0045680,225
RTS0045681,78
RTS0045682,104
RTS0045683,63
RTS0045684,90
RTS0045685,82
RTS0045687,96
RTS0045688,71
RTS0045689,99
RTS0045690,88
RTS0045691,89
RTS0045692,72
RTS0045693,124
RTS0045694,90
RTS0045695,87
RTS0045696,157
RTS0045697,99
RTS0045698,111
RTS0045699,99
RTS0045700,86
RTS0045701,92
RTS0045702,88
RTS0045703,90
RTS0045704,80
RTS0045705,78
RTS0045706,95
RTS0045707,117
RTS0045708,85
RTS0045709,79
RTS0045710,95
RTS0045711,101
RTS0045712,101
RTS0045713,94
RTS0045714,104
RTS0045715,79
RTS0045716,459
RTS0045717,242
RTS0045718,132
RTS0045719,156
RTS0045720,271
RTS0045721,143
RTS0045722,168
RTS0045723,134
RTS0045724,129
RTS0045725,108
RTS0045726,100
RTS0045727,161
RTS0045728,111
RTS0045729,96
RTS0045730,90
RTS0045731,127
RTS0045732,111
RTS0045733,105
RTS0045734,146
RTS0045735,157
RTS0045736,417
RTS0045737,528
RTS0045738,644
RTS0045739,680
RTS0045740,321
RTS0045741,527
RTS0045742,336
RTS0045743,405
RTS0045744,596
RTS0045745,401
RTS0045746,187
RTS0045747,170
RTS0045748,237
RTS0045749,115
RTS0045750,82
RTS0045751,146
RTS0045752,93
RTS0045753,124
RTS0045754,116
RTS0045755,171
RTS0045756,204
RTS0045757,214
RTS0045758,282
RTS0045759,194
RTS0045760,189
RTS0045761,97
RTS0045762,109
RTS0045763,93
RTS0045764,78
RTS0045765,74
RTS0045766,99
RTS0045767,81
RTS0045768,96
RTS0045769,88
RTS0045770,95
RTS0045771,101
RTS0045772,99
RTS0045773,168
RTS0045774,89
RTS0045775,136
RTS0045776,93
RTS0045777,73
RTS0045778,70
RTS0045779,74
RTS0045780,109
RTS0045781,210
RTS0045782,222
RTS0045783,256
RTS0045784,259
RTS0045785,323
RTS0045786,99
RTS0045787,150
RTS0045788,160
RTS0045789,115
RTS0045790,85
RTS0045791,79
RTS0045792,79
RTS0045793,97
RTS0045794,81
RTS0045795,88
RTS0045796,106
RTS0045797,62
RTS0045798,75
RTS0045799,75
RTS0045800,122
RTS0045801,121
RTS0045802,68
RTS0045803,123
RTS0045804,71
RTS0045805,101
RTS0045806,145
RTS0045807,105
RTS0045808,98
RTS0045809,103
RTS0045810,71
RTS0045811,90
RTS0045812,134
RTS0045813,100
RTS0045814,130
RTS0045815,95
RTS0045816,85
RTS0045817,110
RTS0045818,100
RTS0045819,92
RTS0045820,95
RTS0045821,219
RTS0045822,166
RTS0045823,167
RTS0045824,233
RTS0045825,147
RTS0045826,149
RTS0045827,144
RTS0045828,130
RTS0045829,131
RTS0045830,128
RTS0045831,97
RTS0045832,105
RTS0045833,106
RTS0045834,92
RTS0045835,115
RTS0045836,487
RTS0045837,464
RTS0045838,384
RTS0045840,210
RTS0045841,232
RTS0045842,207
RTS0045843,102
RTS0045844,122
RTS0045845,173
RTS0045846,962
RTS0045848,226
RTS0045849,1339
RTS0045851,76
RTS0045852,80
RTS0045853,90
RTS0045854,117
RTS0045855,121
RTS0045856,87
RTS0045857,78
RTS0045858,78
RTS0045859,103
RTS0045860,67
RTS0045861,111
RTS0045862,131
RTS0045863,225
RTS0045864,268
RTS0045865,182
RTS0045866,278
RTS0045867,78
RTS0045868,68
RTS0045869,84
RTS0045870,84
RTS0045871,64
RTS0045872,97
RTS0045873,115
RTS0045874,76
RTS0045875,97
RTS0045876,73
RTS0045877,83
RTS0045878,57
RTS0045879,117
RTS0045880,69
RTS0045881,62
RTS0045882,95
RTS0045883,88
RTS0045884,86
RTS0045885,3
RTS0045886,144
RTS0045887,132
RTS0045888,92
RTS0045889,68
RTS0045890,106
RTS0045891,90
RTS0045892,98
RTS0045893,100
RTS0045894,115
RTS0045895,76
RTS0045896,129
RTS0045897,91
RTS0045898,89
RTS0045899,129
RTS0045900,195
RTS0045901,72
RTS0045902,96
RTS0045903,150
RTS0045904,134
RTS0045905,87
RTS0045906,105
RTS0045907,105
RTS0045908,73
RTS0045909,71
RTS0045910,72
RTS0045911,105
RTS0045912,78
RTS0045913,82
RTS0045914,79
RTS0045915,76
RTS0045916,112
RTS0045917,65
RTS0045918,86
RTS0045919,116
RTS0045920,94
RTS0045921,99
RTS0045922,68
RTS0045923,74
RTS0045924,94
RTS0045925,81
RTS0045926,94
RTS0045927,73
RTS0045928,111
RTS0045929,99
RTS0045930,189
RTS0045931,175
RTS0045932,106
RTS0045933,76
RTS0045935,87
RTS0045939,123
RTS0045940,90
RTS0045941,106
RTS0045942,105
RTS0045943,133
RTS0045944,84
RTS0045945,78
RTS0045946,85
RTS0045947,123
RTS0045948,68
RTS0045949,102
RTS0045950,103
RTS0045951,120
RTS0045952,108
RTS0045953,110
RTS0045954,158
RTS0045955,58
RTS0045956,64
RTS0045957,53
RTS0045958,88
RTS0045959,76
RTS0045960,68
RTS0045961,69
RTS0045962,78
RTS0045963,91
RTS0045964,121
RTS0045965,106
RTS0045966,84
RTS0045967,59
RTS0045968,94
RTS0045969,146
RTS0045970,208
RTS0045971,177
RTS0045972,95
RTS0045973,62
RTS0045974,76
RTS0045975,106
RTS0045976,97
RTS0045977,86
RTS0045978,97
RTS0045979,94
RTS0045980,93
RTS0045981,134
RTS0045982,103
RTS0045983,120
RTS0045984,131
RTS0045985,80
RTS0045986,75
RTS0045987,138
RTS0045988,103
RTS0045989,73
RTS0045990,89
RTS0045991,141
RTS0045992,107
RTS0045993,132
RTS0045994,111
RTS0045995,92
RTS0045996,79
RTS0045997,81
RTS0045998,64
RTS0045999,82
RTS0046000,50
RTS0046001,105
RTS0046002,118
RTS0046003,79
RTS0046004,85
RTS0046005,134
RTS0046006,102
RTS0046007,114
RTS0046008,110
RTS0046009,146
RTS0046010,59
RTS0046011,80
RTS0046012,71
RTS0046013,118
RTS0046014,75
RTS0046015,59
RTS0046016,122
RTS0046017,75
RTS0046018,65
RTS0046019,87
RTS0046020,108
RTS0046021,106
RTS0046022,93
RTS0046023,117
RTS0046024,110
RTS0046025,84
RTS0046026,96
RTS0046027,112
RTS0046028,89
RTS0046029,88
RTS0046030,103
RTS0046031,86
RTS0046032,89
RTS0046033,81
RTS0046034,56
RTS0046035,96
RTS0046036,83
RTS0046037,79
RTS0046038,86
RTS0046039,65
RTS0046040,63
RTS0046041,79
RTS0046042,77
RTS0046043,86
RTS0046044,86
RTS0046045,116
RTS0046046,91
RTS0046047,47
RTS0046048,98
RTS0046049,141
RTS0046050,100
RTS0046051,180
RTS0046052,157
RTS0046053,194
RTS0046054,175
RTS0046055,177
RTS0046056,95
RTS0046057,91
RTS0046058,123
RTS0046059,125
RTS0046060,94
RTS0046061,191
RTS0046062,124
RTS0046063,139
RTS0046064,366
RTS0046065,291
RTS0046066,456
RTS0046067,513
RTS0046068,84
RTS0046069,75
RTS0046070,94
RTS0046071,107
RTS0046072,94
RTS0046073,84
RTS0046074,80
RTS0046075,79
RTS0046076,100
RTS0046077,95
RTS0046078,103
RTS0046079,71
RTS0046080,79
RTS0046081,77
RTS0046082,128
RTS0046083,87
RTS0046084,146
RTS0046085,123
RTS0046086,164
RTS0046087,91
RTS0046088,95
RTS0046089,59
RTS0046090,81
RTS0046091,61
RTS0046092,172
RTS0046093,107
RTS0046094,83
RTS0046095,79
RTS0046096,86
RTS0046097,82
RTS0046098,83
RTS0046099,73
RTS0046100,72
RTS0046101,65
RTS0046102,88
RTS0046103,63
RTS0046104,90
RTS0046105,71
RTS0046106,56
RTS0046107,85
RTS0046108,67
RTS0046109,78
RTS0046110,95
RTS0046111,104
RTS0046112,134
RTS0046113,127
RTS0046114,81
RTS0046115,121
RTS0046116,122
RTS0046117,148
RTS0046119,87
RTS0046121,94
RTS0046122,87
RTS0046123,100
RTS0046124,64
RTS0046125,79
RTS0046126,62
RTS0046127,64
RTS0046128,140
RTS0046129,111
RTS0046130,80
RTS0046131,96
RTS0046132,146
RTS0046133,189
RTS0046134,167
RTS0046135,105
RTS0046136,183
RTS0046137,331
RTS0046138,107
RTS0046140,183
RTS0046141,153
RTS0046142,151
RTS0046143,233
RTS0046144,203
RTS0046145,99
RTS0046146,82
RTS0046147,87
RTS0046148,116
RTS0046149,76
RTS0046150,63
RTS0046152,90
RTS0046153,95
RTS0046154,64
RTS0046155,81
RTS0046156,62
RTS0046157,62
RTS0046158,81
RTS0046159,53
RTS0046160,75
RTS0046161,73
RTS0046162,75
RTS0046163,75
RTS0046164,139
RTS0046165,119
RTS0046166,70
RTS0046167,151
RTS0046168,74
RTS0046169,70
RTS0046170,78
RTS0046171,51
RTS0046172,73
RTS0046173,50
RTS0046174,82
RTS0046175,86
RTS0046176,73
RTS0046177,54
RTS0046178,67
RTS0046179,50
RTS0046180,75
RTS0046181,84
RTS0046182,65
RTS0046183,170
RTS0046184,110
RTS0046185,84
RTS0046186,53
RTS0046187,97
RTS0046188,106
RTS0046191,75
RTS0046193,42
RTS0046194,76
RTS0046195,92
RTS0046196,74
RTS0046197,81
RTS0046198,79
RTS0046199,80
RTS0046200,94
RTS0046201,67
RTS0046202,97
RTS0046203,89
RTS0046204,86
RTS0046205,70
RTS0046206,110
RTS0046207,97
RTS0046208,82
RTS0046209,88
RTS0046210,73
RTS0046211,58
RTS0046212,87
RTS0046213,221
RTS0046214,173
RTS0046215,107
RTS0046216,122
RTS0046217,113
RTS0046218,91
RTS0046219,59
RTS0046220,93
RTS0046221,101
RTS0046222,69
RTS0046223,50
RTS0046224,67
RTS0046225,136
RTS0046226,95
RTS0046227,110
RTS0046228,130
RTS0046229,81
RTS0046230,101
RTS0046231,47
RTS0046232,115
RTS0046233,86
RTS0046234,116
RTS0046235,89
RTS0046236,69
RTS0046237,103
RTS0046238,76
RTS0046239,65
RTS0046240,80
RTS0046241,99
RTS0046242,77
RTS0046243,64
RTS0046244,111
RTS0046245,49
RTS0046246,100
RTS0046247,65
RTS0046248,79
RTS0046249,78
RTS0046250,81
RTS0046251,67
RTS0046252,157
RTS0046253,121
RTS0046254,130
RTS0046255,105
RTS0046256,144
RTS0046257,103
RTS0046258,70
RTS0046259,111
RTS0046260,85
RTS0046261,91
RTS0046262,88
RTS0046263,79
RTS0046264,86
RTS0046265,87
RTS0046266,92
RTS0046267,86
RTS0046268,91
RTS0046269,84
RTS0046270,87
RTS0046271,83
RTS0046272,89
RTS0046273,171
RTS0046274,208
RTS0046275,133
RTS0046276,89
RTS0046277,88
RTS0046278,121
RTS0046279,229
RTS0046280,80
RTS0046281,165
RTS0046282,85
RTS0046283,96
RTS0046284,61
RTS0046285,61
RTS0046286,91
RTS0046287,94
RTS0046288,81
RTS0046289,139
RTS0046290,92
RTS0046291,115
RTS0046292,89
RTS0046293,89
RTS0046294,68
RTS0046295,215
RTS0046296,82
RTS0046297,144
RTS0046298,83
RTS0046299,100
RTS0046300,66
RTS0046301,95
RTS0046302,80
RTS0046303,71
RTS0046304,53
RTS0046305,73
RTS0046306,90
RTS0046307,102
RTS0046308,83
RTS0046309,93
RTS0046310,73
RTS0046311,61
RTS0046312,69
RTS0046313,83
RTS0046314,129
RTS0046315,81
RTS0046316,75
RTS0046317,78
RTS0046318,101
RTS0046319,90
RTS0046320,94
RTS0046321,139
RTS0046322,167
RTS0046323,102
RTS0046324,88
RTS0046325,75
RTS0046326,86
RTS0046327,81
RTS0046328,93
RTS0046329,136
RTS0046330,98
RTS0046331,156
RTS0046332,85
RTS0046333,170
RTS0046334,128
RTS0046335,140
RTS0046336,146
RTS0046342,65
RTS0046343,100
RTS0046344,100
RTS0046345,65
RTS0046346,81
RTS0046347,991
RTS0046348,1022
RTS0046349,1052
RTS0046350,90
RTS0046351,72
RTS0046352,110
RTS0046353,101
RTS0046354,93
RTS0046355,71
RTS0046356,87
RTS0046357,76
RTS0046358,61
RTS0046359,82
RTS0046360,78
RTS0046361,77
RTS0046362,100
RTS0046363,90
RTS0046364,103
RTS0046365,91
RTS0046366,58
RTS0046367,76
RTS0046368,92
RTS0046369,102
RTS0046370,70
RTS0046371,123
RTS0046372,95
RTS0046373,81
RTS0046374,58
RTS0046375,43
RTS0046376,92
RTS0046377,77
RTS0046378,105
RTS0046379,84
RTS0046380,92
RTS0046381,61
RTS0046382,73
RTS0046383,86
RTS0046384,80
RTS0046385,63
RTS0046386,65
RTS0046387,62
RTS0046388,91
RTS0046389,113
RTS0046390,101
RTS0046391,85
RTS0046392,55
RTS0046393,70
RTS0046394,78
RTS0046395,89
RTS0046396,72
RTS0046397,71
RTS0046398,115
RTS0046399,98
RTS0046400,82
RTS0046401,107
RTS0046402,77
RTS0046403,99
RTS0046404,69
RTS0046405,94
RTS0046406,82
RTS0046407,103
RTS0046408,79
RTS0046409,109
RTS0046410,142
RTS0046411,139
RTS0046412,144
RTS0046413,189
RTS0046414,1144
RTS0046415,497
RTS0046416,71
RTS0046417,144
RTS0046418,125
RTS0046419,102
RTS0046420,107
RTS0046421,97
RTS0046422,106
RTS0046423,70
RTS0046424,89
RTS0046425,77
RTS0046426,62
RTS0046427,82
RTS0046428,91
RTS0046429,82
RTS0046430,85
RTS0046431,67
RTS0046432,132
RTS0046433,119
RTS0046434,132
RTS0046435,273
RTS0046439,187
RTS0046440,217
RTS0046441,233
RTS0046442,160
RTS0046443,232
RTS0046444,153
RTS0046445,98
RTS0046446,54
RTS0046447,75
RTS0046448,158
RTS0046449,100
RTS0046450,200
RTS0046451,110
RTS0046452,143
RTS0046453,105
RTS0046454,167
RTS0046455,141
RTS0046456,86
RTS0046457,109
RTS0046458,178
RTS0046459,393
RTS0046460,300
RTS0046461,126
RTS0046462,151
RTS0046463,118
RTS0046464,79
RTS0046466,65
RTS0046468,95
RTS0046469,78
RTS0046470,102
RTS0046471,71
RTS0046472,107
RTS0046473,72
RTS0046474,55
RTS0046475,123
RTS0046476,92
RTS0046477,82
RTS0046478,88
RTS0046479,77
RTS0046480,87
RTS0046481,77
RTS0046482,77
RTS0046483,92
RTS0046484,63
RTS0046485,85
RTS0046486,62
RTS0046487,96
RTS0046488,84
RTS0046489,94
RTS0046490,89
RTS0046491,99
RTS0046492,84
RTS0046493,75
RTS0046494,85
RTS0046495,87
RTS0046496,150
RTS0046497,127
RTS0046498,85
RTS0046499,468
RTS0046500,515
RTS0046501,345
RTS0046502,89
RTS0046503,119
RTS0046504,88
RTS0046505,71
RTS0046506,78
RTS0046507,77
RTS0046508,61
RTS0046509,72
RTS0046510,107
RTS0046511,79
RTS0046512,102
RTS0046513,90
RTS0046514,57
RTS0046515,93
RTS0046516,76
RTS0046517,91
RTS0046518,68
RTS0046519,77
RTS0046520,65
RTS0046521,94
RTS0046522,86
RTS0046524,90
RTS0046525,77
RTS0046526,132
RTS0046527,87
RTS0046528,94
RTS0046529,75
RTS0046530,59
RTS0046531,69
RTS0046532,83
RTS0046533,90
RTS0046534,98
RTS0046535,67
RTS0046536,82
RTS0046537,99
RTS0046538,83
RTS0046539,94
RTS0046540,80
RTS0046541,80
RTS0046542,95
RTS0046543,128
RTS0046544,91
RTS0046545,237
RTS0046546,87
RTS0046548,77
RTS0046549,191
RTS0046550,63
RTS0046551,118
RTS0046552,110
RTS0046553,240
RTS0046554,88
RTS0046555,95
RTS0046556,78
RTS0046557,91
RTS0046558,76
RTS0046559,105
RTS0046560,77
RTS0046561,90
RTS0046562,110
RTS0046563,101
RTS0046564,93
RTS0046565,107
RTS0046566,117
RTS0046567,150
RTS0046568,81
RTS0046569,96
RTS0046570,126
RTS0046571,102
RTS0046572,83
RTS0046573,75
RTS0046574,101
RTS0046575,112
RTS0046577,87
RTS0046578,92
RTS0046580,140
RTS0046581,119
RTS0046582,111
RTS0046583,90
RTS0046584,122
RTS0046585,108
RTS0046586,84
RTS0046587,102
RTS0046588,87
RTS0046589,74
RTS0046590,99
RTS0046591,88
RTS0046592,97
RTS0046593,101
RTS0046594,114
RTS0046595,105
RTS0046596,87
RTS0046597,74
RTS0046598,119
RTS0046599,66
RTS0046600,591
RTS0046601,1007
RTS0046602,279
RTS0046603,489
RTS0046604,140
RTS0046605,102
RTS0046606,97
RTS0046607,94
RTS0046608,210
RTS0046609,154
RTS0046610,65
RTS0046611,95
RTS0046612,76
RTS0046613,96
RTS0046614,121
RTS0046615,73
RTS0046616,81
RTS0046617,96
RTS0046618,76
RTS0046619,132
RTS0046620,98
RTS0046621,134
RTS0046622,138
RTS0046623,93
RTS0046624,98
RTS0046625,84
RTS0046626,101
RTS0046627,119
RTS0046628,141
RTS0046629,118
RTS0046630,118
RTS0046631,95
RTS0046632,153
RTS0046633,123
RTS0046634,130
RTS0046635,89
RTS0046636,94
RTS0046637,125
RTS0046638,96
RTS0046639,107
RTS0046640,118
RTS0046641,89
RTS0046642,92
RTS0046643,116
RTS0046644,96
RTS0046645,80
RTS0046646,70
RTS0046647,105
RTS0046648,85
RTS0046649,70
RTS0046650,90
RTS0046651,78
RTS0046652,75
RTS0046653,130
RTS0046654,102
RTS0046655,128
RTS0046656,131
RTS0046657,97
RTS0046658,161
RTS0046659,147
RTS0046660,95
RTS0046661,88
RTS0046662,81
RTS0046663,98
RTS0046664,82
RTS0046665,76
RTS0046666,72
RTS0046667,84
RTS0046668,83
RTS0046669,69
RTS0046670,92
RTS0046671,58
RTS0046672,68
RTS0046673,88
RTS0046674,76
RTS0046675,266
RTS0046676,87
RTS0046677,88
RTS0046678,83
RTS0046679,67
RTS0046680,68
RTS0046681,72
RTS0046682,79
RTS0046683,61
RTS0046684,77
RTS0046685,68
RTS0046686,97
RTS0046687,87
RTS0046688,76
RTS0046689,88
RTS0046690,82
RTS0046691,90
RTS0046692,76
RTS0046693,100
RTS0046694,115
RTS0046695,104
RTS0046696,126
RTS0046697,135
RTS0046698,100
RTS0046699,107
RTS0046700,104
RTS0046701,162
RTS0046702,136
RTS0046703,577
RTS0046704,840
RTS0046705,650
RTS0046706,282
RTS0046707,613
RTS0046708,542
RTS0046709,87
RTS0046710,100
RTS0046711,137
RTS0046712,82
RTS0046713,83
RTS0046714,138
RTS0046715,62
RTS0046716,107
RTS0046717,157
RTS0046718,72
RTS0046719,69
RTS0046720,82
RTS0046721,97
RTS0046722,116
RTS0046723,74
RTS0046724,102
RTS0046725,70
RTS0046726,105
RTS0046727,112
RTS0046728,94
RTS0046729,116
RTS0046730,132
RTS0046731,79
RTS0046732,77
RTS0046733,87
RTS0046734,102
RTS0046735,83
RTS0046736,80
RTS0046737,85
RTS0046738,93
RTS0046739,52
RTS0046740,104
RTS0046741,109
RTS0046742,62
RTS0046743,83
RTS0046744,79
RTS0046745,130
RTS0046746,65
RTS0046747,92
RTS0046748,180
RTS0046749,122
RTS0046750,79
RTS0046751,90
RTS0046752,94
RTS0046753,82
RTS0046754,97
RTS0046755,115
RTS0046756,129
RTS0046757,100
RTS0046758,88
RTS0046759,219
RTS0046760,176
RTS0046761,174
RTS0046763,129
RTS0046764,76
RTS0046765,79
RTS0046766,74
RTS0046767,90
RTS0046768,157
RTS0046769,219
RTS0046770,206
RTS0046771,100
RTS0046772,109
RTS0046773,65
RTS0046774,72
RTS0046775,116
RTS0046776,2
RTS0046777,94
RTS0046778,69
RTS0046779,80
RTS0046780,97
RTS0046781,103
RTS0046782,56
RTS0046783,80
RTS0046784,73
RTS0046785,89
RTS0046790,108
RTS0046791,99
RTS0046792,125
RTS0046793,69
RTS0046794,82
RTS0046795,96
RTS0046796,75
RTS0046797,62
RTS0046798,83
RTS0046799,92
RTS0046800,78
RTS0046801,325
RTS0046802,291
RTS0046803,66
RTS0046804,72
RTS0046805,93
RTS0046806,88
RTS0046807,70
RTS0046808,80
RTS0046809,67
RTS0046810,98
RTS0046811,56
RTS0046812,75
RTS0046813,78
RTS0046814,96
RTS0046815,91
RTS0046816,77
RTS0046817,148
RTS0046818,159
RTS0046819,104
RTS0046820,139
RTS0046821,57
RTS0046822,98
RTS0046823,78
RTS0046824,120
RTS0046825,112
RTS0046826,74
RTS0046827,79
RTS0046828,90
RTS0046829,76
RTS0046830,86
RTS0046831,95
RTS0046832,98
RTS0046833,32
RTS0046835,67
RTS0046836,437
RTS0046837,539
RTS0046838,137
RTS0046839,982
RTS0046840,66
RTS0046841,73
RTS0046842,304
RTS0046843,381
RTS0046846,100
RTS0046849,106
RTS0046850,163
RTS0046851,317
RTS0046852,82
RTS0046853,129
RTS0046854,72
RTS0046855,78
RTS0046856,97
RTS0046857,70
RTS0046858,111
RTS0046859,91
RTS0046860,108
RTS0046861,75
RTS0046862,88
RTS0046863,59
RTS0046864,99
RTS0046866,101
RTS0046867,65
RTS0046868,79
RTS0046869,745
RTS0046870,591
RTS0046871,113
RTS0046872,240
RTS0046873,72
RTS0046874,70
RTS0046875,102
RTS0046876,64
RTS0046877,100
RTS0046878,71
RTS0046879,113
RTS0046880,126
RTS0046881,96
RTS0046882,75
RTS0046885,68
RTS0046886,79
RTS0046887,59
RTS0046889,85
RTS0046890,73
RTS0046891,123
RTS0046892,85
RTS0046893,71
RTS0046894,66
RTS0046895,68
RTS0046897,204
RTS0046898,58
RTS0046899,141
RTS0046900,216
RTS0046902,101
RTS0046903,172
RTS0046904,84
RTS0046905,63
RTS0046906,219
RTS0046907,224
RTS0046908,90
RTS0046909,144
RTS0046910,76
RTS0046911,116
RTS0046912,84
RTS0046913,104
RTS0046914,108
RTS0046915,87
RTS0046916,106
RTS0046918,1568
RTS0046919,1473
RTS0046920,479
RTS0046921,106
RTS0046922,86
RTS0046923,93
RTS0046924,191
RTS0046925,75
RTS0046926,91
RTS0046927,70
RTS0046928,86
RTS0046929,75
RTS0046930,79
RTS0046931,93
RTS0046933,96
RTS0046934,106
RTS0046935,84
RTS0046936,110
RTS0046937,91
RTS0046938,222
RTS0046939,95
RTS0046940,96
RTS0046941,62
RTS0046942,97
RTS0046943,125
RTS0046944,83
RTS0046946,147
RTS0046947,64
RTS0046948,80
RTS0046949,75
RTS0046950,62
RTS0046951,97
RTS0046952,70
RTS0046954,67
RTS0046955,87
RTS0046956,115
RTS0046957,86
RTS0046958,110
RTS0046959,98
RTS0046960,99
RTS0046961,115
RTS0046962,1396
RTS0046963,80
RTS0046965,263
RTS0046966,98
RTS0046967,116
RTS0046968,66
RTS0047054,106
RTS0047055,100
RTS0047056,83
RTS0047057,107
RTS0047058,88
RTS0047060,112
RTS0047061,119
RTS0047062,116
RTS0047063,116
RTS0047064,216
RTS0047065,129
RTS0047066,118
RTS0047067,141
RTS0047068,114
RTS0047069,127
RTS0047070,120
RTS0047071,103
RTS0047072,156
RTS0047073,143
RTS0047074,173
RTS0047075,88
RTS0047076,96
RTS0047077,109
RTS0047078,122
RTS0047079,82
RTS0047080,126
RTS0047081,119
RTS0047082,87
RTS0047083,109
RTS0047084,121
RTS0047085,43
RTS0047086,92
RTS0047087,89
RTS0047088,77
RTS0047089,105
RTS0047091,54
RTS0047092,116
RTS0047093,99
RTS0047094,80
RTS0047095,92
RTS0047096,70
RTS0047097,67
RTS0047098,76
RTS0047099,69
RTS0047100,77
RTS0047101,108
RTS0047102,80
RTS0047103,93
RTS0047104,80
RTS0047105,133
RTS0047106,135
RTS0047107,145
RTS0047108,234
RTS0047109,122
RTS0047110,125
RTS0047111,72
RTS0047112,106
RTS0047113,194
RTS0047114,106
RTS0047115,117
RTS0047116,179
RTS0047117,153
RTS0047118,128
RTS0047119,120
RTS0047120,85
RTS0047121,86
RTS0047122,107
RTS0047123,88
RTS0047124,138
RTS0047125,103
RTS0047126,116
RTS0047127,129
RTS0047128,73
RTS0047129,78
RTS0047130,76
RTS0047131,98
RTS0047132,118
RTS0047133,124
RTS0047134,81
RTS0047135,158
RTS0047136,149
RTS0047137,143
RTS0047138,160
RTS0047139,121
RTS0047140,56
RTS0047141,98
RTS0047142,81
RTS0047143,77
RTS0047144,78
RTS0047145,125
RTS0047146,85
RTS0047147,111
RTS0047148,100
RTS0047149,77
RTS0047150,133
RTS0047151,108
RTS0047152,177
RTS0047153,126
RTS0047154,205
RTS0047156,114
RTS0047157,110
RTS0047158,157
RTS0047159,114
RTS0047160,148
RTS0047165,385
RTS0047166,59
RTS0047167,92
RTS0047168,75
RTS0047169,83
RTS0047170,60
RTS0047171,90
RTS0047172,85
RTS0047173,114
RTS0047174,117
RTS0047175,80
RTS0047176,79
RTS0047177,104
RTS0047178,119
RTS0047179,118
RTS0047180,92
RTS0047181,100
RTS0047182,106
RTS0047183,90
RTS0047184,88
RTS0047185,109
RTS0047186,72
RTS0047187,99
RTS0047188,93
RTS0047189,94
RTS0047190,103
RTS0047191,90
RTS0047192,93
RTS0047193,94
RTS0047194,104
RTS0047195,105
RTS0047196,79
RTS0047197,112
RTS0047198,99
RTS0047199,99
RTS0047200,116
RTS0047201,67
RTS0047202,91
RTS0047203,101
RTS0047204,112
RTS0047205,94
RTS0047206,98
RTS0047207,107
RTS0047208,710
RTS0047209,627
RTS0047210,1207
RTS0047211,985
RTS0047212,231
RTS0047213,77
RTS0047214,111
RTS0047215,87
RTS0047216,88
RTS0047217,81
RTS0047218,189
RTS0047219,184
RTS0047220,100
RTS0047221,226
RTS0047222,160
RTS0047223,251
RTS0047225,597
RTS0047226,513
RTS0047229,101
RTS0047230,69
RTS0047231,99
RTS0047232,108
RTS0047233,74
RTS0047234,96
RTS0047235,82
RTS0047236,74
RTS0047237,113
RTS0047238,76
RTS0047239,161
RTS0047240,91
RTS0047241,67
RTS0047242,77
RTS0047243,114
RTS0047244,69
RTS0047245,85
RTS0047246,75
RTS0047247,71
RTS0047248,68
RTS0047249,80
RTS0047250,125
RTS0047252,153
RTS0047253,68
RTS0047254,99
RTS0047255,115
RTS0047256,101
RTS0047257,124
RTS0047258,123
RTS0047259,111
RTS0047260,164
RTS0047261,179
RTS0047262,129
RTS0047263,179
RTS0047264,113
RTS0047266,158
RTS0047267,298
RTS0047268,172
RTS0047269,172
RTS0047270,294
RTS0047271,261
RTS0047272,149
RTS0047273,163
RTS0047274,101
RTS0047276,86
RTS0047277,255
RTS0047278,200
RTS0047279,254
RTS0047280,138
RTS0047281,137
RTS0047282,191
RTS0047283,158
RTS0047284,125
RTS0047290,234
RTS0047291,456
RTS0047292,197
RTS0047293,210
RTS0047294,304
RTS0047295,56
RTS0047296,105
RTS0047297,119
RTS0047298,64
RTS0047299,103
RTS0047300,83
RTS0047301,130
RTS0047302,56
RTS0047303,105
RTS0047304,64
RTS0047305,136
RTS0047306,168
RTS0047307,209
RTS0047308,117
RTS0047309,109
RTS0047310,140
RTS0047311,94
RTS0047312,116
RTS0047313,99
RTS0047314,90
RTS0047315,199
RTS0047316,193
RTS0047317,219
RTS0047318,174
RTS0047319,183
RTS0047320,130
RTS0047321,114
RTS0047322,90
RTS0047323,157
RTS0047324,118
RTS0047325,166
RTS0047326,131
RTS0047327,109
RTS0047328,86
RTS0047329,76
RTS0047331,135
RTS0047332,146
RTS0047333,112
RTS0047334,83
RTS0047335,140
RTS0047336,137
RTS0047337,87
RTS0047338,153
RTS0047339,134
RTS0047340,222
RTS0047341,176
RTS0047342,183
RTS0047343,151
RTS0047344,188
RTS0047345,113
RTS0047346,111
RTS0047348,149
RTS0047349,125
RTS0047350,151
RTS0047351,150
RTS0047352,305
RTS0047353,211
RTS0047354,180
RTS0047356,66
RTS0047357,62
RTS0047358,48
RTS0047359,119
RTS0047360,69
RTS0047361,52
RTS0047362,92
RTS0047363,139
RTS0047364,59
RTS0047365,97
RTS0047366,74
RTS0047367,78
RTS0047368,89
RTS0047369,91
RTS0047370,89
RTS0047373,98
RTS0047374,85
RTS0047375,80
RTS0047376,113
RTS0047377,103
RTS0047378,124
RTS0047379,187
RTS0047380,178
RTS0047381,72
RTS0047382,67
RTS0047383,89
RTS0047384,103
RTS0047385,70
RTS0047386,163
RTS0047387,100
RTS0047388,125
RTS0047389,132
RTS0047390,111
RTS0047391,141
RTS0047392,81
RTS0047393,151
RTS0047394,96
RTS0047395,77
RTS0047396,198
RTS0047397,87
RTS0047398,94
RTS0047399,80
RTS0047400,86
RTS0047401,115
RTS0047402,112
RTS0047403,122
RTS0047404,122
RTS0047405,148
RTS0047406,93
RTS0047407,93
RTS0047408,82
RTS0047409,190
RTS0047410,137
RTS0047411,145
RTS0047412,141
RTS0047413,97
RTS0047414,130
RTS0047415,119
RTS0047417,85
RTS0047418,132
RTS0047419,120
RTS0047420,152
RTS0047421,85
RTS0047422,90
RTS0047423,71
RTS0047424,86
RTS0047425,88
RTS0047426,121
RTS0047427,120
RTS0047428,135
RTS0047429,110
RTS0047430,141
RTS0047431,70
RTS0047432,113
RTS0047433,102
RTS0047434,93
RTS0047435,138
RTS0047436,87
RTS0047437,43
RTS0047438,82
RTS0047439,80
RTS0047440,60
RTS0047441,264
RTS0047442,166
RTS0047445,217
RTS0047446,153
RTS0047447,86
RTS0047448,90
RTS0047449,73
RTS0047450,109
RTS0047451,81
RTS0047452,97
RTS0047453,57
RTS0047454,84
RTS0047455,71
RTS0047456,64
RTS0047457,103
RTS0047458,84
RTS0047459,128
RTS0047460,111
RTS0047461,85
RTS0047462,104
RTS0047463,96
RTS0047464,107
RTS0047465,103
RTS0047466,88
RTS0047467,95
RTS0047468,78
RTS0047469,86
RTS0047471,107
RTS0047472,74
RTS0047473,90
RTS0047474,67
RTS0047475,79
RTS0047476,101
RTS0047477,163
RTS0047479,144
RTS0047480,147
RTS0047481,131
RTS0047482,75
RTS0047483,88
RTS0047484,98
RTS0047485,74
RTS0047486,93
RTS0047487,56
RTS0047488,102
RTS0047489,66
RTS0047490,79
RTS0047491,83
RTS0047492,149
RTS0047493,101
RTS0047494,129
RTS0047495,105
RTS0047496,114
RTS0047497,119
RTS0047498,95
RTS0047499,107
RTS0047500,99
RTS0047501,104
RTS0047502,78
RTS0047503,91
RTS0047504,159
RTS0047505,85
RTS0047506,150
RTS0047507,125
RTS0047508,52
RTS0047509,99
RTS0047510,97
RTS0047511,76
RTS0047512,153
RTS0047513,95
RTS0047514,95
RTS0047515,183
RTS0047516,176
RTS0047517,155
RTS0047518,155
RTS0047520,180
RTS0047521,165
RTS0047522,90
RTS0047523,122
RTS0047524,100
RTS0047525,107
RTS0047526,91
RTS0047527,70
RTS0047528,93
RTS0047529,83
RTS0047530,103
RTS0047531,117
RTS0047532,95
RTS0047533,75
RTS0047534,84
RTS0047535,99
RTS0047536,98
RTS0047537,157
RTS0047538,234
RTS0047540,170
RTS0047541,179
RTS0047543,103
RTS0047544,110
RTS0047545,129
RTS0047546,108
RTS0047547,106
RTS0047548,204
RTS0047549,152
RTS0047550,110
RTS0047551,108
RTS0047552,112
RTS0047553,98
RTS0047558,97
RTS0047559,89
RTS0047560,85
RTS0047561,100
RTS0047562,78
RTS0047563,131
RTS0047564,96
RTS0047565,81
RTS0047566,120
RTS0047567,76
RTS0047568,74
RTS0047569,97
RTS0047570,106
RTS0047571,90
RTS0047572,85
RTS0047573,78
RTS0047574,81
RTS0047575,91
RTS0047576,72
RTS0047577,100
RTS0047578,92
RTS0047579,120
RTS0047580,109
RTS0047581,88
RTS0047582,106
RTS0047583,43
RTS0047584,87
RTS0047585,72
RTS0047586,73
RTS0047587,83
RTS0047588,99
RTS0047590,99
RTS0047591,81
RTS0047592,82
RTS0047593,105
RTS0047594,91
RTS0047595,103
RTS0047596,101
RTS0047597,111
RTS0047598,126
RTS0047599,68
RTS0047600,104
RTS0047601,258
RTS0047602,145
RTS0047603,87
RTS0047604,108
RTS0047606,75
RTS0047613,107
RTS0047614,104
RTS0047615,71
RTS0047616,123
RTS0047617,127
RTS0047618,72
RTS0047619,61
RTS0047620,57
RTS0047621,77
RTS0047622,51
RTS0047624,94
RTS0047625,51
RTS0047626,84
RTS0047627,67
RTS0047628,73
RTS0047629,60
RTS0047630,35
RTS0047631,59
RTS0047632,113
RTS0047633,45
RTS0047634,74
RTS0047635,58
RTS0047636,78
RTS0047637,64
RTS0047638,55
RTS0047639,76
RTS0047640,76
RTS0047641,76
RTS0047642,51
RTS0047643,42
RTS0047644,72
RTS0047645,56
RTS0047646,96
RTS0047647,80
RTS0047648,98
RTS0047649,66
RTS0047650,42
RTS0047651,63
RTS0047652,63
RTS0047653,53
RTS0047654,70
RTS0047656,104
RTS0047657,91
RTS0047658,75
RTS0047659,55
RTS0047660,48
RTS0047661,67
RTS0047662,87
RTS0047663,59
RTS0047664,83
RTS0047665,69
RTS0047666,54
RTS0047667,63
RTS0047668,73
RTS0047669,76
RTS0047670,85
RTS0047672,93
RTS0047673,79
RTS0047674,80
RTS0047675,73
RTS0047676,65
RTS0047677,76
RTS0047678,67
RTS0047679,103
RTS0047680,91
RTS0047681,69
RTS0047682,78
RTS0047684,72
RTS0047685,45
RTS0047686,46
RTS0047687,80
RTS0047688,67
RTS0047689,88
RTS0047691,70
RTS0047692,92
RTS0047693,111
RTS0047694,85
RTS0047695,64
RTS0047696,56
RTS0047697,70
RTS0047698,92
RTS0047699,92
RTS0047700,86
RTS0047701,80
RTS0047702,138
RTS0047703,93
RTS0047704,78
RTS0047705,72
RTS0047706,76
RTS0047707,120
RTS0047708,246
RTS0047709,1076
RTS0047710,97
RTS0047711,89
RTS0047712,129
RTS0047713,168
RTS0047714,218
RTS0047715,193
RTS0047716,239
RTS0047717,270
RTS0047718,103
RTS0047720,95
RTS0047721,74
RTS0047722,88
RTS0047723,121
RTS0047724,259
RTS0047725,251
RTS0047726,239
RTS0047727,195
RTS0047728,216
RTS0047729,79
RTS0047730,88
RTS0047731,77
RTS0047732,64
RTS0047733,85
RTS0047734,110
RTS0047735,103
RTS0047736,188
RTS0047737,133
RTS0047738,111
RTS0047739,91
RTS0047740,74
RTS0047741,114
RTS0047742,98
RTS0047743,71
RTS0047744,130
RTS0047745,170
RTS0047746,114
RTS0047747,102
RTS0047748,92
RTS0047749,669
RTS0047750,290
RTS0047752,86
RTS0047753,214
RTS0047754,1456
RTS0047755,1581
RTS0047756,1037
RTS0047757,710
RTS0047758,596
RTS0047759,78
RTS0047760,73
RTS0047761,70
RTS0047762,97
RTS0047763,112
RTS0047764,145
RTS0047765,163
RTS0047766,205
RTS0047767,134
RTS0047768,157
RTS0047769,128
RTS0047770,119
RTS0047771,116
RTS0047772,105
RTS0047773,118
RTS0047774,203
RTS0047775,63
RTS0047776,91
RTS0047777,100
RTS0047778,57
RTS0047779,83
RTS0047780,96
RTS0047781,111
RTS0047782,106
RTS0047783,98
RTS0047784,113
RTS0047785,86
RTS0047786,177
RTS0047787,161
RTS0047788,72
RTS0047789,93
RTS0047790,81
RTS0047791,99
RTS0047792,60
RTS0047793,147
RTS0047794,54
RTS0047795,65
RTS0047796,81
RTS0047797,92
RTS0047798,91
RTS0047799,100
RTS0047800,62
RTS0047801,107
RTS0047802,115
RTS0047803,124
RTS0047804,83
RTS0047805,117
RTS0047806,107
RTS0047807,415
RTS0047808,477
RTS0047809,88
RTS0047810,106
RTS0047811,123
RTS0047812,64
RTS0047813,92
RTS0047814,97
RTS0047816,93
RTS0047817,88
RTS0047818,78
RTS0047819,87
RTS0047820,84
RTS0047821,369
RTS0047822,64
RTS0047823,93
RTS0047824,81
RTS0047825,114
RTS0047826,99
RTS0047827,154
RTS0047828,103
RTS0047829,107
RTS0047830,55
RTS0047831,69
RTS0047832,84
RTS0047833,83
RTS0047834,64
RTS0047835,116
RTS0047836,126
RTS0047837,95
RTS0047838,174
RTS0047839,115
RTS0047840,103
RTS0047841,91
RTS0047842,86
RTS0047843,77
RTS0047844,72
RTS0047845,93
RTS0047846,60
RTS0047847,77
RTS0047848,78
RTS0047849,95
RTS0047850,71
RTS0047851,80
RTS0047852,80
RTS0047853,91
RTS0047854,106
RTS0047855,104
RTS0047856,82
RTS0047857,62
RTS0047858,65
RTS0047859,60
RTS0047860,81
RTS0047861,71
RTS0047862,56
RTS0047863,61
RTS0047864,84
RTS0047865,89
RTS0047866,133
RTS0047867,85
RTS0047868,93
RTS0047869,112
RTS0047870,151
RTS0047871,93
RTS0047872,99
RTS0047873,85
RTS0047874,77
RTS0047875,79
RTS0047876,78
RTS0047877,60
RTS0047878,75
RTS0047879,86
RTS0047880,89
RTS0047881,87
RTS0047882,81
RTS0047883,119
RTS0047884,150
RTS0047885,102
RTS0047886,57
RTS0047890,167
RTS0047891,236
RTS0047892,106
RTS0047893,81
RTS0047894,76
RTS0047895,122
RTS0047896,110
RTS0047897,91
RTS0047898,96
RTS0047899,94
RTS0047900,116
RTS0047901,85
RTS0047902,192
RTS0047903,112
RTS0047904,103
RTS0047905,100
RTS0047906,106
RTS0047907,400
RTS0047908,360
RTS0047909,351
RTS0047910,79
RTS0047912,101
RTS0047913,83
RTS0047914,101
RTS0047915,74
RTS0047916,82
RTS0047917,71
RTS0047919,62
RTS0047920,158
RTS0047921,342
RTS0047924,65
RTS0047925,74
RTS0047926,68
RTS0047927,102
RTS0047928,91
RTS0047929,49
RTS0047930,102
RTS0047931,73
RTS0047932,81
RTS0047933,114
RTS0047934,86
RTS0047935,120
RTS0047936,84
RTS0047937,95
RTS0047938,68
RTS0047939,112
RTS0047940,212
RTS0047941,77
RTS0047942,99
RTS0047943,62
RTS0047944,101
RTS0047945,107
RTS0047946,83
RTS0047947,80
RTS0047948,58
RTS0047949,86
RTS0047950,70
RTS0047951,82
RTS0047952,117
RTS0047953,82
RTS0047954,103
RTS0047956,177
RTS0047957,93
RTS0047958,98
RTS0047959,96
RTS0047960,82
RTS0047961,74
RTS0047963,95
RTS0047964,86
RTS0047965,79
RTS0047966,51
RTS0047967,92
RTS0047968,319
RTS0047969,101
RTS0047970,66
RTS0047972,99
RTS0047973,125
RTS0047974,125
RTS0047975,91
RTS0047976,137
RTS0047977,53
RTS0047978,82
RTS0047979,79
RTS0047980,68
RTS0047981,243
RTS0047982,65
RTS0047985,447
RTS0047986,62
RTS0047987,82
RTS0047988,376
RTS0047990,93
RTS0047991,162
RTS0047992,83
RTS0047993,83
RTS0047994,85
RTS0047995,101
RTS0047996,93
RTS0047997,114
RTS0047998,105
RTS0047999,95
RTS0048000,93
RTS0048001,92
RTS0048003,243
RTS0048005,95
RTS0048006,79
RTS0048008,65
RTS0048009,99
RTS0048012,105
RTS0048013,64
RTS0048014,90
RTS0048015,155
RTS0048016,209
RTS0048017,121
RTS0048018,118
RTS0048019,166
RTS0048020,90
RTS0048021,90
RTS0048022,99
RTS0048023,86
RTS0048024,93
RTS0048026,92
RTS0048027,125
RTS0048028,89
RTS0048029,67
RTS0048030,64
RTS0048031,76
RTS0048032,99
RTS0048033,76
RTS0048034,70
RTS0048035,75
RTS0048036,88
RTS0048037,104
RTS0048038,202
RTS0048040,108
RTS0048041,62
RTS0048042,56
RTS0048043,86
RTS0048044,62
RTS0048045,116
RTS0048046,71
RTS0048047,72
RTS0048048,95
RTS0048049,98
RTS0048050,67
RTS0048051,304
RTS0048052,91
RTS0048053,99
RTS0048054,131
RTS0048055,102
RTS0048056,111
RTS0048057,58
RTS0048058,74
RTS0048059,72
RTS0048060,83
RTS0048061,91
RTS0048062,88
RTS0048063,90
RTS0048064,148
RTS0048065,92
RTS0048066,117
RTS0048067,73
RTS0048068,118
RTS0048069,52
RTS0048070,75
RTS0048071,127
RTS0048072,61
RTS0048073,103
RTS0048074,68
RTS0048076,86
RTS0048077,98
RTS0048078,89
RTS0048079,101
RTS0048080,104
RTS0048081,114
RTS0048082,78
RTS0048084,63
RTS0048085,102
RTS0048086,76
RTS0048087,120
RTS0048088,51
RTS0048089,87
RTS0048090,92
RTS0048091,143
RTS0048092,82
RTS0048093,228
RTS0048094,60
RTS0048096,79
RTS0048097,104
RTS0048098,2762
RTS0048099,3482
RTS0048100,3080
RTS0048101,1672
RTS0048102,2123
RTS0048104,102
RTS0048105,123
RTS0048106,62
RTS0048107,77
RTS0048108,133
RTS0048109,65
RTS0048110,84
RTS0048111,79
RTS0048112,86
RTS0048113,72
RTS0048114,66
RTS0048115,93
RTS0048116,95
RTS0048117,72
RTS0048118,120
RTS0048120,91
RTS0048126,81
RTS0048127,115
RTS0048129,117
RTS0048130,66
RTS0048131,159
RTS0048132,175
RTS0048133,63
RTS0048134,174
RTS0048135,192
RTS0048136,72
RTS0048138,93
RTS0048139,95
RTS0048140,108
RTS0048141,120
RTS0048142,135
RTS0048144,113
RTS0048145,146
RTS0048146,145
RTS0048147,65
RTS0048148,90
RTS0048149,67
RTS0048150,116
RTS0048151,77
RTS0048152,88
RTS0048153,112
RTS0048154,105
RTS0048155,74
RTS0048156,229
RTS0048158,130
RTS0048159,87
RTS0048160,3677
RTS0048161,4742
RTS0048162,149
RTS0048163,122
RTS0048164,574
RTS0048165,229
RTS0048166,125
RTS0048167,148
RTS0048168,118
RTS0048169,106
RTS0048170,120
RTS0048171,98
RTS0048172,102
RTS0048173,70
RTS0048175,115
RTS0048176,83
RTS0048177,82
RTS0048178,89
RTS0048179,91
RTS0048180,97
RTS0048181,186
RTS0048182,107
RTS0048183,155
RTS0048184,182
RTS0048185,154
RTS0048186,68
RTS0048188,117
RTS0048189,172
RTS0048190,79
RTS0048191,94
RTS0048192,107
RTS0048193,85
RTS0048194,114
RTS0048195,102
RTS0048196,89
RTS0048197,105
RTS0048198,117
RTS0048200,108
RTS0048201,112
RTS0048202,80
RTS0048203,99
RTS0048204,102
RTS0048205,99
RTS0048207,85
RTS0048208,148
RTS0048209,135
RTS0048210,117
RTS0048211,125
RTS0048212,94
RTS0048213,82
RTS0048214,96
RTS0048215,118
RTS0048216,97
RTS0048217,89
RTS0048218,130
RTS0048219,97
RTS0048220,96
RTS0048221,95
RTS0048222,90
RTS0048223,67
RTS0048224,115
RTS0048225,82
RTS0048226,99
RTS0048227,121
RTS0048228,75
RTS0048229,69
RTS0048230,66
RTS0048231,82
RTS0048232,93
RTS0048233,78
RTS0048234,95
RTS0048235,105
RTS0048236,106
RTS0048237,78
RTS0048238,95
RTS0048239,96
RTS0048240,105
RTS0048241,118
RTS0048242,171
RTS0048243,127
RTS0048244,107
RTS0048245,98
RTS0048246,120
RTS0049343,185
RTS0049344,601
RTS0049345,250
RTS0049346,63
RTS0049347,79
RTS0049348,88
RTS0049349,85
RTS0049350,75
RTS0049351,82
RTS0049352,63
RTS0049353,79
RTS0049354,74
RTS0049355,77
RTS0049356,134
RTS0049357,85
RTS0049358,61
RTS0049359,57
RTS0049360,171
RTS0049361,82
RTS0049362,86
RTS0049363,89
RTS0049364,106
RTS0049365,89
RTS0049366,203
RTS0049367,291
RTS0049368,174
RTS0049369,76
RTS0049370,63
RTS0049371,127
RTS0049372,76
RTS0049373,321
RTS0049374,272
RTS0049375,197
RTS0049376,185
RTS0049377,229
RTS0049378,195
RTS0049379,135
RTS0049380,202
RTS0049381,192
RTS0049382,146
RTS0049383,106
RTS0049384,55
RTS0049385,87
RTS0049386,124
RTS0049387,89
RTS0049388,84
RTS0049389,107
RTS0049390,1004
RTS0049391,1256
RTS0049392,1092
RTS0049393,1259
RTS0049394,461
RTS0049395,463
RTS0049396,393
RTS0049397,403
RTS0049398,517
RTS0049399,269
RTS0049400,116
RTS0049401,82
RTS0049402,93
RTS0049403,59
RTS0049404,117
RTS0049405,94
RTS0049406,89
RTS0049407,92
RTS0049408,93
RTS0049409,82
RTS0049410,59
RTS0049411,109
RTS0049412,73
RTS0049413,69
RTS0049414,75
RTS0049415,142
RTS0049416,128
RTS0049417,99
RTS0049418,89
RTS0049419,82
RTS0049420,68
RTS0049421,86
RTS0049422,66
RTS0049423,94
RTS0049424,184
RTS0049425,108
RTS0049426,146
RTS0049427,155
RTS0049428,58
RTS0049429,169
RTS0049430,161
RTS0049431,112
RTS0049432,105
RTS0049433,110
RTS0049434,98
RTS0049435,77
RTS0049436,57
RTS0049437,222
RTS0049438,87
RTS0049439,150
RTS0049440,106
RTS0049441,135
RTS0049442,139
RTS0049443,122
RTS0049444,170
RTS0049445,78
RTS0049446,95
RTS0049447,111
RTS0049448,75
RTS0049449,131
RTS0049450,117
RTS0049451,118
RTS0049452,94
RTS0049453,116
RTS0049454,74
RTS0049455,77
RTS0049456,108
RTS0049457,148
RTS0049458,113
RTS0049459,145
RTS0049460,156
RTS0049461,233
RTS0049462,253
RTS0049463,80
RTS0049464,97
RTS0049465,75
RTS0049466,75
RTS0049467,64
RTS0049468,111
RTS0049469,101
RTS0049470,121
RTS0049471,198
RTS0049472,136
RTS0049473,359
RTS0049474,80
RTS0049475,94
RTS0049476,118
RTS0049477,81
RTS0049478,111
RTS0049479,5361
RTS0049480,444
RTS0049481,46
RTS0049482,63
RTS0049483,67
RTS0049484,94
RTS0049485,134
RTS0997079,51
RTS0997080,103
RTS0997081,57
RTS0997082,63
RTS0997083,67
RTS0997084,92
RTS0997085,57
RTS0997086,87
RTS0997087,62
RTS0997088,6641
RTS0997089,2706
RTS0997090,235
RTS0997091,143
RTS0997092,62
RTS0997093,46
RTS0997094,7
RTS0997095,59
RTS0997096,45
RTS0997097,39
RTS0997098,72
RTS0997099,59
RTS0997100,62
RTS0997101,49
RTS0997102,38
RTS0997103,33
RTS0997104,49
RTS0997105,53
RTS0997106,71
RTS0997107,35
RTS0997108,66
RTS0997109,44
RTS0997110,53
RTS0997111,42
RTS0997112,56
RTS0997113,45
RTS0997114,46
RTS0997115,35
RTS0997116,33
RTS0997117,60
RTS0997118,51
RTS0997119,52
RTS0997120,39
RTS0997121,95
RTS0997122,169
RTS0997123,168
RTS0997124,75
RTS0997125,165
RTS0997126,294
RTS0997127,311
RTS0997128,244
RTS0997129,400
RTS0997130,97
</Code_Summary>
