# Supplementary material for: Spatial meta-transcriptomics reveal associations of intratumor bacteria burden with lung cancer cells showing a distinct oncogenic signature
Source: J Immunother Cancer. 2022 Jul 6;10(7):e004698. doi: 10.1136/jitc-2022-004698 (PMC9260850; doi:10.1136/jitc-2022-004698)
Supplement: Supplementary data [file jitc-2022-004698supp009.zip › DSP-1001250002726-A-G03.dcc]

<Header>
FileVersion,0.02
SoftwareVersion,"GeoMx_NGS_Pipeline_ 2.0.0"
Date,2020-6-15
</Header>

<Scan_Attributes>
ID,DSP-1001250002726-A-G03
Plate_ID,1001250002726
Well,G03
</Scan_Attributes>

<NGS_Processing_Attributes>
SeqSetId,
tamperedIni,No
Raw,3811966
Trimmed,3793299
Stitched,3767626
Aligned,3696910
umiQ30,0.9918
rtsQ30,0.9917
</NGS_Processing_Attributes>


<Code_Summary>
RTS0039454,362
RTS0039455,266
RTS0039456,197
RTS0039457,622
RTS0039458,110
RTS0039459,66
RTS0039460,59
RTS0039461,78
RTS0039462,57
RTS0039463,89
RTS0039464,55
RTS0039465,89
RTS0039466,63
RTS0039467,94
RTS0039468,60
RTS0039469,52
RTS0039470,79
RTS0039471,70
RTS0039472,115
RTS0039473,92
RTS0039474,138
RTS0039475,118
RTS0039476,128
RTS0039477,144
RTS0039478,137
RTS0039479,56
RTS0039480,43
RTS0039481,42
RTS0039482,57
RTS0039483,38
RTS0039484,55
RTS0039485,61
RTS0039486,58
RTS0039487,30
RTS0039488,94
RTS0039489,68
RTS0039490,67
RTS0039491,49
RTS0039492,46
RTS0039493,73
RTS0039494,62
RTS0039495,66
RTS0039496,70
RTS0039497,70
RTS0039498,66
RTS0039499,329
RTS0039500,186
RTS0039501,215
RTS0039502,341
RTS0039503,285
RTS0039504,56
RTS0039505,63
RTS0039506,49
RTS0039507,95
RTS0039508,53
RTS0039509,66
RTS0039510,91
RTS0039511,860
RTS0039512,488
RTS0039513,602
RTS0039514,1541
RTS0039515,1376
RTS0039516,47
RTS0039517,42
RTS0039518,53
RTS0039519,46
RTS0039520,44
RTS0039521,70
RTS0039522,72
RTS0039523,65
RTS0039524,79
RTS0039525,95
RTS0039526,85
RTS0039527,115
RTS0039528,78
RTS0039529,98
RTS0039530,69
RTS0039531,97
RTS0039532,75
RTS0039533,104
RTS0039534,57
RTS0039535,97
RTS0039536,63
RTS0039537,39
RTS0039538,44
RTS0039539,40
RTS0039540,57
RTS0039541,65
RTS0039542,62
RTS0039543,56
RTS0039544,32
RTS0039545,71
RTS0039546,48
RTS0039547,49
RTS0039548,65
RTS0039549,60
RTS0039550,57
RTS0039551,47
RTS0039552,42
RTS0039553,55
RTS0039554,65
RTS0039555,61
RTS0039556,58
RTS0039557,40
RTS0039558,57
RTS0039559,49
RTS0039560,49
RTS0039561,48
RTS0039562,66
RTS0039563,58
RTS0039564,60
RTS0039565,82
RTS0039566,47
RTS0039567,61
RTS0039568,36
RTS0039569,43
RTS0039570,50
RTS0039571,43
RTS0039572,63
RTS0039573,56
RTS0039574,62
RTS0039575,51
RTS0039576,54
RTS0039577,75
RTS0039578,59
RTS0039579,76
RTS0039580,97
RTS0039581,75
RTS0039582,116
RTS0039583,107
RTS0039584,76
RTS0039585,76
RTS0039586,41
RTS0039587,60
RTS0039588,48
RTS0039589,62
RTS0039590,54
RTS0039591,119
RTS0039592,79
RTS0039593,56
RTS0039594,115
RTS0039595,110
RTS0039596,74
RTS0039597,56
RTS0039598,51
RTS0039599,47
RTS0039600,57
RTS0039601,39
RTS0039602,39
RTS0039603,47
RTS0039604,61
RTS0039605,46
RTS0039606,35
RTS0039607,54
RTS0039608,34
RTS0039609,56
RTS0039610,51
RTS0039611,58
RTS0039612,52
RTS0039613,53
RTS0039614,52
RTS0039615,36
RTS0039616,45
RTS0039617,39
RTS0039619,54
RTS0039620,48
RTS0039621,44
RTS0039622,67
RTS0039623,54
RTS0039624,54
RTS0039625,48
RTS0039626,87
RTS0039627,62
RTS0039628,40
RTS0039629,58
RTS0039630,47
RTS0039631,31
RTS0039632,35
RTS0039633,45
RTS0039634,44
RTS0039635,66
RTS0039636,44
RTS0039637,35
RTS0039638,56
RTS0039639,61
RTS0039640,34
RTS0039641,60
RTS0039642,66
RTS0039643,50
RTS0039644,43
RTS0039645,41
RTS0039646,56
RTS0039647,67
RTS0039648,58
RTS0039649,58
RTS0039650,57
RTS0039651,114
RTS0039652,119
RTS0039653,66
RTS0039654,70
RTS0039655,99
RTS0039656,179
RTS0039657,186
RTS0039658,118
RTS0039659,193
RTS0039660,87
RTS0039661,58
RTS0039662,33
RTS0039663,51
RTS0039664,82
RTS0039665,70
RTS0039666,56
RTS0039667,50
RTS0039668,43
RTS0039669,80
RTS0039670,58
RTS0039671,97
RTS0039672,127
RTS0039673,96
RTS0039674,111
RTS0039675,91
RTS0039676,48
RTS0039677,51
RTS0039678,61
RTS0039679,38
RTS0039680,45
RTS0039681,102
RTS0039682,71
RTS0039683,59
RTS0039684,70
RTS0039685,88
RTS0039686,291
RTS0039687,487
RTS0039688,280
RTS0039689,209
RTS0039690,209
RTS0039691,48
RTS0039692,48
RTS0039693,54
RTS0039694,55
RTS0039695,42
RTS0039696,52
RTS0039697,59
RTS0039698,33
RTS0039699,59
RTS0039700,63
RTS0039701,68
RTS0039702,104
RTS0039703,108
RTS0039704,137
RTS0039705,99
RTS0039706,59
RTS0039707,70
RTS0039708,54
RTS0039709,64
RTS0039710,68
RTS0039711,73
RTS0039712,122
RTS0039713,107
RTS0039714,109
RTS0039715,109
RTS0039716,64
RTS0039717,75
RTS0039718,54
RTS0039719,64
RTS0039720,147
RTS0039721,77
RTS0039722,87
RTS0039723,110
RTS0039724,84
RTS0039725,81
RTS0039726,70
RTS0039727,55
RTS0039728,71
RTS0039729,66
RTS0039730,106
RTS0039731,64
RTS0039732,61
RTS0039733,49
RTS0039734,58
RTS0039735,54
RTS0039736,66
RTS0039737,66
RTS0039738,56
RTS0039739,79
RTS0039740,59
RTS0039741,66
RTS0039742,76
RTS0039743,63
RTS0039744,56
RTS0039745,94
RTS0039746,137
RTS0039747,231
RTS0039749,174
RTS0039750,145
RTS0039751,54
RTS0039752,46
RTS0039753,57
RTS0039754,48
RTS0039755,63
RTS0039756,54
RTS0039757,35
RTS0039758,69
RTS0039759,39
RTS0039760,52
RTS0039761,85
RTS0039762,69
RTS0039763,55
RTS0039764,54
RTS0039765,44
RTS0039766,94
RTS0039767,91
RTS0039768,87
RTS0039769,60
RTS0039770,143
RTS0039771,62
RTS0039772,95
RTS0039773,78
RTS0039774,55
RTS0039775,97
RTS0039776,75
RTS0039777,65
RTS0039778,52
RTS0039779,56
RTS0039780,54
RTS0039781,123
RTS0039782,69
RTS0039783,85
RTS0039784,66
RTS0039785,134
RTS0039786,81
RTS0039787,42
RTS0039788,61
RTS0039789,64
RTS0039790,73
RTS0039791,140
RTS0039792,80
RTS0039793,49
RTS0039794,111
RTS0039795,49
RTS0039796,63
RTS0039797,67
RTS0039798,77
RTS0039799,72
RTS0039800,82
RTS0039801,96
RTS0039802,54
RTS0039803,124
RTS0039804,129
RTS0039805,79
RTS0039806,51
RTS0039807,36
RTS0039808,46
RTS0039809,55
RTS0039810,68
RTS0039811,46
RTS0039812,56
RTS0039813,56
RTS0039814,70
RTS0039815,65
RTS0039816,81
RTS0039817,64
RTS0039818,70
RTS0039819,69
RTS0039820,61
RTS0039821,73
RTS0039822,59
RTS0039823,102
RTS0039824,59
RTS0039825,64
RTS0039826,68
RTS0039827,100
RTS0039828,72
RTS0039829,86
RTS0039830,57
RTS0039831,72
RTS0039832,106
RTS0039833,56
RTS0039834,96
RTS0039835,100
RTS0039836,53
RTS0039838,49
RTS0039839,63
RTS0039840,43
RTS0039841,102
RTS0039842,108
RTS0039843,59
RTS0039844,105
RTS0039845,74
RTS0039846,72
RTS0039847,69
RTS0039848,33
RTS0039849,40
RTS0039850,41
RTS0039851,66
RTS0039852,92
RTS0039853,59
RTS0039854,61
RTS0039855,59
RTS0039856,46
RTS0039857,32
RTS0039858,41
RTS0039859,56
RTS0039860,52
RTS0039861,45
RTS0039862,50
RTS0039863,45
RTS0039864,67
RTS0039865,41
RTS0039866,66
RTS0039867,113
RTS0039868,51
RTS0039869,75
RTS0039870,72
RTS0039871,42
RTS0039872,38
RTS0039873,39
RTS0039874,53
RTS0039875,43
RTS0039876,53
RTS0039877,65
RTS0039878,47
RTS0039879,53
RTS0039880,50
RTS0039881,33
RTS0039882,41
RTS0039883,48
RTS0039884,42
RTS0039885,59
RTS0039886,44
RTS0039887,52
RTS0039888,56
RTS0039890,56
RTS0039891,66
RTS0039892,65
RTS0039893,69
RTS0039894,65
RTS0039895,56
RTS0039896,56
RTS0039897,54
RTS0039898,58
RTS0039899,53
RTS0039900,79
RTS0039901,90
RTS0039902,86
RTS0039903,55
RTS0039904,96
RTS0039905,100
RTS0039906,54
RTS0039907,59
RTS0039908,47
RTS0039909,51
RTS0039910,36
RTS0039911,45
RTS0039912,67
RTS0039913,63
RTS0039914,56
RTS0039915,61
RTS0039916,67
RTS0039917,74
RTS0039918,84
RTS0039919,78
RTS0039920,65
RTS0039921,50
RTS0039922,53
RTS0039923,45
RTS0039924,53
RTS0039925,54
RTS0039926,92
RTS0039927,122
RTS0039928,91
RTS0039929,81
RTS0039930,131
RTS0039931,50
RTS0039932,32
RTS0039933,47
RTS0039934,68
RTS0039935,59
RTS0039936,51
RTS0039937,60
RTS0039938,58
RTS0039939,45
RTS0039940,38
RTS0039941,46
RTS0039942,60
RTS0039943,40
RTS0039944,60
RTS0039945,51
RTS0039946,95
RTS0039947,79
RTS0039948,123
RTS0039949,115
RTS0039950,105
RTS0039951,82
RTS0039952,72
RTS0039953,65
RTS0039954,51
RTS0039955,79
RTS0039956,138
RTS0039957,106
RTS0039958,148
RTS0039959,102
RTS0039960,124
RTS0039961,41
RTS0039962,45
RTS0039963,42
RTS0039964,43
RTS0039965,51
RTS0039966,54
RTS0039967,41
RTS0039968,51
RTS0039969,71
RTS0039970,65
RTS0039971,70
RTS0039972,40
RTS0039973,47
RTS0039974,68
RTS0039975,66
RTS0039976,50
RTS0039977,58
RTS0039978,55
RTS0039979,52
RTS0039980,55
RTS0039981,86
RTS0039982,114
RTS0039983,144
RTS0039984,61
RTS0039985,126
RTS0039986,290
RTS0039987,162
RTS0039988,132
RTS0039989,180
RTS0039990,121
RTS0039991,68
RTS0039992,63
RTS0039993,55
RTS0039994,45
RTS0039995,65
RTS0039996,237
RTS0039997,167
RTS0039998,219
RTS0039999,220
RTS0040000,240
RTS0040001,56
RTS0040002,63
RTS0040003,70
RTS0040004,49
RTS0040005,71
RTS0040006,58
RTS0040007,67
RTS0040008,38
RTS0040009,50
RTS0040010,60
RTS0040011,56
RTS0040012,36
RTS0040013,65
RTS0040014,68
RTS0040015,52
RTS0040016,65
RTS0040017,63
RTS0040018,51
RTS0040019,67
RTS0040020,98
RTS0040021,49
RTS0040022,58
RTS0040023,57
RTS0040024,41
RTS0040025,55
RTS0040026,77
RTS0040027,168
RTS0040028,103
RTS0040029,118
RTS0040030,185
RTS0040031,61
RTS0040032,38
RTS0040033,44
RTS0040034,36
RTS0040035,40
RTS0040036,55
RTS0040037,44
RTS0040038,47
RTS0040039,52
RTS0040040,66
RTS0040041,48
RTS0040042,41
RTS0040043,48
RTS0040044,50
RTS0040045,51
RTS0040046,54
RTS0040047,83
RTS0040048,86
RTS0040049,57
RTS0040050,55
RTS0040051,76
RTS0040052,50
RTS0040053,64
RTS0040054,56
RTS0040055,48
RTS0040056,57
RTS0040057,50
RTS0040058,48
RTS0040059,46
RTS0040060,45
RTS0040061,66
RTS0040062,39
RTS0040063,57
RTS0040064,63
RTS0040065,56
RTS0040066,59
RTS0040067,62
RTS0040068,63
RTS0040069,58
RTS0040070,64
RTS0040071,51
RTS0040072,50
RTS0040073,60
RTS0040074,63
RTS0040075,57
RTS0040076,60
RTS0040077,73
RTS0040078,53
RTS0040079,62
RTS0040080,59
RTS0040081,47
RTS0040082,41
RTS0040083,42
RTS0040084,57
RTS0040085,52
RTS0040086,44
RTS0040087,46
RTS0040088,58
RTS0040089,47
RTS0040090,42
RTS0040091,53
RTS0040092,52
RTS0040093,49
RTS0040094,59
RTS0040095,61
RTS0040096,51
RTS0040097,51
RTS0040098,43
RTS0040099,63
RTS0040100,64
RTS0040101,58
RTS0040102,48
RTS0040103,43
RTS0040104,56
RTS0040105,43
RTS0040106,69
RTS0040107,69
RTS0040108,54
RTS0040109,57
RTS0040110,61
RTS0040111,49
RTS0040112,60
RTS0040113,40
RTS0040114,37
RTS0040115,56
RTS0040116,344
RTS0040117,213
RTS0040118,131
RTS0040119,237
RTS0040120,266
RTS0040121,62
RTS0040122,68
RTS0040123,56
RTS0040124,75
RTS0040125,60
RTS0040126,71
RTS0040127,112
RTS0040128,60
RTS0040129,54
RTS0040130,94
RTS0040131,50
RTS0040132,51
RTS0040133,37
RTS0040134,58
RTS0040135,58
RTS0040136,48
RTS0040137,40
RTS0040138,77
RTS0040139,47
RTS0040140,66
RTS0040141,71
RTS0040142,75
RTS0040143,61
RTS0040144,60
RTS0040145,63
RTS0040146,82
RTS0040147,83
RTS0040148,61
RTS0040149,78
RTS0040150,48
RTS0040151,81
RTS0040152,74
RTS0040153,58
RTS0040154,65
RTS0040155,51
RTS0040156,80
RTS0040157,77
RTS0040158,58
RTS0040159,96
RTS0040160,71
RTS0040161,48
RTS0040162,43
RTS0040163,46
RTS0040164,47
RTS0040165,50
RTS0040166,27
RTS0040167,65
RTS0040168,50
RTS0040169,63
RTS0040170,47
RTS0040171,32
RTS0040172,57
RTS0040173,61
RTS0040174,49
RTS0040175,82
RTS0040176,24
RTS0040177,65
RTS0040178,53
RTS0040179,27
RTS0040180,55
RTS0040181,52
RTS0040182,57
RTS0040183,31
RTS0040184,42
RTS0040185,44
RTS0040186,75
RTS0040187,47
RTS0040188,30
RTS0040189,49
RTS0040190,58
RTS0040191,53
RTS0040192,42
RTS0040193,50
RTS0040194,54
RTS0040195,70
RTS0040196,48
RTS0040197,29
RTS0040198,41
RTS0040199,64
RTS0040200,40
RTS0040201,82
RTS0040202,70
RTS0040203,68
RTS0040204,56
RTS0040205,87
RTS0040206,76
RTS0040207,46
RTS0040208,88
RTS0040209,109
RTS0040210,113
RTS0040211,55
RTS0040212,52
RTS0040213,39
RTS0040214,42
RTS0040215,82
RTS0040216,49
RTS0040217,38
RTS0040218,51
RTS0040219,49
RTS0040220,48
RTS0040221,52
RTS0040222,54
RTS0040223,80
RTS0040224,45
RTS0040225,42
RTS0040226,68
RTS0040227,41
RTS0040228,55
RTS0040229,48
RTS0040230,57
RTS0040231,51
RTS0040232,49
RTS0040233,45
RTS0040234,50
RTS0040235,43
RTS0040236,56
RTS0040237,54
RTS0040238,57
RTS0040239,71
RTS0040240,53
RTS0040241,43
RTS0040242,57
RTS0040243,59
RTS0040244,61
RTS0040245,55
RTS0040246,63
RTS0040247,60
RTS0040248,52
RTS0040249,68
RTS0040250,53
RTS0040251,51
RTS0040252,54
RTS0040253,48
RTS0040254,44
RTS0040255,70
RTS0040256,44
RTS0040257,43
RTS0040258,36
RTS0040259,54
RTS0040260,68
RTS0040261,47
RTS0040262,53
RTS0040263,71
RTS0040264,63
RTS0040265,36
RTS0040266,31
RTS0040267,48
RTS0040268,59
RTS0040269,36
RTS0040270,53
RTS0040271,97
RTS0040272,87
RTS0040273,86
RTS0040274,77
RTS0040275,89
RTS0040276,69
RTS0040277,72
RTS0040278,168
RTS0040279,154
RTS0040280,97
RTS0040281,61
RTS0040282,43
RTS0040283,62
RTS0040284,49
RTS0040285,53
RTS0040286,50
RTS0040287,40
RTS0040288,35
RTS0040289,38
RTS0040290,59
RTS0040291,39
RTS0040292,46
RTS0040293,64
RTS0040294,59
RTS0040295,49
RTS0040296,72
RTS0040297,60
RTS0040298,57
RTS0040299,36
RTS0040300,55
RTS0040301,44
RTS0040302,43
RTS0040303,28
RTS0040304,30
RTS0040305,56
RTS0040306,50
RTS0040307,55
RTS0040308,42
RTS0040309,55
RTS0040310,55
RTS0040311,43
RTS0040312,73
RTS0040313,51
RTS0040314,74
RTS0040315,60
RTS0040316,53
RTS0040317,35
RTS0040318,43
RTS0040319,45
RTS0040320,62
RTS0040321,48
RTS0040322,63
RTS0040323,47
RTS0040324,80
RTS0040325,30
RTS0040326,167
RTS0040327,178
RTS0040328,245
RTS0040329,405
RTS0040330,369
RTS0040331,48
RTS0040332,57
RTS0040333,56
RTS0040334,38
RTS0040335,59
RTS0040336,57
RTS0040337,74
RTS0040338,34
RTS0040339,49
RTS0040340,51
RTS0040341,56
RTS0040342,42
RTS0040343,55
RTS0040344,73
RTS0040345,73
RTS0040346,63
RTS0040347,66
RTS0040348,62
RTS0040349,83
RTS0040350,58
RTS0040351,68
RTS0040352,81
RTS0040353,70
RTS0040354,47
RTS0040355,48
RTS0040356,95
RTS0040357,95
RTS0040358,69
RTS0040359,80
RTS0040360,111
RTS0040361,74
RTS0040363,46
RTS0040364,53
RTS0040365,56
RTS0040366,94
RTS0040367,97
RTS0040368,149
RTS0040369,95
RTS0040370,100
RTS0040371,71
RTS0040372,59
RTS0040373,65
RTS0040374,56
RTS0040375,59
RTS0040376,76
RTS0040377,87
RTS0040378,66
RTS0040379,82
RTS0040380,71
RTS0040381,58
RTS0040382,50
RTS0040383,56
RTS0040384,38
RTS0040385,47
RTS0040386,61
RTS0040387,63
RTS0040388,86
RTS0040389,64
RTS0040390,70
RTS0040391,61
RTS0040392,82
RTS0040393,58
RTS0040394,69
RTS0040395,62
RTS0040396,121
RTS0040397,104
RTS0040398,112
RTS0040399,111
RTS0040400,137
RTS0040401,154
RTS0040402,189
RTS0040403,137
RTS0040404,127
RTS0040405,51
RTS0040406,84
RTS0040407,91
RTS0040408,106
RTS0040409,83
RTS0040410,86
RTS0040411,70
RTS0040412,42
RTS0040413,70
RTS0040414,92
RTS0040415,68
RTS0040416,542
RTS0040417,168
RTS0040418,117
RTS0040419,485
RTS0040420,629
RTS0040421,64
RTS0040422,82
RTS0040423,87
RTS0040424,76
RTS0040425,51
RTS0040426,43
RTS0040428,74
RTS0040429,61
RTS0040430,76
RTS0040431,69
RTS0040432,48
RTS0040433,72
RTS0040434,68
RTS0040435,60
RTS0040436,228
RTS0040437,454
RTS0040438,656
RTS0040439,594
RTS0040440,583
RTS0040441,129
RTS0040442,89
RTS0040443,96
RTS0040444,91
RTS0040445,81
RTS0040446,75
RTS0040447,77
RTS0040448,73
RTS0040449,96
RTS0040450,52
RTS0040451,153
RTS0040452,186
RTS0040453,129
RTS0040454,142
RTS0040455,296
RTS0040456,74
RTS0040457,53
RTS0040458,38
RTS0040459,42
RTS0040460,62
RTS0040461,67
RTS0040462,44
RTS0040463,52
RTS0040464,58
RTS0040465,40
RTS0040466,70
RTS0040467,46
RTS0040468,61
RTS0040469,59
RTS0040470,48
RTS0040471,63
RTS0040472,45
RTS0040473,57
RTS0040474,36
RTS0040475,43
RTS0040476,41
RTS0040477,48
RTS0040478,44
RTS0040479,39
RTS0040480,38
RTS0040481,95
RTS0040482,136
RTS0040483,75
RTS0040484,112
RTS0040485,121
RTS0040486,50
RTS0040487,45
RTS0040488,41
RTS0040489,46
RTS0040490,54
RTS0040491,56
RTS0040492,61
RTS0040493,43
RTS0040494,63
RTS0040495,47
RTS0040496,75
RTS0040497,94
RTS0040498,97
RTS0040499,88
RTS0040500,95
RTS0040501,109
RTS0040502,43
RTS0040503,53
RTS0040504,56
RTS0040505,36
RTS0040506,60
RTS0040507,34
RTS0040508,64
RTS0040509,39
RTS0040510,24
RTS0040511,61
RTS0040512,56
RTS0040513,58
RTS0040514,59
RTS0040515,60
RTS0040516,59
RTS0040517,54
RTS0040518,59
RTS0040519,54
RTS0040520,52
RTS0040521,36
RTS0040522,29
RTS0040523,36
RTS0040524,33
RTS0040525,33
RTS0040526,70
RTS0040527,47
RTS0040528,61
RTS0040529,57
RTS0040530,49
RTS0040531,63
RTS0040532,104
RTS0040533,59
RTS0040534,36
RTS0040535,56
RTS0040536,62
RTS0040537,94
RTS0040538,93
RTS0040539,78
RTS0040540,75
RTS0040541,41
RTS0040542,45
RTS0040543,63
RTS0040544,55
RTS0040545,35
RTS0040546,42
RTS0040547,44
RTS0040548,42
RTS0040549,66
RTS0040550,52
RTS0040551,43
RTS0040552,58
RTS0040553,63
RTS0040554,43
RTS0040555,51
RTS0040556,39
RTS0040557,47
RTS0040558,42
RTS0040559,54
RTS0040560,46
RTS0040561,42
RTS0040562,44
RTS0040563,40
RTS0040564,56
RTS0040565,54
RTS0040566,34
RTS0040567,64
RTS0040568,45
RTS0040569,49
RTS0040570,47
RTS0040571,61
RTS0040572,39
RTS0040573,72
RTS0040574,79
RTS0040575,58
RTS0040576,75
RTS0040577,53
RTS0040578,60
RTS0040579,27
RTS0040580,60
RTS0040581,36
RTS0040582,65
RTS0040583,56
RTS0040584,58
RTS0040585,93
RTS0040586,65
RTS0040587,37
RTS0040588,55
RTS0040589,33
RTS0040590,50
RTS0040591,82
RTS0040592,44
RTS0040593,31
RTS0040594,26
RTS0040595,68
RTS0040596,48
RTS0040597,86
RTS0040598,52
RTS0040599,38
RTS0040600,56
RTS0040601,51
RTS0040602,58
RTS0040603,67
RTS0040604,45
RTS0040605,51
RTS0040606,57
RTS0040607,84
RTS0040608,55
RTS0040609,46
RTS0040610,65
RTS0040611,81
RTS0040612,56
RTS0040613,62
RTS0040614,56
RTS0040615,47
RTS0040616,41
RTS0040617,45
RTS0040618,42
RTS0040619,46
RTS0040620,61
RTS0040621,47
RTS0040622,49
RTS0040623,61
RTS0040624,48
RTS0040625,37
RTS0040626,57
RTS0040627,50
RTS0040628,51
RTS0040629,69
RTS0040630,61
RTS0040631,125
RTS0040632,51
RTS0040633,91
RTS0040634,103
RTS0040635,62
RTS0040636,59
RTS0040637,47
RTS0040638,43
RTS0040639,47
RTS0040640,47
RTS0040641,94
RTS0040642,151
RTS0040643,98
RTS0040644,96
RTS0040645,115
RTS0040646,47
RTS0040647,49
RTS0040648,79
RTS0040649,51
RTS0040650,45
RTS0040651,108
RTS0040652,57
RTS0040653,69
RTS0040654,75
RTS0040655,88
RTS0040656,65
RTS0040657,67
RTS0040658,43
RTS0040659,52
RTS0040660,46
RTS0040661,47
RTS0040662,43
RTS0040663,59
RTS0040664,36
RTS0040665,42
RTS0040666,69
RTS0040667,41
RTS0040668,27
RTS0040669,46
RTS0040670,43
RTS0040671,31
RTS0040672,53
RTS0040673,53
RTS0040674,45
RTS0040675,39
RTS0040676,705
RTS0040677,413
RTS0040678,1322
RTS0040679,468
RTS0040680,1672
RTS0040681,253
RTS0040682,350
RTS0040683,699
RTS0040684,834
RTS0040685,312
RTS0040686,48
RTS0040687,72
RTS0040688,34
RTS0040689,49
RTS0040690,50
RTS0040691,46
RTS0040692,40
RTS0040693,71
RTS0040694,70
RTS0040695,50
RTS0040696,40
RTS0040697,50
RTS0040698,40
RTS0040699,56
RTS0040700,40
RTS0040701,318
RTS0040702,900
RTS0040703,678
RTS0040704,882
RTS0040705,1131
RTS0040706,58
RTS0040707,46
RTS0040708,47
RTS0040709,66
RTS0040710,68
RTS0040711,37
RTS0040712,53
RTS0040713,74
RTS0040714,41
RTS0040715,58
RTS0040716,50
RTS0040717,53
RTS0040718,45
RTS0040719,36
RTS0040720,63
RTS0040721,52
RTS0040722,42
RTS0040723,60
RTS0040724,48
RTS0040725,59
RTS0040726,263
RTS0040727,448
RTS0040728,300
RTS0040729,371
RTS0040730,313
RTS0040731,146
RTS0040732,98
RTS0040733,68
RTS0040734,106
RTS0040735,95
RTS0040736,1124
RTS0040737,940
RTS0040738,702
RTS0040739,846
RTS0040740,777
RTS0040741,86
RTS0040742,61
RTS0040743,69
RTS0040744,67
RTS0040745,95
RTS0040746,97
RTS0040747,66
RTS0040748,68
RTS0040749,97
RTS0040750,84
RTS0040751,176
RTS0040752,210
RTS0040753,244
RTS0040754,122
RTS0040755,119
RTS0040756,64
RTS0040757,78
RTS0040758,51
RTS0040759,84
RTS0040760,86
RTS0040761,98
RTS0040762,93
RTS0040763,89
RTS0040764,85
RTS0040765,120
RTS0040766,50
RTS0040767,53
RTS0040768,52
RTS0040769,78
RTS0040770,47
RTS0040771,52
RTS0040772,50
RTS0040773,61
RTS0040774,54
RTS0040775,52
RTS0040776,47
RTS0040777,73
RTS0040778,63
RTS0040779,80
RTS0040780,83
RTS0040781,67
RTS0040782,105
RTS0040783,45
RTS0040784,68
RTS0040785,52
RTS0040786,46
RTS0040787,51
RTS0040788,40
RTS0040789,42
RTS0040790,38
RTS0040791,67
RTS0040792,54
RTS0040793,50
RTS0040794,36
RTS0040795,50
RTS0040796,81
RTS0040797,66
RTS0040798,51
RTS0040799,60
RTS0040800,50
RTS0040801,89
RTS0040802,88
RTS0040803,84
RTS0040804,64
RTS0040805,44
RTS0040806,49
RTS0040807,57
RTS0040808,36
RTS0040809,38
RTS0040810,51
RTS0040811,65
RTS0040812,57
RTS0040813,36
RTS0040814,58
RTS0040815,60
RTS0040816,55
RTS0040817,47
RTS0040818,71
RTS0040819,58
RTS0040820,84
RTS0040821,61
RTS0040822,69
RTS0040823,54
RTS0040824,78
RTS0040825,54
RTS0040826,83
RTS0040827,62
RTS0040828,87
RTS0040830,74
RTS0040831,46
RTS0040832,41
RTS0040833,71
RTS0040834,54
RTS0040836,184
RTS0040837,94
RTS0040838,160
RTS0040839,146
RTS0040840,108
RTS0040841,101
RTS0040842,167
RTS0040843,169
RTS0040844,164
RTS0040845,136
RTS0040846,70
RTS0040847,50
RTS0040848,57
RTS0040849,48
RTS0040850,85
RTS0040851,74
RTS0040852,71
RTS0040853,58
RTS0040854,72
RTS0040855,70
RTS0040856,53
RTS0040857,48
RTS0040858,46
RTS0040859,57
RTS0040860,60
RTS0040861,105
RTS0040862,65
RTS0040863,47
RTS0040864,60
RTS0040865,61
RTS0040866,51
RTS0040867,44
RTS0040868,40
RTS0040869,46
RTS0040870,51
RTS0040871,112
RTS0040872,134
RTS0040873,109
RTS0040874,202
RTS0040875,109
RTS0040876,45
RTS0040877,50
RTS0040878,42
RTS0040879,48
RTS0040880,47
RTS0040881,54
RTS0040882,32
RTS0040883,42
RTS0040884,60
RTS0040885,54
RTS0040886,99
RTS0040887,117
RTS0040888,146
RTS0040889,167
RTS0040890,145
RTS0040891,49
RTS0040892,47
RTS0040893,41
RTS0040894,54
RTS0040895,42
RTS0040896,36
RTS0040897,49
RTS0040898,35
RTS0040899,31
RTS0040900,54
RTS0040901,115
RTS0040902,107
RTS0040903,49
RTS0040904,153
RTS0040905,134
RTS0040906,60
RTS0040907,52
RTS0040908,67
RTS0040909,54
RTS0040910,50
RTS0040911,90
RTS0040912,60
RTS0040913,53
RTS0040914,53
RTS0040915,77
RTS0040916,50
RTS0040917,44
RTS0040918,56
RTS0040919,40
RTS0040920,39
RTS0040921,100
RTS0040922,92
RTS0040923,121
RTS0040924,117
RTS0040925,95
RTS0040926,46
RTS0040927,32
RTS0040928,53
RTS0040929,40
RTS0040930,44
RTS0040931,65
RTS0040932,78
RTS0040933,60
RTS0040934,54
RTS0040935,76
RTS0040936,49
RTS0040937,68
RTS0040938,68
RTS0040939,49
RTS0040940,65
RTS0040941,60
RTS0040942,52
RTS0040943,56
RTS0040944,92
RTS0040945,53
RTS0040946,49
RTS0040947,77
RTS0040948,84
RTS0040949,48
RTS0040950,68
RTS0040951,50
RTS0040952,36
RTS0040953,33
RTS0040954,43
RTS0040955,58
RTS0040956,72
RTS0040957,45
RTS0040958,54
RTS0040959,59
RTS0040960,53
RTS0040961,42
RTS0040962,37
RTS0040963,52
RTS0040964,45
RTS0040965,39
RTS0040966,86
RTS0040967,76
RTS0040968,66
RTS0040969,53
RTS0040970,60
RTS0040971,34
RTS0040972,68
RTS0040973,65
RTS0040974,35
RTS0040975,49
RTS0040976,58
RTS0040977,56
RTS0040978,35
RTS0040979,64
RTS0040980,41
RTS0040981,50
RTS0040982,64
RTS0040983,71
RTS0040984,49
RTS0040985,53
RTS0040986,62
RTS0040987,67
RTS0040988,72
RTS0040989,74
RTS0040990,67
RTS0040991,116
RTS0040992,72
RTS0040993,95
RTS0040994,89
RTS0040995,64
RTS0040996,51
RTS0040997,74
RTS0040998,60
RTS0040999,60
RTS0041000,53
RTS0041001,55
RTS0041002,75
RTS0041003,84
RTS0041004,108
RTS0041005,66
RTS0041006,120
RTS0041007,90
RTS0041008,120
RTS0041009,76
RTS0041010,65
RTS0041011,48
RTS0041012,47
RTS0041013,39
RTS0041014,49
RTS0041015,44
RTS0041016,62
RTS0041017,56
RTS0041018,63
RTS0041019,52
RTS0041020,60
RTS0041021,59
RTS0041022,68
RTS0041023,103
RTS0041024,77
RTS0041025,103
RTS0041026,49
RTS0041027,52
RTS0041028,58
RTS0041029,53
RTS0041030,69
RTS0041031,69
RTS0041032,73
RTS0041033,64
RTS0041034,54
RTS0041035,82
RTS0041036,63
RTS0041037,47
RTS0041038,63
RTS0041039,52
RTS0041040,63
RTS0041041,40
RTS0041042,62
RTS0041043,49
RTS0041044,56
RTS0041045,39
RTS0041046,371
RTS0041047,440
RTS0041048,203
RTS0041049,577
RTS0041050,709
RTS0041051,84
RTS0041052,70
RTS0041053,67
RTS0041054,87
RTS0041055,72
RTS0041056,53
RTS0041057,44
RTS0041058,53
RTS0041059,40
RTS0041060,63
RTS0041061,68
RTS0041062,62
RTS0041063,73
RTS0041064,66
RTS0041066,43
RTS0041067,54
RTS0041068,68
RTS0041069,63
RTS0041070,58
RTS0041071,47
RTS0041072,52
RTS0041073,57
RTS0041074,60
RTS0041075,53
RTS0041076,46
RTS0041077,58
RTS0041078,68
RTS0041079,50
RTS0041080,75
RTS0041081,72
RTS0041082,43
RTS0041083,59
RTS0041084,42
RTS0041085,36
RTS0041086,125
RTS0041087,151
RTS0041088,158
RTS0041089,123
RTS0041090,118
RTS0041091,44
RTS0041092,54
RTS0041093,43
RTS0041094,48
RTS0041095,45
RTS0041096,34
RTS0041097,51
RTS0041098,42
RTS0041099,37
RTS0041100,28
RTS0041101,95
RTS0041102,86
RTS0041103,124
RTS0041104,115
RTS0041105,104
RTS0041106,202
RTS0041107,304
RTS0041108,188
RTS0041109,238
RTS0041110,151
RTS0041111,54
RTS0041112,67
RTS0041113,60
RTS0041114,68
RTS0041115,70
RTS0041116,69
RTS0041117,79
RTS0041118,83
RTS0041119,61
RTS0041120,82
RTS0041121,67
RTS0041122,56
RTS0041123,63
RTS0041124,44
RTS0041125,61
RTS0041126,63
RTS0041127,69
RTS0041128,95
RTS0041129,65
RTS0041130,55
RTS0041131,93
RTS0041132,130
RTS0041133,98
RTS0041134,141
RTS0041135,150
RTS0041136,96
RTS0041137,67
RTS0041138,110
RTS0041139,109
RTS0041140,63
RTS0041141,89
RTS0041142,74
RTS0041143,45
RTS0041144,54
RTS0041145,63
RTS0041146,34
RTS0041147,40
RTS0041148,39
RTS0041149,65
RTS0041150,54
RTS0041151,90
RTS0041152,83
RTS0041153,78
RTS0041154,89
RTS0041155,96
RTS0041156,94
RTS0041157,68
RTS0041158,65
RTS0041159,63
RTS0041160,71
RTS0041161,50
RTS0041162,48
RTS0041163,43
RTS0041164,60
RTS0041165,51
RTS0041166,43
RTS0041167,61
RTS0041168,55
RTS0041169,71
RTS0041170,84
RTS0041171,85
RTS0041172,131
RTS0041173,108
RTS0041174,131
RTS0041175,112
RTS0041176,80
RTS0041177,76
RTS0041178,73
RTS0041179,57
RTS0041180,60
RTS0041181,52
RTS0041182,45
RTS0041183,52
RTS0041184,55
RTS0041185,61
RTS0041186,57
RTS0041187,49
RTS0041188,56
RTS0041189,59
RTS0041190,71
RTS0041191,105
RTS0041192,85
RTS0041193,83
RTS0041194,48
RTS0041195,62
RTS0041196,61
RTS0041197,53
RTS0041198,59
RTS0041199,43
RTS0041200,54
RTS0041201,53
RTS0041202,61
RTS0041203,61
RTS0041204,55
RTS0041205,56
RTS0041206,70
RTS0041207,79
RTS0041208,68
RTS0041209,79
RTS0041210,44
RTS0041211,112
RTS0041212,89
RTS0041213,123
RTS0041214,117
RTS0041215,116
RTS0041216,104
RTS0041217,138
RTS0041218,52
RTS0041219,124
RTS0041220,55
RTS0041221,70
RTS0041222,40
RTS0041223,49
RTS0041224,57
RTS0041225,54
RTS0041226,49
RTS0041227,57
RTS0041228,57
RTS0041229,75
RTS0041230,60
RTS0041231,107
RTS0041232,110
RTS0041233,135
RTS0041234,157
RTS0041235,83
RTS0041236,61
RTS0041237,44
RTS0041238,40
RTS0041239,49
RTS0041240,71
RTS0041241,66
RTS0041242,76
RTS0041243,59
RTS0041244,71
RTS0041246,45
RTS0041247,68
RTS0041248,32
RTS0041249,51
RTS0041250,74
RTS0041251,79
RTS0041252,90
RTS0041253,77
RTS0041254,108
RTS0041255,99
RTS0041256,65
RTS0041257,75
RTS0041258,50
RTS0041259,58
RTS0041260,71
RTS0041261,98
RTS0041262,64
RTS0041263,71
RTS0041265,84
RTS0041266,66
RTS0041267,43
RTS0041268,43
RTS0041269,57
RTS0041270,59
RTS0041271,73
RTS0041272,55
RTS0041273,50
RTS0041274,67
RTS0041275,51
RTS0041276,60
RTS0041277,58
RTS0041278,68
RTS0041279,51
RTS0041280,61
RTS0041281,52
RTS0041282,48
RTS0041283,52
RTS0041284,46
RTS0041285,47
RTS0041286,60
RTS0041287,43
RTS0041288,44
RTS0041289,64
RTS0041290,51
RTS0041291,58
RTS0041292,62
RTS0041293,63
RTS0041294,44
RTS0041295,60
RTS0041296,63
RTS0041297,50
RTS0041298,57
RTS0041299,48
RTS0041300,67
RTS0041301,52
RTS0041302,66
RTS0041303,74
RTS0041304,70
RTS0041305,63
RTS0041306,62
RTS0041307,51
RTS0041308,60
RTS0041309,62
RTS0041310,58
RTS0041311,48
RTS0041312,66
RTS0041313,69
RTS0041314,88
RTS0041315,70
RTS0041316,117
RTS0041317,71
RTS0041318,131
RTS0041319,87
RTS0041320,63
RTS0041321,67
RTS0041322,48
RTS0041323,50
RTS0041324,79
RTS0041325,78
RTS0041326,48
RTS0041327,60
RTS0041328,68
RTS0041329,44
RTS0041330,58
RTS0041331,37
RTS0041332,66
RTS0041333,57
RTS0041334,46
RTS0041335,53
RTS0041346,177
RTS0041347,143
RTS0041348,179
RTS0041349,211
RTS0041350,326
RTS0041351,51
RTS0041352,58
RTS0041353,52
RTS0041354,51
RTS0041355,58
RTS0041356,48
RTS0041357,46
RTS0041358,38
RTS0041359,47
RTS0041360,60
RTS0041361,55
RTS0041362,66
RTS0041363,68
RTS0041364,58
RTS0041365,61
RTS0041366,59
RTS0041367,61
RTS0041368,62
RTS0041369,43
RTS0041370,41
RTS0041371,55
RTS0041372,46
RTS0041373,49
RTS0041374,44
RTS0041375,50
RTS0041376,72
RTS0041377,47
RTS0041378,33
RTS0041379,34
RTS0041380,44
RTS0041381,62
RTS0041382,38
RTS0041383,54
RTS0041384,58
RTS0041385,66
RTS0041386,57
RTS0041387,45
RTS0041388,46
RTS0041389,38
RTS0041390,48
RTS0041391,72
RTS0041392,61
RTS0041393,47
RTS0041394,54
RTS0041395,54
RTS0041396,55
RTS0041397,49
RTS0041398,44
RTS0041399,64
RTS0041400,51
RTS0041401,56
RTS0041402,76
RTS0041403,57
RTS0041404,45
RTS0041405,51
RTS0041406,60
RTS0041407,58
RTS0041408,40
RTS0041409,36
RTS0041410,47
RTS0041411,39
RTS0041412,46
RTS0041413,37
RTS0041414,50
RTS0041415,56
RTS0041416,35
RTS0041417,50
RTS0041418,55
RTS0041419,39
RTS0041420,38
RTS0041421,58
RTS0041422,62
RTS0041423,53
RTS0041424,64
RTS0041425,56
RTS0041426,61
RTS0041427,57
RTS0041428,46
RTS0041429,53
RTS0041430,54
RTS0041431,56
RTS0041432,31
RTS0041433,48
RTS0041434,70
RTS0041435,43
RTS0041436,72
RTS0041437,44
RTS0041438,42
RTS0041439,62
RTS0041440,57
RTS0041441,44
RTS0041442,53
RTS0041443,84
RTS0041444,79
RTS0041445,53
RTS0041446,49
RTS0041447,72
RTS0041448,46
RTS0041449,61
RTS0041450,58
RTS0041451,64
RTS0041452,53
RTS0041453,63
RTS0041454,52
RTS0041455,51
RTS0041456,66
RTS0041457,59
RTS0041458,58
RTS0041459,66
RTS0041460,50
RTS0041461,46
RTS0041462,50
RTS0041463,47
RTS0041464,40
RTS0041465,54
RTS0041466,71
RTS0041467,91
RTS0041468,111
RTS0041469,76
RTS0041470,98
RTS0041471,50
RTS0041472,50
RTS0041473,62
RTS0041474,52
RTS0041475,68
RTS0041476,46
RTS0041477,61
RTS0041478,43
RTS0041479,44
RTS0041480,66
RTS0041481,50
RTS0041482,38
RTS0041483,42
RTS0041484,55
RTS0041485,59
RTS0041486,62
RTS0041487,84
RTS0041488,83
RTS0041489,68
RTS0041490,62
RTS0041491,57
RTS0041492,29
RTS0041493,40
RTS0041494,44
RTS0041495,38
RTS0041496,234
RTS0041497,203
RTS0041498,207
RTS0041499,322
RTS0041500,232
RTS0041501,74
RTS0041502,43
RTS0041503,69
RTS0041504,66
RTS0041505,76
RTS0041506,66
RTS0041507,41
RTS0041508,38
RTS0041509,49
RTS0041510,51
RTS0041511,41
RTS0041512,47
RTS0041513,46
RTS0041514,60
RTS0041515,37
RTS0041516,49
RTS0041517,66
RTS0041518,47
RTS0041519,42
RTS0041520,48
RTS0041521,44
RTS0041522,52
RTS0041523,36
RTS0041524,40
RTS0041525,40
RTS0041526,343
RTS0041527,626
RTS0041528,694
RTS0041529,160
RTS0041530,393
RTS0041531,38
RTS0041532,49
RTS0041533,32
RTS0041534,43
RTS0041535,46
RTS0041536,51
RTS0041537,49
RTS0041538,54
RTS0041540,31
RTS0041541,43
RTS0041542,57
RTS0041543,38
RTS0041544,39
RTS0041545,47
RTS0041546,43
RTS0041547,63
RTS0041548,61
RTS0041549,62
RTS0041550,54
RTS0041551,134
RTS0041552,85
RTS0041553,68
RTS0041554,52
RTS0041555,91
RTS0041556,30
RTS0041557,40
RTS0041558,40
RTS0041559,32
RTS0041560,40
RTS0041561,53
RTS0041562,61
RTS0041563,73
RTS0041564,96
RTS0041565,103
RTS0041566,79
RTS0041567,123
RTS0041568,155
RTS0041569,66
RTS0041570,87
RTS0041571,45
RTS0041572,41
RTS0041573,41
RTS0041574,34
RTS0041575,46
RTS0041576,52
RTS0041577,59
RTS0041578,58
RTS0041579,38
RTS0041580,75
RTS0041581,76
RTS0041582,98
RTS0041583,71
RTS0041584,83
RTS0041585,79
RTS0041586,57
RTS0041587,100
RTS0041588,63
RTS0041589,80
RTS0041590,48
RTS0041591,44
RTS0041592,56
RTS0041593,43
RTS0041594,47
RTS0041595,52
RTS0041596,57
RTS0041597,44
RTS0041598,56
RTS0041599,42
RTS0041600,45
RTS0041601,42
RTS0041602,50
RTS0041603,67
RTS0041604,50
RTS0041605,54
RTS0041606,50
RTS0041607,39
RTS0041608,54
RTS0041609,62
RTS0041610,51
RTS0041611,68
RTS0041612,83
RTS0041613,70
RTS0041614,49
RTS0041615,88
RTS0041616,67
RTS0041617,60
RTS0041618,49
RTS0041619,65
RTS0041620,59
RTS0041621,61
RTS0041622,31
RTS0041623,60
RTS0041624,56
RTS0041625,65
RTS0041626,88
RTS0041627,65
RTS0041628,54
RTS0041629,77
RTS0041630,76
RTS0041631,65
RTS0041632,64
RTS0041633,57
RTS0041634,76
RTS0041635,63
RTS0041636,115
RTS0041637,160
RTS0041638,182
RTS0041639,104
RTS0041640,145
RTS0041641,75
RTS0041642,56
RTS0041643,60
RTS0041644,62
RTS0041645,78
RTS0041646,60
RTS0041647,67
RTS0041648,52
RTS0041649,63
RTS0041650,69
RTS0041651,76
RTS0041652,43
RTS0041653,63
RTS0041654,50
RTS0041655,55
RTS0041656,47
RTS0041657,60
RTS0041658,81
RTS0041659,49
RTS0041660,41
RTS0041661,83
RTS0041662,78
RTS0041663,57
RTS0041664,49
RTS0041665,58
RTS0041666,66
RTS0041667,54
RTS0041668,58
RTS0041669,48
RTS0041670,67
RTS0041671,59
RTS0041672,51
RTS0041673,36
RTS0041674,47
RTS0041675,40
RTS0041676,47
RTS0041677,80
RTS0041678,57
RTS0041679,81
RTS0041680,64
RTS0041681,57
RTS0041682,61
RTS0041683,54
RTS0041684,67
RTS0041685,74
RTS0041686,158
RTS0041687,77
RTS0041688,138
RTS0041689,112
RTS0041690,309
RTS0041691,111
RTS0041692,48
RTS0041693,65
RTS0041694,45
RTS0041695,59
RTS0041696,48
RTS0041697,54
RTS0041698,46
RTS0041699,38
RTS0041700,26
RTS0041701,51
RTS0041702,42
RTS0041703,71
RTS0041704,65
RTS0041705,84
RTS0041706,73
RTS0041707,57
RTS0041708,68
RTS0041709,79
RTS0041710,49
RTS0041711,39
RTS0041712,63
RTS0041713,53
RTS0041714,35
RTS0041715,32
RTS0041716,657
RTS0041717,427
RTS0041718,589
RTS0041719,487
RTS0041720,500
RTS0041721,94
RTS0041722,75
RTS0041723,70
RTS0041724,117
RTS0041725,80
RTS0041726,44
RTS0041727,38
RTS0041728,53
RTS0041729,39
RTS0041730,43
RTS0041731,58
RTS0041732,38
RTS0041733,45
RTS0041734,40
RTS0041735,64
RTS0041736,51
RTS0041737,45
RTS0041738,53
RTS0041739,50
RTS0041740,49
RTS0041741,53
RTS0041742,48
RTS0041743,62
RTS0041744,47
RTS0041745,43
RTS0041746,80
RTS0041747,100
RTS0041748,83
RTS0041749,79
RTS0041750,84
RTS0041751,61
RTS0041752,57
RTS0041753,78
RTS0041754,76
RTS0041755,70
RTS0041756,123
RTS0041757,89
RTS0041758,99
RTS0041759,121
RTS0041760,82
RTS0041761,47
RTS0041762,34
RTS0041763,63
RTS0041764,43
RTS0041765,65
RTS0041766,56
RTS0041767,45
RTS0041768,43
RTS0041769,52
RTS0041770,61
RTS0041771,64
RTS0041772,56
RTS0041773,38
RTS0041774,49
RTS0041775,52
RTS0041776,66
RTS0041777,60
RTS0041778,57
RTS0041779,89
RTS0041780,50
RTS0041781,44
RTS0041782,63
RTS0041783,52
RTS0041784,56
RTS0041785,66
RTS0041786,72
RTS0041787,85
RTS0041788,60
RTS0041789,54
RTS0041790,80
RTS0041791,66
RTS0041793,81
RTS0041794,58
RTS0041795,70
RTS0041796,40
RTS0041797,54
RTS0041798,50
RTS0041799,56
RTS0041800,41
RTS0041801,57
RTS0041802,65
RTS0041803,45
RTS0041804,40
RTS0041805,62
RTS0041806,56
RTS0041807,60
RTS0041808,81
RTS0041809,71
RTS0041810,73
RTS0041811,101
RTS0041812,110
RTS0041813,96
RTS0041814,67
RTS0041815,94
RTS0041816,54
RTS0041817,70
RTS0041818,50
RTS0041819,72
RTS0041820,65
RTS0041821,90
RTS0041822,92
RTS0041823,46
RTS0041824,83
RTS0041825,52
RTS0041826,75
RTS0041827,64
RTS0041828,76
RTS0041829,46
RTS0041830,42
RTS0041831,36
RTS0041832,64
RTS0041833,67
RTS0041834,83
RTS0041835,68
RTS0041836,78
RTS0041837,77
RTS0041838,40
RTS0041839,66
RTS0041840,56
RTS0041841,49
RTS0041842,49
RTS0041843,47
RTS0041844,43
RTS0041845,35
RTS0041846,43
RTS0041847,53
RTS0041848,46
RTS0041849,53
RTS0041850,43
RTS0041851,47
RTS0041852,54
RTS0041853,66
RTS0041854,49
RTS0041855,73
RTS0041856,62
RTS0041857,70
RTS0041858,76
RTS0041859,73
RTS0041860,53
RTS0041861,54
RTS0041862,43
RTS0041863,35
RTS0041864,63
RTS0041865,59
RTS0041866,81
RTS0041867,83
RTS0041868,88
RTS0041869,64
RTS0041870,70
RTS0041871,53
RTS0041872,42
RTS0041873,69
RTS0041874,81
RTS0041875,51
RTS0041876,74
RTS0041877,84
RTS0041878,81
RTS0041879,122
RTS0041880,130
RTS0041881,79
RTS0041882,74
RTS0041883,88
RTS0041884,61
RTS0041885,87
RTS0041886,226
RTS0041887,374
RTS0041888,409
RTS0041889,281
RTS0041890,306
RTS0041891,297
RTS0041892,262
RTS0041893,302
RTS0041894,152
RTS0041895,206
RTS0041896,217
RTS0041897,130
RTS0041898,156
RTS0041899,126
RTS0041900,60
RTS0041901,71
RTS0041902,59
RTS0041903,93
RTS0041904,91
RTS0041905,79
RTS0041906,1619
RTS0041907,51
RTS0041908,581
RTS0041909,46
RTS0041910,372
RTS0041911,69
RTS0041912,61
RTS0041913,70
RTS0041914,50
RTS0041915,74
RTS0041916,1046
RTS0041917,1189
RTS0041918,1234
RTS0041919,2669
RTS0041920,1591
RTS0041922,75
RTS0041923,41
RTS0041924,50
RTS0041925,58
RTS0041926,40
RTS0041927,38
RTS0041928,44
RTS0041929,56
RTS0041930,52
RTS0041931,48
RTS0041932,82
RTS0041933,36
RTS0041934,27
RTS0041935,35
RTS0041936,49
RTS0041937,65
RTS0041938,55
RTS0041939,50
RTS0041940,67
RTS0041941,43
RTS0041942,41
RTS0041943,49
RTS0041944,45
RTS0041945,45
RTS0041946,63
RTS0041947,68
RTS0041948,44
RTS0041949,54
RTS0041950,47
RTS0041951,62
RTS0041952,72
RTS0041953,44
RTS0041954,81
RTS0041955,67
RTS0041956,74
RTS0041957,75
RTS0041958,83
RTS0041959,92
RTS0041960,71
RTS0041961,52
RTS0041962,74
RTS0041963,79
RTS0041964,88
RTS0041965,72
RTS0041966,48
RTS0041967,68
RTS0041968,71
RTS0041969,46
RTS0041971,89
RTS0041972,108
RTS0041973,92
RTS0041974,67
RTS0041975,103
RTS0041976,76
RTS0041977,141
RTS0041978,82
RTS0041979,76
RTS0041980,95
RTS0041981,238
RTS0041982,211
RTS0041983,267
RTS0041984,148
RTS0041985,300
RTS0041986,84
RTS0041987,112
RTS0041988,70
RTS0041989,48
RTS0041990,71
RTS0041991,54
RTS0041992,78
RTS0041993,59
RTS0041994,70
RTS0041995,68
RTS0041996,50
RTS0041997,55
RTS0041998,46
RTS0041999,47
RTS0042000,52
RTS0042001,50
RTS0042002,54
RTS0042003,37
RTS0042004,52
RTS0042005,49
RTS0042006,52
RTS0042007,74
RTS0042008,72
RTS0042009,89
RTS0042010,65
RTS0042011,118
RTS0042012,117
RTS0042013,126
RTS0042014,63
RTS0042015,92
RTS0042016,32
RTS0042017,56
RTS0042018,55
RTS0042019,49
RTS0042020,57
RTS0042021,171
RTS0042022,105
RTS0042023,171
RTS0042024,122
RTS0042025,162
RTS0042026,62
RTS0042027,59
RTS0042028,66
RTS0042029,52
RTS0042030,49
RTS0042031,86
RTS0042032,61
RTS0042033,51
RTS0042034,57
RTS0042035,89
RTS0042036,68
RTS0042037,128
RTS0042038,89
RTS0042039,88
RTS0042040,76
RTS0042041,87
RTS0042042,53
RTS0042043,38
RTS0042044,81
RTS0042045,63
RTS0042046,158
RTS0042047,146
RTS0042048,81
RTS0042049,89
RTS0042050,96
RTS0042051,53
RTS0042052,70
RTS0042053,78
RTS0042054,53
RTS0042055,48
RTS0042056,99
RTS0042057,42
RTS0042058,63
RTS0042059,62
RTS0042060,75
RTS0042061,62
RTS0042062,108
RTS0042063,121
RTS0042064,84
RTS0042065,96
RTS0042066,62
RTS0042067,83
RTS0042068,67
RTS0042069,43
RTS0042071,47
RTS0042072,40
RTS0042073,49
RTS0042074,61
RTS0042075,44
RTS0042076,51
RTS0042077,36
RTS0042078,29
RTS0042079,60
RTS0042080,49
RTS0042081,147
RTS0042082,118
RTS0042083,77
RTS0042084,114
RTS0042085,72
RTS0042086,44
RTS0042087,54
RTS0042088,40
RTS0042089,44
RTS0042090,49
RTS0042091,88
RTS0042092,66
RTS0042093,42
RTS0042094,42
RTS0042095,45
RTS0042096,70
RTS0042097,52
RTS0042098,71
RTS0042099,55
RTS0042100,65
RTS0042101,55
RTS0042102,56
RTS0042103,50
RTS0042104,42
RTS0042105,75
RTS0042106,67
RTS0042107,54
RTS0042108,30
RTS0042109,64
RTS0042110,60
RTS0042111,69
RTS0042112,68
RTS0042113,92
RTS0042114,56
RTS0042115,62
RTS0042116,52
RTS0042117,61
RTS0042118,47
RTS0042119,42
RTS0042120,49
RTS0042121,83
RTS0042122,46
RTS0042123,78
RTS0042124,48
RTS0042125,49
RTS0042126,53
RTS0042127,52
RTS0042128,76
RTS0042129,44
RTS0042130,76
RTS0042131,74
RTS0042132,59
RTS0042133,70
RTS0042134,64
RTS0042135,74
RTS0042136,52
RTS0042137,58
RTS0042138,53
RTS0042139,61
RTS0042140,53
RTS0042141,56
RTS0042142,66
RTS0042143,64
RTS0042144,53
RTS0042145,43
RTS0042146,146
RTS0042147,97
RTS0042148,125
RTS0042149,86
RTS0042150,110
RTS0042151,63
RTS0042152,58
RTS0042153,59
RTS0042154,74
RTS0042155,50
RTS0042156,42
RTS0042157,53
RTS0042158,43
RTS0042159,55
RTS0042160,50
RTS0042161,42
RTS0042162,50
RTS0042163,59
RTS0042164,57
RTS0042165,65
RTS0042166,67
RTS0042167,71
RTS0042168,64
RTS0042169,61
RTS0042170,56
RTS0042171,70
RTS0042172,58
RTS0042173,60
RTS0042174,74
RTS0042175,42
RTS0042176,56
RTS0042177,52
RTS0042178,74
RTS0042179,71
RTS0042180,42
RTS0042181,46
RTS0042182,53
RTS0042183,43
RTS0042184,70
RTS0042185,58
RTS0042186,50
RTS0042187,64
RTS0042188,52
RTS0042189,71
RTS0042190,66
RTS0042191,70
RTS0042192,56
RTS0042193,57
RTS0042194,110
RTS0042195,58
RTS0042196,55
RTS0042197,37
RTS0042198,34
RTS0042199,66
RTS0042200,55
RTS0042201,57
RTS0042202,38
RTS0042203,47
RTS0042204,32
RTS0042205,48
RTS0042206,53
RTS0042207,72
RTS0042208,40
RTS0042209,48
RTS0042210,35
RTS0042211,54
RTS0042212,42
RTS0042213,37
RTS0042214,48
RTS0042215,58
RTS0042216,63
RTS0042217,57
RTS0042218,55
RTS0042219,48
RTS0042220,62
RTS0042221,58
RTS0042222,51
RTS0042223,43
RTS0042224,52
RTS0042225,45
RTS0042226,70
RTS0042227,51
RTS0042228,51
RTS0042229,67
RTS0042230,84
RTS0042231,75
RTS0042232,62
RTS0042233,84
RTS0042234,83
RTS0042235,52
RTS0042236,75
RTS0042237,85
RTS0042238,83
RTS0042239,67
RTS0042240,90
RTS0042241,50
RTS0042242,45
RTS0042243,45
RTS0042244,66
RTS0042245,44
RTS0042246,209
RTS0042247,199
RTS0042248,421
RTS0042249,172
RTS0042250,239
RTS0042251,60
RTS0042252,48
RTS0042253,55
RTS0042254,51
RTS0042255,66
RTS0042256,93
RTS0042257,51
RTS0042258,55
RTS0042259,54
RTS0042260,70
RTS0042261,94
RTS0042262,90
RTS0042263,111
RTS0042264,126
RTS0042265,80
RTS0042266,62
RTS0042267,58
RTS0042268,47
RTS0042269,24
RTS0042270,60
RTS0042271,54
RTS0042272,48
RTS0042273,56
RTS0042274,46
RTS0042275,50
RTS0042276,85
RTS0042277,68
RTS0042278,64
RTS0042279,71
RTS0042280,63
RTS0042281,18
RTS0042282,33
RTS0042283,46
RTS0042284,51
RTS0042285,38
RTS0042286,58
RTS0042287,58
RTS0042288,84
RTS0042289,86
RTS0042290,84
RTS0042291,137
RTS0042292,191
RTS0042293,95
RTS0042294,123
RTS0042295,128
RTS0042296,61
RTS0042297,74
RTS0042298,50
RTS0042299,67
RTS0042300,67
RTS0042301,82
RTS0042302,59
RTS0042303,67
RTS0042304,78
RTS0042305,60
RTS0042306,56
RTS0042307,83
RTS0042308,68
RTS0042309,100
RTS0042310,100
RTS0042311,55
RTS0042312,55
RTS0042313,37
RTS0042314,68
RTS0042315,42
RTS0042316,58
RTS0042317,57
RTS0042318,54
RTS0042319,65
RTS0042320,62
RTS0042321,78
RTS0042322,47
RTS0042323,71
RTS0042324,66
RTS0042325,60
RTS0042326,51
RTS0042327,50
RTS0042328,48
RTS0042329,55
RTS0042330,59
RTS0042331,55
RTS0042332,82
RTS0042333,68
RTS0042334,70
RTS0042335,49
RTS0042336,56
RTS0042337,61
RTS0042338,57
RTS0042339,45
RTS0042340,53
RTS0042341,76
RTS0042342,68
RTS0042343,89
RTS0042344,82
RTS0042345,65
RTS0042346,52
RTS0042347,59
RTS0042348,53
RTS0042349,55
RTS0042350,40
RTS0042351,49
RTS0042352,76
RTS0042353,78
RTS0042354,51
RTS0042355,32
RTS0042356,51
RTS0042357,64
RTS0042358,56
RTS0042359,46
RTS0042360,42
RTS0042361,56
RTS0042362,92
RTS0042363,106
RTS0042364,69
RTS0042365,76
RTS0042366,78
RTS0042367,97
RTS0042368,104
RTS0042369,70
RTS0042370,113
RTS0042371,118
RTS0042372,56
RTS0042373,89
RTS0042374,56
RTS0042375,68
RTS0042376,33
RTS0042377,39
RTS0042378,56
RTS0042379,45
RTS0042380,32
RTS0042381,70
RTS0042382,122
RTS0042383,108
RTS0042384,102
RTS0042385,115
RTS0042386,60
RTS0042387,60
RTS0042388,87
RTS0042389,81
RTS0042390,66
RTS0042391,40
RTS0042392,57
RTS0042393,43
RTS0042394,51
RTS0042395,59
RTS0042396,40
RTS0042397,51
RTS0042398,59
RTS0042399,83
RTS0042400,81
RTS0042401,100
RTS0042402,107
RTS0042403,52
RTS0042404,64
RTS0042405,93
RTS0042406,66
RTS0042407,49
RTS0042408,65
RTS0042409,36
RTS0042410,53
RTS0042411,59
RTS0042412,59
RTS0042413,62
RTS0042414,62
RTS0042415,59
RTS0042416,202
RTS0042417,348
RTS0042418,278
RTS0042419,235
RTS0042420,183
RTS0042421,59
RTS0042422,46
RTS0042423,61
RTS0042424,58
RTS0042425,30
RTS0042426,66
RTS0042427,50
RTS0042428,55
RTS0042429,51
RTS0042430,51
RTS0042431,60
RTS0042432,69
RTS0042433,62
RTS0042434,78
RTS0042435,75
RTS0042436,72
RTS0042437,62
RTS0042438,75
RTS0042439,87
RTS0042440,82
RTS0042441,63
RTS0042442,69
RTS0042443,65
RTS0042444,51
RTS0042445,57
RTS0042446,60
RTS0042447,64
RTS0042448,71
RTS0042449,52
RTS0042450,57
RTS0042451,43
RTS0042452,47
RTS0042453,68
RTS0042454,83
RTS0042455,49
RTS0042456,68
RTS0042457,60
RTS0042458,70
RTS0042460,59
RTS0042461,144
RTS0042462,92
RTS0042463,95
RTS0042464,148
RTS0042465,95
RTS0042466,57
RTS0042467,49
RTS0042468,72
RTS0042469,82
RTS0042470,49
RTS0042471,69
RTS0042472,64
RTS0042473,68
RTS0042474,59
RTS0042475,81
RTS0042476,76
RTS0042477,73
RTS0042478,57
RTS0042479,44
RTS0042480,67
RTS0042481,152
RTS0042482,187
RTS0042483,498
RTS0042484,366
RTS0042485,160
RTS0042486,44
RTS0042487,54
RTS0042488,46
RTS0042489,48
RTS0042490,51
RTS0042491,50
RTS0042492,38
RTS0042493,53
RTS0042494,23
RTS0042495,38
RTS0042496,46
RTS0042497,51
RTS0042498,42
RTS0042499,73
RTS0042500,75
RTS0042501,45
RTS0042502,45
RTS0042503,40
RTS0042504,41
RTS0042505,48
RTS0042506,38
RTS0042507,46
RTS0042508,34
RTS0042509,40
RTS0042510,43
RTS0042515,50
RTS0042522,38
RTS0042526,49
RTS0042527,61
RTS0042528,58
RTS0042529,34
RTS0042530,38
RTS0042531,39
RTS0042532,46
RTS0042533,53
RTS0042534,36
RTS0042535,39
RTS0042536,58
RTS0042537,57
RTS0042538,56
RTS0042539,75
RTS0042540,67
RTS0042541,50
RTS0042542,42
RTS0042543,52
RTS0042544,45
RTS0042545,39
RTS0042546,46
RTS0042547,47
RTS0042548,41
RTS0042549,56
RTS0042550,40
RTS0042551,58
RTS0042552,45
RTS0042553,55
RTS0042554,46
RTS0042555,39
RTS0042556,66
RTS0042557,60
RTS0042558,54
RTS0042559,52
RTS0042560,50
RTS0042561,40
RTS0042562,46
RTS0042563,63
RTS0042564,60
RTS0042565,70
RTS0042566,84
RTS0042567,61
RTS0042568,72
RTS0042569,129
RTS0042570,67
RTS0042571,89
RTS0042572,80
RTS0042573,95
RTS0042574,116
RTS0042575,78
RTS0042576,46
RTS0042577,66
RTS0042578,54
RTS0042579,70
RTS0042580,43
RTS0042581,60
RTS0042582,59
RTS0042583,82
RTS0042584,51
RTS0042585,38
RTS0042586,113
RTS0042587,141
RTS0042588,135
RTS0042589,120
RTS0042590,121
RTS0042591,59
RTS0042592,44
RTS0042593,40
RTS0042594,53
RTS0042595,47
RTS0042596,69
RTS0042597,87
RTS0042598,145
RTS0042599,82
RTS0042600,66
RTS0042601,37
RTS0042602,47
RTS0042603,44
RTS0042604,55
RTS0042605,43
RTS0042606,57
RTS0042607,57
RTS0042608,63
RTS0042609,41
RTS0042610,71
RTS0042611,62
RTS0042612,98
RTS0042613,66
RTS0042614,72
RTS0042615,74
RTS0042616,37
RTS0042617,35
RTS0042618,42
RTS0042619,40
RTS0042620,49
RTS0042621,35
RTS0042622,41
RTS0042623,52
RTS0042624,43
RTS0042625,35
RTS0042626,53
RTS0042627,53
RTS0042628,36
RTS0042629,42
RTS0042630,47
RTS0042631,54
RTS0042633,53
RTS0042634,72
RTS0042635,52
RTS0042636,212
RTS0042637,128
RTS0042638,205
RTS0042639,151
RTS0042640,118
RTS0042641,51
RTS0042642,52
RTS0042643,29
RTS0042644,44
RTS0042645,44
RTS0042646,66
RTS0042647,69
RTS0042648,97
RTS0042649,91
RTS0042650,70
RTS0042651,34
RTS0042652,42
RTS0042653,37
RTS0042654,39
RTS0042655,59
RTS0042656,68
RTS0042657,32
RTS0042658,49
RTS0042659,59
RTS0042660,35
RTS0042661,53
RTS0042662,42
RTS0042663,56
RTS0042664,33
RTS0042665,48
RTS0042666,56
RTS0042667,51
RTS0042668,43
RTS0042669,59
RTS0042670,40
RTS0042671,144
RTS0042672,85
RTS0042673,83
RTS0042674,67
RTS0042675,129
RTS0042676,40
RTS0042678,66
RTS0042679,51
RTS0042680,48
RTS0042681,184
RTS0042682,118
RTS0042683,134
RTS0042684,87
RTS0042685,147
RTS0042686,67
RTS0042687,44
RTS0042688,50
RTS0042689,53
RTS0042690,48
RTS0042691,47
RTS0042692,49
RTS0042693,40
RTS0042694,4
RTS0042695,48
RTS0042696,49
RTS0042697,33
RTS0042698,39
RTS0042699,51
RTS0042700,45
RTS0042701,38
RTS0042702,45
RTS0042703,57
RTS0042704,68
RTS0042705,54
RTS0042706,62
RTS0042707,45
RTS0042708,54
RTS0042709,55
RTS0042710,77
RTS0042711,188
RTS0042712,158
RTS0042713,118
RTS0042714,133
RTS0042715,114
RTS0042716,54
RTS0042717,44
RTS0042718,46
RTS0042719,37
RTS0042720,46
RTS0042721,47
RTS0042722,41
RTS0042723,55
RTS0042724,59
RTS0042725,43
RTS0042726,45
RTS0042727,38
RTS0042728,54
RTS0042729,39
RTS0042730,57
RTS0042731,45
RTS0042732,48
RTS0042733,55
RTS0042734,43
RTS0042735,51
RTS0042736,147
RTS0042737,217
RTS0042738,212
RTS0042739,160
RTS0042740,183
RTS0042741,54
RTS0042742,51
RTS0042743,32
RTS0042744,53
RTS0042745,38
RTS0042746,73
RTS0042747,69
RTS0042748,60
RTS0042749,50
RTS0042750,59
RTS0042751,57
RTS0042752,59
RTS0042753,62
RTS0042754,39
RTS0042755,32
RTS0042756,50
RTS0042757,84
RTS0042758,42
RTS0042759,34
RTS0042760,62
RTS0042761,42
RTS0042762,38
RTS0042763,42
RTS0042764,45
RTS0042765,39
RTS0042766,125
RTS0042767,114
RTS0042768,104
RTS0042769,145
RTS0042770,65
RTS0042771,51
RTS0042772,66
RTS0042773,55
RTS0042774,47
RTS0042775,54
RTS0042776,71
RTS0042777,83
RTS0042778,75
RTS0042779,69
RTS0042780,91
RTS0042781,66
RTS0042782,44
RTS0042783,66
RTS0042784,83
RTS0042785,41
RTS0042786,93
RTS0042787,80
RTS0042788,83
RTS0042789,65
RTS0042790,81
RTS0042791,839
RTS0042792,212
RTS0042793,290
RTS0042794,287
RTS0042795,410
RTS0042796,71
RTS0042797,72
RTS0042798,43
RTS0042799,65
RTS0042800,52
RTS0042801,59
RTS0042802,58
RTS0042803,43
RTS0042804,40
RTS0042805,53
RTS0042806,45
RTS0042807,77
RTS0042808,102
RTS0042809,93
RTS0042810,63
RTS0042811,83
RTS0042812,95
RTS0042813,77
RTS0042814,65
RTS0042815,96
RTS0042816,58
RTS0042817,75
RTS0042818,79
RTS0042819,71
RTS0042820,53
RTS0042821,66
RTS0042822,55
RTS0042823,39
RTS0042824,62
RTS0042825,54
RTS0042826,64
RTS0042827,57
RTS0042828,69
RTS0042829,74
RTS0042830,96
RTS0042831,85
RTS0042832,98
RTS0042833,60
RTS0042834,70
RTS0042835,61
RTS0042836,96
RTS0042837,75
RTS0042838,82
RTS0042839,69
RTS0042840,64
RTS0042841,86
RTS0042842,78
RTS0042843,59
RTS0042844,71
RTS0042845,86
RTS0042846,49
RTS0042847,102
RTS0042848,126
RTS0042849,67
RTS0042850,47
RTS0042851,81
RTS0042852,66
RTS0042853,69
RTS0042854,69
RTS0042855,48
RTS0042856,36
RTS0042857,46
RTS0042858,76
RTS0042859,104
RTS0042860,64
RTS0042861,54
RTS0042862,43
RTS0042863,66
RTS0042864,56
RTS0042865,67
RTS0042866,70
RTS0042867,79
RTS0042868,53
RTS0042869,77
RTS0042870,65
RTS0042871,66
RTS0042872,37
RTS0042873,51
RTS0042874,43
RTS0042875,81
RTS0042876,86
RTS0042877,65
RTS0042878,92
RTS0042879,63
RTS0042880,82
RTS0042881,73
RTS0042882,80
RTS0042883,96
RTS0042884,120
RTS0042885,106
RTS0042886,43
RTS0042887,51
RTS0042888,69
RTS0042889,63
RTS0042890,64
RTS0042891,46
RTS0042892,59
RTS0042893,61
RTS0042894,38
RTS0042895,42
RTS0042896,122
RTS0042897,102
RTS0042898,66
RTS0042899,120
RTS0042900,105
RTS0042901,58
RTS0042902,51
RTS0042903,43
RTS0042904,50
RTS0042905,52
RTS0042906,67
RTS0042907,49
RTS0042908,51
RTS0042909,88
RTS0042910,58
RTS0042911,60
RTS0042912,43
RTS0042913,63
RTS0042914,46
RTS0042915,41
RTS0042916,43
RTS0042917,66
RTS0042918,58
RTS0042919,80
RTS0042920,76
RTS0042921,71
RTS0042922,73
RTS0042923,60
RTS0042924,47
RTS0042925,76
RTS0042926,52
RTS0042927,48
RTS0042928,62
RTS0042929,55
RTS0042930,47
RTS0042931,42
RTS0042932,51
RTS0042933,60
RTS0042934,57
RTS0042935,55
RTS0042936,84
RTS0042937,71
RTS0042938,93
RTS0042939,75
RTS0042940,70
RTS0042941,188
RTS0042942,268
RTS0042943,306
RTS0042944,202
RTS0042945,165
RTS0042946,52
RTS0042947,76
RTS0042948,45
RTS0042949,57
RTS0042950,46
RTS0042951,47
RTS0042952,56
RTS0042953,48
RTS0042954,48
RTS0042955,63
RTS0042956,64
RTS0042957,69
RTS0042958,70
RTS0042959,67
RTS0042960,101
RTS0042961,67
RTS0042962,53
RTS0042963,53
RTS0042964,69
RTS0042965,125
RTS0042966,55
RTS0042967,56
RTS0042968,53
RTS0042969,61
RTS0042970,78
RTS0042971,205
RTS0042972,98
RTS0042973,119
RTS0042974,86
RTS0042975,124
RTS0042976,99
RTS0042977,100
RTS0042978,82
RTS0042979,85
RTS0042980,77
RTS0042981,111
RTS0042982,67
RTS0042983,92
RTS0042984,72
RTS0042985,78
RTS0042986,51
RTS0042987,56
RTS0042988,64
RTS0042989,54
RTS0042990,41
RTS0042991,63
RTS0042992,61
RTS0042993,56
RTS0042994,68
RTS0042995,84
RTS0042996,61
RTS0042997,52
RTS0042998,51
RTS0042999,51
RTS0043000,49
RTS0043001,53
RTS0043002,49
RTS0043003,57
RTS0043004,49
RTS0043005,57
RTS0043006,60
RTS0043007,63
RTS0043008,75
RTS0043009,70
RTS0043010,66
RTS0043011,80
RTS0043012,52
RTS0043013,70
RTS0043014,94
RTS0043015,93
RTS0043016,69
RTS0043017,71
RTS0043018,70
RTS0043019,89
RTS0043020,55
RTS0043021,78
RTS0043022,85
RTS0043023,101
RTS0043024,83
RTS0043025,124
RTS0043026,59
RTS0043027,72
RTS0043028,75
RTS0043029,86
RTS0043030,77
RTS0043031,46
RTS0043032,70
RTS0043033,77
RTS0043034,69
RTS0043035,58
RTS0043036,81
RTS0043037,65
RTS0043038,96
RTS0043039,49
RTS0043040,94
RTS0043041,49
RTS0043042,54
RTS0043043,46
RTS0043044,48
RTS0043045,40
RTS0043046,30
RTS0043047,36
RTS0043048,67
RTS0043049,51
RTS0043050,47
RTS0043051,86
RTS0043052,63
RTS0043053,51
RTS0043054,35
RTS0043055,44
RTS0043056,36
RTS0043057,46
RTS0043058,73
RTS0043059,63
RTS0043060,83
RTS0043061,225
RTS0043062,97
RTS0043063,131
RTS0043064,94
RTS0043065,126
RTS0043066,56
RTS0043067,59
RTS0043068,71
RTS0043069,63
RTS0043070,74
RTS0043071,54
RTS0043072,55
RTS0043073,71
RTS0043074,40
RTS0043075,54
RTS0043076,55
RTS0043077,58
RTS0043078,60
RTS0043079,54
RTS0043080,64
RTS0043081,65
RTS0043082,63
RTS0043083,53
RTS0043084,39
RTS0043085,59
RTS0043086,48
RTS0043087,54
RTS0043088,42
RTS0043089,53
RTS0043090,33
RTS0043091,44
RTS0043092,57
RTS0043093,69
RTS0043094,74
RTS0043095,64
RTS0043096,56
RTS0043097,27
RTS0043098,60
RTS0043099,54
RTS0043100,48
RTS0043101,59
RTS0043102,59
RTS0043103,69
RTS0043104,77
RTS0043105,58
RTS0043106,89
RTS0043107,67
RTS0043108,50
RTS0043109,47
RTS0043110,72
RTS0043111,241
RTS0043112,145
RTS0043113,156
RTS0043114,268
RTS0043115,95
RTS0043116,72
RTS0043117,68
RTS0043118,46
RTS0043119,53
RTS0043120,51
RTS0043121,54
RTS0043122,44
RTS0043123,42
RTS0043124,64
RTS0043125,52
RTS0043126,194
RTS0043127,101
RTS0043128,216
RTS0043129,110
RTS0043130,131
RTS0043131,53
RTS0043132,43
RTS0043133,43
RTS0043134,48
RTS0043135,58
RTS0043136,71
RTS0043137,60
RTS0043138,56
RTS0043139,59
RTS0043140,53
RTS0043141,48
RTS0043142,60
RTS0043143,67
RTS0043144,75
RTS0043145,52
RTS0043146,50
RTS0043147,55
RTS0043148,58
RTS0043149,65
RTS0043150,32
RTS0043151,66
RTS0043152,72
RTS0043153,96
RTS0043154,71
RTS0043155,53
RTS0043156,245
RTS0043157,306
RTS0043159,308
RTS0043160,577
RTS0043161,56
RTS0043162,82
RTS0043163,66
RTS0043164,56
RTS0043165,70
RTS0043167,71
RTS0043168,69
RTS0043169,60
RTS0043170,73
RTS0043171,101
RTS0043172,120
RTS0043173,90
RTS0043174,132
RTS0043175,128
RTS0043176,32
RTS0043177,73
RTS0043178,60
RTS0043179,67
RTS0043180,46
RTS0043181,71
RTS0043182,66
RTS0043183,62
RTS0043184,44
RTS0043185,49
RTS0043186,96
RTS0043187,55
RTS0043188,76
RTS0043189,91
RTS0043190,79
RTS0043191,67
RTS0043192,61
RTS0043193,55
RTS0043194,43
RTS0043195,60
RTS0043196,85
RTS0043197,51
RTS0043198,67
RTS0043199,57
RTS0043200,67
RTS0043201,82
RTS0043202,95
RTS0043203,77
RTS0043204,116
RTS0043205,116
RTS0043206,97
RTS0043207,67
RTS0043208,80
RTS0043209,41
RTS0043210,59
RTS0043211,78
RTS0043212,85
RTS0043213,75
RTS0043214,75
RTS0043215,69
RTS0043216,78
RTS0043217,81
RTS0043218,65
RTS0043219,94
RTS0043220,88
RTS0043221,47
RTS0043222,57
RTS0043223,63
RTS0043224,61
RTS0043225,55
RTS0043226,86
RTS0043227,63
RTS0043228,71
RTS0043229,71
RTS0043230,74
RTS0043231,83
RTS0043232,96
RTS0043233,112
RTS0043234,57
RTS0043235,67
RTS0043236,46
RTS0043237,46
RTS0043238,63
RTS0043239,56
RTS0043240,57
RTS0043241,57
RTS0043242,72
RTS0043243,69
RTS0043244,67
RTS0043245,64
RTS0043246,70
RTS0043247,91
RTS0043248,63
RTS0043249,69
RTS0043250,81
RTS0043251,67
RTS0043252,95
RTS0043253,57
RTS0043254,63
RTS0043255,47
RTS0043256,50
RTS0043257,51
RTS0043258,42
RTS0043259,68
RTS0043260,71
RTS0043261,79
RTS0043262,78
RTS0043263,50
RTS0043264,41
RTS0043265,48
RTS0043266,57
RTS0043267,73
RTS0043268,58
RTS0043269,81
RTS0043270,84
RTS0043271,97
RTS0043272,86
RTS0043273,85
RTS0043274,108
RTS0043275,85
RTS0043276,48
RTS0043277,75
RTS0043278,64
RTS0043279,70
RTS0043280,50
RTS0043281,78
RTS0043282,112
RTS0043283,104
RTS0043284,108
RTS0043285,85
RTS0043286,78
RTS0043287,96
RTS0043288,105
RTS0043289,110
RTS0043290,58
RTS0043291,112
RTS0043292,108
RTS0043293,71
RTS0043294,121
RTS0043295,102
RTS0043296,54
RTS0043297,43
RTS0043299,55
RTS0043300,61
RTS0043301,64
RTS0043302,49
RTS0043303,76
RTS0043304,43
RTS0043305,63
RTS0043306,60
RTS0043307,65
RTS0043308,57
RTS0043309,65
RTS0043310,69
RTS0043311,68
RTS0043312,74
RTS0043313,97
RTS0043314,65
RTS0043315,73
RTS0043316,50
RTS0043317,53
RTS0043318,46
RTS0043319,56
RTS0043320,63
RTS0043321,72
RTS0043322,50
RTS0043323,61
RTS0043324,51
RTS0043325,63
RTS0043326,53
RTS0043327,83
RTS0043328,73
RTS0043329,49
RTS0043330,63
RTS0043331,58
RTS0043332,63
RTS0043333,58
RTS0043334,48
RTS0043335,23
RTS0043336,59
RTS0043337,57
RTS0043338,50
RTS0043339,62
RTS0043340,51
RTS0043341,47
RTS0043342,63
RTS0043343,45
RTS0043344,59
RTS0043345,48
RTS0043346,54
RTS0043347,82
RTS0043348,61
RTS0043349,58
RTS0043350,43
RTS0043351,93
RTS0043352,94
RTS0043353,69
RTS0043354,80
RTS0043355,62
RTS0043356,84
RTS0043357,75
RTS0043358,102
RTS0043359,100
RTS0043360,113
RTS0043361,152
RTS0043362,120
RTS0043363,100
RTS0043364,102
RTS0043365,100
RTS0043366,57
RTS0043367,48
RTS0043368,63
RTS0043369,44
RTS0043370,60
RTS0043371,133
RTS0043372,67
RTS0043373,100
RTS0043374,81
RTS0043375,76
RTS0043376,285
RTS0043377,579
RTS0043378,284
RTS0043379,334
RTS0043380,380
RTS0043381,56
RTS0043382,56
RTS0043383,66
RTS0043384,49
RTS0043385,50
RTS0043386,43
RTS0043387,73
RTS0043388,41
RTS0043389,74
RTS0043390,55
RTS0043391,67
RTS0043392,78
RTS0043393,68
RTS0043394,64
RTS0043395,46
RTS0043396,199
RTS0043397,155
RTS0043398,153
RTS0043399,158
RTS0043400,41
RTS0043401,52
RTS0043402,43
RTS0043403,52
RTS0043404,65
RTS0043405,47
RTS0043406,40
RTS0043407,49
RTS0043408,63
RTS0043409,41
RTS0043410,68
RTS0043411,57
RTS0043412,45
RTS0043413,35
RTS0043414,56
RTS0043415,59
RTS0043416,64
RTS0043417,61
RTS0043418,55
RTS0043419,60
RTS0043420,50
RTS0043421,66
RTS0043422,44
RTS0043423,61
RTS0043424,70
RTS0043425,87
RTS0043426,75
RTS0043427,68
RTS0043428,73
RTS0043429,76
RTS0043430,45
RTS0043431,78
RTS0043432,66
RTS0043433,60
RTS0043434,64
RTS0043435,84
RTS0043436,75
RTS0043437,60
RTS0043438,73
RTS0043439,46
RTS0043440,112
RTS0043441,74
RTS0043442,58
RTS0043443,53
RTS0043444,65
RTS0043445,60
RTS0043446,72
RTS0043447,41
RTS0043448,52
RTS0043449,50
RTS0043450,54
RTS0043451,46
RTS0043452,74
RTS0043453,72
RTS0043454,94
RTS0043455,63
RTS0043456,57
RTS0043457,63
RTS0043458,40
RTS0043459,50
RTS0043460,54
RTS0043461,47
RTS0043462,57
RTS0043463,72
RTS0043464,77
RTS0043465,71
RTS0043466,102
RTS0043467,73
RTS0043468,88
RTS0043469,63
RTS0043470,75
RTS0043471,53
RTS0043472,71
RTS0043473,57
RTS0043474,70
RTS0043475,73
RTS0043476,62
RTS0043477,66
RTS0043478,47
RTS0043479,52
RTS0043480,50
RTS0043481,97
RTS0043482,95
RTS0043483,98
RTS0043484,73
RTS0043485,74
RTS0043486,105
RTS0043487,88
RTS0043488,86
RTS0043489,78
RTS0043490,63
RTS0043491,85
RTS0043492,95
RTS0043493,81
RTS0043494,96
RTS0043495,121
RTS0043496,68
RTS0043497,65
RTS0043498,43
RTS0043499,68
RTS0043500,51
RTS0043501,52
RTS0043502,64
RTS0043503,41
RTS0043504,61
RTS0043505,56
RTS0043506,64
RTS0043507,52
RTS0043508,64
RTS0043509,55
RTS0043510,54
RTS0043511,61
RTS0043512,63
RTS0043513,61
RTS0043514,66
RTS0043515,42
RTS0043516,46
RTS0043517,37
RTS0043518,77
RTS0043519,68
RTS0043520,67
RTS0043521,39
RTS0043522,42
RTS0043523,77
RTS0043524,62
RTS0043525,72
RTS0043526,62
RTS0043527,56
RTS0043528,66
RTS0043529,50
RTS0043530,64
RTS0043531,55
RTS0043532,34
RTS0043533,48
RTS0043534,53
RTS0043535,51
RTS0043536,64
RTS0043537,68
RTS0043538,57
RTS0043539,53
RTS0043540,55
RTS0043541,65
RTS0043542,71
RTS0043543,61
RTS0043544,75
RTS0043545,68
RTS0043546,69
RTS0043547,65
RTS0043548,69
RTS0043549,58
RTS0043550,59
RTS0043551,60
RTS0043552,65
RTS0043553,74
RTS0043554,70
RTS0043555,68
RTS0043556,70
RTS0043557,58
RTS0043558,63
RTS0043559,57
RTS0043560,53
RTS0043561,65
RTS0043562,52
RTS0043563,51
RTS0043564,44
RTS0043565,46
RTS0043566,128
RTS0043567,68
RTS0043568,165
RTS0043569,122
RTS0043570,165
RTS0043571,47
RTS0043572,68
RTS0043573,76
RTS0043574,67
RTS0043575,45
RTS0043576,105
RTS0043577,109
RTS0043578,55
RTS0043579,94
RTS0043580,74
RTS0043581,75
RTS0043582,78
RTS0043583,52
RTS0043584,62
RTS0043585,50
RTS0043586,49
RTS0043587,60
RTS0043588,38
RTS0043589,51
RTS0043590,58
RTS0043591,56
RTS0043592,54
RTS0043593,70
RTS0043594,58
RTS0043595,49
RTS0043596,56
RTS0043597,72
RTS0043598,69
RTS0043599,62
RTS0043600,40
RTS0043601,39
RTS0043602,40
RTS0043603,57
RTS0043604,58
RTS0043605,38
RTS0043606,51
RTS0043607,47
RTS0043608,51
RTS0043609,55
RTS0043610,69
RTS0043611,80
RTS0043612,62
RTS0043613,72
RTS0043614,69
RTS0043615,72
RTS0043616,64
RTS0043617,50
RTS0043618,95
RTS0043619,50
RTS0043620,46
RTS0043621,61
RTS0043622,57
RTS0043623,59
RTS0043624,85
RTS0043625,39
RTS0043626,53
RTS0043627,62
RTS0043628,80
RTS0043629,53
RTS0043630,48
RTS0043631,38
RTS0043632,73
RTS0043633,75
RTS0043634,68
RTS0043635,48
RTS0043636,43
RTS0043637,52
RTS0043638,50
RTS0043639,46
RTS0043640,52
RTS0043641,156
RTS0043642,162
RTS0043643,183
RTS0043644,177
RTS0043645,182
RTS0043646,46
RTS0043647,65
RTS0043648,43
RTS0043649,46
RTS0043650,59
RTS0043651,39
RTS0043652,54
RTS0043653,41
RTS0043654,38
RTS0043655,46
RTS0043656,34
RTS0043657,46
RTS0043658,69
RTS0043659,60
RTS0043660,46
RTS0043661,61
RTS0043663,43
RTS0043664,45
RTS0043665,58
RTS0043666,61
RTS0043667,58
RTS0043668,51
RTS0043669,51
RTS0043670,48
RTS0043671,54
RTS0043672,79
RTS0043673,57
RTS0043674,50
RTS0043675,73
RTS0043676,34
RTS0043677,59
RTS0043678,40
RTS0043679,42
RTS0043680,30
RTS0043681,51
RTS0043682,47
RTS0043683,47
RTS0043684,52
RTS0043685,61
RTS0043686,72
RTS0043687,65
RTS0043688,53
RTS0043689,56
RTS0043690,42
RTS0043691,75
RTS0043692,41
RTS0043693,75
RTS0043694,62
RTS0043695,95
RTS0043696,63
RTS0043697,81
RTS0043698,101
RTS0043699,119
RTS0043700,97
RTS0043701,58
RTS0043702,105
RTS0043703,91
RTS0043704,79
RTS0043705,62
RTS0043706,76
RTS0043707,44
RTS0043708,36
RTS0043709,50
RTS0043710,49
RTS0043711,39
RTS0043712,42
RTS0043713,48
RTS0043714,44
RTS0043715,32
RTS0043716,61
RTS0043717,43
RTS0043718,57
RTS0043719,43
RTS0043720,52
RTS0043721,66
RTS0043722,70
RTS0043723,65
RTS0043724,43
RTS0043725,61
RTS0043726,44
RTS0043727,51
RTS0043728,59
RTS0043729,60
RTS0043730,49
RTS0043731,59
RTS0043732,60
RTS0043733,51
RTS0043734,55
RTS0043735,47
RTS0043736,58
RTS0043737,55
RTS0043738,74
RTS0043739,52
RTS0043740,59
RTS0043741,104
RTS0043742,77
RTS0043743,61
RTS0043744,111
RTS0043745,76
RTS0043746,54
RTS0043747,56
RTS0043748,61
RTS0043749,49
RTS0043750,57
RTS0043751,66
RTS0043752,50
RTS0043753,71
RTS0043754,35
RTS0043755,68
RTS0043756,50
RTS0043757,50
RTS0043758,51
RTS0043759,52
RTS0043760,66
RTS0043761,101
RTS0043762,53
RTS0043763,53
RTS0043764,56
RTS0043765,51
RTS0043766,51
RTS0043767,43
RTS0043768,47
RTS0043769,46
RTS0043770,41
RTS0043771,64
RTS0043772,47
RTS0043773,52
RTS0043774,52
RTS0043775,39
RTS0043776,53
RTS0043777,64
RTS0043778,67
RTS0043779,75
RTS0043780,79
RTS0043781,105
RTS0043782,69
RTS0043783,58
RTS0043784,70
RTS0043785,61
RTS0043786,85
RTS0043787,51
RTS0043788,56
RTS0043789,64
RTS0043790,76
RTS0043791,50
RTS0043792,81
RTS0043793,49
RTS0043794,57
RTS0043795,44
RTS0043796,45
RTS0043797,51
RTS0043798,45
RTS0043799,50
RTS0043800,48
RTS0043801,39
RTS0043802,48
RTS0043803,54
RTS0043804,75
RTS0043805,75
RTS0043806,46
RTS0043807,40
RTS0043808,61
RTS0043809,35
RTS0043810,59
RTS0043811,64
RTS0043812,75
RTS0043813,60
RTS0043814,54
RTS0043815,55
RTS0043816,102
RTS0043817,69
RTS0043818,73
RTS0043819,77
RTS0043820,96
RTS0043821,51
RTS0043822,50
RTS0043823,37
RTS0043824,39
RTS0043825,49
RTS0043826,55
RTS0043827,56
RTS0043828,59
RTS0043829,39
RTS0043830,58
RTS0043831,59
RTS0043832,62
RTS0043833,71
RTS0043834,45
RTS0043835,69
RTS0043836,60
RTS0043837,57
RTS0043838,45
RTS0043839,53
RTS0043840,51
RTS0043841,44
RTS0043842,48
RTS0043843,46
RTS0043844,64
RTS0043845,52
RTS0043846,72
RTS0043847,79
RTS0043848,82
RTS0043849,54
RTS0043850,73
RTS0043851,54
RTS0043852,54
RTS0043853,82
RTS0043854,61
RTS0043856,48
RTS0043857,28
RTS0043858,40
RTS0043859,50
RTS0043860,66
RTS0043861,100
RTS0043862,131
RTS0043863,70
RTS0043864,53
RTS0043865,62
RTS0043866,91
RTS0043867,102
RTS0043868,72
RTS0043869,81
RTS0043870,50
RTS0043871,74
RTS0043872,70
RTS0043873,53
RTS0043874,45
RTS0043875,57
RTS0043876,45
RTS0043877,39
RTS0043878,59
RTS0043879,76
RTS0043880,53
RTS0043881,46
RTS0043882,56
RTS0043883,60
RTS0043884,62
RTS0043885,39
RTS0043886,63
RTS0043887,72
RTS0043888,87
RTS0043889,43
RTS0043890,122
RTS0043891,81
RTS0043892,61
RTS0043893,75
RTS0043894,53
RTS0043895,69
RTS0043896,59
RTS0043897,62
RTS0043898,76
RTS0043899,71
RTS0043900,75
RTS0043901,70
RTS0043902,52
RTS0043903,58
RTS0043904,80
RTS0043905,48
RTS0043906,44
RTS0043907,56
RTS0043908,45
RTS0043909,42
RTS0043910,78
RTS0043911,54
RTS0043912,114
RTS0043913,47
RTS0043914,60
RTS0043915,41
RTS0043916,43
RTS0043917,53
RTS0043918,31
RTS0043919,54
RTS0043920,140
RTS0043921,84
RTS0043922,71
RTS0043923,55
RTS0043924,99
RTS0043925,76
RTS0043926,59
RTS0043927,58
RTS0043928,57
RTS0043929,60
RTS0043930,38
RTS0043931,88
RTS0043932,95
RTS0043933,81
RTS0043934,70
RTS0043935,58
RTS0043936,26
RTS0043937,53
RTS0043938,45
RTS0043939,33
RTS0043940,50
RTS0043941,48
RTS0043942,69
RTS0043943,70
RTS0043944,43
RTS0043945,53
RTS0043946,46
RTS0043947,58
RTS0043948,55
RTS0043949,50
RTS0043950,65
RTS0043951,58
RTS0043952,66
RTS0043953,63
RTS0043954,67
RTS0043955,65
RTS0043956,88
RTS0043957,65
RTS0043958,102
RTS0043959,79
RTS0043960,97
RTS0043961,57
RTS0043962,55
RTS0043963,59
RTS0043964,67
RTS0043965,62
RTS0043966,107
RTS0043967,67
RTS0043968,83
RTS0043969,65
RTS0043970,79
RTS0043971,79
RTS0043972,90
RTS0043973,75
RTS0043974,85
RTS0043975,68
RTS0043976,52
RTS0043977,73
RTS0043978,68
RTS0043979,66
RTS0043980,72
RTS0043981,68
RTS0043982,70
RTS0043983,81
RTS0043984,40
RTS0043985,111
RTS0043986,52
RTS0043987,127
RTS0043988,90
RTS0043989,67
RTS0043990,61
RTS0043991,52
RTS0043992,54
RTS0043993,46
RTS0043994,55
RTS0043996,35
RTS0043997,46
RTS0043998,58
RTS0043999,51
RTS0044000,47
RTS0044001,57
RTS0044002,55
RTS0044003,88
RTS0044004,76
RTS0044005,75
RTS0044006,92
RTS0044007,94
RTS0044008,75
RTS0044009,64
RTS0044010,92
RTS0044011,70
RTS0044012,98
RTS0044013,98
RTS0044014,68
RTS0044015,96
RTS0044016,61
RTS0044017,46
RTS0044018,47
RTS0044019,53
RTS0044020,64
RTS0044021,53
RTS0044022,74
RTS0044023,50
RTS0044024,43
RTS0044025,62
RTS0044026,59
RTS0044027,54
RTS0044028,56
RTS0044029,103
RTS0044030,55
RTS0044031,60
RTS0044032,52
RTS0044033,67
RTS0044034,77
RTS0044035,43
RTS0044036,139
RTS0044037,91
RTS0044038,181
RTS0044039,75
RTS0044040,127
RTS0044041,95
RTS0044042,125
RTS0044043,105
RTS0044044,106
RTS0044045,91
RTS0044046,78
RTS0044047,75
RTS0044048,51
RTS0044049,41
RTS0044050,52
RTS0044051,42
RTS0044052,67
RTS0044053,41
RTS0044054,62
RTS0044055,58
RTS0044056,66
RTS0044057,49
RTS0044058,66
RTS0044059,73
RTS0044060,68
RTS0044061,68
RTS0044062,44
RTS0044063,65
RTS0044064,71
RTS0044065,52
RTS0044067,64
RTS0044068,84
RTS0044069,100
RTS0044070,52
RTS0044071,60
RTS0044072,55
RTS0044073,38
RTS0044074,47
RTS0044075,51
RTS0044076,89
RTS0044077,56
RTS0044078,61
RTS0044079,53
RTS0044080,42
RTS0044081,51
RTS0044082,70
RTS0044083,54
RTS0044084,54
RTS0044085,42
RTS0044086,37
RTS0044087,54
RTS0044088,61
RTS0044089,53
RTS0044090,55
RTS0044091,52
RTS0044092,72
RTS0044093,53
RTS0044094,60
RTS0044095,30
RTS0044096,46
RTS0044097,63
RTS0044098,35
RTS0044099,55
RTS0044100,58
RTS0044101,81
RTS0044102,73
RTS0044103,62
RTS0044104,57
RTS0044105,77
RTS0044106,107
RTS0044107,101
RTS0044108,75
RTS0044109,119
RTS0044110,165
RTS0044111,88
RTS0044112,66
RTS0044113,97
RTS0044114,48
RTS0044115,100
RTS0044116,76
RTS0044117,75
RTS0044118,61
RTS0044119,111
RTS0044120,74
RTS0044121,51
RTS0044122,50
RTS0044123,32
RTS0044124,51
RTS0044125,63
RTS0044126,55
RTS0044127,75
RTS0044128,73
RTS0044129,61
RTS0044130,42
RTS0044131,93
RTS0044132,81
RTS0044133,71
RTS0044134,84
RTS0044135,82
RTS0044136,50
RTS0044137,40
RTS0044138,63
RTS0044139,65
RTS0044140,76
RTS0044141,71
RTS0044142,53
RTS0044143,63
RTS0044144,56
RTS0044145,50
RTS0044146,54
RTS0044147,52
RTS0044148,54
RTS0044149,66
RTS0044150,61
RTS0044151,65
RTS0044152,64
RTS0044153,65
RTS0044154,79
RTS0044155,90
RTS0044156,208
RTS0044157,132
RTS0044158,353
RTS0044159,232
RTS0044160,100
RTS0044161,72
RTS0044162,77
RTS0044163,99
RTS0044164,84
RTS0044165,67
RTS0044166,88
RTS0044167,46
RTS0044168,54
RTS0044169,92
RTS0044170,67
RTS0044171,72
RTS0044172,83
RTS0044173,60
RTS0044174,75
RTS0044175,73
RTS0044176,76
RTS0044177,60
RTS0044178,76
RTS0044180,61
RTS0044181,56
RTS0044182,65
RTS0044183,48
RTS0044184,58
RTS0044185,55
RTS0044186,75
RTS0044187,64
RTS0044188,62
RTS0044189,52
RTS0044190,53
RTS0044191,68
RTS0044192,56
RTS0044193,64
RTS0044194,52
RTS0044195,74
RTS0044196,134
RTS0044197,61
RTS0044198,94
RTS0044199,73
RTS0044200,39
RTS0044206,64
RTS0044207,55
RTS0044208,62
RTS0044209,46
RTS0044210,67
RTS0044211,74
RTS0044212,79
RTS0044213,77
RTS0044214,81
RTS0044215,78
RTS0044216,59
RTS0044217,64
RTS0044218,70
RTS0044219,67
RTS0044220,44
RTS0044221,34
RTS0044222,61
RTS0044223,43
RTS0044224,56
RTS0044225,45
RTS0044226,43
RTS0044227,53
RTS0044228,59
RTS0044229,34
RTS0044230,56
RTS0044231,51
RTS0044232,55
RTS0044233,59
RTS0044234,53
RTS0044235,48
RTS0044236,56
RTS0044237,43
RTS0044238,70
RTS0044239,56
RTS0044240,60
RTS0044241,55
RTS0044242,80
RTS0044243,70
RTS0044244,71
RTS0044245,60
RTS0044246,75
RTS0044247,95
RTS0044248,86
RTS0044249,69
RTS0044250,59
RTS0044251,86
RTS0044252,67
RTS0044253,59
RTS0044254,46
RTS0044255,82
RTS0044256,64
RTS0044257,84
RTS0044258,75
RTS0044259,63
RTS0044260,63
RTS0044261,199
RTS0044262,112
RTS0044263,130
RTS0044264,66
RTS0044265,62
RTS0044266,70
RTS0044267,60
RTS0044268,55
RTS0044269,69
RTS0044270,65
RTS0044271,55
RTS0044272,69
RTS0044273,74
RTS0044274,76
RTS0044275,77
RTS0044276,63
RTS0044277,57
RTS0044278,45
RTS0044279,32
RTS0044280,58
RTS0044281,99
RTS0044282,65
RTS0044283,79
RTS0044284,79
RTS0044285,58
RTS0044286,63
RTS0044287,62
RTS0044288,45
RTS0044289,49
RTS0044290,55
RTS0044291,60
RTS0044292,68
RTS0044293,59
RTS0044294,60
RTS0044295,48
RTS0044296,64
RTS0044297,61
RTS0044298,64
RTS0044299,56
RTS0044300,71
RTS0044301,76
RTS0044302,75
RTS0044303,78
RTS0044304,73
RTS0044305,57
RTS0044306,103
RTS0044307,69
RTS0044308,106
RTS0044309,104
RTS0044310,118
RTS0044311,48
RTS0044312,71
RTS0044313,63
RTS0044314,51
RTS0044315,59
RTS0044316,67
RTS0044317,95
RTS0044318,63
RTS0044319,45
RTS0044320,16
RTS0044321,46
RTS0044322,44
RTS0044323,73
RTS0044324,57
RTS0044325,57
RTS0044326,67
RTS0044327,78
RTS0044328,42
RTS0044329,89
RTS0044330,38
RTS0044331,131
RTS0044332,112
RTS0044333,134
RTS0044334,140
RTS0044335,119
RTS0044336,54
RTS0044337,42
RTS0044338,49
RTS0044339,55
RTS0044340,47
RTS0044341,49
RTS0044342,68
RTS0044343,42
RTS0044344,50
RTS0044345,44
RTS0044346,182
RTS0044347,195
RTS0044348,204
RTS0044349,240
RTS0044350,239
RTS0044351,154
RTS0044352,109
RTS0044353,248
RTS0044354,130
RTS0044355,192
RTS0044356,44
RTS0044357,62
RTS0044358,62
RTS0044359,82
RTS0044360,50
RTS0044361,90
RTS0044362,91
RTS0044363,57
RTS0044364,85
RTS0044365,58
RTS0044366,157
RTS0044367,100
RTS0044368,194
RTS0044369,145
RTS0044370,125
RTS0044371,77
RTS0044372,77
RTS0044373,86
RTS0044374,87
RTS0044375,94
RTS0044376,48
RTS0044377,48
RTS0044378,62
RTS0044379,64
RTS0044380,59
RTS0044381,177
RTS0044382,185
RTS0044383,261
RTS0044384,127
RTS0044385,163
RTS0044386,71
RTS0044387,65
RTS0044388,78
RTS0044389,58
RTS0044390,86
RTS0044391,222
RTS0044392,323
RTS0044393,260
RTS0044394,143
RTS0044395,158
RTS0044396,62
RTS0044397,61
RTS0044399,43
RTS0044400,55
RTS0044401,54
RTS0044402,58
RTS0044403,76
RTS0044404,72
RTS0044405,71
RTS0044406,57
RTS0044407,70
RTS0044408,54
RTS0044409,65
RTS0044410,50
RTS0044411,47
RTS0044412,54
RTS0044413,59
RTS0044414,56
RTS0044415,59
RTS0044416,161
RTS0044417,154
RTS0044418,83
RTS0044419,81
RTS0044420,152
RTS0044421,38
RTS0044422,52
RTS0044423,54
RTS0044424,44
RTS0044425,44
RTS0044426,47
RTS0044427,57
RTS0044428,43
RTS0044429,53
RTS0044430,51
RTS0044431,69
RTS0044432,77
RTS0044433,80
RTS0044434,85
RTS0044435,74
RTS0044436,67
RTS0044437,71
RTS0044438,72
RTS0044439,73
RTS0044440,94
RTS0044441,102
RTS0044442,110
RTS0044443,145
RTS0044444,70
RTS0044445,100
RTS0044446,72
RTS0044447,86
RTS0044448,57
RTS0044449,70
RTS0044450,48
RTS0044451,47
RTS0044452,73
RTS0044453,49
RTS0044454,84
RTS0044455,56
RTS0044456,46
RTS0044457,68
RTS0044458,54
RTS0044459,59
RTS0044460,79
RTS0044461,85
RTS0044462,62
RTS0044463,67
RTS0044464,65
RTS0044465,71
RTS0044466,75
RTS0044467,63
RTS0044468,69
RTS0044469,68
RTS0044470,67
RTS0044471,97
RTS0044472,56
RTS0044473,55
RTS0044474,78
RTS0044475,72
RTS0044476,94
RTS0044477,90
RTS0044478,54
RTS0044479,77
RTS0044480,44
RTS0044481,96
RTS0044482,104
RTS0044483,95
RTS0044484,65
RTS0044485,86
RTS0044486,76
RTS0044487,67
RTS0044488,77
RTS0044489,70
RTS0044490,43
RTS0044491,80
RTS0044492,68
RTS0044493,62
RTS0044494,74
RTS0044495,75
RTS0044496,114
RTS0044497,102
RTS0044498,101
RTS0044499,136
RTS0044500,102
RTS0044501,94
RTS0044502,85
RTS0044503,94
RTS0044504,100
RTS0044505,86
RTS0044506,97
RTS0044507,53
RTS0044508,61
RTS0044509,95
RTS0044510,62
RTS0044511,56
RTS0044512,66
RTS0044513,65
RTS0044514,53
RTS0044515,71
RTS0044516,84
RTS0044517,85
RTS0044518,77
RTS0044519,96
RTS0044520,78
RTS0044521,70
RTS0044522,73
RTS0044523,78
RTS0044524,40
RTS0044525,59
RTS0044526,69
RTS0044527,77
RTS0044528,67
RTS0044529,96
RTS0044530,58
RTS0044531,74
RTS0044532,58
RTS0044533,60
RTS0044534,69
RTS0044535,77
RTS0044536,53
RTS0044537,52
RTS0044538,72
RTS0044539,53
RTS0044540,47
RTS0044541,61
RTS0044542,74
RTS0044543,57
RTS0044544,83
RTS0044545,55
RTS0044546,116
RTS0044547,91
RTS0044548,77
RTS0044549,133
RTS0044550,108
RTS0044551,74
RTS0044552,76
RTS0044553,74
RTS0044554,50
RTS0044555,69
RTS0044556,41
RTS0044557,48
RTS0044558,33
RTS0044559,51
RTS0044560,56
RTS0044561,45
RTS0044562,46
RTS0044563,60
RTS0044564,77
RTS0044565,48
RTS0044566,54
RTS0044567,52
RTS0044568,68
RTS0044569,45
RTS0044570,55
RTS0044571,56
RTS0044572,44
RTS0044573,47
RTS0044574,73
RTS0044575,60
RTS0044576,35
RTS0044577,46
RTS0044578,72
RTS0044579,37
RTS0044580,39
RTS0044581,42
RTS0044582,60
RTS0044583,44
RTS0044584,56
RTS0044585,28
RTS0044586,47
RTS0044587,52
RTS0044588,58
RTS0044589,58
RTS0044590,45
RTS0044591,78
RTS0044592,55
RTS0044593,53
RTS0044594,48
RTS0044595,51
RTS0044596,60
RTS0044597,80
RTS0044598,66
RTS0044599,71
RTS0044600,40
RTS0044601,74
RTS0044602,40
RTS0044603,54
RTS0044604,81
RTS0044605,81
RTS0044606,43
RTS0044607,43
RTS0044608,38
RTS0044609,50
RTS0044610,40
RTS0044611,76
RTS0044612,55
RTS0044613,36
RTS0044614,63
RTS0044615,39
RTS0044616,48
RTS0044617,53
RTS0044618,47
RTS0044619,45
RTS0044620,49
RTS0044621,84
RTS0044622,85
RTS0044623,108
RTS0044624,94
RTS0044625,58
RTS0044626,62
RTS0044627,42
RTS0044628,35
RTS0044629,55
RTS0044630,57
RTS0044631,50
RTS0044632,47
RTS0044633,52
RTS0044634,71
RTS0044635,61
RTS0044636,33
RTS0044637,47
RTS0044638,52
RTS0044639,61
RTS0044640,57
RTS0044641,54
RTS0044642,60
RTS0044643,53
RTS0044644,98
RTS0044645,61
RTS0044646,44
RTS0044647,43
RTS0044648,36
RTS0044649,57
RTS0044650,38
RTS0044651,62
RTS0044652,79
RTS0044653,82
RTS0044654,95
RTS0044655,78
RTS0044656,160
RTS0044657,110
RTS0044658,190
RTS0044659,149
RTS0044660,125
RTS0044661,113
RTS0044662,96
RTS0044663,67
RTS0044664,133
RTS0044665,82
RTS0044666,74
RTS0044667,57
RTS0044668,113
RTS0044669,94
RTS0044670,138
RTS0044671,67
RTS0044672,65
RTS0044673,78
RTS0044674,82
RTS0044675,66
RTS0044676,87
RTS0044677,78
RTS0044678,89
RTS0044679,89
RTS0044680,71
RTS0044681,37
RTS0044682,55
RTS0044683,49
RTS0044684,53
RTS0044685,53
RTS0044686,73
RTS0044687,79
RTS0044688,90
RTS0044689,105
RTS0044690,140
RTS0044691,78
RTS0044692,93
RTS0044693,107
RTS0044694,119
RTS0044695,51
RTS0044696,88
RTS0044697,73
RTS0044698,81
RTS0044699,68
RTS0044700,82
RTS0044701,117
RTS0044702,90
RTS0044703,100
RTS0044704,79
RTS0044705,53
RTS0044706,42
RTS0044707,63
RTS0044708,49
RTS0044709,64
RTS0044710,61
RTS0044711,45
RTS0044712,84
RTS0044714,70
RTS0044715,59
RTS0044716,91
RTS0044717,95
RTS0044718,98
RTS0044719,53
RTS0044720,138
RTS0044721,65
RTS0044722,50
RTS0044723,27
RTS0044724,37
RTS0044725,45
RTS0044726,100
RTS0044727,72
RTS0044728,68
RTS0044729,74
RTS0044730,108
RTS0044731,75
RTS0044732,79
RTS0044733,45
RTS0044734,48
RTS0044735,69
RTS0044736,66
RTS0044737,73
RTS0044738,62
RTS0044739,53
RTS0044740,37
RTS0044741,45
RTS0044742,46
RTS0044743,57
RTS0044744,61
RTS0044745,38
RTS0044746,46
RTS0044747,44
RTS0044748,43
RTS0044749,44
RTS0044750,57
RTS0044751,63
RTS0044752,71
RTS0044753,82
RTS0044754,63
RTS0044755,79
RTS0044756,79
RTS0044757,59
RTS0044758,71
RTS0044759,75
RTS0044760,60
RTS0044761,86
RTS0044762,78
RTS0044763,49
RTS0044764,57
RTS0044765,60
RTS0044766,58
RTS0044767,49
RTS0044768,75
RTS0044769,47
RTS0044770,42
RTS0044771,48
RTS0044772,49
RTS0044773,43
RTS0044774,51
RTS0044775,62
RTS0044776,74
RTS0044777,55
RTS0044778,68
RTS0044779,78
RTS0044780,73
RTS0044781,91
RTS0044782,72
RTS0044783,121
RTS0044784,96
RTS0044785,71
RTS0044786,74
RTS0044787,89
RTS0044788,78
RTS0044789,104
RTS0044790,47
RTS0044791,268
RTS0044792,309
RTS0044793,68
RTS0044794,85
RTS0044795,74
RTS0044796,65
RTS0044797,92
RTS0044798,74
RTS0044799,65
RTS0044800,59
RTS0044801,64
RTS0044802,70
RTS0044803,40
RTS0044804,69
RTS0044805,74
RTS0044806,49
RTS0044807,55
RTS0044808,56
RTS0044809,66
RTS0044810,78
RTS0044811,62
RTS0044812,91
RTS0044813,109
RTS0044814,104
RTS0044815,107
RTS0044816,55
RTS0044817,46
RTS0044818,78
RTS0044819,67
RTS0044820,68
RTS0044821,105
RTS0044822,90
RTS0044823,86
RTS0044824,49
RTS0044825,104
RTS0044826,66
RTS0044827,84
RTS0044828,60
RTS0044829,69
RTS0044830,62
RTS0044831,64
RTS0044832,60
RTS0044833,59
RTS0044834,64
RTS0044835,52
RTS0044836,63
RTS0044837,68
RTS0044838,70
RTS0044839,61
RTS0044840,57
RTS0044841,38
RTS0044842,40
RTS0044843,34
RTS0044844,52
RTS0044845,53
RTS0044846,48
RTS0044847,43
RTS0044848,75
RTS0044849,69
RTS0044850,64
RTS0044851,37
RTS0044852,43
RTS0044853,64
RTS0044854,53
RTS0044855,56
RTS0044856,53
RTS0044857,54
RTS0044858,59
RTS0044859,46
RTS0044860,58
RTS0044861,62
RTS0044862,54
RTS0044863,67
RTS0044864,48
RTS0044865,92
RTS0044866,61
RTS0044867,68
RTS0044868,95
RTS0044869,88
RTS0044870,70
RTS0044871,59
RTS0044872,59
RTS0044873,74
RTS0044874,89
RTS0044875,85
RTS0044876,104
RTS0044877,139
RTS0044878,122
RTS0044879,102
RTS0044880,137
RTS0044881,48
RTS0044882,65
RTS0044883,55
RTS0044884,63
RTS0044885,32
RTS0044886,76
RTS0044887,63
RTS0044888,70
RTS0044889,57
RTS0044890,46
RTS0044891,98
RTS0044892,98
RTS0044893,58
RTS0044894,67
RTS0044895,104
RTS0044896,137
RTS0044897,108
RTS0044898,94
RTS0044899,101
RTS0044900,79
RTS0044901,72
RTS0044902,63
RTS0044903,127
RTS0044904,79
RTS0044905,100
RTS0044906,249
RTS0044907,231
RTS0044908,236
RTS0044909,300
RTS0044910,169
RTS0044911,55
RTS0044912,51
RTS0044913,56
RTS0044914,69
RTS0044915,49
RTS0044916,52
RTS0044917,56
RTS0044918,74
RTS0044919,59
RTS0044920,60
RTS0044921,97
RTS0044922,97
RTS0044923,110
RTS0044924,73
RTS0044925,84
RTS0044926,72
RTS0044927,91
RTS0044928,63
RTS0044929,64
RTS0044930,64
RTS0044931,43
RTS0044932,69
RTS0044933,52
RTS0044934,44
RTS0044935,68
RTS0044936,49
RTS0044937,48
RTS0044938,50
RTS0044939,59
RTS0044940,63
RTS0044941,48
RTS0044942,43
RTS0044943,56
RTS0044944,58
RTS0044945,53
RTS0044946,63
RTS0044947,48
RTS0044948,59
RTS0044949,53
RTS0044950,67
RTS0044951,49
RTS0044952,50
RTS0044953,56
RTS0044954,55
RTS0044955,49
RTS0044956,119
RTS0044957,170
RTS0044958,70
RTS0044959,106
RTS0044960,95
RTS0044961,64
RTS0044962,43
RTS0044963,59
RTS0044964,43
RTS0044965,59
RTS0044966,47
RTS0044967,68
RTS0044968,87
RTS0044969,48
RTS0044970,70
RTS0044971,46
RTS0044972,64
RTS0044973,56
RTS0044974,63
RTS0044975,53
RTS0044976,52
RTS0044977,55
RTS0044978,43
RTS0044979,58
RTS0044980,53
RTS0044981,59
RTS0044982,65
RTS0044983,58
RTS0044984,54
RTS0044985,81
RTS0044986,35
RTS0044987,58
RTS0044988,54
RTS0044989,51
RTS0044990,63
RTS0044991,58
RTS0044992,72
RTS0044993,53
RTS0044994,54
RTS0044995,44
RTS0044996,63
RTS0044997,52
RTS0044998,43
RTS0044999,40
RTS0045000,48
RTS0045001,56
RTS0045002,65
RTS0045003,61
RTS0045004,46
RTS0045005,65
RTS0045006,65
RTS0045007,126
RTS0045008,136
RTS0045009,99
RTS0045010,63
RTS0045011,44
RTS0045012,48
RTS0045013,58
RTS0045014,54
RTS0045015,67
RTS0045016,55
RTS0045017,88
RTS0045018,112
RTS0045019,92
RTS0045020,85
RTS0045021,77
RTS0045022,91
RTS0045023,94
RTS0045024,95
RTS0045025,80
RTS0045026,119
RTS0045027,90
RTS0045028,102
RTS0045029,84
RTS0045030,110
RTS0045031,46
RTS0045032,50
RTS0045033,53
RTS0045034,51
RTS0045035,63
RTS0045036,55
RTS0045038,63
RTS0045039,67
RTS0045040,49
RTS0045041,57
RTS0045042,59
RTS0045043,60
RTS0045044,84
RTS0045045,67
RTS0045046,53
RTS0045047,54
RTS0045048,42
RTS0045049,58
RTS0045050,52
RTS0045051,49
RTS0045052,46
RTS0045053,54
RTS0045054,44
RTS0045055,53
RTS0045056,73
RTS0045057,123
RTS0045058,47
RTS0045059,53
RTS0045060,97
RTS0045061,41
RTS0045063,38
RTS0045064,59
RTS0045065,63
RTS0045066,63
RTS0045067,130
RTS0045068,145
RTS0045069,91
RTS0045070,138
RTS0045071,85
RTS0045072,58
RTS0045073,80
RTS0045074,114
RTS0045075,66
RTS0045076,55
RTS0045077,41
RTS0045078,53
RTS0045079,50
RTS0045080,35
RTS0045081,52
RTS0045082,51
RTS0045083,97
RTS0045084,73
RTS0045085,69
RTS0045086,52
RTS0045087,39
RTS0045088,49
RTS0045089,46
RTS0045090,40
RTS0045091,45
RTS0045092,67
RTS0045093,50
RTS0045094,44
RTS0045095,62
RTS0045096,39
RTS0045097,50
RTS0045098,45
RTS0045099,60
RTS0045100,59
RTS0045101,59
RTS0045102,42
RTS0045103,59
RTS0045104,41
RTS0045105,53
RTS0045106,71
RTS0045107,61
RTS0045108,57
RTS0045109,44
RTS0045110,48
RTS0045111,76
RTS0045112,66
RTS0045113,79
RTS0045114,61
RTS0045115,34
RTS0045116,56
RTS0045117,58
RTS0045118,66
RTS0045119,44
RTS0045120,55
RTS0045121,42
RTS0045122,62
RTS0045123,49
RTS0045124,48
RTS0045125,61
RTS0045126,51
RTS0045127,63
RTS0045128,50
RTS0045129,45
RTS0045130,45
RTS0045131,53
RTS0045132,47
RTS0045133,47
RTS0045134,49
RTS0045135,52
RTS0045136,88
RTS0045137,101
RTS0045138,76
RTS0045139,62
RTS0045140,83
RTS0045141,54
RTS0045142,56
RTS0045143,58
RTS0045144,69
RTS0045145,51
RTS0045146,58
RTS0045147,47
RTS0045148,52
RTS0045149,47
RTS0045150,36
RTS0045151,48
RTS0045152,67
RTS0045153,52
RTS0045154,60
RTS0045155,48
RTS0045156,56
RTS0045157,84
RTS0045158,54
RTS0045159,80
RTS0045160,85
RTS0045161,56
RTS0045162,68
RTS0045163,71
RTS0045164,67
RTS0045165,71
RTS0045166,64
RTS0045167,57
RTS0045168,74
RTS0045169,85
RTS0045170,80
RTS0045171,81
RTS0045172,67
RTS0045173,88
RTS0045174,59
RTS0045175,88
RTS0045176,41
RTS0045177,41
RTS0045178,39
RTS0045179,45
RTS0045180,40
RTS0045181,63
RTS0045182,78
RTS0045183,41
RTS0045184,67
RTS0045185,65
RTS0045186,51
RTS0045187,100
RTS0045188,52
RTS0045189,51
RTS0045190,68
RTS0045191,43
RTS0045192,43
RTS0045193,44
RTS0045194,47
RTS0045195,41
RTS0045196,45
RTS0045197,53
RTS0045198,78
RTS0045199,55
RTS0045200,50
RTS0045201,66
RTS0045202,55
RTS0045203,49
RTS0045204,59
RTS0045205,66
RTS0045206,45
RTS0045207,50
RTS0045208,61
RTS0045209,54
RTS0045210,41
RTS0045211,48
RTS0045212,52
RTS0045213,46
RTS0045214,49
RTS0045215,44
RTS0045216,60
RTS0045217,54
RTS0045218,111
RTS0045219,88
RTS0045220,74
RTS0045221,57
RTS0045222,63
RTS0045223,67
RTS0045224,58
RTS0045225,52
RTS0045226,369
RTS0045227,167
RTS0045228,319
RTS0045229,219
RTS0045230,235
RTS0045231,107
RTS0045232,115
RTS0045233,75
RTS0045234,89
RTS0045235,83
RTS0045236,134
RTS0045237,114
RTS0045238,71
RTS0045239,77
RTS0045240,151
RTS0045241,95
RTS0045242,110
RTS0045243,84
RTS0045244,101
RTS0045245,63
RTS0045246,49
RTS0045247,66
RTS0045248,57
RTS0045249,57
RTS0045250,54
RTS0045251,53
RTS0045252,45
RTS0045253,73
RTS0045254,45
RTS0045255,43
RTS0045256,53
RTS0045257,53
RTS0045258,60
RTS0045259,63
RTS0045260,52
RTS0045261,57
RTS0045262,153
RTS0045263,90
RTS0045264,100
RTS0045265,99
RTS0045266,49
RTS0045267,91
RTS0045268,125
RTS0045269,110
RTS0045270,106
RTS0045271,45
RTS0045272,37
RTS0045273,50
RTS0045274,72
RTS0045275,59
RTS0045276,61
RTS0045277,58
RTS0045278,81
RTS0045279,42
RTS0045280,52
RTS0045281,49
RTS0045282,74
RTS0045283,52
RTS0045284,51
RTS0045285,63
RTS0045286,78
RTS0045287,78
RTS0045288,44
RTS0045289,32
RTS0045290,61
RTS0045291,57
RTS0045292,98
RTS0045293,50
RTS0045294,46
RTS0045295,54
RTS0045296,76
RTS0045297,85
RTS0045298,137
RTS0045299,71
RTS0045300,131
RTS0045301,88
RTS0045302,68
RTS0045303,120
RTS0045304,54
RTS0045305,136
RTS0045306,55
RTS0045307,58
RTS0045308,70
RTS0045309,67
RTS0045310,79
RTS0045311,24
RTS0045312,38
RTS0045313,38
RTS0045314,36
RTS0045315,57
RTS0045316,72
RTS0045317,60
RTS0045318,60
RTS0045319,49
RTS0045320,64
RTS0045321,46
RTS0045322,52
RTS0045323,59
RTS0045324,30
RTS0045325,62
RTS0045326,46
RTS0045327,73
RTS0045328,67
RTS0045329,48
RTS0045330,47
RTS0045331,55
RTS0045332,53
RTS0045333,63
RTS0045334,51
RTS0045335,50
RTS0045336,38
RTS0045337,41
RTS0045338,45
RTS0045339,50
RTS0045340,57
RTS0045341,42
RTS0045342,58
RTS0045343,35
RTS0045344,40
RTS0045345,51
RTS0045346,39
RTS0045347,49
RTS0045348,50
RTS0045349,61
RTS0045350,44
RTS0045351,42
RTS0045352,39
RTS0045353,57
RTS0045354,59
RTS0045355,18
RTS0045356,32
RTS0045357,60
RTS0045358,54
RTS0045359,60
RTS0045360,67
RTS0045361,64
RTS0045362,38
RTS0045363,51
RTS0045364,74
RTS0045365,70
RTS0045366,74
RTS0045367,38
RTS0045368,53
RTS0045369,33
RTS0045370,41
RTS0045371,77
RTS0045372,55
RTS0045373,99
RTS0045374,134
RTS0045375,117
RTS0045376,48
RTS0045377,55
RTS0045378,54
RTS0045379,47
RTS0045380,50
RTS0045381,73
RTS0045382,65
RTS0045383,85
RTS0045384,52
RTS0045385,40
RTS0045386,76
RTS0045387,53
RTS0045388,71
RTS0045389,47
RTS0045390,63
RTS0045391,55
RTS0045392,45
RTS0045393,44
RTS0045394,33
RTS0045395,46
RTS0045396,50
RTS0045397,63
RTS0045398,57
RTS0045399,71
RTS0045400,49
RTS0045401,53
RTS0045402,56
RTS0045403,62
RTS0045404,68
RTS0045405,62
RTS0045406,91
RTS0045407,121
RTS0045408,62
RTS0045409,96
RTS0045410,106
RTS0045411,164
RTS0045412,144
RTS0045413,157
RTS0045414,127
RTS0045415,101
RTS0045416,62
RTS0045417,52
RTS0045418,42
RTS0045419,61
RTS0045420,65
RTS0045421,1889
RTS0045422,1881
RTS0045423,962
RTS0045424,1882
RTS0045425,1733
RTS0045426,70
RTS0045427,70
RTS0045428,50
RTS0045429,71
RTS0045430,47
RTS0045431,84
RTS0045432,74
RTS0045433,54
RTS0045434,94
RTS0045435,63
RTS0045436,129
RTS0045437,161
RTS0045438,190
RTS0045439,136
RTS0045440,112
RTS0045441,84
RTS0045442,73
RTS0045443,78
RTS0045444,70
RTS0045445,63
RTS0045446,113
RTS0045447,127
RTS0045448,111
RTS0045449,101
RTS0045450,76
RTS0045451,150
RTS0045452,113
RTS0045453,134
RTS0045454,130
RTS0045455,125
RTS0045456,47
RTS0045457,47
RTS0045458,54
RTS0045459,36
RTS0045460,56
RTS0045461,47
RTS0045462,68
RTS0045463,34
RTS0045464,33
RTS0045465,39
RTS0045466,75
RTS0045467,100
RTS0045468,80
RTS0045469,136
RTS0045470,92
RTS0045471,63
RTS0045472,50
RTS0045473,27
RTS0045474,74
RTS0045475,66
RTS0045476,135
RTS0045477,121
RTS0045478,115
RTS0045479,170
RTS0045480,178
RTS0045481,78
RTS0045482,73
RTS0045483,75
RTS0045484,109
RTS0045485,112
RTS0045486,39
RTS0045487,58
RTS0045488,56
RTS0045489,77
RTS0045490,63
RTS0045491,338
RTS0045492,476
RTS0045493,360
RTS0045494,184
RTS0045495,172
RTS0045496,57
RTS0045497,63
RTS0045498,157
RTS0045499,146
RTS0045500,139
RTS0045501,252
RTS0045502,256
RTS0045503,257
RTS0045504,196
RTS0045505,142
RTS0045506,5444
RTS0045507,8129
RTS0045508,5035
RTS0045509,6748
RTS0045510,4389
RTS0045511,72
RTS0045512,73
RTS0045513,35
RTS0045514,79
RTS0045515,48
RTS0045516,34
RTS0045517,37
RTS0045518,50
RTS0045519,62
RTS0045520,55
RTS0045521,87
RTS0045522,80
RTS0045523,99
RTS0045524,102
RTS0045525,63
RTS0045526,168
RTS0045527,138
RTS0045528,102
RTS0045529,128
RTS0045530,187
RTS0045531,61
RTS0045532,65
RTS0045533,67
RTS0045534,65
RTS0045535,44
RTS0045536,166
RTS0045537,179
RTS0045538,79
RTS0045539,153
RTS0045540,164
RTS0045541,56
RTS0045542,45
RTS0045543,51
RTS0045544,28
RTS0045545,67
RTS0045546,85
RTS0045547,56
RTS0045548,46
RTS0045549,60
RTS0045550,46
RTS0045551,42
RTS0045552,52
RTS0045553,30
RTS0045554,66
RTS0045555,39
RTS0045556,91
RTS0045557,69
RTS0045558,87
RTS0045559,85
RTS0045560,90
RTS0045561,71
RTS0045562,73
RTS0045563,58
RTS0045564,69
RTS0045565,58
RTS0045566,48
RTS0045567,56
RTS0045568,52
RTS0045569,62
RTS0045570,60
RTS0045571,49
RTS0045572,49
RTS0045573,47
RTS0045574,37
RTS0045575,50
RTS0045576,47
RTS0045577,46
RTS0045578,39
RTS0045579,40
RTS0045580,45
RTS0045581,91
RTS0045582,54
RTS0045583,83
RTS0045584,97
RTS0045585,50
RTS0045586,70
RTS0045587,118
RTS0045588,78
RTS0045589,63
RTS0045590,69
RTS0045592,418
RTS0045593,592
RTS0045594,391
RTS0045595,352
RTS0045596,233
RTS0045597,337
RTS0045598,319
RTS0045599,383
RTS0045600,196
RTS0045601,54
RTS0045602,67
RTS0045603,43
RTS0045604,66
RTS0045606,70
RTS0045607,40
RTS0045608,41
RTS0045609,40
RTS0045610,66
RTS0045611,43
RTS0045612,68
RTS0045613,64
RTS0045614,49
RTS0045615,48
RTS0045616,38
RTS0045617,39
RTS0045618,45
RTS0045619,50
RTS0045620,52
RTS0045621,60
RTS0045622,113
RTS0045623,119
RTS0045624,49
RTS0045625,115
RTS0045626,31
RTS0045627,44
RTS0045628,51
RTS0045629,47
RTS0045630,54
RTS0045631,52
RTS0045632,37
RTS0045633,63
RTS0045634,46
RTS0045635,43
RTS0045636,74
RTS0045637,35
RTS0045638,55
RTS0045639,89
RTS0045640,57
RTS0045641,58
RTS0045642,48
RTS0045643,34
RTS0045644,37
RTS0045645,67
RTS0045646,54
RTS0045647,59
RTS0045648,63
RTS0045649,57
RTS0045650,75
RTS0045651,51
RTS0045652,86
RTS0045653,81
RTS0045654,119
RTS0045655,92
RTS0045656,84
RTS0045657,97
RTS0045658,154
RTS0045659,115
RTS0045660,119
RTS0045661,220
RTS0045662,146
RTS0045663,165
RTS0045664,144
RTS0045665,250
RTS0045666,49
RTS0045667,55
RTS0045668,63
RTS0045669,61
RTS0045670,55
RTS0045671,50
RTS0045672,42
RTS0045673,36
RTS0045674,35
RTS0045675,59
RTS0045676,269
RTS0045677,304
RTS0045678,336
RTS0045679,244
RTS0045680,394
RTS0045681,61
RTS0045682,57
RTS0045683,36
RTS0045684,46
RTS0045685,59
RTS0045687,56
RTS0045688,63
RTS0045689,41
RTS0045690,55
RTS0045691,62
RTS0045692,50
RTS0045693,61
RTS0045694,47
RTS0045695,52
RTS0045696,69
RTS0045697,60
RTS0045698,73
RTS0045699,38
RTS0045700,72
RTS0045701,78
RTS0045702,39
RTS0045703,64
RTS0045704,67
RTS0045705,47
RTS0045706,45
RTS0045707,61
RTS0045708,46
RTS0045709,39
RTS0045710,62
RTS0045711,50
RTS0045712,54
RTS0045713,59
RTS0045714,51
RTS0045715,50
RTS0045716,182
RTS0045717,69
RTS0045718,57
RTS0045719,52
RTS0045720,92
RTS0045721,108
RTS0045722,121
RTS0045723,88
RTS0045724,103
RTS0045725,80
RTS0045726,69
RTS0045727,81
RTS0045728,93
RTS0045729,55
RTS0045730,50
RTS0045731,108
RTS0045732,86
RTS0045733,99
RTS0045734,93
RTS0045735,110
RTS0045736,376
RTS0045737,580
RTS0045738,834
RTS0045739,715
RTS0045740,318
RTS0045741,222
RTS0045742,110
RTS0045743,137
RTS0045744,205
RTS0045745,180
RTS0045746,148
RTS0045747,130
RTS0045748,202
RTS0045749,75
RTS0045750,67
RTS0045751,141
RTS0045752,86
RTS0045753,96
RTS0045754,117
RTS0045755,133
RTS0045756,119
RTS0045757,136
RTS0045758,214
RTS0045759,161
RTS0045760,134
RTS0045761,47
RTS0045762,65
RTS0045763,77
RTS0045764,45
RTS0045765,42
RTS0045766,66
RTS0045767,41
RTS0045768,65
RTS0045769,61
RTS0045770,55
RTS0045771,42
RTS0045772,57
RTS0045773,86
RTS0045774,57
RTS0045775,67
RTS0045776,68
RTS0045777,39
RTS0045778,46
RTS0045779,55
RTS0045780,57
RTS0045781,91
RTS0045782,94
RTS0045783,114
RTS0045784,108
RTS0045785,136
RTS0045786,52
RTS0045787,61
RTS0045788,83
RTS0045789,59
RTS0045790,37
RTS0045791,57
RTS0045792,57
RTS0045793,60
RTS0045794,41
RTS0045795,49
RTS0045796,58
RTS0045797,44
RTS0045798,38
RTS0045799,46
RTS0045800,56
RTS0045801,50
RTS0045802,43
RTS0045803,53
RTS0045804,34
RTS0045805,53
RTS0045806,135
RTS0045807,100
RTS0045808,81
RTS0045809,111
RTS0045810,60
RTS0045811,71
RTS0045812,88
RTS0045813,71
RTS0045814,79
RTS0045815,78
RTS0045816,94
RTS0045817,101
RTS0045818,66
RTS0045819,66
RTS0045820,77
RTS0045821,179
RTS0045822,137
RTS0045823,159
RTS0045824,241
RTS0045825,96
RTS0045826,155
RTS0045827,122
RTS0045828,88
RTS0045829,101
RTS0045830,100
RTS0045831,79
RTS0045832,71
RTS0045833,100
RTS0045834,103
RTS0045835,79
RTS0045836,464
RTS0045837,396
RTS0045838,369
RTS0045840,261
RTS0045841,212
RTS0045842,189
RTS0045843,84
RTS0045844,129
RTS0045845,210
RTS0045846,840
RTS0045848,212
RTS0045849,1214
RTS0045851,50
RTS0045852,49
RTS0045853,42
RTS0045854,70
RTS0045855,49
RTS0045856,56
RTS0045857,59
RTS0045858,49
RTS0045859,62
RTS0045860,46
RTS0045861,50
RTS0045862,74
RTS0045863,248
RTS0045864,368
RTS0045865,251
RTS0045866,451
RTS0045867,59
RTS0045868,45
RTS0045869,43
RTS0045870,38
RTS0045871,29
RTS0045872,69
RTS0045873,58
RTS0045874,35
RTS0045875,67
RTS0045876,39
RTS0045877,48
RTS0045878,74
RTS0045879,101
RTS0045880,77
RTS0045881,111
RTS0045882,89
RTS0045883,66
RTS0045884,70
RTS0045886,58
RTS0045887,83
RTS0045888,73
RTS0045889,55
RTS0045890,72
RTS0045891,54
RTS0045892,65
RTS0045893,59
RTS0045894,61
RTS0045895,68
RTS0045896,83
RTS0045897,64
RTS0045898,57
RTS0045899,109
RTS0045900,121
RTS0045901,52
RTS0045902,69
RTS0045903,104
RTS0045904,79
RTS0045905,65
RTS0045906,66
RTS0045907,102
RTS0045908,54
RTS0045909,49
RTS0045910,54
RTS0045911,62
RTS0045912,54
RTS0045913,48
RTS0045914,42
RTS0045915,48
RTS0045916,76
RTS0045917,49
RTS0045918,39
RTS0045919,59
RTS0045920,59
RTS0045921,47
RTS0045922,46
RTS0045923,49
RTS0045924,49
RTS0045925,49
RTS0045926,94
RTS0045927,49
RTS0045928,105
RTS0045929,53
RTS0045930,197
RTS0045931,182
RTS0045932,87
RTS0045933,46
RTS0045935,60
RTS0045939,80
RTS0045940,72
RTS0045941,76
RTS0045942,56
RTS0045943,45
RTS0045944,68
RTS0045945,60
RTS0045946,49
RTS0045947,68
RTS0045948,49
RTS0045949,50
RTS0045950,60
RTS0045951,86
RTS0045952,66
RTS0045953,53
RTS0045954,111
RTS0045955,70
RTS0045956,43
RTS0045957,47
RTS0045958,80
RTS0045959,45
RTS0045960,45
RTS0045961,49
RTS0045962,48
RTS0045963,53
RTS0045964,52
RTS0045965,44
RTS0045966,48
RTS0045967,69
RTS0045968,54
RTS0045969,102
RTS0045970,91
RTS0045971,149
RTS0045972,62
RTS0045973,45
RTS0045974,38
RTS0045975,53
RTS0045976,48
RTS0045977,50
RTS0045978,53
RTS0045979,94
RTS0045980,91
RTS0045981,112
RTS0045982,97
RTS0045983,73
RTS0045984,96
RTS0045985,68
RTS0045986,62
RTS0045987,65
RTS0045988,69
RTS0045989,53
RTS0045990,50
RTS0045991,100
RTS0045992,92
RTS0045993,102
RTS0045994,56
RTS0045995,60
RTS0045996,67
RTS0045997,61
RTS0045998,54
RTS0045999,50
RTS0046000,35
RTS0046001,64
RTS0046002,57
RTS0046003,47
RTS0046004,51
RTS0046005,101
RTS0046006,78
RTS0046007,99
RTS0046008,80
RTS0046009,167
RTS0046010,46
RTS0046011,57
RTS0046012,41
RTS0046013,61
RTS0046014,37
RTS0046015,48
RTS0046016,67
RTS0046017,72
RTS0046018,46
RTS0046019,64
RTS0046020,79
RTS0046021,57
RTS0046022,74
RTS0046023,60
RTS0046024,70
RTS0046025,55
RTS0046026,52
RTS0046027,42
RTS0046028,44
RTS0046029,50
RTS0046030,47
RTS0046031,46
RTS0046032,40
RTS0046033,42
RTS0046034,54
RTS0046035,43
RTS0046036,36
RTS0046037,41
RTS0046038,35
RTS0046039,48
RTS0046040,55
RTS0046041,54
RTS0046042,52
RTS0046043,49
RTS0046044,42
RTS0046045,70
RTS0046046,45
RTS0046047,37
RTS0046048,80
RTS0046049,89
RTS0046050,86
RTS0046051,124
RTS0046052,124
RTS0046053,122
RTS0046054,105
RTS0046055,128
RTS0046056,67
RTS0046057,71
RTS0046058,76
RTS0046059,69
RTS0046060,50
RTS0046061,92
RTS0046062,75
RTS0046063,77
RTS0046064,93
RTS0046065,105
RTS0046066,134
RTS0046067,126
RTS0046068,61
RTS0046069,44
RTS0046070,47
RTS0046071,73
RTS0046072,56
RTS0046073,62
RTS0046074,46
RTS0046075,53
RTS0046076,60
RTS0046077,63
RTS0046078,50
RTS0046079,59
RTS0046080,64
RTS0046081,61
RTS0046082,315
RTS0046083,108
RTS0046084,393
RTS0046085,79
RTS0046086,63
RTS0046087,55
RTS0046088,59
RTS0046089,37
RTS0046090,66
RTS0046091,36
RTS0046092,72
RTS0046093,61
RTS0046094,42
RTS0046095,60
RTS0046096,48
RTS0046097,47
RTS0046098,48
RTS0046099,48
RTS0046100,43
RTS0046101,29
RTS0046102,34
RTS0046103,60
RTS0046104,84
RTS0046105,44
RTS0046106,44
RTS0046107,73
RTS0046108,46
RTS0046109,42
RTS0046110,59
RTS0046111,60
RTS0046112,134
RTS0046113,74
RTS0046114,72
RTS0046115,113
RTS0046116,92
RTS0046117,121
RTS0046119,36
RTS0046121,63
RTS0046122,76
RTS0046123,49
RTS0046124,63
RTS0046125,46
RTS0046126,36
RTS0046127,46
RTS0046128,152
RTS0046129,65
RTS0046130,52
RTS0046131,71
RTS0046132,94
RTS0046133,199
RTS0046134,137
RTS0046135,129
RTS0046136,292
RTS0046137,550
RTS0046138,95
RTS0046140,244
RTS0046141,136
RTS0046142,127
RTS0046143,213
RTS0046144,208
RTS0046145,46
RTS0046146,37
RTS0046147,49
RTS0046148,46
RTS0046149,51
RTS0046150,48
RTS0046152,37
RTS0046153,53
RTS0046154,57
RTS0046155,67
RTS0046156,46
RTS0046157,32
RTS0046158,42
RTS0046159,50
RTS0046160,51
RTS0046161,51
RTS0046162,75
RTS0046163,46
RTS0046164,89
RTS0046165,87
RTS0046166,64
RTS0046167,84
RTS0046168,52
RTS0046169,39
RTS0046170,58
RTS0046171,48
RTS0046172,41
RTS0046173,20
RTS0046174,51
RTS0046175,59
RTS0046176,58
RTS0046177,33
RTS0046178,38
RTS0046179,45
RTS0046180,44
RTS0046181,67
RTS0046182,41
RTS0046183,66
RTS0046184,48
RTS0046185,51
RTS0046186,42
RTS0046187,72
RTS0046188,76
RTS0046191,53
RTS0046193,30
RTS0046194,55
RTS0046195,54
RTS0046196,48
RTS0046197,60
RTS0046198,46
RTS0046199,60
RTS0046200,42
RTS0046201,58
RTS0046202,55
RTS0046203,56
RTS0046204,39
RTS0046205,49
RTS0046206,78
RTS0046207,86
RTS0046208,55
RTS0046209,60
RTS0046210,37
RTS0046211,42
RTS0046212,43
RTS0046213,270
RTS0046214,232
RTS0046215,175
RTS0046216,238
RTS0046217,254
RTS0046218,44
RTS0046219,28
RTS0046220,40
RTS0046221,38
RTS0046222,45
RTS0046223,48
RTS0046224,32
RTS0046225,65
RTS0046226,81
RTS0046227,70
RTS0046228,66
RTS0046229,63
RTS0046230,48
RTS0046231,35
RTS0046232,69
RTS0046233,65
RTS0046234,48
RTS0046235,46
RTS0046236,36
RTS0046237,51
RTS0046238,41
RTS0046239,37
RTS0046240,47
RTS0046241,65
RTS0046242,48
RTS0046243,41
RTS0046244,65
RTS0046245,32
RTS0046246,54
RTS0046247,50
RTS0046248,50
RTS0046249,57
RTS0046250,53
RTS0046251,28
RTS0046252,142
RTS0046253,84
RTS0046254,137
RTS0046255,37
RTS0046256,78
RTS0046257,50
RTS0046258,44
RTS0046259,58
RTS0046260,60
RTS0046261,64
RTS0046262,58
RTS0046263,51
RTS0046264,47
RTS0046265,45
RTS0046266,50
RTS0046267,47
RTS0046268,70
RTS0046269,50
RTS0046270,48
RTS0046271,47
RTS0046272,61
RTS0046273,54
RTS0046274,44
RTS0046275,57
RTS0046276,39
RTS0046277,51
RTS0046278,54
RTS0046279,119
RTS0046280,45
RTS0046281,88
RTS0046282,58
RTS0046283,66
RTS0046284,44
RTS0046285,32
RTS0046286,51
RTS0046287,59
RTS0046288,68
RTS0046289,55
RTS0046290,48
RTS0046291,60
RTS0046292,50
RTS0046293,53
RTS0046294,45
RTS0046295,86
RTS0046296,53
RTS0046297,53
RTS0046298,51
RTS0046299,39
RTS0046300,44
RTS0046301,65
RTS0046302,61
RTS0046303,52
RTS0046304,42
RTS0046305,48
RTS0046306,57
RTS0046307,61
RTS0046308,50
RTS0046309,62
RTS0046310,45
RTS0046311,54
RTS0046312,45
RTS0046313,48
RTS0046314,53
RTS0046315,50
RTS0046316,38
RTS0046317,61
RTS0046318,52
RTS0046319,44
RTS0046320,47
RTS0046321,48
RTS0046322,68
RTS0046323,50
RTS0046324,46
RTS0046325,52
RTS0046326,49
RTS0046327,61
RTS0046328,60
RTS0046329,165
RTS0046330,160
RTS0046331,119
RTS0046332,78
RTS0046333,214
RTS0046334,68
RTS0046335,116
RTS0046336,89
RTS0046342,56
RTS0046343,58
RTS0046344,48
RTS0046345,48
RTS0046346,41
RTS0046347,1757
RTS0046348,2007
RTS0046349,1683
RTS0046350,51
RTS0046351,43
RTS0046352,67
RTS0046353,51
RTS0046354,56
RTS0046355,52
RTS0046356,95
RTS0046357,73
RTS0046358,58
RTS0046359,72
RTS0046360,76
RTS0046361,64
RTS0046362,71
RTS0046363,77
RTS0046364,39
RTS0046365,43
RTS0046366,35
RTS0046367,42
RTS0046368,54
RTS0046369,59
RTS0046370,45
RTS0046371,47
RTS0046372,44
RTS0046373,36
RTS0046374,45
RTS0046375,29
RTS0046376,44
RTS0046377,67
RTS0046378,53
RTS0046379,48
RTS0046380,51
RTS0046381,57
RTS0046382,59
RTS0046383,65
RTS0046384,49
RTS0046385,77
RTS0046386,87
RTS0046387,55
RTS0046388,62
RTS0046389,60
RTS0046390,61
RTS0046391,56
RTS0046392,30
RTS0046393,37
RTS0046394,38
RTS0046395,59
RTS0046396,41
RTS0046397,54
RTS0046398,62
RTS0046399,68
RTS0046400,43
RTS0046401,72
RTS0046402,63
RTS0046403,78
RTS0046404,57
RTS0046405,56
RTS0046406,71
RTS0046407,52
RTS0046408,56
RTS0046409,64
RTS0046410,103
RTS0046411,110
RTS0046412,126
RTS0046413,132
RTS0046414,982
RTS0046415,259
RTS0046416,73
RTS0046417,69
RTS0046418,54
RTS0046419,39
RTS0046420,77
RTS0046421,50
RTS0046422,46
RTS0046423,42
RTS0046424,55
RTS0046425,68
RTS0046426,45
RTS0046427,50
RTS0046428,53
RTS0046429,34
RTS0046430,35
RTS0046431,46
RTS0046432,144
RTS0046433,84
RTS0046434,127
RTS0046435,494
RTS0046439,115
RTS0046440,123
RTS0046441,121
RTS0046442,91
RTS0046443,124
RTS0046444,85
RTS0046445,63
RTS0046446,47
RTS0046447,29
RTS0046448,78
RTS0046449,127
RTS0046450,250
RTS0046451,74
RTS0046452,175
RTS0046453,90
RTS0046454,58
RTS0046455,72
RTS0046456,46
RTS0046457,70
RTS0046458,72
RTS0046459,191
RTS0046460,164
RTS0046461,52
RTS0046462,79
RTS0046463,48
RTS0046464,56
RTS0046466,39
RTS0046468,46
RTS0046469,33
RTS0046470,52
RTS0046471,32
RTS0046472,63
RTS0046473,34
RTS0046474,35
RTS0046475,69
RTS0046476,56
RTS0046477,61
RTS0046478,39
RTS0046479,70
RTS0046480,49
RTS0046481,31
RTS0046482,61
RTS0046483,53
RTS0046484,46
RTS0046485,54
RTS0046486,52
RTS0046487,51
RTS0046488,50
RTS0046489,63
RTS0046490,58
RTS0046491,54
RTS0046492,57
RTS0046493,41
RTS0046494,61
RTS0046495,67
RTS0046496,105
RTS0046497,103
RTS0046498,49
RTS0046499,245
RTS0046500,302
RTS0046501,186
RTS0046502,70
RTS0046503,100
RTS0046504,55
RTS0046505,42
RTS0046506,56
RTS0046507,43
RTS0046508,46
RTS0046509,44
RTS0046510,52
RTS0046511,42
RTS0046512,70
RTS0046513,59
RTS0046514,39
RTS0046515,51
RTS0046516,65
RTS0046517,53
RTS0046518,35
RTS0046519,63
RTS0046520,58
RTS0046521,62
RTS0046522,46
RTS0046524,62
RTS0046525,54
RTS0046526,88
RTS0046527,76
RTS0046528,83
RTS0046529,66
RTS0046530,32
RTS0046531,50
RTS0046532,66
RTS0046533,55
RTS0046534,58
RTS0046535,46
RTS0046536,44
RTS0046537,59
RTS0046538,57
RTS0046539,56
RTS0046540,47
RTS0046541,53
RTS0046542,69
RTS0046543,77
RTS0046544,52
RTS0046545,108
RTS0046546,52
RTS0046548,76
RTS0046549,143
RTS0046550,58
RTS0046551,72
RTS0046552,64
RTS0046553,83
RTS0046554,64
RTS0046555,47
RTS0046556,63
RTS0046557,51
RTS0046558,49
RTS0046559,38
RTS0046560,58
RTS0046561,56
RTS0046562,39
RTS0046563,71
RTS0046564,49
RTS0046565,66
RTS0046566,58
RTS0046567,56
RTS0046568,48
RTS0046569,75
RTS0046570,73
RTS0046571,59
RTS0046572,43
RTS0046573,41
RTS0046574,71
RTS0046575,60
RTS0046577,57
RTS0046578,47
RTS0046580,81
RTS0046581,73
RTS0046582,78
RTS0046583,57
RTS0046584,58
RTS0046585,64
RTS0046586,50
RTS0046587,60
RTS0046588,43
RTS0046589,50
RTS0046590,49
RTS0046591,52
RTS0046592,63
RTS0046593,44
RTS0046594,79
RTS0046595,82
RTS0046596,64
RTS0046597,55
RTS0046598,86
RTS0046599,63
RTS0046600,225
RTS0046601,277
RTS0046602,147
RTS0046603,163
RTS0046604,74
RTS0046605,68
RTS0046606,69
RTS0046607,110
RTS0046608,346
RTS0046609,190
RTS0046610,35
RTS0046611,64
RTS0046612,61
RTS0046613,41
RTS0046614,67
RTS0046615,43
RTS0046616,52
RTS0046617,71
RTS0046618,58
RTS0046619,48
RTS0046620,69
RTS0046621,97
RTS0046622,78
RTS0046623,59
RTS0046624,75
RTS0046625,37
RTS0046626,62
RTS0046627,69
RTS0046628,82
RTS0046629,69
RTS0046630,82
RTS0046631,86
RTS0046632,95
RTS0046633,88
RTS0046634,100
RTS0046635,42
RTS0046636,73
RTS0046637,60
RTS0046638,69
RTS0046639,49
RTS0046640,73
RTS0046641,42
RTS0046642,53
RTS0046643,54
RTS0046644,60
RTS0046645,43
RTS0046646,41
RTS0046647,65
RTS0046648,59
RTS0046649,44
RTS0046650,54
RTS0046651,60
RTS0046652,54
RTS0046653,70
RTS0046654,69
RTS0046655,85
RTS0046656,44
RTS0046657,45
RTS0046658,60
RTS0046659,61
RTS0046660,40
RTS0046661,57
RTS0046662,47
RTS0046663,64
RTS0046664,54
RTS0046665,40
RTS0046666,46
RTS0046667,58
RTS0046668,44
RTS0046669,48
RTS0046670,45
RTS0046671,43
RTS0046672,48
RTS0046673,54
RTS0046674,41
RTS0046675,46
RTS0046676,48
RTS0046677,43
RTS0046678,70
RTS0046679,53
RTS0046680,56
RTS0046681,61
RTS0046682,35
RTS0046683,54
RTS0046684,65
RTS0046685,36
RTS0046686,70
RTS0046687,50
RTS0046688,61
RTS0046689,41
RTS0046690,55
RTS0046691,47
RTS0046692,40
RTS0046693,53
RTS0046694,61
RTS0046695,44
RTS0046696,63
RTS0046697,66
RTS0046698,41
RTS0046699,65
RTS0046700,89
RTS0046701,92
RTS0046702,85
RTS0046703,746
RTS0046704,909
RTS0046705,797
RTS0046706,211
RTS0046707,668
RTS0046708,563
RTS0046709,47
RTS0046710,79
RTS0046711,79
RTS0046712,63
RTS0046713,62
RTS0046714,81
RTS0046715,46
RTS0046716,69
RTS0046717,91
RTS0046718,49
RTS0046719,31
RTS0046720,63
RTS0046721,81
RTS0046722,95
RTS0046723,51
RTS0046724,51
RTS0046725,44
RTS0046726,66
RTS0046727,73
RTS0046728,43
RTS0046729,46
RTS0046730,67
RTS0046731,48
RTS0046732,52
RTS0046733,50
RTS0046734,58
RTS0046735,64
RTS0046736,45
RTS0046737,44
RTS0046738,47
RTS0046739,31
RTS0046740,58
RTS0046741,66
RTS0046742,44
RTS0046743,62
RTS0046744,57
RTS0046745,112
RTS0046746,52
RTS0046747,67
RTS0046748,77
RTS0046749,59
RTS0046750,45
RTS0046751,53
RTS0046752,51
RTS0046753,46
RTS0046754,43
RTS0046755,59
RTS0046756,53
RTS0046757,52
RTS0046758,41
RTS0046759,250
RTS0046760,163
RTS0046761,212
RTS0046763,92
RTS0046764,88
RTS0046765,59
RTS0046766,49
RTS0046767,42
RTS0046768,185
RTS0046769,229
RTS0046770,228
RTS0046771,58
RTS0046772,67
RTS0046773,47
RTS0046774,47
RTS0046775,85
RTS0046777,52
RTS0046778,66
RTS0046779,53
RTS0046780,58
RTS0046781,51
RTS0046782,40
RTS0046783,48
RTS0046784,50
RTS0046785,44
RTS0046790,51
RTS0046791,67
RTS0046792,58
RTS0046793,35
RTS0046794,46
RTS0046795,56
RTS0046796,43
RTS0046797,42
RTS0046798,56
RTS0046799,47
RTS0046800,58
RTS0046801,561
RTS0046802,407
RTS0046803,47
RTS0046804,42
RTS0046805,59
RTS0046806,57
RTS0046807,53
RTS0046808,49
RTS0046809,41
RTS0046810,50
RTS0046811,35
RTS0046812,32
RTS0046813,48
RTS0046814,42
RTS0046815,68
RTS0046816,54
RTS0046817,37
RTS0046818,24
RTS0046819,70
RTS0046820,59
RTS0046821,42
RTS0046822,66
RTS0046823,37
RTS0046824,78
RTS0046825,60
RTS0046826,42
RTS0046827,59
RTS0046828,57
RTS0046829,50
RTS0046830,54
RTS0046831,62
RTS0046832,121
RTS0046833,27
RTS0046835,46
RTS0046836,588
RTS0046837,566
RTS0046838,158
RTS0046839,935
RTS0046840,96
RTS0046841,58
RTS0046842,292
RTS0046843,359
RTS0046846,56
RTS0046849,78
RTS0046850,200
RTS0046851,671
RTS0046852,71
RTS0046853,75
RTS0046854,34
RTS0046855,55
RTS0046856,46
RTS0046857,50
RTS0046858,65
RTS0046859,61
RTS0046860,87
RTS0046861,67
RTS0046862,71
RTS0046863,46
RTS0046864,59
RTS0046866,60
RTS0046867,34
RTS0046868,48
RTS0046869,269
RTS0046870,228
RTS0046871,77
RTS0046872,121
RTS0046873,39
RTS0046874,41
RTS0046875,57
RTS0046876,41
RTS0046877,54
RTS0046878,55
RTS0046879,61
RTS0046880,64
RTS0046881,74
RTS0046882,56
RTS0046885,48
RTS0046886,43
RTS0046887,55
RTS0046889,54
RTS0046890,47
RTS0046891,69
RTS0046892,54
RTS0046893,53
RTS0046894,48
RTS0046895,40
RTS0046897,60
RTS0046898,43
RTS0046899,384
RTS0046900,142
RTS0046902,50
RTS0046903,132
RTS0046904,48
RTS0046905,40
RTS0046906,155
RTS0046907,103
RTS0046908,54
RTS0046909,50
RTS0046910,31
RTS0046911,80
RTS0046912,48
RTS0046913,63
RTS0046914,63
RTS0046915,40
RTS0046916,44
RTS0046918,1641
RTS0046919,1767
RTS0046920,613
RTS0046921,52
RTS0046922,55
RTS0046923,73
RTS0046924,168
RTS0046925,51
RTS0046926,59
RTS0046927,41
RTS0046928,56
RTS0046929,50
RTS0046930,62
RTS0046931,49
RTS0046933,48
RTS0046934,81
RTS0046935,81
RTS0046936,79
RTS0046937,57
RTS0046938,243
RTS0046939,44
RTS0046940,53
RTS0046941,54
RTS0046942,59
RTS0046943,115
RTS0046944,44
RTS0046946,115
RTS0046947,41
RTS0046948,51
RTS0046949,53
RTS0046950,43
RTS0046951,48
RTS0046952,49
RTS0046954,43
RTS0046955,39
RTS0046956,80
RTS0046957,43
RTS0046958,48
RTS0046959,64
RTS0046960,55
RTS0046961,71
RTS0046962,192
RTS0046963,48
RTS0046965,172
RTS0046966,67
RTS0046967,65
RTS0046968,41
RTS0047054,56
RTS0047055,57
RTS0047056,51
RTS0047057,58
RTS0047058,61
RTS0047060,85
RTS0047061,84
RTS0047062,73
RTS0047063,93
RTS0047064,174
RTS0047065,122
RTS0047066,107
RTS0047067,116
RTS0047068,84
RTS0047069,92
RTS0047070,110
RTS0047071,117
RTS0047072,131
RTS0047073,124
RTS0047074,127
RTS0047075,55
RTS0047076,75
RTS0047077,78
RTS0047078,68
RTS0047079,46
RTS0047080,70
RTS0047081,78
RTS0047082,60
RTS0047083,90
RTS0047084,58
RTS0047085,21
RTS0047086,46
RTS0047087,46
RTS0047088,48
RTS0047089,56
RTS0047090,1
RTS0047091,36
RTS0047092,71
RTS0047093,67
RTS0047094,62
RTS0047095,38
RTS0047096,42
RTS0047097,35
RTS0047098,35
RTS0047099,39
RTS0047100,44
RTS0047101,57
RTS0047102,50
RTS0047103,67
RTS0047104,52
RTS0047105,86
RTS0047106,63
RTS0047107,75
RTS0047108,107
RTS0047109,45
RTS0047110,78
RTS0047111,55
RTS0047112,61
RTS0047113,213
RTS0047114,64
RTS0047115,81
RTS0047116,99
RTS0047117,82
RTS0047118,74
RTS0047119,69
RTS0047120,35
RTS0047121,28
RTS0047122,66
RTS0047123,56
RTS0047124,76
RTS0047125,57
RTS0047126,72
RTS0047127,86
RTS0047128,53
RTS0047129,56
RTS0047130,53
RTS0047131,68
RTS0047132,68
RTS0047133,67
RTS0047134,56
RTS0047135,95
RTS0047136,120
RTS0047137,87
RTS0047138,80
RTS0047139,68
RTS0047140,33
RTS0047141,49
RTS0047142,38
RTS0047143,51
RTS0047144,56
RTS0047145,64
RTS0047146,62
RTS0047147,81
RTS0047148,78
RTS0047149,56
RTS0047150,97
RTS0047151,81
RTS0047152,144
RTS0047153,72
RTS0047154,164
RTS0047156,48
RTS0047157,79
RTS0047158,90
RTS0047159,73
RTS0047160,81
RTS0047165,146
RTS0047166,42
RTS0047167,59
RTS0047168,39
RTS0047169,53
RTS0047170,40
RTS0047171,70
RTS0047172,66
RTS0047173,83
RTS0047174,66
RTS0047175,42
RTS0047176,55
RTS0047177,92
RTS0047178,64
RTS0047179,64
RTS0047180,64
RTS0047181,63
RTS0047182,76
RTS0047183,67
RTS0047184,65
RTS0047185,59
RTS0047186,40
RTS0047187,52
RTS0047188,46
RTS0047189,41
RTS0047190,67
RTS0047191,39
RTS0047192,65
RTS0047193,51
RTS0047194,62
RTS0047195,64
RTS0047196,58
RTS0047197,90
RTS0047198,52
RTS0047199,49
RTS0047200,89
RTS0047201,64
RTS0047202,76
RTS0047203,51
RTS0047204,57
RTS0047205,53
RTS0047206,74
RTS0047207,67
RTS0047208,1332
RTS0047209,819
RTS0047210,1826
RTS0047211,1364
RTS0047212,242
RTS0047213,53
RTS0047214,55
RTS0047215,58
RTS0047216,57
RTS0047217,41
RTS0047218,147
RTS0047219,158
RTS0047220,68
RTS0047221,160
RTS0047222,114
RTS0047223,151
RTS0047225,276
RTS0047226,179
RTS0047229,35
RTS0047230,57
RTS0047231,49
RTS0047232,57
RTS0047233,37
RTS0047234,47
RTS0047235,46
RTS0047236,41
RTS0047237,53
RTS0047238,50
RTS0047239,83
RTS0047240,51
RTS0047241,54
RTS0047242,48
RTS0047243,56
RTS0047244,36
RTS0047245,47
RTS0047246,30
RTS0047247,39
RTS0047248,33
RTS0047249,55
RTS0047250,58
RTS0047252,85
RTS0047253,49
RTS0047254,81
RTS0047255,93
RTS0047256,88
RTS0047257,93
RTS0047258,108
RTS0047259,111
RTS0047260,129
RTS0047261,122
RTS0047262,100
RTS0047263,127
RTS0047264,102
RTS0047266,125
RTS0047267,316
RTS0047268,150
RTS0047269,152
RTS0047270,249
RTS0047271,244
RTS0047272,116
RTS0047273,146
RTS0047274,59
RTS0047276,35
RTS0047277,171
RTS0047278,151
RTS0047279,196
RTS0047280,137
RTS0047281,103
RTS0047282,176
RTS0047283,157
RTS0047284,110
RTS0047290,428
RTS0047291,837
RTS0047292,492
RTS0047293,472
RTS0047294,633
RTS0047295,34
RTS0047296,77
RTS0047297,91
RTS0047298,69
RTS0047299,76
RTS0047300,42
RTS0047301,65
RTS0047302,35
RTS0047303,48
RTS0047304,51
RTS0047305,174
RTS0047306,237
RTS0047307,237
RTS0047308,103
RTS0047309,109
RTS0047310,106
RTS0047311,96
RTS0047312,66
RTS0047313,71
RTS0047314,80
RTS0047315,195
RTS0047316,161
RTS0047317,158
RTS0047318,145
RTS0047319,179
RTS0047320,80
RTS0047321,77
RTS0047322,65
RTS0047323,136
RTS0047324,123
RTS0047325,80
RTS0047326,92
RTS0047327,88
RTS0047328,58
RTS0047329,53
RTS0047331,120
RTS0047332,98
RTS0047333,132
RTS0047334,103
RTS0047335,95
RTS0047336,141
RTS0047337,48
RTS0047338,98
RTS0047339,65
RTS0047340,187
RTS0047341,132
RTS0047342,149
RTS0047343,140
RTS0047344,101
RTS0047345,70
RTS0047346,101
RTS0047348,106
RTS0047349,115
RTS0047350,102
RTS0047351,126
RTS0047352,263
RTS0047353,211
RTS0047354,228
RTS0047356,39
RTS0047357,50
RTS0047358,53
RTS0047359,62
RTS0047360,54
RTS0047361,53
RTS0047362,85
RTS0047363,120
RTS0047364,53
RTS0047365,58
RTS0047366,44
RTS0047367,54
RTS0047368,65
RTS0047369,70
RTS0047370,56
RTS0047373,59
RTS0047374,43
RTS0047375,48
RTS0047376,95
RTS0047377,76
RTS0047378,96
RTS0047379,138
RTS0047380,119
RTS0047381,40
RTS0047382,45
RTS0047383,45
RTS0047384,54
RTS0047385,49
RTS0047386,128
RTS0047387,68
RTS0047388,98
RTS0047389,94
RTS0047390,80
RTS0047391,112
RTS0047392,66
RTS0047393,121
RTS0047394,50
RTS0047395,35
RTS0047396,217
RTS0047397,67
RTS0047398,60
RTS0047399,51
RTS0047400,52
RTS0047401,60
RTS0047402,72
RTS0047403,55
RTS0047404,79
RTS0047405,92
RTS0047406,60
RTS0047407,59
RTS0047408,58
RTS0047409,153
RTS0047410,94
RTS0047411,140
RTS0047412,121
RTS0047413,54
RTS0047414,139
RTS0047415,137
RTS0047417,72
RTS0047418,113
RTS0047419,90
RTS0047420,118
RTS0047421,51
RTS0047422,45
RTS0047423,60
RTS0047424,36
RTS0047425,51
RTS0047426,147
RTS0047427,156
RTS0047428,100
RTS0047429,82
RTS0047430,127
RTS0047431,44
RTS0047432,93
RTS0047433,77
RTS0047434,79
RTS0047435,114
RTS0047436,49
RTS0047437,32
RTS0047438,49
RTS0047439,47
RTS0047440,50
RTS0047441,206
RTS0047442,142
RTS0047445,168
RTS0047446,149
RTS0047447,60
RTS0047448,50
RTS0047449,38
RTS0047450,41
RTS0047451,52
RTS0047452,68
RTS0047453,37
RTS0047454,43
RTS0047455,53
RTS0047456,45
RTS0047457,60
RTS0047458,52
RTS0047459,58
RTS0047460,56
RTS0047461,48
RTS0047462,66
RTS0047463,77
RTS0047464,82
RTS0047465,48
RTS0047466,59
RTS0047467,59
RTS0047468,60
RTS0047469,66
RTS0047471,49
RTS0047472,45
RTS0047473,57
RTS0047474,32
RTS0047475,39
RTS0047476,55
RTS0047477,158
RTS0047479,117
RTS0047480,99
RTS0047481,106
RTS0047482,51
RTS0047483,54
RTS0047484,44
RTS0047485,45
RTS0047486,59
RTS0047487,49
RTS0047488,44
RTS0047489,63
RTS0047490,41
RTS0047491,43
RTS0047492,101
RTS0047493,92
RTS0047494,120
RTS0047495,91
RTS0047496,67
RTS0047497,102
RTS0047498,82
RTS0047499,81
RTS0047500,88
RTS0047501,62
RTS0047502,41
RTS0047503,56
RTS0047504,125
RTS0047505,91
RTS0047506,133
RTS0047507,70
RTS0047508,48
RTS0047509,54
RTS0047510,43
RTS0047511,40
RTS0047512,157
RTS0047513,56
RTS0047514,52
RTS0047515,130
RTS0047516,170
RTS0047517,310
RTS0047518,247
RTS0047520,278
RTS0047521,347
RTS0047522,64
RTS0047523,59
RTS0047524,74
RTS0047525,47
RTS0047526,70
RTS0047527,45
RTS0047528,69
RTS0047529,70
RTS0047530,67
RTS0047531,69
RTS0047532,43
RTS0047533,39
RTS0047534,44
RTS0047535,57
RTS0047536,59
RTS0047537,54
RTS0047538,138
RTS0047540,135
RTS0047541,178
RTS0047543,61
RTS0047544,70
RTS0047545,69
RTS0047546,76
RTS0047547,52
RTS0047548,130
RTS0047549,120
RTS0047550,78
RTS0047551,77
RTS0047552,78
RTS0047553,41
RTS0047558,74
RTS0047559,51
RTS0047560,60
RTS0047561,32
RTS0047562,53
RTS0047563,103
RTS0047564,72
RTS0047565,71
RTS0047566,75
RTS0047567,63
RTS0047568,52
RTS0047569,48
RTS0047570,61
RTS0047571,64
RTS0047572,53
RTS0047573,42
RTS0047574,50
RTS0047575,51
RTS0047576,45
RTS0047577,57
RTS0047578,56
RTS0047579,58
RTS0047580,48
RTS0047581,64
RTS0047582,47
RTS0047583,28
RTS0047584,46
RTS0047585,39
RTS0047586,55
RTS0047587,37
RTS0047588,61
RTS0047590,62
RTS0047591,50
RTS0047592,68
RTS0047593,45
RTS0047594,71
RTS0047595,58
RTS0047596,59
RTS0047597,59
RTS0047598,63
RTS0047599,62
RTS0047600,68
RTS0047601,140
RTS0047602,84
RTS0047603,43
RTS0047604,70
RTS0047606,42
RTS0047613,78
RTS0047614,64
RTS0047615,39
RTS0047616,100
RTS0047617,88
RTS0047618,46
RTS0047619,43
RTS0047620,37
RTS0047621,46
RTS0047622,28
RTS0047624,40
RTS0047625,31
RTS0047626,47
RTS0047627,40
RTS0047628,62
RTS0047629,27
RTS0047630,22
RTS0047631,34
RTS0047632,83
RTS0047633,32
RTS0047634,47
RTS0047635,42
RTS0047636,59
RTS0047637,63
RTS0047638,51
RTS0047639,47
RTS0047640,46
RTS0047641,42
RTS0047642,36
RTS0047643,30
RTS0047644,40
RTS0047645,45
RTS0047646,72
RTS0047647,40
RTS0047648,67
RTS0047649,59
RTS0047650,28
RTS0047651,34
RTS0047652,28
RTS0047653,35
RTS0047654,41
RTS0047656,62
RTS0047657,62
RTS0047658,60
RTS0047659,31
RTS0047660,43
RTS0047661,65
RTS0047662,69
RTS0047663,52
RTS0047664,41
RTS0047665,48
RTS0047666,38
RTS0047667,52
RTS0047668,57
RTS0047669,54
RTS0047670,57
RTS0047672,59
RTS0047673,38
RTS0047674,72
RTS0047675,52
RTS0047676,42
RTS0047677,59
RTS0047678,41
RTS0047679,58
RTS0047680,62
RTS0047681,32
RTS0047682,52
RTS0047684,52
RTS0047685,39
RTS0047686,49
RTS0047687,56
RTS0047688,52
RTS0047689,63
RTS0047691,34
RTS0047692,48
RTS0047693,59
RTS0047694,77
RTS0047695,40
RTS0047696,38
RTS0047697,44
RTS0047698,53
RTS0047699,52
RTS0047700,39
RTS0047701,58
RTS0047702,59
RTS0047703,93
RTS0047704,42
RTS0047705,57
RTS0047706,50
RTS0047707,48
RTS0047708,163
RTS0047709,180
RTS0047710,38
RTS0047711,57
RTS0047712,53
RTS0047713,91
RTS0047714,137
RTS0047715,100
RTS0047716,118
RTS0047717,140
RTS0047718,60
RTS0047720,39
RTS0047721,55
RTS0047722,52
RTS0047723,66
RTS0047724,131
RTS0047725,142
RTS0047726,133
RTS0047727,110
RTS0047728,120
RTS0047729,48
RTS0047730,57
RTS0047731,34
RTS0047732,45
RTS0047733,52
RTS0047734,59
RTS0047735,43
RTS0047736,104
RTS0047737,55
RTS0047738,46
RTS0047739,52
RTS0047740,78
RTS0047741,75
RTS0047742,55
RTS0047743,50
RTS0047744,114
RTS0047745,112
RTS0047746,74
RTS0047747,81
RTS0047748,74
RTS0047749,83
RTS0047750,49
RTS0047752,53
RTS0047753,63
RTS0047754,211
RTS0047755,188
RTS0047756,119
RTS0047757,148
RTS0047758,145
RTS0047759,56
RTS0047760,46
RTS0047761,33
RTS0047762,52
RTS0047763,76
RTS0047764,68
RTS0047765,67
RTS0047766,89
RTS0047767,65
RTS0047768,68
RTS0047769,54
RTS0047770,61
RTS0047771,63
RTS0047772,61
RTS0047773,66
RTS0047774,70
RTS0047775,47
RTS0047776,39
RTS0047777,34
RTS0047778,49
RTS0047779,42
RTS0047780,49
RTS0047781,66
RTS0047782,78
RTS0047783,60
RTS0047784,50
RTS0047785,34
RTS0047786,108
RTS0047787,93
RTS0047788,69
RTS0047789,68
RTS0047790,49
RTS0047791,62
RTS0047792,45
RTS0047793,75
RTS0047794,32
RTS0047795,34
RTS0047796,63
RTS0047797,65
RTS0047798,46
RTS0047799,61
RTS0047800,50
RTS0047801,289
RTS0047802,282
RTS0047803,56
RTS0047804,41
RTS0047805,57
RTS0047806,75
RTS0047807,96
RTS0047808,530
RTS0047809,43
RTS0047810,90
RTS0047811,152
RTS0047812,61
RTS0047813,58
RTS0047814,49
RTS0047816,63
RTS0047817,60
RTS0047818,42
RTS0047819,44
RTS0047820,38
RTS0047821,168
RTS0047822,40
RTS0047823,55
RTS0047824,50
RTS0047825,57
RTS0047826,43
RTS0047827,106
RTS0047828,56
RTS0047829,55
RTS0047830,48
RTS0047831,42
RTS0047832,62
RTS0047833,57
RTS0047834,40
RTS0047835,104
RTS0047836,86
RTS0047837,92
RTS0047838,332
RTS0047839,156
RTS0047840,51
RTS0047841,56
RTS0047842,57
RTS0047843,67
RTS0047844,56
RTS0047845,53
RTS0047846,32
RTS0047847,48
RTS0047848,75
RTS0047849,64
RTS0047850,47
RTS0047851,58
RTS0047852,58
RTS0047853,57
RTS0047854,56
RTS0047855,60
RTS0047856,48
RTS0047857,56
RTS0047858,43
RTS0047859,38
RTS0047860,79
RTS0047861,46
RTS0047862,45
RTS0047863,45
RTS0047864,50
RTS0047865,63
RTS0047866,99
RTS0047867,59
RTS0047868,46
RTS0047869,61
RTS0047870,116
RTS0047871,58
RTS0047872,82
RTS0047873,64
RTS0047874,55
RTS0047875,58
RTS0047876,59
RTS0047877,41
RTS0047878,62
RTS0047879,86
RTS0047880,47
RTS0047881,65
RTS0047882,49
RTS0047883,85
RTS0047884,62
RTS0047885,70
RTS0047886,47
RTS0047890,289
RTS0047891,222
RTS0047892,119
RTS0047893,56
RTS0047894,61
RTS0047895,53
RTS0047896,61
RTS0047897,67
RTS0047898,63
RTS0047899,62
RTS0047900,73
RTS0047901,45
RTS0047902,76
RTS0047903,86
RTS0047904,75
RTS0047905,74
RTS0047906,56
RTS0047907,523
RTS0047908,423
RTS0047909,539
RTS0047910,45
RTS0047912,46
RTS0047913,61
RTS0047914,55
RTS0047915,30
RTS0047916,54
RTS0047917,55
RTS0047919,37
RTS0047920,168
RTS0047921,351
RTS0047924,51
RTS0047925,57
RTS0047926,43
RTS0047927,56
RTS0047928,69
RTS0047929,36
RTS0047930,64
RTS0047931,48
RTS0047932,56
RTS0047933,62
RTS0047934,46
RTS0047935,174
RTS0047936,62
RTS0047937,65
RTS0047938,74
RTS0047939,93
RTS0047940,219
RTS0047941,58
RTS0047942,54
RTS0047943,49
RTS0047944,87
RTS0047945,59
RTS0047946,61
RTS0047947,48
RTS0047948,45
RTS0047949,61
RTS0047950,41
RTS0047951,54
RTS0047952,72
RTS0047953,126
RTS0047954,42
RTS0047956,60
RTS0047957,68
RTS0047958,48
RTS0047959,54
RTS0047960,57
RTS0047961,44
RTS0047963,49
RTS0047964,56
RTS0047965,47
RTS0047966,42
RTS0047967,50
RTS0047968,86
RTS0047969,62
RTS0047970,32
RTS0047972,55
RTS0047973,74
RTS0047974,110
RTS0047975,75
RTS0047976,74
RTS0047977,44
RTS0047978,46
RTS0047979,72
RTS0047980,56
RTS0047981,504
RTS0047982,38
RTS0047985,453
RTS0047986,54
RTS0047987,54
RTS0047988,172
RTS0047990,62
RTS0047991,124
RTS0047992,47
RTS0047993,44
RTS0047994,48
RTS0047995,37
RTS0047996,50
RTS0047997,79
RTS0047998,101
RTS0047999,57
RTS0048000,48
RTS0048001,51
RTS0048003,155
RTS0048005,64
RTS0048006,35
RTS0048008,40
RTS0048009,60
RTS0048012,53
RTS0048013,45
RTS0048014,46
RTS0048015,93
RTS0048016,101
RTS0048017,87
RTS0048018,72
RTS0048019,100
RTS0048020,37
RTS0048021,60
RTS0048022,62
RTS0048023,59
RTS0048024,69
RTS0048026,75
RTS0048027,111
RTS0048028,56
RTS0048029,45
RTS0048030,82
RTS0048031,51
RTS0048032,92
RTS0048033,49
RTS0048034,52
RTS0048035,39
RTS0048036,61
RTS0048037,69
RTS0048038,86
RTS0048040,51
RTS0048041,51
RTS0048042,50
RTS0048043,67
RTS0048044,47
RTS0048045,49
RTS0048046,42
RTS0048047,59
RTS0048048,52
RTS0048049,60
RTS0048050,42
RTS0048051,155
RTS0048052,92
RTS0048053,65
RTS0048054,94
RTS0048055,87
RTS0048056,58
RTS0048057,37
RTS0048058,44
RTS0048059,65
RTS0048060,42
RTS0048061,51
RTS0048062,48
RTS0048063,58
RTS0048064,122
RTS0048065,62
RTS0048066,84
RTS0048067,41
RTS0048068,56
RTS0048069,43
RTS0048070,40
RTS0048071,88
RTS0048072,32
RTS0048073,59
RTS0048074,38
RTS0048076,75
RTS0048077,68
RTS0048078,53
RTS0048079,67
RTS0048080,68
RTS0048081,96
RTS0048082,47
RTS0048084,35
RTS0048085,64
RTS0048086,44
RTS0048087,70
RTS0048088,44
RTS0048089,68
RTS0048090,64
RTS0048091,87
RTS0048092,36
RTS0048093,155
RTS0048094,37
RTS0048096,49
RTS0048097,65
RTS0048098,3379
RTS0048099,4526
RTS0048100,3736
RTS0048101,3002
RTS0048102,4210
RTS0048104,54
RTS0048105,61
RTS0048106,48
RTS0048107,56
RTS0048108,56
RTS0048109,44
RTS0048110,45
RTS0048111,33
RTS0048112,47
RTS0048113,54
RTS0048114,89
RTS0048115,90
RTS0048116,95
RTS0048117,59
RTS0048118,123
RTS0048120,39
RTS0048126,36
RTS0048127,67
RTS0048129,83
RTS0048130,38
RTS0048131,185
RTS0048132,248
RTS0048133,55
RTS0048134,250
RTS0048135,337
RTS0048136,45
RTS0048138,75
RTS0048139,52
RTS0048140,81
RTS0048141,47
RTS0048142,55
RTS0048144,65
RTS0048145,57
RTS0048146,52
RTS0048147,48
RTS0048148,51
RTS0048149,30
RTS0048150,61
RTS0048151,49
RTS0048152,57
RTS0048153,49
RTS0048154,58
RTS0048155,67
RTS0048156,152
RTS0048158,102
RTS0048159,61
RTS0048160,1093
RTS0048161,1456
RTS0048162,80
RTS0048163,106
RTS0048164,394
RTS0048165,199
RTS0048166,107
RTS0048167,101
RTS0048168,74
RTS0048169,76
RTS0048170,65
RTS0048171,63
RTS0048172,66
RTS0048173,45
RTS0048175,57
RTS0048176,56
RTS0048177,45
RTS0048178,68
RTS0048179,62
RTS0048180,55
RTS0048181,93
RTS0048182,79
RTS0048183,97
RTS0048184,98
RTS0048185,103
RTS0048186,61
RTS0048188,70
RTS0048189,118
RTS0048190,75
RTS0048191,65
RTS0048192,90
RTS0048193,56
RTS0048194,75
RTS0048195,83
RTS0048196,82
RTS0048197,84
RTS0048198,132
RTS0048200,74
RTS0048201,71
RTS0048202,50
RTS0048203,70
RTS0048204,76
RTS0048205,65
RTS0048207,60
RTS0048208,126
RTS0048209,91
RTS0048210,69
RTS0048211,109
RTS0048212,45
RTS0048213,68
RTS0048214,48
RTS0048215,99
RTS0048216,47
RTS0048217,52
RTS0048218,83
RTS0048219,60
RTS0048220,74
RTS0048221,70
RTS0048222,42
RTS0048223,37
RTS0048224,67
RTS0048225,56
RTS0048226,60
RTS0048227,104
RTS0048228,45
RTS0048229,56
RTS0048230,49
RTS0048231,67
RTS0048232,62
RTS0048233,60
RTS0048234,55
RTS0048235,88
RTS0048236,59
RTS0048237,56
RTS0048238,73
RTS0048239,59
RTS0048240,61
RTS0048241,74
RTS0048242,122
RTS0048243,100
RTS0048244,111
RTS0048245,68
RTS0048246,101
RTS0049343,85
RTS0049344,193
RTS0049345,129
RTS0049346,40
RTS0049347,46
RTS0049348,67
RTS0049349,43
RTS0049350,51
RTS0049351,46
RTS0049352,44
RTS0049353,50
RTS0049354,45
RTS0049355,37
RTS0049356,72
RTS0049357,44
RTS0049358,37
RTS0049359,33
RTS0049360,75
RTS0049361,62
RTS0049362,39
RTS0049363,59
RTS0049364,60
RTS0049365,65
RTS0049366,240
RTS0049367,217
RTS0049368,88
RTS0049369,44
RTS0049370,31
RTS0049371,77
RTS0049372,54
RTS0049373,222
RTS0049374,290
RTS0049375,285
RTS0049376,210
RTS0049377,201
RTS0049378,268
RTS0049379,159
RTS0049380,223
RTS0049381,167
RTS0049382,137
RTS0049383,49
RTS0049384,40
RTS0049385,53
RTS0049386,67
RTS0049387,48
RTS0049388,54
RTS0049389,58
RTS0049390,1349
RTS0049391,1586
RTS0049392,1831
RTS0049393,1968
RTS0049394,638
RTS0049395,215
RTS0049396,709
RTS0049397,721
RTS0049398,737
RTS0049399,482
RTS0049400,66
RTS0049401,67
RTS0049402,61
RTS0049403,39
RTS0049404,45
RTS0049405,31
RTS0049406,57
RTS0049407,68
RTS0049408,43
RTS0049409,53
RTS0049410,54
RTS0049411,65
RTS0049412,49
RTS0049413,41
RTS0049414,33
RTS0049415,50
RTS0049416,54
RTS0049417,50
RTS0049418,62
RTS0049419,46
RTS0049420,39
RTS0049421,49
RTS0049422,33
RTS0049423,49
RTS0049424,119
RTS0049425,65
RTS0049426,104
RTS0049427,76
RTS0049428,25
RTS0049429,113
RTS0049430,116
RTS0049431,85
RTS0049432,54
RTS0049433,62
RTS0049434,42
RTS0049435,47
RTS0049436,41
RTS0049437,169
RTS0049438,62
RTS0049439,111
RTS0049440,94
RTS0049441,138
RTS0049442,95
RTS0049443,89
RTS0049444,174
RTS0049445,64
RTS0049446,56
RTS0049447,78
RTS0049448,45
RTS0049449,67
RTS0049450,51
RTS0049451,64
RTS0049452,54
RTS0049453,82
RTS0049454,39
RTS0049455,54
RTS0049456,51
RTS0049457,94
RTS0049458,55
RTS0049459,110
RTS0049460,114
RTS0049461,147
RTS0049462,177
RTS0049463,60
RTS0049464,55
RTS0049465,45
RTS0049466,49
RTS0049467,40
RTS0049468,86
RTS0049469,59
RTS0049470,60
RTS0049471,123
RTS0049472,93
RTS0049473,327
RTS0049474,56
RTS0049475,70
RTS0049476,122
RTS0049477,38
RTS0049478,71
RTS0049479,4555
RTS0049480,430
RTS0049481,26
RTS0049482,26
RTS0049483,51
RTS0049484,55
RTS0049485,65
RTS0997079,31
RTS0997080,96
RTS0997081,40
RTS0997082,53
RTS0997083,36
RTS0997084,54
RTS0997085,42
RTS0997086,62
RTS0997087,30
RTS0997088,3330
RTS0997089,3112
RTS0997090,66
RTS0997091,67
RTS0997092,44
RTS0997093,40
RTS0997094,6
RTS0997095,41
RTS0997096,39
RTS0997097,24
RTS0997098,54
RTS0997099,29
RTS0997100,41
RTS0997101,37
RTS0997102,33
RTS0997103,27
RTS0997104,35
RTS0997105,25
RTS0997106,46
RTS0997107,27
RTS0997108,38
RTS0997109,15
RTS0997110,36
RTS0997111,28
RTS0997112,46
RTS0997113,28
RTS0997114,25
RTS0997115,35
RTS0997116,26
RTS0997117,38
RTS0997118,26
RTS0997119,27
RTS0997120,15
RTS0997121,89
RTS0997122,140
RTS0997123,178
RTS0997124,75
RTS0997125,169
RTS0997126,272
RTS0997127,249
RTS0997128,158
RTS0997129,381
RTS0997130,72
</Code_Summary>
