# Supplementary material for: Spatial meta-transcriptomics reveal associations of intratumor bacteria burden with lung cancer cells showing a distinct oncogenic signature
Source: J Immunother Cancer. 2022 Jul 6;10(7):e004698. doi: 10.1136/jitc-2022-004698 (PMC9260850; doi:10.1136/jitc-2022-004698)
Supplement: Supplementary data [file jitc-2022-004698supp009.zip › DSP-1001660004186-C-H03.dcc]

<Header>
FileVersion,0.02
SoftwareVersion,"GeoMx_NGS_Pipeline_ 2.0.0"
Date,2020-6-15
</Header>

<Scan_Attributes>
ID,DSP-1001660004186-C-H03
Plate_ID,1001660004186
Well,H03
</Scan_Attributes>

<NGS_Processing_Attributes>
SeqSetId,
tamperedIni,No
Raw,11474964
Trimmed,11412872
Stitched,11340251
Aligned,11134919
umiQ30,0.9919
rtsQ30,0.9913
</NGS_Processing_Attributes>


<Code_Summary>
RTS0039454,305
RTS0039455,221
RTS0039456,220
RTS0039457,509
RTS0039458,183
RTS0039459,236
RTS0039460,159
RTS0039461,253
RTS0039462,182
RTS0039463,197
RTS0039464,268
RTS0039465,367
RTS0039466,308
RTS0039467,522
RTS0039468,235
RTS0039469,199
RTS0039470,186
RTS0039471,219
RTS0039472,210
RTS0039473,137
RTS0039474,254
RTS0039475,266
RTS0039476,262
RTS0039477,235
RTS0039478,235
RTS0039479,212
RTS0039480,180
RTS0039481,200
RTS0039482,238
RTS0039483,181
RTS0039484,213
RTS0039485,231
RTS0039486,216
RTS0039487,190
RTS0039488,246
RTS0039489,221
RTS0039490,246
RTS0039491,273
RTS0039492,204
RTS0039493,216
RTS0039494,212
RTS0039495,231
RTS0039496,280
RTS0039497,152
RTS0039498,219
RTS0039499,1169
RTS0039500,461
RTS0039501,842
RTS0039502,1044
RTS0039503,699
RTS0039504,200
RTS0039505,291
RTS0039506,206
RTS0039507,350
RTS0039508,253
RTS0039509,236
RTS0039510,569
RTS0039511,215
RTS0039512,118
RTS0039513,155
RTS0039514,201
RTS0039515,241
RTS0039516,202
RTS0039517,190
RTS0039518,208
RTS0039519,169
RTS0039520,169
RTS0039521,201
RTS0039522,186
RTS0039523,200
RTS0039524,304
RTS0039525,318
RTS0039526,192
RTS0039527,247
RTS0039528,219
RTS0039529,258
RTS0039530,177
RTS0039531,270
RTS0039532,235
RTS0039533,315
RTS0039534,174
RTS0039535,246
RTS0039536,216
RTS0039537,196
RTS0039538,207
RTS0039539,220
RTS0039540,179
RTS0039541,225
RTS0039542,232
RTS0039543,210
RTS0039544,168
RTS0039545,199
RTS0039546,189
RTS0039547,187
RTS0039548,186
RTS0039549,247
RTS0039550,195
RTS0039551,241
RTS0039552,165
RTS0039553,247
RTS0039554,268
RTS0039555,274
RTS0039556,167
RTS0039557,200
RTS0039558,155
RTS0039559,222
RTS0039560,192
RTS0039561,182
RTS0039562,204
RTS0039563,199
RTS0039564,263
RTS0039565,307
RTS0039566,208
RTS0039567,154
RTS0039568,205
RTS0039569,190
RTS0039570,216
RTS0039571,168
RTS0039572,190
RTS0039573,190
RTS0039574,181
RTS0039575,171
RTS0039576,181
RTS0039577,354
RTS0039578,251
RTS0039579,267
RTS0039580,279
RTS0039581,267
RTS0039582,337
RTS0039583,447
RTS0039584,263
RTS0039585,242
RTS0039586,155
RTS0039587,174
RTS0039588,195
RTS0039589,180
RTS0039590,157
RTS0039591,831
RTS0039592,636
RTS0039593,434
RTS0039594,378
RTS0039595,580
RTS0039596,282
RTS0039597,281
RTS0039598,302
RTS0039599,219
RTS0039600,272
RTS0039601,233
RTS0039602,195
RTS0039603,212
RTS0039604,250
RTS0039605,224
RTS0039606,150
RTS0039607,210
RTS0039608,221
RTS0039609,193
RTS0039610,205
RTS0039611,226
RTS0039612,205
RTS0039613,205
RTS0039614,160
RTS0039615,118
RTS0039616,166
RTS0039617,141
RTS0039619,195
RTS0039620,154
RTS0039621,186
RTS0039622,178
RTS0039623,188
RTS0039624,171
RTS0039625,180
RTS0039626,180
RTS0039627,196
RTS0039628,142
RTS0039629,165
RTS0039630,176
RTS0039631,130
RTS0039632,144
RTS0039633,151
RTS0039634,151
RTS0039635,174
RTS0039636,163
RTS0039637,181
RTS0039638,208
RTS0039639,182
RTS0039640,128
RTS0039641,223
RTS0039642,234
RTS0039643,193
RTS0039644,147
RTS0039645,175
RTS0039646,260
RTS0039647,238
RTS0039648,220
RTS0039649,279
RTS0039650,229
RTS0039651,320
RTS0039652,668
RTS0039653,268
RTS0039654,258
RTS0039655,292
RTS0039656,401
RTS0039657,318
RTS0039658,261
RTS0039659,358
RTS0039660,212
RTS0039661,194
RTS0039662,132
RTS0039663,193
RTS0039664,225
RTS0039665,225
RTS0039666,217
RTS0039667,139
RTS0039668,173
RTS0039669,319
RTS0039670,213
RTS0039671,307
RTS0039672,371
RTS0039673,270
RTS0039674,270
RTS0039675,257
RTS0039676,207
RTS0039677,175
RTS0039678,150
RTS0039679,216
RTS0039680,150
RTS0039681,302
RTS0039682,244
RTS0039683,169
RTS0039684,241
RTS0039685,245
RTS0039686,794
RTS0039687,992
RTS0039688,742
RTS0039689,547
RTS0039690,475
RTS0039691,226
RTS0039692,210
RTS0039693,154
RTS0039694,272
RTS0039695,167
RTS0039696,221
RTS0039697,222
RTS0039698,189
RTS0039699,238
RTS0039700,205
RTS0039701,173
RTS0039702,160
RTS0039703,203
RTS0039704,209
RTS0039705,169
RTS0039706,214
RTS0039707,197
RTS0039708,175
RTS0039709,178
RTS0039710,224
RTS0039711,189
RTS0039712,280
RTS0039713,259
RTS0039714,182
RTS0039715,259
RTS0039716,147
RTS0039717,160
RTS0039718,156
RTS0039719,156
RTS0039720,349
RTS0039721,264
RTS0039722,204
RTS0039723,350
RTS0039724,248
RTS0039725,247
RTS0039726,240
RTS0039727,202
RTS0039728,203
RTS0039729,258
RTS0039730,224
RTS0039731,257
RTS0039732,217
RTS0039733,259
RTS0039734,297
RTS0039735,250
RTS0039736,238
RTS0039737,292
RTS0039738,212
RTS0039739,253
RTS0039740,205
RTS0039741,254
RTS0039742,220
RTS0039743,240
RTS0039744,231
RTS0039745,295
RTS0039746,249
RTS0039747,280
RTS0039749,235
RTS0039750,243
RTS0039751,185
RTS0039752,177
RTS0039753,203
RTS0039754,177
RTS0039755,171
RTS0039756,184
RTS0039757,215
RTS0039758,184
RTS0039759,177
RTS0039760,174
RTS0039761,246
RTS0039762,169
RTS0039763,206
RTS0039764,189
RTS0039765,146
RTS0039766,176
RTS0039767,163
RTS0039768,189
RTS0039769,182
RTS0039770,404
RTS0039771,179
RTS0039772,167
RTS0039773,192
RTS0039774,182
RTS0039775,291
RTS0039776,217
RTS0039777,177
RTS0039778,167
RTS0039779,174
RTS0039780,170
RTS0039781,290
RTS0039782,214
RTS0039783,220
RTS0039784,216
RTS0039785,340
RTS0039786,233
RTS0039787,184
RTS0039788,205
RTS0039789,199
RTS0039790,254
RTS0039791,294
RTS0039792,209
RTS0039793,185
RTS0039794,263
RTS0039795,201
RTS0039796,287
RTS0039797,286
RTS0039798,280
RTS0039799,235
RTS0039800,224
RTS0039801,194
RTS0039802,195
RTS0039803,176
RTS0039804,213
RTS0039805,223
RTS0039806,212
RTS0039807,203
RTS0039808,250
RTS0039809,193
RTS0039810,241
RTS0039811,203
RTS0039812,269
RTS0039813,197
RTS0039814,274
RTS0039815,251
RTS0039816,216
RTS0039817,231
RTS0039818,226
RTS0039819,251
RTS0039820,195
RTS0039821,205
RTS0039822,205
RTS0039823,229
RTS0039824,187
RTS0039825,252
RTS0039826,201
RTS0039827,265
RTS0039828,222
RTS0039829,248
RTS0039830,204
RTS0039831,138
RTS0039832,197
RTS0039833,158
RTS0039834,172
RTS0039835,202
RTS0039836,208
RTS0039838,206
RTS0039839,187
RTS0039840,130
RTS0039841,332
RTS0039842,390
RTS0039843,268
RTS0039844,358
RTS0039845,251
RTS0039846,175
RTS0039847,195
RTS0039848,154
RTS0039849,166
RTS0039850,146
RTS0039851,198
RTS0039852,196
RTS0039853,198
RTS0039854,200
RTS0039855,208
RTS0039856,185
RTS0039857,174
RTS0039858,156
RTS0039859,308
RTS0039860,183
RTS0039861,261
RTS0039862,183
RTS0039863,194
RTS0039864,227
RTS0039865,176
RTS0039866,343
RTS0039867,425
RTS0039868,284
RTS0039869,361
RTS0039870,436
RTS0039871,366
RTS0039872,407
RTS0039873,327
RTS0039874,470
RTS0039875,365
RTS0039876,175
RTS0039877,156
RTS0039878,156
RTS0039879,183
RTS0039880,164
RTS0039881,205
RTS0039882,163
RTS0039883,180
RTS0039884,198
RTS0039885,307
RTS0039886,172
RTS0039887,189
RTS0039888,211
RTS0039890,188
RTS0039891,232
RTS0039892,161
RTS0039893,241
RTS0039894,177
RTS0039895,201
RTS0039896,197
RTS0039897,162
RTS0039898,248
RTS0039899,177
RTS0039900,228
RTS0039901,235
RTS0039902,224
RTS0039903,201
RTS0039904,253
RTS0039905,204
RTS0039906,213
RTS0039907,240
RTS0039908,183
RTS0039909,158
RTS0039910,214
RTS0039911,163
RTS0039912,215
RTS0039913,195
RTS0039914,181
RTS0039915,234
RTS0039916,184
RTS0039917,191
RTS0039918,232
RTS0039919,175
RTS0039920,159
RTS0039921,204
RTS0039922,265
RTS0039923,176
RTS0039924,223
RTS0039925,155
RTS0039926,200
RTS0039927,171
RTS0039928,198
RTS0039929,208
RTS0039930,215
RTS0039931,160
RTS0039932,186
RTS0039933,201
RTS0039934,200
RTS0039935,197
RTS0039936,197
RTS0039937,203
RTS0039938,234
RTS0039939,178
RTS0039940,193
RTS0039941,183
RTS0039942,195
RTS0039943,164
RTS0039944,254
RTS0039945,182
RTS0039946,237
RTS0039947,314
RTS0039948,329
RTS0039949,269
RTS0039950,377
RTS0039951,191
RTS0039952,200
RTS0039953,172
RTS0039954,171
RTS0039955,227
RTS0039956,300
RTS0039957,304
RTS0039958,291
RTS0039959,287
RTS0039960,323
RTS0039961,220
RTS0039962,247
RTS0039963,238
RTS0039964,327
RTS0039965,246
RTS0039966,205
RTS0039967,152
RTS0039968,206
RTS0039969,220
RTS0039970,174
RTS0039971,180
RTS0039972,169
RTS0039973,174
RTS0039974,205
RTS0039975,171
RTS0039976,218
RTS0039977,196
RTS0039978,209
RTS0039979,234
RTS0039980,168
RTS0039981,201
RTS0039982,276
RTS0039983,327
RTS0039984,226
RTS0039985,314
RTS0039986,435
RTS0039987,284
RTS0039988,305
RTS0039989,311
RTS0039990,238
RTS0039991,157
RTS0039992,194
RTS0039993,173
RTS0039994,149
RTS0039995,249
RTS0039996,454
RTS0039997,321
RTS0039998,471
RTS0039999,525
RTS0040000,469
RTS0040001,175
RTS0040002,188
RTS0040003,165
RTS0040004,198
RTS0040005,243
RTS0040006,232
RTS0040007,222
RTS0040008,164
RTS0040009,225
RTS0040010,201
RTS0040011,212
RTS0040012,162
RTS0040013,163
RTS0040014,181
RTS0040015,177
RTS0040016,145
RTS0040017,208
RTS0040018,186
RTS0040019,189
RTS0040020,220
RTS0040021,204
RTS0040022,257
RTS0040023,221
RTS0040024,159
RTS0040025,182
RTS0040026,183
RTS0040027,179
RTS0040028,201
RTS0040029,211
RTS0040030,219
RTS0040031,201
RTS0040032,197
RTS0040033,142
RTS0040034,204
RTS0040035,131
RTS0040036,192
RTS0040037,178
RTS0040038,206
RTS0040039,168
RTS0040040,202
RTS0040041,187
RTS0040042,199
RTS0040043,202
RTS0040044,202
RTS0040045,206
RTS0040046,226
RTS0040047,224
RTS0040048,292
RTS0040049,195
RTS0040050,176
RTS0040051,190
RTS0040052,165
RTS0040053,201
RTS0040054,199
RTS0040055,161
RTS0040056,192
RTS0040057,196
RTS0040058,198
RTS0040059,196
RTS0040060,196
RTS0040061,225
RTS0040062,212
RTS0040063,182
RTS0040064,254
RTS0040065,238
RTS0040066,254
RTS0040067,217
RTS0040068,262
RTS0040069,179
RTS0040070,188
RTS0040071,183
RTS0040072,240
RTS0040073,230
RTS0040074,236
RTS0040075,191
RTS0040076,190
RTS0040077,189
RTS0040078,178
RTS0040079,187
RTS0040080,161
RTS0040081,186
RTS0040082,182
RTS0040083,156
RTS0040084,182
RTS0040085,177
RTS0040086,182
RTS0040087,184
RTS0040088,212
RTS0040089,193
RTS0040090,210
RTS0040091,194
RTS0040092,181
RTS0040093,210
RTS0040094,198
RTS0040095,202
RTS0040096,298
RTS0040097,235
RTS0040098,198
RTS0040099,232
RTS0040100,228
RTS0040101,152
RTS0040102,160
RTS0040103,135
RTS0040104,183
RTS0040105,175
RTS0040106,392
RTS0040107,334
RTS0040108,382
RTS0040109,369
RTS0040110,323
RTS0040111,192
RTS0040112,231
RTS0040113,166
RTS0040114,161
RTS0040115,306
RTS0040116,560
RTS0040117,504
RTS0040118,268
RTS0040119,463
RTS0040120,672
RTS0040121,320
RTS0040122,359
RTS0040123,244
RTS0040124,235
RTS0040125,266
RTS0040126,230
RTS0040127,343
RTS0040128,215
RTS0040129,285
RTS0040130,343
RTS0040131,225
RTS0040132,170
RTS0040133,181
RTS0040134,215
RTS0040135,207
RTS0040136,182
RTS0040137,137
RTS0040138,194
RTS0040139,153
RTS0040140,162
RTS0040141,237
RTS0040142,287
RTS0040143,259
RTS0040144,229
RTS0040145,236
RTS0040146,233
RTS0040147,264
RTS0040148,157
RTS0040149,225
RTS0040150,218
RTS0040151,177
RTS0040152,177
RTS0040153,193
RTS0040154,181
RTS0040155,196
RTS0040156,199
RTS0040157,188
RTS0040158,168
RTS0040159,234
RTS0040160,200
RTS0040161,191
RTS0040162,159
RTS0040163,169
RTS0040164,192
RTS0040165,207
RTS0040166,109
RTS0040167,218
RTS0040168,167
RTS0040169,181
RTS0040170,203
RTS0040171,74
RTS0040172,239
RTS0040173,152
RTS0040174,134
RTS0040175,159
RTS0040176,136
RTS0040177,175
RTS0040178,151
RTS0040179,98
RTS0040180,201
RTS0040181,219
RTS0040182,232
RTS0040183,163
RTS0040184,171
RTS0040185,148
RTS0040186,221
RTS0040187,170
RTS0040188,157
RTS0040189,207
RTS0040190,172
RTS0040191,208
RTS0040192,177
RTS0040193,186
RTS0040194,242
RTS0040195,245
RTS0040196,179
RTS0040197,158
RTS0040198,180
RTS0040199,216
RTS0040200,176
RTS0040201,219
RTS0040202,219
RTS0040203,206
RTS0040204,199
RTS0040205,221
RTS0040206,166
RTS0040207,121
RTS0040208,225
RTS0040209,227
RTS0040210,218
RTS0040211,292
RTS0040212,232
RTS0040213,170
RTS0040214,240
RTS0040215,306
RTS0040216,212
RTS0040217,193
RTS0040218,203
RTS0040219,182
RTS0040220,162
RTS0040221,178
RTS0040222,183
RTS0040223,156
RTS0040224,122
RTS0040225,185
RTS0040226,238
RTS0040227,122
RTS0040228,164
RTS0040229,150
RTS0040230,209
RTS0040231,153
RTS0040232,173
RTS0040233,155
RTS0040234,191
RTS0040235,190
RTS0040236,178
RTS0040237,167
RTS0040238,186
RTS0040239,197
RTS0040240,184
RTS0040241,147
RTS0040242,192
RTS0040243,190
RTS0040244,193
RTS0040245,219
RTS0040246,163
RTS0040247,185
RTS0040248,189
RTS0040249,182
RTS0040250,171
RTS0040251,180
RTS0040252,194
RTS0040253,176
RTS0040254,168
RTS0040255,182
RTS0040256,153
RTS0040257,135
RTS0040258,175
RTS0040259,150
RTS0040260,211
RTS0040261,108
RTS0040262,165
RTS0040263,217
RTS0040264,209
RTS0040265,172
RTS0040266,196
RTS0040267,175
RTS0040268,214
RTS0040269,164
RTS0040270,274
RTS0040271,208
RTS0040272,222
RTS0040273,262
RTS0040274,227
RTS0040275,219
RTS0040276,173
RTS0040277,169
RTS0040278,372
RTS0040279,297
RTS0040280,204
RTS0040281,191
RTS0040282,174
RTS0040283,191
RTS0040284,159
RTS0040285,199
RTS0040286,198
RTS0040287,195
RTS0040288,176
RTS0040289,182
RTS0040290,211
RTS0040291,134
RTS0040292,165
RTS0040293,176
RTS0040294,214
RTS0040295,212
RTS0040296,141
RTS0040297,201
RTS0040298,224
RTS0040299,160
RTS0040300,180
RTS0040301,180
RTS0040302,161
RTS0040303,171
RTS0040304,161
RTS0040305,191
RTS0040306,191
RTS0040307,192
RTS0040308,208
RTS0040309,201
RTS0040310,166
RTS0040311,165
RTS0040312,197
RTS0040313,118
RTS0040314,176
RTS0040315,151
RTS0040316,231
RTS0040317,239
RTS0040318,189
RTS0040319,341
RTS0040320,223
RTS0040321,197
RTS0040322,219
RTS0040323,211
RTS0040324,213
RTS0040325,143
RTS0040326,179
RTS0040327,202
RTS0040328,202
RTS0040329,253
RTS0040330,195
RTS0040331,417
RTS0040332,399
RTS0040333,344
RTS0040334,389
RTS0040335,347
RTS0040336,301
RTS0040337,334
RTS0040338,115
RTS0040339,263
RTS0040340,245
RTS0040341,274
RTS0040342,150
RTS0040343,163
RTS0040344,245
RTS0040345,319
RTS0040346,251
RTS0040347,300
RTS0040348,207
RTS0040349,361
RTS0040350,228
RTS0040351,175
RTS0040352,253
RTS0040353,295
RTS0040354,199
RTS0040355,184
RTS0040356,308
RTS0040357,299
RTS0040358,216
RTS0040359,219
RTS0040360,294
RTS0040361,228
RTS0040363,202
RTS0040364,189
RTS0040365,216
RTS0040366,204
RTS0040367,280
RTS0040368,282
RTS0040369,253
RTS0040370,208
RTS0040371,207
RTS0040372,234
RTS0040373,236
RTS0040374,166
RTS0040375,149
RTS0040376,264
RTS0040377,220
RTS0040378,251
RTS0040379,278
RTS0040380,201
RTS0040381,194
RTS0040382,194
RTS0040383,155
RTS0040384,176
RTS0040385,151
RTS0040386,379
RTS0040387,320
RTS0040388,447
RTS0040389,372
RTS0040390,422
RTS0040391,209
RTS0040392,256
RTS0040393,262
RTS0040394,207
RTS0040395,227
RTS0040396,183
RTS0040397,223
RTS0040398,182
RTS0040399,176
RTS0040400,233
RTS0040401,300
RTS0040402,320
RTS0040403,243
RTS0040404,285
RTS0040405,171
RTS0040406,198
RTS0040407,203
RTS0040408,204
RTS0040409,194
RTS0040410,206
RTS0040411,177
RTS0040412,138
RTS0040413,196
RTS0040414,195
RTS0040415,205
RTS0040416,864
RTS0040417,473
RTS0040418,358
RTS0040419,1406
RTS0040420,1039
RTS0040421,210
RTS0040422,209
RTS0040423,194
RTS0040424,176
RTS0040425,192
RTS0040426,149
RTS0040428,283
RTS0040429,174
RTS0040430,224
RTS0040431,212
RTS0040432,155
RTS0040433,218
RTS0040434,195
RTS0040435,208
RTS0040436,322
RTS0040437,304
RTS0040438,622
RTS0040439,579
RTS0040440,541
RTS0040441,235
RTS0040442,191
RTS0040443,247
RTS0040444,192
RTS0040445,170
RTS0040446,431
RTS0040447,408
RTS0040448,331
RTS0040449,354
RTS0040450,363
RTS0040451,839
RTS0040452,624
RTS0040453,635
RTS0040454,746
RTS0040455,1072
RTS0040456,258
RTS0040457,202
RTS0040458,136
RTS0040459,176
RTS0040460,205
RTS0040461,169
RTS0040462,149
RTS0040463,188
RTS0040464,166
RTS0040465,179
RTS0040466,237
RTS0040467,186
RTS0040468,211
RTS0040469,185
RTS0040470,166
RTS0040471,278
RTS0040472,171
RTS0040473,151
RTS0040474,177
RTS0040475,196
RTS0040476,188
RTS0040477,214
RTS0040478,212
RTS0040479,171
RTS0040480,188
RTS0040481,299
RTS0040482,294
RTS0040483,237
RTS0040484,365
RTS0040485,300
RTS0040486,232
RTS0040487,158
RTS0040488,196
RTS0040489,239
RTS0040490,199
RTS0040491,171
RTS0040492,177
RTS0040493,181
RTS0040494,184
RTS0040495,188
RTS0040496,341
RTS0040497,246
RTS0040498,390
RTS0040499,247
RTS0040500,231
RTS0040501,206
RTS0040502,174
RTS0040503,200
RTS0040504,217
RTS0040505,139
RTS0040506,198
RTS0040507,182
RTS0040508,192
RTS0040509,182
RTS0040510,126
RTS0040511,214
RTS0040512,204
RTS0040513,214
RTS0040514,197
RTS0040515,252
RTS0040516,184
RTS0040517,175
RTS0040518,186
RTS0040519,177
RTS0040520,181
RTS0040521,185
RTS0040522,170
RTS0040523,191
RTS0040524,142
RTS0040525,225
RTS0040526,288
RTS0040527,161
RTS0040528,229
RTS0040529,241
RTS0040530,256
RTS0040531,208
RTS0040532,297
RTS0040533,183
RTS0040534,203
RTS0040535,189
RTS0040536,202
RTS0040537,246
RTS0040538,213
RTS0040539,189
RTS0040540,190
RTS0040541,140
RTS0040542,139
RTS0040543,195
RTS0040544,170
RTS0040545,153
RTS0040546,166
RTS0040547,132
RTS0040548,168
RTS0040549,182
RTS0040550,186
RTS0040551,138
RTS0040552,166
RTS0040553,217
RTS0040554,197
RTS0040555,166
RTS0040556,266
RTS0040557,185
RTS0040558,232
RTS0040559,232
RTS0040560,211
RTS0040561,183
RTS0040562,172
RTS0040563,208
RTS0040564,205
RTS0040565,232
RTS0040566,259
RTS0040567,238
RTS0040568,157
RTS0040569,286
RTS0040570,198
RTS0040571,207
RTS0040572,135
RTS0040573,186
RTS0040574,257
RTS0040575,169
RTS0040576,194
RTS0040577,200
RTS0040578,159
RTS0040579,145
RTS0040580,186
RTS0040581,154
RTS0040582,240
RTS0040583,222
RTS0040584,218
RTS0040585,249
RTS0040586,221
RTS0040587,128
RTS0040588,199
RTS0040589,178
RTS0040590,208
RTS0040591,266
RTS0040592,193
RTS0040593,122
RTS0040594,186
RTS0040595,239
RTS0040596,209
RTS0040597,277
RTS0040598,166
RTS0040599,202
RTS0040600,233
RTS0040601,181
RTS0040602,208
RTS0040603,184
RTS0040604,307
RTS0040605,183
RTS0040606,170
RTS0040607,256
RTS0040608,216
RTS0040609,168
RTS0040610,246
RTS0040611,251
RTS0040612,194
RTS0040613,191
RTS0040614,244
RTS0040615,199
RTS0040616,178
RTS0040617,208
RTS0040618,171
RTS0040619,242
RTS0040620,196
RTS0040621,231
RTS0040622,178
RTS0040623,217
RTS0040624,203
RTS0040625,204
RTS0040626,177
RTS0040627,177
RTS0040628,291
RTS0040629,200
RTS0040630,223
RTS0040631,233
RTS0040632,182
RTS0040633,198
RTS0040634,224
RTS0040635,207
RTS0040636,229
RTS0040637,286
RTS0040638,169
RTS0040639,213
RTS0040640,194
RTS0040641,234
RTS0040642,282
RTS0040643,264
RTS0040644,323
RTS0040645,359
RTS0040646,235
RTS0040647,188
RTS0040648,290
RTS0040649,239
RTS0040650,218
RTS0040651,207
RTS0040652,162
RTS0040653,201
RTS0040654,182
RTS0040655,187
RTS0040656,211
RTS0040657,259
RTS0040658,164
RTS0040659,238
RTS0040660,201
RTS0040661,215
RTS0040662,185
RTS0040663,163
RTS0040664,223
RTS0040665,248
RTS0040666,238
RTS0040667,218
RTS0040668,130
RTS0040669,137
RTS0040670,156
RTS0040671,148
RTS0040672,231
RTS0040673,243
RTS0040674,176
RTS0040675,195
RTS0040676,607
RTS0040677,412
RTS0040678,1394
RTS0040679,636
RTS0040680,1841
RTS0040681,318
RTS0040682,350
RTS0040683,485
RTS0040684,705
RTS0040685,369
RTS0040686,162
RTS0040687,235
RTS0040688,148
RTS0040689,163
RTS0040690,164
RTS0040691,183
RTS0040692,155
RTS0040693,254
RTS0040694,188
RTS0040695,197
RTS0040696,180
RTS0040697,189
RTS0040698,117
RTS0040699,185
RTS0040700,209
RTS0040701,352
RTS0040702,820
RTS0040703,813
RTS0040704,745
RTS0040705,996
RTS0040706,197
RTS0040707,169
RTS0040708,127
RTS0040709,169
RTS0040710,185
RTS0040711,208
RTS0040712,157
RTS0040713,211
RTS0040714,162
RTS0040715,196
RTS0040716,218
RTS0040717,170
RTS0040718,141
RTS0040719,198
RTS0040720,213
RTS0040721,141
RTS0040722,123
RTS0040723,211
RTS0040724,195
RTS0040725,140
RTS0040726,240
RTS0040727,342
RTS0040728,317
RTS0040729,309
RTS0040730,214
RTS0040731,306
RTS0040732,225
RTS0040733,204
RTS0040734,205
RTS0040735,212
RTS0040736,649
RTS0040737,398
RTS0040738,391
RTS0040739,468
RTS0040740,542
RTS0040741,168
RTS0040742,169
RTS0040743,210
RTS0040744,206
RTS0040745,267
RTS0040746,193
RTS0040747,208
RTS0040748,205
RTS0040749,222
RTS0040750,213
RTS0040751,181
RTS0040752,240
RTS0040753,189
RTS0040754,149
RTS0040755,131
RTS0040756,149
RTS0040757,169
RTS0040758,163
RTS0040759,200
RTS0040760,215
RTS0040761,249
RTS0040762,227
RTS0040763,199
RTS0040764,241
RTS0040765,298
RTS0040766,193
RTS0040767,223
RTS0040768,243
RTS0040769,307
RTS0040770,171
RTS0040771,231
RTS0040772,191
RTS0040773,216
RTS0040774,233
RTS0040775,275
RTS0040776,183
RTS0040777,298
RTS0040778,338
RTS0040779,328
RTS0040780,355
RTS0040781,230
RTS0040782,309
RTS0040783,195
RTS0040784,238
RTS0040785,271
RTS0040786,184
RTS0040787,168
RTS0040788,169
RTS0040789,186
RTS0040790,178
RTS0040791,226
RTS0040792,199
RTS0040793,180
RTS0040794,180
RTS0040795,173
RTS0040796,372
RTS0040797,211
RTS0040798,206
RTS0040799,176
RTS0040800,164
RTS0040801,310
RTS0040802,280
RTS0040803,267
RTS0040804,191
RTS0040805,181
RTS0040806,126
RTS0040807,184
RTS0040808,179
RTS0040809,197
RTS0040810,166
RTS0040811,386
RTS0040812,395
RTS0040813,230
RTS0040814,378
RTS0040815,438
RTS0040816,184
RTS0040817,176
RTS0040818,288
RTS0040819,228
RTS0040820,232
RTS0040821,233
RTS0040822,242
RTS0040823,166
RTS0040824,193
RTS0040825,207
RTS0040826,232
RTS0040827,217
RTS0040828,200
RTS0040830,256
RTS0040831,174
RTS0040832,210
RTS0040833,236
RTS0040834,179
RTS0040836,396
RTS0040837,275
RTS0040838,396
RTS0040839,339
RTS0040840,288
RTS0040841,211
RTS0040842,232
RTS0040843,338
RTS0040844,239
RTS0040845,280
RTS0040846,226
RTS0040847,210
RTS0040848,193
RTS0040849,220
RTS0040850,239
RTS0040851,234
RTS0040852,183
RTS0040853,258
RTS0040854,266
RTS0040855,241
RTS0040856,170
RTS0040857,162
RTS0040858,171
RTS0040859,120
RTS0040860,159
RTS0040861,226
RTS0040862,236
RTS0040863,203
RTS0040864,252
RTS0040865,229
RTS0040866,162
RTS0040867,172
RTS0040868,182
RTS0040869,211
RTS0040870,166
RTS0040871,192
RTS0040872,208
RTS0040873,168
RTS0040874,284
RTS0040875,219
RTS0040876,174
RTS0040877,185
RTS0040878,224
RTS0040879,240
RTS0040880,220
RTS0040881,138
RTS0040882,141
RTS0040883,167
RTS0040884,195
RTS0040885,154
RTS0040886,179
RTS0040887,170
RTS0040888,223
RTS0040889,241
RTS0040890,162
RTS0040891,169
RTS0040892,231
RTS0040893,138
RTS0040894,144
RTS0040895,156
RTS0040896,134
RTS0040897,196
RTS0040898,174
RTS0040899,130
RTS0040900,159
RTS0040901,177
RTS0040902,184
RTS0040903,124
RTS0040904,198
RTS0040905,171
RTS0040906,197
RTS0040907,210
RTS0040908,180
RTS0040909,223
RTS0040910,186
RTS0040911,211
RTS0040912,189
RTS0040913,189
RTS0040914,164
RTS0040915,216
RTS0040916,165
RTS0040917,177
RTS0040918,246
RTS0040919,153
RTS0040920,148
RTS0040921,172
RTS0040922,167
RTS0040923,216
RTS0040924,212
RTS0040925,223
RTS0040926,194
RTS0040927,132
RTS0040928,175
RTS0040929,150
RTS0040930,183
RTS0040931,186
RTS0040932,218
RTS0040933,145
RTS0040934,194
RTS0040935,195
RTS0040936,163
RTS0040937,195
RTS0040938,158
RTS0040939,176
RTS0040940,153
RTS0040941,264
RTS0040942,221
RTS0040943,157
RTS0040944,345
RTS0040945,187
RTS0040946,664
RTS0040947,845
RTS0040948,891
RTS0040949,393
RTS0040950,846
RTS0040951,231
RTS0040952,144
RTS0040953,161
RTS0040954,174
RTS0040955,184
RTS0040956,232
RTS0040957,165
RTS0040958,178
RTS0040959,203
RTS0040960,202
RTS0040961,158
RTS0040962,144
RTS0040963,199
RTS0040964,187
RTS0040965,150
RTS0040966,233
RTS0040967,278
RTS0040968,269
RTS0040969,195
RTS0040970,212
RTS0040971,234
RTS0040972,208
RTS0040973,194
RTS0040974,205
RTS0040975,194
RTS0040976,171
RTS0040977,194
RTS0040978,150
RTS0040979,221
RTS0040980,190
RTS0040981,188
RTS0040982,177
RTS0040983,276
RTS0040984,209
RTS0040985,195
RTS0040986,207
RTS0040987,263
RTS0040988,203
RTS0040989,200
RTS0040990,201
RTS0040991,309
RTS0040992,194
RTS0040993,204
RTS0040994,275
RTS0040995,210
RTS0040996,281
RTS0040997,346
RTS0040998,226
RTS0040999,313
RTS0041000,320
RTS0041001,176
RTS0041002,185
RTS0041003,162
RTS0041004,213
RTS0041005,171
RTS0041006,218
RTS0041007,193
RTS0041008,181
RTS0041009,199
RTS0041010,170
RTS0041011,169
RTS0041012,161
RTS0041013,184
RTS0041014,224
RTS0041015,235
RTS0041016,242
RTS0041017,215
RTS0041018,212
RTS0041019,224
RTS0041020,209
RTS0041021,191
RTS0041022,201
RTS0041023,288
RTS0041024,266
RTS0041025,261
RTS0041026,220
RTS0041027,206
RTS0041028,262
RTS0041029,203
RTS0041030,210
RTS0041031,219
RTS0041032,243
RTS0041033,167
RTS0041034,231
RTS0041035,222
RTS0041036,247
RTS0041037,156
RTS0041038,250
RTS0041039,178
RTS0041040,222
RTS0041041,190
RTS0041042,208
RTS0041043,213
RTS0041044,169
RTS0041045,197
RTS0041046,267
RTS0041047,299
RTS0041048,222
RTS0041049,390
RTS0041050,355
RTS0041051,271
RTS0041052,208
RTS0041053,221
RTS0041054,212
RTS0041055,223
RTS0041056,198
RTS0041057,173
RTS0041058,239
RTS0041059,160
RTS0041060,200
RTS0041061,186
RTS0041062,186
RTS0041063,221
RTS0041064,197
RTS0041066,196
RTS0041067,200
RTS0041068,219
RTS0041069,242
RTS0041070,333
RTS0041071,191
RTS0041072,226
RTS0041073,190
RTS0041074,195
RTS0041075,252
RTS0041076,190
RTS0041077,202
RTS0041078,239
RTS0041079,213
RTS0041080,196
RTS0041081,235
RTS0041082,148
RTS0041083,196
RTS0041084,186
RTS0041085,181
RTS0041086,263
RTS0041087,309
RTS0041088,254
RTS0041089,223
RTS0041090,168
RTS0041091,194
RTS0041092,248
RTS0041093,198
RTS0041094,223
RTS0041095,197
RTS0041096,180
RTS0041097,248
RTS0041098,181
RTS0041099,212
RTS0041100,168
RTS0041101,230
RTS0041102,206
RTS0041103,211
RTS0041104,277
RTS0041105,261
RTS0041106,286
RTS0041107,465
RTS0041108,402
RTS0041109,396
RTS0041110,268
RTS0041111,221
RTS0041112,186
RTS0041113,216
RTS0041114,223
RTS0041115,295
RTS0041116,322
RTS0041117,386
RTS0041118,359
RTS0041119,309
RTS0041120,279
RTS0041121,234
RTS0041122,261
RTS0041123,300
RTS0041124,133
RTS0041125,196
RTS0041126,222
RTS0041127,243
RTS0041128,257
RTS0041129,205
RTS0041130,175
RTS0041131,199
RTS0041132,179
RTS0041133,187
RTS0041134,229
RTS0041135,235
RTS0041136,254
RTS0041137,239
RTS0041138,205
RTS0041139,239
RTS0041140,176
RTS0041141,216
RTS0041142,223
RTS0041143,153
RTS0041144,183
RTS0041145,209
RTS0041146,160
RTS0041147,178
RTS0041148,162
RTS0041149,212
RTS0041150,204
RTS0041151,185
RTS0041152,190
RTS0041153,156
RTS0041154,211
RTS0041155,189
RTS0041156,281
RTS0041157,172
RTS0041158,223
RTS0041159,210
RTS0041160,162
RTS0041161,255
RTS0041162,179
RTS0041163,206
RTS0041164,185
RTS0041165,134
RTS0041166,145
RTS0041167,204
RTS0041168,189
RTS0041169,197
RTS0041170,193
RTS0041171,262
RTS0041172,349
RTS0041173,232
RTS0041174,343
RTS0041175,347
RTS0041176,192
RTS0041177,281
RTS0041178,235
RTS0041179,216
RTS0041180,248
RTS0041181,250
RTS0041182,223
RTS0041183,191
RTS0041184,197
RTS0041185,192
RTS0041186,211
RTS0041187,200
RTS0041188,167
RTS0041189,214
RTS0041190,253
RTS0041191,467
RTS0041192,389
RTS0041193,292
RTS0041194,237
RTS0041195,237
RTS0041196,193
RTS0041197,202
RTS0041198,221
RTS0041199,274
RTS0041200,177
RTS0041201,161
RTS0041202,229
RTS0041203,268
RTS0041204,196
RTS0041205,179
RTS0041206,176
RTS0041207,221
RTS0041208,217
RTS0041209,222
RTS0041210,135
RTS0041211,278
RTS0041212,224
RTS0041213,269
RTS0041214,252
RTS0041215,198
RTS0041216,272
RTS0041217,283
RTS0041218,191
RTS0041219,236
RTS0041220,171
RTS0041221,249
RTS0041222,150
RTS0041223,182
RTS0041224,195
RTS0041225,257
RTS0041226,175
RTS0041227,241
RTS0041228,174
RTS0041229,215
RTS0041230,188
RTS0041231,363
RTS0041232,410
RTS0041233,493
RTS0041234,660
RTS0041235,376
RTS0041236,195
RTS0041237,181
RTS0041238,185
RTS0041239,203
RTS0041240,249
RTS0041241,295
RTS0041242,259
RTS0041243,210
RTS0041244,242
RTS0041246,217
RTS0041247,280
RTS0041248,167
RTS0041249,207
RTS0041250,285
RTS0041251,206
RTS0041252,214
RTS0041253,218
RTS0041254,218
RTS0041255,191
RTS0041256,171
RTS0041257,206
RTS0041258,214
RTS0041259,189
RTS0041260,216
RTS0041261,311
RTS0041262,297
RTS0041263,304
RTS0041265,346
RTS0041266,288
RTS0041267,174
RTS0041268,196
RTS0041269,261
RTS0041270,234
RTS0041271,271
RTS0041272,211
RTS0041273,174
RTS0041274,204
RTS0041275,236
RTS0041276,255
RTS0041277,203
RTS0041278,275
RTS0041279,256
RTS0041280,250
RTS0041281,199
RTS0041282,168
RTS0041283,224
RTS0041284,210
RTS0041285,230
RTS0041286,200
RTS0041287,180
RTS0041288,170
RTS0041289,219
RTS0041290,227
RTS0041291,179
RTS0041292,228
RTS0041293,219
RTS0041294,156
RTS0041295,205
RTS0041296,229
RTS0041297,204
RTS0041298,228
RTS0041299,201
RTS0041300,210
RTS0041301,212
RTS0041302,209
RTS0041303,241
RTS0041304,237
RTS0041305,200
RTS0041306,286
RTS0041307,184
RTS0041308,227
RTS0041309,270
RTS0041310,259
RTS0041311,155
RTS0041312,196
RTS0041313,211
RTS0041314,233
RTS0041315,215
RTS0041316,197
RTS0041317,200
RTS0041318,234
RTS0041319,157
RTS0041320,191
RTS0041321,338
RTS0041322,134
RTS0041323,195
RTS0041324,205
RTS0041325,243
RTS0041326,228
RTS0041327,233
RTS0041328,435
RTS0041329,315
RTS0041330,366
RTS0041331,157
RTS0041332,177
RTS0041333,206
RTS0041334,181
RTS0041335,209
RTS0041346,232
RTS0041347,207
RTS0041348,228
RTS0041349,304
RTS0041350,349
RTS0041351,180
RTS0041352,230
RTS0041353,197
RTS0041354,215
RTS0041355,189
RTS0041356,191
RTS0041357,154
RTS0041358,177
RTS0041359,207
RTS0041360,214
RTS0041361,283
RTS0041362,213
RTS0041363,276
RTS0041364,260
RTS0041365,229
RTS0041366,179
RTS0041367,163
RTS0041368,194
RTS0041369,152
RTS0041370,151
RTS0041371,235
RTS0041372,207
RTS0041373,194
RTS0041374,201
RTS0041375,189
RTS0041376,434
RTS0041377,171
RTS0041378,168
RTS0041379,95
RTS0041380,203
RTS0041381,194
RTS0041382,212
RTS0041383,176
RTS0041384,223
RTS0041385,198
RTS0041386,270
RTS0041387,210
RTS0041388,263
RTS0041389,253
RTS0041390,234
RTS0041391,172
RTS0041392,207
RTS0041393,154
RTS0041394,178
RTS0041395,138
RTS0041396,204
RTS0041397,187
RTS0041398,221
RTS0041399,175
RTS0041400,175
RTS0041401,202
RTS0041402,276
RTS0041403,193
RTS0041404,140
RTS0041405,212
RTS0041406,248
RTS0041407,238
RTS0041408,186
RTS0041409,166
RTS0041410,188
RTS0041411,216
RTS0041412,239
RTS0041413,179
RTS0041414,259
RTS0041415,242
RTS0041416,144
RTS0041417,167
RTS0041418,177
RTS0041419,198
RTS0041420,188
RTS0041421,169
RTS0041422,196
RTS0041423,151
RTS0041424,172
RTS0041425,191
RTS0041426,220
RTS0041427,186
RTS0041428,214
RTS0041429,212
RTS0041430,250
RTS0041431,281
RTS0041432,169
RTS0041433,182
RTS0041434,218
RTS0041435,186
RTS0041436,216
RTS0041437,129
RTS0041438,173
RTS0041439,288
RTS0041440,248
RTS0041441,244
RTS0041442,192
RTS0041443,285
RTS0041444,271
RTS0041445,176
RTS0041446,188
RTS0041447,236
RTS0041448,184
RTS0041449,184
RTS0041450,211
RTS0041451,211
RTS0041452,226
RTS0041453,276
RTS0041454,176
RTS0041455,198
RTS0041456,202
RTS0041457,193
RTS0041458,155
RTS0041459,202
RTS0041460,181
RTS0041461,164
RTS0041462,222
RTS0041463,188
RTS0041464,147
RTS0041465,203
RTS0041466,288
RTS0041467,366
RTS0041468,453
RTS0041469,394
RTS0041470,491
RTS0041471,234
RTS0041472,179
RTS0041473,156
RTS0041474,202
RTS0041475,207
RTS0041476,181
RTS0041477,211
RTS0041478,159
RTS0041479,168
RTS0041480,168
RTS0041481,194
RTS0041482,161
RTS0041483,159
RTS0041484,194
RTS0041485,184
RTS0041486,229
RTS0041487,275
RTS0041488,246
RTS0041489,240
RTS0041490,202
RTS0041491,307
RTS0041492,158
RTS0041493,183
RTS0041494,196
RTS0041495,149
RTS0041496,363
RTS0041497,463
RTS0041498,437
RTS0041499,418
RTS0041500,338
RTS0041501,225
RTS0041502,196
RTS0041503,223
RTS0041504,237
RTS0041505,255
RTS0041506,232
RTS0041507,152
RTS0041508,167
RTS0041509,208
RTS0041510,219
RTS0041511,177
RTS0041512,197
RTS0041513,210
RTS0041514,195
RTS0041515,189
RTS0041516,161
RTS0041517,201
RTS0041518,162
RTS0041519,176
RTS0041520,215
RTS0041521,162
RTS0041522,236
RTS0041523,257
RTS0041524,229
RTS0041525,205
RTS0041526,236
RTS0041527,423
RTS0041528,396
RTS0041529,154
RTS0041530,477
RTS0041531,197
RTS0041532,197
RTS0041533,116
RTS0041534,196
RTS0041535,161
RTS0041536,289
RTS0041537,225
RTS0041538,226
RTS0041540,170
RTS0041541,163
RTS0041542,173
RTS0041543,132
RTS0041544,186
RTS0041545,184
RTS0041546,141
RTS0041547,185
RTS0041548,188
RTS0041549,195
RTS0041550,185
RTS0041551,227
RTS0041552,217
RTS0041553,193
RTS0041554,170
RTS0041555,189
RTS0041556,174
RTS0041557,150
RTS0041558,174
RTS0041559,165
RTS0041560,128
RTS0041561,124
RTS0041562,255
RTS0041563,180
RTS0041564,212
RTS0041565,212
RTS0041566,304
RTS0041567,409
RTS0041568,395
RTS0041569,246
RTS0041570,308
RTS0041571,143
RTS0041572,136
RTS0041573,141
RTS0041574,186
RTS0041575,194
RTS0041576,181
RTS0041577,132
RTS0041578,205
RTS0041579,134
RTS0041580,206
RTS0041581,175
RTS0041582,224
RTS0041583,228
RTS0041584,168
RTS0041585,182
RTS0041586,242
RTS0041587,221
RTS0041588,160
RTS0041589,223
RTS0041590,208
RTS0041591,131
RTS0041592,148
RTS0041593,158
RTS0041594,176
RTS0041595,163
RTS0041596,171
RTS0041597,170
RTS0041598,242
RTS0041599,117
RTS0041600,151
RTS0041601,186
RTS0041602,170
RTS0041603,212
RTS0041604,189
RTS0041605,166
RTS0041606,156
RTS0041607,176
RTS0041608,154
RTS0041609,227
RTS0041610,183
RTS0041611,220
RTS0041612,244
RTS0041613,227
RTS0041614,196
RTS0041615,231
RTS0041616,248
RTS0041617,196
RTS0041618,222
RTS0041619,182
RTS0041620,299
RTS0041621,267
RTS0041622,156
RTS0041623,202
RTS0041624,218
RTS0041625,300
RTS0041626,956
RTS0041627,998
RTS0041628,758
RTS0041629,1107
RTS0041630,615
RTS0041631,228
RTS0041632,215
RTS0041633,230
RTS0041634,266
RTS0041635,268
RTS0041636,267
RTS0041637,310
RTS0041638,281
RTS0041639,194
RTS0041640,219
RTS0041641,219
RTS0041642,203
RTS0041643,193
RTS0041644,187
RTS0041645,214
RTS0041646,195
RTS0041647,253
RTS0041648,203
RTS0041649,163
RTS0041650,234
RTS0041651,184
RTS0041652,209
RTS0041653,246
RTS0041654,201
RTS0041655,206
RTS0041656,201
RTS0041657,235
RTS0041658,270
RTS0041659,233
RTS0041660,200
RTS0041661,248
RTS0041662,202
RTS0041663,172
RTS0041664,214
RTS0041665,200
RTS0041666,247
RTS0041667,183
RTS0041668,204
RTS0041669,259
RTS0041670,265
RTS0041671,207
RTS0041672,208
RTS0041673,201
RTS0041674,191
RTS0041675,179
RTS0041676,201
RTS0041677,202
RTS0041678,196
RTS0041679,221
RTS0041680,263
RTS0041681,181
RTS0041682,261
RTS0041683,196
RTS0041684,221
RTS0041685,281
RTS0041686,218
RTS0041687,108
RTS0041688,215
RTS0041689,132
RTS0041690,169
RTS0041691,327
RTS0041692,180
RTS0041693,246
RTS0041694,222
RTS0041695,214
RTS0041696,202
RTS0041697,197
RTS0041698,195
RTS0041699,191
RTS0041700,138
RTS0041701,167
RTS0041702,114
RTS0041703,183
RTS0041704,201
RTS0041705,188
RTS0041706,191
RTS0041707,168
RTS0041708,238
RTS0041709,210
RTS0041710,159
RTS0041711,154
RTS0041712,183
RTS0041713,190
RTS0041714,190
RTS0041715,134
RTS0041716,2611
RTS0041717,2210
RTS0041718,2687
RTS0041719,2850
RTS0041720,2963
RTS0041721,268
RTS0041722,160
RTS0041723,195
RTS0041724,243
RTS0041725,230
RTS0041726,144
RTS0041727,163
RTS0041728,231
RTS0041729,172
RTS0041730,190
RTS0041731,136
RTS0041732,160
RTS0041733,180
RTS0041734,135
RTS0041735,214
RTS0041736,200
RTS0041737,151
RTS0041738,224
RTS0041739,224
RTS0041740,149
RTS0041741,245
RTS0041742,292
RTS0041743,314
RTS0041744,212
RTS0041745,186
RTS0041746,522
RTS0041747,404
RTS0041748,394
RTS0041749,310
RTS0041750,355
RTS0041751,196
RTS0041752,114
RTS0041753,225
RTS0041754,188
RTS0041755,171
RTS0041756,563
RTS0041757,381
RTS0041758,320
RTS0041759,551
RTS0041760,258
RTS0041761,163
RTS0041762,144
RTS0041763,276
RTS0041764,164
RTS0041765,162
RTS0041766,183
RTS0041767,150
RTS0041768,161
RTS0041769,198
RTS0041770,269
RTS0041771,160
RTS0041772,220
RTS0041773,160
RTS0041774,209
RTS0041775,204
RTS0041776,315
RTS0041777,227
RTS0041778,231
RTS0041779,255
RTS0041780,237
RTS0041781,176
RTS0041782,190
RTS0041783,153
RTS0041784,220
RTS0041785,243
RTS0041786,243
RTS0041787,346
RTS0041788,297
RTS0041789,253
RTS0041790,249
RTS0041791,251
RTS0041793,206
RTS0041794,192
RTS0041795,198
RTS0041796,150
RTS0041797,192
RTS0041798,210
RTS0041799,196
RTS0041800,129
RTS0041801,174
RTS0041802,190
RTS0041803,172
RTS0041804,211
RTS0041805,174
RTS0041806,189
RTS0041807,164
RTS0041808,194
RTS0041809,204
RTS0041810,271
RTS0041811,261
RTS0041812,247
RTS0041813,243
RTS0041814,173
RTS0041815,267
RTS0041816,194
RTS0041817,187
RTS0041818,179
RTS0041819,212
RTS0041820,284
RTS0041821,356
RTS0041822,239
RTS0041823,135
RTS0041824,307
RTS0041825,181
RTS0041826,262
RTS0041827,260
RTS0041828,236
RTS0041829,177
RTS0041830,186
RTS0041831,160
RTS0041832,224
RTS0041833,225
RTS0041834,193
RTS0041835,244
RTS0041836,297
RTS0041837,243
RTS0041838,165
RTS0041839,247
RTS0041840,157
RTS0041841,172
RTS0041842,191
RTS0041843,179
RTS0041844,185
RTS0041845,200
RTS0041846,201
RTS0041847,217
RTS0041848,240
RTS0041849,189
RTS0041850,274
RTS0041851,194
RTS0041852,226
RTS0041853,184
RTS0041854,157
RTS0041855,193
RTS0041856,214
RTS0041857,287
RTS0041858,229
RTS0041859,193
RTS0041860,210
RTS0041861,467
RTS0041862,501
RTS0041863,339
RTS0041864,331
RTS0041865,397
RTS0041866,192
RTS0041867,203
RTS0041868,192
RTS0041869,161
RTS0041870,219
RTS0041871,182
RTS0041872,207
RTS0041873,239
RTS0041874,309
RTS0041875,162
RTS0041876,306
RTS0041877,367
RTS0041878,275
RTS0041879,358
RTS0041880,481
RTS0041881,285
RTS0041882,268
RTS0041883,342
RTS0041884,206
RTS0041885,293
RTS0041886,187
RTS0041887,257
RTS0041888,284
RTS0041889,212
RTS0041890,238
RTS0041891,201
RTS0041892,198
RTS0041893,226
RTS0041894,173
RTS0041895,250
RTS0041896,187
RTS0041897,237
RTS0041898,244
RTS0041899,190
RTS0041900,209
RTS0041901,266
RTS0041902,209
RTS0041903,253
RTS0041904,251
RTS0041905,239
RTS0041906,473
RTS0041907,211
RTS0041908,290
RTS0041909,208
RTS0041910,260
RTS0041911,234
RTS0041912,217
RTS0041913,233
RTS0041914,182
RTS0041915,252
RTS0041916,244
RTS0041917,342
RTS0041918,321
RTS0041919,512
RTS0041920,421
RTS0041922,308
RTS0041923,179
RTS0041924,181
RTS0041925,224
RTS0041926,180
RTS0041927,167
RTS0041928,211
RTS0041929,195
RTS0041930,286
RTS0041931,193
RTS0041932,215
RTS0041933,196
RTS0041934,166
RTS0041935,136
RTS0041936,202
RTS0041937,267
RTS0041938,248
RTS0041939,231
RTS0041940,190
RTS0041941,158
RTS0041942,203
RTS0041943,186
RTS0041944,166
RTS0041945,208
RTS0041946,292
RTS0041947,256
RTS0041948,182
RTS0041949,224
RTS0041950,216
RTS0041951,179
RTS0041952,205
RTS0041953,159
RTS0041954,290
RTS0041955,181
RTS0041956,172
RTS0041957,149
RTS0041958,171
RTS0041959,199
RTS0041960,177
RTS0041961,143
RTS0041962,212
RTS0041963,195
RTS0041964,236
RTS0041965,199
RTS0041966,194
RTS0041967,261
RTS0041968,171
RTS0041969,202
RTS0041971,328
RTS0041972,579
RTS0041973,412
RTS0041974,392
RTS0041975,507
RTS0041976,338
RTS0041977,813
RTS0041978,640
RTS0041979,499
RTS0041980,515
RTS0041981,342
RTS0041982,283
RTS0041983,438
RTS0041984,234
RTS0041985,356
RTS0041986,262
RTS0041987,428
RTS0041988,255
RTS0041989,161
RTS0041990,351
RTS0041991,230
RTS0041992,274
RTS0041993,214
RTS0041994,228
RTS0041995,194
RTS0041996,148
RTS0041997,226
RTS0041998,202
RTS0041999,258
RTS0042000,212
RTS0042001,224
RTS0042002,193
RTS0042003,197
RTS0042004,180
RTS0042005,216
RTS0042006,243
RTS0042007,291
RTS0042008,234
RTS0042009,273
RTS0042010,238
RTS0042011,291
RTS0042012,262
RTS0042013,210
RTS0042014,216
RTS0042015,260
RTS0042016,163
RTS0042017,198
RTS0042018,148
RTS0042019,201
RTS0042020,152
RTS0042021,258
RTS0042022,216
RTS0042023,309
RTS0042024,240
RTS0042025,272
RTS0042026,203
RTS0042027,205
RTS0042028,196
RTS0042029,190
RTS0042030,167
RTS0042031,335
RTS0042032,292
RTS0042033,242
RTS0042034,238
RTS0042035,312
RTS0042036,251
RTS0042037,295
RTS0042038,240
RTS0042039,222
RTS0042040,194
RTS0042041,358
RTS0042042,283
RTS0042043,113
RTS0042044,371
RTS0042045,215
RTS0042046,276
RTS0042047,256
RTS0042048,195
RTS0042049,178
RTS0042050,232
RTS0042051,230
RTS0042052,258
RTS0042053,278
RTS0042054,183
RTS0042055,207
RTS0042056,252
RTS0042057,199
RTS0042058,164
RTS0042059,181
RTS0042060,230
RTS0042061,175
RTS0042062,210
RTS0042063,206
RTS0042064,164
RTS0042065,202
RTS0042066,216
RTS0042067,285
RTS0042068,237
RTS0042069,181
RTS0042071,219
RTS0042072,144
RTS0042073,162
RTS0042074,216
RTS0042075,208
RTS0042076,167
RTS0042077,143
RTS0042078,137
RTS0042079,184
RTS0042080,190
RTS0042081,322
RTS0042082,279
RTS0042083,188
RTS0042084,372
RTS0042085,200
RTS0042086,153
RTS0042087,159
RTS0042088,164
RTS0042089,142
RTS0042090,190
RTS0042091,276
RTS0042092,265
RTS0042093,160
RTS0042094,220
RTS0042095,189
RTS0042096,263
RTS0042097,171
RTS0042098,216
RTS0042099,184
RTS0042100,181
RTS0042101,254
RTS0042102,232
RTS0042103,196
RTS0042104,193
RTS0042105,185
RTS0042106,237
RTS0042107,188
RTS0042108,191
RTS0042109,216
RTS0042110,226
RTS0042111,258
RTS0042112,229
RTS0042113,278
RTS0042114,210
RTS0042115,221
RTS0042116,174
RTS0042117,192
RTS0042118,150
RTS0042119,166
RTS0042120,197
RTS0042121,182
RTS0042122,200
RTS0042123,196
RTS0042124,127
RTS0042125,196
RTS0042126,182
RTS0042127,243
RTS0042128,233
RTS0042129,193
RTS0042130,211
RTS0042131,245
RTS0042132,216
RTS0042133,250
RTS0042134,210
RTS0042135,264
RTS0042136,199
RTS0042137,289
RTS0042138,178
RTS0042139,229
RTS0042140,195
RTS0042141,221
RTS0042142,210
RTS0042143,280
RTS0042144,235
RTS0042145,176
RTS0042146,281
RTS0042147,242
RTS0042148,239
RTS0042149,249
RTS0042150,251
RTS0042151,205
RTS0042152,179
RTS0042153,223
RTS0042154,244
RTS0042155,207
RTS0042156,163
RTS0042157,182
RTS0042158,193
RTS0042159,160
RTS0042160,163
RTS0042161,189
RTS0042162,166
RTS0042163,215
RTS0042164,229
RTS0042165,196
RTS0042166,263
RTS0042167,225
RTS0042168,260
RTS0042169,232
RTS0042170,255
RTS0042171,200
RTS0042172,212
RTS0042173,262
RTS0042174,175
RTS0042175,179
RTS0042176,216
RTS0042177,209
RTS0042178,275
RTS0042179,228
RTS0042180,214
RTS0042181,231
RTS0042182,222
RTS0042183,193
RTS0042184,234
RTS0042185,204
RTS0042186,209
RTS0042187,197
RTS0042188,165
RTS0042189,214
RTS0042190,184
RTS0042191,396
RTS0042192,258
RTS0042193,237
RTS0042194,311
RTS0042195,183
RTS0042196,183
RTS0042197,235
RTS0042198,134
RTS0042199,223
RTS0042200,160
RTS0042201,181
RTS0042202,144
RTS0042203,165
RTS0042204,132
RTS0042205,175
RTS0042206,182
RTS0042207,198
RTS0042208,165
RTS0042209,202
RTS0042210,184
RTS0042211,138
RTS0042212,175
RTS0042213,182
RTS0042214,177
RTS0042215,193
RTS0042216,251
RTS0042217,230
RTS0042218,213
RTS0042219,195
RTS0042220,258
RTS0042221,173
RTS0042222,204
RTS0042223,166
RTS0042224,187
RTS0042225,206
RTS0042226,233
RTS0042227,184
RTS0042228,200
RTS0042229,199
RTS0042230,252
RTS0042231,208
RTS0042232,199
RTS0042233,249
RTS0042234,209
RTS0042235,193
RTS0042236,224
RTS0042237,201
RTS0042238,182
RTS0042239,198
RTS0042240,217
RTS0042241,174
RTS0042242,140
RTS0042243,186
RTS0042244,192
RTS0042245,185
RTS0042246,262
RTS0042247,179
RTS0042248,323
RTS0042249,247
RTS0042250,183
RTS0042251,148
RTS0042252,181
RTS0042253,166
RTS0042254,201
RTS0042255,206
RTS0042256,345
RTS0042257,184
RTS0042258,117
RTS0042259,173
RTS0042260,166
RTS0042261,249
RTS0042262,239
RTS0042263,259
RTS0042264,257
RTS0042265,215
RTS0042266,207
RTS0042267,175
RTS0042268,153
RTS0042269,107
RTS0042270,169
RTS0042271,209
RTS0042272,162
RTS0042273,217
RTS0042274,152
RTS0042275,176
RTS0042276,214
RTS0042277,172
RTS0042278,157
RTS0042279,254
RTS0042280,200
RTS0042281,104
RTS0042282,159
RTS0042283,162
RTS0042284,180
RTS0042285,166
RTS0042286,228
RTS0042287,199
RTS0042288,232
RTS0042289,206
RTS0042290,207
RTS0042291,371
RTS0042292,465
RTS0042293,279
RTS0042294,295
RTS0042295,282
RTS0042296,167
RTS0042297,209
RTS0042298,181
RTS0042299,211
RTS0042300,190
RTS0042301,177
RTS0042302,171
RTS0042303,197
RTS0042304,219
RTS0042305,198
RTS0042306,181
RTS0042307,196
RTS0042308,205
RTS0042309,215
RTS0042310,189
RTS0042311,131
RTS0042312,151
RTS0042313,166
RTS0042314,181
RTS0042315,218
RTS0042316,218
RTS0042317,199
RTS0042318,166
RTS0042319,167
RTS0042320,161
RTS0042321,218
RTS0042322,208
RTS0042323,196
RTS0042324,229
RTS0042325,186
RTS0042326,173
RTS0042327,166
RTS0042328,158
RTS0042329,202
RTS0042330,188
RTS0042331,140
RTS0042332,220
RTS0042333,229
RTS0042334,208
RTS0042335,174
RTS0042336,199
RTS0042337,210
RTS0042338,149
RTS0042339,169
RTS0042340,141
RTS0042341,215
RTS0042342,177
RTS0042343,256
RTS0042344,188
RTS0042345,193
RTS0042346,226
RTS0042347,188
RTS0042348,191
RTS0042349,187
RTS0042350,187
RTS0042351,223
RTS0042352,285
RTS0042353,279
RTS0042354,233
RTS0042355,177
RTS0042356,236
RTS0042357,252
RTS0042358,221
RTS0042359,198
RTS0042360,216
RTS0042361,198
RTS0042362,272
RTS0042363,295
RTS0042364,254
RTS0042365,205
RTS0042366,156
RTS0042367,158
RTS0042368,191
RTS0042369,161
RTS0042370,222
RTS0042371,211
RTS0042372,174
RTS0042373,241
RTS0042374,140
RTS0042375,166
RTS0042376,169
RTS0042377,140
RTS0042378,176
RTS0042379,231
RTS0042380,107
RTS0042381,253
RTS0042382,325
RTS0042383,255
RTS0042384,304
RTS0042385,268
RTS0042386,184
RTS0042387,198
RTS0042388,285
RTS0042389,268
RTS0042390,182
RTS0042391,203
RTS0042392,190
RTS0042393,185
RTS0042394,174
RTS0042395,200
RTS0042396,151
RTS0042397,199
RTS0042398,177
RTS0042399,234
RTS0042400,190
RTS0042401,172
RTS0042402,171
RTS0042403,147
RTS0042404,119
RTS0042405,123
RTS0042406,181
RTS0042407,155
RTS0042408,196
RTS0042409,172
RTS0042410,178
RTS0042411,181
RTS0042412,166
RTS0042413,178
RTS0042414,202
RTS0042415,228
RTS0042416,387
RTS0042417,580
RTS0042418,690
RTS0042419,579
RTS0042420,453
RTS0042421,210
RTS0042422,185
RTS0042423,166
RTS0042424,223
RTS0042425,181
RTS0042426,293
RTS0042427,249
RTS0042428,582
RTS0042429,378
RTS0042430,413
RTS0042431,221
RTS0042432,288
RTS0042433,196
RTS0042434,262
RTS0042435,210
RTS0042436,214
RTS0042437,166
RTS0042438,213
RTS0042439,283
RTS0042440,184
RTS0042441,212
RTS0042442,208
RTS0042443,192
RTS0042444,212
RTS0042445,222
RTS0042446,199
RTS0042447,214
RTS0042448,197
RTS0042449,187
RTS0042450,202
RTS0042451,218
RTS0042452,168
RTS0042453,218
RTS0042454,201
RTS0042455,178
RTS0042456,158
RTS0042457,223
RTS0042458,208
RTS0042460,235
RTS0042461,218
RTS0042462,247
RTS0042463,184
RTS0042464,254
RTS0042465,228
RTS0042466,184
RTS0042467,169
RTS0042468,184
RTS0042469,170
RTS0042470,153
RTS0042471,236
RTS0042472,194
RTS0042473,203
RTS0042474,197
RTS0042475,202
RTS0042476,218
RTS0042477,169
RTS0042478,189
RTS0042479,174
RTS0042480,176
RTS0042481,169
RTS0042482,195
RTS0042483,450
RTS0042484,367
RTS0042485,196
RTS0042486,128
RTS0042487,170
RTS0042488,150
RTS0042489,155
RTS0042490,149
RTS0042491,157
RTS0042492,163
RTS0042493,211
RTS0042494,146
RTS0042495,156
RTS0042496,168
RTS0042497,179
RTS0042498,187
RTS0042499,219
RTS0042500,204
RTS0042501,227
RTS0042502,228
RTS0042503,227
RTS0042504,249
RTS0042505,307
RTS0042506,181
RTS0042507,220
RTS0042508,144
RTS0042509,187
RTS0042510,158
RTS0042515,206
RTS0042522,172
RTS0042526,208
RTS0042527,217
RTS0042528,218
RTS0042529,238
RTS0042530,158
RTS0042531,158
RTS0042532,155
RTS0042533,157
RTS0042534,160
RTS0042535,171
RTS0042536,157
RTS0042537,180
RTS0042538,182
RTS0042539,182
RTS0042540,195
RTS0042541,180
RTS0042542,169
RTS0042543,161
RTS0042544,182
RTS0042545,140
RTS0042546,167
RTS0042547,151
RTS0042548,192
RTS0042549,145
RTS0042550,183
RTS0042551,241
RTS0042552,154
RTS0042553,161
RTS0042554,201
RTS0042555,179
RTS0042556,202
RTS0042557,185
RTS0042558,187
RTS0042559,203
RTS0042560,166
RTS0042561,145
RTS0042562,150
RTS0042563,257
RTS0042564,166
RTS0042565,208
RTS0042566,274
RTS0042567,236
RTS0042568,271
RTS0042569,339
RTS0042570,201
RTS0042571,366
RTS0042572,222
RTS0042573,333
RTS0042574,353
RTS0042575,249
RTS0042576,188
RTS0042577,260
RTS0042578,164
RTS0042579,246
RTS0042580,169
RTS0042581,318
RTS0042582,245
RTS0042583,776
RTS0042584,208
RTS0042585,184
RTS0042586,1048
RTS0042587,1492
RTS0042588,1843
RTS0042589,1083
RTS0042590,1404
RTS0042591,175
RTS0042592,207
RTS0042593,168
RTS0042594,181
RTS0042595,145
RTS0042596,201
RTS0042597,189
RTS0042598,223
RTS0042599,189
RTS0042600,169
RTS0042601,137
RTS0042602,176
RTS0042603,225
RTS0042604,324
RTS0042605,203
RTS0042606,220
RTS0042607,228
RTS0042608,200
RTS0042609,183
RTS0042610,174
RTS0042611,401
RTS0042612,444
RTS0042613,311
RTS0042614,425
RTS0042615,503
RTS0042616,249
RTS0042617,271
RTS0042618,313
RTS0042619,212
RTS0042620,344
RTS0042621,121
RTS0042622,147
RTS0042623,189
RTS0042624,159
RTS0042625,148
RTS0042626,303
RTS0042627,338
RTS0042628,171
RTS0042629,214
RTS0042630,205
RTS0042631,113
RTS0042633,144
RTS0042634,165
RTS0042635,146
RTS0042636,292
RTS0042637,373
RTS0042638,304
RTS0042639,322
RTS0042640,303
RTS0042641,160
RTS0042642,168
RTS0042643,87
RTS0042644,145
RTS0042645,145
RTS0042646,216
RTS0042647,171
RTS0042648,248
RTS0042649,195
RTS0042650,207
RTS0042651,172
RTS0042652,168
RTS0042653,140
RTS0042654,176
RTS0042655,180
RTS0042656,187
RTS0042657,129
RTS0042658,180
RTS0042659,144
RTS0042660,171
RTS0042661,337
RTS0042662,245
RTS0042663,405
RTS0042664,199
RTS0042665,257
RTS0042666,188
RTS0042667,178
RTS0042668,150
RTS0042669,169
RTS0042670,177
RTS0042671,341
RTS0042672,188
RTS0042673,329
RTS0042674,247
RTS0042675,259
RTS0042676,129
RTS0042677,1
RTS0042678,161
RTS0042679,200
RTS0042680,173
RTS0042681,322
RTS0042682,343
RTS0042683,386
RTS0042684,263
RTS0042685,357
RTS0042686,269
RTS0042687,189
RTS0042688,173
RTS0042689,146
RTS0042690,179
RTS0042691,206
RTS0042692,190
RTS0042693,179
RTS0042694,25
RTS0042695,189
RTS0042696,212
RTS0042697,175
RTS0042698,153
RTS0042699,173
RTS0042700,198
RTS0042701,173
RTS0042702,153
RTS0042703,177
RTS0042704,207
RTS0042705,161
RTS0042706,194
RTS0042707,152
RTS0042708,228
RTS0042709,199
RTS0042710,199
RTS0042711,402
RTS0042712,293
RTS0042713,275
RTS0042714,300
RTS0042715,283
RTS0042716,208
RTS0042717,168
RTS0042718,206
RTS0042719,152
RTS0042720,161
RTS0042721,245
RTS0042722,219
RTS0042723,228
RTS0042724,263
RTS0042725,225
RTS0042726,153
RTS0042727,143
RTS0042728,172
RTS0042729,133
RTS0042730,169
RTS0042731,140
RTS0042732,192
RTS0042733,190
RTS0042734,186
RTS0042735,165
RTS0042736,207
RTS0042737,319
RTS0042738,265
RTS0042739,221
RTS0042740,257
RTS0042741,191
RTS0042742,182
RTS0042743,125
RTS0042744,154
RTS0042745,148
RTS0042746,199
RTS0042747,198
RTS0042748,188
RTS0042749,169
RTS0042750,164
RTS0042751,166
RTS0042752,166
RTS0042753,265
RTS0042754,151
RTS0042755,161
RTS0042756,168
RTS0042757,276
RTS0042758,130
RTS0042759,138
RTS0042760,204
RTS0042761,165
RTS0042762,131
RTS0042763,159
RTS0042764,174
RTS0042765,160
RTS0042766,359
RTS0042767,276
RTS0042768,308
RTS0042769,359
RTS0042770,295
RTS0042771,183
RTS0042772,230
RTS0042773,197
RTS0042774,279
RTS0042775,193
RTS0042776,162
RTS0042777,316
RTS0042778,247
RTS0042779,225
RTS0042780,198
RTS0042781,318
RTS0042782,334
RTS0042783,279
RTS0042784,488
RTS0042785,352
RTS0042786,294
RTS0042787,212
RTS0042788,205
RTS0042789,251
RTS0042790,249
RTS0042791,340
RTS0042792,209
RTS0042793,326
RTS0042794,269
RTS0042795,293
RTS0042796,240
RTS0042797,260
RTS0042798,160
RTS0042799,249
RTS0042800,234
RTS0042801,264
RTS0042802,250
RTS0042803,173
RTS0042804,193
RTS0042805,207
RTS0042806,179
RTS0042807,255
RTS0042808,219
RTS0042809,248
RTS0042810,237
RTS0042811,232
RTS0042812,356
RTS0042813,245
RTS0042814,301
RTS0042815,272
RTS0042816,210
RTS0042817,239
RTS0042818,244
RTS0042819,237
RTS0042820,186
RTS0042821,309
RTS0042822,174
RTS0042823,193
RTS0042824,283
RTS0042825,255
RTS0042826,185
RTS0042827,172
RTS0042828,195
RTS0042829,218
RTS0042830,207
RTS0042831,283
RTS0042832,234
RTS0042833,224
RTS0042834,260
RTS0042835,216
RTS0042836,259
RTS0042837,221
RTS0042838,221
RTS0042839,229
RTS0042840,274
RTS0042841,296
RTS0042842,232
RTS0042843,250
RTS0042844,243
RTS0042845,316
RTS0042846,198
RTS0042847,299
RTS0042848,312
RTS0042849,212
RTS0042850,176
RTS0042851,267
RTS0042852,189
RTS0042853,254
RTS0042854,226
RTS0042855,182
RTS0042856,162
RTS0042857,180
RTS0042858,239
RTS0042859,244
RTS0042860,259
RTS0042861,224
RTS0042862,169
RTS0042863,203
RTS0042864,209
RTS0042865,196
RTS0042866,214
RTS0042867,240
RTS0042868,215
RTS0042869,292
RTS0042870,205
RTS0042871,353
RTS0042872,173
RTS0042873,234
RTS0042874,214
RTS0042875,326
RTS0042876,310
RTS0042877,263
RTS0042878,258
RTS0042879,235
RTS0042880,323
RTS0042881,228
RTS0042882,252
RTS0042883,298
RTS0042884,341
RTS0042885,324
RTS0042886,249
RTS0042887,202
RTS0042888,231
RTS0042889,180
RTS0042890,244
RTS0042891,184
RTS0042892,302
RTS0042893,346
RTS0042894,207
RTS0042895,218
RTS0042896,374
RTS0042897,275
RTS0042898,182
RTS0042899,327
RTS0042900,402
RTS0042901,217
RTS0042902,207
RTS0042903,140
RTS0042904,193
RTS0042905,230
RTS0042906,234
RTS0042907,133
RTS0042908,156
RTS0042909,259
RTS0042910,200
RTS0042911,250
RTS0042912,252
RTS0042913,270
RTS0042914,239
RTS0042915,200
RTS0042916,204
RTS0042917,251
RTS0042918,208
RTS0042919,252
RTS0042920,193
RTS0042921,304
RTS0042922,248
RTS0042923,316
RTS0042924,202
RTS0042925,314
RTS0042926,230
RTS0042927,185
RTS0042928,226
RTS0042929,239
RTS0042930,158
RTS0042931,182
RTS0042932,161
RTS0042933,156
RTS0042934,204
RTS0042935,208
RTS0042936,176
RTS0042937,182
RTS0042938,355
RTS0042939,233
RTS0042940,228
RTS0042941,269
RTS0042942,349
RTS0042943,334
RTS0042944,384
RTS0042945,327
RTS0042946,237
RTS0042947,357
RTS0042948,239
RTS0042949,202
RTS0042950,228
RTS0042951,278
RTS0042952,292
RTS0042953,271
RTS0042954,191
RTS0042955,306
RTS0042956,284
RTS0042957,287
RTS0042958,295
RTS0042959,335
RTS0042960,269
RTS0042961,237
RTS0042962,222
RTS0042963,207
RTS0042964,242
RTS0042965,351
RTS0042966,197
RTS0042967,275
RTS0042968,221
RTS0042969,216
RTS0042970,254
RTS0042971,304
RTS0042972,205
RTS0042973,194
RTS0042974,202
RTS0042975,203
RTS0042976,336
RTS0042977,370
RTS0042978,259
RTS0042979,230
RTS0042980,280
RTS0042981,290
RTS0042982,233
RTS0042983,263
RTS0042984,260
RTS0042985,256
RTS0042986,218
RTS0042987,217
RTS0042988,250
RTS0042989,237
RTS0042990,168
RTS0042991,229
RTS0042992,229
RTS0042993,157
RTS0042994,225
RTS0042995,236
RTS0042996,223
RTS0042997,232
RTS0042998,193
RTS0042999,225
RTS0043000,233
RTS0043001,241
RTS0043002,244
RTS0043003,210
RTS0043004,250
RTS0043005,216
RTS0043006,182
RTS0043007,246
RTS0043008,214
RTS0043009,189
RTS0043010,224
RTS0043011,209
RTS0043012,215
RTS0043013,214
RTS0043014,258
RTS0043015,219
RTS0043016,215
RTS0043017,260
RTS0043018,201
RTS0043019,219
RTS0043020,170
RTS0043021,231
RTS0043022,220
RTS0043023,439
RTS0043024,389
RTS0043025,429
RTS0043026,179
RTS0043027,237
RTS0043028,295
RTS0043029,270
RTS0043030,271
RTS0043031,169
RTS0043032,181
RTS0043033,213
RTS0043034,200
RTS0043035,169
RTS0043036,278
RTS0043037,231
RTS0043038,297
RTS0043039,215
RTS0043040,277
RTS0043041,173
RTS0043042,194
RTS0043043,165
RTS0043044,176
RTS0043045,202
RTS0043046,157
RTS0043047,180
RTS0043048,259
RTS0043049,201
RTS0043050,165
RTS0043051,247
RTS0043052,213
RTS0043053,164
RTS0043054,144
RTS0043055,199
RTS0043056,214
RTS0043057,230
RTS0043058,194
RTS0043059,187
RTS0043060,207
RTS0043061,686
RTS0043062,250
RTS0043063,307
RTS0043064,286
RTS0043065,439
RTS0043066,231
RTS0043067,207
RTS0043068,213
RTS0043069,226
RTS0043070,254
RTS0043071,379
RTS0043072,411
RTS0043073,484
RTS0043074,470
RTS0043075,295
RTS0043076,217
RTS0043077,321
RTS0043078,182
RTS0043079,260
RTS0043080,185
RTS0043081,198
RTS0043082,226
RTS0043083,184
RTS0043084,248
RTS0043085,206
RTS0043086,196
RTS0043087,236
RTS0043088,169
RTS0043089,195
RTS0043090,205
RTS0043091,157
RTS0043092,158
RTS0043093,167
RTS0043094,251
RTS0043095,224
RTS0043096,187
RTS0043097,128
RTS0043098,234
RTS0043099,248
RTS0043100,194
RTS0043101,309
RTS0043102,248
RTS0043103,272
RTS0043104,324
RTS0043105,221
RTS0043106,292
RTS0043107,241
RTS0043108,155
RTS0043109,215
RTS0043110,239
RTS0043111,236
RTS0043112,222
RTS0043113,225
RTS0043114,190
RTS0043115,197
RTS0043116,381
RTS0043117,187
RTS0043118,151
RTS0043119,168
RTS0043120,242
RTS0043121,140
RTS0043122,229
RTS0043123,196
RTS0043124,192
RTS0043125,178
RTS0043126,190
RTS0043127,204
RTS0043128,213
RTS0043129,191
RTS0043130,280
RTS0043131,273
RTS0043132,235
RTS0043133,205
RTS0043134,225
RTS0043135,321
RTS0043136,369
RTS0043137,284
RTS0043138,338
RTS0043139,254
RTS0043140,290
RTS0043141,177
RTS0043142,247
RTS0043143,238
RTS0043144,219
RTS0043145,183
RTS0043146,155
RTS0043147,217
RTS0043148,240
RTS0043149,173
RTS0043150,136
RTS0043151,200
RTS0043152,259
RTS0043153,241
RTS0043154,215
RTS0043155,222
RTS0043156,197
RTS0043157,266
RTS0043159,278
RTS0043160,416
RTS0043161,277
RTS0043162,318
RTS0043163,267
RTS0043164,238
RTS0043165,308
RTS0043167,185
RTS0043168,209
RTS0043169,227
RTS0043170,209
RTS0043171,222
RTS0043172,357
RTS0043173,258
RTS0043174,291
RTS0043175,248
RTS0043176,191
RTS0043177,245
RTS0043178,290
RTS0043179,253
RTS0043180,240
RTS0043181,259
RTS0043182,202
RTS0043183,251
RTS0043184,172
RTS0043185,201
RTS0043186,413
RTS0043187,202
RTS0043188,282
RTS0043189,309
RTS0043190,285
RTS0043191,194
RTS0043192,235
RTS0043193,184
RTS0043194,213
RTS0043195,186
RTS0043196,357
RTS0043197,271
RTS0043198,216
RTS0043199,223
RTS0043200,211
RTS0043201,213
RTS0043202,271
RTS0043203,170
RTS0043204,378
RTS0043205,295
RTS0043206,253
RTS0043207,232
RTS0043208,301
RTS0043209,166
RTS0043210,176
RTS0043211,200
RTS0043212,226
RTS0043213,180
RTS0043214,224
RTS0043215,227
RTS0043216,184
RTS0043217,228
RTS0043218,174
RTS0043219,209
RTS0043220,228
RTS0043221,231
RTS0043222,248
RTS0043223,249
RTS0043224,190
RTS0043225,179
RTS0043226,246
RTS0043227,203
RTS0043228,235
RTS0043229,274
RTS0043230,269
RTS0043231,269
RTS0043232,296
RTS0043233,344
RTS0043234,222
RTS0043235,282
RTS0043236,138
RTS0043237,225
RTS0043238,210
RTS0043239,180
RTS0043240,227
RTS0043241,210
RTS0043242,245
RTS0043243,245
RTS0043244,171
RTS0043245,219
RTS0043246,248
RTS0043247,308
RTS0043248,219
RTS0043249,213
RTS0043250,279
RTS0043251,214
RTS0043252,242
RTS0043253,206
RTS0043254,220
RTS0043255,201
RTS0043256,282
RTS0043257,199
RTS0043258,227
RTS0043259,232
RTS0043260,198
RTS0043261,201
RTS0043262,261
RTS0043263,154
RTS0043264,192
RTS0043265,198
RTS0043266,251
RTS0043267,319
RTS0043268,164
RTS0043269,269
RTS0043270,310
RTS0043271,259
RTS0043272,332
RTS0043273,270
RTS0043274,310
RTS0043275,247
RTS0043276,174
RTS0043277,176
RTS0043278,218
RTS0043279,195
RTS0043280,202
RTS0043281,170
RTS0043282,198
RTS0043283,220
RTS0043284,270
RTS0043285,202
RTS0043286,278
RTS0043287,287
RTS0043288,357
RTS0043289,343
RTS0043290,186
RTS0043291,330
RTS0043292,230
RTS0043293,216
RTS0043294,225
RTS0043295,236
RTS0043296,223
RTS0043297,124
RTS0043299,191
RTS0043300,248
RTS0043301,180
RTS0043302,221
RTS0043303,219
RTS0043304,172
RTS0043305,187
RTS0043306,254
RTS0043307,204
RTS0043308,166
RTS0043309,234
RTS0043310,236
RTS0043311,257
RTS0043312,240
RTS0043313,342
RTS0043314,279
RTS0043315,190
RTS0043316,229
RTS0043317,197
RTS0043318,169
RTS0043319,190
RTS0043320,241
RTS0043321,182
RTS0043322,209
RTS0043323,227
RTS0043324,184
RTS0043325,169
RTS0043326,195
RTS0043327,227
RTS0043328,213
RTS0043329,205
RTS0043330,257
RTS0043331,228
RTS0043332,207
RTS0043333,164
RTS0043334,157
RTS0043335,178
RTS0043336,242
RTS0043337,204
RTS0043338,274
RTS0043339,200
RTS0043340,180
RTS0043341,248
RTS0043342,253
RTS0043343,256
RTS0043344,275
RTS0043345,209
RTS0043346,172
RTS0043347,243
RTS0043348,215
RTS0043349,223
RTS0043350,247
RTS0043351,232
RTS0043352,267
RTS0043353,169
RTS0043354,205
RTS0043355,226
RTS0043356,559
RTS0043357,464
RTS0043358,517
RTS0043359,731
RTS0043360,513
RTS0043361,296
RTS0043362,255
RTS0043363,219
RTS0043364,262
RTS0043365,217
RTS0043366,185
RTS0043367,162
RTS0043368,166
RTS0043369,166
RTS0043370,136
RTS0043371,331
RTS0043372,216
RTS0043373,250
RTS0043374,249
RTS0043375,185
RTS0043376,354
RTS0043377,631
RTS0043378,286
RTS0043379,395
RTS0043380,349
RTS0043381,227
RTS0043382,173
RTS0043383,195
RTS0043384,186
RTS0043385,188
RTS0043386,183
RTS0043387,233
RTS0043388,187
RTS0043389,218
RTS0043390,172
RTS0043391,221
RTS0043392,233
RTS0043393,288
RTS0043394,218
RTS0043395,182
RTS0043396,393
RTS0043397,308
RTS0043398,283
RTS0043399,312
RTS0043400,154
RTS0043401,195
RTS0043402,207
RTS0043403,232
RTS0043404,218
RTS0043405,201
RTS0043406,170
RTS0043407,211
RTS0043408,211
RTS0043409,186
RTS0043410,211
RTS0043411,201
RTS0043412,185
RTS0043413,147
RTS0043414,208
RTS0043415,196
RTS0043416,351
RTS0043417,246
RTS0043418,334
RTS0043419,362
RTS0043420,289
RTS0043421,353
RTS0043422,189
RTS0043423,261
RTS0043424,238
RTS0043425,310
RTS0043426,256
RTS0043427,199
RTS0043428,232
RTS0043429,215
RTS0043430,224
RTS0043431,281
RTS0043432,202
RTS0043433,224
RTS0043434,273
RTS0043435,267
RTS0043436,198
RTS0043437,221
RTS0043438,193
RTS0043439,238
RTS0043440,287
RTS0043441,293
RTS0043442,228
RTS0043443,244
RTS0043444,265
RTS0043445,248
RTS0043446,198
RTS0043447,167
RTS0043448,197
RTS0043449,233
RTS0043450,210
RTS0043451,321
RTS0043452,349
RTS0043453,350
RTS0043454,313
RTS0043455,317
RTS0043456,196
RTS0043457,251
RTS0043458,217
RTS0043459,187
RTS0043460,209
RTS0043461,185
RTS0043462,251
RTS0043463,229
RTS0043464,192
RTS0043465,271
RTS0043466,496
RTS0043467,367
RTS0043468,420
RTS0043469,279
RTS0043470,439
RTS0043471,179
RTS0043472,259
RTS0043473,174
RTS0043474,258
RTS0043475,218
RTS0043476,160
RTS0043477,222
RTS0043478,171
RTS0043479,178
RTS0043480,191
RTS0043481,261
RTS0043482,277
RTS0043483,281
RTS0043484,198
RTS0043485,248
RTS0043486,298
RTS0043487,281
RTS0043488,276
RTS0043489,269
RTS0043490,226
RTS0043491,299
RTS0043492,274
RTS0043493,277
RTS0043494,280
RTS0043495,382
RTS0043496,203
RTS0043497,174
RTS0043498,193
RTS0043499,231
RTS0043500,231
RTS0043501,198
RTS0043502,212
RTS0043503,152
RTS0043504,275
RTS0043505,219
RTS0043506,215
RTS0043507,204
RTS0043508,207
RTS0043509,235
RTS0043510,206
RTS0043511,199
RTS0043512,257
RTS0043513,196
RTS0043514,219
RTS0043515,199
RTS0043516,254
RTS0043517,251
RTS0043518,378
RTS0043519,358
RTS0043520,378
RTS0043521,171
RTS0043522,121
RTS0043523,219
RTS0043524,181
RTS0043525,206
RTS0043526,242
RTS0043527,190
RTS0043528,178
RTS0043529,160
RTS0043530,159
RTS0043531,228
RTS0043532,202
RTS0043533,234
RTS0043534,228
RTS0043535,224
RTS0043536,197
RTS0043537,216
RTS0043538,208
RTS0043539,284
RTS0043540,174
RTS0043541,224
RTS0043542,213
RTS0043543,210
RTS0043544,254
RTS0043545,189
RTS0043546,263
RTS0043547,222
RTS0043548,285
RTS0043549,231
RTS0043550,241
RTS0043551,215
RTS0043552,173
RTS0043553,180
RTS0043554,204
RTS0043555,184
RTS0043556,174
RTS0043557,147
RTS0043558,188
RTS0043559,223
RTS0043560,202
RTS0043561,239
RTS0043562,239
RTS0043563,238
RTS0043564,193
RTS0043565,226
RTS0043566,223
RTS0043567,226
RTS0043568,203
RTS0043569,203
RTS0043570,213
RTS0043571,220
RTS0043572,236
RTS0043573,207
RTS0043574,199
RTS0043575,188
RTS0043576,287
RTS0043577,235
RTS0043578,165
RTS0043579,224
RTS0043580,221
RTS0043581,221
RTS0043582,264
RTS0043583,186
RTS0043584,192
RTS0043585,167
RTS0043586,275
RTS0043587,384
RTS0043588,257
RTS0043589,276
RTS0043590,339
RTS0043591,177
RTS0043592,196
RTS0043593,195
RTS0043594,189
RTS0043595,187
RTS0043596,152
RTS0043597,196
RTS0043598,198
RTS0043599,210
RTS0043600,184
RTS0043601,200
RTS0043602,182
RTS0043603,254
RTS0043604,243
RTS0043605,173
RTS0043606,197
RTS0043607,210
RTS0043608,203
RTS0043609,192
RTS0043610,200
RTS0043611,203
RTS0043612,194
RTS0043613,158
RTS0043614,166
RTS0043615,168
RTS0043616,189
RTS0043617,181
RTS0043618,181
RTS0043619,204
RTS0043620,144
RTS0043621,204
RTS0043622,172
RTS0043623,165
RTS0043624,208
RTS0043625,150
RTS0043626,197
RTS0043627,207
RTS0043628,296
RTS0043629,193
RTS0043630,195
RTS0043631,152
RTS0043632,216
RTS0043633,192
RTS0043634,187
RTS0043635,147
RTS0043636,156
RTS0043637,213
RTS0043638,170
RTS0043639,222
RTS0043640,207
RTS0043641,1618
RTS0043642,612
RTS0043643,1150
RTS0043644,1631
RTS0043645,1882
RTS0043646,242
RTS0043647,180
RTS0043648,276
RTS0043649,228
RTS0043650,275
RTS0043651,151
RTS0043652,183
RTS0043653,147
RTS0043654,180
RTS0043655,197
RTS0043656,150
RTS0043657,165
RTS0043658,259
RTS0043659,199
RTS0043660,186
RTS0043661,241
RTS0043663,233
RTS0043664,199
RTS0043665,246
RTS0043666,194
RTS0043667,140
RTS0043668,186
RTS0043669,202
RTS0043670,170
RTS0043671,214
RTS0043672,251
RTS0043673,199
RTS0043674,209
RTS0043675,201
RTS0043676,170
RTS0043677,219
RTS0043678,172
RTS0043679,199
RTS0043680,173
RTS0043681,194
RTS0043682,169
RTS0043683,198
RTS0043684,259
RTS0043685,229
RTS0043686,208
RTS0043687,239
RTS0043688,183
RTS0043689,207
RTS0043690,195
RTS0043691,269
RTS0043692,227
RTS0043693,266
RTS0043694,212
RTS0043695,225
RTS0043696,283
RTS0043697,243
RTS0043698,295
RTS0043699,379
RTS0043700,303
RTS0043701,191
RTS0043702,271
RTS0043703,187
RTS0043704,217
RTS0043705,203
RTS0043706,290
RTS0043707,245
RTS0043708,132
RTS0043709,215
RTS0043710,248
RTS0043711,208
RTS0043712,178
RTS0043713,179
RTS0043714,138
RTS0043715,177
RTS0043716,278
RTS0043717,226
RTS0043718,235
RTS0043719,228
RTS0043720,184
RTS0043721,212
RTS0043722,232
RTS0043723,242
RTS0043724,197
RTS0043725,217
RTS0043726,256
RTS0043727,230
RTS0043728,231
RTS0043729,240
RTS0043730,197
RTS0043731,248
RTS0043732,284
RTS0043733,280
RTS0043734,310
RTS0043735,300
RTS0043736,223
RTS0043737,302
RTS0043738,269
RTS0043739,248
RTS0043740,226
RTS0043741,267
RTS0043742,264
RTS0043743,226
RTS0043744,273
RTS0043745,231
RTS0043746,178
RTS0043747,228
RTS0043748,203
RTS0043749,177
RTS0043750,195
RTS0043751,219
RTS0043752,206
RTS0043753,202
RTS0043754,174
RTS0043755,280
RTS0043756,187
RTS0043757,181
RTS0043758,212
RTS0043759,198
RTS0043760,154
RTS0043761,396
RTS0043762,147
RTS0043763,163
RTS0043764,189
RTS0043765,216
RTS0043766,184
RTS0043767,163
RTS0043768,147
RTS0043769,208
RTS0043770,146
RTS0043771,157
RTS0043772,220
RTS0043773,211
RTS0043774,182
RTS0043775,205
RTS0043776,196
RTS0043777,264
RTS0043778,253
RTS0043779,202
RTS0043780,252
RTS0043781,337
RTS0043782,240
RTS0043783,204
RTS0043784,245
RTS0043785,206
RTS0043786,265
RTS0043787,204
RTS0043788,197
RTS0043789,205
RTS0043790,183
RTS0043791,166
RTS0043792,256
RTS0043793,158
RTS0043794,210
RTS0043795,193
RTS0043796,159
RTS0043797,230
RTS0043798,168
RTS0043799,169
RTS0043800,173
RTS0043801,171
RTS0043802,180
RTS0043803,203
RTS0043804,177
RTS0043805,212
RTS0043806,187
RTS0043807,188
RTS0043808,230
RTS0043809,216
RTS0043810,187
RTS0043811,330
RTS0043812,338
RTS0043813,228
RTS0043814,356
RTS0043815,329
RTS0043816,171
RTS0043817,171
RTS0043818,208
RTS0043819,161
RTS0043820,212
RTS0043821,235
RTS0043822,182
RTS0043823,174
RTS0043824,199
RTS0043825,159
RTS0043826,176
RTS0043827,170
RTS0043828,225
RTS0043829,143
RTS0043830,186
RTS0043831,176
RTS0043832,136
RTS0043833,165
RTS0043834,148
RTS0043835,178
RTS0043836,230
RTS0043837,195
RTS0043838,112
RTS0043839,220
RTS0043840,175
RTS0043841,132
RTS0043842,137
RTS0043843,167
RTS0043844,155
RTS0043845,153
RTS0043846,225
RTS0043847,270
RTS0043848,357
RTS0043849,275
RTS0043850,391
RTS0043851,246
RTS0043852,247
RTS0043853,332
RTS0043854,202
RTS0043856,278
RTS0043857,234
RTS0043858,369
RTS0043859,275
RTS0043860,297
RTS0043861,424
RTS0043862,567
RTS0043863,372
RTS0043864,323
RTS0043865,322
RTS0043866,242
RTS0043867,227
RTS0043868,223
RTS0043869,173
RTS0043870,142
RTS0043871,219
RTS0043872,216
RTS0043873,219
RTS0043874,180
RTS0043875,167
RTS0043876,188
RTS0043877,174
RTS0043878,217
RTS0043879,252
RTS0043880,192
RTS0043881,252
RTS0043882,238
RTS0043883,218
RTS0043884,201
RTS0043885,142
RTS0043886,242
RTS0043887,183
RTS0043888,240
RTS0043889,216
RTS0043890,279
RTS0043891,272
RTS0043892,215
RTS0043893,248
RTS0043894,218
RTS0043895,191
RTS0043896,239
RTS0043897,297
RTS0043898,281
RTS0043899,274
RTS0043900,270
RTS0043901,204
RTS0043902,210
RTS0043903,216
RTS0043904,250
RTS0043905,228
RTS0043906,146
RTS0043907,212
RTS0043908,106
RTS0043909,216
RTS0043910,232
RTS0043911,274
RTS0043912,440
RTS0043913,225
RTS0043914,212
RTS0043915,191
RTS0043916,209
RTS0043917,202
RTS0043918,173
RTS0043919,215
RTS0043920,414
RTS0043921,264
RTS0043922,219
RTS0043923,226
RTS0043924,320
RTS0043925,306
RTS0043926,265
RTS0043927,242
RTS0043928,218
RTS0043929,208
RTS0043930,191
RTS0043931,287
RTS0043932,284
RTS0043933,249
RTS0043934,222
RTS0043935,248
RTS0043936,155
RTS0043937,146
RTS0043938,185
RTS0043939,127
RTS0043940,199
RTS0043941,172
RTS0043942,217
RTS0043943,247
RTS0043944,166
RTS0043945,196
RTS0043946,149
RTS0043947,234
RTS0043948,220
RTS0043949,180
RTS0043950,183
RTS0043951,181
RTS0043952,246
RTS0043953,208
RTS0043954,188
RTS0043955,202
RTS0043956,212
RTS0043957,167
RTS0043958,201
RTS0043959,219
RTS0043960,199
RTS0043961,277
RTS0043962,265
RTS0043963,220
RTS0043964,249
RTS0043965,235
RTS0043966,292
RTS0043967,237
RTS0043968,252
RTS0043969,219
RTS0043970,282
RTS0043971,212
RTS0043972,300
RTS0043973,267
RTS0043974,262
RTS0043975,207
RTS0043976,224
RTS0043977,208
RTS0043978,243
RTS0043979,176
RTS0043980,206
RTS0043981,195
RTS0043982,232
RTS0043983,210
RTS0043984,198
RTS0043985,251
RTS0043986,213
RTS0043987,541
RTS0043988,345
RTS0043989,318
RTS0043990,324
RTS0043991,174
RTS0043992,178
RTS0043993,150
RTS0043994,188
RTS0043996,188
RTS0043997,143
RTS0043998,179
RTS0043999,223
RTS0044000,157
RTS0044001,198
RTS0044002,232
RTS0044003,241
RTS0044004,299
RTS0044005,178
RTS0044006,222
RTS0044007,235
RTS0044008,157
RTS0044009,186
RTS0044010,201
RTS0044011,312
RTS0044012,466
RTS0044013,327
RTS0044014,313
RTS0044015,339
RTS0044016,221
RTS0044017,194
RTS0044018,181
RTS0044019,193
RTS0044020,244
RTS0044021,199
RTS0044022,256
RTS0044023,237
RTS0044024,184
RTS0044025,224
RTS0044026,192
RTS0044027,174
RTS0044028,182
RTS0044029,221
RTS0044030,184
RTS0044031,255
RTS0044032,224
RTS0044033,198
RTS0044034,283
RTS0044035,194
RTS0044036,301
RTS0044037,250
RTS0044038,418
RTS0044039,272
RTS0044040,299
RTS0044041,295
RTS0044042,388
RTS0044043,320
RTS0044044,348
RTS0044045,254
RTS0044046,212
RTS0044047,204
RTS0044048,207
RTS0044049,173
RTS0044050,233
RTS0044051,167
RTS0044052,233
RTS0044053,199
RTS0044054,278
RTS0044055,239
RTS0044056,280
RTS0044057,275
RTS0044058,256
RTS0044059,310
RTS0044060,289
RTS0044061,233
RTS0044062,213
RTS0044063,223
RTS0044064,273
RTS0044065,217
RTS0044067,189
RTS0044068,258
RTS0044069,239
RTS0044070,208
RTS0044071,227
RTS0044072,182
RTS0044073,164
RTS0044074,185
RTS0044075,172
RTS0044076,178
RTS0044077,222
RTS0044078,162
RTS0044079,188
RTS0044080,204
RTS0044081,156
RTS0044082,182
RTS0044083,235
RTS0044084,175
RTS0044085,166
RTS0044086,184
RTS0044087,161
RTS0044088,181
RTS0044089,202
RTS0044090,189
RTS0044091,216
RTS0044092,222
RTS0044093,158
RTS0044094,195
RTS0044095,162
RTS0044096,151
RTS0044097,155
RTS0044098,130
RTS0044099,190
RTS0044100,173
RTS0044101,132
RTS0044102,218
RTS0044103,177
RTS0044104,171
RTS0044105,240
RTS0044106,296
RTS0044107,269
RTS0044108,254
RTS0044109,309
RTS0044110,296
RTS0044111,327
RTS0044112,232
RTS0044113,359
RTS0044114,299
RTS0044115,387
RTS0044116,253
RTS0044117,222
RTS0044118,177
RTS0044119,268
RTS0044120,261
RTS0044121,200
RTS0044122,185
RTS0044123,183
RTS0044124,189
RTS0044125,217
RTS0044126,251
RTS0044127,311
RTS0044128,243
RTS0044129,282
RTS0044130,219
RTS0044131,249
RTS0044132,240
RTS0044133,212
RTS0044134,195
RTS0044135,224
RTS0044136,210
RTS0044137,185
RTS0044138,268
RTS0044139,308
RTS0044140,232
RTS0044141,271
RTS0044142,260
RTS0044143,317
RTS0044144,307
RTS0044145,179
RTS0044146,256
RTS0044147,237
RTS0044148,321
RTS0044149,256
RTS0044150,290
RTS0044151,225
RTS0044152,213
RTS0044153,242
RTS0044154,210
RTS0044155,312
RTS0044156,235
RTS0044157,204
RTS0044158,296
RTS0044159,229
RTS0044160,229
RTS0044161,216
RTS0044162,258
RTS0044163,300
RTS0044164,289
RTS0044165,189
RTS0044166,227
RTS0044167,171
RTS0044168,204
RTS0044169,230
RTS0044170,246
RTS0044171,199
RTS0044172,223
RTS0044173,185
RTS0044174,179
RTS0044175,241
RTS0044176,195
RTS0044177,197
RTS0044178,224
RTS0044180,183
RTS0044181,341
RTS0044182,324
RTS0044183,224
RTS0044184,287
RTS0044185,308
RTS0044186,364
RTS0044187,241
RTS0044188,222
RTS0044189,251
RTS0044190,248
RTS0044191,194
RTS0044192,226
RTS0044193,187
RTS0044194,199
RTS0044195,224
RTS0044196,314
RTS0044197,162
RTS0044198,318
RTS0044199,215
RTS0044200,209
RTS0044206,191
RTS0044207,235
RTS0044208,164
RTS0044209,148
RTS0044210,176
RTS0044211,278
RTS0044212,239
RTS0044213,242
RTS0044214,271
RTS0044215,236
RTS0044216,235
RTS0044217,241
RTS0044218,289
RTS0044219,210
RTS0044220,195
RTS0044221,181
RTS0044222,176
RTS0044223,224
RTS0044224,256
RTS0044225,136
RTS0044226,176
RTS0044227,192
RTS0044228,171
RTS0044229,140
RTS0044230,165
RTS0044231,192
RTS0044232,209
RTS0044233,212
RTS0044234,164
RTS0044235,231
RTS0044236,262
RTS0044237,414
RTS0044238,297
RTS0044239,269
RTS0044240,295
RTS0044241,215
RTS0044242,255
RTS0044243,260
RTS0044244,234
RTS0044245,176
RTS0044246,243
RTS0044247,216
RTS0044248,221
RTS0044249,210
RTS0044250,139
RTS0044251,449
RTS0044252,379
RTS0044253,275
RTS0044254,190
RTS0044255,305
RTS0044256,260
RTS0044257,299
RTS0044258,263
RTS0044259,278
RTS0044260,216
RTS0044261,326
RTS0044262,252
RTS0044263,222
RTS0044264,237
RTS0044265,253
RTS0044266,214
RTS0044267,178
RTS0044268,231
RTS0044269,184
RTS0044270,267
RTS0044271,229
RTS0044272,164
RTS0044273,251
RTS0044274,241
RTS0044275,260
RTS0044276,333
RTS0044277,314
RTS0044278,223
RTS0044279,255
RTS0044280,255
RTS0044281,248
RTS0044282,234
RTS0044283,190
RTS0044284,199
RTS0044285,179
RTS0044286,185
RTS0044287,249
RTS0044288,175
RTS0044289,202
RTS0044290,228
RTS0044291,168
RTS0044292,217
RTS0044293,163
RTS0044294,209
RTS0044295,161
RTS0044296,220
RTS0044297,226
RTS0044298,213
RTS0044299,214
RTS0044300,218
RTS0044301,257
RTS0044302,198
RTS0044303,246
RTS0044304,228
RTS0044305,203
RTS0044306,239
RTS0044307,171
RTS0044308,290
RTS0044309,274
RTS0044310,233
RTS0044311,283
RTS0044312,349
RTS0044313,269
RTS0044314,314
RTS0044315,301
RTS0044316,341
RTS0044317,409
RTS0044318,338
RTS0044319,341
RTS0044320,57
RTS0044321,267
RTS0044322,291
RTS0044323,380
RTS0044324,276
RTS0044325,298
RTS0044326,214
RTS0044327,181
RTS0044328,116
RTS0044329,211
RTS0044330,184
RTS0044331,241
RTS0044332,257
RTS0044333,279
RTS0044334,252
RTS0044335,284
RTS0044336,214
RTS0044337,230
RTS0044338,243
RTS0044339,258
RTS0044340,151
RTS0044341,317
RTS0044342,313
RTS0044343,217
RTS0044344,323
RTS0044345,267
RTS0044346,271
RTS0044347,336
RTS0044348,295
RTS0044349,389
RTS0044350,359
RTS0044351,288
RTS0044352,311
RTS0044353,456
RTS0044354,329
RTS0044355,478
RTS0044356,257
RTS0044357,278
RTS0044358,250
RTS0044359,259
RTS0044360,211
RTS0044361,184
RTS0044362,251
RTS0044363,207
RTS0044364,244
RTS0044365,204
RTS0044366,366
RTS0044367,252
RTS0044368,427
RTS0044369,486
RTS0044370,391
RTS0044371,206
RTS0044372,161
RTS0044373,210
RTS0044374,180
RTS0044375,219
RTS0044376,181
RTS0044377,271
RTS0044378,222
RTS0044379,278
RTS0044380,268
RTS0044381,317
RTS0044382,261
RTS0044383,323
RTS0044384,224
RTS0044385,212
RTS0044386,370
RTS0044387,375
RTS0044388,388
RTS0044389,258
RTS0044390,336
RTS0044391,302
RTS0044392,327
RTS0044393,429
RTS0044394,286
RTS0044395,225
RTS0044396,229
RTS0044397,231
RTS0044399,171
RTS0044400,196
RTS0044401,225
RTS0044402,257
RTS0044403,282
RTS0044404,307
RTS0044405,297
RTS0044406,179
RTS0044407,180
RTS0044408,247
RTS0044409,212
RTS0044410,170
RTS0044411,312
RTS0044412,304
RTS0044413,266
RTS0044414,267
RTS0044415,344
RTS0044416,449
RTS0044417,482
RTS0044418,312
RTS0044419,266
RTS0044420,488
RTS0044421,186
RTS0044422,194
RTS0044423,181
RTS0044424,156
RTS0044425,226
RTS0044426,213
RTS0044427,216
RTS0044428,185
RTS0044429,258
RTS0044430,191
RTS0044431,292
RTS0044432,301
RTS0044433,223
RTS0044434,233
RTS0044435,219
RTS0044436,235
RTS0044437,226
RTS0044438,285
RTS0044439,296
RTS0044440,331
RTS0044441,255
RTS0044442,307
RTS0044443,424
RTS0044444,254
RTS0044445,298
RTS0044446,274
RTS0044447,267
RTS0044448,224
RTS0044449,254
RTS0044450,203
RTS0044451,206
RTS0044452,272
RTS0044453,190
RTS0044454,261
RTS0044455,212
RTS0044456,188
RTS0044457,260
RTS0044458,167
RTS0044459,219
RTS0044460,229
RTS0044461,328
RTS0044462,233
RTS0044463,187
RTS0044464,236
RTS0044465,328
RTS0044466,526
RTS0044467,477
RTS0044468,446
RTS0044469,425
RTS0044470,469
RTS0044471,549
RTS0044472,539
RTS0044473,407
RTS0044474,490
RTS0044475,513
RTS0044476,499
RTS0044477,582
RTS0044478,358
RTS0044479,422
RTS0044480,421
RTS0044481,253
RTS0044482,320
RTS0044483,222
RTS0044484,251
RTS0044485,239
RTS0044486,251
RTS0044487,227
RTS0044488,234
RTS0044489,197
RTS0044490,176
RTS0044491,221
RTS0044492,173
RTS0044493,215
RTS0044494,231
RTS0044495,230
RTS0044496,530
RTS0044497,566
RTS0044498,406
RTS0044499,858
RTS0044500,724
RTS0044501,352
RTS0044502,380
RTS0044503,319
RTS0044504,344
RTS0044505,277
RTS0044506,394
RTS0044507,234
RTS0044508,337
RTS0044509,449
RTS0044510,326
RTS0044511,339
RTS0044512,378
RTS0044513,370
RTS0044514,295
RTS0044515,411
RTS0044516,309
RTS0044517,317
RTS0044518,300
RTS0044519,303
RTS0044520,312
RTS0044521,282
RTS0044522,268
RTS0044523,286
RTS0044524,172
RTS0044525,235
RTS0044526,240
RTS0044527,263
RTS0044528,250
RTS0044529,374
RTS0044530,214
RTS0044531,204
RTS0044532,164
RTS0044533,158
RTS0044534,178
RTS0044535,208
RTS0044536,240
RTS0044537,237
RTS0044538,243
RTS0044539,198
RTS0044540,192
RTS0044541,208
RTS0044542,211
RTS0044543,220
RTS0044544,180
RTS0044545,178
RTS0044546,370
RTS0044547,272
RTS0044548,284
RTS0044549,331
RTS0044550,280
RTS0044551,233
RTS0044552,271
RTS0044553,255
RTS0044554,174
RTS0044555,320
RTS0044556,215
RTS0044557,230
RTS0044558,133
RTS0044559,235
RTS0044560,237
RTS0044561,202
RTS0044562,244
RTS0044563,300
RTS0044564,301
RTS0044565,292
RTS0044566,209
RTS0044567,232
RTS0044568,216
RTS0044569,187
RTS0044570,186
RTS0044571,192
RTS0044572,155
RTS0044573,171
RTS0044574,237
RTS0044575,243
RTS0044576,133
RTS0044577,147
RTS0044578,252
RTS0044579,212
RTS0044580,173
RTS0044581,206
RTS0044582,178
RTS0044583,194
RTS0044584,229
RTS0044585,155
RTS0044586,172
RTS0044587,163
RTS0044588,144
RTS0044589,205
RTS0044590,229
RTS0044591,206
RTS0044592,172
RTS0044593,212
RTS0044594,187
RTS0044595,145
RTS0044596,299
RTS0044597,252
RTS0044598,317
RTS0044599,302
RTS0044600,217
RTS0044601,170
RTS0044602,172
RTS0044603,142
RTS0044604,234
RTS0044605,191
RTS0044606,256
RTS0044607,250
RTS0044608,151
RTS0044609,164
RTS0044610,225
RTS0044611,211
RTS0044612,154
RTS0044613,232
RTS0044614,240
RTS0044615,124
RTS0044616,184
RTS0044617,215
RTS0044618,185
RTS0044619,229
RTS0044620,215
RTS0044621,299
RTS0044622,289
RTS0044623,344
RTS0044624,287
RTS0044625,238
RTS0044626,234
RTS0044627,159
RTS0044628,168
RTS0044629,199
RTS0044630,219
RTS0044631,226
RTS0044632,296
RTS0044633,260
RTS0044634,243
RTS0044635,224
RTS0044636,195
RTS0044637,193
RTS0044638,215
RTS0044639,229
RTS0044640,197
RTS0044641,197
RTS0044642,193
RTS0044643,201
RTS0044644,339
RTS0044645,202
RTS0044646,180
RTS0044647,153
RTS0044648,144
RTS0044649,234
RTS0044650,173
RTS0044651,242
RTS0044652,286
RTS0044653,235
RTS0044654,269
RTS0044655,326
RTS0044656,3353
RTS0044657,2075
RTS0044658,4246
RTS0044659,3136
RTS0044660,3196
RTS0044661,260
RTS0044662,236
RTS0044663,206
RTS0044664,278
RTS0044665,246
RTS0044666,169
RTS0044667,172
RTS0044668,207
RTS0044669,224
RTS0044670,198
RTS0044671,185
RTS0044672,216
RTS0044673,183
RTS0044674,212
RTS0044675,195
RTS0044676,222
RTS0044677,230
RTS0044678,205
RTS0044679,252
RTS0044680,215
RTS0044681,191
RTS0044682,254
RTS0044683,227
RTS0044684,245
RTS0044685,278
RTS0044686,318
RTS0044687,424
RTS0044688,435
RTS0044689,534
RTS0044690,555
RTS0044691,207
RTS0044692,206
RTS0044693,328
RTS0044694,273
RTS0044695,207
RTS0044696,343
RTS0044697,286
RTS0044698,279
RTS0044699,342
RTS0044700,397
RTS0044701,300
RTS0044702,201
RTS0044703,257
RTS0044704,205
RTS0044705,173
RTS0044706,132
RTS0044707,187
RTS0044708,150
RTS0044709,178
RTS0044710,159
RTS0044711,163
RTS0044712,285
RTS0044714,191
RTS0044715,197
RTS0044716,342
RTS0044717,225
RTS0044718,347
RTS0044719,181
RTS0044720,441
RTS0044721,173
RTS0044722,194
RTS0044723,119
RTS0044724,165
RTS0044725,157
RTS0044726,234
RTS0044727,261
RTS0044728,196
RTS0044729,216
RTS0044730,275
RTS0044731,302
RTS0044732,299
RTS0044733,226
RTS0044734,172
RTS0044735,371
RTS0044736,269
RTS0044737,216
RTS0044738,176
RTS0044739,190
RTS0044740,158
RTS0044741,178
RTS0044742,181
RTS0044743,267
RTS0044744,207
RTS0044745,210
RTS0044746,292
RTS0044747,196
RTS0044748,162
RTS0044749,178
RTS0044750,234
RTS0044751,150
RTS0044752,190
RTS0044753,195
RTS0044754,200
RTS0044755,239
RTS0044756,275
RTS0044757,276
RTS0044758,319
RTS0044759,305
RTS0044760,255
RTS0044761,255
RTS0044762,247
RTS0044763,280
RTS0044764,196
RTS0044765,225
RTS0044766,188
RTS0044767,219
RTS0044768,223
RTS0044769,205
RTS0044770,229
RTS0044771,186
RTS0044772,142
RTS0044773,160
RTS0044774,180
RTS0044775,267
RTS0044776,232
RTS0044777,219
RTS0044778,204
RTS0044779,230
RTS0044780,289
RTS0044781,272
RTS0044782,290
RTS0044783,312
RTS0044784,268
RTS0044785,215
RTS0044786,263
RTS0044787,257
RTS0044788,248
RTS0044789,300
RTS0044790,193
RTS0044791,407
RTS0044792,452
RTS0044793,194
RTS0044794,232
RTS0044795,217
RTS0044796,182
RTS0044797,277
RTS0044798,221
RTS0044799,228
RTS0044800,210
RTS0044801,208
RTS0044802,211
RTS0044803,201
RTS0044804,227
RTS0044805,318
RTS0044806,229
RTS0044807,191
RTS0044808,193
RTS0044809,242
RTS0044810,195
RTS0044811,251
RTS0044812,242
RTS0044813,320
RTS0044814,313
RTS0044815,372
RTS0044816,199
RTS0044817,220
RTS0044818,208
RTS0044819,189
RTS0044820,217
RTS0044821,215
RTS0044822,219
RTS0044823,200
RTS0044824,215
RTS0044825,207
RTS0044826,223
RTS0044827,232
RTS0044828,222
RTS0044829,263
RTS0044830,202
RTS0044831,185
RTS0044832,177
RTS0044833,237
RTS0044834,168
RTS0044835,207
RTS0044836,251
RTS0044837,174
RTS0044838,313
RTS0044839,222
RTS0044840,218
RTS0044841,145
RTS0044842,175
RTS0044843,222
RTS0044844,182
RTS0044845,176
RTS0044846,209
RTS0044847,170
RTS0044848,236
RTS0044849,280
RTS0044850,207
RTS0044851,165
RTS0044852,170
RTS0044853,200
RTS0044854,192
RTS0044855,193
RTS0044856,226
RTS0044857,206
RTS0044858,202
RTS0044859,220
RTS0044860,247
RTS0044861,213
RTS0044862,215
RTS0044863,190
RTS0044864,185
RTS0044865,207
RTS0044866,282
RTS0044867,311
RTS0044868,243
RTS0044869,286
RTS0044870,307
RTS0044871,234
RTS0044872,210
RTS0044873,258
RTS0044874,238
RTS0044875,286
RTS0044876,179
RTS0044877,218
RTS0044878,197
RTS0044879,174
RTS0044880,213
RTS0044881,177
RTS0044882,251
RTS0044883,231
RTS0044884,256
RTS0044885,220
RTS0044886,205
RTS0044887,167
RTS0044888,231
RTS0044889,147
RTS0044890,164
RTS0044891,171
RTS0044892,207
RTS0044893,177
RTS0044894,180
RTS0044895,205
RTS0044896,291
RTS0044897,252
RTS0044898,225
RTS0044899,269
RTS0044900,223
RTS0044901,216
RTS0044902,208
RTS0044903,277
RTS0044904,178
RTS0044905,251
RTS0044906,619
RTS0044907,485
RTS0044908,445
RTS0044909,679
RTS0044910,382
RTS0044911,186
RTS0044912,195
RTS0044913,167
RTS0044914,198
RTS0044915,170
RTS0044916,273
RTS0044917,222
RTS0044918,204
RTS0044919,198
RTS0044920,4151
RTS0044921,248
RTS0044922,249
RTS0044923,271
RTS0044924,226
RTS0044925,242
RTS0044926,236
RTS0044927,195
RTS0044928,229
RTS0044929,178
RTS0044930,207
RTS0044931,176
RTS0044932,214
RTS0044933,207
RTS0044934,155
RTS0044935,225
RTS0044936,352
RTS0044937,126
RTS0044938,153
RTS0044939,218
RTS0044940,158
RTS0044941,212
RTS0044942,180
RTS0044943,195
RTS0044944,174
RTS0044945,170
RTS0044946,206
RTS0044947,142
RTS0044948,218
RTS0044949,204
RTS0044950,193
RTS0044951,162
RTS0044952,170
RTS0044953,137
RTS0044954,244
RTS0044955,146
RTS0044956,212
RTS0044957,281
RTS0044958,241
RTS0044959,213
RTS0044960,213
RTS0044961,209
RTS0044962,189
RTS0044963,157
RTS0044964,172
RTS0044965,186
RTS0044966,184
RTS0044967,204
RTS0044968,241
RTS0044969,191
RTS0044970,217
RTS0044971,254
RTS0044972,259
RTS0044973,199
RTS0044974,227
RTS0044975,229
RTS0044976,221
RTS0044977,166
RTS0044978,154
RTS0044979,197
RTS0044980,185
RTS0044981,192
RTS0044982,179
RTS0044983,168
RTS0044984,172
RTS0044985,408
RTS0044986,154
RTS0044987,181
RTS0044988,179
RTS0044989,191
RTS0044990,249
RTS0044991,184
RTS0044992,155
RTS0044993,162
RTS0044994,196
RTS0044995,191
RTS0044996,206
RTS0044997,201
RTS0044998,253
RTS0044999,169
RTS0045000,179
RTS0045001,221
RTS0045002,206
RTS0045003,205
RTS0045004,219
RTS0045005,246
RTS0045006,163
RTS0045007,278
RTS0045008,272
RTS0045009,231
RTS0045010,177
RTS0045011,205
RTS0045012,171
RTS0045013,142
RTS0045014,224
RTS0045015,200
RTS0045016,199
RTS0045017,193
RTS0045018,192
RTS0045019,235
RTS0045020,190
RTS0045021,155
RTS0045022,224
RTS0045023,178
RTS0045024,185
RTS0045025,202
RTS0045026,203
RTS0045027,161
RTS0045028,201
RTS0045029,232
RTS0045030,217
RTS0045031,147
RTS0045032,199
RTS0045033,215
RTS0045034,209
RTS0045035,236
RTS0045036,215
RTS0045038,258
RTS0045039,170
RTS0045040,149
RTS0045041,187
RTS0045042,169
RTS0045043,165
RTS0045044,187
RTS0045045,218
RTS0045046,197
RTS0045047,242
RTS0045048,215
RTS0045049,244
RTS0045050,217
RTS0045051,223
RTS0045052,207
RTS0045053,188
RTS0045054,197
RTS0045055,188
RTS0045056,195
RTS0045057,314
RTS0045058,198
RTS0045059,197
RTS0045060,204
RTS0045061,182
RTS0045063,166
RTS0045064,238
RTS0045065,272
RTS0045066,257
RTS0045067,431
RTS0045068,464
RTS0045069,380
RTS0045070,407
RTS0045071,180
RTS0045072,223
RTS0045073,196
RTS0045074,194
RTS0045075,151
RTS0045076,219
RTS0045077,133
RTS0045078,180
RTS0045079,157
RTS0045080,152
RTS0045081,207
RTS0045082,233
RTS0045083,273
RTS0045084,252
RTS0045085,204
RTS0045086,199
RTS0045087,166
RTS0045088,168
RTS0045089,166
RTS0045090,186
RTS0045091,193
RTS0045092,141
RTS0045093,160
RTS0045094,149
RTS0045095,196
RTS0045096,185
RTS0045097,188
RTS0045098,140
RTS0045099,160
RTS0045100,215
RTS0045101,210
RTS0045102,163
RTS0045103,184
RTS0045104,190
RTS0045105,153
RTS0045106,160
RTS0045107,243
RTS0045108,207
RTS0045109,223
RTS0045110,177
RTS0045111,249
RTS0045112,189
RTS0045113,218
RTS0045114,162
RTS0045115,162
RTS0045116,299
RTS0045117,375
RTS0045118,364
RTS0045119,469
RTS0045120,373
RTS0045121,332
RTS0045122,369
RTS0045123,460
RTS0045124,294
RTS0045125,364
RTS0045126,185
RTS0045127,202
RTS0045128,221
RTS0045129,218
RTS0045130,202
RTS0045131,300
RTS0045132,269
RTS0045133,255
RTS0045134,365
RTS0045135,286
RTS0045136,219
RTS0045137,240
RTS0045138,200
RTS0045139,216
RTS0045140,202
RTS0045141,226
RTS0045142,243
RTS0045143,264
RTS0045144,256
RTS0045145,196
RTS0045146,173
RTS0045147,270
RTS0045148,235
RTS0045149,196
RTS0045150,190
RTS0045151,197
RTS0045152,211
RTS0045153,162
RTS0045154,220
RTS0045155,175
RTS0045156,166
RTS0045157,232
RTS0045158,134
RTS0045159,219
RTS0045160,233
RTS0045161,184
RTS0045162,220
RTS0045163,185
RTS0045164,195
RTS0045165,217
RTS0045166,231
RTS0045167,219
RTS0045168,249
RTS0045169,267
RTS0045170,233
RTS0045171,446
RTS0045172,398
RTS0045173,350
RTS0045174,414
RTS0045175,429
RTS0045176,202
RTS0045177,233
RTS0045178,205
RTS0045179,200
RTS0045180,207
RTS0045181,281
RTS0045182,194
RTS0045183,201
RTS0045184,190
RTS0045185,212
RTS0045186,214
RTS0045187,200
RTS0045188,188
RTS0045189,191
RTS0045190,251
RTS0045191,204
RTS0045192,222
RTS0045193,224
RTS0045194,210
RTS0045195,180
RTS0045196,179
RTS0045197,176
RTS0045198,309
RTS0045199,152
RTS0045200,191
RTS0045201,208
RTS0045202,189
RTS0045203,196
RTS0045204,196
RTS0045205,230
RTS0045206,219
RTS0045207,214
RTS0045208,231
RTS0045209,211
RTS0045210,205
RTS0045211,206
RTS0045212,212
RTS0045213,215
RTS0045214,222
RTS0045215,214
RTS0045216,333
RTS0045217,336
RTS0045218,360
RTS0045219,321
RTS0045220,217
RTS0045221,232
RTS0045222,205
RTS0045223,221
RTS0045224,203
RTS0045225,195
RTS0045226,237
RTS0045227,163
RTS0045228,238
RTS0045229,197
RTS0045230,194
RTS0045231,228
RTS0045232,255
RTS0045233,224
RTS0045234,230
RTS0045235,201
RTS0045236,417
RTS0045237,334
RTS0045238,300
RTS0045239,309
RTS0045240,683
RTS0045241,208
RTS0045242,336
RTS0045243,199
RTS0045244,206
RTS0045245,163
RTS0045246,300
RTS0045247,302
RTS0045248,196
RTS0045249,276
RTS0045250,244
RTS0045251,214
RTS0045252,164
RTS0045253,258
RTS0045254,152
RTS0045255,141
RTS0045256,206
RTS0045257,173
RTS0045258,235
RTS0045259,233
RTS0045260,163
RTS0045261,180
RTS0045262,377
RTS0045263,273
RTS0045264,271
RTS0045265,324
RTS0045266,212
RTS0045267,273
RTS0045268,323
RTS0045269,298
RTS0045270,262
RTS0045271,163
RTS0045272,145
RTS0045273,199
RTS0045274,197
RTS0045275,211
RTS0045276,168
RTS0045277,184
RTS0045278,232
RTS0045279,148
RTS0045280,183
RTS0045281,220
RTS0045282,229
RTS0045283,221
RTS0045284,172
RTS0045285,282
RTS0045286,296
RTS0045287,275
RTS0045288,186
RTS0045289,207
RTS0045290,208
RTS0045291,195
RTS0045292,255
RTS0045293,194
RTS0045294,161
RTS0045295,195
RTS0045296,249
RTS0045297,196
RTS0045298,204
RTS0045299,267
RTS0045300,206
RTS0045301,228
RTS0045302,232
RTS0045303,230
RTS0045304,98
RTS0045305,272
RTS0045306,228
RTS0045307,235
RTS0045308,264
RTS0045309,239
RTS0045310,266
RTS0045311,80
RTS0045312,156
RTS0045313,156
RTS0045314,182
RTS0045315,210
RTS0045316,267
RTS0045317,212
RTS0045318,274
RTS0045319,211
RTS0045320,213
RTS0045321,168
RTS0045322,199
RTS0045323,233
RTS0045324,192
RTS0045325,180
RTS0045326,247
RTS0045327,308
RTS0045328,261
RTS0045329,218
RTS0045330,195
RTS0045331,204
RTS0045332,174
RTS0045333,214
RTS0045334,184
RTS0045335,187
RTS0045336,229
RTS0045337,177
RTS0045338,174
RTS0045339,234
RTS0045340,215
RTS0045341,193
RTS0045342,275
RTS0045343,197
RTS0045344,223
RTS0045345,195
RTS0045346,168
RTS0045347,174
RTS0045348,181
RTS0045349,223
RTS0045350,182
RTS0045351,210
RTS0045352,165
RTS0045353,221
RTS0045354,235
RTS0045355,109
RTS0045356,238
RTS0045357,274
RTS0045358,224
RTS0045359,195
RTS0045360,188
RTS0045361,342
RTS0045362,215
RTS0045363,229
RTS0045364,201
RTS0045365,250
RTS0045366,222
RTS0045367,164
RTS0045368,177
RTS0045369,143
RTS0045370,159
RTS0045371,215
RTS0045372,189
RTS0045373,226
RTS0045374,289
RTS0045375,251
RTS0045376,206
RTS0045377,142
RTS0045378,192
RTS0045379,180
RTS0045380,190
RTS0045381,213
RTS0045382,212
RTS0045383,188
RTS0045384,142
RTS0045385,196
RTS0045386,211
RTS0045387,184
RTS0045388,185
RTS0045389,164
RTS0045390,186
RTS0045391,239
RTS0045392,221
RTS0045393,152
RTS0045394,149
RTS0045395,175
RTS0045396,223
RTS0045397,201
RTS0045398,161
RTS0045399,220
RTS0045400,215
RTS0045401,201
RTS0045402,166
RTS0045403,222
RTS0045404,214
RTS0045405,180
RTS0045406,237
RTS0045407,225
RTS0045408,194
RTS0045409,184
RTS0045410,228
RTS0045411,356
RTS0045412,340
RTS0045413,259
RTS0045414,259
RTS0045415,230
RTS0045416,208
RTS0045417,157
RTS0045418,166
RTS0045419,198
RTS0045420,168
RTS0045421,3381
RTS0045422,3231
RTS0045423,1522
RTS0045424,3252
RTS0045425,2039
RTS0045426,276
RTS0045427,291
RTS0045428,209
RTS0045429,256
RTS0045430,183
RTS0045431,261
RTS0045432,265
RTS0045433,239
RTS0045434,257
RTS0045435,213
RTS0045436,354
RTS0045437,371
RTS0045438,425
RTS0045439,336
RTS0045440,339
RTS0045441,246
RTS0045442,203
RTS0045443,203
RTS0045444,140
RTS0045445,194
RTS0045446,627
RTS0045447,505
RTS0045448,376
RTS0045449,412
RTS0045450,272
RTS0045451,228
RTS0045452,207
RTS0045453,165
RTS0045454,187
RTS0045455,194
RTS0045456,153
RTS0045457,207
RTS0045458,225
RTS0045459,113
RTS0045460,192
RTS0045461,155
RTS0045462,193
RTS0045463,193
RTS0045464,133
RTS0045465,172
RTS0045466,586
RTS0045467,595
RTS0045468,269
RTS0045469,588
RTS0045470,347
RTS0045471,183
RTS0045472,189
RTS0045473,108
RTS0045474,192
RTS0045475,158
RTS0045476,222
RTS0045477,287
RTS0045478,201
RTS0045479,253
RTS0045480,242
RTS0045481,211
RTS0045482,251
RTS0045483,180
RTS0045484,294
RTS0045485,347
RTS0045486,112
RTS0045487,226
RTS0045488,221
RTS0045489,219
RTS0045490,234
RTS0045491,274
RTS0045492,399
RTS0045493,258
RTS0045494,140
RTS0045495,236
RTS0045496,146
RTS0045497,186
RTS0045498,266
RTS0045499,262
RTS0045500,217
RTS0045501,261
RTS0045502,311
RTS0045503,209
RTS0045504,173
RTS0045505,193
RTS0045506,1561
RTS0045507,1862
RTS0045508,982
RTS0045509,1440
RTS0045510,1016
RTS0045511,224
RTS0045512,215
RTS0045513,151
RTS0045514,289
RTS0045515,195
RTS0045516,168
RTS0045517,190
RTS0045518,235
RTS0045519,206
RTS0045520,162
RTS0045521,232
RTS0045522,211
RTS0045523,244
RTS0045524,272
RTS0045525,215
RTS0045526,177
RTS0045527,235
RTS0045528,220
RTS0045529,197
RTS0045530,257
RTS0045531,226
RTS0045532,168
RTS0045533,197
RTS0045534,175
RTS0045535,148
RTS0045536,284
RTS0045537,297
RTS0045538,215
RTS0045539,317
RTS0045540,334
RTS0045541,180
RTS0045542,174
RTS0045543,206
RTS0045544,117
RTS0045545,221
RTS0045546,187
RTS0045547,125
RTS0045548,146
RTS0045549,138
RTS0045550,131
RTS0045551,164
RTS0045552,216
RTS0045553,142
RTS0045554,172
RTS0045555,149
RTS0045556,1311
RTS0045557,598
RTS0045558,1128
RTS0045559,1033
RTS0045560,443
RTS0045561,235
RTS0045562,240
RTS0045563,187
RTS0045564,278
RTS0045565,183
RTS0045566,332
RTS0045567,272
RTS0045568,266
RTS0045569,313
RTS0045570,270
RTS0045571,146
RTS0045572,169
RTS0045573,145
RTS0045574,164
RTS0045575,193
RTS0045576,173
RTS0045577,165
RTS0045578,138
RTS0045579,162
RTS0045580,167
RTS0045581,214
RTS0045582,199
RTS0045583,196
RTS0045584,262
RTS0045585,160
RTS0045586,107
RTS0045587,214
RTS0045588,169
RTS0045589,201
RTS0045590,199
RTS0045592,565
RTS0045593,630
RTS0045594,402
RTS0045595,370
RTS0045596,203
RTS0045597,219
RTS0045598,226
RTS0045599,169
RTS0045600,155
RTS0045601,212
RTS0045602,176
RTS0045603,129
RTS0045604,217
RTS0045606,282
RTS0045607,177
RTS0045608,190
RTS0045609,192
RTS0045610,266
RTS0045611,139
RTS0045612,165
RTS0045613,171
RTS0045614,194
RTS0045615,166
RTS0045616,179
RTS0045617,160
RTS0045618,182
RTS0045619,157
RTS0045620,169
RTS0045621,195
RTS0045622,196
RTS0045623,182
RTS0045624,147
RTS0045625,195
RTS0045626,94
RTS0045627,193
RTS0045628,216
RTS0045629,218
RTS0045630,160
RTS0045631,159
RTS0045632,161
RTS0045633,236
RTS0045634,168
RTS0045635,213
RTS0045636,248
RTS0045637,180
RTS0045638,249
RTS0045639,305
RTS0045640,204
RTS0045641,208
RTS0045642,227
RTS0045643,142
RTS0045644,156
RTS0045645,191
RTS0045646,174
RTS0045647,244
RTS0045648,158
RTS0045649,196
RTS0045650,209
RTS0045651,180
RTS0045652,264
RTS0045653,238
RTS0045654,269
RTS0045655,274
RTS0045656,186
RTS0045657,185
RTS0045658,276
RTS0045659,250
RTS0045660,264
RTS0045661,242
RTS0045662,222
RTS0045663,263
RTS0045664,227
RTS0045665,276
RTS0045666,192
RTS0045667,231
RTS0045668,322
RTS0045669,240
RTS0045670,260
RTS0045671,169
RTS0045672,228
RTS0045673,177
RTS0045674,145
RTS0045675,183
RTS0045676,948
RTS0045677,940
RTS0045678,1004
RTS0045679,893
RTS0045680,1110
RTS0045681,241
RTS0045682,282
RTS0045683,182
RTS0045684,240
RTS0045685,280
RTS0045687,214
RTS0045688,201
RTS0045689,212
RTS0045690,191
RTS0045691,236
RTS0045692,192
RTS0045693,290
RTS0045694,195
RTS0045695,217
RTS0045696,281
RTS0045697,198
RTS0045698,245
RTS0045699,180
RTS0045700,180
RTS0045701,208
RTS0045702,177
RTS0045703,185
RTS0045704,184
RTS0045705,212
RTS0045706,184
RTS0045707,208
RTS0045708,205
RTS0045709,205
RTS0045710,226
RTS0045711,194
RTS0045712,174
RTS0045713,194
RTS0045714,199
RTS0045715,146
RTS0045716,307
RTS0045717,214
RTS0045718,212
RTS0045719,217
RTS0045720,207
RTS0045721,289
RTS0045722,301
RTS0045723,274
RTS0045724,251
RTS0045725,186
RTS0045726,260
RTS0045727,347
RTS0045728,349
RTS0045729,222
RTS0045730,180
RTS0045731,204
RTS0045732,208
RTS0045733,169
RTS0045734,179
RTS0045735,185
RTS0045736,664
RTS0045737,1011
RTS0045738,1211
RTS0045739,1040
RTS0045740,604
RTS0045741,285
RTS0045742,212
RTS0045743,222
RTS0045744,276
RTS0045745,255
RTS0045746,310
RTS0045747,332
RTS0045748,440
RTS0045749,216
RTS0045750,182
RTS0045751,411
RTS0045752,270
RTS0045753,362
RTS0045754,361
RTS0045755,404
RTS0045756,404
RTS0045757,458
RTS0045758,499
RTS0045759,340
RTS0045760,335
RTS0045761,222
RTS0045762,235
RTS0045763,211
RTS0045764,199
RTS0045765,155
RTS0045766,232
RTS0045767,161
RTS0045768,214
RTS0045769,191
RTS0045770,200
RTS0045771,175
RTS0045772,226
RTS0045773,362
RTS0045774,212
RTS0045775,270
RTS0045776,196
RTS0045777,198
RTS0045778,162
RTS0045779,170
RTS0045780,167
RTS0045781,428
RTS0045782,394
RTS0045783,416
RTS0045784,352
RTS0045785,569
RTS0045786,168
RTS0045787,258
RTS0045788,225
RTS0045789,194
RTS0045790,147
RTS0045791,268
RTS0045792,309
RTS0045793,299
RTS0045794,268
RTS0045795,261
RTS0045796,254
RTS0045797,172
RTS0045798,150
RTS0045799,196
RTS0045800,163
RTS0045801,180
RTS0045802,158
RTS0045803,193
RTS0045804,124
RTS0045805,166
RTS0045806,1085
RTS0045807,872
RTS0045808,571
RTS0045809,680
RTS0045810,339
RTS0045811,258
RTS0045812,267
RTS0045813,197
RTS0045814,308
RTS0045815,231
RTS0045816,193
RTS0045817,248
RTS0045818,179
RTS0045819,207
RTS0045820,198
RTS0045821,737
RTS0045822,556
RTS0045823,490
RTS0045824,730
RTS0045825,454
RTS0045826,499
RTS0045827,612
RTS0045828,394
RTS0045829,562
RTS0045830,367
RTS0045831,302
RTS0045832,371
RTS0045833,308
RTS0045834,250
RTS0045835,254
RTS0045836,753
RTS0045837,595
RTS0045838,718
RTS0045840,337
RTS0045841,502
RTS0045842,478
RTS0045843,257
RTS0045844,303
RTS0045845,434
RTS0045846,1916
RTS0045848,341
RTS0045849,2280
RTS0045851,181
RTS0045852,244
RTS0045853,231
RTS0045854,259
RTS0045855,254
RTS0045856,226
RTS0045857,229
RTS0045858,157
RTS0045859,259
RTS0045860,190
RTS0045861,247
RTS0045862,347
RTS0045863,190
RTS0045864,259
RTS0045865,204
RTS0045866,222
RTS0045867,193
RTS0045868,222
RTS0045869,207
RTS0045870,199
RTS0045871,137
RTS0045872,272
RTS0045873,309
RTS0045874,211
RTS0045875,210
RTS0045876,153
RTS0045877,211
RTS0045878,144
RTS0045879,294
RTS0045880,158
RTS0045881,169
RTS0045882,149
RTS0045883,162
RTS0045884,169
RTS0045885,7
RTS0045886,269
RTS0045887,198
RTS0045888,172
RTS0045889,192
RTS0045890,192
RTS0045891,255
RTS0045892,189
RTS0045893,219
RTS0045894,276
RTS0045895,147
RTS0045896,195
RTS0045897,150
RTS0045898,147
RTS0045899,343
RTS0045900,524
RTS0045901,214
RTS0045902,185
RTS0045903,193
RTS0045904,196
RTS0045905,226
RTS0045906,183
RTS0045907,185
RTS0045908,150
RTS0045909,157
RTS0045910,157
RTS0045911,176
RTS0045912,196
RTS0045913,188
RTS0045914,169
RTS0045915,199
RTS0045916,283
RTS0045917,163
RTS0045918,171
RTS0045919,261
RTS0045920,196
RTS0045921,198
RTS0045922,145
RTS0045923,154
RTS0045924,176
RTS0045925,191
RTS0045926,277
RTS0045927,176
RTS0045928,194
RTS0045929,234
RTS0045930,783
RTS0045931,826
RTS0045932,342
RTS0045933,196
RTS0045935,189
RTS0045939,244
RTS0045940,156
RTS0045941,214
RTS0045942,231
RTS0045943,386
RTS0045944,205
RTS0045945,179
RTS0045946,148
RTS0045947,161
RTS0045948,141
RTS0045949,219
RTS0045950,254
RTS0045951,188
RTS0045952,216
RTS0045953,192
RTS0045954,222
RTS0045955,145
RTS0045956,180
RTS0045957,165
RTS0045958,229
RTS0045959,145
RTS0045960,173
RTS0045961,156
RTS0045962,205
RTS0045963,180
RTS0045964,210
RTS0045965,211
RTS0045966,198
RTS0045967,175
RTS0045968,188
RTS0045969,290
RTS0045970,332
RTS0045971,204
RTS0045972,192
RTS0045973,151
RTS0045974,156
RTS0045975,203
RTS0045976,218
RTS0045977,152
RTS0045978,200
RTS0045979,305
RTS0045980,277
RTS0045981,427
RTS0045982,284
RTS0045983,183
RTS0045984,187
RTS0045985,203
RTS0045986,146
RTS0045987,289
RTS0045988,218
RTS0045989,213
RTS0045990,193
RTS0045991,496
RTS0045992,338
RTS0045993,465
RTS0045994,168
RTS0045995,136
RTS0045996,149
RTS0045997,184
RTS0045998,198
RTS0045999,179
RTS0046000,119
RTS0046001,235
RTS0046002,238
RTS0046003,192
RTS0046004,199
RTS0046005,394
RTS0046006,300
RTS0046007,402
RTS0046008,266
RTS0046009,215
RTS0046010,155
RTS0046011,143
RTS0046012,231
RTS0046013,348
RTS0046014,207
RTS0046015,270
RTS0046016,261
RTS0046017,193
RTS0046018,158
RTS0046019,222
RTS0046020,356
RTS0046021,289
RTS0046022,330
RTS0046023,203
RTS0046024,165
RTS0046025,153
RTS0046026,177
RTS0046027,282
RTS0046028,203
RTS0046029,195
RTS0046030,434
RTS0046031,367
RTS0046032,270
RTS0046033,231
RTS0046034,186
RTS0046035,177
RTS0046036,183
RTS0046037,132
RTS0046038,159
RTS0046039,188
RTS0046040,144
RTS0046041,197
RTS0046042,141
RTS0046043,221
RTS0046044,204
RTS0046045,200
RTS0046046,168
RTS0046047,114
RTS0046048,261
RTS0046049,402
RTS0046050,229
RTS0046051,452
RTS0046052,337
RTS0046053,350
RTS0046054,392
RTS0046055,375
RTS0046056,184
RTS0046057,222
RTS0046058,221
RTS0046059,221
RTS0046060,156
RTS0046061,265
RTS0046062,216
RTS0046063,245
RTS0046064,267
RTS0046065,267
RTS0046066,300
RTS0046067,294
RTS0046068,662
RTS0046069,442
RTS0046070,261
RTS0046071,304
RTS0046072,224
RTS0046073,243
RTS0046074,215
RTS0046075,179
RTS0046076,227
RTS0046077,200
RTS0046078,228
RTS0046079,190
RTS0046080,200
RTS0046081,180
RTS0046082,275
RTS0046083,180
RTS0046084,319
RTS0046085,237
RTS0046086,266
RTS0046087,187
RTS0046088,204
RTS0046089,147
RTS0046090,201
RTS0046091,143
RTS0046092,446
RTS0046093,245
RTS0046094,166
RTS0046095,201
RTS0046096,199
RTS0046097,205
RTS0046098,214
RTS0046099,179
RTS0046100,189
RTS0046101,146
RTS0046102,172
RTS0046103,318
RTS0046104,351
RTS0046105,208
RTS0046106,196
RTS0046107,198
RTS0046108,163
RTS0046109,198
RTS0046110,198
RTS0046111,225
RTS0046112,315
RTS0046113,186
RTS0046114,160
RTS0046115,312
RTS0046116,337
RTS0046117,285
RTS0046119,304
RTS0046121,211
RTS0046122,227
RTS0046123,179
RTS0046124,177
RTS0046125,179
RTS0046126,153
RTS0046127,162
RTS0046128,368
RTS0046129,276
RTS0046130,253
RTS0046131,190
RTS0046132,419
RTS0046133,575
RTS0046134,316
RTS0046135,235
RTS0046136,178
RTS0046137,280
RTS0046138,186
RTS0046140,307
RTS0046141,209
RTS0046142,267
RTS0046143,285
RTS0046144,258
RTS0046145,236
RTS0046146,192
RTS0046147,252
RTS0046148,295
RTS0046149,152
RTS0046150,108
RTS0046152,168
RTS0046153,204
RTS0046154,163
RTS0046155,230
RTS0046156,158
RTS0046157,159
RTS0046158,190
RTS0046159,190
RTS0046160,192
RTS0046161,178
RTS0046162,148
RTS0046163,178
RTS0046164,218
RTS0046165,189
RTS0046166,171
RTS0046167,174
RTS0046168,175
RTS0046169,171
RTS0046170,252
RTS0046171,152
RTS0046172,159
RTS0046173,106
RTS0046174,190
RTS0046175,216
RTS0046176,170
RTS0046177,123
RTS0046178,167
RTS0046179,161
RTS0046180,178
RTS0046181,176
RTS0046182,164
RTS0046183,328
RTS0046184,227
RTS0046185,188
RTS0046186,155
RTS0046187,172
RTS0046188,329
RTS0046191,177
RTS0046193,106
RTS0046194,176
RTS0046195,198
RTS0046196,219
RTS0046197,186
RTS0046198,174
RTS0046199,201
RTS0046200,188
RTS0046201,162
RTS0046202,199
RTS0046203,159
RTS0046204,165
RTS0046205,189
RTS0046206,230
RTS0046207,238
RTS0046208,178
RTS0046209,159
RTS0046210,141
RTS0046211,144
RTS0046212,191
RTS0046213,4215
RTS0046214,3726
RTS0046215,2297
RTS0046216,2817
RTS0046217,1407
RTS0046218,193
RTS0046219,116
RTS0046220,209
RTS0046221,190
RTS0046222,185
RTS0046223,172
RTS0046224,166
RTS0046225,313
RTS0046226,215
RTS0046227,298
RTS0046228,266
RTS0046229,227
RTS0046230,193
RTS0046231,112
RTS0046232,295
RTS0046233,213
RTS0046234,219
RTS0046235,177
RTS0046236,175
RTS0046237,235
RTS0046238,164
RTS0046239,139
RTS0046240,174
RTS0046241,209
RTS0046242,179
RTS0046243,152
RTS0046244,179
RTS0046245,116
RTS0046246,157
RTS0046247,186
RTS0046248,182
RTS0046249,201
RTS0046250,191
RTS0046251,158
RTS0046252,319
RTS0046253,202
RTS0046254,264
RTS0046255,224
RTS0046256,370
RTS0046257,240
RTS0046258,170
RTS0046259,248
RTS0046260,259
RTS0046261,356
RTS0046262,355
RTS0046263,183
RTS0046264,200
RTS0046265,161
RTS0046266,213
RTS0046267,176
RTS0046268,187
RTS0046269,179
RTS0046270,193
RTS0046271,177
RTS0046272,219
RTS0046273,172
RTS0046274,167
RTS0046275,129
RTS0046276,152
RTS0046277,165
RTS0046278,154
RTS0046279,306
RTS0046280,174
RTS0046281,223
RTS0046282,194
RTS0046283,282
RTS0046284,166
RTS0046285,162
RTS0046286,194
RTS0046287,183
RTS0046288,162
RTS0046289,267
RTS0046290,228
RTS0046291,188
RTS0046292,208
RTS0046293,192
RTS0046294,140
RTS0046295,458
RTS0046296,161
RTS0046297,380
RTS0046298,254
RTS0046299,210
RTS0046300,178
RTS0046301,309
RTS0046302,185
RTS0046303,194
RTS0046304,209
RTS0046305,187
RTS0046306,218
RTS0046307,191
RTS0046308,165
RTS0046309,205
RTS0046310,129
RTS0046311,205
RTS0046312,198
RTS0046313,162
RTS0046314,234
RTS0046315,150
RTS0046316,224
RTS0046317,266
RTS0046318,226
RTS0046319,233
RTS0046320,216
RTS0046321,281
RTS0046322,232
RTS0046323,239
RTS0046324,234
RTS0046325,286
RTS0046326,186
RTS0046327,213
RTS0046328,232
RTS0046329,365
RTS0046330,270
RTS0046331,329
RTS0046332,217
RTS0046333,202
RTS0046334,367
RTS0046335,401
RTS0046336,383
RTS0046342,144
RTS0046343,180
RTS0046344,185
RTS0046345,120
RTS0046346,164
RTS0046347,769
RTS0046348,883
RTS0046349,985
RTS0046350,192
RTS0046351,181
RTS0046352,301
RTS0046353,179
RTS0046354,194
RTS0046355,165
RTS0046356,297
RTS0046357,270
RTS0046358,184
RTS0046359,223
RTS0046360,233
RTS0046361,167
RTS0046362,286
RTS0046363,249
RTS0046364,240
RTS0046365,185
RTS0046366,216
RTS0046367,180
RTS0046368,191
RTS0046369,190
RTS0046370,150
RTS0046371,216
RTS0046372,206
RTS0046373,158
RTS0046374,133
RTS0046375,116
RTS0046376,181
RTS0046377,192
RTS0046378,183
RTS0046379,206
RTS0046380,190
RTS0046381,167
RTS0046382,185
RTS0046383,234
RTS0046384,236
RTS0046385,223
RTS0046386,253
RTS0046387,165
RTS0046388,247
RTS0046389,242
RTS0046390,219
RTS0046391,235
RTS0046392,139
RTS0046393,168
RTS0046394,148
RTS0046395,194
RTS0046396,145
RTS0046397,178
RTS0046398,179
RTS0046399,193
RTS0046400,168
RTS0046401,247
RTS0046402,181
RTS0046403,207
RTS0046404,223
RTS0046405,220
RTS0046406,204
RTS0046407,206
RTS0046408,168
RTS0046409,286
RTS0046410,275
RTS0046411,229
RTS0046412,198
RTS0046413,235
RTS0046414,773
RTS0046415,363
RTS0046416,182
RTS0046417,297
RTS0046418,236
RTS0046419,186
RTS0046420,934
RTS0046421,408
RTS0046422,229
RTS0046423,155
RTS0046424,194
RTS0046425,275
RTS0046426,161
RTS0046427,171
RTS0046428,209
RTS0046429,128
RTS0046430,146
RTS0046431,186
RTS0046432,825
RTS0046433,635
RTS0046434,774
RTS0046435,2125
RTS0046439,222
RTS0046440,275
RTS0046441,247
RTS0046442,214
RTS0046443,238
RTS0046444,219
RTS0046445,163
RTS0046446,99
RTS0046447,160
RTS0046448,191
RTS0046449,376
RTS0046450,602
RTS0046451,214
RTS0046452,469
RTS0046453,227
RTS0046454,428
RTS0046455,360
RTS0046456,174
RTS0046457,245
RTS0046458,209
RTS0046459,460
RTS0046460,369
RTS0046461,244
RTS0046462,324
RTS0046463,252
RTS0046464,153
RTS0046466,148
RTS0046468,215
RTS0046469,164
RTS0046470,205
RTS0046471,211
RTS0046472,219
RTS0046473,173
RTS0046474,120
RTS0046475,273
RTS0046476,195
RTS0046477,159
RTS0046478,193
RTS0046479,182
RTS0046480,192
RTS0046481,189
RTS0046482,188
RTS0046483,166
RTS0046484,164
RTS0046485,210
RTS0046486,181
RTS0046487,238
RTS0046488,213
RTS0046489,247
RTS0046490,230
RTS0046491,203
RTS0046492,170
RTS0046493,158
RTS0046494,179
RTS0046495,185
RTS0046496,329
RTS0046497,255
RTS0046498,235
RTS0046499,299
RTS0046500,328
RTS0046501,214
RTS0046502,167
RTS0046503,214
RTS0046504,184
RTS0046505,124
RTS0046506,149
RTS0046507,187
RTS0046508,185
RTS0046509,128
RTS0046510,234
RTS0046511,148
RTS0046512,259
RTS0046513,199
RTS0046514,143
RTS0046515,231
RTS0046516,175
RTS0046517,334
RTS0046518,171
RTS0046519,209
RTS0046520,207
RTS0046521,254
RTS0046522,185
RTS0046524,192
RTS0046525,194
RTS0046526,333
RTS0046527,179
RTS0046528,208
RTS0046529,149
RTS0046530,145
RTS0046531,188
RTS0046532,219
RTS0046533,167
RTS0046534,233
RTS0046535,187
RTS0046536,190
RTS0046537,212
RTS0046538,277
RTS0046539,237
RTS0046540,177
RTS0046541,209
RTS0046542,224
RTS0046543,265
RTS0046544,163
RTS0046545,279
RTS0046546,211
RTS0046548,197
RTS0046549,290
RTS0046550,368
RTS0046551,505
RTS0046552,284
RTS0046553,777
RTS0046554,232
RTS0046555,433
RTS0046556,411
RTS0046557,272
RTS0046558,181
RTS0046559,228
RTS0046560,177
RTS0046561,178
RTS0046562,206
RTS0046563,198
RTS0046564,226
RTS0046565,211
RTS0046566,241
RTS0046567,281
RTS0046568,169
RTS0046569,249
RTS0046570,272
RTS0046571,201
RTS0046572,630
RTS0046573,716
RTS0046574,663
RTS0046575,384
RTS0046577,380
RTS0046578,392
RTS0046580,307
RTS0046581,240
RTS0046582,241
RTS0046583,141
RTS0046584,234
RTS0046585,259
RTS0046586,194
RTS0046587,260
RTS0046588,194
RTS0046589,184
RTS0046590,255
RTS0046591,226
RTS0046592,218
RTS0046593,213
RTS0046594,347
RTS0046595,281
RTS0046596,274
RTS0046597,162
RTS0046598,250
RTS0046599,213
RTS0046600,256
RTS0046601,327
RTS0046602,232
RTS0046603,220
RTS0046604,234
RTS0046605,244
RTS0046606,314
RTS0046607,179
RTS0046608,183
RTS0046609,188
RTS0046610,140
RTS0046611,229
RTS0046612,232
RTS0046613,227
RTS0046614,321
RTS0046615,206
RTS0046616,192
RTS0046617,241
RTS0046618,175
RTS0046619,223
RTS0046620,192
RTS0046621,311
RTS0046622,296
RTS0046623,248
RTS0046624,215
RTS0046625,195
RTS0046626,236
RTS0046627,233
RTS0046628,353
RTS0046629,222
RTS0046630,264
RTS0046631,234
RTS0046632,289
RTS0046633,243
RTS0046634,251
RTS0046635,199
RTS0046636,206
RTS0046637,226
RTS0046638,193
RTS0046639,190
RTS0046640,185
RTS0046641,154
RTS0046642,211
RTS0046643,213
RTS0046644,264
RTS0046645,174
RTS0046646,133
RTS0046647,195
RTS0046648,171
RTS0046649,175
RTS0046650,195
RTS0046651,150
RTS0046652,200
RTS0046653,286
RTS0046654,249
RTS0046655,238
RTS0046656,207
RTS0046657,195
RTS0046658,225
RTS0046659,220
RTS0046660,174
RTS0046661,302
RTS0046662,237
RTS0046663,252
RTS0046664,200
RTS0046665,191
RTS0046666,161
RTS0046667,250
RTS0046668,260
RTS0046669,172
RTS0046670,217
RTS0046671,178
RTS0046672,178
RTS0046673,196
RTS0046674,175
RTS0046675,216
RTS0046676,151
RTS0046677,192
RTS0046678,128
RTS0046679,141
RTS0046680,118
RTS0046681,148
RTS0046682,195
RTS0046683,178
RTS0046684,188
RTS0046685,171
RTS0046686,202
RTS0046687,244
RTS0046688,168
RTS0046689,222
RTS0046690,184
RTS0046691,183
RTS0046692,181
RTS0046693,170
RTS0046694,205
RTS0046695,220
RTS0046696,277
RTS0046697,286
RTS0046698,255
RTS0046699,209
RTS0046700,219
RTS0046701,291
RTS0046702,209
RTS0046703,1201
RTS0046704,2243
RTS0046705,1058
RTS0046706,746
RTS0046707,2608
RTS0046708,2282
RTS0046709,186
RTS0046710,221
RTS0046711,250
RTS0046712,167
RTS0046713,158
RTS0046714,262
RTS0046715,128
RTS0046716,247
RTS0046717,325
RTS0046718,150
RTS0046719,150
RTS0046720,198
RTS0046721,261
RTS0046722,273
RTS0046723,193
RTS0046724,197
RTS0046725,158
RTS0046726,200
RTS0046727,312
RTS0046728,197
RTS0046729,244
RTS0046730,242
RTS0046731,181
RTS0046732,199
RTS0046733,179
RTS0046734,209
RTS0046735,154
RTS0046736,185
RTS0046737,217
RTS0046738,205
RTS0046739,130
RTS0046740,231
RTS0046741,222
RTS0046742,120
RTS0046743,185
RTS0046744,159
RTS0046745,314
RTS0046746,151
RTS0046747,233
RTS0046748,457
RTS0046749,280
RTS0046750,185
RTS0046751,237
RTS0046752,311
RTS0046753,329
RTS0046754,293
RTS0046755,286
RTS0046756,245
RTS0046757,236
RTS0046758,166
RTS0046759,427
RTS0046760,351
RTS0046761,272
RTS0046763,308
RTS0046764,179
RTS0046765,209
RTS0046766,178
RTS0046767,206
RTS0046768,223
RTS0046769,316
RTS0046770,312
RTS0046771,277
RTS0046772,414
RTS0046773,221
RTS0046774,223
RTS0046775,418
RTS0046777,240
RTS0046778,195
RTS0046779,207
RTS0046780,211
RTS0046781,190
RTS0046782,114
RTS0046783,161
RTS0046784,141
RTS0046785,170
RTS0046790,537
RTS0046791,383
RTS0046792,454
RTS0046793,152
RTS0046794,180
RTS0046795,175
RTS0046796,208
RTS0046797,167
RTS0046798,246
RTS0046799,250
RTS0046800,159
RTS0046801,2403
RTS0046802,2838
RTS0046803,162
RTS0046804,245
RTS0046805,210
RTS0046806,156
RTS0046807,160
RTS0046808,180
RTS0046809,125
RTS0046810,227
RTS0046811,97
RTS0046812,137
RTS0046813,143
RTS0046814,187
RTS0046815,256
RTS0046816,215
RTS0046817,186
RTS0046818,168
RTS0046819,283
RTS0046820,290
RTS0046821,173
RTS0046822,180
RTS0046823,184
RTS0046824,478
RTS0046825,225
RTS0046826,154
RTS0046827,185
RTS0046828,217
RTS0046829,211
RTS0046830,203
RTS0046831,227
RTS0046832,202
RTS0046833,153
RTS0046835,136
RTS0046836,727
RTS0046837,511
RTS0046838,152
RTS0046839,147
RTS0046840,153
RTS0046841,166
RTS0046842,1851
RTS0046843,2984
RTS0046846,272
RTS0046849,283
RTS0046850,178
RTS0046851,188
RTS0046852,190
RTS0046853,243
RTS0046854,160
RTS0046855,193
RTS0046856,164
RTS0046857,154
RTS0046858,230
RTS0046859,226
RTS0046860,394
RTS0046861,193
RTS0046862,209
RTS0046863,177
RTS0046864,241
RTS0046866,274
RTS0046867,210
RTS0046868,232
RTS0046869,608
RTS0046870,574
RTS0046871,224
RTS0046872,450
RTS0046873,168
RTS0046874,130
RTS0046875,211
RTS0046876,179
RTS0046877,259
RTS0046878,156
RTS0046879,203
RTS0046880,308
RTS0046881,228
RTS0046882,170
RTS0046885,152
RTS0046886,181
RTS0046887,138
RTS0046889,195
RTS0046890,187
RTS0046891,232
RTS0046892,170
RTS0046893,183
RTS0046894,208
RTS0046895,161
RTS0046897,436
RTS0046898,159
RTS0046899,221
RTS0046900,340
RTS0046902,236
RTS0046903,415
RTS0046904,181
RTS0046905,158
RTS0046906,257
RTS0046907,220
RTS0046908,176
RTS0046909,394
RTS0046910,171
RTS0046911,344
RTS0046912,202
RTS0046913,199
RTS0046914,188
RTS0046915,179
RTS0046916,203
RTS0046918,1608
RTS0046919,1759
RTS0046920,328
RTS0046921,232
RTS0046922,200
RTS0046923,352
RTS0046924,431
RTS0046925,193
RTS0046926,192
RTS0046927,160
RTS0046928,163
RTS0046929,271
RTS0046930,213
RTS0046931,206
RTS0046933,186
RTS0046934,202
RTS0046935,269
RTS0046936,262
RTS0046937,355
RTS0046938,2154
RTS0046939,227
RTS0046940,193
RTS0046941,145
RTS0046942,232
RTS0046943,227
RTS0046944,191
RTS0046946,439
RTS0046947,165
RTS0046948,157
RTS0046949,163
RTS0046950,116
RTS0046951,261
RTS0046952,177
RTS0046954,157
RTS0046955,171
RTS0046956,230
RTS0046957,202
RTS0046958,223
RTS0046959,253
RTS0046960,258
RTS0046961,309
RTS0046962,3114
RTS0046963,148
RTS0046965,197
RTS0046966,400
RTS0046967,242
RTS0046968,163
RTS0047054,202
RTS0047055,227
RTS0047056,181
RTS0047057,190
RTS0047058,225
RTS0047060,192
RTS0047061,175
RTS0047062,169
RTS0047063,205
RTS0047064,168
RTS0047065,250
RTS0047066,217
RTS0047067,230
RTS0047068,184
RTS0047069,190
RTS0047070,471
RTS0047071,326
RTS0047072,353
RTS0047073,361
RTS0047074,369
RTS0047075,248
RTS0047076,291
RTS0047077,284
RTS0047078,302
RTS0047079,166
RTS0047080,318
RTS0047081,267
RTS0047082,221
RTS0047083,267
RTS0047084,252
RTS0047085,101
RTS0047086,219
RTS0047087,198
RTS0047088,186
RTS0047089,231
RTS0047090,1
RTS0047091,154
RTS0047092,186
RTS0047093,170
RTS0047094,182
RTS0047095,189
RTS0047096,166
RTS0047097,135
RTS0047098,151
RTS0047099,165
RTS0047100,159
RTS0047101,254
RTS0047102,213
RTS0047103,304
RTS0047104,199
RTS0047105,416
RTS0047106,408
RTS0047107,379
RTS0047108,611
RTS0047109,341
RTS0047110,297
RTS0047111,229
RTS0047112,215
RTS0047113,457
RTS0047114,290
RTS0047115,215
RTS0047116,362
RTS0047117,307
RTS0047118,224
RTS0047119,261
RTS0047120,191
RTS0047121,179
RTS0047122,261
RTS0047123,211
RTS0047124,275
RTS0047125,229
RTS0047126,296
RTS0047127,324
RTS0047128,122
RTS0047129,243
RTS0047130,175
RTS0047131,252
RTS0047132,245
RTS0047133,271
RTS0047134,190
RTS0047135,737
RTS0047136,703
RTS0047137,538
RTS0047138,659
RTS0047139,452
RTS0047140,166
RTS0047141,218
RTS0047142,207
RTS0047143,186
RTS0047144,213
RTS0047145,311
RTS0047146,222
RTS0047147,317
RTS0047148,288
RTS0047149,242
RTS0047150,349
RTS0047151,268
RTS0047152,479
RTS0047153,268
RTS0047154,482
RTS0047156,185
RTS0047157,215
RTS0047158,197
RTS0047159,165
RTS0047160,194
RTS0047165,294
RTS0047166,144
RTS0047167,5016
RTS0047168,193
RTS0047169,199
RTS0047170,161
RTS0047171,185
RTS0047172,144
RTS0047173,243
RTS0047174,201
RTS0047175,127
RTS0047176,214
RTS0047177,258
RTS0047178,241
RTS0047179,249
RTS0047180,213
RTS0047181,235
RTS0047182,232
RTS0047183,227
RTS0047184,196
RTS0047185,186
RTS0047186,167
RTS0047187,179
RTS0047188,234
RTS0047189,233
RTS0047190,260
RTS0047191,238
RTS0047192,204
RTS0047193,224
RTS0047194,279
RTS0047195,268
RTS0047196,254
RTS0047197,288
RTS0047198,211
RTS0047199,216
RTS0047200,246
RTS0047201,181
RTS0047202,194
RTS0047203,279
RTS0047204,206
RTS0047205,213
RTS0047206,217
RTS0047207,245
RTS0047208,1435
RTS0047209,1199
RTS0047210,2308
RTS0047211,1554
RTS0047212,577
RTS0047213,197
RTS0047214,251
RTS0047215,192
RTS0047216,160
RTS0047217,138
RTS0047218,1499
RTS0047219,1708
RTS0047220,493
RTS0047221,2056
RTS0047222,1640
RTS0047223,368
RTS0047225,517
RTS0047226,325
RTS0047229,140
RTS0047230,174
RTS0047231,208
RTS0047232,196
RTS0047233,134
RTS0047234,329
RTS0047235,225
RTS0047236,225
RTS0047237,341
RTS0047238,285
RTS0047239,381
RTS0047240,203
RTS0047241,185
RTS0047242,138
RTS0047243,299
RTS0047244,145
RTS0047245,186
RTS0047246,123
RTS0047247,150
RTS0047248,131
RTS0047249,225
RTS0047250,310
RTS0047252,321
RTS0047253,193
RTS0047254,321
RTS0047255,357
RTS0047256,331
RTS0047257,285
RTS0047258,318
RTS0047259,273
RTS0047260,477
RTS0047261,370
RTS0047262,249
RTS0047263,325
RTS0047264,305
RTS0047266,566
RTS0047267,1610
RTS0047268,900
RTS0047269,632
RTS0047270,1267
RTS0047271,1253
RTS0047272,612
RTS0047273,628
RTS0047274,229
RTS0047276,183
RTS0047277,870
RTS0047278,739
RTS0047279,830
RTS0047280,738
RTS0047281,778
RTS0047282,873
RTS0047283,723
RTS0047284,474
RTS0047290,278
RTS0047291,567
RTS0047292,293
RTS0047293,268
RTS0047294,349
RTS0047295,127
RTS0047296,218
RTS0047297,212
RTS0047298,232
RTS0047299,195
RTS0047300,149
RTS0047301,292
RTS0047302,119
RTS0047303,267
RTS0047304,182
RTS0047305,700
RTS0047306,908
RTS0047307,978
RTS0047308,383
RTS0047309,418
RTS0047310,384
RTS0047311,366
RTS0047312,286
RTS0047313,274
RTS0047314,285
RTS0047315,441
RTS0047316,438
RTS0047317,424
RTS0047318,386
RTS0047319,460
RTS0047320,287
RTS0047321,423
RTS0047322,212
RTS0047323,451
RTS0047324,375
RTS0047325,341
RTS0047326,251
RTS0047327,235
RTS0047328,160
RTS0047329,161
RTS0047331,352
RTS0047332,316
RTS0047333,290
RTS0047334,232
RTS0047335,580
RTS0047336,487
RTS0047337,255
RTS0047338,555
RTS0047339,407
RTS0047340,697
RTS0047341,594
RTS0047342,516
RTS0047343,416
RTS0047344,465
RTS0047345,273
RTS0047346,260
RTS0047348,357
RTS0047349,316
RTS0047350,393
RTS0047351,491
RTS0047352,980
RTS0047353,661
RTS0047354,436
RTS0047356,182
RTS0047357,225
RTS0047358,128
RTS0047359,301
RTS0047360,209
RTS0047361,174
RTS0047362,282
RTS0047363,408
RTS0047364,224
RTS0047365,303
RTS0047366,287
RTS0047367,215
RTS0047368,300
RTS0047369,234
RTS0047370,217
RTS0047373,210
RTS0047374,177
RTS0047375,178
RTS0047376,298
RTS0047377,282
RTS0047378,317
RTS0047379,399
RTS0047380,393
RTS0047381,163
RTS0047382,198
RTS0047383,240
RTS0047384,215
RTS0047385,217
RTS0047386,737
RTS0047387,335
RTS0047388,346
RTS0047389,388
RTS0047390,280
RTS0047391,490
RTS0047392,233
RTS0047393,375
RTS0047394,217
RTS0047395,184
RTS0047396,437
RTS0047397,239
RTS0047398,166
RTS0047399,194
RTS0047400,169
RTS0047401,251
RTS0047402,265
RTS0047403,247
RTS0047404,325
RTS0047405,460
RTS0047406,206
RTS0047407,244
RTS0047408,240
RTS0047409,634
RTS0047410,398
RTS0047411,309
RTS0047412,275
RTS0047413,194
RTS0047414,318
RTS0047415,318
RTS0047417,174
RTS0047418,214
RTS0047419,224
RTS0047420,256
RTS0047421,162
RTS0047422,206
RTS0047423,196
RTS0047424,184
RTS0047425,180
RTS0047426,361
RTS0047427,342
RTS0047428,341
RTS0047429,309
RTS0047430,347
RTS0047431,160
RTS0047432,292
RTS0047433,266
RTS0047434,245
RTS0047435,339
RTS0047436,220
RTS0047437,126
RTS0047438,184
RTS0047439,178
RTS0047440,150
RTS0047441,395
RTS0047442,304
RTS0047445,367
RTS0047446,276
RTS0047447,170
RTS0047448,173
RTS0047449,193
RTS0047450,194
RTS0047451,158
RTS0047452,239
RTS0047453,154
RTS0047454,226
RTS0047455,200
RTS0047456,177
RTS0047457,163
RTS0047458,173
RTS0047459,199
RTS0047460,215
RTS0047461,202
RTS0047462,311
RTS0047463,243
RTS0047464,286
RTS0047465,213
RTS0047466,254
RTS0047467,190
RTS0047468,189
RTS0047469,212
RTS0047471,193
RTS0047472,171
RTS0047473,225
RTS0047474,152
RTS0047475,148
RTS0047476,247
RTS0047477,363
RTS0047479,289
RTS0047480,313
RTS0047481,257
RTS0047482,163
RTS0047483,167
RTS0047484,174
RTS0047485,163
RTS0047486,203
RTS0047487,166
RTS0047488,251
RTS0047489,207
RTS0047490,198
RTS0047491,204
RTS0047492,316
RTS0047493,237
RTS0047494,368
RTS0047495,267
RTS0047496,207
RTS0047497,247
RTS0047498,177
RTS0047499,229
RTS0047500,225
RTS0047501,170
RTS0047502,179
RTS0047503,214
RTS0047504,310
RTS0047505,251
RTS0047506,519
RTS0047507,355
RTS0047508,168
RTS0047509,250
RTS0047510,222
RTS0047511,201
RTS0047512,394
RTS0047513,202
RTS0047514,158
RTS0047515,374
RTS0047516,308
RTS0047517,746
RTS0047518,803
RTS0047520,872
RTS0047521,1012
RTS0047522,230
RTS0047523,298
RTS0047524,269
RTS0047525,219
RTS0047526,232
RTS0047527,159
RTS0047528,199
RTS0047529,218
RTS0047530,201
RTS0047531,180
RTS0047532,187
RTS0047533,161
RTS0047534,166
RTS0047535,194
RTS0047536,201
RTS0047537,426
RTS0047538,970
RTS0047540,881
RTS0047541,776
RTS0047543,244
RTS0047544,215
RTS0047545,265
RTS0047546,242
RTS0047547,198
RTS0047548,410
RTS0047549,324
RTS0047550,220
RTS0047551,195
RTS0047552,232
RTS0047553,248
RTS0047558,213
RTS0047559,223
RTS0047560,171
RTS0047561,246
RTS0047562,220
RTS0047563,244
RTS0047564,234
RTS0047565,180
RTS0047566,229
RTS0047567,213
RTS0047568,193
RTS0047569,203
RTS0047570,209
RTS0047571,170
RTS0047572,219
RTS0047573,166
RTS0047574,201
RTS0047575,233
RTS0047576,191
RTS0047577,191
RTS0047578,189
RTS0047579,175
RTS0047580,150
RTS0047581,214
RTS0047582,217
RTS0047583,111
RTS0047584,165
RTS0047585,153
RTS0047586,191
RTS0047587,156
RTS0047588,203
RTS0047590,220
RTS0047591,169
RTS0047592,186
RTS0047593,224
RTS0047594,244
RTS0047595,210
RTS0047596,218
RTS0047597,234
RTS0047598,230
RTS0047599,203
RTS0047600,210
RTS0047601,512
RTS0047602,278
RTS0047603,227
RTS0047604,290
RTS0047606,217
RTS0047613,262
RTS0047614,248
RTS0047615,153
RTS0047616,265
RTS0047617,253
RTS0047618,177
RTS0047619,143
RTS0047620,98
RTS0047621,165
RTS0047622,111
RTS0047624,171
RTS0047625,142
RTS0047626,171
RTS0047627,173
RTS0047628,142
RTS0047629,130
RTS0047630,67
RTS0047631,129
RTS0047632,253
RTS0047633,121
RTS0047634,148
RTS0047635,142
RTS0047636,143
RTS0047637,153
RTS0047638,160
RTS0047639,165
RTS0047640,125
RTS0047641,112
RTS0047642,124
RTS0047643,144
RTS0047644,123
RTS0047645,132
RTS0047646,177
RTS0047647,144
RTS0047648,197
RTS0047649,154
RTS0047650,120
RTS0047651,113
RTS0047652,129
RTS0047653,133
RTS0047654,167
RTS0047656,197
RTS0047657,171
RTS0047658,161
RTS0047659,116
RTS0047660,114
RTS0047661,191
RTS0047662,200
RTS0047663,106
RTS0047664,145
RTS0047665,167
RTS0047666,100
RTS0047667,151
RTS0047668,153
RTS0047669,146
RTS0047670,182
RTS0047672,171
RTS0047673,170
RTS0047674,180
RTS0047675,171
RTS0047676,129
RTS0047677,179
RTS0047678,160
RTS0047679,184
RTS0047680,164
RTS0047681,145
RTS0047682,196
RTS0047684,168
RTS0047685,124
RTS0047686,157
RTS0047687,141
RTS0047688,162
RTS0047689,216
RTS0047691,154
RTS0047692,177
RTS0047693,164
RTS0047694,194
RTS0047695,183
RTS0047696,122
RTS0047697,125
RTS0047698,193
RTS0047699,193
RTS0047700,114
RTS0047701,214
RTS0047702,264
RTS0047703,243
RTS0047704,185
RTS0047705,192
RTS0047706,176
RTS0047707,254
RTS0047708,898
RTS0047709,2127
RTS0047710,280
RTS0047711,220
RTS0047712,437
RTS0047713,236
RTS0047714,371
RTS0047715,234
RTS0047716,312
RTS0047717,294
RTS0047718,291
RTS0047720,223
RTS0047721,183
RTS0047722,234
RTS0047723,278
RTS0047724,284
RTS0047725,273
RTS0047726,205
RTS0047727,219
RTS0047728,237
RTS0047729,217
RTS0047730,199
RTS0047731,161
RTS0047732,148
RTS0047733,231
RTS0047734,176
RTS0047735,184
RTS0047736,295
RTS0047737,225
RTS0047738,155
RTS0047739,224
RTS0047740,269
RTS0047741,277
RTS0047742,240
RTS0047743,184
RTS0047744,385
RTS0047745,375
RTS0047746,247
RTS0047747,288
RTS0047748,257
RTS0047749,437
RTS0047750,289
RTS0047752,167
RTS0047753,236
RTS0047754,312
RTS0047755,368
RTS0047756,182
RTS0047757,213
RTS0047758,218
RTS0047759,179
RTS0047760,144
RTS0047761,190
RTS0047762,194
RTS0047763,252
RTS0047764,213
RTS0047765,240
RTS0047766,367
RTS0047767,177
RTS0047768,204
RTS0047769,160
RTS0047770,177
RTS0047771,175
RTS0047772,192
RTS0047773,192
RTS0047774,396
RTS0047775,173
RTS0047776,260
RTS0047777,184
RTS0047778,121
RTS0047779,252
RTS0047780,214
RTS0047781,410
RTS0047782,267
RTS0047783,230
RTS0047784,221
RTS0047785,178
RTS0047786,488
RTS0047787,231
RTS0047788,183
RTS0047789,219
RTS0047790,171
RTS0047791,202
RTS0047792,148
RTS0047793,268
RTS0047794,140
RTS0047795,144
RTS0047796,182
RTS0047797,241
RTS0047798,196
RTS0047799,229
RTS0047800,153
RTS0047801,400
RTS0047802,430
RTS0047803,275
RTS0047804,196
RTS0047805,285
RTS0047806,281
RTS0047807,214
RTS0047808,357
RTS0047809,193
RTS0047810,245
RTS0047811,393
RTS0047812,163
RTS0047813,191
RTS0047814,189
RTS0047816,368
RTS0047817,211
RTS0047818,186
RTS0047819,141
RTS0047820,187
RTS0047821,209
RTS0047822,169
RTS0047823,195
RTS0047824,164
RTS0047825,219
RTS0047826,178
RTS0047827,504
RTS0047828,213
RTS0047829,281
RTS0047830,172
RTS0047831,165
RTS0047832,140
RTS0047833,166
RTS0047834,168
RTS0047835,328
RTS0047836,299
RTS0047837,277
RTS0047838,327
RTS0047839,204
RTS0047840,220
RTS0047841,194
RTS0047842,175
RTS0047843,155
RTS0047844,133
RTS0047845,208
RTS0047846,160
RTS0047847,165
RTS0047848,194
RTS0047849,227
RTS0047850,182
RTS0047851,168
RTS0047852,196
RTS0047853,213
RTS0047854,319
RTS0047855,203
RTS0047856,233
RTS0047857,450
RTS0047858,434
RTS0047859,139
RTS0047860,193
RTS0047861,161
RTS0047862,118
RTS0047863,166
RTS0047864,190
RTS0047865,285
RTS0047866,300
RTS0047867,172
RTS0047868,220
RTS0047869,177
RTS0047870,263
RTS0047871,198
RTS0047872,235
RTS0047873,197
RTS0047874,173
RTS0047875,259
RTS0047876,210
RTS0047877,126
RTS0047878,221
RTS0047879,332
RTS0047880,226
RTS0047881,253
RTS0047882,219
RTS0047883,189
RTS0047884,213
RTS0047885,208
RTS0047886,152
RTS0047890,157
RTS0047891,153
RTS0047892,149
RTS0047893,189
RTS0047894,183
RTS0047895,311
RTS0047896,286
RTS0047897,219
RTS0047898,211
RTS0047899,227
RTS0047900,298
RTS0047901,198
RTS0047902,451
RTS0047903,295
RTS0047904,293
RTS0047905,346
RTS0047906,310
RTS0047907,701
RTS0047908,604
RTS0047909,601
RTS0047910,220
RTS0047912,226
RTS0047913,270
RTS0047914,290
RTS0047915,158
RTS0047916,193
RTS0047917,207
RTS0047919,145
RTS0047920,317
RTS0047921,614
RTS0047924,219
RTS0047925,207
RTS0047926,205
RTS0047927,208
RTS0047928,284
RTS0047929,214
RTS0047930,215
RTS0047931,183
RTS0047932,220
RTS0047933,222
RTS0047934,172
RTS0047935,182
RTS0047936,187
RTS0047937,209
RTS0047938,221
RTS0047939,203
RTS0047940,317
RTS0047941,211
RTS0047942,188
RTS0047943,183
RTS0047944,232
RTS0047945,212
RTS0047946,286
RTS0047947,150
RTS0047948,161
RTS0047949,152
RTS0047950,121
RTS0047951,177
RTS0047952,217
RTS0047953,275
RTS0047954,174
RTS0047956,191
RTS0047957,212
RTS0047958,194
RTS0047959,260
RTS0047960,215
RTS0047961,197
RTS0047963,162
RTS0047964,170
RTS0047965,187
RTS0047966,158
RTS0047967,188
RTS0047968,337
RTS0047969,244
RTS0047970,184
RTS0047972,189
RTS0047973,420
RTS0047974,287
RTS0047975,179
RTS0047976,140
RTS0047977,170
RTS0047978,178
RTS0047979,173
RTS0047980,156
RTS0047981,177
RTS0047982,163
RTS0047985,1131
RTS0047986,163
RTS0047987,225
RTS0047988,446
RTS0047990,244
RTS0047991,380
RTS0047992,179
RTS0047993,161
RTS0047994,179
RTS0047995,196
RTS0047996,160
RTS0047997,270
RTS0047998,475
RTS0047999,201
RTS0048000,195
RTS0048001,204
RTS0048003,378
RTS0048005,175
RTS0048006,173
RTS0048008,159
RTS0048009,265
RTS0048012,238
RTS0048013,152
RTS0048014,157
RTS0048015,334
RTS0048016,355
RTS0048017,259
RTS0048018,158
RTS0048019,215
RTS0048020,221
RTS0048021,196
RTS0048022,187
RTS0048023,196
RTS0048024,194
RTS0048026,207
RTS0048027,273
RTS0048028,184
RTS0048029,117
RTS0048030,186
RTS0048031,179
RTS0048032,169
RTS0048033,200
RTS0048034,213
RTS0048035,165
RTS0048036,179
RTS0048037,191
RTS0048038,400
RTS0048040,223
RTS0048041,153
RTS0048042,176
RTS0048043,165
RTS0048044,178
RTS0048045,225
RTS0048046,183
RTS0048047,188
RTS0048048,213
RTS0048049,202
RTS0048050,188
RTS0048051,215
RTS0048052,243
RTS0048053,146
RTS0048054,249
RTS0048055,239
RTS0048056,270
RTS0048057,132
RTS0048058,142
RTS0048059,436
RTS0048060,482
RTS0048061,309
RTS0048062,170
RTS0048063,203
RTS0048064,260
RTS0048065,223
RTS0048066,216
RTS0048067,160
RTS0048068,257
RTS0048069,162
RTS0048070,134
RTS0048071,331
RTS0048072,150
RTS0048073,209
RTS0048074,167
RTS0048076,184
RTS0048077,274
RTS0048078,269
RTS0048079,324
RTS0048080,188
RTS0048081,239
RTS0048082,172
RTS0048084,217
RTS0048085,218
RTS0048086,154
RTS0048087,275
RTS0048088,150
RTS0048089,245
RTS0048090,292
RTS0048091,202
RTS0048092,217
RTS0048093,279
RTS0048094,177
RTS0048096,209
RTS0048097,228
RTS0048098,5550
RTS0048099,7563
RTS0048100,8237
RTS0048101,3327
RTS0048102,4274
RTS0048104,195
RTS0048105,249
RTS0048106,146
RTS0048107,185
RTS0048108,248
RTS0048109,146
RTS0048110,209
RTS0048111,150
RTS0048112,170
RTS0048113,179
RTS0048114,133
RTS0048115,206
RTS0048116,189
RTS0048117,182
RTS0048118,224
RTS0048120,155
RTS0048126,203
RTS0048127,325
RTS0048129,363
RTS0048130,197
RTS0048131,297
RTS0048132,400
RTS0048133,139
RTS0048134,282
RTS0048135,391
RTS0048136,156
RTS0048138,209
RTS0048139,178
RTS0048140,219
RTS0048141,231
RTS0048142,397
RTS0048144,199
RTS0048145,379
RTS0048146,312
RTS0048147,157
RTS0048148,229
RTS0048149,215
RTS0048150,289
RTS0048151,181
RTS0048152,166
RTS0048153,222
RTS0048154,176
RTS0048155,177
RTS0048156,560
RTS0048158,296
RTS0048159,218
RTS0048160,7606
RTS0048161,11036
RTS0048162,351
RTS0048163,268
RTS0048164,1892
RTS0048165,567
RTS0048166,304
RTS0048167,316
RTS0048168,203
RTS0048169,252
RTS0048170,208
RTS0048171,268
RTS0048172,238
RTS0048173,168
RTS0048175,262
RTS0048176,173
RTS0048177,168
RTS0048178,204
RTS0048179,197
RTS0048180,222
RTS0048181,483
RTS0048182,312
RTS0048183,416
RTS0048184,515
RTS0048185,486
RTS0048186,215
RTS0048188,288
RTS0048189,371
RTS0048190,232
RTS0048191,204
RTS0048192,269
RTS0048193,168
RTS0048194,272
RTS0048195,247
RTS0048196,196
RTS0048197,219
RTS0048198,214
RTS0048200,184
RTS0048201,160
RTS0048202,186
RTS0048203,220
RTS0048204,220
RTS0048205,234
RTS0048207,277
RTS0048208,496
RTS0048209,295
RTS0048210,374
RTS0048211,443
RTS0048212,192
RTS0048213,253
RTS0048214,205
RTS0048215,300
RTS0048216,221
RTS0048217,308
RTS0048218,302
RTS0048219,297
RTS0048220,279
RTS0048221,242
RTS0048222,249
RTS0048223,150
RTS0048224,310
RTS0048225,233
RTS0048226,284
RTS0048227,358
RTS0048228,180
RTS0048229,197
RTS0048230,220
RTS0048231,292
RTS0048232,217
RTS0048233,181
RTS0048234,215
RTS0048235,187
RTS0048236,221
RTS0048237,249
RTS0048238,287
RTS0048239,229
RTS0048240,227
RTS0048241,310
RTS0048242,378
RTS0048243,269
RTS0048244,323
RTS0048245,239
RTS0048246,253
RTS0049343,306
RTS0049344,356
RTS0049345,201
RTS0049346,114
RTS0049347,188
RTS0049348,230
RTS0049349,226
RTS0049350,205
RTS0049351,255
RTS0049352,308
RTS0049353,336
RTS0049354,192
RTS0049355,248
RTS0049356,198
RTS0049357,206
RTS0049358,152
RTS0049359,159
RTS0049360,276
RTS0049361,203
RTS0049362,160
RTS0049363,265
RTS0049364,312
RTS0049365,234
RTS0049366,1370
RTS0049367,1119
RTS0049368,208
RTS0049369,164
RTS0049370,147
RTS0049371,341
RTS0049372,271
RTS0049373,911
RTS0049374,905
RTS0049375,527
RTS0049376,688
RTS0049377,732
RTS0049378,601
RTS0049379,214
RTS0049380,542
RTS0049381,469
RTS0049382,481
RTS0049383,214
RTS0049384,155
RTS0049385,169
RTS0049386,280
RTS0049387,216
RTS0049388,202
RTS0049389,219
RTS0049390,302
RTS0049391,457
RTS0049392,543
RTS0049393,552
RTS0049394,271
RTS0049395,247
RTS0049396,3350
RTS0049397,2740
RTS0049398,3882
RTS0049399,1721
RTS0049400,255
RTS0049401,176
RTS0049402,246
RTS0049403,186
RTS0049404,252
RTS0049405,198
RTS0049406,202
RTS0049407,266
RTS0049408,168
RTS0049409,222
RTS0049410,177
RTS0049411,230
RTS0049412,140
RTS0049413,148
RTS0049414,186
RTS0049415,352
RTS0049416,277
RTS0049417,166
RTS0049418,267
RTS0049419,193
RTS0049420,140
RTS0049421,181
RTS0049422,150
RTS0049423,146
RTS0049424,274
RTS0049425,269
RTS0049426,374
RTS0049427,327
RTS0049428,127
RTS0049429,279
RTS0049430,350
RTS0049431,243
RTS0049432,193
RTS0049433,159
RTS0049434,149
RTS0049435,156
RTS0049436,161
RTS0049437,424
RTS0049438,271
RTS0049439,383
RTS0049440,317
RTS0049441,352
RTS0049442,493
RTS0049443,296
RTS0049444,592
RTS0049445,154
RTS0049446,178
RTS0049447,242
RTS0049448,166
RTS0049449,292
RTS0049450,243
RTS0049451,288
RTS0049452,172
RTS0049453,234
RTS0049454,161
RTS0049455,182
RTS0049456,240
RTS0049457,235
RTS0049458,236
RTS0049459,516
RTS0049460,586
RTS0049461,777
RTS0049462,910
RTS0049463,198
RTS0049464,176
RTS0049465,150
RTS0049466,147
RTS0049467,165
RTS0049468,201
RTS0049469,176
RTS0049470,252
RTS0049471,352
RTS0049472,232
RTS0049473,778
RTS0049474,170
RTS0049475,175
RTS0049476,216
RTS0049477,170
RTS0049478,271
RTS0049479,17280
RTS0049480,1190
RTS0049481,79
RTS0049482,160
RTS0049483,141
RTS0049484,285
RTS0049485,476
RTS0997079,87
RTS0997080,196
RTS0997081,118
RTS0997082,124
RTS0997083,81
RTS0997084,105
RTS0997085,105
RTS0997086,122
RTS0997087,116
RTS0997088,17912
RTS0997089,6357
RTS0997090,481
RTS0997091,444
RTS0997092,135
RTS0997093,135
RTS0997094,27
RTS0997095,104
RTS0997096,118
RTS0997097,73
RTS0997098,130
RTS0997099,132
RTS0997100,145
RTS0997101,98
RTS0997102,110
RTS0997103,97
RTS0997104,151
RTS0997105,91
RTS0997106,154
RTS0997107,90
RTS0997108,105
RTS0997109,97
RTS0997110,113
RTS0997111,100
RTS0997112,97
RTS0997113,113
RTS0997114,101
RTS0997115,100
RTS0997116,119
RTS0997117,108
RTS0997118,106
RTS0997119,107
RTS0997120,85
RTS0997121,302
RTS0997122,429
RTS0997123,491
RTS0997124,241
RTS0997125,491
RTS0997126,687
RTS0997127,866
RTS0997128,651
RTS0997129,939
RTS0997130,270
</Code_Summary>
