# Supplementary material for: Spatial meta-transcriptomics reveal associations of intratumor bacteria burden with lung cancer cells showing a distinct oncogenic signature
Source: J Immunother Cancer. 2022 Jul 6;10(7):e004698. doi: 10.1136/jitc-2022-004698 (PMC9260850; doi:10.1136/jitc-2022-004698)
Supplement: Supplementary data [file jitc-2022-004698supp009.zip › DSP-1001250002726-A-A08.dcc]

<Header>
FileVersion,0.02
SoftwareVersion,"GeoMx_NGS_Pipeline_ 2.0.0"
Date,2020-6-15
</Header>

<Scan_Attributes>
ID,DSP-1001250002726-A-A08
Plate_ID,1001250002726
Well,A08
</Scan_Attributes>

<NGS_Processing_Attributes>
SeqSetId,
tamperedIni,No
Raw,946104
Trimmed,941339
Stitched,935829
Aligned,918437
umiQ30,0.9920
rtsQ30,0.9914
</NGS_Processing_Attributes>


<Code_Summary>
RTS0039454,30
RTS0039455,30
RTS0039456,24
RTS0039457,54
RTS0039458,18
RTS0039459,13
RTS0039460,7
RTS0039461,28
RTS0039462,14
RTS0039463,35
RTS0039464,16
RTS0039465,26
RTS0039466,33
RTS0039467,48
RTS0039468,24
RTS0039469,16
RTS0039470,20
RTS0039471,27
RTS0039472,23
RTS0039473,19
RTS0039474,26
RTS0039475,17
RTS0039476,35
RTS0039477,32
RTS0039478,35
RTS0039479,25
RTS0039480,15
RTS0039481,26
RTS0039482,18
RTS0039483,19
RTS0039484,14
RTS0039485,19
RTS0039486,19
RTS0039487,17
RTS0039488,20
RTS0039489,16
RTS0039490,28
RTS0039491,18
RTS0039492,22
RTS0039493,25
RTS0039494,20
RTS0039495,25
RTS0039496,25
RTS0039497,18
RTS0039498,26
RTS0039499,41
RTS0039500,21
RTS0039501,40
RTS0039502,31
RTS0039503,44
RTS0039504,14
RTS0039505,13
RTS0039506,19
RTS0039507,25
RTS0039508,24
RTS0039509,21
RTS0039510,25
RTS0039511,47
RTS0039512,32
RTS0039513,44
RTS0039514,87
RTS0039515,85
RTS0039516,18
RTS0039517,22
RTS0039518,30
RTS0039519,14
RTS0039520,16
RTS0039521,10
RTS0039522,18
RTS0039523,19
RTS0039524,13
RTS0039525,20
RTS0039526,17
RTS0039527,24
RTS0039528,18
RTS0039529,22
RTS0039530,10
RTS0039531,23
RTS0039532,18
RTS0039533,31
RTS0039534,15
RTS0039535,12
RTS0039536,21
RTS0039537,23
RTS0039538,24
RTS0039539,18
RTS0039540,15
RTS0039541,15
RTS0039542,21
RTS0039543,22
RTS0039544,11
RTS0039545,34
RTS0039546,16
RTS0039547,19
RTS0039548,18
RTS0039549,25
RTS0039550,12
RTS0039551,24
RTS0039552,20
RTS0039553,23
RTS0039554,27
RTS0039555,22
RTS0039556,23
RTS0039557,16
RTS0039558,15
RTS0039559,23
RTS0039560,31
RTS0039561,15
RTS0039562,16
RTS0039563,17
RTS0039564,29
RTS0039565,33
RTS0039566,10
RTS0039567,28
RTS0039568,15
RTS0039569,13
RTS0039570,29
RTS0039571,15
RTS0039572,16
RTS0039573,20
RTS0039574,16
RTS0039575,13
RTS0039576,11
RTS0039577,31
RTS0039578,15
RTS0039579,21
RTS0039580,26
RTS0039581,20
RTS0039582,22
RTS0039583,30
RTS0039584,26
RTS0039585,9
RTS0039586,20
RTS0039587,14
RTS0039588,14
RTS0039589,26
RTS0039590,16
RTS0039591,22
RTS0039592,18
RTS0039593,12
RTS0039594,13
RTS0039595,13
RTS0039596,19
RTS0039597,19
RTS0039598,22
RTS0039599,17
RTS0039600,15
RTS0039601,13
RTS0039602,18
RTS0039603,13
RTS0039604,21
RTS0039605,23
RTS0039606,12
RTS0039607,25
RTS0039608,18
RTS0039609,12
RTS0039610,25
RTS0039611,20
RTS0039612,20
RTS0039613,16
RTS0039614,19
RTS0039615,16
RTS0039616,18
RTS0039617,11
RTS0039619,17
RTS0039620,23
RTS0039621,13
RTS0039622,27
RTS0039623,22
RTS0039624,20
RTS0039625,18
RTS0039626,20
RTS0039627,18
RTS0039628,14
RTS0039629,14
RTS0039630,16
RTS0039631,13
RTS0039632,20
RTS0039633,27
RTS0039634,17
RTS0039635,19
RTS0039636,15
RTS0039637,17
RTS0039638,17
RTS0039639,19
RTS0039640,11
RTS0039641,12
RTS0039642,29
RTS0039643,13
RTS0039644,20
RTS0039645,26
RTS0039646,26
RTS0039647,22
RTS0039648,7
RTS0039649,16
RTS0039650,24
RTS0039651,31
RTS0039652,32
RTS0039653,19
RTS0039654,22
RTS0039655,22
RTS0039656,29
RTS0039657,20
RTS0039658,15
RTS0039659,28
RTS0039660,15
RTS0039661,22
RTS0039662,18
RTS0039663,21
RTS0039664,18
RTS0039665,19
RTS0039666,24
RTS0039667,12
RTS0039668,15
RTS0039669,24
RTS0039670,17
RTS0039671,26
RTS0039672,28
RTS0039673,22
RTS0039674,27
RTS0039675,21
RTS0039676,29
RTS0039677,26
RTS0039678,21
RTS0039679,19
RTS0039680,11
RTS0039681,30
RTS0039682,23
RTS0039683,21
RTS0039684,15
RTS0039685,16
RTS0039686,30
RTS0039687,17
RTS0039688,34
RTS0039689,32
RTS0039690,32
RTS0039691,21
RTS0039692,14
RTS0039693,17
RTS0039694,31
RTS0039695,16
RTS0039696,17
RTS0039697,19
RTS0039698,19
RTS0039699,22
RTS0039700,12
RTS0039701,16
RTS0039702,19
RTS0039703,12
RTS0039704,27
RTS0039705,18
RTS0039706,19
RTS0039707,22
RTS0039708,16
RTS0039709,23
RTS0039710,26
RTS0039711,21
RTS0039712,22
RTS0039713,20
RTS0039714,17
RTS0039715,17
RTS0039716,13
RTS0039717,19
RTS0039718,16
RTS0039719,15
RTS0039720,27
RTS0039721,16
RTS0039722,25
RTS0039723,39
RTS0039724,27
RTS0039725,27
RTS0039726,20
RTS0039727,20
RTS0039728,16
RTS0039729,25
RTS0039730,19
RTS0039731,18
RTS0039732,15
RTS0039733,26
RTS0039734,21
RTS0039735,16
RTS0039736,20
RTS0039737,31
RTS0039738,22
RTS0039739,22
RTS0039740,21
RTS0039741,14
RTS0039742,21
RTS0039743,24
RTS0039744,18
RTS0039745,22
RTS0039746,21
RTS0039747,18
RTS0039749,22
RTS0039750,16
RTS0039751,23
RTS0039752,21
RTS0039753,35
RTS0039754,15
RTS0039755,19
RTS0039756,16
RTS0039757,19
RTS0039758,13
RTS0039759,17
RTS0039760,16
RTS0039761,21
RTS0039762,16
RTS0039763,23
RTS0039764,17
RTS0039765,16
RTS0039766,23
RTS0039767,24
RTS0039768,22
RTS0039769,24
RTS0039770,35
RTS0039771,18
RTS0039772,28
RTS0039773,22
RTS0039774,18
RTS0039775,18
RTS0039776,13
RTS0039777,17
RTS0039778,15
RTS0039779,10
RTS0039780,12
RTS0039781,24
RTS0039782,28
RTS0039783,18
RTS0039784,16
RTS0039785,27
RTS0039786,24
RTS0039787,12
RTS0039788,15
RTS0039789,17
RTS0039790,17
RTS0039791,25
RTS0039792,14
RTS0039793,12
RTS0039794,26
RTS0039795,20
RTS0039796,17
RTS0039797,21
RTS0039798,24
RTS0039799,17
RTS0039800,19
RTS0039801,15
RTS0039802,14
RTS0039803,15
RTS0039804,21
RTS0039805,15
RTS0039806,19
RTS0039807,19
RTS0039808,14
RTS0039809,20
RTS0039810,20
RTS0039811,19
RTS0039812,27
RTS0039813,20
RTS0039814,35
RTS0039815,20
RTS0039816,14
RTS0039817,20
RTS0039818,15
RTS0039819,22
RTS0039820,14
RTS0039821,19
RTS0039822,27
RTS0039823,19
RTS0039824,19
RTS0039825,16
RTS0039826,16
RTS0039827,35
RTS0039828,20
RTS0039829,25
RTS0039830,17
RTS0039831,16
RTS0039832,19
RTS0039833,18
RTS0039834,24
RTS0039835,24
RTS0039836,13
RTS0039838,15
RTS0039839,27
RTS0039840,21
RTS0039841,19
RTS0039842,15
RTS0039843,24
RTS0039844,21
RTS0039845,24
RTS0039846,34
RTS0039847,16
RTS0039848,19
RTS0039849,11
RTS0039850,20
RTS0039851,18
RTS0039852,14
RTS0039853,18
RTS0039854,14
RTS0039855,18
RTS0039856,11
RTS0039857,25
RTS0039858,18
RTS0039859,20
RTS0039860,12
RTS0039861,20
RTS0039862,19
RTS0039863,9
RTS0039864,17
RTS0039865,15
RTS0039866,22
RTS0039867,27
RTS0039868,16
RTS0039869,17
RTS0039870,20
RTS0039871,9
RTS0039872,21
RTS0039873,12
RTS0039874,18
RTS0039875,17
RTS0039876,21
RTS0039877,18
RTS0039878,13
RTS0039879,22
RTS0039880,13
RTS0039881,16
RTS0039882,10
RTS0039883,18
RTS0039884,20
RTS0039885,25
RTS0039886,15
RTS0039887,20
RTS0039888,11
RTS0039890,23
RTS0039891,23
RTS0039892,17
RTS0039893,20
RTS0039894,23
RTS0039895,19
RTS0039896,20
RTS0039897,15
RTS0039898,22
RTS0039899,19
RTS0039900,14
RTS0039901,29
RTS0039902,19
RTS0039903,24
RTS0039904,26
RTS0039905,24
RTS0039906,15
RTS0039907,19
RTS0039908,18
RTS0039909,20
RTS0039910,26
RTS0039911,20
RTS0039912,16
RTS0039913,14
RTS0039914,13
RTS0039915,22
RTS0039916,15
RTS0039917,18
RTS0039918,26
RTS0039919,23
RTS0039920,19
RTS0039921,17
RTS0039922,18
RTS0039923,21
RTS0039924,30
RTS0039925,23
RTS0039926,19
RTS0039927,25
RTS0039928,28
RTS0039929,22
RTS0039930,17
RTS0039931,17
RTS0039932,13
RTS0039933,22
RTS0039934,8
RTS0039935,19
RTS0039936,17
RTS0039937,18
RTS0039938,28
RTS0039939,15
RTS0039940,23
RTS0039941,18
RTS0039942,21
RTS0039943,13
RTS0039944,19
RTS0039945,22
RTS0039946,16
RTS0039947,14
RTS0039948,20
RTS0039949,24
RTS0039950,23
RTS0039951,12
RTS0039952,23
RTS0039953,20
RTS0039954,19
RTS0039955,19
RTS0039956,27
RTS0039957,27
RTS0039958,17
RTS0039959,26
RTS0039960,33
RTS0039961,15
RTS0039962,12
RTS0039963,11
RTS0039964,22
RTS0039965,21
RTS0039966,24
RTS0039967,12
RTS0039968,15
RTS0039969,24
RTS0039970,13
RTS0039971,30
RTS0039972,12
RTS0039973,13
RTS0039974,23
RTS0039975,8
RTS0039976,22
RTS0039977,21
RTS0039978,16
RTS0039979,22
RTS0039980,24
RTS0039981,10
RTS0039982,15
RTS0039983,20
RTS0039984,22
RTS0039985,20
RTS0039986,26
RTS0039987,26
RTS0039988,27
RTS0039989,19
RTS0039990,29
RTS0039991,12
RTS0039992,23
RTS0039993,15
RTS0039994,14
RTS0039995,28
RTS0039996,28
RTS0039997,29
RTS0039998,24
RTS0039999,20
RTS0040000,29
RTS0040001,22
RTS0040002,11
RTS0040003,14
RTS0040004,21
RTS0040005,22
RTS0040006,7
RTS0040007,24
RTS0040008,14
RTS0040009,17
RTS0040010,22
RTS0040011,30
RTS0040012,12
RTS0040013,23
RTS0040014,24
RTS0040015,20
RTS0040016,15
RTS0040017,21
RTS0040018,14
RTS0040019,18
RTS0040020,23
RTS0040021,21
RTS0040022,24
RTS0040023,35
RTS0040024,14
RTS0040025,13
RTS0040026,21
RTS0040027,29
RTS0040028,16
RTS0040029,30
RTS0040030,39
RTS0040031,15
RTS0040032,17
RTS0040033,23
RTS0040034,26
RTS0040035,9
RTS0040036,15
RTS0040037,18
RTS0040038,18
RTS0040039,21
RTS0040040,15
RTS0040041,21
RTS0040042,25
RTS0040043,26
RTS0040044,17
RTS0040045,22
RTS0040046,22
RTS0040047,31
RTS0040048,27
RTS0040049,13
RTS0040050,15
RTS0040051,27
RTS0040052,17
RTS0040053,25
RTS0040054,21
RTS0040055,17
RTS0040056,18
RTS0040057,14
RTS0040058,16
RTS0040059,25
RTS0040060,18
RTS0040061,26
RTS0040062,20
RTS0040063,18
RTS0040064,25
RTS0040065,12
RTS0040066,23
RTS0040067,17
RTS0040068,22
RTS0040069,15
RTS0040070,21
RTS0040071,15
RTS0040072,19
RTS0040073,16
RTS0040074,26
RTS0040075,22
RTS0040076,20
RTS0040077,20
RTS0040078,14
RTS0040079,14
RTS0040080,16
RTS0040081,21
RTS0040082,15
RTS0040083,14
RTS0040084,17
RTS0040085,24
RTS0040086,24
RTS0040087,14
RTS0040088,25
RTS0040089,13
RTS0040090,16
RTS0040091,15
RTS0040092,17
RTS0040093,26
RTS0040094,19
RTS0040095,17
RTS0040096,12
RTS0040097,25
RTS0040098,19
RTS0040099,22
RTS0040100,21
RTS0040101,16
RTS0040102,15
RTS0040103,11
RTS0040104,14
RTS0040105,22
RTS0040106,23
RTS0040107,19
RTS0040108,16
RTS0040109,19
RTS0040110,24
RTS0040111,17
RTS0040112,20
RTS0040113,15
RTS0040114,22
RTS0040115,26
RTS0040116,23
RTS0040117,26
RTS0040118,25
RTS0040119,24
RTS0040120,20
RTS0040121,15
RTS0040122,23
RTS0040123,13
RTS0040124,20
RTS0040125,25
RTS0040126,10
RTS0040127,24
RTS0040128,18
RTS0040129,19
RTS0040130,11
RTS0040131,18
RTS0040132,16
RTS0040133,22
RTS0040134,19
RTS0040135,26
RTS0040136,18
RTS0040137,15
RTS0040138,24
RTS0040139,18
RTS0040140,21
RTS0040141,18
RTS0040142,27
RTS0040143,15
RTS0040144,21
RTS0040145,20
RTS0040146,17
RTS0040147,24
RTS0040148,11
RTS0040149,20
RTS0040150,22
RTS0040151,17
RTS0040152,21
RTS0040153,15
RTS0040154,10
RTS0040155,16
RTS0040156,15
RTS0040157,20
RTS0040158,16
RTS0040159,20
RTS0040160,24
RTS0040161,27
RTS0040162,9
RTS0040163,15
RTS0040164,15
RTS0040165,18
RTS0040166,10
RTS0040167,14
RTS0040168,20
RTS0040169,17
RTS0040170,18
RTS0040171,6
RTS0040172,18
RTS0040173,14
RTS0040174,13
RTS0040175,13
RTS0040176,8
RTS0040177,11
RTS0040178,19
RTS0040179,3
RTS0040180,18
RTS0040181,16
RTS0040182,26
RTS0040183,10
RTS0040184,23
RTS0040185,20
RTS0040186,14
RTS0040187,20
RTS0040188,13
RTS0040189,25
RTS0040190,15
RTS0040191,23
RTS0040192,12
RTS0040193,21
RTS0040194,20
RTS0040195,24
RTS0040196,19
RTS0040197,12
RTS0040198,17
RTS0040199,15
RTS0040200,18
RTS0040201,22
RTS0040202,29
RTS0040203,22
RTS0040204,20
RTS0040205,24
RTS0040206,10
RTS0040207,16
RTS0040208,24
RTS0040209,23
RTS0040210,19
RTS0040211,16
RTS0040212,26
RTS0040213,20
RTS0040214,30
RTS0040215,27
RTS0040216,19
RTS0040217,10
RTS0040218,18
RTS0040219,18
RTS0040220,19
RTS0040221,28
RTS0040222,19
RTS0040223,17
RTS0040224,10
RTS0040225,17
RTS0040226,22
RTS0040227,7
RTS0040228,16
RTS0040229,17
RTS0040230,24
RTS0040231,20
RTS0040232,19
RTS0040233,13
RTS0040234,20
RTS0040235,16
RTS0040236,27
RTS0040237,17
RTS0040238,21
RTS0040239,23
RTS0040240,19
RTS0040241,14
RTS0040242,12
RTS0040243,14
RTS0040244,11
RTS0040245,22
RTS0040246,18
RTS0040247,23
RTS0040248,18
RTS0040249,31
RTS0040250,19
RTS0040251,13
RTS0040252,15
RTS0040253,20
RTS0040254,17
RTS0040255,20
RTS0040256,21
RTS0040257,15
RTS0040258,22
RTS0040259,24
RTS0040260,16
RTS0040261,12
RTS0040262,14
RTS0040263,28
RTS0040264,11
RTS0040265,12
RTS0040266,15
RTS0040267,20
RTS0040268,20
RTS0040269,14
RTS0040270,18
RTS0040271,24
RTS0040272,22
RTS0040273,14
RTS0040274,25
RTS0040275,24
RTS0040276,12
RTS0040277,16
RTS0040278,28
RTS0040279,26
RTS0040280,20
RTS0040281,16
RTS0040282,20
RTS0040283,20
RTS0040284,16
RTS0040285,11
RTS0040286,23
RTS0040287,27
RTS0040288,13
RTS0040289,12
RTS0040290,13
RTS0040291,10
RTS0040292,23
RTS0040293,25
RTS0040294,23
RTS0040295,17
RTS0040296,14
RTS0040297,13
RTS0040298,20
RTS0040299,19
RTS0040300,12
RTS0040301,17
RTS0040302,23
RTS0040303,17
RTS0040304,19
RTS0040305,24
RTS0040306,17
RTS0040307,15
RTS0040308,7
RTS0040309,15
RTS0040310,16
RTS0040311,20
RTS0040312,21
RTS0040313,11
RTS0040314,21
RTS0040315,13
RTS0040316,16
RTS0040317,23
RTS0040318,12
RTS0040319,22
RTS0040320,21
RTS0040321,22
RTS0040322,22
RTS0040323,23
RTS0040324,22
RTS0040325,18
RTS0040326,19
RTS0040327,27
RTS0040328,14
RTS0040329,15
RTS0040330,22
RTS0040331,20
RTS0040332,22
RTS0040333,19
RTS0040334,13
RTS0040335,25
RTS0040336,22
RTS0040337,23
RTS0040338,13
RTS0040339,16
RTS0040340,13
RTS0040341,29
RTS0040342,23
RTS0040343,22
RTS0040344,18
RTS0040345,29
RTS0040346,25
RTS0040347,19
RTS0040348,13
RTS0040349,32
RTS0040350,14
RTS0040351,13
RTS0040352,22
RTS0040353,21
RTS0040354,14
RTS0040355,21
RTS0040356,27
RTS0040357,29
RTS0040358,29
RTS0040359,27
RTS0040360,33
RTS0040361,15
RTS0040363,13
RTS0040364,21
RTS0040365,30
RTS0040366,22
RTS0040367,18
RTS0040368,32
RTS0040369,17
RTS0040370,20
RTS0040371,20
RTS0040372,19
RTS0040373,18
RTS0040374,19
RTS0040375,18
RTS0040376,28
RTS0040377,23
RTS0040378,27
RTS0040379,26
RTS0040380,15
RTS0040381,19
RTS0040382,19
RTS0040383,15
RTS0040384,12
RTS0040385,19
RTS0040386,24
RTS0040387,19
RTS0040388,31
RTS0040389,29
RTS0040390,16
RTS0040391,25
RTS0040392,19
RTS0040393,24
RTS0040394,27
RTS0040395,24
RTS0040396,21
RTS0040397,19
RTS0040398,18
RTS0040399,22
RTS0040400,21
RTS0040401,15
RTS0040402,23
RTS0040403,17
RTS0040404,17
RTS0040405,22
RTS0040406,23
RTS0040407,20
RTS0040408,19
RTS0040409,18
RTS0040410,21
RTS0040411,17
RTS0040412,18
RTS0040413,18
RTS0040414,26
RTS0040415,20
RTS0040416,25
RTS0040417,22
RTS0040418,16
RTS0040419,25
RTS0040420,16
RTS0040421,23
RTS0040422,17
RTS0040423,23
RTS0040424,23
RTS0040425,20
RTS0040426,19
RTS0040428,18
RTS0040429,15
RTS0040430,22
RTS0040431,28
RTS0040432,22
RTS0040433,26
RTS0040434,17
RTS0040435,23
RTS0040436,13
RTS0040437,35
RTS0040438,44
RTS0040439,40
RTS0040440,40
RTS0040441,22
RTS0040442,26
RTS0040443,17
RTS0040444,21
RTS0040445,17
RTS0040446,15
RTS0040447,29
RTS0040448,14
RTS0040449,35
RTS0040450,17
RTS0040451,16
RTS0040452,17
RTS0040453,22
RTS0040454,15
RTS0040455,26
RTS0040456,17
RTS0040457,11
RTS0040458,21
RTS0040459,15
RTS0040460,16
RTS0040461,23
RTS0040462,19
RTS0040463,16
RTS0040464,21
RTS0040465,18
RTS0040466,23
RTS0040467,19
RTS0040468,22
RTS0040469,25
RTS0040470,20
RTS0040471,18
RTS0040472,16
RTS0040473,18
RTS0040474,11
RTS0040475,20
RTS0040476,20
RTS0040477,18
RTS0040478,20
RTS0040479,17
RTS0040480,19
RTS0040481,19
RTS0040482,17
RTS0040483,22
RTS0040484,33
RTS0040485,20
RTS0040486,18
RTS0040487,23
RTS0040488,13
RTS0040489,21
RTS0040490,15
RTS0040491,16
RTS0040492,17
RTS0040493,19
RTS0040494,18
RTS0040495,18
RTS0040496,23
RTS0040497,28
RTS0040498,19
RTS0040499,14
RTS0040500,30
RTS0040501,22
RTS0040502,9
RTS0040503,18
RTS0040504,16
RTS0040505,22
RTS0040506,17
RTS0040507,15
RTS0040508,16
RTS0040509,14
RTS0040510,17
RTS0040511,22
RTS0040512,13
RTS0040513,18
RTS0040514,19
RTS0040515,22
RTS0040516,22
RTS0040517,23
RTS0040518,18
RTS0040519,21
RTS0040520,13
RTS0040521,15
RTS0040522,16
RTS0040523,18
RTS0040524,9
RTS0040525,15
RTS0040526,25
RTS0040527,16
RTS0040528,18
RTS0040529,24
RTS0040530,23
RTS0040531,17
RTS0040532,31
RTS0040533,14
RTS0040534,11
RTS0040535,17
RTS0040536,14
RTS0040537,22
RTS0040538,24
RTS0040539,19
RTS0040540,15
RTS0040541,17
RTS0040542,15
RTS0040543,16
RTS0040544,17
RTS0040545,14
RTS0040546,16
RTS0040547,11
RTS0040548,15
RTS0040549,14
RTS0040550,16
RTS0040551,12
RTS0040552,15
RTS0040553,22
RTS0040554,10
RTS0040555,26
RTS0040556,20
RTS0040557,9
RTS0040558,16
RTS0040559,19
RTS0040560,30
RTS0040561,13
RTS0040562,16
RTS0040563,24
RTS0040564,20
RTS0040565,24
RTS0040566,20
RTS0040567,16
RTS0040568,22
RTS0040569,24
RTS0040570,18
RTS0040571,13
RTS0040572,5
RTS0040573,24
RTS0040574,27
RTS0040575,16
RTS0040576,15
RTS0040577,24
RTS0040578,23
RTS0040579,16
RTS0040580,20
RTS0040581,12
RTS0040582,23
RTS0040583,13
RTS0040584,13
RTS0040585,23
RTS0040586,13
RTS0040587,17
RTS0040588,19
RTS0040589,19
RTS0040590,24
RTS0040591,19
RTS0040592,22
RTS0040593,11
RTS0040594,10
RTS0040595,23
RTS0040596,22
RTS0040597,24
RTS0040598,11
RTS0040599,29
RTS0040600,22
RTS0040601,14
RTS0040602,22
RTS0040603,18
RTS0040604,15
RTS0040605,21
RTS0040606,16
RTS0040607,15
RTS0040608,28
RTS0040609,21
RTS0040610,18
RTS0040611,21
RTS0040612,16
RTS0040613,32
RTS0040614,16
RTS0040615,22
RTS0040616,22
RTS0040617,21
RTS0040618,25
RTS0040619,23
RTS0040620,21
RTS0040621,16
RTS0040622,22
RTS0040623,19
RTS0040624,17
RTS0040625,18
RTS0040626,8
RTS0040627,22
RTS0040628,24
RTS0040629,16
RTS0040630,20
RTS0040631,28
RTS0040632,17
RTS0040633,17
RTS0040634,28
RTS0040635,22
RTS0040636,21
RTS0040637,20
RTS0040638,20
RTS0040639,22
RTS0040640,21
RTS0040641,19
RTS0040642,23
RTS0040643,17
RTS0040644,22
RTS0040645,35
RTS0040646,21
RTS0040647,15
RTS0040648,25
RTS0040649,19
RTS0040650,12
RTS0040651,19
RTS0040652,15
RTS0040653,16
RTS0040654,22
RTS0040655,20
RTS0040656,21
RTS0040657,20
RTS0040658,11
RTS0040659,18
RTS0040660,13
RTS0040661,15
RTS0040662,20
RTS0040663,14
RTS0040664,17
RTS0040665,12
RTS0040666,19
RTS0040667,12
RTS0040668,10
RTS0040669,15
RTS0040670,10
RTS0040671,16
RTS0040672,16
RTS0040673,22
RTS0040674,23
RTS0040675,17
RTS0040676,21
RTS0040677,27
RTS0040678,36
RTS0040679,12
RTS0040680,42
RTS0040681,20
RTS0040682,26
RTS0040683,33
RTS0040684,37
RTS0040685,31
RTS0040686,22
RTS0040687,26
RTS0040688,11
RTS0040689,16
RTS0040690,18
RTS0040691,17
RTS0040692,12
RTS0040693,17
RTS0040694,12
RTS0040695,16
RTS0040696,14
RTS0040697,18
RTS0040698,15
RTS0040699,22
RTS0040700,17
RTS0040701,21
RTS0040702,29
RTS0040703,33
RTS0040704,33
RTS0040705,39
RTS0040706,15
RTS0040707,11
RTS0040708,13
RTS0040709,20
RTS0040710,26
RTS0040711,15
RTS0040712,24
RTS0040713,28
RTS0040714,18
RTS0040715,16
RTS0040716,11
RTS0040717,15
RTS0040718,13
RTS0040719,21
RTS0040720,19
RTS0040721,15
RTS0040722,18
RTS0040723,14
RTS0040724,12
RTS0040725,16
RTS0040726,21
RTS0040727,31
RTS0040728,29
RTS0040729,24
RTS0040730,20
RTS0040731,32
RTS0040732,14
RTS0040733,18
RTS0040734,27
RTS0040735,19
RTS0040736,43
RTS0040737,25
RTS0040738,31
RTS0040739,33
RTS0040740,33
RTS0040741,13
RTS0040742,18
RTS0040743,25
RTS0040744,24
RTS0040745,20
RTS0040746,28
RTS0040747,18
RTS0040748,14
RTS0040749,25
RTS0040750,22
RTS0040751,21
RTS0040752,30
RTS0040753,16
RTS0040754,24
RTS0040755,14
RTS0040756,21
RTS0040757,19
RTS0040758,19
RTS0040759,19
RTS0040760,26
RTS0040761,21
RTS0040762,24
RTS0040763,18
RTS0040764,24
RTS0040765,17
RTS0040766,16
RTS0040767,25
RTS0040768,12
RTS0040769,20
RTS0040770,16
RTS0040771,25
RTS0040772,16
RTS0040773,19
RTS0040774,30
RTS0040775,20
RTS0040776,11
RTS0040777,24
RTS0040778,18
RTS0040779,18
RTS0040780,19
RTS0040781,24
RTS0040782,33
RTS0040783,17
RTS0040784,32
RTS0040785,25
RTS0040786,15
RTS0040787,19
RTS0040788,17
RTS0040789,16
RTS0040790,19
RTS0040791,19
RTS0040792,16
RTS0040793,18
RTS0040794,13
RTS0040795,20
RTS0040796,33
RTS0040797,20
RTS0040798,13
RTS0040799,19
RTS0040800,12
RTS0040801,22
RTS0040802,29
RTS0040803,29
RTS0040804,18
RTS0040805,15
RTS0040806,29
RTS0040807,20
RTS0040808,24
RTS0040809,13
RTS0040810,18
RTS0040811,19
RTS0040812,18
RTS0040813,13
RTS0040814,26
RTS0040815,28
RTS0040816,9
RTS0040817,7
RTS0040818,16
RTS0040819,24
RTS0040820,30
RTS0040821,26
RTS0040822,26
RTS0040823,27
RTS0040824,18
RTS0040825,27
RTS0040826,25
RTS0040827,16
RTS0040828,17
RTS0040830,23
RTS0040831,19
RTS0040832,28
RTS0040833,26
RTS0040834,19
RTS0040836,21
RTS0040837,21
RTS0040838,18
RTS0040839,21
RTS0040840,18
RTS0040841,17
RTS0040842,16
RTS0040843,22
RTS0040844,23
RTS0040845,20
RTS0040846,30
RTS0040847,24
RTS0040848,9
RTS0040849,23
RTS0040850,23
RTS0040851,16
RTS0040852,20
RTS0040853,26
RTS0040854,16
RTS0040855,22
RTS0040856,26
RTS0040857,19
RTS0040858,17
RTS0040859,20
RTS0040860,22
RTS0040861,25
RTS0040862,28
RTS0040863,21
RTS0040864,20
RTS0040865,22
RTS0040866,16
RTS0040867,14
RTS0040868,13
RTS0040869,18
RTS0040870,20
RTS0040871,10
RTS0040872,19
RTS0040873,18
RTS0040874,20
RTS0040875,27
RTS0040876,22
RTS0040877,17
RTS0040878,22
RTS0040879,18
RTS0040880,18
RTS0040881,8
RTS0040882,15
RTS0040883,17
RTS0040884,20
RTS0040885,19
RTS0040886,20
RTS0040887,21
RTS0040888,21
RTS0040889,25
RTS0040890,14
RTS0040891,15
RTS0040892,24
RTS0040893,10
RTS0040894,15
RTS0040895,20
RTS0040896,11
RTS0040897,21
RTS0040898,22
RTS0040899,14
RTS0040900,25
RTS0040901,18
RTS0040902,14
RTS0040903,20
RTS0040904,21
RTS0040905,20
RTS0040906,16
RTS0040907,21
RTS0040908,23
RTS0040909,17
RTS0040910,16
RTS0040911,29
RTS0040912,19
RTS0040913,20
RTS0040914,11
RTS0040915,20
RTS0040916,23
RTS0040917,17
RTS0040918,24
RTS0040919,16
RTS0040920,17
RTS0040921,18
RTS0040922,14
RTS0040923,18
RTS0040924,21
RTS0040925,24
RTS0040926,16
RTS0040927,17
RTS0040928,19
RTS0040929,13
RTS0040930,12
RTS0040931,20
RTS0040932,25
RTS0040933,15
RTS0040934,21
RTS0040935,25
RTS0040936,15
RTS0040937,30
RTS0040938,20
RTS0040939,23
RTS0040940,19
RTS0040941,20
RTS0040942,8
RTS0040943,16
RTS0040944,19
RTS0040945,19
RTS0040946,32
RTS0040947,16
RTS0040948,24
RTS0040949,16
RTS0040950,18
RTS0040951,28
RTS0040952,21
RTS0040953,23
RTS0040954,20
RTS0040955,13
RTS0040956,20
RTS0040957,18
RTS0040958,16
RTS0040959,29
RTS0040960,14
RTS0040961,12
RTS0040962,18
RTS0040963,17
RTS0040964,19
RTS0040965,20
RTS0040966,16
RTS0040967,31
RTS0040968,44
RTS0040969,16
RTS0040970,21
RTS0040971,24
RTS0040972,22
RTS0040973,24
RTS0040974,19
RTS0040975,20
RTS0040976,14
RTS0040977,21
RTS0040978,16
RTS0040979,24
RTS0040980,23
RTS0040981,13
RTS0040982,19
RTS0040983,23
RTS0040984,13
RTS0040985,16
RTS0040986,14
RTS0040987,14
RTS0040988,19
RTS0040989,21
RTS0040990,21
RTS0040991,21
RTS0040992,17
RTS0040993,22
RTS0040994,17
RTS0040995,10
RTS0040996,16
RTS0040997,22
RTS0040998,13
RTS0040999,27
RTS0041000,19
RTS0041001,17
RTS0041002,24
RTS0041003,27
RTS0041004,33
RTS0041005,24
RTS0041006,26
RTS0041007,20
RTS0041008,14
RTS0041009,13
RTS0041010,16
RTS0041011,17
RTS0041012,22
RTS0041013,18
RTS0041014,21
RTS0041015,21
RTS0041016,17
RTS0041017,14
RTS0041018,19
RTS0041019,27
RTS0041020,20
RTS0041021,17
RTS0041022,27
RTS0041023,22
RTS0041024,17
RTS0041025,25
RTS0041026,19
RTS0041027,22
RTS0041028,21
RTS0041029,23
RTS0041030,23
RTS0041031,17
RTS0041032,15
RTS0041033,16
RTS0041034,19
RTS0041035,20
RTS0041036,21
RTS0041037,16
RTS0041038,20
RTS0041039,15
RTS0041040,20
RTS0041041,14
RTS0041042,19
RTS0041043,15
RTS0041044,21
RTS0041045,25
RTS0041046,28
RTS0041047,18
RTS0041048,18
RTS0041049,21
RTS0041050,35
RTS0041051,13
RTS0041052,16
RTS0041053,15
RTS0041054,19
RTS0041055,19
RTS0041056,13
RTS0041057,17
RTS0041058,27
RTS0041059,21
RTS0041060,22
RTS0041061,19
RTS0041062,16
RTS0041063,17
RTS0041064,15
RTS0041066,24
RTS0041067,25
RTS0041068,17
RTS0041069,13
RTS0041070,36
RTS0041071,22
RTS0041072,23
RTS0041073,20
RTS0041074,18
RTS0041075,22
RTS0041076,18
RTS0041077,19
RTS0041078,21
RTS0041079,14
RTS0041080,23
RTS0041081,27
RTS0041082,17
RTS0041083,25
RTS0041084,19
RTS0041085,25
RTS0041086,20
RTS0041087,16
RTS0041088,24
RTS0041089,17
RTS0041090,21
RTS0041091,26
RTS0041092,18
RTS0041093,25
RTS0041094,14
RTS0041095,19
RTS0041096,25
RTS0041097,30
RTS0041098,22
RTS0041099,26
RTS0041100,21
RTS0041101,18
RTS0041102,21
RTS0041103,17
RTS0041104,25
RTS0041105,26
RTS0041106,30
RTS0041107,27
RTS0041108,22
RTS0041109,19
RTS0041110,23
RTS0041111,23
RTS0041112,17
RTS0041113,23
RTS0041114,27
RTS0041115,20
RTS0041116,19
RTS0041117,25
RTS0041118,22
RTS0041119,15
RTS0041120,21
RTS0041121,25
RTS0041122,27
RTS0041123,15
RTS0041124,13
RTS0041125,11
RTS0041126,23
RTS0041127,25
RTS0041128,25
RTS0041129,16
RTS0041130,21
RTS0041131,23
RTS0041132,27
RTS0041133,24
RTS0041134,25
RTS0041135,21
RTS0041136,24
RTS0041137,22
RTS0041138,28
RTS0041139,27
RTS0041140,23
RTS0041141,21
RTS0041142,22
RTS0041143,17
RTS0041144,22
RTS0041145,23
RTS0041146,19
RTS0041147,20
RTS0041148,21
RTS0041149,22
RTS0041150,18
RTS0041151,30
RTS0041152,22
RTS0041153,23
RTS0041154,16
RTS0041155,13
RTS0041156,29
RTS0041157,13
RTS0041158,20
RTS0041159,24
RTS0041160,24
RTS0041161,17
RTS0041162,17
RTS0041163,18
RTS0041164,9
RTS0041165,23
RTS0041166,16
RTS0041167,30
RTS0041168,21
RTS0041169,18
RTS0041170,23
RTS0041171,21
RTS0041172,10
RTS0041173,19
RTS0041174,22
RTS0041175,23
RTS0041176,12
RTS0041177,28
RTS0041178,18
RTS0041179,15
RTS0041180,18
RTS0041181,31
RTS0041182,26
RTS0041183,21
RTS0041184,17
RTS0041185,19
RTS0041186,23
RTS0041187,19
RTS0041188,22
RTS0041189,21
RTS0041190,21
RTS0041191,20
RTS0041192,22
RTS0041193,16
RTS0041194,22
RTS0041195,17
RTS0041196,30
RTS0041197,18
RTS0041198,22
RTS0041199,11
RTS0041200,22
RTS0041201,11
RTS0041202,20
RTS0041203,22
RTS0041204,14
RTS0041205,24
RTS0041206,17
RTS0041207,26
RTS0041208,21
RTS0041209,25
RTS0041210,18
RTS0041211,21
RTS0041212,21
RTS0041213,27
RTS0041214,37
RTS0041215,20
RTS0041216,25
RTS0041217,34
RTS0041218,16
RTS0041219,16
RTS0041220,11
RTS0041221,21
RTS0041222,17
RTS0041223,20
RTS0041224,11
RTS0041225,21
RTS0041226,18
RTS0041227,19
RTS0041228,23
RTS0041229,24
RTS0041230,22
RTS0041231,23
RTS0041232,28
RTS0041233,28
RTS0041234,29
RTS0041235,14
RTS0041236,26
RTS0041237,8
RTS0041238,23
RTS0041239,21
RTS0041240,28
RTS0041241,24
RTS0041242,25
RTS0041243,24
RTS0041244,21
RTS0041246,24
RTS0041247,22
RTS0041248,18
RTS0041249,22
RTS0041250,27
RTS0041251,25
RTS0041252,21
RTS0041253,23
RTS0041254,23
RTS0041255,21
RTS0041256,16
RTS0041257,24
RTS0041258,16
RTS0041259,14
RTS0041260,17
RTS0041261,23
RTS0041262,21
RTS0041263,23
RTS0041265,23
RTS0041266,38
RTS0041267,21
RTS0041268,15
RTS0041269,26
RTS0041270,16
RTS0041271,32
RTS0041272,13
RTS0041273,14
RTS0041274,19
RTS0041275,19
RTS0041276,25
RTS0041277,10
RTS0041278,22
RTS0041279,26
RTS0041280,18
RTS0041281,24
RTS0041282,19
RTS0041283,10
RTS0041284,24
RTS0041285,18
RTS0041286,19
RTS0041287,26
RTS0041288,15
RTS0041289,23
RTS0041290,16
RTS0041291,17
RTS0041292,19
RTS0041293,26
RTS0041294,21
RTS0041295,23
RTS0041296,24
RTS0041297,20
RTS0041298,17
RTS0041299,26
RTS0041300,18
RTS0041301,23
RTS0041302,32
RTS0041303,20
RTS0041304,20
RTS0041305,19
RTS0041306,21
RTS0041307,25
RTS0041308,20
RTS0041309,24
RTS0041310,31
RTS0041311,22
RTS0041312,14
RTS0041313,26
RTS0041314,22
RTS0041315,21
RTS0041316,16
RTS0041317,27
RTS0041318,13
RTS0041319,18
RTS0041320,19
RTS0041321,22
RTS0041322,23
RTS0041323,19
RTS0041324,24
RTS0041325,18
RTS0041326,19
RTS0041327,23
RTS0041328,24
RTS0041329,20
RTS0041330,36
RTS0041331,20
RTS0041332,16
RTS0041333,23
RTS0041334,23
RTS0041335,14
RTS0041346,22
RTS0041347,26
RTS0041348,21
RTS0041349,24
RTS0041350,30
RTS0041351,17
RTS0041352,17
RTS0041353,27
RTS0041354,13
RTS0041355,22
RTS0041356,21
RTS0041357,14
RTS0041358,15
RTS0041359,23
RTS0041360,18
RTS0041361,25
RTS0041362,18
RTS0041363,28
RTS0041364,31
RTS0041365,12
RTS0041366,18
RTS0041367,23
RTS0041368,20
RTS0041369,22
RTS0041370,18
RTS0041371,30
RTS0041372,27
RTS0041373,22
RTS0041374,18
RTS0041375,24
RTS0041376,25
RTS0041377,9
RTS0041378,16
RTS0041379,10
RTS0041380,20
RTS0041381,26
RTS0041382,25
RTS0041383,18
RTS0041384,21
RTS0041385,20
RTS0041386,11
RTS0041387,9
RTS0041388,14
RTS0041389,13
RTS0041390,21
RTS0041391,25
RTS0041392,19
RTS0041393,18
RTS0041394,13
RTS0041395,14
RTS0041396,18
RTS0041397,17
RTS0041398,21
RTS0041399,16
RTS0041400,21
RTS0041401,19
RTS0041402,24
RTS0041403,16
RTS0041404,12
RTS0041405,25
RTS0041406,15
RTS0041407,18
RTS0041408,16
RTS0041409,23
RTS0041410,12
RTS0041411,23
RTS0041412,19
RTS0041413,13
RTS0041414,13
RTS0041415,27
RTS0041416,20
RTS0041417,22
RTS0041418,27
RTS0041419,14
RTS0041420,16
RTS0041421,18
RTS0041422,17
RTS0041423,17
RTS0041424,25
RTS0041425,34
RTS0041426,16
RTS0041427,16
RTS0041428,14
RTS0041429,18
RTS0041430,15
RTS0041431,25
RTS0041432,24
RTS0041433,25
RTS0041434,22
RTS0041435,19
RTS0041436,18
RTS0041437,9
RTS0041438,15
RTS0041439,18
RTS0041440,18
RTS0041441,20
RTS0041442,14
RTS0041443,26
RTS0041444,17
RTS0041445,16
RTS0041446,17
RTS0041447,23
RTS0041448,19
RTS0041449,33
RTS0041450,12
RTS0041451,35
RTS0041452,24
RTS0041453,25
RTS0041454,22
RTS0041455,22
RTS0041456,25
RTS0041457,17
RTS0041458,11
RTS0041459,16
RTS0041460,15
RTS0041461,15
RTS0041462,24
RTS0041463,19
RTS0041464,20
RTS0041465,28
RTS0041466,22
RTS0041467,22
RTS0041468,23
RTS0041469,30
RTS0041470,30
RTS0041471,13
RTS0041472,9
RTS0041473,19
RTS0041474,12
RTS0041475,20
RTS0041476,18
RTS0041477,16
RTS0041478,11
RTS0041479,16
RTS0041480,14
RTS0041481,22
RTS0041482,15
RTS0041483,17
RTS0041484,23
RTS0041485,23
RTS0041486,13
RTS0041487,17
RTS0041488,15
RTS0041489,23
RTS0041490,7
RTS0041491,31
RTS0041492,15
RTS0041493,18
RTS0041494,24
RTS0041495,13
RTS0041496,31
RTS0041497,35
RTS0041498,21
RTS0041499,33
RTS0041500,26
RTS0041501,24
RTS0041502,18
RTS0041503,30
RTS0041504,17
RTS0041505,24
RTS0041506,25
RTS0041507,27
RTS0041508,23
RTS0041509,13
RTS0041510,19
RTS0041511,14
RTS0041512,21
RTS0041513,22
RTS0041514,18
RTS0041515,19
RTS0041516,13
RTS0041517,17
RTS0041518,20
RTS0041519,16
RTS0041520,18
RTS0041521,16
RTS0041522,23
RTS0041523,17
RTS0041524,26
RTS0041525,11
RTS0041526,25
RTS0041527,22
RTS0041528,23
RTS0041529,14
RTS0041530,25
RTS0041531,28
RTS0041532,17
RTS0041533,19
RTS0041534,14
RTS0041535,21
RTS0041536,12
RTS0041537,23
RTS0041538,26
RTS0041540,13
RTS0041541,17
RTS0041542,13
RTS0041543,12
RTS0041544,17
RTS0041545,18
RTS0041546,16
RTS0041547,13
RTS0041548,18
RTS0041549,10
RTS0041550,16
RTS0041551,22
RTS0041552,22
RTS0041553,11
RTS0041554,20
RTS0041555,17
RTS0041556,13
RTS0041557,14
RTS0041558,18
RTS0041559,15
RTS0041560,17
RTS0041561,12
RTS0041562,16
RTS0041563,23
RTS0041564,18
RTS0041565,26
RTS0041566,22
RTS0041567,31
RTS0041568,12
RTS0041569,19
RTS0041570,20
RTS0041571,12
RTS0041572,20
RTS0041573,17
RTS0041574,17
RTS0041575,22
RTS0041576,13
RTS0041577,13
RTS0041578,14
RTS0041579,15
RTS0041580,25
RTS0041581,20
RTS0041582,24
RTS0041583,22
RTS0041584,26
RTS0041585,15
RTS0041586,12
RTS0041587,20
RTS0041588,15
RTS0041589,27
RTS0041590,14
RTS0041591,17
RTS0041592,25
RTS0041593,16
RTS0041594,20
RTS0041595,16
RTS0041596,15
RTS0041597,21
RTS0041598,17
RTS0041599,15
RTS0041600,21
RTS0041601,20
RTS0041602,24
RTS0041603,20
RTS0041604,18
RTS0041605,26
RTS0041606,16
RTS0041607,10
RTS0041608,21
RTS0041609,21
RTS0041610,14
RTS0041611,21
RTS0041612,19
RTS0041613,21
RTS0041614,13
RTS0041615,28
RTS0041616,31
RTS0041617,22
RTS0041618,16
RTS0041619,20
RTS0041620,22
RTS0041621,20
RTS0041622,15
RTS0041623,11
RTS0041624,22
RTS0041625,19
RTS0041626,10
RTS0041627,13
RTS0041628,13
RTS0041629,21
RTS0041630,14
RTS0041631,20
RTS0041632,26
RTS0041633,14
RTS0041634,30
RTS0041635,27
RTS0041636,21
RTS0041637,25
RTS0041638,21
RTS0041639,18
RTS0041640,15
RTS0041641,23
RTS0041642,18
RTS0041643,20
RTS0041644,17
RTS0041645,18
RTS0041646,21
RTS0041647,18
RTS0041648,23
RTS0041649,30
RTS0041650,13
RTS0041651,19
RTS0041652,17
RTS0041653,23
RTS0041654,11
RTS0041655,20
RTS0041656,16
RTS0041657,18
RTS0041658,50
RTS0041659,17
RTS0041660,20
RTS0041661,24
RTS0041662,19
RTS0041663,19
RTS0041664,14
RTS0041665,16
RTS0041666,17
RTS0041667,25
RTS0041668,20
RTS0041669,20
RTS0041670,44
RTS0041671,13
RTS0041672,9
RTS0041673,20
RTS0041674,20
RTS0041675,19
RTS0041676,16
RTS0041677,30
RTS0041678,12
RTS0041679,33
RTS0041680,29
RTS0041681,13
RTS0041682,29
RTS0041683,24
RTS0041684,29
RTS0041685,26
RTS0041686,19
RTS0041687,7
RTS0041688,16
RTS0041689,8
RTS0041690,21
RTS0041691,17
RTS0041692,16
RTS0041693,12
RTS0041694,21
RTS0041695,22
RTS0041696,18
RTS0041697,15
RTS0041698,15
RTS0041699,27
RTS0041700,12
RTS0041701,17
RTS0041702,9
RTS0041703,17
RTS0041704,18
RTS0041705,22
RTS0041706,17
RTS0041707,20
RTS0041708,29
RTS0041709,11
RTS0041710,15
RTS0041711,17
RTS0041712,13
RTS0041713,20
RTS0041714,17
RTS0041715,18
RTS0041716,29
RTS0041717,35
RTS0041718,37
RTS0041719,29
RTS0041720,34
RTS0041721,27
RTS0041722,18
RTS0041723,18
RTS0041724,18
RTS0041725,22
RTS0041726,14
RTS0041727,11
RTS0041728,19
RTS0041729,18
RTS0041730,17
RTS0041731,27
RTS0041732,20
RTS0041733,17
RTS0041734,19
RTS0041735,17
RTS0041736,18
RTS0041737,17
RTS0041738,18
RTS0041739,19
RTS0041740,19
RTS0041741,16
RTS0041742,19
RTS0041743,23
RTS0041744,15
RTS0041745,14
RTS0041746,19
RTS0041747,28
RTS0041748,21
RTS0041749,15
RTS0041750,17
RTS0041751,20
RTS0041752,21
RTS0041753,16
RTS0041754,15
RTS0041755,15
RTS0041756,16
RTS0041757,20
RTS0041758,17
RTS0041759,27
RTS0041760,12
RTS0041761,19
RTS0041762,17
RTS0041763,26
RTS0041764,17
RTS0041765,18
RTS0041766,20
RTS0041767,15
RTS0041768,11
RTS0041769,13
RTS0041770,16
RTS0041771,15
RTS0041772,20
RTS0041773,12
RTS0041774,19
RTS0041775,23
RTS0041776,24
RTS0041777,19
RTS0041778,19
RTS0041779,20
RTS0041780,21
RTS0041781,17
RTS0041782,16
RTS0041783,20
RTS0041784,15
RTS0041785,22
RTS0041786,20
RTS0041787,31
RTS0041788,28
RTS0041789,16
RTS0041790,25
RTS0041791,17
RTS0041793,15
RTS0041794,11
RTS0041795,17
RTS0041796,21
RTS0041797,18
RTS0041798,13
RTS0041799,17
RTS0041800,23
RTS0041801,18
RTS0041802,18
RTS0041803,21
RTS0041804,12
RTS0041805,19
RTS0041806,22
RTS0041807,19
RTS0041808,20
RTS0041809,16
RTS0041810,14
RTS0041811,9
RTS0041812,37
RTS0041813,23
RTS0041814,19
RTS0041815,14
RTS0041816,16
RTS0041817,20
RTS0041818,23
RTS0041819,28
RTS0041820,19
RTS0041821,23
RTS0041822,21
RTS0041823,16
RTS0041824,18
RTS0041825,9
RTS0041826,17
RTS0041827,28
RTS0041828,23
RTS0041829,21
RTS0041830,18
RTS0041831,18
RTS0041832,21
RTS0041833,16
RTS0041834,21
RTS0041835,18
RTS0041836,28
RTS0041837,17
RTS0041838,19
RTS0041839,15
RTS0041840,15
RTS0041841,16
RTS0041842,18
RTS0041843,17
RTS0041844,18
RTS0041845,5
RTS0041846,17
RTS0041847,12
RTS0041848,11
RTS0041849,17
RTS0041850,18
RTS0041851,14
RTS0041852,19
RTS0041853,15
RTS0041854,22
RTS0041855,23
RTS0041856,20
RTS0041857,18
RTS0041858,16
RTS0041859,21
RTS0041860,18
RTS0041861,27
RTS0041862,11
RTS0041863,21
RTS0041864,25
RTS0041865,36
RTS0041866,17
RTS0041867,15
RTS0041868,14
RTS0041869,15
RTS0041870,20
RTS0041871,19
RTS0041872,20
RTS0041873,14
RTS0041874,19
RTS0041875,26
RTS0041876,21
RTS0041877,19
RTS0041878,17
RTS0041879,31
RTS0041880,19
RTS0041881,22
RTS0041882,15
RTS0041883,18
RTS0041884,21
RTS0041885,17
RTS0041886,11
RTS0041887,29
RTS0041888,21
RTS0041889,20
RTS0041890,26
RTS0041891,25
RTS0041892,27
RTS0041893,30
RTS0041894,16
RTS0041895,18
RTS0041896,15
RTS0041897,23
RTS0041898,20
RTS0041899,28
RTS0041900,18
RTS0041901,26
RTS0041902,26
RTS0041903,23
RTS0041904,31
RTS0041905,28
RTS0041906,40
RTS0041907,27
RTS0041908,24
RTS0041909,22
RTS0041910,26
RTS0041911,25
RTS0041912,26
RTS0041913,27
RTS0041914,27
RTS0041915,22
RTS0041916,29
RTS0041917,25
RTS0041918,39
RTS0041919,50
RTS0041920,35
RTS0041922,22
RTS0041923,20
RTS0041924,13
RTS0041925,18
RTS0041926,24
RTS0041927,15
RTS0041928,26
RTS0041929,19
RTS0041930,18
RTS0041931,10
RTS0041932,16
RTS0041933,22
RTS0041934,19
RTS0041935,16
RTS0041936,21
RTS0041937,15
RTS0041938,11
RTS0041939,18
RTS0041940,15
RTS0041941,14
RTS0041942,17
RTS0041943,7
RTS0041944,22
RTS0041945,25
RTS0041946,25
RTS0041947,22
RTS0041948,13
RTS0041949,21
RTS0041950,20
RTS0041951,27
RTS0041952,18
RTS0041953,20
RTS0041954,29
RTS0041955,15
RTS0041956,25
RTS0041957,15
RTS0041958,17
RTS0041959,18
RTS0041960,24
RTS0041961,13
RTS0041962,27
RTS0041963,20
RTS0041964,25
RTS0041965,18
RTS0041966,19
RTS0041967,18
RTS0041968,15
RTS0041969,24
RTS0041971,16
RTS0041972,26
RTS0041973,12
RTS0041974,18
RTS0041975,22
RTS0041976,8
RTS0041977,26
RTS0041978,40
RTS0041979,18
RTS0041980,24
RTS0041981,26
RTS0041982,18
RTS0041983,23
RTS0041984,17
RTS0041985,15
RTS0041986,30
RTS0041987,26
RTS0041988,18
RTS0041989,23
RTS0041990,16
RTS0041991,22
RTS0041992,17
RTS0041993,24
RTS0041994,21
RTS0041995,26
RTS0041996,12
RTS0041997,18
RTS0041998,15
RTS0041999,29
RTS0042000,17
RTS0042001,19
RTS0042002,17
RTS0042003,12
RTS0042004,16
RTS0042005,18
RTS0042006,27
RTS0042007,18
RTS0042008,19
RTS0042009,28
RTS0042010,23
RTS0042011,25
RTS0042012,27
RTS0042013,23
RTS0042014,25
RTS0042015,32
RTS0042016,13
RTS0042017,17
RTS0042018,11
RTS0042019,22
RTS0042020,11
RTS0042021,18
RTS0042022,14
RTS0042023,22
RTS0042024,17
RTS0042025,15
RTS0042026,22
RTS0042027,20
RTS0042028,17
RTS0042029,22
RTS0042030,25
RTS0042031,21
RTS0042032,25
RTS0042033,32
RTS0042034,28
RTS0042035,24
RTS0042036,17
RTS0042037,19
RTS0042038,29
RTS0042039,25
RTS0042040,20
RTS0042041,20
RTS0042042,13
RTS0042043,11
RTS0042044,22
RTS0042045,18
RTS0042046,21
RTS0042047,26
RTS0042048,17
RTS0042049,27
RTS0042050,24
RTS0042051,22
RTS0042052,17
RTS0042053,20
RTS0042054,12
RTS0042055,21
RTS0042056,17
RTS0042057,15
RTS0042058,20
RTS0042059,13
RTS0042060,17
RTS0042061,25
RTS0042062,19
RTS0042063,27
RTS0042064,21
RTS0042065,18
RTS0042066,24
RTS0042067,28
RTS0042068,23
RTS0042069,16
RTS0042071,12
RTS0042072,13
RTS0042073,13
RTS0042074,28
RTS0042075,27
RTS0042076,8
RTS0042077,7
RTS0042078,11
RTS0042079,9
RTS0042080,20
RTS0042081,18
RTS0042082,32
RTS0042083,10
RTS0042084,21
RTS0042085,15
RTS0042086,15
RTS0042087,14
RTS0042088,14
RTS0042089,12
RTS0042090,22
RTS0042091,27
RTS0042092,19
RTS0042093,18
RTS0042094,13
RTS0042095,22
RTS0042096,24
RTS0042097,17
RTS0042098,20
RTS0042099,18
RTS0042100,16
RTS0042101,26
RTS0042102,11
RTS0042103,19
RTS0042104,12
RTS0042105,17
RTS0042106,21
RTS0042107,25
RTS0042108,11
RTS0042109,24
RTS0042110,29
RTS0042111,25
RTS0042112,18
RTS0042113,18
RTS0042114,23
RTS0042115,21
RTS0042116,20
RTS0042117,21
RTS0042118,15
RTS0042119,28
RTS0042120,21
RTS0042121,18
RTS0042122,12
RTS0042123,21
RTS0042124,14
RTS0042125,27
RTS0042126,25
RTS0042127,24
RTS0042128,32
RTS0042129,18
RTS0042130,24
RTS0042131,21
RTS0042132,20
RTS0042133,20
RTS0042134,14
RTS0042135,21
RTS0042136,28
RTS0042137,25
RTS0042138,18
RTS0042139,21
RTS0042140,19
RTS0042141,12
RTS0042142,24
RTS0042143,24
RTS0042144,24
RTS0042145,16
RTS0042146,27
RTS0042147,24
RTS0042148,25
RTS0042149,19
RTS0042150,30
RTS0042151,24
RTS0042152,22
RTS0042153,18
RTS0042154,20
RTS0042155,16
RTS0042156,12
RTS0042157,12
RTS0042158,11
RTS0042159,9
RTS0042160,19
RTS0042161,19
RTS0042162,9
RTS0042163,21
RTS0042164,25
RTS0042165,20
RTS0042166,34
RTS0042167,24
RTS0042168,28
RTS0042169,17
RTS0042170,22
RTS0042171,18
RTS0042172,20
RTS0042173,21
RTS0042174,22
RTS0042175,20
RTS0042176,28
RTS0042177,26
RTS0042178,11
RTS0042179,21
RTS0042180,24
RTS0042181,20
RTS0042182,15
RTS0042183,23
RTS0042184,27
RTS0042185,20
RTS0042186,23
RTS0042187,13
RTS0042188,11
RTS0042189,22
RTS0042190,21
RTS0042191,35
RTS0042192,18
RTS0042193,30
RTS0042194,25
RTS0042195,14
RTS0042196,22
RTS0042197,11
RTS0042198,10
RTS0042199,18
RTS0042200,17
RTS0042201,17
RTS0042202,21
RTS0042203,14
RTS0042204,9
RTS0042205,24
RTS0042206,19
RTS0042207,20
RTS0042208,17
RTS0042209,19
RTS0042210,19
RTS0042211,10
RTS0042212,21
RTS0042213,18
RTS0042214,14
RTS0042215,18
RTS0042216,15
RTS0042217,21
RTS0042218,11
RTS0042219,18
RTS0042220,27
RTS0042221,15
RTS0042222,17
RTS0042223,17
RTS0042224,20
RTS0042225,18
RTS0042226,20
RTS0042227,18
RTS0042228,21
RTS0042229,15
RTS0042230,21
RTS0042231,12
RTS0042232,18
RTS0042233,25
RTS0042234,30
RTS0042235,20
RTS0042236,17
RTS0042237,29
RTS0042238,17
RTS0042239,20
RTS0042240,26
RTS0042241,19
RTS0042242,11
RTS0042243,20
RTS0042244,16
RTS0042245,18
RTS0042246,24
RTS0042247,20
RTS0042248,23
RTS0042249,19
RTS0042250,20
RTS0042251,14
RTS0042252,21
RTS0042253,21
RTS0042254,19
RTS0042255,20
RTS0042256,26
RTS0042257,22
RTS0042258,15
RTS0042259,23
RTS0042260,20
RTS0042261,18
RTS0042262,21
RTS0042263,26
RTS0042264,19
RTS0042265,19
RTS0042266,20
RTS0042267,24
RTS0042268,16
RTS0042269,12
RTS0042270,19
RTS0042271,22
RTS0042272,14
RTS0042273,34
RTS0042274,21
RTS0042275,14
RTS0042276,10
RTS0042277,11
RTS0042278,16
RTS0042279,11
RTS0042280,19
RTS0042281,12
RTS0042282,19
RTS0042283,11
RTS0042284,25
RTS0042285,15
RTS0042286,15
RTS0042287,19
RTS0042288,26
RTS0042289,15
RTS0042290,22
RTS0042291,22
RTS0042292,23
RTS0042293,16
RTS0042294,19
RTS0042295,25
RTS0042296,20
RTS0042297,21
RTS0042298,16
RTS0042299,23
RTS0042300,29
RTS0042301,15
RTS0042302,13
RTS0042303,19
RTS0042304,24
RTS0042305,20
RTS0042306,19
RTS0042307,13
RTS0042308,21
RTS0042309,17
RTS0042310,22
RTS0042311,18
RTS0042312,25
RTS0042313,19
RTS0042314,19
RTS0042315,32
RTS0042316,26
RTS0042317,28
RTS0042318,18
RTS0042319,17
RTS0042320,14
RTS0042321,29
RTS0042322,19
RTS0042323,13
RTS0042324,20
RTS0042325,12
RTS0042326,17
RTS0042327,20
RTS0042328,43
RTS0042329,22
RTS0042330,18
RTS0042331,13
RTS0042332,17
RTS0042333,15
RTS0042334,21
RTS0042335,16
RTS0042336,16
RTS0042337,20
RTS0042338,17
RTS0042339,12
RTS0042340,16
RTS0042341,12
RTS0042342,11
RTS0042343,14
RTS0042344,11
RTS0042345,17
RTS0042346,23
RTS0042347,15
RTS0042348,16
RTS0042349,15
RTS0042350,21
RTS0042351,17
RTS0042352,16
RTS0042353,16
RTS0042354,18
RTS0042355,19
RTS0042356,23
RTS0042357,18
RTS0042358,23
RTS0042359,17
RTS0042360,23
RTS0042361,21
RTS0042362,22
RTS0042363,18
RTS0042364,29
RTS0042365,9
RTS0042366,15
RTS0042367,15
RTS0042368,30
RTS0042369,17
RTS0042370,18
RTS0042371,22
RTS0042372,18
RTS0042373,23
RTS0042374,15
RTS0042375,12
RTS0042376,17
RTS0042377,13
RTS0042378,19
RTS0042379,20
RTS0042380,6
RTS0042381,18
RTS0042382,26
RTS0042383,30
RTS0042384,19
RTS0042385,25
RTS0042386,14
RTS0042387,26
RTS0042388,28
RTS0042389,22
RTS0042390,17
RTS0042391,15
RTS0042392,19
RTS0042393,18
RTS0042394,13
RTS0042395,28
RTS0042396,10
RTS0042397,12
RTS0042398,15
RTS0042399,22
RTS0042400,17
RTS0042401,18
RTS0042402,13
RTS0042403,13
RTS0042404,18
RTS0042405,10
RTS0042406,20
RTS0042407,17
RTS0042408,17
RTS0042409,16
RTS0042410,18
RTS0042411,16
RTS0042412,23
RTS0042413,11
RTS0042414,20
RTS0042415,23
RTS0042416,18
RTS0042417,34
RTS0042418,23
RTS0042419,25
RTS0042420,27
RTS0042421,24
RTS0042422,18
RTS0042423,13
RTS0042424,27
RTS0042425,17
RTS0042426,12
RTS0042427,17
RTS0042428,25
RTS0042429,21
RTS0042430,26
RTS0042431,17
RTS0042432,13
RTS0042433,23
RTS0042434,16
RTS0042435,24
RTS0042436,18
RTS0042437,16
RTS0042438,30
RTS0042439,23
RTS0042440,17
RTS0042441,22
RTS0042442,20
RTS0042443,24
RTS0042444,19
RTS0042445,26
RTS0042446,14
RTS0042447,25
RTS0042448,24
RTS0042449,19
RTS0042450,20
RTS0042451,21
RTS0042452,15
RTS0042453,21
RTS0042454,31
RTS0042455,16
RTS0042456,13
RTS0042457,27
RTS0042458,29
RTS0042460,21
RTS0042461,26
RTS0042462,26
RTS0042463,21
RTS0042464,16
RTS0042465,12
RTS0042466,20
RTS0042467,17
RTS0042468,15
RTS0042469,22
RTS0042470,21
RTS0042471,26
RTS0042472,14
RTS0042473,20
RTS0042474,20
RTS0042475,21
RTS0042476,28
RTS0042477,31
RTS0042478,16
RTS0042479,22
RTS0042480,14
RTS0042481,8
RTS0042482,16
RTS0042483,30
RTS0042484,29
RTS0042485,16
RTS0042486,15
RTS0042487,21
RTS0042488,19
RTS0042489,22
RTS0042490,14
RTS0042491,27
RTS0042492,16
RTS0042493,15
RTS0042494,16
RTS0042495,16
RTS0042496,11
RTS0042497,18
RTS0042498,19
RTS0042499,20
RTS0042500,21
RTS0042501,20
RTS0042502,24
RTS0042503,18
RTS0042504,16
RTS0042505,22
RTS0042506,14
RTS0042507,13
RTS0042508,11
RTS0042509,16
RTS0042510,21
RTS0042515,18
RTS0042522,17
RTS0042526,13
RTS0042527,22
RTS0042528,6
RTS0042529,18
RTS0042530,6
RTS0042531,15
RTS0042532,8
RTS0042533,15
RTS0042534,23
RTS0042535,18
RTS0042536,12
RTS0042537,24
RTS0042538,16
RTS0042539,20
RTS0042540,20
RTS0042541,15
RTS0042542,18
RTS0042543,19
RTS0042544,12
RTS0042545,11
RTS0042546,20
RTS0042547,10
RTS0042548,21
RTS0042549,22
RTS0042550,7
RTS0042551,23
RTS0042552,19
RTS0042553,16
RTS0042554,12
RTS0042555,19
RTS0042556,15
RTS0042557,21
RTS0042558,23
RTS0042559,29
RTS0042560,6
RTS0042561,15
RTS0042562,22
RTS0042563,24
RTS0042564,18
RTS0042565,19
RTS0042566,20
RTS0042567,19
RTS0042568,29
RTS0042569,36
RTS0042570,21
RTS0042571,38
RTS0042572,21
RTS0042573,14
RTS0042574,18
RTS0042575,20
RTS0042576,19
RTS0042577,16
RTS0042578,20
RTS0042579,19
RTS0042580,25
RTS0042581,25
RTS0042582,9
RTS0042583,24
RTS0042584,17
RTS0042585,17
RTS0042586,10
RTS0042587,18
RTS0042588,22
RTS0042589,17
RTS0042590,21
RTS0042591,21
RTS0042592,27
RTS0042593,12
RTS0042594,17
RTS0042595,10
RTS0042596,19
RTS0042597,15
RTS0042598,22
RTS0042599,21
RTS0042600,12
RTS0042601,10
RTS0042602,26
RTS0042603,16
RTS0042604,19
RTS0042605,22
RTS0042606,19
RTS0042607,26
RTS0042608,13
RTS0042609,16
RTS0042610,24
RTS0042611,16
RTS0042612,27
RTS0042613,24
RTS0042614,13
RTS0042615,28
RTS0042616,23
RTS0042617,8
RTS0042618,30
RTS0042619,10
RTS0042620,15
RTS0042621,8
RTS0042622,18
RTS0042623,25
RTS0042624,15
RTS0042625,20
RTS0042626,21
RTS0042627,26
RTS0042628,15
RTS0042629,16
RTS0042630,13
RTS0042631,13
RTS0042633,17
RTS0042634,21
RTS0042635,16
RTS0042636,32
RTS0042637,22
RTS0042638,24
RTS0042639,17
RTS0042640,27
RTS0042641,26
RTS0042642,14
RTS0042643,6
RTS0042644,17
RTS0042645,15
RTS0042646,17
RTS0042647,27
RTS0042648,20
RTS0042649,8
RTS0042650,16
RTS0042651,10
RTS0042652,18
RTS0042653,18
RTS0042654,21
RTS0042655,19
RTS0042656,17
RTS0042657,24
RTS0042658,19
RTS0042659,15
RTS0042660,20
RTS0042661,18
RTS0042662,16
RTS0042663,24
RTS0042664,10
RTS0042665,7
RTS0042666,6
RTS0042667,20
RTS0042668,16
RTS0042669,27
RTS0042670,17
RTS0042671,19
RTS0042672,13
RTS0042673,15
RTS0042674,24
RTS0042675,15
RTS0042676,15
RTS0042678,15
RTS0042679,29
RTS0042680,19
RTS0042681,24
RTS0042682,14
RTS0042683,17
RTS0042684,19
RTS0042685,24
RTS0042686,26
RTS0042687,28
RTS0042688,20
RTS0042689,10
RTS0042690,14
RTS0042691,9
RTS0042692,14
RTS0042693,13
RTS0042694,3
RTS0042695,31
RTS0042696,18
RTS0042697,23
RTS0042698,17
RTS0042699,16
RTS0042700,20
RTS0042701,9
RTS0042702,16
RTS0042703,13
RTS0042704,22
RTS0042705,15
RTS0042706,17
RTS0042707,7
RTS0042708,25
RTS0042709,14
RTS0042710,12
RTS0042711,16
RTS0042712,19
RTS0042713,12
RTS0042714,20
RTS0042715,13
RTS0042716,17
RTS0042717,15
RTS0042718,22
RTS0042719,17
RTS0042720,18
RTS0042721,19
RTS0042722,18
RTS0042723,20
RTS0042724,13
RTS0042725,24
RTS0042726,19
RTS0042727,10
RTS0042728,18
RTS0042729,24
RTS0042730,26
RTS0042731,11
RTS0042732,16
RTS0042733,15
RTS0042734,18
RTS0042735,15
RTS0042736,21
RTS0042737,32
RTS0042738,22
RTS0042739,16
RTS0042740,19
RTS0042741,10
RTS0042742,18
RTS0042743,16
RTS0042744,15
RTS0042745,16
RTS0042746,19
RTS0042747,18
RTS0042748,11
RTS0042749,8
RTS0042750,15
RTS0042751,14
RTS0042752,17
RTS0042753,14
RTS0042754,11
RTS0042755,11
RTS0042756,22
RTS0042757,39
RTS0042758,15
RTS0042759,16
RTS0042760,20
RTS0042761,16
RTS0042762,11
RTS0042763,15
RTS0042764,28
RTS0042765,41
RTS0042766,22
RTS0042767,19
RTS0042768,21
RTS0042769,19
RTS0042770,15
RTS0042771,29
RTS0042772,17
RTS0042773,21
RTS0042774,26
RTS0042775,17
RTS0042776,13
RTS0042777,16
RTS0042778,26
RTS0042779,24
RTS0042780,21
RTS0042781,16
RTS0042782,23
RTS0042783,20
RTS0042784,23
RTS0042785,17
RTS0042786,20
RTS0042787,15
RTS0042788,27
RTS0042789,25
RTS0042790,24
RTS0042791,31
RTS0042792,22
RTS0042793,30
RTS0042794,29
RTS0042795,22
RTS0042796,28
RTS0042797,19
RTS0042798,21
RTS0042799,20
RTS0042800,20
RTS0042801,13
RTS0042802,23
RTS0042803,21
RTS0042804,13
RTS0042805,22
RTS0042806,20
RTS0042807,23
RTS0042808,21
RTS0042809,18
RTS0042810,18
RTS0042811,31
RTS0042812,20
RTS0042813,20
RTS0042814,38
RTS0042815,25
RTS0042816,19
RTS0042817,22
RTS0042818,17
RTS0042819,24
RTS0042820,18
RTS0042821,23
RTS0042822,19
RTS0042823,20
RTS0042824,22
RTS0042825,16
RTS0042826,22
RTS0042827,22
RTS0042828,21
RTS0042829,29
RTS0042830,14
RTS0042831,18
RTS0042832,31
RTS0042833,28
RTS0042834,40
RTS0042835,20
RTS0042836,25
RTS0042837,25
RTS0042838,15
RTS0042839,20
RTS0042840,26
RTS0042841,28
RTS0042842,19
RTS0042843,11
RTS0042844,17
RTS0042845,21
RTS0042846,23
RTS0042847,40
RTS0042848,19
RTS0042849,22
RTS0042850,18
RTS0042851,20
RTS0042852,25
RTS0042853,10
RTS0042854,23
RTS0042855,16
RTS0042856,12
RTS0042857,22
RTS0042858,17
RTS0042859,20
RTS0042860,35
RTS0042861,20
RTS0042862,17
RTS0042863,21
RTS0042864,14
RTS0042865,27
RTS0042866,18
RTS0042867,25
RTS0042868,19
RTS0042869,18
RTS0042870,18
RTS0042871,27
RTS0042872,12
RTS0042873,22
RTS0042874,16
RTS0042875,19
RTS0042876,23
RTS0042877,18
RTS0042878,14
RTS0042879,15
RTS0042880,23
RTS0042881,16
RTS0042882,21
RTS0042883,26
RTS0042884,22
RTS0042885,22
RTS0042886,15
RTS0042887,28
RTS0042888,25
RTS0042889,20
RTS0042890,26
RTS0042891,9
RTS0042892,19
RTS0042893,24
RTS0042894,20
RTS0042895,17
RTS0042896,11
RTS0042897,22
RTS0042898,13
RTS0042899,30
RTS0042900,18
RTS0042901,24
RTS0042902,15
RTS0042903,17
RTS0042904,15
RTS0042905,23
RTS0042906,18
RTS0042907,20
RTS0042908,20
RTS0042909,22
RTS0042910,16
RTS0042911,19
RTS0042912,20
RTS0042913,26
RTS0042914,17
RTS0042915,12
RTS0042916,22
RTS0042917,31
RTS0042918,17
RTS0042919,33
RTS0042920,31
RTS0042921,18
RTS0042922,18
RTS0042923,20
RTS0042924,22
RTS0042925,32
RTS0042926,14
RTS0042927,17
RTS0042928,29
RTS0042929,16
RTS0042930,18
RTS0042931,10
RTS0042932,27
RTS0042933,15
RTS0042934,12
RTS0042935,22
RTS0042936,24
RTS0042937,20
RTS0042938,25
RTS0042939,19
RTS0042940,30
RTS0042941,27
RTS0042942,32
RTS0042943,24
RTS0042944,26
RTS0042945,25
RTS0042946,21
RTS0042947,22
RTS0042948,14
RTS0042949,13
RTS0042950,11
RTS0042951,22
RTS0042952,14
RTS0042953,22
RTS0042954,12
RTS0042955,11
RTS0042956,17
RTS0042957,20
RTS0042958,21
RTS0042959,30
RTS0042960,25
RTS0042961,20
RTS0042962,20
RTS0042963,23
RTS0042964,32
RTS0042965,26
RTS0042966,27
RTS0042967,15
RTS0042968,17
RTS0042969,19
RTS0042970,22
RTS0042971,32
RTS0042972,20
RTS0042973,20
RTS0042974,21
RTS0042975,21
RTS0042976,18
RTS0042977,20
RTS0042978,23
RTS0042979,25
RTS0042980,15
RTS0042981,16
RTS0042982,14
RTS0042983,22
RTS0042984,12
RTS0042985,19
RTS0042986,15
RTS0042987,15
RTS0042988,19
RTS0042989,19
RTS0042990,17
RTS0042991,21
RTS0042992,15
RTS0042993,18
RTS0042994,25
RTS0042995,28
RTS0042996,16
RTS0042997,19
RTS0042998,14
RTS0042999,23
RTS0043000,20
RTS0043001,24
RTS0043002,17
RTS0043003,19
RTS0043004,32
RTS0043005,20
RTS0043006,11
RTS0043007,29
RTS0043008,20
RTS0043009,29
RTS0043010,26
RTS0043011,18
RTS0043012,20
RTS0043013,18
RTS0043014,22
RTS0043015,27
RTS0043016,23
RTS0043017,27
RTS0043018,21
RTS0043019,22
RTS0043020,28
RTS0043021,18
RTS0043022,27
RTS0043023,27
RTS0043024,17
RTS0043025,25
RTS0043026,20
RTS0043027,26
RTS0043028,37
RTS0043029,19
RTS0043030,30
RTS0043031,16
RTS0043032,20
RTS0043033,23
RTS0043034,21
RTS0043035,15
RTS0043036,19
RTS0043037,21
RTS0043038,25
RTS0043039,7
RTS0043040,22
RTS0043041,26
RTS0043042,20
RTS0043043,24
RTS0043044,9
RTS0043045,27
RTS0043046,17
RTS0043047,17
RTS0043048,19
RTS0043049,20
RTS0043050,19
RTS0043051,27
RTS0043052,20
RTS0043053,21
RTS0043054,20
RTS0043055,19
RTS0043056,26
RTS0043057,23
RTS0043058,27
RTS0043059,27
RTS0043060,24
RTS0043061,31
RTS0043062,16
RTS0043063,14
RTS0043064,24
RTS0043065,19
RTS0043066,19
RTS0043067,23
RTS0043068,22
RTS0043069,17
RTS0043070,25
RTS0043071,16
RTS0043072,27
RTS0043073,26
RTS0043074,25
RTS0043075,26
RTS0043076,18
RTS0043077,18
RTS0043078,24
RTS0043079,13
RTS0043080,23
RTS0043081,20
RTS0043082,24
RTS0043083,24
RTS0043084,18
RTS0043085,19
RTS0043086,30
RTS0043087,26
RTS0043088,28
RTS0043089,19
RTS0043090,18
RTS0043091,11
RTS0043092,16
RTS0043093,13
RTS0043094,24
RTS0043095,24
RTS0043096,19
RTS0043097,12
RTS0043098,28
RTS0043099,24
RTS0043100,16
RTS0043101,24
RTS0043102,16
RTS0043103,24
RTS0043104,20
RTS0043105,16
RTS0043106,32
RTS0043107,24
RTS0043108,22
RTS0043109,24
RTS0043110,28
RTS0043111,25
RTS0043112,27
RTS0043113,23
RTS0043114,28
RTS0043115,29
RTS0043116,16
RTS0043117,21
RTS0043118,16
RTS0043119,14
RTS0043120,19
RTS0043121,8
RTS0043122,22
RTS0043123,21
RTS0043124,21
RTS0043125,19
RTS0043126,18
RTS0043127,23
RTS0043128,20
RTS0043129,20
RTS0043130,33
RTS0043131,22
RTS0043132,13
RTS0043133,11
RTS0043134,10
RTS0043135,12
RTS0043136,20
RTS0043137,19
RTS0043138,22
RTS0043139,19
RTS0043140,20
RTS0043141,16
RTS0043142,13
RTS0043143,17
RTS0043144,23
RTS0043145,15
RTS0043146,20
RTS0043147,28
RTS0043148,23
RTS0043149,27
RTS0043150,7
RTS0043151,24
RTS0043152,17
RTS0043153,21
RTS0043154,21
RTS0043155,22
RTS0043156,12
RTS0043157,19
RTS0043159,22
RTS0043160,30
RTS0043161,17
RTS0043162,30
RTS0043163,22
RTS0043164,18
RTS0043165,17
RTS0043167,22
RTS0043168,23
RTS0043169,18
RTS0043170,21
RTS0043171,17
RTS0043172,14
RTS0043173,16
RTS0043174,15
RTS0043175,12
RTS0043176,10
RTS0043177,23
RTS0043178,29
RTS0043179,26
RTS0043180,20
RTS0043181,20
RTS0043182,14
RTS0043183,21
RTS0043184,19
RTS0043185,17
RTS0043186,18
RTS0043187,15
RTS0043188,23
RTS0043189,23
RTS0043190,26
RTS0043191,24
RTS0043192,23
RTS0043193,15
RTS0043194,11
RTS0043195,24
RTS0043196,26
RTS0043197,23
RTS0043198,26
RTS0043199,31
RTS0043200,21
RTS0043201,19
RTS0043202,24
RTS0043203,11
RTS0043204,28
RTS0043205,30
RTS0043206,12
RTS0043207,37
RTS0043208,27
RTS0043209,20
RTS0043210,18
RTS0043211,16
RTS0043212,27
RTS0043213,27
RTS0043214,22
RTS0043215,13
RTS0043216,17
RTS0043217,26
RTS0043218,28
RTS0043219,15
RTS0043220,22
RTS0043221,20
RTS0043222,24
RTS0043223,18
RTS0043224,19
RTS0043225,17
RTS0043226,20
RTS0043227,28
RTS0043228,22
RTS0043229,18
RTS0043230,19
RTS0043231,16
RTS0043232,18
RTS0043233,29
RTS0043234,26
RTS0043235,15
RTS0043236,17
RTS0043237,21
RTS0043238,22
RTS0043239,25
RTS0043240,20
RTS0043241,18
RTS0043242,20
RTS0043243,24
RTS0043244,19
RTS0043245,18
RTS0043246,28
RTS0043247,17
RTS0043248,20
RTS0043249,21
RTS0043250,21
RTS0043251,17
RTS0043252,22
RTS0043253,34
RTS0043254,26
RTS0043255,20
RTS0043256,20
RTS0043257,12
RTS0043258,26
RTS0043259,17
RTS0043260,18
RTS0043261,19
RTS0043262,27
RTS0043263,16
RTS0043264,15
RTS0043265,26
RTS0043266,28
RTS0043267,22
RTS0043268,16
RTS0043269,28
RTS0043270,30
RTS0043271,23
RTS0043272,27
RTS0043273,24
RTS0043274,24
RTS0043275,28
RTS0043276,22
RTS0043277,15
RTS0043278,16
RTS0043279,25
RTS0043280,25
RTS0043281,16
RTS0043282,23
RTS0043283,15
RTS0043284,28
RTS0043285,15
RTS0043286,19
RTS0043287,18
RTS0043288,21
RTS0043289,29
RTS0043290,15
RTS0043291,21
RTS0043292,20
RTS0043293,22
RTS0043294,15
RTS0043295,15
RTS0043296,19
RTS0043297,14
RTS0043299,23
RTS0043300,29
RTS0043301,23
RTS0043302,18
RTS0043303,14
RTS0043304,15
RTS0043305,22
RTS0043306,29
RTS0043307,20
RTS0043308,16
RTS0043309,20
RTS0043310,21
RTS0043311,23
RTS0043312,26
RTS0043313,34
RTS0043314,22
RTS0043315,10
RTS0043316,20
RTS0043317,21
RTS0043318,15
RTS0043319,25
RTS0043320,17
RTS0043321,15
RTS0043322,17
RTS0043323,26
RTS0043324,24
RTS0043325,16
RTS0043326,19
RTS0043327,23
RTS0043328,19
RTS0043329,24
RTS0043330,18
RTS0043331,28
RTS0043332,22
RTS0043333,22
RTS0043334,16
RTS0043335,8
RTS0043336,33
RTS0043337,26
RTS0043338,20
RTS0043339,20
RTS0043340,18
RTS0043341,23
RTS0043342,24
RTS0043343,18
RTS0043344,24
RTS0043345,8
RTS0043346,19
RTS0043347,30
RTS0043348,24
RTS0043349,22
RTS0043350,15
RTS0043351,26
RTS0043352,25
RTS0043353,16
RTS0043354,27
RTS0043355,20
RTS0043356,22
RTS0043357,18
RTS0043358,16
RTS0043359,34
RTS0043360,19
RTS0043361,28
RTS0043362,33
RTS0043363,24
RTS0043364,32
RTS0043365,22
RTS0043366,20
RTS0043367,23
RTS0043368,20
RTS0043369,16
RTS0043370,15
RTS0043371,25
RTS0043372,5
RTS0043373,13
RTS0043374,18
RTS0043375,13
RTS0043376,27
RTS0043377,21
RTS0043378,21
RTS0043379,20
RTS0043380,16
RTS0043381,24
RTS0043382,19
RTS0043383,18
RTS0043384,20
RTS0043385,27
RTS0043386,19
RTS0043387,28
RTS0043388,22
RTS0043389,22
RTS0043390,20
RTS0043391,37
RTS0043392,18
RTS0043393,24
RTS0043394,21
RTS0043395,19
RTS0043396,25
RTS0043397,16
RTS0043398,33
RTS0043399,23
RTS0043400,23
RTS0043401,22
RTS0043402,19
RTS0043403,17
RTS0043404,25
RTS0043405,18
RTS0043406,15
RTS0043407,15
RTS0043408,20
RTS0043409,24
RTS0043410,20
RTS0043411,18
RTS0043412,22
RTS0043413,17
RTS0043414,27
RTS0043415,31
RTS0043416,25
RTS0043417,18
RTS0043418,19
RTS0043419,19
RTS0043420,28
RTS0043421,33
RTS0043422,21
RTS0043423,10
RTS0043424,10
RTS0043425,25
RTS0043426,17
RTS0043427,21
RTS0043428,13
RTS0043429,16
RTS0043430,24
RTS0043431,22
RTS0043432,17
RTS0043433,20
RTS0043434,23
RTS0043435,24
RTS0043436,20
RTS0043437,17
RTS0043438,23
RTS0043439,20
RTS0043440,17
RTS0043441,22
RTS0043442,18
RTS0043443,20
RTS0043444,12
RTS0043445,19
RTS0043446,17
RTS0043447,12
RTS0043448,23
RTS0043449,24
RTS0043450,12
RTS0043451,12
RTS0043452,29
RTS0043453,12
RTS0043454,25
RTS0043455,18
RTS0043456,21
RTS0043457,28
RTS0043458,20
RTS0043459,16
RTS0043460,16
RTS0043461,18
RTS0043462,29
RTS0043463,14
RTS0043464,17
RTS0043465,30
RTS0043466,27
RTS0043467,27
RTS0043468,20
RTS0043469,21
RTS0043470,24
RTS0043471,15
RTS0043472,20
RTS0043473,16
RTS0043474,17
RTS0043475,32
RTS0043476,20
RTS0043477,28
RTS0043478,18
RTS0043479,28
RTS0043480,12
RTS0043481,33
RTS0043482,26
RTS0043483,25
RTS0043484,25
RTS0043485,23
RTS0043486,17
RTS0043487,21
RTS0043488,26
RTS0043489,25
RTS0043490,20
RTS0043491,22
RTS0043492,25
RTS0043493,23
RTS0043494,36
RTS0043495,41
RTS0043496,22
RTS0043497,16
RTS0043498,14
RTS0043499,24
RTS0043500,29
RTS0043501,15
RTS0043502,27
RTS0043503,16
RTS0043504,21
RTS0043505,25
RTS0043506,23
RTS0043507,16
RTS0043508,23
RTS0043509,32
RTS0043510,21
RTS0043511,22
RTS0043512,19
RTS0043513,11
RTS0043514,20
RTS0043515,27
RTS0043516,22
RTS0043517,12
RTS0043518,24
RTS0043519,21
RTS0043520,21
RTS0043521,15
RTS0043522,20
RTS0043523,19
RTS0043524,22
RTS0043525,23
RTS0043526,27
RTS0043527,15
RTS0043528,12
RTS0043529,16
RTS0043530,12
RTS0043531,19
RTS0043532,18
RTS0043533,19
RTS0043534,22
RTS0043535,22
RTS0043536,21
RTS0043537,23
RTS0043538,27
RTS0043539,25
RTS0043540,20
RTS0043541,16
RTS0043542,25
RTS0043543,21
RTS0043544,28
RTS0043545,22
RTS0043546,22
RTS0043547,11
RTS0043548,25
RTS0043549,19
RTS0043550,17
RTS0043551,24
RTS0043552,24
RTS0043553,15
RTS0043554,22
RTS0043555,17
RTS0043556,17
RTS0043557,17
RTS0043558,20
RTS0043559,27
RTS0043560,11
RTS0043561,23
RTS0043562,20
RTS0043563,15
RTS0043564,23
RTS0043565,16
RTS0043566,29
RTS0043567,18
RTS0043568,14
RTS0043569,20
RTS0043570,22
RTS0043571,14
RTS0043572,25
RTS0043573,23
RTS0043574,22
RTS0043575,12
RTS0043576,18
RTS0043577,17
RTS0043578,19
RTS0043579,15
RTS0043580,14
RTS0043581,30
RTS0043582,22
RTS0043583,18
RTS0043584,20
RTS0043585,20
RTS0043586,21
RTS0043587,21
RTS0043588,15
RTS0043589,15
RTS0043590,20
RTS0043591,12
RTS0043592,14
RTS0043593,20
RTS0043594,11
RTS0043595,17
RTS0043596,20
RTS0043597,13
RTS0043598,16
RTS0043599,19
RTS0043600,13
RTS0043601,17
RTS0043602,20
RTS0043603,19
RTS0043604,17
RTS0043605,17
RTS0043606,14
RTS0043607,23
RTS0043608,20
RTS0043609,18
RTS0043610,24
RTS0043611,15
RTS0043612,32
RTS0043613,15
RTS0043614,22
RTS0043615,15
RTS0043616,23
RTS0043617,13
RTS0043618,21
RTS0043619,20
RTS0043620,17
RTS0043621,18
RTS0043622,11
RTS0043623,19
RTS0043624,24
RTS0043625,12
RTS0043626,15
RTS0043627,23
RTS0043628,17
RTS0043629,17
RTS0043630,8
RTS0043631,15
RTS0043632,22
RTS0043633,30
RTS0043634,22
RTS0043635,13
RTS0043636,20
RTS0043637,25
RTS0043638,18
RTS0043639,15
RTS0043640,16
RTS0043641,26
RTS0043642,26
RTS0043643,27
RTS0043644,20
RTS0043645,20
RTS0043646,11
RTS0043647,13
RTS0043648,21
RTS0043649,21
RTS0043650,23
RTS0043651,19
RTS0043652,26
RTS0043653,15
RTS0043654,20
RTS0043655,13
RTS0043656,16
RTS0043657,21
RTS0043658,53
RTS0043659,20
RTS0043660,21
RTS0043661,14
RTS0043663,23
RTS0043664,19
RTS0043665,28
RTS0043666,22
RTS0043667,20
RTS0043668,18
RTS0043669,14
RTS0043670,21
RTS0043671,17
RTS0043672,15
RTS0043673,19
RTS0043674,31
RTS0043675,17
RTS0043676,12
RTS0043677,14
RTS0043678,22
RTS0043679,20
RTS0043680,11
RTS0043681,23
RTS0043682,16
RTS0043683,22
RTS0043684,25
RTS0043685,18
RTS0043686,18
RTS0043687,9
RTS0043688,21
RTS0043689,20
RTS0043690,22
RTS0043691,25
RTS0043692,19
RTS0043693,18
RTS0043694,17
RTS0043695,23
RTS0043696,13
RTS0043697,16
RTS0043698,17
RTS0043699,30
RTS0043700,13
RTS0043701,12
RTS0043702,19
RTS0043703,13
RTS0043704,17
RTS0043705,12
RTS0043706,29
RTS0043707,32
RTS0043708,12
RTS0043709,21
RTS0043710,22
RTS0043711,20
RTS0043712,13
RTS0043713,22
RTS0043714,13
RTS0043715,10
RTS0043716,25
RTS0043717,27
RTS0043718,22
RTS0043719,17
RTS0043720,20
RTS0043721,21
RTS0043722,16
RTS0043723,10
RTS0043724,19
RTS0043725,19
RTS0043726,17
RTS0043727,20
RTS0043728,16
RTS0043729,18
RTS0043730,10
RTS0043731,21
RTS0043732,26
RTS0043733,27
RTS0043734,23
RTS0043735,30
RTS0043736,16
RTS0043737,23
RTS0043738,17
RTS0043739,18
RTS0043740,17
RTS0043741,28
RTS0043742,16
RTS0043743,22
RTS0043744,19
RTS0043745,17
RTS0043746,15
RTS0043747,19
RTS0043748,11
RTS0043749,11
RTS0043750,11
RTS0043751,25
RTS0043752,23
RTS0043753,22
RTS0043754,13
RTS0043755,31
RTS0043756,16
RTS0043757,11
RTS0043758,18
RTS0043759,19
RTS0043760,12
RTS0043761,20
RTS0043762,17
RTS0043763,24
RTS0043764,18
RTS0043765,22
RTS0043766,16
RTS0043767,21
RTS0043768,14
RTS0043769,17
RTS0043770,21
RTS0043771,22
RTS0043772,22
RTS0043773,15
RTS0043774,18
RTS0043775,21
RTS0043776,19
RTS0043777,19
RTS0043778,13
RTS0043779,9
RTS0043780,16
RTS0043781,18
RTS0043782,22
RTS0043783,15
RTS0043784,17
RTS0043785,18
RTS0043786,26
RTS0043787,19
RTS0043788,27
RTS0043789,28
RTS0043790,21
RTS0043791,18
RTS0043792,35
RTS0043793,20
RTS0043794,20
RTS0043795,15
RTS0043796,17
RTS0043797,15
RTS0043798,20
RTS0043799,14
RTS0043800,13
RTS0043801,13
RTS0043802,23
RTS0043803,11
RTS0043804,24
RTS0043805,22
RTS0043806,12
RTS0043807,10
RTS0043808,21
RTS0043809,15
RTS0043810,21
RTS0043811,15
RTS0043812,23
RTS0043813,10
RTS0043814,20
RTS0043815,17
RTS0043816,27
RTS0043817,13
RTS0043818,19
RTS0043819,19
RTS0043820,15
RTS0043821,22
RTS0043822,19
RTS0043823,14
RTS0043824,20
RTS0043825,7
RTS0043826,17
RTS0043827,15
RTS0043828,22
RTS0043829,6
RTS0043830,21
RTS0043831,15
RTS0043832,14
RTS0043833,16
RTS0043834,16
RTS0043835,14
RTS0043836,17
RTS0043837,23
RTS0043838,11
RTS0043839,24
RTS0043840,16
RTS0043841,16
RTS0043842,10
RTS0043843,11
RTS0043844,16
RTS0043845,19
RTS0043846,22
RTS0043847,17
RTS0043848,19
RTS0043849,21
RTS0043850,25
RTS0043851,27
RTS0043852,19
RTS0043853,38
RTS0043854,30
RTS0043856,17
RTS0043857,13
RTS0043858,18
RTS0043859,25
RTS0043860,23
RTS0043861,30
RTS0043862,39
RTS0043863,27
RTS0043864,22
RTS0043865,22
RTS0043866,27
RTS0043867,26
RTS0043868,29
RTS0043869,16
RTS0043870,14
RTS0043871,20
RTS0043872,23
RTS0043873,19
RTS0043874,22
RTS0043875,23
RTS0043876,16
RTS0043877,18
RTS0043878,25
RTS0043879,26
RTS0043880,24
RTS0043881,16
RTS0043882,17
RTS0043883,23
RTS0043884,17
RTS0043885,17
RTS0043886,19
RTS0043887,26
RTS0043888,19
RTS0043889,18
RTS0043890,29
RTS0043891,25
RTS0043892,17
RTS0043893,20
RTS0043894,14
RTS0043895,17
RTS0043896,22
RTS0043897,21
RTS0043898,23
RTS0043899,25
RTS0043900,26
RTS0043901,27
RTS0043902,19
RTS0043903,24
RTS0043904,22
RTS0043905,25
RTS0043906,9
RTS0043907,21
RTS0043908,9
RTS0043909,25
RTS0043910,26
RTS0043911,23
RTS0043912,44
RTS0043913,20
RTS0043914,16
RTS0043915,17
RTS0043916,25
RTS0043917,13
RTS0043918,19
RTS0043919,16
RTS0043920,42
RTS0043921,11
RTS0043922,12
RTS0043923,20
RTS0043924,25
RTS0043925,23
RTS0043926,19
RTS0043927,15
RTS0043928,20
RTS0043929,11
RTS0043930,16
RTS0043931,13
RTS0043932,21
RTS0043933,16
RTS0043934,22
RTS0043935,19
RTS0043936,21
RTS0043937,19
RTS0043938,25
RTS0043939,13
RTS0043940,21
RTS0043941,23
RTS0043942,12
RTS0043943,20
RTS0043944,19
RTS0043945,10
RTS0043946,17
RTS0043947,21
RTS0043948,28
RTS0043949,17
RTS0043950,13
RTS0043951,16
RTS0043952,14
RTS0043953,16
RTS0043954,18
RTS0043955,21
RTS0043956,19
RTS0043957,18
RTS0043958,25
RTS0043959,16
RTS0043960,20
RTS0043961,21
RTS0043962,24
RTS0043963,18
RTS0043964,19
RTS0043965,19
RTS0043966,19
RTS0043967,20
RTS0043968,25
RTS0043969,28
RTS0043970,16
RTS0043971,18
RTS0043972,27
RTS0043973,25
RTS0043974,18
RTS0043975,14
RTS0043976,19
RTS0043977,20
RTS0043978,15
RTS0043979,18
RTS0043980,17
RTS0043981,16
RTS0043982,26
RTS0043983,26
RTS0043984,21
RTS0043985,25
RTS0043986,14
RTS0043987,21
RTS0043988,15
RTS0043989,15
RTS0043990,18
RTS0043991,15
RTS0043992,19
RTS0043993,10
RTS0043994,18
RTS0043996,27
RTS0043997,17
RTS0043998,22
RTS0043999,27
RTS0044000,15
RTS0044001,18
RTS0044002,16
RTS0044003,13
RTS0044004,27
RTS0044005,18
RTS0044006,16
RTS0044007,20
RTS0044008,17
RTS0044009,16
RTS0044010,19
RTS0044011,24
RTS0044012,28
RTS0044013,34
RTS0044014,28
RTS0044015,27
RTS0044016,16
RTS0044017,29
RTS0044018,22
RTS0044019,15
RTS0044020,26
RTS0044021,17
RTS0044022,19
RTS0044023,18
RTS0044024,29
RTS0044025,19
RTS0044026,19
RTS0044027,21
RTS0044028,20
RTS0044029,16
RTS0044030,22
RTS0044031,21
RTS0044032,22
RTS0044033,12
RTS0044034,22
RTS0044035,17
RTS0044036,20
RTS0044037,14
RTS0044038,26
RTS0044039,34
RTS0044040,28
RTS0044041,14
RTS0044042,22
RTS0044043,21
RTS0044044,26
RTS0044045,21
RTS0044046,24
RTS0044047,17
RTS0044048,20
RTS0044049,13
RTS0044050,21
RTS0044051,7
RTS0044052,19
RTS0044053,20
RTS0044054,26
RTS0044055,31
RTS0044056,25
RTS0044057,15
RTS0044058,18
RTS0044059,18
RTS0044060,23
RTS0044061,22
RTS0044062,17
RTS0044063,18
RTS0044064,24
RTS0044065,22
RTS0044067,23
RTS0044068,34
RTS0044069,22
RTS0044070,29
RTS0044071,23
RTS0044072,19
RTS0044073,15
RTS0044074,27
RTS0044075,13
RTS0044076,19
RTS0044077,18
RTS0044078,26
RTS0044079,13
RTS0044080,22
RTS0044081,20
RTS0044082,16
RTS0044083,20
RTS0044084,18
RTS0044085,16
RTS0044086,15
RTS0044087,24
RTS0044088,10
RTS0044089,20
RTS0044090,18
RTS0044091,26
RTS0044092,16
RTS0044093,13
RTS0044094,21
RTS0044095,17
RTS0044096,20
RTS0044097,24
RTS0044098,13
RTS0044099,20
RTS0044100,19
RTS0044101,14
RTS0044102,21
RTS0044103,24
RTS0044104,14
RTS0044105,21
RTS0044106,18
RTS0044107,19
RTS0044108,19
RTS0044109,24
RTS0044110,23
RTS0044111,24
RTS0044112,26
RTS0044113,20
RTS0044114,18
RTS0044115,18
RTS0044116,28
RTS0044117,28
RTS0044118,24
RTS0044119,17
RTS0044120,19
RTS0044121,19
RTS0044122,21
RTS0044123,21
RTS0044124,19
RTS0044125,20
RTS0044126,29
RTS0044127,21
RTS0044128,32
RTS0044129,27
RTS0044130,16
RTS0044131,19
RTS0044132,14
RTS0044133,26
RTS0044134,17
RTS0044135,21
RTS0044136,20
RTS0044137,20
RTS0044138,21
RTS0044139,20
RTS0044140,13
RTS0044141,22
RTS0044142,32
RTS0044143,23
RTS0044144,25
RTS0044145,20
RTS0044146,19
RTS0044147,14
RTS0044148,19
RTS0044149,20
RTS0044150,21
RTS0044151,25
RTS0044152,19
RTS0044153,19
RTS0044154,28
RTS0044155,31
RTS0044156,18
RTS0044157,15
RTS0044158,25
RTS0044159,11
RTS0044160,18
RTS0044161,18
RTS0044162,28
RTS0044163,29
RTS0044164,20
RTS0044165,27
RTS0044166,17
RTS0044167,22
RTS0044168,21
RTS0044169,14
RTS0044170,17
RTS0044171,22
RTS0044172,23
RTS0044173,16
RTS0044174,24
RTS0044175,24
RTS0044176,28
RTS0044177,18
RTS0044178,18
RTS0044180,17
RTS0044181,16
RTS0044182,28
RTS0044183,14
RTS0044184,14
RTS0044185,16
RTS0044186,19
RTS0044187,25
RTS0044188,22
RTS0044189,15
RTS0044190,25
RTS0044191,25
RTS0044192,28
RTS0044193,25
RTS0044194,29
RTS0044195,32
RTS0044196,30
RTS0044197,14
RTS0044198,29
RTS0044199,14
RTS0044200,17
RTS0044206,20
RTS0044207,27
RTS0044208,19
RTS0044209,19
RTS0044210,18
RTS0044211,22
RTS0044212,24
RTS0044213,19
RTS0044214,22
RTS0044215,27
RTS0044216,27
RTS0044217,21
RTS0044218,26
RTS0044219,24
RTS0044220,16
RTS0044221,11
RTS0044222,17
RTS0044223,27
RTS0044224,22
RTS0044225,15
RTS0044226,22
RTS0044227,18
RTS0044228,15
RTS0044229,16
RTS0044230,22
RTS0044231,17
RTS0044232,20
RTS0044233,19
RTS0044234,16
RTS0044235,21
RTS0044236,32
RTS0044237,37
RTS0044238,30
RTS0044239,22
RTS0044240,22
RTS0044241,15
RTS0044242,19
RTS0044243,21
RTS0044244,22
RTS0044245,10
RTS0044246,24
RTS0044247,19
RTS0044248,26
RTS0044249,18
RTS0044250,13
RTS0044251,17
RTS0044252,24
RTS0044253,25
RTS0044254,18
RTS0044255,19
RTS0044256,24
RTS0044257,26
RTS0044258,20
RTS0044259,17
RTS0044260,29
RTS0044261,22
RTS0044262,13
RTS0044263,21
RTS0044264,11
RTS0044265,24
RTS0044266,26
RTS0044267,13
RTS0044268,24
RTS0044269,17
RTS0044270,19
RTS0044271,24
RTS0044272,25
RTS0044273,19
RTS0044274,29
RTS0044275,20
RTS0044276,23
RTS0044277,35
RTS0044278,29
RTS0044279,15
RTS0044280,25
RTS0044281,26
RTS0044282,20
RTS0044283,29
RTS0044284,11
RTS0044285,23
RTS0044286,15
RTS0044287,21
RTS0044288,20
RTS0044289,19
RTS0044290,27
RTS0044291,25
RTS0044292,22
RTS0044293,9
RTS0044294,16
RTS0044295,16
RTS0044296,20
RTS0044297,23
RTS0044298,26
RTS0044299,22
RTS0044300,15
RTS0044301,16
RTS0044302,18
RTS0044303,17
RTS0044304,13
RTS0044305,25
RTS0044306,20
RTS0044307,11
RTS0044308,31
RTS0044309,26
RTS0044310,29
RTS0044311,14
RTS0044312,21
RTS0044313,14
RTS0044314,22
RTS0044315,22
RTS0044316,28
RTS0044317,32
RTS0044318,22
RTS0044319,28
RTS0044320,4
RTS0044321,11
RTS0044322,22
RTS0044323,35
RTS0044324,17
RTS0044325,22
RTS0044326,28
RTS0044327,27
RTS0044328,16
RTS0044329,18
RTS0044330,19
RTS0044331,28
RTS0044332,17
RTS0044333,21
RTS0044334,23
RTS0044335,27
RTS0044336,15
RTS0044337,21
RTS0044338,24
RTS0044339,17
RTS0044340,11
RTS0044341,19
RTS0044342,27
RTS0044343,22
RTS0044344,17
RTS0044345,18
RTS0044346,25
RTS0044347,34
RTS0044348,18
RTS0044349,38
RTS0044350,36
RTS0044351,22
RTS0044352,29
RTS0044353,32
RTS0044354,20
RTS0044355,19
RTS0044356,20
RTS0044357,16
RTS0044358,23
RTS0044359,31
RTS0044360,21
RTS0044361,30
RTS0044362,33
RTS0044363,23
RTS0044364,12
RTS0044365,14
RTS0044366,23
RTS0044367,19
RTS0044368,25
RTS0044369,26
RTS0044370,22
RTS0044371,21
RTS0044372,25
RTS0044373,18
RTS0044374,20
RTS0044375,19
RTS0044376,20
RTS0044377,21
RTS0044378,24
RTS0044379,31
RTS0044380,23
RTS0044381,19
RTS0044382,16
RTS0044383,29
RTS0044384,23
RTS0044385,28
RTS0044386,32
RTS0044387,29
RTS0044388,20
RTS0044389,22
RTS0044390,26
RTS0044391,34
RTS0044392,28
RTS0044393,30
RTS0044394,21
RTS0044395,23
RTS0044396,18
RTS0044397,22
RTS0044399,18
RTS0044400,20
RTS0044401,27
RTS0044402,14
RTS0044403,26
RTS0044404,29
RTS0044405,39
RTS0044406,21
RTS0044407,15
RTS0044408,22
RTS0044409,19
RTS0044410,16
RTS0044411,23
RTS0044412,12
RTS0044413,24
RTS0044414,19
RTS0044415,33
RTS0044416,31
RTS0044417,30
RTS0044418,32
RTS0044419,24
RTS0044420,25
RTS0044421,14
RTS0044422,21
RTS0044423,21
RTS0044424,15
RTS0044425,24
RTS0044426,22
RTS0044427,17
RTS0044428,15
RTS0044429,17
RTS0044430,18
RTS0044431,23
RTS0044432,28
RTS0044433,16
RTS0044434,28
RTS0044435,22
RTS0044436,9
RTS0044437,24
RTS0044438,26
RTS0044439,21
RTS0044440,22
RTS0044441,26
RTS0044442,22
RTS0044443,27
RTS0044444,21
RTS0044445,34
RTS0044446,21
RTS0044447,21
RTS0044448,32
RTS0044449,19
RTS0044450,22
RTS0044451,19
RTS0044452,14
RTS0044453,23
RTS0044454,29
RTS0044455,18
RTS0044456,18
RTS0044457,42
RTS0044458,25
RTS0044459,20
RTS0044460,36
RTS0044461,30
RTS0044462,24
RTS0044463,23
RTS0044464,17
RTS0044465,19
RTS0044466,26
RTS0044467,23
RTS0044468,25
RTS0044469,21
RTS0044470,27
RTS0044471,33
RTS0044472,25
RTS0044473,19
RTS0044474,33
RTS0044475,23
RTS0044476,22
RTS0044477,18
RTS0044478,20
RTS0044479,20
RTS0044480,15
RTS0044481,25
RTS0044482,26
RTS0044483,20
RTS0044484,18
RTS0044485,20
RTS0044486,34
RTS0044487,34
RTS0044488,25
RTS0044489,18
RTS0044490,23
RTS0044491,25
RTS0044492,21
RTS0044493,20
RTS0044494,23
RTS0044495,27
RTS0044496,26
RTS0044497,22
RTS0044498,30
RTS0044499,39
RTS0044500,22
RTS0044501,28
RTS0044502,24
RTS0044503,22
RTS0044504,25
RTS0044505,25
RTS0044506,36
RTS0044507,13
RTS0044508,23
RTS0044509,35
RTS0044510,21
RTS0044511,19
RTS0044512,23
RTS0044513,15
RTS0044514,12
RTS0044515,29
RTS0044516,29
RTS0044517,24
RTS0044518,26
RTS0044519,25
RTS0044520,21
RTS0044521,23
RTS0044522,29
RTS0044523,19
RTS0044524,16
RTS0044525,19
RTS0044526,23
RTS0044527,19
RTS0044528,14
RTS0044529,20
RTS0044530,19
RTS0044531,34
RTS0044532,15
RTS0044533,23
RTS0044534,17
RTS0044535,18
RTS0044536,21
RTS0044537,15
RTS0044538,22
RTS0044539,28
RTS0044540,16
RTS0044541,17
RTS0044542,20
RTS0044543,24
RTS0044544,26
RTS0044545,14
RTS0044546,22
RTS0044547,21
RTS0044548,15
RTS0044549,24
RTS0044550,15
RTS0044551,18
RTS0044552,23
RTS0044553,29
RTS0044554,15
RTS0044555,18
RTS0044556,28
RTS0044557,26
RTS0044558,17
RTS0044559,18
RTS0044560,17
RTS0044561,23
RTS0044562,19
RTS0044563,22
RTS0044564,22
RTS0044565,16
RTS0044566,21
RTS0044567,27
RTS0044568,16
RTS0044569,21
RTS0044570,17
RTS0044571,16
RTS0044572,20
RTS0044573,16
RTS0044574,21
RTS0044575,20
RTS0044576,15
RTS0044577,10
RTS0044578,24
RTS0044579,10
RTS0044580,16
RTS0044581,13
RTS0044582,10
RTS0044583,14
RTS0044584,29
RTS0044585,10
RTS0044586,25
RTS0044587,16
RTS0044588,17
RTS0044589,26
RTS0044590,25
RTS0044591,21
RTS0044592,21
RTS0044593,19
RTS0044594,17
RTS0044595,17
RTS0044596,23
RTS0044597,18
RTS0044598,17
RTS0044599,25
RTS0044600,18
RTS0044601,10
RTS0044602,18
RTS0044603,19
RTS0044604,22
RTS0044605,23
RTS0044606,18
RTS0044607,21
RTS0044608,17
RTS0044609,13
RTS0044610,18
RTS0044611,18
RTS0044612,20
RTS0044613,15
RTS0044614,22
RTS0044615,10
RTS0044616,16
RTS0044617,24
RTS0044618,17
RTS0044619,19
RTS0044620,30
RTS0044621,36
RTS0044622,19
RTS0044623,35
RTS0044624,17
RTS0044625,19
RTS0044626,24
RTS0044627,19
RTS0044628,18
RTS0044629,17
RTS0044630,17
RTS0044631,22
RTS0044632,33
RTS0044633,25
RTS0044634,26
RTS0044635,12
RTS0044636,20
RTS0044637,24
RTS0044638,20
RTS0044639,17
RTS0044640,20
RTS0044641,13
RTS0044642,9
RTS0044643,21
RTS0044644,20
RTS0044645,23
RTS0044646,20
RTS0044647,15
RTS0044648,18
RTS0044649,20
RTS0044650,20
RTS0044651,16
RTS0044652,14
RTS0044653,17
RTS0044654,14
RTS0044655,19
RTS0044656,24
RTS0044657,8
RTS0044658,27
RTS0044659,18
RTS0044660,22
RTS0044661,32
RTS0044662,14
RTS0044663,21
RTS0044664,20
RTS0044665,16
RTS0044666,19
RTS0044667,15
RTS0044668,16
RTS0044669,27
RTS0044670,19
RTS0044671,20
RTS0044672,23
RTS0044673,27
RTS0044674,27
RTS0044675,29
RTS0044676,16
RTS0044677,21
RTS0044678,21
RTS0044679,25
RTS0044680,20
RTS0044681,18
RTS0044682,17
RTS0044683,25
RTS0044684,19
RTS0044685,21
RTS0044686,13
RTS0044687,26
RTS0044688,28
RTS0044689,22
RTS0044690,25
RTS0044691,23
RTS0044692,24
RTS0044693,21
RTS0044694,25
RTS0044695,15
RTS0044696,17
RTS0044697,18
RTS0044698,25
RTS0044699,13
RTS0044700,21
RTS0044701,24
RTS0044702,11
RTS0044703,25
RTS0044704,23
RTS0044705,16
RTS0044706,16
RTS0044707,19
RTS0044708,14
RTS0044709,13
RTS0044710,20
RTS0044711,19
RTS0044712,21
RTS0044714,15
RTS0044715,27
RTS0044716,19
RTS0044717,15
RTS0044718,21
RTS0044719,20
RTS0044720,22
RTS0044721,17
RTS0044722,24
RTS0044723,16
RTS0044724,13
RTS0044725,14
RTS0044726,21
RTS0044727,15
RTS0044728,12
RTS0044729,24
RTS0044730,23
RTS0044731,26
RTS0044732,12
RTS0044733,21
RTS0044734,18
RTS0044735,27
RTS0044736,15
RTS0044737,16
RTS0044738,16
RTS0044739,17
RTS0044740,24
RTS0044741,19
RTS0044742,20
RTS0044743,20
RTS0044744,22
RTS0044745,18
RTS0044746,20
RTS0044747,25
RTS0044748,18
RTS0044749,24
RTS0044750,27
RTS0044751,15
RTS0044752,14
RTS0044753,29
RTS0044754,19
RTS0044755,25
RTS0044756,24
RTS0044757,18
RTS0044758,19
RTS0044759,17
RTS0044760,29
RTS0044761,16
RTS0044762,15
RTS0044763,23
RTS0044764,15
RTS0044765,22
RTS0044766,29
RTS0044767,24
RTS0044768,12
RTS0044769,14
RTS0044770,17
RTS0044771,20
RTS0044772,17
RTS0044773,18
RTS0044774,21
RTS0044775,20
RTS0044776,16
RTS0044777,18
RTS0044778,20
RTS0044779,20
RTS0044780,22
RTS0044781,21
RTS0044782,16
RTS0044783,18
RTS0044784,22
RTS0044785,24
RTS0044786,19
RTS0044787,30
RTS0044788,23
RTS0044789,13
RTS0044790,18
RTS0044791,28
RTS0044792,55
RTS0044793,19
RTS0044794,24
RTS0044795,17
RTS0044796,21
RTS0044797,22
RTS0044798,31
RTS0044799,18
RTS0044800,8
RTS0044801,25
RTS0044802,20
RTS0044803,15
RTS0044804,22
RTS0044805,26
RTS0044806,22
RTS0044807,25
RTS0044808,14
RTS0044809,20
RTS0044810,21
RTS0044811,18
RTS0044812,16
RTS0044813,20
RTS0044814,20
RTS0044815,14
RTS0044816,16
RTS0044817,28
RTS0044818,20
RTS0044819,15
RTS0044820,20
RTS0044821,18
RTS0044822,19
RTS0044823,30
RTS0044824,22
RTS0044825,20
RTS0044826,21
RTS0044827,26
RTS0044828,26
RTS0044829,21
RTS0044830,10
RTS0044831,10
RTS0044832,18
RTS0044833,17
RTS0044834,19
RTS0044835,24
RTS0044836,20
RTS0044837,17
RTS0044838,26
RTS0044839,25
RTS0044840,27
RTS0044841,9
RTS0044842,18
RTS0044843,15
RTS0044844,17
RTS0044845,25
RTS0044846,13
RTS0044847,9
RTS0044848,38
RTS0044849,40
RTS0044850,16
RTS0044851,17
RTS0044852,24
RTS0044853,18
RTS0044854,18
RTS0044855,24
RTS0044856,16
RTS0044857,26
RTS0044858,11
RTS0044859,24
RTS0044860,22
RTS0044861,20
RTS0044862,19
RTS0044863,27
RTS0044864,18
RTS0044865,16
RTS0044866,30
RTS0044867,32
RTS0044868,18
RTS0044869,20
RTS0044870,17
RTS0044871,20
RTS0044872,19
RTS0044873,13
RTS0044874,16
RTS0044875,19
RTS0044876,10
RTS0044877,25
RTS0044878,23
RTS0044879,20
RTS0044880,27
RTS0044881,12
RTS0044882,26
RTS0044883,18
RTS0044884,20
RTS0044885,19
RTS0044886,18
RTS0044887,14
RTS0044888,22
RTS0044889,17
RTS0044890,16
RTS0044891,24
RTS0044892,17
RTS0044893,28
RTS0044894,19
RTS0044895,12
RTS0044896,21
RTS0044897,23
RTS0044898,23
RTS0044899,22
RTS0044900,28
RTS0044901,12
RTS0044902,15
RTS0044903,24
RTS0044904,24
RTS0044905,20
RTS0044906,18
RTS0044907,21
RTS0044908,20
RTS0044909,19
RTS0044910,26
RTS0044911,14
RTS0044912,25
RTS0044913,19
RTS0044914,28
RTS0044915,9
RTS0044916,29
RTS0044917,21
RTS0044918,27
RTS0044919,25
RTS0044920,19
RTS0044921,18
RTS0044922,20
RTS0044923,22
RTS0044924,18
RTS0044925,22
RTS0044926,19
RTS0044927,33
RTS0044928,25
RTS0044929,24
RTS0044930,17
RTS0044931,21
RTS0044932,26
RTS0044933,17
RTS0044934,25
RTS0044935,15
RTS0044936,18
RTS0044937,22
RTS0044938,18
RTS0044939,29
RTS0044940,20
RTS0044941,20
RTS0044942,16
RTS0044943,18
RTS0044944,21
RTS0044945,16
RTS0044946,23
RTS0044947,19
RTS0044948,22
RTS0044949,16
RTS0044950,19
RTS0044951,14
RTS0044952,22
RTS0044953,12
RTS0044954,20
RTS0044955,16
RTS0044956,28
RTS0044957,19
RTS0044958,20
RTS0044959,12
RTS0044960,19
RTS0044961,17
RTS0044962,17
RTS0044963,11
RTS0044964,22
RTS0044965,26
RTS0044966,18
RTS0044967,23
RTS0044968,30
RTS0044969,22
RTS0044970,20
RTS0044971,20
RTS0044972,24
RTS0044973,16
RTS0044974,22
RTS0044975,23
RTS0044976,12
RTS0044977,13
RTS0044978,18
RTS0044979,24
RTS0044980,22
RTS0044981,14
RTS0044982,12
RTS0044983,17
RTS0044984,14
RTS0044985,22
RTS0044986,15
RTS0044987,11
RTS0044988,22
RTS0044989,20
RTS0044990,34
RTS0044991,17
RTS0044992,14
RTS0044993,13
RTS0044994,17
RTS0044995,29
RTS0044996,18
RTS0044997,20
RTS0044998,15
RTS0044999,27
RTS0045000,19
RTS0045001,26
RTS0045002,27
RTS0045003,24
RTS0045004,13
RTS0045005,22
RTS0045006,16
RTS0045007,21
RTS0045008,31
RTS0045009,17
RTS0045010,17
RTS0045011,20
RTS0045012,29
RTS0045013,17
RTS0045014,15
RTS0045015,24
RTS0045016,26
RTS0045017,17
RTS0045018,25
RTS0045019,17
RTS0045020,19
RTS0045021,15
RTS0045022,23
RTS0045023,16
RTS0045024,17
RTS0045025,27
RTS0045026,26
RTS0045027,13
RTS0045028,22
RTS0045029,15
RTS0045030,27
RTS0045031,20
RTS0045032,19
RTS0045033,20
RTS0045034,16
RTS0045035,28
RTS0045036,27
RTS0045038,19
RTS0045039,18
RTS0045040,11
RTS0045041,20
RTS0045042,18
RTS0045043,18
RTS0045044,19
RTS0045045,27
RTS0045046,15
RTS0045047,19
RTS0045048,17
RTS0045049,17
RTS0045050,18
RTS0045051,25
RTS0045052,17
RTS0045053,23
RTS0045054,25
RTS0045055,21
RTS0045056,26
RTS0045057,24
RTS0045058,21
RTS0045059,29
RTS0045060,25
RTS0045061,17
RTS0045063,17
RTS0045064,29
RTS0045065,28
RTS0045066,26
RTS0045067,34
RTS0045068,32
RTS0045069,25
RTS0045070,25
RTS0045071,29
RTS0045072,11
RTS0045073,18
RTS0045074,21
RTS0045075,12
RTS0045076,18
RTS0045077,15
RTS0045078,13
RTS0045079,19
RTS0045080,15
RTS0045081,17
RTS0045082,22
RTS0045083,10
RTS0045084,21
RTS0045085,18
RTS0045086,18
RTS0045087,16
RTS0045088,12
RTS0045089,15
RTS0045090,21
RTS0045091,13
RTS0045092,20
RTS0045093,13
RTS0045094,16
RTS0045095,21
RTS0045096,20
RTS0045097,15
RTS0045098,20
RTS0045099,24
RTS0045100,24
RTS0045101,25
RTS0045102,22
RTS0045103,20
RTS0045104,18
RTS0045105,26
RTS0045106,23
RTS0045107,14
RTS0045108,18
RTS0045109,21
RTS0045110,20
RTS0045111,33
RTS0045112,24
RTS0045113,16
RTS0045114,26
RTS0045115,23
RTS0045116,22
RTS0045117,23
RTS0045118,23
RTS0045119,23
RTS0045120,15
RTS0045121,22
RTS0045122,31
RTS0045123,24
RTS0045124,17
RTS0045125,19
RTS0045126,19
RTS0045127,23
RTS0045128,34
RTS0045129,25
RTS0045130,14
RTS0045131,17
RTS0045132,24
RTS0045133,26
RTS0045134,14
RTS0045135,21
RTS0045136,23
RTS0045137,24
RTS0045138,19
RTS0045139,20
RTS0045140,15
RTS0045141,23
RTS0045142,20
RTS0045143,24
RTS0045144,15
RTS0045145,24
RTS0045146,20
RTS0045147,17
RTS0045148,19
RTS0045149,18
RTS0045150,18
RTS0045151,18
RTS0045152,21
RTS0045153,28
RTS0045154,20
RTS0045155,18
RTS0045156,24
RTS0045157,22
RTS0045158,19
RTS0045159,21
RTS0045160,31
RTS0045161,29
RTS0045162,17
RTS0045163,14
RTS0045164,20
RTS0045165,29
RTS0045166,26
RTS0045167,17
RTS0045168,32
RTS0045169,25
RTS0045170,20
RTS0045171,20
RTS0045172,24
RTS0045173,25
RTS0045174,23
RTS0045175,16
RTS0045176,18
RTS0045177,26
RTS0045178,13
RTS0045179,21
RTS0045180,26
RTS0045181,25
RTS0045182,27
RTS0045183,21
RTS0045184,27
RTS0045185,23
RTS0045186,24
RTS0045187,30
RTS0045188,18
RTS0045189,11
RTS0045190,29
RTS0045191,26
RTS0045192,34
RTS0045193,14
RTS0045194,24
RTS0045195,19
RTS0045196,19
RTS0045197,15
RTS0045198,25
RTS0045199,13
RTS0045200,28
RTS0045201,25
RTS0045202,19
RTS0045203,27
RTS0045204,20
RTS0045205,20
RTS0045206,17
RTS0045207,25
RTS0045208,15
RTS0045209,19
RTS0045210,19
RTS0045211,16
RTS0045212,19
RTS0045213,20
RTS0045214,22
RTS0045215,14
RTS0045216,24
RTS0045217,30
RTS0045218,26
RTS0045219,20
RTS0045220,22
RTS0045221,24
RTS0045222,12
RTS0045223,21
RTS0045224,20
RTS0045225,14
RTS0045226,32
RTS0045227,35
RTS0045228,30
RTS0045229,24
RTS0045230,29
RTS0045231,21
RTS0045232,11
RTS0045233,20
RTS0045234,27
RTS0045235,21
RTS0045236,41
RTS0045237,22
RTS0045238,21
RTS0045239,21
RTS0045240,19
RTS0045241,28
RTS0045242,20
RTS0045243,33
RTS0045244,27
RTS0045245,19
RTS0045246,13
RTS0045247,18
RTS0045248,21
RTS0045249,13
RTS0045250,23
RTS0045251,27
RTS0045252,18
RTS0045253,19
RTS0045254,16
RTS0045255,16
RTS0045256,14
RTS0045257,16
RTS0045258,15
RTS0045259,35
RTS0045260,18
RTS0045261,16
RTS0045262,29
RTS0045263,21
RTS0045264,26
RTS0045265,21
RTS0045266,12
RTS0045267,24
RTS0045268,27
RTS0045269,24
RTS0045270,30
RTS0045271,18
RTS0045272,12
RTS0045273,25
RTS0045274,34
RTS0045275,29
RTS0045276,18
RTS0045277,18
RTS0045278,22
RTS0045279,11
RTS0045280,16
RTS0045281,17
RTS0045282,24
RTS0045283,21
RTS0045284,15
RTS0045285,28
RTS0045286,32
RTS0045287,29
RTS0045288,24
RTS0045289,15
RTS0045290,16
RTS0045291,22
RTS0045292,17
RTS0045293,30
RTS0045294,24
RTS0045295,21
RTS0045296,17
RTS0045297,19
RTS0045298,25
RTS0045299,19
RTS0045300,16
RTS0045301,25
RTS0045302,21
RTS0045303,27
RTS0045304,7
RTS0045305,32
RTS0045306,19
RTS0045307,25
RTS0045308,21
RTS0045309,15
RTS0045310,23
RTS0045311,12
RTS0045312,15
RTS0045313,24
RTS0045314,18
RTS0045315,24
RTS0045316,16
RTS0045317,24
RTS0045318,29
RTS0045319,17
RTS0045320,27
RTS0045321,16
RTS0045322,18
RTS0045323,31
RTS0045324,15
RTS0045325,18
RTS0045326,20
RTS0045327,30
RTS0045328,20
RTS0045329,19
RTS0045330,14
RTS0045331,21
RTS0045332,17
RTS0045333,17
RTS0045334,24
RTS0045335,24
RTS0045336,15
RTS0045337,20
RTS0045338,20
RTS0045339,24
RTS0045340,12
RTS0045341,16
RTS0045342,23
RTS0045343,11
RTS0045344,21
RTS0045345,21
RTS0045346,23
RTS0045347,18
RTS0045348,19
RTS0045349,12
RTS0045350,20
RTS0045351,24
RTS0045352,16
RTS0045353,28
RTS0045354,32
RTS0045355,12
RTS0045356,22
RTS0045357,19
RTS0045358,15
RTS0045359,12
RTS0045360,31
RTS0045361,25
RTS0045362,25
RTS0045363,17
RTS0045364,19
RTS0045365,19
RTS0045366,21
RTS0045367,9
RTS0045368,18
RTS0045369,19
RTS0045370,29
RTS0045371,27
RTS0045372,19
RTS0045373,8
RTS0045374,25
RTS0045375,21
RTS0045376,16
RTS0045377,17
RTS0045378,19
RTS0045379,19
RTS0045380,23
RTS0045381,28
RTS0045382,25
RTS0045383,13
RTS0045384,23
RTS0045385,24
RTS0045386,16
RTS0045387,22
RTS0045388,19
RTS0045389,19
RTS0045390,22
RTS0045391,23
RTS0045392,23
RTS0045393,13
RTS0045394,16
RTS0045395,17
RTS0045396,16
RTS0045397,27
RTS0045398,22
RTS0045399,23
RTS0045400,15
RTS0045401,14
RTS0045402,19
RTS0045403,27
RTS0045404,29
RTS0045405,13
RTS0045406,26
RTS0045407,29
RTS0045408,32
RTS0045409,29
RTS0045410,22
RTS0045411,24
RTS0045412,17
RTS0045413,19
RTS0045414,22
RTS0045415,25
RTS0045416,26
RTS0045417,22
RTS0045418,19
RTS0045419,22
RTS0045420,25
RTS0045421,91
RTS0045422,126
RTS0045423,63
RTS0045424,85
RTS0045425,77
RTS0045426,25
RTS0045427,15
RTS0045428,13
RTS0045429,22
RTS0045430,13
RTS0045431,17
RTS0045432,31
RTS0045433,20
RTS0045434,23
RTS0045435,18
RTS0045436,29
RTS0045437,25
RTS0045438,34
RTS0045439,20
RTS0045440,17
RTS0045441,16
RTS0045442,31
RTS0045443,14
RTS0045444,16
RTS0045445,29
RTS0045446,19
RTS0045447,26
RTS0045448,28
RTS0045449,16
RTS0045450,11
RTS0045451,21
RTS0045452,19
RTS0045453,11
RTS0045454,7
RTS0045455,17
RTS0045456,14
RTS0045457,16
RTS0045458,15
RTS0045459,13
RTS0045460,13
RTS0045461,15
RTS0045462,18
RTS0045463,17
RTS0045464,18
RTS0045465,13
RTS0045466,20
RTS0045467,19
RTS0045468,25
RTS0045469,24
RTS0045470,28
RTS0045471,20
RTS0045472,10
RTS0045473,16
RTS0045474,29
RTS0045475,26
RTS0045476,20
RTS0045477,34
RTS0045478,10
RTS0045479,27
RTS0045480,21
RTS0045481,25
RTS0045482,23
RTS0045483,17
RTS0045484,30
RTS0045485,29
RTS0045486,9
RTS0045487,23
RTS0045488,22
RTS0045489,31
RTS0045490,21
RTS0045491,32
RTS0045492,31
RTS0045493,25
RTS0045494,20
RTS0045495,24
RTS0045496,12
RTS0045497,24
RTS0045498,16
RTS0045499,22
RTS0045500,16
RTS0045501,19
RTS0045502,21
RTS0045503,19
RTS0045504,11
RTS0045505,16
RTS0045506,103
RTS0045507,147
RTS0045508,80
RTS0045509,80
RTS0045510,67
RTS0045511,21
RTS0045512,22
RTS0045513,13
RTS0045514,8
RTS0045515,24
RTS0045516,11
RTS0045517,25
RTS0045518,16
RTS0045519,32
RTS0045520,8
RTS0045521,26
RTS0045522,17
RTS0045523,18
RTS0045524,23
RTS0045525,22
RTS0045526,14
RTS0045527,22
RTS0045528,24
RTS0045529,26
RTS0045530,29
RTS0045531,13
RTS0045532,17
RTS0045533,19
RTS0045534,21
RTS0045535,20
RTS0045536,24
RTS0045537,24
RTS0045538,26
RTS0045539,15
RTS0045540,28
RTS0045541,22
RTS0045542,19
RTS0045543,17
RTS0045544,17
RTS0045545,17
RTS0045546,19
RTS0045547,12
RTS0045548,22
RTS0045549,13
RTS0045550,15
RTS0045551,23
RTS0045552,21
RTS0045553,11
RTS0045554,19
RTS0045555,30
RTS0045556,13
RTS0045557,18
RTS0045558,17
RTS0045559,22
RTS0045560,24
RTS0045561,15
RTS0045562,17
RTS0045563,16
RTS0045564,16
RTS0045565,15
RTS0045566,18
RTS0045567,14
RTS0045568,18
RTS0045569,10
RTS0045570,13
RTS0045571,23
RTS0045572,18
RTS0045573,24
RTS0045574,14
RTS0045575,14
RTS0045576,10
RTS0045577,17
RTS0045578,9
RTS0045579,19
RTS0045580,26
RTS0045581,16
RTS0045582,9
RTS0045583,21
RTS0045584,17
RTS0045585,14
RTS0045586,11
RTS0045587,20
RTS0045588,17
RTS0045589,16
RTS0045590,21
RTS0045592,101
RTS0045593,43
RTS0045594,28
RTS0045595,39
RTS0045596,21
RTS0045597,15
RTS0045598,22
RTS0045599,12
RTS0045600,12
RTS0045601,15
RTS0045602,20
RTS0045603,25
RTS0045604,24
RTS0045606,26
RTS0045607,13
RTS0045608,13
RTS0045609,18
RTS0045610,23
RTS0045611,21
RTS0045612,19
RTS0045613,23
RTS0045614,20
RTS0045615,18
RTS0045616,14
RTS0045617,12
RTS0045618,16
RTS0045619,12
RTS0045620,23
RTS0045621,15
RTS0045622,24
RTS0045623,29
RTS0045624,17
RTS0045625,16
RTS0045626,9
RTS0045627,17
RTS0045628,14
RTS0045629,20
RTS0045630,15
RTS0045631,13
RTS0045632,20
RTS0045633,26
RTS0045634,18
RTS0045635,20
RTS0045636,23
RTS0045637,20
RTS0045638,20
RTS0045639,27
RTS0045640,15
RTS0045641,29
RTS0045642,20
RTS0045643,20
RTS0045644,16
RTS0045645,22
RTS0045646,19
RTS0045647,27
RTS0045648,13
RTS0045649,20
RTS0045650,18
RTS0045651,12
RTS0045652,15
RTS0045653,23
RTS0045654,23
RTS0045655,21
RTS0045656,14
RTS0045657,19
RTS0045658,22
RTS0045659,12
RTS0045660,16
RTS0045661,25
RTS0045662,24
RTS0045663,19
RTS0045664,21
RTS0045665,30
RTS0045666,15
RTS0045667,12
RTS0045668,15
RTS0045669,24
RTS0045670,23
RTS0045671,14
RTS0045672,23
RTS0045673,18
RTS0045674,10
RTS0045675,21
RTS0045676,33
RTS0045677,23
RTS0045678,27
RTS0045679,26
RTS0045680,31
RTS0045681,19
RTS0045682,16
RTS0045683,18
RTS0045684,13
RTS0045685,26
RTS0045687,21
RTS0045688,20
RTS0045689,19
RTS0045690,27
RTS0045691,28
RTS0045692,21
RTS0045693,22
RTS0045694,18
RTS0045695,12
RTS0045696,20
RTS0045697,24
RTS0045698,19
RTS0045699,13
RTS0045700,18
RTS0045701,13
RTS0045702,21
RTS0045703,16
RTS0045704,17
RTS0045705,26
RTS0045706,22
RTS0045707,21
RTS0045708,16
RTS0045709,12
RTS0045710,22
RTS0045711,17
RTS0045712,12
RTS0045713,22
RTS0045714,26
RTS0045715,16
RTS0045716,40
RTS0045717,30
RTS0045718,19
RTS0045719,29
RTS0045720,29
RTS0045721,31
RTS0045722,25
RTS0045723,18
RTS0045724,27
RTS0045725,11
RTS0045726,11
RTS0045727,27
RTS0045728,9
RTS0045729,19
RTS0045730,12
RTS0045731,21
RTS0045732,19
RTS0045733,15
RTS0045734,12
RTS0045735,25
RTS0045736,42
RTS0045737,41
RTS0045738,62
RTS0045739,74
RTS0045740,52
RTS0045741,16
RTS0045742,23
RTS0045743,21
RTS0045744,23
RTS0045745,19
RTS0045746,19
RTS0045747,19
RTS0045748,32
RTS0045749,6
RTS0045750,12
RTS0045751,24
RTS0045752,18
RTS0045753,20
RTS0045754,32
RTS0045755,27
RTS0045756,21
RTS0045757,25
RTS0045758,23
RTS0045759,29
RTS0045760,29
RTS0045761,15
RTS0045762,24
RTS0045763,32
RTS0045764,25
RTS0045765,18
RTS0045766,19
RTS0045767,17
RTS0045768,25
RTS0045769,20
RTS0045770,26
RTS0045771,23
RTS0045772,22
RTS0045773,34
RTS0045774,25
RTS0045775,20
RTS0045776,29
RTS0045777,13
RTS0045778,25
RTS0045779,12
RTS0045780,14
RTS0045781,32
RTS0045782,15
RTS0045783,25
RTS0045784,27
RTS0045785,23
RTS0045786,16
RTS0045787,27
RTS0045788,29
RTS0045789,26
RTS0045790,13
RTS0045791,14
RTS0045792,15
RTS0045793,28
RTS0045794,29
RTS0045795,15
RTS0045796,27
RTS0045797,19
RTS0045798,15
RTS0045799,18
RTS0045800,13
RTS0045801,20
RTS0045802,17
RTS0045803,19
RTS0045804,14
RTS0045805,20
RTS0045806,13
RTS0045807,27
RTS0045808,15
RTS0045809,19
RTS0045810,10
RTS0045811,21
RTS0045812,15
RTS0045813,11
RTS0045814,16
RTS0045815,11
RTS0045816,14
RTS0045817,20
RTS0045818,12
RTS0045819,18
RTS0045820,23
RTS0045821,27
RTS0045822,33
RTS0045823,18
RTS0045824,29
RTS0045825,26
RTS0045826,27
RTS0045827,37
RTS0045828,22
RTS0045829,27
RTS0045830,30
RTS0045831,21
RTS0045832,18
RTS0045833,14
RTS0045834,22
RTS0045835,22
RTS0045836,46
RTS0045837,27
RTS0045838,38
RTS0045840,25
RTS0045841,39
RTS0045842,23
RTS0045843,25
RTS0045844,20
RTS0045845,27
RTS0045846,62
RTS0045848,30
RTS0045849,91
RTS0045851,15
RTS0045852,14
RTS0045853,11
RTS0045854,20
RTS0045855,13
RTS0045856,23
RTS0045857,21
RTS0045858,25
RTS0045859,25
RTS0045860,36
RTS0045861,21
RTS0045862,22
RTS0045863,20
RTS0045864,29
RTS0045865,27
RTS0045866,25
RTS0045867,25
RTS0045868,17
RTS0045869,18
RTS0045870,17
RTS0045871,17
RTS0045872,11
RTS0045873,31
RTS0045874,19
RTS0045875,13
RTS0045876,19
RTS0045877,17
RTS0045878,14
RTS0045879,29
RTS0045880,21
RTS0045881,16
RTS0045882,16
RTS0045883,10
RTS0045884,17
RTS0045886,20
RTS0045887,26
RTS0045888,22
RTS0045889,13
RTS0045890,23
RTS0045891,30
RTS0045892,26
RTS0045893,24
RTS0045894,27
RTS0045895,22
RTS0045896,20
RTS0045897,15
RTS0045898,17
RTS0045899,32
RTS0045900,21
RTS0045901,12
RTS0045902,19
RTS0045903,15
RTS0045904,13
RTS0045905,12
RTS0045906,28
RTS0045907,17
RTS0045908,10
RTS0045909,20
RTS0045910,9
RTS0045911,19
RTS0045912,15
RTS0045913,18
RTS0045914,17
RTS0045915,23
RTS0045916,17
RTS0045917,20
RTS0045918,25
RTS0045919,10
RTS0045920,17
RTS0045921,26
RTS0045922,22
RTS0045923,17
RTS0045924,12
RTS0045925,16
RTS0045926,22
RTS0045927,14
RTS0045928,24
RTS0045929,17
RTS0045930,34
RTS0045931,25
RTS0045932,12
RTS0045933,9
RTS0045935,20
RTS0045939,15
RTS0045940,16
RTS0045941,19
RTS0045942,21
RTS0045943,17
RTS0045944,15
RTS0045945,15
RTS0045946,14
RTS0045947,16
RTS0045948,12
RTS0045949,12
RTS0045950,16
RTS0045951,28
RTS0045952,17
RTS0045953,12
RTS0045954,21
RTS0045955,14
RTS0045956,11
RTS0045957,17
RTS0045958,18
RTS0045959,16
RTS0045960,13
RTS0045961,11
RTS0045962,26
RTS0045963,16
RTS0045964,19
RTS0045965,27
RTS0045966,24
RTS0045967,19
RTS0045968,18
RTS0045969,20
RTS0045970,15
RTS0045971,16
RTS0045972,23
RTS0045973,16
RTS0045974,27
RTS0045975,29
RTS0045976,18
RTS0045977,15
RTS0045978,22
RTS0045979,14
RTS0045980,17
RTS0045981,28
RTS0045982,14
RTS0045983,16
RTS0045984,24
RTS0045985,25
RTS0045986,15
RTS0045987,37
RTS0045988,12
RTS0045989,15
RTS0045990,15
RTS0045991,29
RTS0045992,22
RTS0045993,28
RTS0045994,21
RTS0045995,18
RTS0045996,20
RTS0045997,25
RTS0045998,26
RTS0045999,13
RTS0046000,11
RTS0046001,20
RTS0046002,23
RTS0046003,18
RTS0046004,19
RTS0046005,34
RTS0046006,13
RTS0046007,27
RTS0046008,20
RTS0046009,26
RTS0046010,17
RTS0046011,24
RTS0046012,20
RTS0046013,23
RTS0046014,16
RTS0046015,21
RTS0046016,19
RTS0046017,15
RTS0046018,25
RTS0046019,30
RTS0046020,13
RTS0046021,25
RTS0046022,25
RTS0046023,15
RTS0046024,18
RTS0046025,21
RTS0046026,16
RTS0046027,19
RTS0046028,16
RTS0046029,15
RTS0046030,23
RTS0046031,15
RTS0046032,18
RTS0046033,18
RTS0046034,23
RTS0046035,31
RTS0046036,21
RTS0046037,15
RTS0046038,18
RTS0046039,18
RTS0046040,18
RTS0046041,18
RTS0046042,18
RTS0046043,15
RTS0046044,16
RTS0046045,25
RTS0046046,15
RTS0046047,16
RTS0046048,14
RTS0046049,11
RTS0046050,27
RTS0046051,27
RTS0046052,35
RTS0046053,28
RTS0046054,25
RTS0046055,24
RTS0046056,22
RTS0046057,17
RTS0046058,25
RTS0046059,15
RTS0046060,19
RTS0046061,26
RTS0046062,23
RTS0046063,27
RTS0046064,21
RTS0046065,25
RTS0046066,15
RTS0046067,18
RTS0046068,12
RTS0046069,15
RTS0046070,19
RTS0046071,19
RTS0046072,16
RTS0046073,16
RTS0046074,26
RTS0046075,15
RTS0046076,14
RTS0046077,28
RTS0046078,25
RTS0046079,17
RTS0046080,21
RTS0046081,25
RTS0046082,27
RTS0046083,16
RTS0046084,23
RTS0046085,16
RTS0046086,11
RTS0046087,16
RTS0046088,10
RTS0046089,12
RTS0046090,16
RTS0046091,12
RTS0046092,26
RTS0046093,26
RTS0046094,12
RTS0046095,20
RTS0046096,19
RTS0046097,16
RTS0046098,17
RTS0046099,22
RTS0046100,17
RTS0046101,12
RTS0046102,21
RTS0046103,16
RTS0046104,19
RTS0046105,14
RTS0046106,7
RTS0046107,20
RTS0046108,19
RTS0046109,13
RTS0046110,17
RTS0046111,18
RTS0046112,31
RTS0046113,7
RTS0046114,28
RTS0046115,21
RTS0046116,16
RTS0046117,32
RTS0046119,21
RTS0046121,36
RTS0046122,24
RTS0046123,20
RTS0046124,13
RTS0046125,18
RTS0046126,12
RTS0046127,12
RTS0046128,22
RTS0046129,22
RTS0046130,20
RTS0046131,15
RTS0046132,23
RTS0046133,22
RTS0046134,21
RTS0046135,10
RTS0046136,20
RTS0046137,34
RTS0046138,33
RTS0046140,39
RTS0046141,23
RTS0046142,15
RTS0046143,25
RTS0046144,40
RTS0046145,17
RTS0046146,12
RTS0046147,19
RTS0046148,26
RTS0046149,17
RTS0046150,8
RTS0046152,22
RTS0046153,17
RTS0046154,6
RTS0046155,26
RTS0046156,18
RTS0046157,14
RTS0046158,19
RTS0046159,12
RTS0046160,23
RTS0046161,17
RTS0046162,21
RTS0046163,16
RTS0046164,20
RTS0046165,19
RTS0046166,19
RTS0046167,15
RTS0046168,22
RTS0046169,16
RTS0046170,15
RTS0046171,21
RTS0046172,19
RTS0046173,15
RTS0046174,17
RTS0046175,22
RTS0046176,10
RTS0046177,11
RTS0046178,20
RTS0046179,10
RTS0046180,22
RTS0046181,17
RTS0046182,21
RTS0046183,27
RTS0046184,16
RTS0046185,16
RTS0046186,13
RTS0046187,22
RTS0046188,20
RTS0046191,12
RTS0046193,11
RTS0046194,13
RTS0046195,26
RTS0046196,18
RTS0046197,13
RTS0046198,19
RTS0046199,21
RTS0046200,26
RTS0046201,23
RTS0046202,15
RTS0046203,22
RTS0046204,24
RTS0046205,17
RTS0046206,28
RTS0046207,22
RTS0046208,13
RTS0046209,21
RTS0046210,13
RTS0046211,16
RTS0046212,18
RTS0046213,19
RTS0046214,27
RTS0046215,13
RTS0046216,20
RTS0046217,19
RTS0046218,23
RTS0046219,14
RTS0046220,13
RTS0046221,18
RTS0046222,16
RTS0046223,15
RTS0046224,16
RTS0046225,24
RTS0046226,15
RTS0046227,17
RTS0046228,23
RTS0046229,19
RTS0046230,25
RTS0046231,6
RTS0046232,24
RTS0046233,17
RTS0046234,18
RTS0046235,17
RTS0046236,22
RTS0046237,16
RTS0046238,27
RTS0046239,20
RTS0046240,13
RTS0046241,15
RTS0046242,18
RTS0046243,13
RTS0046244,18
RTS0046245,9
RTS0046246,18
RTS0046247,15
RTS0046248,20
RTS0046249,16
RTS0046250,7
RTS0046251,17
RTS0046252,25
RTS0046253,15
RTS0046254,25
RTS0046255,14
RTS0046256,23
RTS0046257,20
RTS0046258,15
RTS0046259,14
RTS0046260,20
RTS0046261,21
RTS0046262,28
RTS0046263,16
RTS0046264,23
RTS0046265,19
RTS0046266,18
RTS0046267,21
RTS0046268,12
RTS0046269,15
RTS0046270,14
RTS0046271,17
RTS0046272,18
RTS0046273,25
RTS0046274,23
RTS0046275,17
RTS0046276,17
RTS0046277,17
RTS0046278,17
RTS0046279,16
RTS0046280,18
RTS0046281,19
RTS0046282,22
RTS0046283,21
RTS0046284,13
RTS0046285,19
RTS0046286,22
RTS0046287,19
RTS0046288,20
RTS0046289,26
RTS0046290,16
RTS0046291,26
RTS0046292,14
RTS0046293,17
RTS0046294,22
RTS0046295,27
RTS0046296,10
RTS0046297,32
RTS0046298,20
RTS0046299,22
RTS0046300,15
RTS0046301,20
RTS0046302,20
RTS0046303,14
RTS0046304,20
RTS0046305,17
RTS0046306,25
RTS0046307,17
RTS0046308,21
RTS0046309,27
RTS0046310,19
RTS0046311,22
RTS0046312,15
RTS0046313,16
RTS0046314,22
RTS0046315,24
RTS0046316,24
RTS0046317,18
RTS0046318,26
RTS0046319,20
RTS0046320,23
RTS0046321,30
RTS0046322,20
RTS0046323,12
RTS0046324,17
RTS0046325,22
RTS0046326,20
RTS0046327,20
RTS0046328,29
RTS0046329,12
RTS0046330,21
RTS0046331,22
RTS0046332,17
RTS0046333,18
RTS0046334,27
RTS0046335,28
RTS0046336,29
RTS0046342,12
RTS0046343,18
RTS0046344,18
RTS0046345,11
RTS0046346,18
RTS0046347,24
RTS0046348,43
RTS0046349,25
RTS0046350,17
RTS0046351,21
RTS0046352,27
RTS0046353,17
RTS0046354,16
RTS0046355,23
RTS0046356,25
RTS0046357,17
RTS0046358,13
RTS0046359,21
RTS0046360,12
RTS0046361,16
RTS0046362,24
RTS0046363,19
RTS0046364,17
RTS0046365,15
RTS0046366,14
RTS0046367,18
RTS0046368,13
RTS0046369,15
RTS0046370,11
RTS0046371,27
RTS0046372,20
RTS0046373,15
RTS0046374,13
RTS0046375,14
RTS0046376,18
RTS0046377,23
RTS0046378,23
RTS0046379,18
RTS0046380,20
RTS0046381,19
RTS0046382,20
RTS0046383,22
RTS0046384,21
RTS0046385,10
RTS0046386,17
RTS0046387,11
RTS0046388,14
RTS0046389,19
RTS0046390,18
RTS0046391,19
RTS0046392,11
RTS0046393,14
RTS0046394,13
RTS0046395,13
RTS0046396,23
RTS0046397,15
RTS0046398,22
RTS0046399,17
RTS0046400,20
RTS0046401,19
RTS0046402,12
RTS0046403,15
RTS0046404,21
RTS0046405,15
RTS0046406,19
RTS0046407,11
RTS0046408,14
RTS0046409,17
RTS0046410,22
RTS0046411,26
RTS0046412,21
RTS0046413,36
RTS0046414,65
RTS0046415,25
RTS0046416,16
RTS0046417,38
RTS0046418,15
RTS0046419,17
RTS0046420,17
RTS0046421,28
RTS0046422,20
RTS0046423,16
RTS0046424,12
RTS0046425,14
RTS0046426,17
RTS0046427,22
RTS0046428,29
RTS0046429,8
RTS0046430,22
RTS0046431,18
RTS0046432,30
RTS0046433,17
RTS0046434,35
RTS0046435,31
RTS0046439,28
RTS0046440,14
RTS0046441,20
RTS0046442,15
RTS0046443,16
RTS0046444,25
RTS0046445,17
RTS0046446,6
RTS0046447,17
RTS0046448,19
RTS0046449,24
RTS0046450,28
RTS0046451,35
RTS0046452,16
RTS0046453,25
RTS0046454,22
RTS0046455,23
RTS0046456,20
RTS0046457,22
RTS0046458,21
RTS0046459,29
RTS0046460,29
RTS0046461,28
RTS0046462,24
RTS0046463,23
RTS0046464,13
RTS0046466,9
RTS0046468,18
RTS0046469,20
RTS0046470,17
RTS0046471,17
RTS0046472,19
RTS0046473,14
RTS0046474,14
RTS0046475,18
RTS0046476,17
RTS0046477,20
RTS0046478,20
RTS0046479,18
RTS0046480,11
RTS0046481,21
RTS0046482,23
RTS0046483,19
RTS0046484,16
RTS0046485,23
RTS0046486,19
RTS0046487,24
RTS0046488,14
RTS0046489,16
RTS0046490,23
RTS0046491,25
RTS0046492,17
RTS0046493,17
RTS0046494,13
RTS0046495,22
RTS0046496,25
RTS0046497,22
RTS0046498,18
RTS0046499,26
RTS0046500,25
RTS0046501,23
RTS0046502,20
RTS0046503,17
RTS0046504,25
RTS0046505,12
RTS0046506,16
RTS0046507,13
RTS0046508,14
RTS0046509,16
RTS0046510,22
RTS0046511,21
RTS0046512,23
RTS0046513,21
RTS0046514,11
RTS0046515,22
RTS0046516,14
RTS0046517,24
RTS0046518,20
RTS0046519,25
RTS0046520,24
RTS0046521,21
RTS0046522,18
RTS0046524,24
RTS0046525,9
RTS0046526,29
RTS0046527,19
RTS0046528,15
RTS0046529,19
RTS0046530,17
RTS0046531,21
RTS0046532,16
RTS0046533,18
RTS0046534,20
RTS0046535,21
RTS0046536,16
RTS0046537,16
RTS0046538,27
RTS0046539,25
RTS0046540,20
RTS0046541,25
RTS0046542,22
RTS0046543,21
RTS0046544,16
RTS0046545,35
RTS0046546,22
RTS0046548,19
RTS0046549,21
RTS0046550,18
RTS0046551,38
RTS0046552,27
RTS0046553,34
RTS0046554,9
RTS0046555,24
RTS0046556,44
RTS0046557,18
RTS0046558,16
RTS0046559,20
RTS0046560,16
RTS0046561,19
RTS0046562,30
RTS0046563,21
RTS0046564,18
RTS0046565,17
RTS0046566,27
RTS0046567,25
RTS0046568,17
RTS0046569,16
RTS0046570,25
RTS0046571,24
RTS0046572,17
RTS0046573,14
RTS0046574,28
RTS0046575,24
RTS0046577,25
RTS0046578,22
RTS0046580,32
RTS0046581,21
RTS0046582,25
RTS0046583,19
RTS0046584,19
RTS0046585,21
RTS0046586,20
RTS0046587,28
RTS0046588,19
RTS0046589,31
RTS0046590,23
RTS0046591,24
RTS0046592,19
RTS0046593,12
RTS0046594,16
RTS0046595,28
RTS0046596,20
RTS0046597,16
RTS0046598,22
RTS0046599,22
RTS0046600,34
RTS0046601,29
RTS0046602,26
RTS0046603,24
RTS0046604,33
RTS0046605,22
RTS0046606,26
RTS0046607,22
RTS0046608,10
RTS0046609,15
RTS0046610,19
RTS0046611,25
RTS0046612,26
RTS0046613,19
RTS0046614,28
RTS0046615,28
RTS0046616,19
RTS0046617,27
RTS0046618,14
RTS0046619,25
RTS0046620,26
RTS0046621,17
RTS0046622,23
RTS0046623,19
RTS0046624,27
RTS0046625,22
RTS0046626,22
RTS0046627,19
RTS0046628,25
RTS0046629,16
RTS0046630,22
RTS0046631,19
RTS0046632,23
RTS0046633,21
RTS0046634,19
RTS0046635,17
RTS0046636,20
RTS0046637,21
RTS0046638,12
RTS0046639,17
RTS0046640,28
RTS0046641,18
RTS0046642,22
RTS0046643,13
RTS0046644,20
RTS0046645,15
RTS0046646,15
RTS0046647,26
RTS0046648,17
RTS0046649,24
RTS0046650,10
RTS0046651,23
RTS0046652,16
RTS0046653,27
RTS0046654,24
RTS0046655,27
RTS0046656,21
RTS0046657,16
RTS0046658,19
RTS0046659,17
RTS0046660,24
RTS0046661,13
RTS0046662,12
RTS0046663,12
RTS0046664,14
RTS0046665,17
RTS0046666,31
RTS0046667,18
RTS0046668,24
RTS0046669,16
RTS0046670,23
RTS0046671,17
RTS0046672,16
RTS0046673,17
RTS0046674,17
RTS0046675,13
RTS0046676,17
RTS0046677,24
RTS0046678,23
RTS0046679,17
RTS0046680,8
RTS0046681,16
RTS0046682,15
RTS0046683,14
RTS0046684,16
RTS0046685,17
RTS0046686,19
RTS0046687,17
RTS0046688,18
RTS0046689,28
RTS0046690,18
RTS0046691,13
RTS0046692,16
RTS0046693,17
RTS0046694,22
RTS0046695,20
RTS0046696,26
RTS0046697,20
RTS0046698,27
RTS0046699,23
RTS0046700,27
RTS0046701,28
RTS0046702,29
RTS0046703,47
RTS0046704,112
RTS0046705,74
RTS0046706,45
RTS0046707,53
RTS0046708,64
RTS0046709,25
RTS0046710,18
RTS0046711,18
RTS0046712,23
RTS0046713,16
RTS0046714,27
RTS0046715,10
RTS0046716,25
RTS0046717,24
RTS0046718,19
RTS0046719,22
RTS0046720,24
RTS0046721,26
RTS0046722,28
RTS0046723,14
RTS0046724,22
RTS0046725,17
RTS0046726,17
RTS0046727,22
RTS0046728,24
RTS0046729,16
RTS0046730,17
RTS0046731,12
RTS0046732,13
RTS0046733,26
RTS0046734,24
RTS0046735,8
RTS0046736,18
RTS0046737,21
RTS0046738,17
RTS0046739,9
RTS0046740,18
RTS0046741,18
RTS0046742,11
RTS0046743,14
RTS0046744,11
RTS0046745,32
RTS0046746,19
RTS0046747,21
RTS0046748,20
RTS0046749,28
RTS0046750,17
RTS0046751,27
RTS0046752,21
RTS0046753,25
RTS0046754,25
RTS0046755,27
RTS0046756,19
RTS0046757,17
RTS0046758,16
RTS0046759,45
RTS0046760,13
RTS0046761,22
RTS0046763,23
RTS0046764,17
RTS0046765,15
RTS0046766,14
RTS0046767,17
RTS0046768,16
RTS0046769,23
RTS0046770,16
RTS0046771,20
RTS0046772,18
RTS0046773,21
RTS0046774,13
RTS0046775,19
RTS0046776,1
RTS0046777,19
RTS0046778,19
RTS0046779,23
RTS0046780,29
RTS0046781,20
RTS0046782,12
RTS0046783,18
RTS0046784,13
RTS0046785,14
RTS0046790,22
RTS0046791,20
RTS0046792,30
RTS0046793,23
RTS0046794,13
RTS0046795,24
RTS0046796,25
RTS0046797,13
RTS0046798,11
RTS0046799,16
RTS0046800,21
RTS0046801,37
RTS0046802,32
RTS0046803,14
RTS0046804,15
RTS0046805,17
RTS0046806,14
RTS0046807,17
RTS0046808,9
RTS0046809,13
RTS0046810,12
RTS0046811,12
RTS0046812,17
RTS0046813,17
RTS0046814,18
RTS0046815,29
RTS0046816,26
RTS0046817,16
RTS0046818,23
RTS0046819,34
RTS0046820,19
RTS0046821,13
RTS0046822,24
RTS0046823,21
RTS0046824,17
RTS0046825,18
RTS0046826,14
RTS0046827,21
RTS0046828,17
RTS0046829,20
RTS0046830,21
RTS0046831,20
RTS0046832,12
RTS0046833,4
RTS0046835,21
RTS0046836,49
RTS0046837,43
RTS0046838,33
RTS0046839,32
RTS0046840,17
RTS0046841,16
RTS0046842,30
RTS0046843,31
RTS0046846,23
RTS0046849,19
RTS0046850,17
RTS0046851,15
RTS0046852,23
RTS0046853,19
RTS0046854,11
RTS0046855,16
RTS0046856,10
RTS0046857,18
RTS0046858,15
RTS0046859,16
RTS0046860,21
RTS0046861,20
RTS0046862,16
RTS0046863,15
RTS0046864,20
RTS0046866,23
RTS0046867,15
RTS0046868,17
RTS0046869,30
RTS0046870,22
RTS0046871,16
RTS0046872,26
RTS0046873,14
RTS0046874,20
RTS0046875,22
RTS0046876,15
RTS0046877,20
RTS0046878,20
RTS0046879,20
RTS0046880,27
RTS0046881,18
RTS0046882,25
RTS0046885,26
RTS0046886,23
RTS0046887,7
RTS0046889,11
RTS0046890,26
RTS0046891,32
RTS0046892,18
RTS0046893,10
RTS0046894,22
RTS0046895,30
RTS0046897,25
RTS0046898,10
RTS0046899,26
RTS0046900,22
RTS0046902,30
RTS0046903,12
RTS0046904,14
RTS0046905,15
RTS0046906,22
RTS0046907,33
RTS0046908,16
RTS0046909,21
RTS0046910,18
RTS0046911,26
RTS0046912,17
RTS0046913,17
RTS0046914,17
RTS0046915,11
RTS0046916,23
RTS0046918,89
RTS0046919,66
RTS0046920,28
RTS0046921,25
RTS0046922,10
RTS0046923,20
RTS0046924,71
RTS0046925,21
RTS0046926,28
RTS0046927,22
RTS0046928,20
RTS0046929,14
RTS0046930,21
RTS0046931,15
RTS0046933,18
RTS0046934,17
RTS0046935,18
RTS0046936,19
RTS0046937,25
RTS0046938,20
RTS0046939,13
RTS0046940,28
RTS0046941,16
RTS0046942,21
RTS0046943,34
RTS0046944,28
RTS0046946,28
RTS0046947,16
RTS0046948,18
RTS0046949,24
RTS0046950,8
RTS0046951,23
RTS0046952,15
RTS0046954,14
RTS0046955,15
RTS0046956,14
RTS0046957,16
RTS0046958,16
RTS0046959,15
RTS0046960,20
RTS0046961,22
RTS0046962,107
RTS0046963,12
RTS0046965,18
RTS0046966,16
RTS0046967,25
RTS0046968,20
RTS0047054,25
RTS0047055,14
RTS0047056,18
RTS0047057,13
RTS0047058,34
RTS0047060,16
RTS0047061,18
RTS0047062,16
RTS0047063,22
RTS0047064,21
RTS0047065,13
RTS0047066,17
RTS0047067,17
RTS0047068,24
RTS0047069,20
RTS0047070,22
RTS0047071,29
RTS0047072,22
RTS0047073,26
RTS0047074,22
RTS0047075,20
RTS0047076,22
RTS0047077,18
RTS0047078,16
RTS0047079,24
RTS0047080,28
RTS0047081,21
RTS0047082,17
RTS0047083,23
RTS0047084,22
RTS0047085,7
RTS0047086,19
RTS0047087,18
RTS0047088,10
RTS0047089,14
RTS0047091,13
RTS0047092,22
RTS0047093,13
RTS0047094,13
RTS0047095,16
RTS0047096,13
RTS0047097,19
RTS0047098,17
RTS0047099,14
RTS0047100,18
RTS0047101,22
RTS0047102,25
RTS0047103,36
RTS0047104,20
RTS0047105,42
RTS0047106,27
RTS0047107,37
RTS0047108,32
RTS0047109,34
RTS0047110,27
RTS0047111,19
RTS0047112,18
RTS0047113,47
RTS0047114,22
RTS0047115,31
RTS0047116,31
RTS0047117,33
RTS0047118,24
RTS0047119,28
RTS0047120,21
RTS0047121,15
RTS0047122,40
RTS0047123,13
RTS0047124,28
RTS0047125,12
RTS0047126,30
RTS0047127,32
RTS0047128,22
RTS0047129,21
RTS0047130,22
RTS0047131,23
RTS0047132,30
RTS0047133,31
RTS0047134,15
RTS0047135,20
RTS0047136,22
RTS0047137,20
RTS0047138,22
RTS0047139,29
RTS0047140,15
RTS0047141,18
RTS0047142,22
RTS0047143,15
RTS0047144,20
RTS0047145,32
RTS0047146,20
RTS0047147,18
RTS0047148,24
RTS0047149,13
RTS0047150,25
RTS0047151,20
RTS0047152,11
RTS0047153,12
RTS0047154,24
RTS0047156,20
RTS0047157,28
RTS0047158,18
RTS0047159,16
RTS0047160,24
RTS0047165,36
RTS0047166,15
RTS0047167,19
RTS0047168,16
RTS0047169,22
RTS0047170,16
RTS0047171,12
RTS0047172,11
RTS0047173,29
RTS0047174,20
RTS0047175,10
RTS0047176,26
RTS0047177,31
RTS0047178,30
RTS0047179,16
RTS0047180,19
RTS0047181,20
RTS0047182,16
RTS0047183,19
RTS0047184,20
RTS0047185,15
RTS0047186,20
RTS0047187,19
RTS0047188,18
RTS0047189,21
RTS0047190,29
RTS0047191,13
RTS0047192,24
RTS0047193,20
RTS0047194,14
RTS0047195,24
RTS0047196,16
RTS0047197,22
RTS0047198,24
RTS0047199,17
RTS0047200,18
RTS0047201,12
RTS0047202,18
RTS0047203,25
RTS0047204,26
RTS0047205,16
RTS0047206,26
RTS0047207,13
RTS0047208,64
RTS0047209,62
RTS0047210,81
RTS0047211,71
RTS0047212,29
RTS0047213,16
RTS0047214,12
RTS0047215,19
RTS0047216,13
RTS0047217,24
RTS0047218,25
RTS0047219,22
RTS0047220,22
RTS0047221,30
RTS0047222,20
RTS0047223,29
RTS0047225,64
RTS0047226,42
RTS0047229,14
RTS0047230,20
RTS0047231,25
RTS0047232,16
RTS0047233,8
RTS0047234,17
RTS0047235,17
RTS0047236,22
RTS0047237,17
RTS0047238,14
RTS0047239,29
RTS0047240,19
RTS0047241,11
RTS0047242,25
RTS0047243,20
RTS0047244,15
RTS0047245,16
RTS0047246,13
RTS0047247,20
RTS0047248,10
RTS0047249,23
RTS0047250,38
RTS0047252,25
RTS0047253,10
RTS0047254,21
RTS0047255,30
RTS0047256,17
RTS0047257,20
RTS0047258,14
RTS0047259,33
RTS0047260,18
RTS0047261,29
RTS0047262,23
RTS0047263,29
RTS0047264,29
RTS0047266,17
RTS0047267,33
RTS0047268,27
RTS0047269,23
RTS0047270,33
RTS0047271,23
RTS0047272,18
RTS0047273,23
RTS0047274,17
RTS0047276,18
RTS0047277,35
RTS0047278,24
RTS0047279,31
RTS0047280,16
RTS0047281,16
RTS0047282,16
RTS0047283,30
RTS0047284,26
RTS0047290,34
RTS0047291,44
RTS0047292,26
RTS0047293,27
RTS0047294,30
RTS0047295,12
RTS0047296,19
RTS0047297,21
RTS0047298,14
RTS0047299,11
RTS0047300,15
RTS0047301,20
RTS0047302,22
RTS0047303,25
RTS0047304,20
RTS0047305,26
RTS0047306,23
RTS0047307,27
RTS0047308,23
RTS0047309,22
RTS0047310,29
RTS0047311,27
RTS0047312,17
RTS0047313,27
RTS0047314,16
RTS0047315,30
RTS0047316,22
RTS0047317,28
RTS0047318,24
RTS0047319,17
RTS0047320,27
RTS0047321,32
RTS0047322,16
RTS0047323,27
RTS0047324,11
RTS0047325,24
RTS0047326,22
RTS0047327,21
RTS0047328,20
RTS0047329,4
RTS0047331,26
RTS0047332,29
RTS0047333,27
RTS0047334,20
RTS0047335,18
RTS0047336,13
RTS0047337,13
RTS0047338,13
RTS0047339,13
RTS0047340,20
RTS0047341,28
RTS0047342,35
RTS0047343,29
RTS0047344,31
RTS0047345,19
RTS0047346,21
RTS0047348,24
RTS0047349,22
RTS0047350,26
RTS0047351,26
RTS0047352,51
RTS0047353,29
RTS0047354,25
RTS0047356,16
RTS0047357,19
RTS0047358,11
RTS0047359,28
RTS0047360,16
RTS0047361,12
RTS0047362,16
RTS0047363,16
RTS0047364,17
RTS0047365,8
RTS0047366,20
RTS0047367,17
RTS0047368,18
RTS0047369,20
RTS0047370,21
RTS0047373,13
RTS0047374,16
RTS0047375,22
RTS0047376,22
RTS0047377,16
RTS0047378,25
RTS0047379,36
RTS0047380,30
RTS0047381,15
RTS0047382,18
RTS0047383,18
RTS0047384,15
RTS0047385,21
RTS0047386,25
RTS0047387,20
RTS0047388,16
RTS0047389,27
RTS0047390,24
RTS0047391,22
RTS0047392,10
RTS0047393,17
RTS0047394,15
RTS0047395,12
RTS0047396,31
RTS0047397,21
RTS0047398,10
RTS0047399,19
RTS0047400,22
RTS0047401,22
RTS0047402,23
RTS0047403,25
RTS0047404,24
RTS0047405,24
RTS0047406,14
RTS0047407,22
RTS0047408,22
RTS0047409,25
RTS0047410,29
RTS0047411,23
RTS0047412,18
RTS0047413,14
RTS0047414,33
RTS0047415,23
RTS0047417,18
RTS0047418,27
RTS0047419,25
RTS0047420,28
RTS0047421,15
RTS0047422,14
RTS0047423,17
RTS0047424,17
RTS0047425,13
RTS0047426,21
RTS0047427,32
RTS0047428,22
RTS0047429,24
RTS0047430,25
RTS0047431,9
RTS0047432,17
RTS0047433,22
RTS0047434,12
RTS0047435,30
RTS0047436,19
RTS0047437,18
RTS0047438,26
RTS0047439,24
RTS0047440,19
RTS0047441,20
RTS0047442,17
RTS0047445,24
RTS0047446,21
RTS0047447,15
RTS0047448,20
RTS0047449,13
RTS0047450,19
RTS0047451,15
RTS0047452,31
RTS0047453,14
RTS0047454,16
RTS0047455,21
RTS0047456,15
RTS0047457,31
RTS0047458,12
RTS0047459,30
RTS0047460,23
RTS0047461,6
RTS0047462,23
RTS0047463,19
RTS0047464,26
RTS0047465,18
RTS0047466,18
RTS0047467,22
RTS0047468,19
RTS0047469,27
RTS0047471,17
RTS0047472,12
RTS0047473,20
RTS0047474,14
RTS0047475,33
RTS0047476,25
RTS0047477,28
RTS0047479,30
RTS0047480,24
RTS0047481,21
RTS0047482,20
RTS0047483,16
RTS0047484,28
RTS0047485,17
RTS0047486,17
RTS0047487,10
RTS0047488,18
RTS0047489,31
RTS0047490,17
RTS0047491,23
RTS0047492,16
RTS0047493,18
RTS0047494,34
RTS0047495,11
RTS0047496,25
RTS0047497,17
RTS0047498,15
RTS0047499,26
RTS0047500,24
RTS0047501,10
RTS0047502,9
RTS0047503,16
RTS0047504,33
RTS0047505,17
RTS0047506,16
RTS0047507,31
RTS0047508,24
RTS0047509,22
RTS0047510,24
RTS0047511,26
RTS0047512,24
RTS0047513,17
RTS0047514,17
RTS0047515,29
RTS0047516,17
RTS0047517,17
RTS0047518,23
RTS0047520,19
RTS0047521,26
RTS0047522,19
RTS0047523,24
RTS0047524,16
RTS0047525,21
RTS0047526,22
RTS0047527,16
RTS0047528,15
RTS0047529,17
RTS0047530,28
RTS0047531,19
RTS0047532,19
RTS0047533,15
RTS0047534,23
RTS0047535,16
RTS0047536,20
RTS0047537,14
RTS0047538,20
RTS0047540,21
RTS0047541,17
RTS0047543,19
RTS0047544,22
RTS0047545,24
RTS0047546,9
RTS0047547,20
RTS0047548,32
RTS0047549,23
RTS0047550,21
RTS0047551,17
RTS0047552,28
RTS0047553,21
RTS0047558,17
RTS0047559,18
RTS0047560,16
RTS0047561,22
RTS0047562,17
RTS0047563,34
RTS0047564,19
RTS0047565,20
RTS0047566,27
RTS0047567,15
RTS0047568,20
RTS0047569,17
RTS0047570,21
RTS0047571,12
RTS0047572,28
RTS0047573,15
RTS0047574,17
RTS0047575,20
RTS0047576,14
RTS0047577,18
RTS0047578,21
RTS0047579,21
RTS0047580,30
RTS0047581,29
RTS0047582,23
RTS0047583,11
RTS0047584,12
RTS0047585,16
RTS0047586,14
RTS0047587,17
RTS0047588,22
RTS0047590,22
RTS0047591,15
RTS0047592,23
RTS0047593,17
RTS0047594,24
RTS0047595,9
RTS0047596,26
RTS0047597,26
RTS0047598,24
RTS0047599,18
RTS0047600,21
RTS0047601,31
RTS0047602,26
RTS0047603,21
RTS0047604,31
RTS0047606,20
RTS0047613,21
RTS0047614,22
RTS0047615,11
RTS0047616,28
RTS0047617,20
RTS0047618,18
RTS0047619,13
RTS0047620,13
RTS0047621,22
RTS0047622,11
RTS0047624,14
RTS0047625,17
RTS0047626,24
RTS0047627,14
RTS0047628,9
RTS0047629,7
RTS0047630,13
RTS0047631,12
RTS0047632,23
RTS0047633,10
RTS0047634,13
RTS0047635,11
RTS0047636,21
RTS0047637,20
RTS0047638,19
RTS0047639,15
RTS0047640,24
RTS0047641,15
RTS0047642,18
RTS0047643,20
RTS0047644,8
RTS0047645,10
RTS0047646,13
RTS0047647,18
RTS0047648,21
RTS0047649,16
RTS0047650,11
RTS0047651,13
RTS0047652,10
RTS0047653,21
RTS0047654,22
RTS0047656,24
RTS0047657,21
RTS0047658,21
RTS0047659,12
RTS0047660,11
RTS0047661,23
RTS0047662,26
RTS0047663,10
RTS0047664,15
RTS0047665,24
RTS0047666,13
RTS0047667,14
RTS0047668,16
RTS0047669,17
RTS0047670,16
RTS0047672,21
RTS0047673,14
RTS0047674,20
RTS0047675,14
RTS0047676,13
RTS0047677,17
RTS0047678,10
RTS0047679,13
RTS0047680,16
RTS0047681,11
RTS0047682,21
RTS0047684,22
RTS0047685,10
RTS0047686,16
RTS0047687,29
RTS0047688,16
RTS0047689,29
RTS0047691,16
RTS0047692,25
RTS0047693,18
RTS0047694,26
RTS0047695,7
RTS0047696,9
RTS0047697,15
RTS0047698,23
RTS0047699,22
RTS0047700,14
RTS0047701,16
RTS0047702,25
RTS0047703,23
RTS0047704,18
RTS0047705,30
RTS0047706,19
RTS0047707,25
RTS0047708,94
RTS0047709,71
RTS0047710,24
RTS0047711,26
RTS0047712,29
RTS0047713,22
RTS0047714,30
RTS0047715,19
RTS0047716,26
RTS0047717,26
RTS0047718,16
RTS0047720,11
RTS0047721,18
RTS0047722,13
RTS0047723,19
RTS0047724,21
RTS0047725,28
RTS0047726,15
RTS0047727,17
RTS0047728,26
RTS0047729,13
RTS0047730,16
RTS0047731,21
RTS0047732,21
RTS0047733,24
RTS0047734,24
RTS0047735,23
RTS0047736,19
RTS0047737,24
RTS0047738,16
RTS0047739,17
RTS0047740,27
RTS0047741,26
RTS0047742,15
RTS0047743,15
RTS0047744,32
RTS0047745,22
RTS0047746,22
RTS0047747,26
RTS0047748,21
RTS0047749,16
RTS0047750,13
RTS0047752,13
RTS0047753,29
RTS0047754,27
RTS0047755,24
RTS0047756,17
RTS0047757,19
RTS0047758,18
RTS0047759,20
RTS0047760,13
RTS0047761,15
RTS0047762,21
RTS0047763,24
RTS0047764,24
RTS0047765,23
RTS0047766,28
RTS0047767,20
RTS0047768,22
RTS0047769,22
RTS0047770,23
RTS0047771,21
RTS0047772,23
RTS0047773,21
RTS0047774,23
RTS0047775,18
RTS0047776,18
RTS0047777,18
RTS0047778,18
RTS0047779,25
RTS0047780,23
RTS0047781,26
RTS0047782,18
RTS0047783,19
RTS0047784,22
RTS0047785,18
RTS0047786,17
RTS0047787,29
RTS0047788,12
RTS0047789,25
RTS0047790,12
RTS0047791,21
RTS0047792,15
RTS0047793,22
RTS0047794,18
RTS0047795,12
RTS0047796,22
RTS0047797,23
RTS0047798,22
RTS0047799,18
RTS0047800,22
RTS0047801,18
RTS0047802,21
RTS0047803,24
RTS0047804,20
RTS0047805,21
RTS0047806,30
RTS0047807,30
RTS0047808,40
RTS0047809,24
RTS0047810,23
RTS0047811,16
RTS0047812,15
RTS0047813,16
RTS0047814,27
RTS0047816,21
RTS0047817,17
RTS0047818,11
RTS0047819,13
RTS0047820,19
RTS0047821,24
RTS0047822,15
RTS0047823,21
RTS0047824,17
RTS0047825,17
RTS0047826,22
RTS0047827,19
RTS0047828,24
RTS0047829,15
RTS0047830,11
RTS0047831,21
RTS0047832,23
RTS0047833,17
RTS0047834,19
RTS0047835,24
RTS0047836,21
RTS0047837,24
RTS0047838,15
RTS0047839,18
RTS0047840,24
RTS0047841,19
RTS0047842,20
RTS0047843,17
RTS0047844,14
RTS0047845,26
RTS0047846,16
RTS0047847,21
RTS0047848,19
RTS0047849,24
RTS0047850,22
RTS0047851,12
RTS0047852,15
RTS0047853,21
RTS0047854,21
RTS0047855,17
RTS0047856,28
RTS0047857,20
RTS0047858,19
RTS0047859,20
RTS0047860,22
RTS0047861,18
RTS0047862,16
RTS0047863,19
RTS0047864,22
RTS0047865,13
RTS0047866,23
RTS0047867,18
RTS0047868,18
RTS0047869,17
RTS0047870,15
RTS0047871,22
RTS0047872,26
RTS0047873,17
RTS0047874,18
RTS0047875,21
RTS0047876,16
RTS0047877,18
RTS0047878,21
RTS0047879,22
RTS0047880,18
RTS0047881,33
RTS0047882,19
RTS0047883,17
RTS0047884,18
RTS0047885,30
RTS0047886,20
RTS0047890,19
RTS0047891,19
RTS0047892,16
RTS0047893,17
RTS0047894,20
RTS0047895,28
RTS0047896,33
RTS0047897,17
RTS0047898,31
RTS0047899,26
RTS0047900,37
RTS0047901,21
RTS0047902,33
RTS0047903,14
RTS0047904,17
RTS0047905,23
RTS0047906,14
RTS0047907,33
RTS0047908,39
RTS0047909,30
RTS0047910,14
RTS0047912,20
RTS0047913,22
RTS0047914,13
RTS0047915,15
RTS0047916,13
RTS0047917,19
RTS0047919,16
RTS0047920,36
RTS0047921,38
RTS0047924,21
RTS0047925,21
RTS0047926,16
RTS0047927,21
RTS0047928,10
RTS0047929,18
RTS0047930,20
RTS0047931,19
RTS0047932,18
RTS0047933,27
RTS0047934,13
RTS0047935,19
RTS0047936,13
RTS0047937,19
RTS0047938,19
RTS0047939,15
RTS0047940,27
RTS0047941,26
RTS0047942,19
RTS0047943,16
RTS0047944,20
RTS0047945,15
RTS0047946,11
RTS0047947,12
RTS0047948,9
RTS0047949,13
RTS0047950,13
RTS0047951,10
RTS0047952,17
RTS0047953,22
RTS0047954,12
RTS0047956,23
RTS0047957,13
RTS0047958,22
RTS0047959,16
RTS0047960,21
RTS0047961,12
RTS0047963,12
RTS0047964,14
RTS0047965,18
RTS0047966,17
RTS0047967,12
RTS0047968,30
RTS0047969,36
RTS0047970,18
RTS0047972,17
RTS0047973,17
RTS0047974,21
RTS0047975,17
RTS0047976,29
RTS0047977,24
RTS0047978,15
RTS0047979,18
RTS0047980,17
RTS0047981,12
RTS0047982,11
RTS0047985,35
RTS0047986,12
RTS0047987,18
RTS0047988,31
RTS0047990,21
RTS0047991,23
RTS0047992,14
RTS0047993,15
RTS0047994,24
RTS0047995,16
RTS0047996,19
RTS0047997,15
RTS0047998,23
RTS0047999,20
RTS0048000,25
RTS0048001,15
RTS0048003,23
RTS0048005,16
RTS0048006,16
RTS0048008,14
RTS0048009,21
RTS0048012,24
RTS0048013,24
RTS0048014,11
RTS0048015,26
RTS0048016,22
RTS0048017,18
RTS0048018,11
RTS0048019,26
RTS0048020,16
RTS0048021,22
RTS0048022,19
RTS0048023,30
RTS0048024,21
RTS0048026,12
RTS0048027,26
RTS0048028,25
RTS0048029,10
RTS0048030,21
RTS0048031,16
RTS0048032,11
RTS0048033,18
RTS0048034,22
RTS0048035,18
RTS0048036,18
RTS0048037,16
RTS0048038,34
RTS0048040,19
RTS0048041,15
RTS0048042,18
RTS0048043,20
RTS0048044,24
RTS0048045,34
RTS0048046,12
RTS0048047,14
RTS0048048,29
RTS0048049,17
RTS0048050,13
RTS0048051,19
RTS0048052,22
RTS0048053,15
RTS0048054,22
RTS0048055,22
RTS0048056,26
RTS0048057,11
RTS0048058,16
RTS0048059,25
RTS0048060,21
RTS0048061,19
RTS0048062,19
RTS0048063,18
RTS0048064,15
RTS0048065,16
RTS0048066,10
RTS0048067,20
RTS0048068,27
RTS0048069,23
RTS0048070,10
RTS0048071,14
RTS0048072,14
RTS0048073,16
RTS0048074,15
RTS0048076,14
RTS0048077,24
RTS0048078,16
RTS0048079,23
RTS0048080,25
RTS0048081,25
RTS0048082,21
RTS0048084,13
RTS0048085,30
RTS0048086,11
RTS0048087,30
RTS0048088,19
RTS0048089,24
RTS0048090,23
RTS0048091,26
RTS0048092,15
RTS0048093,23
RTS0048094,7
RTS0048096,17
RTS0048097,18
RTS0048098,266
RTS0048099,115
RTS0048100,116
RTS0048101,84
RTS0048102,146
RTS0048104,22
RTS0048105,20
RTS0048106,9
RTS0048107,16
RTS0048108,28
RTS0048109,14
RTS0048110,26
RTS0048111,16
RTS0048112,28
RTS0048113,13
RTS0048114,6
RTS0048115,27
RTS0048116,28
RTS0048117,12
RTS0048118,21
RTS0048120,15
RTS0048126,14
RTS0048127,28
RTS0048129,41
RTS0048130,19
RTS0048131,22
RTS0048132,29
RTS0048133,13
RTS0048134,22
RTS0048135,23
RTS0048136,22
RTS0048138,15
RTS0048139,25
RTS0048140,19
RTS0048141,24
RTS0048142,34
RTS0048144,29
RTS0048145,29
RTS0048146,34
RTS0048147,15
RTS0048148,24
RTS0048149,12
RTS0048150,25
RTS0048151,20
RTS0048152,16
RTS0048153,14
RTS0048154,21
RTS0048155,11
RTS0048156,40
RTS0048158,19
RTS0048159,19
RTS0048160,332
RTS0048161,578
RTS0048162,15
RTS0048163,14
RTS0048164,194
RTS0048165,35
RTS0048166,26
RTS0048167,21
RTS0048168,21
RTS0048169,15
RTS0048170,18
RTS0048171,22
RTS0048172,17
RTS0048173,15
RTS0048175,12
RTS0048176,24
RTS0048177,24
RTS0048178,20
RTS0048179,27
RTS0048180,20
RTS0048181,33
RTS0048182,19
RTS0048183,29
RTS0048184,27
RTS0048185,22
RTS0048186,16
RTS0048188,13
RTS0048189,36
RTS0048190,21
RTS0048191,16
RTS0048192,25
RTS0048193,18
RTS0048194,25
RTS0048195,24
RTS0048196,30
RTS0048197,19
RTS0048198,25
RTS0048200,23
RTS0048201,9
RTS0048202,25
RTS0048203,14
RTS0048204,21
RTS0048205,21
RTS0048207,14
RTS0048208,24
RTS0048209,14
RTS0048210,24
RTS0048211,17
RTS0048212,23
RTS0048213,19
RTS0048214,15
RTS0048215,22
RTS0048216,19
RTS0048217,17
RTS0048218,24
RTS0048219,20
RTS0048220,25
RTS0048221,22
RTS0048222,17
RTS0048223,12
RTS0048224,27
RTS0048225,21
RTS0048226,19
RTS0048227,28
RTS0048228,23
RTS0048229,19
RTS0048230,15
RTS0048231,22
RTS0048232,18
RTS0048233,18
RTS0048234,23
RTS0048235,15
RTS0048236,15
RTS0048237,11
RTS0048238,21
RTS0048239,18
RTS0048240,26
RTS0048241,20
RTS0048242,28
RTS0048243,22
RTS0048244,26
RTS0048245,29
RTS0048246,20
RTS0049343,26
RTS0049344,41
RTS0049345,25
RTS0049346,12
RTS0049347,22
RTS0049348,24
RTS0049349,17
RTS0049350,13
RTS0049351,15
RTS0049352,13
RTS0049353,16
RTS0049354,11
RTS0049355,16
RTS0049356,21
RTS0049357,20
RTS0049358,12
RTS0049359,18
RTS0049360,24
RTS0049361,27
RTS0049362,7
RTS0049363,18
RTS0049364,23
RTS0049365,21
RTS0049366,39
RTS0049367,29
RTS0049368,15
RTS0049369,21
RTS0049370,10
RTS0049371,22
RTS0049372,16
RTS0049373,32
RTS0049374,33
RTS0049375,17
RTS0049376,18
RTS0049377,21
RTS0049378,27
RTS0049379,18
RTS0049380,31
RTS0049381,20
RTS0049382,12
RTS0049383,23
RTS0049384,17
RTS0049385,20
RTS0049386,27
RTS0049387,21
RTS0049388,15
RTS0049389,20
RTS0049390,30
RTS0049391,36
RTS0049392,46
RTS0049393,69
RTS0049394,22
RTS0049395,27
RTS0049396,35
RTS0049397,27
RTS0049398,46
RTS0049399,25
RTS0049400,20
RTS0049401,13
RTS0049402,27
RTS0049403,15
RTS0049404,23
RTS0049405,12
RTS0049406,17
RTS0049407,27
RTS0049408,20
RTS0049409,13
RTS0049410,16
RTS0049411,18
RTS0049412,13
RTS0049413,18
RTS0049414,14
RTS0049415,28
RTS0049416,27
RTS0049417,20
RTS0049418,17
RTS0049419,19
RTS0049420,19
RTS0049421,17
RTS0049422,14
RTS0049423,14
RTS0049424,38
RTS0049425,27
RTS0049426,29
RTS0049427,29
RTS0049428,13
RTS0049429,20
RTS0049430,17
RTS0049431,17
RTS0049432,17
RTS0049433,19
RTS0049434,20
RTS0049435,18
RTS0049436,16
RTS0049437,33
RTS0049438,20
RTS0049439,19
RTS0049440,16
RTS0049441,25
RTS0049442,17
RTS0049443,23
RTS0049444,41
RTS0049445,15
RTS0049446,23
RTS0049447,23
RTS0049448,15
RTS0049449,34
RTS0049450,22
RTS0049451,25
RTS0049452,17
RTS0049453,27
RTS0049454,18
RTS0049455,15
RTS0049456,23
RTS0049457,17
RTS0049458,35
RTS0049459,25
RTS0049460,29
RTS0049461,37
RTS0049462,26
RTS0049463,16
RTS0049464,13
RTS0049465,18
RTS0049466,14
RTS0049467,15
RTS0049468,22
RTS0049469,17
RTS0049470,22
RTS0049471,33
RTS0049472,23
RTS0049473,50
RTS0049474,19
RTS0049475,20
RTS0049476,17
RTS0049477,13
RTS0049478,22
RTS0049479,209
RTS0049480,23
RTS0049481,11
RTS0049482,10
RTS0049483,17
RTS0049484,25
RTS0049485,25
RTS0997079,16
RTS0997080,26
RTS0997081,19
RTS0997082,27
RTS0997083,17
RTS0997084,24
RTS0997085,19
RTS0997086,18
RTS0997087,6
RTS0997088,3895
RTS0997089,656
RTS0997090,22
RTS0997091,11
RTS0997092,16
RTS0997093,16
RTS0997094,3
RTS0997095,13
RTS0997096,17
RTS0997097,9
RTS0997098,11
RTS0997099,15
RTS0997100,9
RTS0997101,11
RTS0997102,10
RTS0997103,13
RTS0997104,16
RTS0997105,10
RTS0997106,17
RTS0997107,16
RTS0997108,21
RTS0997109,8
RTS0997110,14
RTS0997111,15
RTS0997112,12
RTS0997113,7
RTS0997114,9
RTS0997115,16
RTS0997116,5
RTS0997117,10
RTS0997118,8
RTS0997119,15
RTS0997120,10
RTS0997121,20
RTS0997122,26
RTS0997123,18
RTS0997124,11
RTS0997125,25
RTS0997126,33
RTS0997127,27
RTS0997128,30
RTS0997129,33
RTS0997130,21
</Code_Summary>
