# Supplementary material for: Spatial meta-transcriptomics reveal associations of intratumor bacteria burden with lung cancer cells showing a distinct oncogenic signature
Source: J Immunother Cancer. 2022 Jul 6;10(7):e004698. doi: 10.1136/jitc-2022-004698 (PMC9260850; doi:10.1136/jitc-2022-004698)
Supplement: Supplementary data [file jitc-2022-004698supp009.zip › DSP-1001660004186-C-D07.dcc]

<Header>
FileVersion,0.02
SoftwareVersion,"GeoMx_NGS_Pipeline_ 2.0.0"
Date,2020-6-15
</Header>

<Scan_Attributes>
ID,DSP-1001660004186-C-D07
Plate_ID,1001660004186
Well,D07
</Scan_Attributes>

<NGS_Processing_Attributes>
SeqSetId,
tamperedIni,No
Raw,978107
Trimmed,972969
Stitched,966814
Aligned,949163
umiQ30,0.9922
rtsQ30,0.9916
</NGS_Processing_Attributes>


<Code_Summary>
RTS0039454,21
RTS0039455,9
RTS0039456,19
RTS0039457,33
RTS0039458,13
RTS0039459,6
RTS0039460,8
RTS0039461,19
RTS0039462,14
RTS0039463,17
RTS0039464,14
RTS0039465,16
RTS0039466,16
RTS0039467,44
RTS0039468,7
RTS0039469,26
RTS0039470,107
RTS0039471,116
RTS0039472,129
RTS0039473,85
RTS0039474,166
RTS0039475,125
RTS0039476,160
RTS0039477,223
RTS0039478,215
RTS0039479,12
RTS0039480,11
RTS0039481,8
RTS0039482,6
RTS0039483,6
RTS0039484,15
RTS0039485,14
RTS0039486,17
RTS0039487,11
RTS0039488,22
RTS0039489,17
RTS0039490,20
RTS0039491,14
RTS0039492,14
RTS0039493,17
RTS0039494,17
RTS0039495,16
RTS0039496,15
RTS0039497,7
RTS0039498,10
RTS0039499,80
RTS0039500,28
RTS0039501,52
RTS0039502,64
RTS0039503,44
RTS0039504,10
RTS0039505,21
RTS0039506,14
RTS0039507,23
RTS0039508,15
RTS0039509,12
RTS0039510,34
RTS0039511,76
RTS0039512,53
RTS0039513,68
RTS0039514,144
RTS0039515,109
RTS0039516,13
RTS0039517,19
RTS0039518,17
RTS0039519,10
RTS0039520,19
RTS0039521,12
RTS0039522,14
RTS0039523,13
RTS0039524,20
RTS0039525,25
RTS0039526,14
RTS0039527,20
RTS0039528,18
RTS0039529,18
RTS0039530,9
RTS0039531,18
RTS0039532,10
RTS0039533,19
RTS0039534,14
RTS0039535,16
RTS0039536,21
RTS0039537,10
RTS0039538,14
RTS0039539,6
RTS0039540,7
RTS0039541,17
RTS0039542,14
RTS0039543,14
RTS0039544,9
RTS0039545,17
RTS0039546,6
RTS0039547,13
RTS0039548,18
RTS0039549,13
RTS0039550,13
RTS0039551,14
RTS0039552,15
RTS0039553,20
RTS0039554,12
RTS0039555,20
RTS0039556,14
RTS0039557,13
RTS0039558,8
RTS0039559,12
RTS0039560,8
RTS0039561,7
RTS0039562,12
RTS0039563,7
RTS0039564,17
RTS0039565,7
RTS0039566,5
RTS0039567,14
RTS0039568,11
RTS0039569,16
RTS0039570,19
RTS0039571,8
RTS0039572,14
RTS0039573,11
RTS0039574,13
RTS0039575,10
RTS0039576,7
RTS0039577,10
RTS0039578,10
RTS0039579,14
RTS0039580,14
RTS0039581,13
RTS0039582,13
RTS0039583,27
RTS0039584,19
RTS0039585,15
RTS0039586,11
RTS0039587,13
RTS0039588,16
RTS0039589,22
RTS0039590,11
RTS0039591,15
RTS0039592,14
RTS0039593,15
RTS0039594,24
RTS0039595,21
RTS0039596,19
RTS0039597,18
RTS0039598,14
RTS0039599,11
RTS0039600,15
RTS0039601,6
RTS0039602,6
RTS0039603,4
RTS0039604,24
RTS0039605,8
RTS0039606,3
RTS0039607,12
RTS0039608,11
RTS0039609,13
RTS0039610,13
RTS0039611,16
RTS0039612,15
RTS0039613,24
RTS0039614,6
RTS0039615,4
RTS0039616,9
RTS0039617,8
RTS0039619,21
RTS0039620,10
RTS0039621,12
RTS0039622,11
RTS0039623,9
RTS0039624,7
RTS0039625,10
RTS0039626,13
RTS0039627,10
RTS0039628,6
RTS0039629,11
RTS0039630,10
RTS0039631,5
RTS0039632,6
RTS0039633,7
RTS0039634,13
RTS0039635,12
RTS0039636,7
RTS0039637,17
RTS0039638,13
RTS0039639,11
RTS0039640,8
RTS0039641,21
RTS0039642,10
RTS0039643,19
RTS0039644,7
RTS0039645,12
RTS0039646,14
RTS0039647,10
RTS0039648,13
RTS0039649,14
RTS0039650,15
RTS0039651,27
RTS0039652,31
RTS0039653,24
RTS0039654,13
RTS0039655,31
RTS0039656,51
RTS0039657,42
RTS0039658,26
RTS0039659,47
RTS0039660,29
RTS0039661,15
RTS0039662,10
RTS0039663,17
RTS0039664,20
RTS0039665,16
RTS0039666,9
RTS0039667,9
RTS0039668,13
RTS0039669,18
RTS0039670,15
RTS0039671,27
RTS0039672,29
RTS0039673,24
RTS0039674,24
RTS0039675,13
RTS0039676,13
RTS0039677,14
RTS0039678,9
RTS0039679,10
RTS0039680,8
RTS0039681,26
RTS0039682,21
RTS0039683,16
RTS0039684,17
RTS0039685,23
RTS0039686,21
RTS0039687,17
RTS0039688,26
RTS0039689,21
RTS0039690,32
RTS0039691,8
RTS0039692,10
RTS0039693,10
RTS0039694,11
RTS0039695,12
RTS0039696,12
RTS0039697,14
RTS0039698,7
RTS0039699,12
RTS0039700,13
RTS0039701,4
RTS0039702,15
RTS0039703,16
RTS0039704,25
RTS0039705,13
RTS0039706,10
RTS0039707,17
RTS0039708,10
RTS0039709,10
RTS0039710,18
RTS0039711,13
RTS0039712,25
RTS0039713,21
RTS0039714,22
RTS0039715,22
RTS0039716,9
RTS0039717,21
RTS0039718,7
RTS0039719,2
RTS0039720,32
RTS0039721,17
RTS0039722,17
RTS0039723,33
RTS0039724,15
RTS0039725,14
RTS0039726,14
RTS0039727,9
RTS0039728,12
RTS0039729,18
RTS0039730,20
RTS0039731,12
RTS0039732,13
RTS0039733,10
RTS0039734,19
RTS0039735,18
RTS0039736,23
RTS0039737,17
RTS0039738,11
RTS0039739,10
RTS0039740,17
RTS0039741,14
RTS0039742,15
RTS0039743,17
RTS0039744,8
RTS0039745,21
RTS0039746,12
RTS0039747,13
RTS0039749,23
RTS0039750,17
RTS0039751,14
RTS0039752,9
RTS0039753,16
RTS0039754,9
RTS0039755,9
RTS0039756,8
RTS0039757,15
RTS0039758,20
RTS0039759,11
RTS0039760,13
RTS0039761,18
RTS0039762,15
RTS0039763,14
RTS0039764,19
RTS0039765,14
RTS0039766,21
RTS0039767,17
RTS0039768,20
RTS0039769,14
RTS0039770,50
RTS0039771,15
RTS0039772,33
RTS0039773,37
RTS0039774,16
RTS0039775,33
RTS0039776,9
RTS0039777,17
RTS0039778,8
RTS0039779,10
RTS0039780,12
RTS0039781,21
RTS0039782,16
RTS0039783,13
RTS0039784,18
RTS0039785,27
RTS0039786,24
RTS0039787,18
RTS0039788,9
RTS0039789,10
RTS0039790,12
RTS0039791,20
RTS0039792,26
RTS0039793,8
RTS0039794,27
RTS0039795,18
RTS0039796,14
RTS0039797,15
RTS0039798,13
RTS0039799,17
RTS0039800,15
RTS0039801,7
RTS0039802,15
RTS0039803,14
RTS0039804,14
RTS0039805,12
RTS0039806,14
RTS0039807,7
RTS0039808,12
RTS0039809,15
RTS0039810,9
RTS0039811,15
RTS0039812,10
RTS0039813,8
RTS0039814,12
RTS0039815,14
RTS0039816,9
RTS0039817,18
RTS0039818,6
RTS0039819,13
RTS0039820,10
RTS0039821,19
RTS0039822,12
RTS0039823,16
RTS0039824,12
RTS0039825,18
RTS0039826,9
RTS0039827,9
RTS0039828,17
RTS0039829,15
RTS0039830,15
RTS0039831,14
RTS0039832,22
RTS0039833,14
RTS0039834,9
RTS0039835,20
RTS0039836,19
RTS0039838,8
RTS0039839,15
RTS0039840,11
RTS0039841,13
RTS0039842,12
RTS0039843,5
RTS0039844,18
RTS0039845,12
RTS0039846,10
RTS0039847,14
RTS0039848,8
RTS0039849,17
RTS0039850,12
RTS0039851,20
RTS0039852,20
RTS0039853,10
RTS0039854,20
RTS0039855,17
RTS0039856,17
RTS0039857,5
RTS0039858,12
RTS0039859,18
RTS0039860,9
RTS0039861,8
RTS0039862,15
RTS0039863,10
RTS0039864,11
RTS0039865,14
RTS0039866,32
RTS0039867,45
RTS0039868,14
RTS0039869,31
RTS0039870,37
RTS0039871,11
RTS0039872,5
RTS0039873,10
RTS0039874,13
RTS0039875,4
RTS0039876,8
RTS0039877,9
RTS0039878,8
RTS0039879,18
RTS0039880,4
RTS0039881,11
RTS0039882,14
RTS0039883,17
RTS0039884,9
RTS0039885,20
RTS0039886,10
RTS0039887,10
RTS0039888,5
RTS0039890,10
RTS0039891,8
RTS0039892,16
RTS0039893,12
RTS0039894,10
RTS0039895,15
RTS0039896,15
RTS0039897,10
RTS0039898,15
RTS0039899,7
RTS0039900,14
RTS0039901,16
RTS0039902,16
RTS0039903,18
RTS0039904,12
RTS0039905,17
RTS0039906,13
RTS0039907,13
RTS0039908,9
RTS0039909,7
RTS0039910,9
RTS0039911,11
RTS0039912,10
RTS0039913,5
RTS0039914,14
RTS0039915,8
RTS0039916,14
RTS0039917,12
RTS0039918,7
RTS0039919,6
RTS0039920,9
RTS0039921,13
RTS0039922,8
RTS0039923,13
RTS0039924,21
RTS0039925,9
RTS0039926,22
RTS0039927,8
RTS0039928,13
RTS0039929,22
RTS0039930,15
RTS0039931,9
RTS0039932,14
RTS0039933,11
RTS0039934,12
RTS0039935,7
RTS0039936,15
RTS0039937,15
RTS0039938,11
RTS0039939,12
RTS0039940,7
RTS0039941,14
RTS0039942,17
RTS0039943,5
RTS0039944,16
RTS0039945,16
RTS0039946,12
RTS0039947,23
RTS0039948,28
RTS0039949,33
RTS0039950,20
RTS0039951,7
RTS0039952,14
RTS0039953,16
RTS0039954,15
RTS0039955,18
RTS0039956,20
RTS0039957,32
RTS0039958,25
RTS0039959,22
RTS0039960,23
RTS0039961,11
RTS0039962,10
RTS0039963,15
RTS0039964,17
RTS0039965,16
RTS0039966,9
RTS0039967,3
RTS0039968,10
RTS0039969,11
RTS0039970,11
RTS0039971,8
RTS0039972,11
RTS0039973,17
RTS0039974,17
RTS0039975,9
RTS0039976,14
RTS0039977,11
RTS0039978,20
RTS0039979,18
RTS0039980,18
RTS0039981,12
RTS0039982,24
RTS0039983,15
RTS0039984,16
RTS0039985,16
RTS0039986,37
RTS0039987,16
RTS0039988,32
RTS0039989,31
RTS0039990,18
RTS0039991,8
RTS0039992,18
RTS0039993,15
RTS0039994,12
RTS0039995,17
RTS0039996,109
RTS0039997,76
RTS0039998,105
RTS0039999,85
RTS0040000,83
RTS0040001,8
RTS0040002,16
RTS0040003,13
RTS0040004,11
RTS0040005,16
RTS0040006,15
RTS0040007,10
RTS0040008,8
RTS0040009,12
RTS0040010,8
RTS0040011,16
RTS0040012,3
RTS0040013,13
RTS0040014,15
RTS0040015,12
RTS0040016,14
RTS0040017,12
RTS0040018,7
RTS0040019,21
RTS0040020,19
RTS0040021,10
RTS0040022,9
RTS0040023,18
RTS0040024,11
RTS0040025,12
RTS0040026,8
RTS0040027,29
RTS0040028,23
RTS0040029,22
RTS0040030,31
RTS0040031,8
RTS0040032,16
RTS0040033,7
RTS0040034,11
RTS0040035,7
RTS0040036,13
RTS0040037,8
RTS0040038,11
RTS0040039,7
RTS0040040,8
RTS0040041,12
RTS0040042,9
RTS0040043,10
RTS0040044,8
RTS0040045,10
RTS0040046,9
RTS0040047,18
RTS0040048,19
RTS0040049,11
RTS0040050,8
RTS0040051,13
RTS0040052,13
RTS0040053,16
RTS0040054,5
RTS0040055,8
RTS0040056,14
RTS0040057,9
RTS0040058,13
RTS0040059,7
RTS0040060,12
RTS0040061,9
RTS0040062,15
RTS0040063,10
RTS0040064,15
RTS0040065,16
RTS0040066,17
RTS0040067,16
RTS0040068,13
RTS0040069,4
RTS0040070,11
RTS0040071,14
RTS0040072,18
RTS0040073,23
RTS0040074,19
RTS0040075,15
RTS0040076,6
RTS0040077,14
RTS0040078,8
RTS0040079,7
RTS0040080,10
RTS0040081,9
RTS0040082,12
RTS0040083,4
RTS0040084,13
RTS0040085,8
RTS0040086,12
RTS0040087,1
RTS0040088,7
RTS0040089,9
RTS0040090,12
RTS0040091,11
RTS0040092,12
RTS0040093,11
RTS0040094,19
RTS0040095,6
RTS0040096,13
RTS0040097,12
RTS0040098,10
RTS0040099,11
RTS0040100,11
RTS0040101,5
RTS0040102,8
RTS0040103,6
RTS0040104,12
RTS0040105,10
RTS0040106,19
RTS0040107,12
RTS0040108,12
RTS0040109,14
RTS0040110,16
RTS0040111,13
RTS0040112,15
RTS0040113,10
RTS0040114,14
RTS0040115,28
RTS0040116,28
RTS0040117,22
RTS0040118,22
RTS0040119,26
RTS0040120,27
RTS0040121,21
RTS0040122,28
RTS0040123,24
RTS0040124,17
RTS0040125,14
RTS0040126,7
RTS0040127,10
RTS0040128,7
RTS0040129,13
RTS0040130,18
RTS0040131,16
RTS0040132,8
RTS0040133,7
RTS0040134,12
RTS0040135,17
RTS0040136,8
RTS0040137,10
RTS0040138,12
RTS0040139,11
RTS0040140,12
RTS0040141,14
RTS0040142,22
RTS0040143,18
RTS0040144,19
RTS0040145,15
RTS0040146,18
RTS0040147,24
RTS0040148,12
RTS0040149,17
RTS0040150,18
RTS0040151,12
RTS0040152,18
RTS0040153,8
RTS0040154,10
RTS0040155,14
RTS0040156,18
RTS0040157,12
RTS0040158,10
RTS0040159,26
RTS0040160,15
RTS0040161,17
RTS0040162,8
RTS0040163,15
RTS0040164,8
RTS0040165,9
RTS0040166,7
RTS0040167,16
RTS0040168,10
RTS0040169,14
RTS0040170,9
RTS0040171,2
RTS0040172,16
RTS0040173,11
RTS0040174,17
RTS0040175,13
RTS0040176,15
RTS0040177,7
RTS0040178,6
RTS0040179,8
RTS0040180,9
RTS0040181,13
RTS0040182,11
RTS0040183,6
RTS0040184,10
RTS0040185,10
RTS0040186,11
RTS0040187,7
RTS0040188,6
RTS0040189,10
RTS0040190,7
RTS0040191,8
RTS0040192,10
RTS0040193,8
RTS0040194,13
RTS0040195,13
RTS0040196,10
RTS0040197,6
RTS0040198,13
RTS0040199,12
RTS0040200,13
RTS0040201,36
RTS0040202,25
RTS0040203,27
RTS0040204,20
RTS0040205,30
RTS0040206,16
RTS0040207,2
RTS0040208,17
RTS0040209,15
RTS0040210,21
RTS0040211,18
RTS0040212,9
RTS0040213,4
RTS0040214,18
RTS0040215,9
RTS0040216,12
RTS0040217,9
RTS0040218,13
RTS0040219,16
RTS0040220,5
RTS0040221,14
RTS0040222,8
RTS0040223,11
RTS0040224,10
RTS0040225,8
RTS0040226,9
RTS0040227,6
RTS0040228,21
RTS0040229,9
RTS0040230,16
RTS0040231,6
RTS0040232,11
RTS0040233,6
RTS0040234,11
RTS0040235,8
RTS0040236,28
RTS0040237,31
RTS0040238,38
RTS0040239,44
RTS0040240,31
RTS0040241,11
RTS0040242,24
RTS0040243,19
RTS0040244,16
RTS0040245,13
RTS0040246,15
RTS0040247,20
RTS0040248,8
RTS0040249,11
RTS0040250,6
RTS0040251,21
RTS0040252,12
RTS0040253,18
RTS0040254,12
RTS0040255,13
RTS0040256,13
RTS0040257,13
RTS0040258,11
RTS0040259,11
RTS0040260,19
RTS0040261,8
RTS0040262,18
RTS0040263,5
RTS0040264,7
RTS0040265,11
RTS0040266,8
RTS0040267,5
RTS0040268,7
RTS0040269,6
RTS0040270,10
RTS0040271,22
RTS0040272,18
RTS0040273,19
RTS0040274,13
RTS0040275,24
RTS0040276,14
RTS0040277,22
RTS0040278,46
RTS0040279,31
RTS0040280,21
RTS0040281,10
RTS0040282,10
RTS0040283,10
RTS0040284,12
RTS0040285,11
RTS0040286,11
RTS0040287,13
RTS0040288,9
RTS0040289,10
RTS0040290,13
RTS0040291,6
RTS0040292,7
RTS0040293,10
RTS0040294,15
RTS0040295,11
RTS0040296,11
RTS0040297,10
RTS0040298,6
RTS0040299,12
RTS0040300,7
RTS0040301,9
RTS0040302,7
RTS0040303,12
RTS0040304,8
RTS0040305,14
RTS0040306,16
RTS0040307,19
RTS0040308,15
RTS0040309,13
RTS0040310,18
RTS0040311,18
RTS0040312,22
RTS0040313,30
RTS0040314,18
RTS0040315,66
RTS0040316,10
RTS0040317,16
RTS0040318,5
RTS0040319,12
RTS0040320,10
RTS0040321,15
RTS0040322,19
RTS0040323,14
RTS0040324,16
RTS0040325,7
RTS0040326,9
RTS0040327,11
RTS0040328,23
RTS0040329,16
RTS0040330,21
RTS0040331,9
RTS0040332,11
RTS0040333,14
RTS0040334,15
RTS0040335,13
RTS0040336,11
RTS0040337,36
RTS0040338,5
RTS0040339,21
RTS0040340,19
RTS0040341,27
RTS0040342,13
RTS0040343,30
RTS0040344,20
RTS0040345,16
RTS0040346,13
RTS0040347,17
RTS0040348,16
RTS0040349,23
RTS0040350,11
RTS0040351,11
RTS0040352,21
RTS0040353,10
RTS0040354,11
RTS0040355,11
RTS0040356,17
RTS0040357,16
RTS0040358,10
RTS0040359,15
RTS0040360,25
RTS0040361,12
RTS0040363,12
RTS0040364,15
RTS0040365,17
RTS0040366,36
RTS0040367,33
RTS0040368,44
RTS0040369,33
RTS0040370,47
RTS0040371,10
RTS0040372,15
RTS0040373,19
RTS0040374,16
RTS0040375,14
RTS0040376,40
RTS0040377,54
RTS0040378,29
RTS0040379,46
RTS0040380,26
RTS0040381,13
RTS0040382,18
RTS0040383,11
RTS0040384,16
RTS0040385,10
RTS0040386,32
RTS0040387,39
RTS0040388,34
RTS0040389,35
RTS0040390,21
RTS0040391,31
RTS0040392,29
RTS0040393,26
RTS0040394,29
RTS0040395,22
RTS0040396,42
RTS0040397,44
RTS0040398,44
RTS0040399,42
RTS0040400,37
RTS0040401,24
RTS0040402,22
RTS0040403,11
RTS0040404,21
RTS0040405,4
RTS0040406,7
RTS0040407,10
RTS0040408,13
RTS0040409,20
RTS0040410,20
RTS0040411,29
RTS0040412,14
RTS0040413,35
RTS0040414,35
RTS0040415,37
RTS0040416,59
RTS0040417,20
RTS0040418,20
RTS0040419,52
RTS0040420,59
RTS0040421,24
RTS0040422,54
RTS0040423,52
RTS0040424,28
RTS0040425,18
RTS0040426,11
RTS0040428,20
RTS0040429,10
RTS0040430,15
RTS0040431,17
RTS0040432,10
RTS0040433,18
RTS0040434,16
RTS0040435,16
RTS0040436,45
RTS0040437,46
RTS0040438,95
RTS0040439,90
RTS0040440,87
RTS0040441,21
RTS0040442,10
RTS0040443,19
RTS0040444,17
RTS0040445,24
RTS0040446,12
RTS0040447,22
RTS0040448,25
RTS0040449,19
RTS0040450,14
RTS0040451,12
RTS0040452,17
RTS0040453,19
RTS0040454,18
RTS0040455,22
RTS0040456,28
RTS0040457,15
RTS0040458,9
RTS0040459,4
RTS0040460,33
RTS0040461,12
RTS0040462,12
RTS0040463,22
RTS0040464,20
RTS0040465,12
RTS0040466,18
RTS0040467,11
RTS0040468,9
RTS0040469,14
RTS0040470,8
RTS0040471,16
RTS0040472,9
RTS0040473,8
RTS0040474,7
RTS0040475,7
RTS0040476,2
RTS0040477,11
RTS0040478,7
RTS0040479,7
RTS0040480,10
RTS0040481,18
RTS0040482,19
RTS0040483,12
RTS0040484,21
RTS0040485,16
RTS0040486,10
RTS0040487,9
RTS0040488,3
RTS0040489,5
RTS0040490,12
RTS0040491,14
RTS0040492,8
RTS0040493,11
RTS0040494,15
RTS0040495,21
RTS0040496,8
RTS0040497,19
RTS0040498,11
RTS0040499,13
RTS0040500,18
RTS0040501,17
RTS0040502,7
RTS0040503,12
RTS0040504,24
RTS0040505,5
RTS0040506,7
RTS0040507,5
RTS0040508,9
RTS0040509,6
RTS0040510,13
RTS0040511,17
RTS0040512,6
RTS0040513,12
RTS0040514,10
RTS0040515,15
RTS0040516,13
RTS0040517,7
RTS0040518,16
RTS0040519,15
RTS0040520,12
RTS0040521,2
RTS0040522,17
RTS0040523,8
RTS0040524,8
RTS0040525,10
RTS0040526,16
RTS0040527,14
RTS0040528,16
RTS0040529,16
RTS0040530,12
RTS0040531,8
RTS0040532,15
RTS0040533,10
RTS0040534,5
RTS0040535,12
RTS0040536,16
RTS0040537,54
RTS0040538,22
RTS0040539,34
RTS0040540,28
RTS0040541,3
RTS0040542,11
RTS0040543,5
RTS0040544,12
RTS0040545,7
RTS0040546,5
RTS0040547,5
RTS0040548,11
RTS0040549,4
RTS0040550,6
RTS0040551,12
RTS0040552,11
RTS0040553,12
RTS0040554,10
RTS0040555,7
RTS0040556,11
RTS0040557,7
RTS0040558,7
RTS0040559,10
RTS0040560,4
RTS0040561,4
RTS0040562,11
RTS0040563,9
RTS0040564,11
RTS0040565,8
RTS0040566,13
RTS0040567,12
RTS0040568,5
RTS0040569,9
RTS0040570,9
RTS0040571,8
RTS0040572,8
RTS0040573,20
RTS0040574,20
RTS0040575,13
RTS0040576,17
RTS0040577,13
RTS0040578,14
RTS0040579,11
RTS0040580,13
RTS0040581,9
RTS0040582,19
RTS0040583,11
RTS0040584,4
RTS0040585,12
RTS0040586,9
RTS0040587,9
RTS0040588,18
RTS0040589,9
RTS0040590,9
RTS0040591,19
RTS0040592,9
RTS0040594,11
RTS0040595,5
RTS0040596,19
RTS0040597,23
RTS0040598,7
RTS0040599,8
RTS0040600,11
RTS0040601,7
RTS0040602,15
RTS0040603,12
RTS0040604,10
RTS0040605,17
RTS0040606,11
RTS0040607,16
RTS0040608,13
RTS0040609,6
RTS0040610,14
RTS0040611,19
RTS0040612,23
RTS0040613,13
RTS0040614,21
RTS0040615,18
RTS0040616,5
RTS0040617,10
RTS0040618,8
RTS0040619,9
RTS0040620,11
RTS0040621,13
RTS0040622,6
RTS0040623,10
RTS0040624,13
RTS0040625,17
RTS0040626,8
RTS0040627,13
RTS0040628,12
RTS0040629,9
RTS0040630,10
RTS0040631,24
RTS0040632,10
RTS0040633,13
RTS0040634,18
RTS0040635,9
RTS0040636,17
RTS0040637,15
RTS0040638,18
RTS0040639,10
RTS0040640,10
RTS0040641,7
RTS0040642,16
RTS0040643,14
RTS0040644,22
RTS0040645,22
RTS0040646,12
RTS0040647,12
RTS0040648,13
RTS0040649,12
RTS0040650,3
RTS0040651,24
RTS0040652,13
RTS0040653,17
RTS0040654,17
RTS0040655,16
RTS0040656,16
RTS0040657,22
RTS0040658,13
RTS0040659,16
RTS0040660,14
RTS0040661,6
RTS0040662,5
RTS0040663,15
RTS0040664,11
RTS0040665,6
RTS0040666,11
RTS0040667,7
RTS0040668,7
RTS0040669,5
RTS0040670,3
RTS0040671,11
RTS0040672,10
RTS0040673,10
RTS0040674,11
RTS0040675,9
RTS0040676,17
RTS0040677,12
RTS0040678,35
RTS0040679,17
RTS0040680,54
RTS0040681,19
RTS0040682,24
RTS0040683,24
RTS0040684,47
RTS0040685,18
RTS0040686,6
RTS0040687,18
RTS0040688,5
RTS0040689,9
RTS0040690,6
RTS0040691,10
RTS0040692,7
RTS0040693,15
RTS0040694,12
RTS0040695,11
RTS0040696,6
RTS0040697,10
RTS0040698,4
RTS0040699,17
RTS0040700,6
RTS0040701,16
RTS0040702,25
RTS0040703,24
RTS0040704,32
RTS0040705,47
RTS0040706,11
RTS0040707,4
RTS0040708,10
RTS0040709,8
RTS0040710,8
RTS0040711,13
RTS0040712,12
RTS0040713,10
RTS0040714,7
RTS0040715,14
RTS0040716,11
RTS0040717,10
RTS0040718,8
RTS0040719,11
RTS0040720,15
RTS0040721,9
RTS0040722,7
RTS0040723,16
RTS0040724,14
RTS0040725,8
RTS0040726,16
RTS0040727,30
RTS0040728,19
RTS0040729,15
RTS0040730,17
RTS0040731,15
RTS0040732,6
RTS0040733,10
RTS0040734,17
RTS0040735,19
RTS0040736,85
RTS0040737,64
RTS0040738,58
RTS0040739,57
RTS0040740,80
RTS0040741,8
RTS0040742,16
RTS0040743,17
RTS0040744,10
RTS0040745,15
RTS0040746,19
RTS0040747,18
RTS0040748,7
RTS0040749,15
RTS0040750,12
RTS0040751,10
RTS0040752,11
RTS0040753,12
RTS0040754,16
RTS0040755,8
RTS0040756,14
RTS0040757,8
RTS0040758,14
RTS0040759,12
RTS0040760,17
RTS0040761,18
RTS0040762,24
RTS0040763,15
RTS0040764,9
RTS0040765,19
RTS0040766,8
RTS0040767,16
RTS0040768,14
RTS0040769,13
RTS0040770,5
RTS0040771,16
RTS0040772,15
RTS0040773,14
RTS0040774,12
RTS0040775,7
RTS0040776,9
RTS0040777,18
RTS0040778,9
RTS0040779,18
RTS0040780,20
RTS0040781,20
RTS0040782,26
RTS0040783,6
RTS0040784,14
RTS0040785,11
RTS0040786,7
RTS0040787,15
RTS0040788,9
RTS0040789,16
RTS0040790,9
RTS0040791,13
RTS0040792,11
RTS0040793,9
RTS0040794,9
RTS0040795,12
RTS0040796,22
RTS0040797,13
RTS0040798,17
RTS0040799,4
RTS0040800,10
RTS0040801,22
RTS0040802,15
RTS0040803,23
RTS0040804,15
RTS0040805,26
RTS0040806,8
RTS0040807,12
RTS0040808,11
RTS0040809,17
RTS0040810,12
RTS0040811,10
RTS0040812,9
RTS0040813,4
RTS0040814,11
RTS0040815,23
RTS0040816,22
RTS0040817,12
RTS0040818,19
RTS0040819,15
RTS0040820,19
RTS0040821,14
RTS0040822,20
RTS0040823,15
RTS0040824,9
RTS0040825,11
RTS0040826,20
RTS0040827,17
RTS0040828,14
RTS0040830,17
RTS0040831,8
RTS0040832,11
RTS0040833,16
RTS0040834,8
RTS0040836,44
RTS0040837,20
RTS0040838,41
RTS0040839,36
RTS0040840,19
RTS0040841,23
RTS0040842,38
RTS0040843,31
RTS0040844,37
RTS0040845,29
RTS0040846,26
RTS0040847,27
RTS0040848,10
RTS0040849,24
RTS0040850,24
RTS0040851,18
RTS0040852,10
RTS0040853,24
RTS0040854,23
RTS0040855,19
RTS0040856,15
RTS0040857,18
RTS0040858,12
RTS0040859,1
RTS0040860,9
RTS0040861,20
RTS0040862,15
RTS0040863,12
RTS0040864,21
RTS0040865,15
RTS0040866,5
RTS0040867,11
RTS0040868,16
RTS0040869,18
RTS0040870,15
RTS0040871,17
RTS0040872,21
RTS0040873,14
RTS0040874,23
RTS0040875,21
RTS0040876,15
RTS0040877,10
RTS0040878,5
RTS0040879,12
RTS0040880,17
RTS0040881,18
RTS0040882,15
RTS0040883,15
RTS0040884,7
RTS0040885,24
RTS0040886,85
RTS0040887,115
RTS0040888,102
RTS0040889,198
RTS0040890,113
RTS0040891,17
RTS0040892,21
RTS0040893,8
RTS0040894,18
RTS0040895,8
RTS0040896,5
RTS0040897,17
RTS0040898,5
RTS0040899,7
RTS0040900,6
RTS0040901,26
RTS0040902,14
RTS0040903,8
RTS0040904,19
RTS0040905,20
RTS0040906,15
RTS0040907,15
RTS0040908,23
RTS0040909,17
RTS0040910,23
RTS0040911,34
RTS0040912,22
RTS0040913,14
RTS0040914,25
RTS0040915,27
RTS0040916,13
RTS0040917,11
RTS0040918,11
RTS0040919,12
RTS0040920,7
RTS0040921,11
RTS0040922,18
RTS0040923,14
RTS0040924,16
RTS0040925,9
RTS0040926,9
RTS0040927,8
RTS0040928,9
RTS0040929,9
RTS0040930,11
RTS0040931,13
RTS0040932,19
RTS0040933,10
RTS0040934,12
RTS0040935,19
RTS0040936,18
RTS0040937,19
RTS0040938,15
RTS0040939,14
RTS0040940,21
RTS0040941,9
RTS0040942,4
RTS0040943,11
RTS0040944,19
RTS0040945,10
RTS0040946,38
RTS0040947,43
RTS0040948,39
RTS0040949,13
RTS0040950,32
RTS0040951,14
RTS0040952,10
RTS0040953,14
RTS0040954,7
RTS0040955,16
RTS0040956,14
RTS0040957,13
RTS0040958,9
RTS0040959,15
RTS0040960,15
RTS0040961,13
RTS0040962,9
RTS0040963,12
RTS0040964,6
RTS0040965,10
RTS0040966,14
RTS0040967,14
RTS0040968,13
RTS0040969,6
RTS0040970,12
RTS0040971,15
RTS0040972,11
RTS0040973,18
RTS0040974,19
RTS0040975,9
RTS0040976,7
RTS0040977,10
RTS0040978,8
RTS0040979,16
RTS0040980,6
RTS0040981,13
RTS0040982,14
RTS0040983,9
RTS0040984,8
RTS0040985,11
RTS0040986,21
RTS0040987,24
RTS0040988,10
RTS0040989,12
RTS0040990,16
RTS0040991,31
RTS0040992,7
RTS0040993,22
RTS0040994,19
RTS0040995,22
RTS0040996,20
RTS0040997,24
RTS0040998,8
RTS0040999,21
RTS0041000,14
RTS0041001,14
RTS0041002,17
RTS0041003,18
RTS0041004,20
RTS0041005,22
RTS0041006,18
RTS0041007,19
RTS0041008,13
RTS0041009,17
RTS0041010,14
RTS0041011,6
RTS0041012,9
RTS0041013,10
RTS0041014,10
RTS0041015,12
RTS0041016,4
RTS0041017,15
RTS0041018,13
RTS0041019,12
RTS0041020,4
RTS0041021,11
RTS0041022,10
RTS0041023,12
RTS0041024,8
RTS0041025,16
RTS0041026,17
RTS0041027,8
RTS0041028,12
RTS0041029,12
RTS0041030,8
RTS0041031,17
RTS0041032,17
RTS0041033,12
RTS0041034,15
RTS0041035,18
RTS0041036,6
RTS0041037,15
RTS0041038,9
RTS0041039,10
RTS0041040,13
RTS0041041,9
RTS0041042,12
RTS0041043,10
RTS0041044,14
RTS0041045,8
RTS0041046,30
RTS0041047,36
RTS0041048,16
RTS0041049,41
RTS0041050,48
RTS0041051,9
RTS0041052,6
RTS0041053,18
RTS0041054,13
RTS0041055,9
RTS0041056,18
RTS0041057,17
RTS0041058,17
RTS0041059,10
RTS0041060,12
RTS0041061,11
RTS0041062,16
RTS0041063,20
RTS0041064,11
RTS0041066,14
RTS0041067,17
RTS0041068,14
RTS0041069,17
RTS0041070,27
RTS0041071,10
RTS0041072,13
RTS0041073,15
RTS0041074,8
RTS0041075,23
RTS0041076,7
RTS0041077,11
RTS0041078,12
RTS0041079,13
RTS0041080,7
RTS0041081,19
RTS0041082,12
RTS0041083,16
RTS0041084,13
RTS0041085,8
RTS0041086,12
RTS0041087,17
RTS0041088,15
RTS0041089,15
RTS0041090,10
RTS0041091,13
RTS0041092,20
RTS0041093,14
RTS0041094,10
RTS0041095,14
RTS0041096,6
RTS0041097,15
RTS0041098,11
RTS0041099,11
RTS0041100,7
RTS0041101,12
RTS0041102,18
RTS0041103,9
RTS0041104,12
RTS0041105,8
RTS0041106,21
RTS0041107,41
RTS0041108,39
RTS0041109,27
RTS0041110,18
RTS0041111,16
RTS0041112,15
RTS0041113,14
RTS0041114,15
RTS0041115,17
RTS0041116,17
RTS0041117,21
RTS0041118,5
RTS0041119,11
RTS0041120,12
RTS0041121,14
RTS0041122,8
RTS0041123,17
RTS0041124,5
RTS0041125,17
RTS0041126,18
RTS0041127,28
RTS0041128,20
RTS0041129,17
RTS0041130,20
RTS0041131,21
RTS0041132,27
RTS0041133,16
RTS0041134,18
RTS0041135,17
RTS0041136,15
RTS0041137,10
RTS0041138,18
RTS0041139,12
RTS0041140,11
RTS0041141,13
RTS0041142,17
RTS0041143,8
RTS0041144,15
RTS0041145,13
RTS0041146,9
RTS0041147,9
RTS0041148,12
RTS0041149,7
RTS0041150,9
RTS0041151,8
RTS0041152,9
RTS0041153,11
RTS0041154,13
RTS0041155,11
RTS0041156,23
RTS0041157,10
RTS0041158,21
RTS0041159,13
RTS0041160,11
RTS0041161,15
RTS0041162,10
RTS0041163,13
RTS0041164,12
RTS0041165,6
RTS0041166,14
RTS0041167,10
RTS0041168,22
RTS0041169,15
RTS0041170,6
RTS0041171,11
RTS0041172,18
RTS0041173,11
RTS0041174,12
RTS0041175,15
RTS0041176,10
RTS0041177,12
RTS0041178,15
RTS0041179,11
RTS0041180,10
RTS0041181,15
RTS0041182,12
RTS0041183,7
RTS0041184,14
RTS0041185,13
RTS0041186,14
RTS0041187,9
RTS0041188,13
RTS0041189,14
RTS0041190,12
RTS0041191,17
RTS0041192,23
RTS0041193,7
RTS0041194,9
RTS0041195,20
RTS0041196,16
RTS0041197,17
RTS0041198,14
RTS0041199,13
RTS0041200,6
RTS0041201,7
RTS0041202,16
RTS0041203,15
RTS0041204,14
RTS0041205,11
RTS0041206,20
RTS0041207,56
RTS0041208,39
RTS0041209,62
RTS0041210,25
RTS0041211,20
RTS0041212,22
RTS0041213,28
RTS0041214,21
RTS0041215,24
RTS0041216,13
RTS0041217,16
RTS0041218,15
RTS0041219,11
RTS0041220,15
RTS0041221,17
RTS0041222,6
RTS0041223,13
RTS0041224,15
RTS0041225,9
RTS0041226,5
RTS0041227,18
RTS0041228,11
RTS0041229,14
RTS0041230,12
RTS0041231,28
RTS0041232,34
RTS0041233,39
RTS0041234,45
RTS0041235,15
RTS0041236,12
RTS0041237,9
RTS0041238,15
RTS0041239,14
RTS0041240,19
RTS0041241,16
RTS0041242,13
RTS0041243,10
RTS0041244,20
RTS0041246,19
RTS0041247,17
RTS0041248,7
RTS0041249,11
RTS0041250,10
RTS0041251,19
RTS0041252,8
RTS0041253,14
RTS0041254,10
RTS0041255,21
RTS0041256,9
RTS0041257,11
RTS0041258,16
RTS0041259,11
RTS0041260,12
RTS0041261,15
RTS0041262,14
RTS0041263,20
RTS0041265,19
RTS0041266,19
RTS0041267,7
RTS0041268,10
RTS0041269,9
RTS0041270,15
RTS0041271,12
RTS0041272,9
RTS0041273,7
RTS0041274,11
RTS0041275,14
RTS0041276,15
RTS0041277,9
RTS0041278,15
RTS0041279,6
RTS0041280,16
RTS0041281,9
RTS0041282,14
RTS0041283,15
RTS0041284,6
RTS0041285,7
RTS0041286,11
RTS0041287,12
RTS0041288,11
RTS0041289,13
RTS0041290,20
RTS0041291,15
RTS0041292,10
RTS0041293,15
RTS0041294,8
RTS0041295,14
RTS0041296,8
RTS0041297,12
RTS0041298,13
RTS0041299,16
RTS0041300,15
RTS0041301,11
RTS0041302,15
RTS0041303,17
RTS0041304,11
RTS0041305,15
RTS0041306,15
RTS0041307,10
RTS0041308,14
RTS0041309,20
RTS0041310,16
RTS0041311,12
RTS0041312,12
RTS0041313,15
RTS0041314,16
RTS0041315,13
RTS0041316,16
RTS0041317,18
RTS0041318,29
RTS0041319,12
RTS0041320,21
RTS0041321,14
RTS0041322,12
RTS0041323,7
RTS0041324,14
RTS0041325,17
RTS0041326,6
RTS0041327,11
RTS0041328,9
RTS0041329,11
RTS0041330,10
RTS0041331,14
RTS0041332,17
RTS0041333,9
RTS0041334,13
RTS0041335,7
RTS0041346,29
RTS0041347,24
RTS0041348,27
RTS0041349,29
RTS0041350,28
RTS0041351,19
RTS0041352,19
RTS0041353,12
RTS0041354,7
RTS0041355,16
RTS0041356,15
RTS0041357,9
RTS0041358,8
RTS0041359,10
RTS0041360,15
RTS0041361,17
RTS0041362,12
RTS0041363,16
RTS0041364,17
RTS0041365,15
RTS0041366,12
RTS0041367,10
RTS0041368,7
RTS0041369,15
RTS0041370,8
RTS0041371,11
RTS0041372,18
RTS0041373,11
RTS0041374,8
RTS0041375,12
RTS0041376,46
RTS0041377,11
RTS0041378,15
RTS0041379,8
RTS0041380,8
RTS0041381,17
RTS0041382,15
RTS0041383,7
RTS0041384,11
RTS0041385,19
RTS0041386,11
RTS0041387,10
RTS0041388,19
RTS0041389,9
RTS0041390,20
RTS0041391,10
RTS0041392,15
RTS0041393,6
RTS0041394,16
RTS0041395,9
RTS0041396,8
RTS0041397,6
RTS0041398,18
RTS0041399,9
RTS0041400,13
RTS0041401,14
RTS0041402,15
RTS0041403,15
RTS0041404,9
RTS0041405,11
RTS0041406,19
RTS0041407,10
RTS0041408,13
RTS0041409,12
RTS0041410,10
RTS0041411,11
RTS0041412,17
RTS0041413,15
RTS0041414,11
RTS0041415,15
RTS0041416,6
RTS0041417,10
RTS0041418,7
RTS0041419,13
RTS0041420,12
RTS0041421,10
RTS0041422,16
RTS0041423,7
RTS0041424,9
RTS0041425,16
RTS0041426,17
RTS0041427,8
RTS0041428,19
RTS0041429,15
RTS0041430,13
RTS0041431,13
RTS0041432,11
RTS0041433,9
RTS0041434,18
RTS0041435,11
RTS0041436,19
RTS0041437,7
RTS0041438,11
RTS0041439,11
RTS0041440,10
RTS0041441,6
RTS0041442,6
RTS0041443,20
RTS0041444,14
RTS0041445,8
RTS0041446,14
RTS0041447,17
RTS0041448,10
RTS0041449,14
RTS0041450,11
RTS0041451,7
RTS0041452,9
RTS0041453,16
RTS0041454,9
RTS0041455,10
RTS0041456,15
RTS0041457,12
RTS0041458,6
RTS0041459,26
RTS0041460,8
RTS0041461,12
RTS0041462,12
RTS0041463,6
RTS0041464,8
RTS0041465,12
RTS0041466,19
RTS0041467,21
RTS0041468,27
RTS0041469,14
RTS0041470,19
RTS0041471,14
RTS0041472,7
RTS0041473,6
RTS0041474,11
RTS0041475,15
RTS0041476,7
RTS0041477,7
RTS0041478,9
RTS0041479,7
RTS0041480,11
RTS0041481,10
RTS0041482,4
RTS0041483,5
RTS0041484,11
RTS0041485,9
RTS0041486,10
RTS0041487,19
RTS0041488,17
RTS0041489,19
RTS0041490,15
RTS0041491,21
RTS0041492,7
RTS0041493,12
RTS0041494,8
RTS0041495,6
RTS0041496,57
RTS0041497,56
RTS0041498,59
RTS0041499,71
RTS0041500,46
RTS0041501,9
RTS0041502,9
RTS0041503,12
RTS0041504,21
RTS0041505,14
RTS0041506,5
RTS0041507,5
RTS0041508,6
RTS0041509,10
RTS0041510,14
RTS0041511,14
RTS0041512,15
RTS0041513,10
RTS0041514,10
RTS0041515,15
RTS0041516,14
RTS0041517,9
RTS0041518,10
RTS0041519,11
RTS0041520,6
RTS0041521,12
RTS0041522,10
RTS0041523,10
RTS0041524,13
RTS0041525,13
RTS0041526,26
RTS0041527,43
RTS0041528,62
RTS0041529,17
RTS0041530,43
RTS0041531,6
RTS0041532,9
RTS0041533,4
RTS0041534,4
RTS0041535,6
RTS0041536,11
RTS0041537,10
RTS0041538,9
RTS0041540,9
RTS0041541,8
RTS0041542,16
RTS0041543,7
RTS0041544,11
RTS0041545,9
RTS0041546,14
RTS0041547,10
RTS0041548,17
RTS0041549,3
RTS0041550,13
RTS0041551,7
RTS0041552,13
RTS0041553,6
RTS0041554,10
RTS0041555,20
RTS0041556,11
RTS0041557,8
RTS0041558,16
RTS0041559,10
RTS0041560,5
RTS0041561,17
RTS0041562,18
RTS0041563,10
RTS0041564,10
RTS0041565,17
RTS0041566,17
RTS0041567,34
RTS0041568,28
RTS0041569,20
RTS0041570,30
RTS0041571,8
RTS0041572,11
RTS0041573,13
RTS0041574,10
RTS0041575,9
RTS0041576,9
RTS0041577,16
RTS0041578,14
RTS0041579,14
RTS0041580,17
RTS0041581,38
RTS0041582,27
RTS0041583,15
RTS0041584,20
RTS0041585,26
RTS0041586,12
RTS0041587,11
RTS0041588,17
RTS0041589,14
RTS0041590,6
RTS0041591,7
RTS0041592,8
RTS0041593,4
RTS0041594,10
RTS0041595,9
RTS0041596,15
RTS0041597,13
RTS0041598,15
RTS0041599,12
RTS0041600,11
RTS0041601,10
RTS0041602,11
RTS0041603,8
RTS0041604,16
RTS0041605,8
RTS0041606,9
RTS0041607,8
RTS0041608,11
RTS0041609,14
RTS0041610,10
RTS0041611,14
RTS0041612,13
RTS0041613,11
RTS0041614,10
RTS0041615,16
RTS0041616,14
RTS0041617,12
RTS0041618,12
RTS0041619,13
RTS0041620,17
RTS0041621,17
RTS0041622,5
RTS0041623,8
RTS0041624,10
RTS0041625,9
RTS0041626,20
RTS0041627,8
RTS0041628,10
RTS0041629,15
RTS0041630,11
RTS0041631,8
RTS0041632,10
RTS0041633,24
RTS0041634,22
RTS0041635,14
RTS0041636,16
RTS0041637,19
RTS0041638,22
RTS0041639,19
RTS0041640,16
RTS0041641,16
RTS0041642,9
RTS0041643,12
RTS0041644,12
RTS0041645,9
RTS0041646,11
RTS0041647,13
RTS0041648,12
RTS0041649,15
RTS0041650,15
RTS0041651,12
RTS0041652,16
RTS0041653,18
RTS0041654,20
RTS0041655,14
RTS0041656,17
RTS0041657,12
RTS0041658,15
RTS0041659,14
RTS0041660,19
RTS0041661,28
RTS0041662,24
RTS0041663,19
RTS0041664,10
RTS0041665,12
RTS0041666,17
RTS0041667,4
RTS0041668,17
RTS0041669,19
RTS0041670,16
RTS0041671,14
RTS0041672,7
RTS0041673,7
RTS0041674,12
RTS0041675,6
RTS0041676,28
RTS0041677,17
RTS0041678,16
RTS0041679,17
RTS0041680,21
RTS0041681,11
RTS0041682,13
RTS0041683,4
RTS0041684,14
RTS0041685,5
RTS0041686,15
RTS0041687,7
RTS0041688,10
RTS0041689,15
RTS0041690,28
RTS0041691,35
RTS0041692,10
RTS0041693,14
RTS0041694,8
RTS0041695,10
RTS0041696,13
RTS0041697,11
RTS0041698,11
RTS0041699,9
RTS0041700,7
RTS0041701,23
RTS0041702,23
RTS0041703,24
RTS0041704,20
RTS0041705,25
RTS0041706,12
RTS0041707,5
RTS0041708,10
RTS0041709,14
RTS0041710,7
RTS0041711,5
RTS0041712,11
RTS0041713,12
RTS0041714,10
RTS0041715,5
RTS0041716,81
RTS0041717,72
RTS0041718,75
RTS0041719,84
RTS0041720,85
RTS0041721,8
RTS0041722,9
RTS0041723,8
RTS0041724,19
RTS0041725,12
RTS0041726,8
RTS0041727,14
RTS0041728,15
RTS0041729,13
RTS0041730,15
RTS0041731,15
RTS0041732,3
RTS0041733,12
RTS0041734,8
RTS0041735,15
RTS0041736,26
RTS0041737,38
RTS0041738,49
RTS0041739,51
RTS0041740,28
RTS0041741,14
RTS0041742,10
RTS0041743,12
RTS0041744,16
RTS0041745,6
RTS0041746,18
RTS0041747,17
RTS0041748,21
RTS0041749,14
RTS0041750,15
RTS0041751,12
RTS0041752,11
RTS0041753,8
RTS0041754,11
RTS0041755,9
RTS0041756,30
RTS0041757,20
RTS0041758,18
RTS0041759,23
RTS0041760,10
RTS0041761,13
RTS0041762,9
RTS0041763,14
RTS0041764,16
RTS0041765,10
RTS0041766,9
RTS0041767,9
RTS0041768,11
RTS0041769,13
RTS0041770,19
RTS0041771,12
RTS0041772,13
RTS0041773,5
RTS0041774,10
RTS0041775,6
RTS0041776,16
RTS0041777,9
RTS0041778,17
RTS0041779,14
RTS0041780,9
RTS0041781,14
RTS0041782,14
RTS0041783,10
RTS0041784,9
RTS0041785,19
RTS0041786,12
RTS0041787,21
RTS0041788,20
RTS0041789,12
RTS0041790,20
RTS0041791,18
RTS0041793,7
RTS0041794,9
RTS0041795,9
RTS0041796,8
RTS0041797,32
RTS0041798,14
RTS0041799,8
RTS0041800,13
RTS0041801,18
RTS0041802,22
RTS0041803,22
RTS0041804,19
RTS0041805,28
RTS0041806,9
RTS0041807,5
RTS0041808,17
RTS0041809,22
RTS0041810,11
RTS0041811,17
RTS0041812,14
RTS0041813,20
RTS0041814,12
RTS0041815,22
RTS0041816,12
RTS0041817,13
RTS0041818,12
RTS0041819,15
RTS0041820,23
RTS0041821,16
RTS0041822,13
RTS0041823,7
RTS0041824,17
RTS0041825,7
RTS0041826,19
RTS0041827,22
RTS0041828,14
RTS0041829,13
RTS0041830,12
RTS0041831,11
RTS0041832,10
RTS0041833,12
RTS0041834,15
RTS0041835,18
RTS0041836,20
RTS0041837,10
RTS0041838,3
RTS0041839,23
RTS0041840,16
RTS0041841,16
RTS0041842,9
RTS0041843,11
RTS0041844,7
RTS0041845,13
RTS0041846,8
RTS0041847,14
RTS0041848,16
RTS0041849,14
RTS0041850,16
RTS0041851,11
RTS0041852,19
RTS0041853,17
RTS0041854,11
RTS0041855,14
RTS0041856,12
RTS0041857,17
RTS0041858,17
RTS0041859,10
RTS0041860,12
RTS0041861,10
RTS0041862,11
RTS0041863,10
RTS0041864,13
RTS0041865,9
RTS0041866,14
RTS0041867,8
RTS0041868,20
RTS0041869,10
RTS0041870,11
RTS0041871,13
RTS0041872,9
RTS0041873,16
RTS0041874,22
RTS0041875,16
RTS0041876,21
RTS0041877,23
RTS0041878,14
RTS0041879,29
RTS0041880,36
RTS0041881,17
RTS0041882,12
RTS0041883,15
RTS0041884,7
RTS0041885,15
RTS0041886,35
RTS0041887,38
RTS0041888,34
RTS0041889,14
RTS0041890,34
RTS0041891,39
RTS0041892,28
RTS0041893,38
RTS0041894,24
RTS0041895,34
RTS0041896,27
RTS0041897,23
RTS0041898,21
RTS0041899,21
RTS0041900,18
RTS0041901,23
RTS0041902,20
RTS0041903,22
RTS0041904,14
RTS0041905,15
RTS0041906,219
RTS0041907,14
RTS0041908,108
RTS0041909,10
RTS0041910,64
RTS0041911,13
RTS0041912,20
RTS0041913,20
RTS0041914,13
RTS0041915,18
RTS0041916,121
RTS0041917,170
RTS0041918,162
RTS0041919,304
RTS0041920,254
RTS0041922,20
RTS0041923,10
RTS0041924,10
RTS0041925,13
RTS0041926,11
RTS0041927,4
RTS0041928,13
RTS0041929,8
RTS0041930,18
RTS0041931,8
RTS0041932,23
RTS0041933,5
RTS0041934,8
RTS0041935,11
RTS0041936,13
RTS0041937,16
RTS0041938,14
RTS0041939,9
RTS0041940,18
RTS0041941,13
RTS0041942,11
RTS0041943,14
RTS0041944,13
RTS0041945,10
RTS0041946,21
RTS0041947,21
RTS0041948,19
RTS0041949,17
RTS0041950,19
RTS0041951,19
RTS0041952,34
RTS0041953,11
RTS0041954,16
RTS0041955,30
RTS0041956,10
RTS0041957,9
RTS0041958,11
RTS0041959,15
RTS0041960,8
RTS0041961,8
RTS0041962,9
RTS0041963,13
RTS0041964,16
RTS0041965,8
RTS0041966,28
RTS0041967,20
RTS0041968,9
RTS0041969,8
RTS0041971,20
RTS0041972,19
RTS0041973,12
RTS0041974,9
RTS0041975,21
RTS0041976,7
RTS0041977,26
RTS0041978,24
RTS0041979,12
RTS0041980,13
RTS0041981,19
RTS0041982,15
RTS0041983,24
RTS0041984,15
RTS0041985,18
RTS0041986,11
RTS0041987,17
RTS0041988,15
RTS0041989,20
RTS0041990,22
RTS0041991,14
RTS0041992,15
RTS0041993,14
RTS0041994,16
RTS0041995,20
RTS0041996,7
RTS0041997,7
RTS0041998,11
RTS0041999,13
RTS0042000,15
RTS0042001,14
RTS0042002,13
RTS0042003,6
RTS0042004,8
RTS0042005,13
RTS0042006,20
RTS0042007,7
RTS0042008,13
RTS0042009,13
RTS0042010,11
RTS0042011,18
RTS0042012,19
RTS0042013,29
RTS0042014,9
RTS0042015,13
RTS0042016,8
RTS0042017,8
RTS0042018,7
RTS0042019,11
RTS0042020,6
RTS0042021,14
RTS0042022,14
RTS0042023,25
RTS0042024,26
RTS0042025,26
RTS0042026,11
RTS0042027,9
RTS0042028,13
RTS0042029,8
RTS0042030,8
RTS0042031,15
RTS0042032,11
RTS0042033,7
RTS0042034,22
RTS0042035,16
RTS0042036,14
RTS0042037,24
RTS0042038,20
RTS0042039,12
RTS0042040,6
RTS0042041,12
RTS0042042,6
RTS0042043,14
RTS0042044,13
RTS0042045,2
RTS0042046,25
RTS0042047,15
RTS0042048,5
RTS0042049,25
RTS0042050,10
RTS0042051,25
RTS0042052,28
RTS0042053,23
RTS0042054,6
RTS0042055,16
RTS0042056,18
RTS0042057,9
RTS0042058,13
RTS0042059,14
RTS0042060,14
RTS0042061,28
RTS0042062,43
RTS0042063,36
RTS0042064,33
RTS0042065,37
RTS0042066,14
RTS0042067,25
RTS0042068,24
RTS0042069,15
RTS0042071,14
RTS0042072,10
RTS0042073,6
RTS0042074,13
RTS0042075,13
RTS0042076,13
RTS0042077,14
RTS0042078,6
RTS0042079,12
RTS0042080,10
RTS0042081,25
RTS0042082,15
RTS0042083,11
RTS0042084,17
RTS0042085,18
RTS0042086,7
RTS0042087,6
RTS0042088,12
RTS0042089,9
RTS0042090,12
RTS0042091,18
RTS0042092,13
RTS0042093,11
RTS0042094,11
RTS0042095,9
RTS0042096,26
RTS0042097,12
RTS0042098,17
RTS0042099,17
RTS0042100,15
RTS0042101,10
RTS0042102,13
RTS0042103,18
RTS0042104,7
RTS0042105,10
RTS0042106,19
RTS0042107,9
RTS0042108,8
RTS0042109,9
RTS0042110,17
RTS0042111,13
RTS0042112,17
RTS0042113,21
RTS0042114,12
RTS0042115,18
RTS0042116,16
RTS0042117,15
RTS0042118,11
RTS0042119,17
RTS0042120,21
RTS0042121,18
RTS0042122,12
RTS0042123,17
RTS0042124,10
RTS0042125,16
RTS0042126,17
RTS0042127,17
RTS0042128,21
RTS0042129,15
RTS0042130,16
RTS0042131,17
RTS0042132,15
RTS0042133,15
RTS0042134,17
RTS0042135,20
RTS0042136,14
RTS0042137,18
RTS0042138,8
RTS0042139,13
RTS0042140,9
RTS0042141,15
RTS0042142,17
RTS0042143,14
RTS0042144,11
RTS0042145,9
RTS0042146,17
RTS0042147,8
RTS0042148,21
RTS0042149,10
RTS0042150,19
RTS0042151,18
RTS0042152,20
RTS0042153,11
RTS0042154,7
RTS0042155,21
RTS0042156,11
RTS0042157,13
RTS0042158,14
RTS0042159,7
RTS0042160,4
RTS0042161,10
RTS0042162,14
RTS0042163,8
RTS0042164,16
RTS0042165,14
RTS0042166,21
RTS0042167,6
RTS0042168,17
RTS0042169,9
RTS0042170,19
RTS0042171,16
RTS0042172,17
RTS0042173,16
RTS0042174,14
RTS0042175,15
RTS0042176,9
RTS0042177,15
RTS0042178,17
RTS0042179,15
RTS0042180,12
RTS0042181,6
RTS0042182,11
RTS0042183,11
RTS0042184,13
RTS0042185,8
RTS0042186,10
RTS0042187,10
RTS0042188,10
RTS0042189,7
RTS0042190,3
RTS0042191,29
RTS0042192,20
RTS0042193,18
RTS0042194,24
RTS0042195,13
RTS0042196,15
RTS0042197,10
RTS0042198,9
RTS0042199,19
RTS0042200,8
RTS0042201,8
RTS0042202,4
RTS0042203,11
RTS0042204,7
RTS0042205,11
RTS0042206,9
RTS0042207,14
RTS0042208,14
RTS0042209,12
RTS0042210,15
RTS0042211,9
RTS0042212,12
RTS0042213,11
RTS0042214,7
RTS0042215,10
RTS0042216,13
RTS0042217,14
RTS0042218,5
RTS0042219,15
RTS0042220,11
RTS0042221,10
RTS0042222,8
RTS0042223,5
RTS0042224,10
RTS0042225,6
RTS0042226,27
RTS0042227,11
RTS0042228,30
RTS0042229,20
RTS0042230,37
RTS0042231,25
RTS0042232,20
RTS0042233,40
RTS0042234,27
RTS0042235,21
RTS0042236,46
RTS0042237,57
RTS0042238,40
RTS0042239,32
RTS0042240,38
RTS0042241,6
RTS0042242,8
RTS0042243,9
RTS0042244,9
RTS0042245,10
RTS0042246,60
RTS0042247,79
RTS0042248,148
RTS0042249,55
RTS0042250,72
RTS0042251,9
RTS0042252,11
RTS0042253,8
RTS0042254,16
RTS0042255,8
RTS0042256,21
RTS0042257,13
RTS0042258,9
RTS0042259,11
RTS0042260,8
RTS0042261,23
RTS0042262,16
RTS0042263,17
RTS0042264,23
RTS0042265,12
RTS0042266,15
RTS0042267,13
RTS0042268,5
RTS0042269,7
RTS0042270,6
RTS0042271,13
RTS0042272,12
RTS0042273,16
RTS0042274,8
RTS0042275,14
RTS0042276,20
RTS0042277,13
RTS0042278,12
RTS0042279,16
RTS0042280,12
RTS0042281,6
RTS0042282,10
RTS0042283,7
RTS0042284,9
RTS0042285,4
RTS0042286,16
RTS0042287,58
RTS0042288,53
RTS0042289,72
RTS0042290,76
RTS0042291,35
RTS0042292,40
RTS0042293,19
RTS0042294,19
RTS0042295,25
RTS0042296,10
RTS0042297,12
RTS0042298,9
RTS0042299,14
RTS0042300,8
RTS0042301,11
RTS0042302,12
RTS0042303,14
RTS0042304,16
RTS0042305,10
RTS0042306,18
RTS0042307,32
RTS0042308,29
RTS0042309,26
RTS0042310,26
RTS0042311,12
RTS0042312,17
RTS0042313,14
RTS0042314,12
RTS0042315,17
RTS0042316,19
RTS0042317,12
RTS0042318,10
RTS0042319,13
RTS0042320,3
RTS0042321,18
RTS0042322,16
RTS0042323,10
RTS0042324,14
RTS0042325,8
RTS0042326,13
RTS0042327,13
RTS0042328,11
RTS0042329,12
RTS0042330,14
RTS0042331,6
RTS0042332,15
RTS0042333,14
RTS0042334,18
RTS0042335,15
RTS0042336,15
RTS0042337,18
RTS0042338,11
RTS0042339,11
RTS0042340,15
RTS0042341,17
RTS0042342,14
RTS0042343,25
RTS0042344,15
RTS0042345,9
RTS0042346,12
RTS0042347,13
RTS0042348,10
RTS0042349,6
RTS0042350,11
RTS0042351,10
RTS0042352,12
RTS0042353,11
RTS0042354,16
RTS0042355,3
RTS0042356,12
RTS0042357,15
RTS0042358,9
RTS0042359,12
RTS0042360,17
RTS0042361,13
RTS0042362,14
RTS0042363,19
RTS0042364,12
RTS0042365,15
RTS0042366,18
RTS0042367,12
RTS0042368,12
RTS0042369,9
RTS0042370,20
RTS0042371,9
RTS0042372,14
RTS0042373,6
RTS0042374,11
RTS0042375,11
RTS0042376,9
RTS0042377,2
RTS0042378,7
RTS0042379,9
RTS0042380,4
RTS0042381,11
RTS0042382,14
RTS0042383,17
RTS0042384,16
RTS0042385,16
RTS0042386,8
RTS0042387,10
RTS0042388,20
RTS0042389,10
RTS0042390,18
RTS0042391,13
RTS0042392,11
RTS0042393,10
RTS0042394,7
RTS0042395,15
RTS0042396,11
RTS0042397,12
RTS0042398,10
RTS0042399,11
RTS0042400,13
RTS0042401,13
RTS0042402,13
RTS0042403,12
RTS0042404,6
RTS0042405,10
RTS0042406,14
RTS0042407,14
RTS0042408,18
RTS0042409,12
RTS0042410,8
RTS0042411,30
RTS0042412,25
RTS0042413,24
RTS0042414,27
RTS0042415,29
RTS0042416,32
RTS0042417,49
RTS0042418,39
RTS0042419,46
RTS0042420,27
RTS0042421,7
RTS0042422,7
RTS0042423,13
RTS0042424,11
RTS0042425,13
RTS0042426,14
RTS0042427,7
RTS0042428,9
RTS0042429,9
RTS0042430,8
RTS0042431,9
RTS0042432,12
RTS0042433,12
RTS0042434,12
RTS0042435,8
RTS0042436,20
RTS0042437,16
RTS0042438,23
RTS0042439,27
RTS0042440,13
RTS0042441,22
RTS0042442,39
RTS0042443,15
RTS0042444,24
RTS0042445,19
RTS0042446,13
RTS0042447,12
RTS0042448,16
RTS0042449,10
RTS0042450,18
RTS0042451,9
RTS0042452,5
RTS0042453,13
RTS0042454,15
RTS0042455,7
RTS0042456,15
RTS0042457,9
RTS0042458,15
RTS0042460,17
RTS0042461,29
RTS0042462,24
RTS0042463,26
RTS0042464,28
RTS0042465,28
RTS0042466,14
RTS0042467,23
RTS0042468,11
RTS0042469,9
RTS0042470,9
RTS0042471,27
RTS0042472,34
RTS0042473,56
RTS0042474,22
RTS0042475,59
RTS0042476,9
RTS0042477,13
RTS0042478,11
RTS0042479,16
RTS0042480,9
RTS0042481,16
RTS0042482,22
RTS0042483,62
RTS0042484,39
RTS0042485,20
RTS0042486,6
RTS0042487,11
RTS0042488,9
RTS0042489,13
RTS0042490,12
RTS0042491,8
RTS0042492,7
RTS0042493,14
RTS0042494,7
RTS0042495,11
RTS0042496,11
RTS0042497,15
RTS0042498,9
RTS0042499,19
RTS0042500,11
RTS0042501,7
RTS0042502,12
RTS0042503,12
RTS0042504,10
RTS0042505,18
RTS0042506,9
RTS0042507,14
RTS0042508,9
RTS0042509,14
RTS0042510,10
RTS0042515,15
RTS0042522,11
RTS0042526,7
RTS0042527,6
RTS0042528,14
RTS0042529,5
RTS0042530,9
RTS0042531,4
RTS0042532,8
RTS0042533,7
RTS0042534,7
RTS0042535,8
RTS0042536,9
RTS0042537,17
RTS0042538,8
RTS0042539,15
RTS0042540,14
RTS0042541,10
RTS0042542,6
RTS0042543,9
RTS0042544,4
RTS0042545,8
RTS0042546,12
RTS0042547,12
RTS0042548,10
RTS0042549,10
RTS0042550,11
RTS0042551,15
RTS0042552,10
RTS0042553,11
RTS0042554,9
RTS0042555,10
RTS0042556,15
RTS0042557,17
RTS0042558,8
RTS0042559,31
RTS0042560,14
RTS0042561,14
RTS0042562,17
RTS0042563,15
RTS0042564,7
RTS0042565,13
RTS0042566,21
RTS0042567,15
RTS0042568,12
RTS0042569,27
RTS0042570,13
RTS0042571,23
RTS0042572,13
RTS0042573,26
RTS0042574,31
RTS0042575,27
RTS0042576,12
RTS0042577,21
RTS0042578,11
RTS0042579,16
RTS0042580,6
RTS0042581,19
RTS0042582,16
RTS0042583,85
RTS0042584,12
RTS0042585,12
RTS0042586,12
RTS0042587,13
RTS0042588,14
RTS0042589,13
RTS0042590,9
RTS0042591,7
RTS0042592,13
RTS0042593,11
RTS0042594,15
RTS0042595,10
RTS0042596,13
RTS0042597,18
RTS0042598,17
RTS0042599,8
RTS0042600,11
RTS0042601,7
RTS0042602,8
RTS0042603,10
RTS0042604,17
RTS0042605,10
RTS0042606,13
RTS0042607,13
RTS0042608,12
RTS0042609,10
RTS0042610,17
RTS0042611,10
RTS0042612,10
RTS0042613,11
RTS0042614,16
RTS0042615,13
RTS0042616,11
RTS0042617,16
RTS0042618,13
RTS0042619,9
RTS0042620,12
RTS0042621,10
RTS0042622,11
RTS0042623,12
RTS0042624,14
RTS0042625,8
RTS0042626,4
RTS0042627,14
RTS0042628,9
RTS0042629,5
RTS0042630,12
RTS0042631,8
RTS0042633,9
RTS0042634,14
RTS0042635,5
RTS0042636,25
RTS0042637,24
RTS0042638,26
RTS0042639,28
RTS0042640,28
RTS0042641,11
RTS0042642,6
RTS0042643,3
RTS0042644,6
RTS0042645,10
RTS0042646,14
RTS0042647,10
RTS0042648,15
RTS0042649,9
RTS0042650,15
RTS0042651,9
RTS0042652,4
RTS0042653,5
RTS0042654,10
RTS0042655,18
RTS0042656,20
RTS0042657,23
RTS0042658,32
RTS0042659,24
RTS0042660,20
RTS0042661,7
RTS0042662,5
RTS0042663,13
RTS0042664,7
RTS0042665,7
RTS0042666,10
RTS0042667,11
RTS0042668,9
RTS0042669,10
RTS0042670,8
RTS0042671,50
RTS0042672,29
RTS0042673,55
RTS0042674,23
RTS0042675,55
RTS0042676,4
RTS0042678,9
RTS0042679,14
RTS0042680,14
RTS0042681,27
RTS0042682,29
RTS0042683,38
RTS0042684,15
RTS0042685,30
RTS0042686,25
RTS0042687,12
RTS0042688,9
RTS0042689,23
RTS0042690,11
RTS0042691,11
RTS0042692,9
RTS0042693,14
RTS0042695,7
RTS0042696,11
RTS0042697,12
RTS0042698,12
RTS0042699,6
RTS0042700,12
RTS0042701,4
RTS0042702,11
RTS0042703,10
RTS0042704,10
RTS0042705,9
RTS0042706,10
RTS0042707,11
RTS0042708,18
RTS0042709,13
RTS0042710,14
RTS0042711,11
RTS0042712,15
RTS0042713,15
RTS0042714,8
RTS0042715,11
RTS0042716,15
RTS0042717,7
RTS0042718,13
RTS0042719,12
RTS0042720,15
RTS0042721,18
RTS0042722,14
RTS0042723,20
RTS0042724,18
RTS0042725,10
RTS0042726,13
RTS0042727,7
RTS0042728,13
RTS0042729,6
RTS0042730,10
RTS0042731,13
RTS0042732,9
RTS0042733,8
RTS0042734,8
RTS0042735,8
RTS0042736,23
RTS0042737,24
RTS0042738,23
RTS0042739,15
RTS0042740,16
RTS0042741,13
RTS0042742,9
RTS0042743,12
RTS0042744,8
RTS0042745,7
RTS0042746,8
RTS0042747,7
RTS0042748,6
RTS0042749,8
RTS0042750,8
RTS0042751,13
RTS0042752,9
RTS0042753,13
RTS0042754,12
RTS0042755,6
RTS0042756,6
RTS0042757,22
RTS0042758,9
RTS0042759,4
RTS0042760,11
RTS0042761,4
RTS0042762,3
RTS0042763,12
RTS0042764,15
RTS0042765,12
RTS0042766,14
RTS0042767,10
RTS0042768,21
RTS0042769,30
RTS0042770,18
RTS0042771,15
RTS0042772,18
RTS0042773,10
RTS0042774,26
RTS0042775,11
RTS0042776,9
RTS0042777,15
RTS0042778,12
RTS0042779,9
RTS0042780,13
RTS0042781,19
RTS0042782,15
RTS0042783,25
RTS0042784,18
RTS0042785,21
RTS0042786,18
RTS0042787,13
RTS0042788,11
RTS0042789,15
RTS0042790,16
RTS0042791,233
RTS0042792,97
RTS0042793,156
RTS0042794,139
RTS0042795,123
RTS0042796,8
RTS0042797,7
RTS0042798,7
RTS0042799,24
RTS0042800,10
RTS0042801,19
RTS0042802,16
RTS0042803,16
RTS0042804,9
RTS0042805,10
RTS0042806,12
RTS0042807,16
RTS0042808,16
RTS0042809,17
RTS0042810,10
RTS0042811,18
RTS0042812,20
RTS0042813,23
RTS0042814,19
RTS0042815,14
RTS0042816,18
RTS0042817,14
RTS0042818,18
RTS0042819,21
RTS0042820,8
RTS0042821,12
RTS0042822,9
RTS0042823,6
RTS0042824,15
RTS0042825,14
RTS0042826,15
RTS0042827,12
RTS0042828,20
RTS0042829,14
RTS0042830,21
RTS0042831,16
RTS0042832,12
RTS0042833,12
RTS0042834,16
RTS0042835,12
RTS0042836,17
RTS0042837,14
RTS0042838,22
RTS0042839,9
RTS0042840,13
RTS0042841,17
RTS0042842,18
RTS0042843,16
RTS0042844,22
RTS0042845,24
RTS0042846,9
RTS0042847,19
RTS0042848,36
RTS0042849,11
RTS0042850,12
RTS0042851,11
RTS0042852,9
RTS0042853,15
RTS0042854,17
RTS0042855,14
RTS0042856,11
RTS0042857,14
RTS0042858,10
RTS0042859,17
RTS0042860,16
RTS0042861,12
RTS0042862,19
RTS0042863,11
RTS0042864,15
RTS0042865,14
RTS0042866,10
RTS0042867,13
RTS0042868,10
RTS0042869,5
RTS0042870,13
RTS0042871,15
RTS0042872,3
RTS0042873,12
RTS0042874,5
RTS0042875,8
RTS0042876,28
RTS0042877,13
RTS0042878,17
RTS0042879,16
RTS0042880,19
RTS0042881,17
RTS0042882,13
RTS0042883,10
RTS0042884,26
RTS0042885,19
RTS0042886,13
RTS0042887,20
RTS0042888,18
RTS0042889,4
RTS0042890,16
RTS0042891,11
RTS0042892,12
RTS0042893,20
RTS0042894,9
RTS0042895,14
RTS0042896,28
RTS0042897,14
RTS0042898,10
RTS0042899,26
RTS0042900,23
RTS0042901,12
RTS0042902,14
RTS0042903,10
RTS0042904,12
RTS0042905,14
RTS0042906,9
RTS0042907,2
RTS0042908,9
RTS0042909,25
RTS0042910,14
RTS0042911,9
RTS0042912,6
RTS0042913,17
RTS0042914,8
RTS0042915,10
RTS0042916,11
RTS0042917,12
RTS0042918,12
RTS0042919,6
RTS0042920,13
RTS0042921,11
RTS0042922,13
RTS0042923,12
RTS0042924,12
RTS0042925,18
RTS0042926,16
RTS0042927,8
RTS0042928,9
RTS0042929,15
RTS0042930,6
RTS0042931,11
RTS0042932,14
RTS0042933,12
RTS0042934,12
RTS0042935,12
RTS0042936,15
RTS0042937,11
RTS0042938,15
RTS0042939,16
RTS0042940,10
RTS0042941,32
RTS0042942,42
RTS0042943,47
RTS0042944,45
RTS0042945,29
RTS0042946,11
RTS0042947,19
RTS0042948,10
RTS0042949,11
RTS0042950,11
RTS0042951,16
RTS0042952,13
RTS0042953,12
RTS0042954,6
RTS0042955,10
RTS0042956,15
RTS0042957,12
RTS0042958,14
RTS0042959,19
RTS0042960,12
RTS0042961,14
RTS0042962,10
RTS0042963,15
RTS0042964,20
RTS0042965,35
RTS0042966,11
RTS0042967,13
RTS0042968,12
RTS0042969,10
RTS0042970,12
RTS0042971,25
RTS0042972,20
RTS0042973,16
RTS0042974,20
RTS0042975,11
RTS0042976,16
RTS0042977,26
RTS0042978,28
RTS0042979,22
RTS0042980,10
RTS0042981,19
RTS0042982,13
RTS0042983,12
RTS0042984,19
RTS0042985,21
RTS0042986,6
RTS0042987,6
RTS0042988,11
RTS0042989,6
RTS0042990,11
RTS0042991,10
RTS0042992,8
RTS0042993,20
RTS0042994,18
RTS0042995,18
RTS0042996,10
RTS0042997,7
RTS0042998,6
RTS0042999,10
RTS0043000,11
RTS0043001,16
RTS0043002,10
RTS0043003,15
RTS0043004,12
RTS0043005,16
RTS0043006,9
RTS0043007,4
RTS0043008,12
RTS0043009,4
RTS0043010,18
RTS0043011,17
RTS0043012,11
RTS0043013,12
RTS0043014,23
RTS0043015,18
RTS0043016,9
RTS0043017,14
RTS0043018,9
RTS0043019,13
RTS0043020,11
RTS0043021,12
RTS0043022,15
RTS0043023,14
RTS0043024,18
RTS0043025,18
RTS0043026,18
RTS0043027,18
RTS0043028,21
RTS0043029,24
RTS0043030,17
RTS0043031,9
RTS0043032,10
RTS0043033,21
RTS0043034,14
RTS0043035,2
RTS0043036,21
RTS0043037,8
RTS0043038,23
RTS0043039,12
RTS0043040,21
RTS0043041,14
RTS0043042,10
RTS0043043,11
RTS0043044,12
RTS0043045,7
RTS0043046,12
RTS0043047,17
RTS0043048,16
RTS0043049,7
RTS0043050,7
RTS0043051,29
RTS0043052,15
RTS0043053,14
RTS0043054,10
RTS0043055,16
RTS0043056,14
RTS0043057,15
RTS0043058,16
RTS0043059,11
RTS0043060,8
RTS0043061,33
RTS0043062,13
RTS0043063,12
RTS0043064,14
RTS0043065,13
RTS0043066,9
RTS0043067,12
RTS0043068,10
RTS0043069,11
RTS0043070,14
RTS0043071,10
RTS0043072,8
RTS0043073,14
RTS0043074,19
RTS0043075,11
RTS0043076,8
RTS0043077,11
RTS0043078,14
RTS0043079,11
RTS0043080,8
RTS0043081,79
RTS0043082,41
RTS0043083,45
RTS0043084,56
RTS0043085,43
RTS0043086,16
RTS0043087,13
RTS0043088,8
RTS0043089,9
RTS0043090,6
RTS0043091,8
RTS0043092,11
RTS0043093,18
RTS0043094,6
RTS0043095,10
RTS0043096,7
RTS0043097,5
RTS0043098,14
RTS0043099,13
RTS0043100,18
RTS0043101,15
RTS0043102,8
RTS0043103,11
RTS0043104,19
RTS0043105,11
RTS0043106,16
RTS0043107,12
RTS0043108,7
RTS0043109,11
RTS0043110,10
RTS0043111,18
RTS0043112,31
RTS0043113,17
RTS0043114,37
RTS0043115,15
RTS0043116,19
RTS0043117,18
RTS0043118,9
RTS0043119,16
RTS0043120,17
RTS0043121,8
RTS0043122,11
RTS0043123,9
RTS0043124,8
RTS0043125,13
RTS0043126,20
RTS0043127,9
RTS0043128,23
RTS0043129,25
RTS0043130,23
RTS0043131,19
RTS0043132,13
RTS0043133,9
RTS0043134,7
RTS0043135,12
RTS0043136,17
RTS0043137,11
RTS0043138,13
RTS0043139,11
RTS0043140,14
RTS0043141,11
RTS0043142,17
RTS0043143,9
RTS0043144,10
RTS0043145,8
RTS0043146,13
RTS0043147,20
RTS0043148,20
RTS0043149,11
RTS0043150,8
RTS0043151,18
RTS0043152,20
RTS0043153,17
RTS0043154,11
RTS0043155,18
RTS0043156,9
RTS0043157,22
RTS0043159,19
RTS0043160,43
RTS0043161,16
RTS0043162,15
RTS0043163,14
RTS0043164,10
RTS0043165,13
RTS0043167,12
RTS0043168,10
RTS0043169,13
RTS0043170,12
RTS0043171,16
RTS0043172,16
RTS0043173,13
RTS0043174,18
RTS0043175,17
RTS0043176,9
RTS0043177,13
RTS0043178,19
RTS0043179,21
RTS0043180,13
RTS0043181,12
RTS0043182,19
RTS0043183,18
RTS0043184,13
RTS0043185,19
RTS0043186,32
RTS0043187,15
RTS0043188,14
RTS0043189,17
RTS0043190,30
RTS0043191,12
RTS0043192,11
RTS0043193,14
RTS0043194,11
RTS0043195,18
RTS0043196,21
RTS0043197,18
RTS0043198,10
RTS0043199,8
RTS0043200,12
RTS0043201,12
RTS0043202,20
RTS0043203,24
RTS0043204,33
RTS0043205,20
RTS0043206,14
RTS0043207,19
RTS0043208,18
RTS0043209,11
RTS0043210,14
RTS0043211,15
RTS0043212,19
RTS0043213,8
RTS0043214,15
RTS0043215,6
RTS0043216,19
RTS0043217,9
RTS0043218,6
RTS0043219,25
RTS0043220,14
RTS0043221,13
RTS0043222,14
RTS0043223,20
RTS0043224,11
RTS0043225,12
RTS0043226,17
RTS0043227,6
RTS0043228,15
RTS0043229,12
RTS0043230,16
RTS0043231,14
RTS0043232,11
RTS0043233,22
RTS0043234,11
RTS0043235,15
RTS0043236,8
RTS0043237,11
RTS0043238,17
RTS0043239,10
RTS0043240,12
RTS0043241,17
RTS0043242,9
RTS0043243,12
RTS0043244,14
RTS0043245,7
RTS0043246,13
RTS0043247,14
RTS0043248,13
RTS0043249,8
RTS0043250,10
RTS0043251,9
RTS0043252,24
RTS0043253,12
RTS0043254,11
RTS0043255,21
RTS0043256,16
RTS0043257,15
RTS0043258,12
RTS0043259,18
RTS0043260,19
RTS0043261,21
RTS0043262,30
RTS0043263,16
RTS0043264,11
RTS0043265,17
RTS0043266,12
RTS0043267,23
RTS0043268,16
RTS0043269,21
RTS0043270,23
RTS0043271,11
RTS0043272,19
RTS0043273,16
RTS0043274,18
RTS0043275,18
RTS0043276,10
RTS0043277,14
RTS0043278,11
RTS0043279,17
RTS0043280,16
RTS0043281,16
RTS0043282,20
RTS0043283,19
RTS0043284,29
RTS0043285,18
RTS0043286,27
RTS0043287,38
RTS0043288,38
RTS0043289,57
RTS0043290,8
RTS0043291,28
RTS0043292,19
RTS0043293,10
RTS0043294,26
RTS0043295,13
RTS0043296,14
RTS0043297,4
RTS0043299,11
RTS0043300,15
RTS0043301,18
RTS0043302,11
RTS0043303,11
RTS0043304,12
RTS0043305,11
RTS0043306,8
RTS0043307,9
RTS0043308,11
RTS0043309,11
RTS0043310,18
RTS0043311,44
RTS0043312,30
RTS0043313,54
RTS0043314,45
RTS0043315,22
RTS0043316,10
RTS0043317,15
RTS0043318,16
RTS0043319,17
RTS0043320,14
RTS0043321,14
RTS0043322,12
RTS0043323,16
RTS0043324,11
RTS0043325,9
RTS0043326,7
RTS0043327,15
RTS0043328,13
RTS0043329,18
RTS0043330,12
RTS0043331,15
RTS0043332,14
RTS0043333,7
RTS0043334,7
RTS0043335,9
RTS0043336,14
RTS0043337,16
RTS0043338,11
RTS0043339,10
RTS0043340,14
RTS0043341,10
RTS0043342,10
RTS0043343,16
RTS0043344,14
RTS0043345,8
RTS0043346,9
RTS0043347,15
RTS0043348,12
RTS0043349,15
RTS0043350,12
RTS0043351,14
RTS0043352,27
RTS0043353,13
RTS0043354,15
RTS0043355,13
RTS0043356,19
RTS0043357,17
RTS0043358,16
RTS0043359,23
RTS0043360,22
RTS0043361,11
RTS0043362,17
RTS0043363,17
RTS0043364,14
RTS0043365,16
RTS0043366,20
RTS0043367,9
RTS0043368,17
RTS0043369,9
RTS0043370,7
RTS0043371,36
RTS0043372,28
RTS0043373,28
RTS0043374,28
RTS0043375,22
RTS0043376,21
RTS0043377,42
RTS0043378,24
RTS0043379,22
RTS0043380,36
RTS0043381,21
RTS0043382,13
RTS0043383,17
RTS0043384,12
RTS0043385,12
RTS0043386,11
RTS0043387,12
RTS0043388,10
RTS0043389,18
RTS0043390,10
RTS0043391,11
RTS0043392,22
RTS0043393,13
RTS0043394,12
RTS0043395,13
RTS0043396,14
RTS0043397,24
RTS0043398,17
RTS0043399,23
RTS0043400,9
RTS0043401,8
RTS0043402,14
RTS0043403,9
RTS0043404,21
RTS0043405,15
RTS0043406,8
RTS0043407,8
RTS0043408,6
RTS0043409,14
RTS0043410,12
RTS0043411,15
RTS0043412,18
RTS0043413,9
RTS0043414,9
RTS0043415,12
RTS0043416,10
RTS0043417,8
RTS0043418,14
RTS0043419,16
RTS0043420,11
RTS0043421,21
RTS0043422,11
RTS0043423,16
RTS0043424,20
RTS0043425,18
RTS0043426,14
RTS0043427,12
RTS0043428,15
RTS0043429,18
RTS0043430,14
RTS0043431,13
RTS0043432,11
RTS0043433,6
RTS0043434,17
RTS0043435,17
RTS0043436,27
RTS0043437,14
RTS0043438,28
RTS0043439,13
RTS0043440,29
RTS0043441,26
RTS0043442,20
RTS0043443,13
RTS0043444,14
RTS0043445,14
RTS0043446,14
RTS0043447,10
RTS0043448,16
RTS0043449,9
RTS0043450,27
RTS0043451,8
RTS0043452,12
RTS0043453,14
RTS0043454,9
RTS0043455,14
RTS0043456,10
RTS0043457,14
RTS0043458,16
RTS0043459,4
RTS0043460,17
RTS0043461,7
RTS0043462,10
RTS0043463,7
RTS0043464,16
RTS0043465,22
RTS0043466,17
RTS0043467,26
RTS0043468,17
RTS0043469,15
RTS0043470,13
RTS0043471,12
RTS0043472,13
RTS0043473,10
RTS0043474,17
RTS0043475,16
RTS0043476,16
RTS0043477,17
RTS0043478,10
RTS0043479,11
RTS0043480,15
RTS0043481,17
RTS0043482,33
RTS0043483,22
RTS0043484,13
RTS0043485,19
RTS0043486,21
RTS0043487,20
RTS0043488,15
RTS0043489,22
RTS0043490,16
RTS0043491,22
RTS0043492,25
RTS0043493,18
RTS0043494,21
RTS0043495,29
RTS0043496,16
RTS0043497,16
RTS0043498,9
RTS0043499,11
RTS0043500,17
RTS0043501,9
RTS0043502,12
RTS0043503,15
RTS0043504,9
RTS0043505,12
RTS0043506,10
RTS0043507,16
RTS0043508,15
RTS0043509,23
RTS0043510,14
RTS0043511,9
RTS0043512,16
RTS0043513,9
RTS0043514,20
RTS0043515,14
RTS0043516,9
RTS0043517,8
RTS0043518,14
RTS0043519,15
RTS0043520,19
RTS0043521,11
RTS0043522,10
RTS0043523,26
RTS0043524,19
RTS0043525,12
RTS0043526,11
RTS0043527,9
RTS0043528,13
RTS0043529,9
RTS0043530,10
RTS0043531,10
RTS0043532,10
RTS0043533,9
RTS0043534,12
RTS0043535,13
RTS0043536,7
RTS0043537,16
RTS0043538,18
RTS0043539,14
RTS0043540,14
RTS0043541,13
RTS0043542,8
RTS0043543,12
RTS0043544,17
RTS0043545,11
RTS0043546,16
RTS0043547,13
RTS0043548,13
RTS0043549,11
RTS0043550,16
RTS0043551,11
RTS0043552,12
RTS0043553,9
RTS0043554,10
RTS0043555,11
RTS0043556,9
RTS0043557,4
RTS0043558,15
RTS0043559,11
RTS0043560,12
RTS0043561,17
RTS0043562,6
RTS0043563,8
RTS0043564,11
RTS0043565,9
RTS0043566,15
RTS0043567,9
RTS0043568,14
RTS0043569,12
RTS0043570,14
RTS0043571,10
RTS0043572,9
RTS0043573,15
RTS0043574,4
RTS0043575,11
RTS0043576,28
RTS0043577,27
RTS0043578,8
RTS0043579,21
RTS0043580,25
RTS0043581,15
RTS0043582,15
RTS0043583,12
RTS0043584,19
RTS0043585,13
RTS0043586,7
RTS0043587,10
RTS0043588,12
RTS0043589,6
RTS0043590,11
RTS0043591,7
RTS0043592,15
RTS0043593,10
RTS0043594,15
RTS0043595,11
RTS0043596,13
RTS0043597,4
RTS0043598,9
RTS0043599,14
RTS0043600,7
RTS0043601,7
RTS0043602,11
RTS0043603,12
RTS0043604,11
RTS0043605,10
RTS0043606,19
RTS0043607,7
RTS0043608,15
RTS0043609,18
RTS0043610,14
RTS0043611,26
RTS0043612,29
RTS0043613,28
RTS0043614,17
RTS0043615,28
RTS0043616,18
RTS0043617,6
RTS0043618,15
RTS0043619,16
RTS0043620,11
RTS0043621,20
RTS0043622,20
RTS0043623,9
RTS0043624,29
RTS0043625,14
RTS0043626,8
RTS0043627,10
RTS0043628,16
RTS0043629,7
RTS0043630,12
RTS0043631,12
RTS0043632,11
RTS0043633,15
RTS0043634,18
RTS0043635,9
RTS0043636,10
RTS0043637,13
RTS0043638,16
RTS0043639,9
RTS0043640,14
RTS0043641,75
RTS0043642,39
RTS0043643,53
RTS0043644,54
RTS0043645,55
RTS0043646,12
RTS0043647,5
RTS0043648,12
RTS0043649,9
RTS0043650,13
RTS0043651,7
RTS0043652,10
RTS0043653,9
RTS0043654,5
RTS0043655,9
RTS0043656,5
RTS0043657,14
RTS0043658,22
RTS0043659,13
RTS0043660,11
RTS0043661,19
RTS0043663,15
RTS0043664,10
RTS0043665,12
RTS0043666,11
RTS0043667,9
RTS0043668,11
RTS0043669,12
RTS0043670,12
RTS0043671,9
RTS0043672,12
RTS0043673,17
RTS0043674,15
RTS0043675,10
RTS0043676,7
RTS0043677,10
RTS0043678,8
RTS0043679,7
RTS0043680,7
RTS0043681,13
RTS0043682,14
RTS0043683,9
RTS0043684,16
RTS0043685,23
RTS0043686,19
RTS0043687,9
RTS0043688,13
RTS0043689,18
RTS0043690,11
RTS0043691,19
RTS0043692,18
RTS0043693,11
RTS0043694,15
RTS0043695,19
RTS0043696,11
RTS0043697,17
RTS0043698,14
RTS0043699,22
RTS0043700,14
RTS0043701,17
RTS0043702,13
RTS0043703,19
RTS0043704,21
RTS0043705,15
RTS0043706,15
RTS0043707,12
RTS0043708,9
RTS0043709,15
RTS0043710,8
RTS0043711,10
RTS0043712,11
RTS0043713,9
RTS0043714,10
RTS0043715,12
RTS0043716,9
RTS0043717,13
RTS0043718,9
RTS0043719,11
RTS0043720,8
RTS0043721,15
RTS0043722,16
RTS0043723,15
RTS0043724,8
RTS0043725,14
RTS0043726,13
RTS0043727,7
RTS0043728,15
RTS0043729,12
RTS0043730,15
RTS0043731,6
RTS0043732,12
RTS0043733,6
RTS0043734,12
RTS0043735,17
RTS0043736,16
RTS0043737,14
RTS0043738,14
RTS0043739,16
RTS0043740,16
RTS0043741,14
RTS0043742,17
RTS0043743,19
RTS0043744,19
RTS0043745,13
RTS0043746,11
RTS0043747,14
RTS0043748,16
RTS0043749,16
RTS0043750,15
RTS0043751,9
RTS0043752,16
RTS0043753,18
RTS0043754,10
RTS0043755,12
RTS0043756,12
RTS0043757,12
RTS0043758,9
RTS0043759,16
RTS0043760,12
RTS0043761,31
RTS0043762,8
RTS0043763,3
RTS0043764,16
RTS0043765,15
RTS0043766,8
RTS0043767,6
RTS0043768,11
RTS0043769,11
RTS0043770,5
RTS0043771,7
RTS0043772,6
RTS0043773,10
RTS0043774,12
RTS0043775,17
RTS0043776,14
RTS0043777,17
RTS0043778,14
RTS0043779,13
RTS0043780,13
RTS0043781,11
RTS0043782,18
RTS0043783,13
RTS0043784,11
RTS0043785,10
RTS0043786,17
RTS0043787,4
RTS0043788,14
RTS0043789,14
RTS0043790,17
RTS0043791,11
RTS0043792,27
RTS0043793,15
RTS0043794,10
RTS0043795,13
RTS0043796,11
RTS0043797,14
RTS0043798,15
RTS0043799,9
RTS0043800,7
RTS0043801,16
RTS0043802,13
RTS0043803,10
RTS0043804,9
RTS0043805,13
RTS0043806,10
RTS0043807,16
RTS0043808,15
RTS0043809,9
RTS0043810,11
RTS0043811,9
RTS0043812,10
RTS0043813,12
RTS0043814,10
RTS0043815,7
RTS0043816,26
RTS0043817,6
RTS0043818,11
RTS0043819,8
RTS0043820,14
RTS0043821,8
RTS0043822,9
RTS0043823,4
RTS0043824,11
RTS0043825,18
RTS0043826,11
RTS0043827,14
RTS0043828,16
RTS0043829,11
RTS0043830,12
RTS0043831,8
RTS0043832,14
RTS0043833,17
RTS0043834,8
RTS0043835,9
RTS0043836,16
RTS0043837,18
RTS0043838,14
RTS0043839,12
RTS0043840,13
RTS0043841,8
RTS0043842,17
RTS0043843,17
RTS0043844,23
RTS0043845,13
RTS0043846,14
RTS0043847,7
RTS0043848,16
RTS0043849,19
RTS0043850,18
RTS0043851,19
RTS0043852,6
RTS0043853,12
RTS0043854,5
RTS0043856,10
RTS0043857,9
RTS0043858,11
RTS0043859,11
RTS0043860,10
RTS0043861,17
RTS0043862,29
RTS0043863,16
RTS0043864,12
RTS0043865,12
RTS0043866,15
RTS0043867,24
RTS0043868,31
RTS0043869,24
RTS0043870,16
RTS0043871,18
RTS0043872,18
RTS0043873,14
RTS0043874,10
RTS0043875,10
RTS0043876,15
RTS0043877,8
RTS0043878,10
RTS0043879,6
RTS0043880,17
RTS0043881,16
RTS0043882,15
RTS0043883,12
RTS0043884,12
RTS0043885,10
RTS0043886,14
RTS0043887,13
RTS0043888,10
RTS0043889,13
RTS0043890,14
RTS0043891,17
RTS0043892,12
RTS0043893,21
RTS0043894,11
RTS0043895,13
RTS0043896,14
RTS0043897,15
RTS0043898,13
RTS0043899,12
RTS0043900,20
RTS0043901,9
RTS0043902,14
RTS0043903,18
RTS0043904,18
RTS0043905,13
RTS0043906,8
RTS0043907,12
RTS0043908,7
RTS0043909,9
RTS0043910,12
RTS0043911,9
RTS0043912,20
RTS0043913,19
RTS0043914,11
RTS0043915,9
RTS0043916,15
RTS0043917,20
RTS0043918,16
RTS0043919,14
RTS0043920,13
RTS0043921,8
RTS0043922,10
RTS0043923,13
RTS0043924,13
RTS0043925,24
RTS0043926,12
RTS0043927,11
RTS0043928,8
RTS0043929,14
RTS0043930,7
RTS0043931,18
RTS0043932,16
RTS0043933,19
RTS0043934,13
RTS0043935,14
RTS0043936,7
RTS0043937,9
RTS0043938,6
RTS0043939,8
RTS0043940,15
RTS0043941,8
RTS0043942,12
RTS0043943,21
RTS0043944,7
RTS0043945,10
RTS0043946,8
RTS0043947,11
RTS0043948,11
RTS0043949,11
RTS0043950,12
RTS0043951,14
RTS0043952,5
RTS0043953,11
RTS0043954,7
RTS0043955,9
RTS0043956,14
RTS0043957,15
RTS0043958,18
RTS0043959,17
RTS0043960,13
RTS0043961,11
RTS0043962,12
RTS0043963,6
RTS0043964,17
RTS0043965,13
RTS0043966,15
RTS0043967,15
RTS0043968,18
RTS0043969,19
RTS0043970,17
RTS0043971,13
RTS0043972,26
RTS0043973,16
RTS0043974,15
RTS0043975,10
RTS0043976,10
RTS0043977,18
RTS0043978,18
RTS0043979,24
RTS0043980,22
RTS0043981,37
RTS0043982,28
RTS0043983,27
RTS0043984,19
RTS0043985,48
RTS0043986,17
RTS0043987,20
RTS0043988,21
RTS0043989,10
RTS0043990,11
RTS0043991,6
RTS0043992,14
RTS0043993,11
RTS0043994,13
RTS0043996,20
RTS0043997,7
RTS0043998,10
RTS0043999,9
RTS0044000,10
RTS0044001,12
RTS0044002,13
RTS0044003,39
RTS0044004,22
RTS0044005,18
RTS0044006,11
RTS0044007,13
RTS0044008,8
RTS0044009,13
RTS0044010,14
RTS0044011,17
RTS0044012,44
RTS0044013,29
RTS0044014,21
RTS0044015,27
RTS0044016,6
RTS0044017,7
RTS0044018,10
RTS0044019,12
RTS0044020,7
RTS0044021,9
RTS0044022,11
RTS0044023,12
RTS0044024,8
RTS0044025,10
RTS0044026,6
RTS0044027,13
RTS0044028,4
RTS0044029,16
RTS0044030,7
RTS0044031,15
RTS0044032,12
RTS0044033,10
RTS0044034,14
RTS0044035,8
RTS0044036,30
RTS0044037,18
RTS0044038,22
RTS0044039,13
RTS0044040,17
RTS0044041,17
RTS0044042,20
RTS0044043,30
RTS0044044,27
RTS0044045,17
RTS0044046,10
RTS0044047,14
RTS0044048,15
RTS0044049,6
RTS0044050,16
RTS0044051,10
RTS0044052,16
RTS0044053,10
RTS0044054,10
RTS0044055,4
RTS0044056,8
RTS0044057,9
RTS0044058,11
RTS0044059,20
RTS0044060,19
RTS0044061,10
RTS0044062,7
RTS0044063,8
RTS0044064,16
RTS0044065,13
RTS0044067,23
RTS0044068,11
RTS0044069,18
RTS0044070,12
RTS0044071,21
RTS0044072,15
RTS0044073,12
RTS0044074,12
RTS0044075,9
RTS0044076,11
RTS0044077,11
RTS0044078,7
RTS0044079,8
RTS0044080,6
RTS0044081,13
RTS0044082,11
RTS0044083,8
RTS0044084,10
RTS0044085,9
RTS0044086,6
RTS0044087,15
RTS0044088,14
RTS0044089,9
RTS0044090,19
RTS0044091,14
RTS0044092,31
RTS0044093,10
RTS0044094,15
RTS0044095,14
RTS0044096,11
RTS0044097,9
RTS0044098,12
RTS0044099,19
RTS0044100,11
RTS0044101,13
RTS0044102,11
RTS0044103,14
RTS0044104,12
RTS0044105,19
RTS0044106,37
RTS0044107,27
RTS0044108,19
RTS0044109,42
RTS0044110,33
RTS0044111,20
RTS0044112,20
RTS0044113,28
RTS0044114,16
RTS0044115,25
RTS0044116,21
RTS0044117,28
RTS0044118,16
RTS0044119,32
RTS0044120,18
RTS0044121,13
RTS0044122,12
RTS0044123,8
RTS0044124,17
RTS0044125,18
RTS0044126,17
RTS0044127,17
RTS0044128,12
RTS0044129,13
RTS0044130,11
RTS0044131,17
RTS0044132,17
RTS0044133,14
RTS0044134,15
RTS0044135,11
RTS0044136,16
RTS0044137,11
RTS0044138,22
RTS0044139,19
RTS0044140,20
RTS0044141,26
RTS0044142,16
RTS0044143,14
RTS0044144,16
RTS0044145,4
RTS0044146,5
RTS0044147,10
RTS0044148,11
RTS0044149,16
RTS0044150,11
RTS0044151,20
RTS0044152,20
RTS0044153,16
RTS0044154,10
RTS0044155,15
RTS0044156,20
RTS0044157,23
RTS0044158,19
RTS0044159,27
RTS0044160,7
RTS0044161,18
RTS0044162,15
RTS0044163,14
RTS0044164,27
RTS0044165,8
RTS0044166,22
RTS0044167,10
RTS0044168,9
RTS0044169,15
RTS0044170,12
RTS0044171,7
RTS0044172,21
RTS0044173,10
RTS0044174,13
RTS0044175,11
RTS0044176,13
RTS0044177,13
RTS0044178,16
RTS0044180,12
RTS0044181,6
RTS0044182,20
RTS0044183,13
RTS0044184,12
RTS0044185,8
RTS0044186,19
RTS0044187,9
RTS0044188,14
RTS0044189,14
RTS0044190,13
RTS0044191,11
RTS0044192,10
RTS0044193,7
RTS0044194,14
RTS0044195,11
RTS0044196,19
RTS0044197,13
RTS0044198,28
RTS0044199,19
RTS0044200,10
RTS0044206,25
RTS0044207,15
RTS0044208,16
RTS0044209,10
RTS0044210,9
RTS0044211,29
RTS0044212,21
RTS0044213,26
RTS0044214,24
RTS0044215,27
RTS0044216,12
RTS0044217,13
RTS0044218,17
RTS0044219,17
RTS0044220,8
RTS0044221,8
RTS0044222,19
RTS0044223,16
RTS0044224,14
RTS0044225,6
RTS0044226,13
RTS0044227,18
RTS0044228,12
RTS0044229,9
RTS0044230,11
RTS0044231,10
RTS0044232,11
RTS0044233,17
RTS0044234,8
RTS0044235,10
RTS0044236,13
RTS0044237,24
RTS0044238,18
RTS0044239,11
RTS0044240,15
RTS0044241,16
RTS0044242,12
RTS0044243,16
RTS0044244,10
RTS0044245,10
RTS0044246,15
RTS0044247,15
RTS0044248,18
RTS0044249,15
RTS0044250,6
RTS0044251,22
RTS0044252,24
RTS0044253,20
RTS0044254,14
RTS0044255,18
RTS0044256,17
RTS0044257,18
RTS0044258,10
RTS0044259,10
RTS0044260,13
RTS0044261,42
RTS0044262,20
RTS0044263,26
RTS0044264,22
RTS0044265,18
RTS0044266,22
RTS0044267,11
RTS0044268,12
RTS0044269,13
RTS0044270,18
RTS0044271,19
RTS0044272,34
RTS0044273,22
RTS0044274,20
RTS0044275,18
RTS0044276,9
RTS0044277,6
RTS0044278,11
RTS0044279,10
RTS0044280,12
RTS0044281,15
RTS0044282,13
RTS0044283,17
RTS0044284,9
RTS0044285,13
RTS0044286,5
RTS0044287,11
RTS0044288,8
RTS0044289,15
RTS0044290,12
RTS0044291,12
RTS0044292,21
RTS0044293,14
RTS0044294,10
RTS0044295,11
RTS0044296,9
RTS0044297,12
RTS0044298,10
RTS0044299,10
RTS0044300,21
RTS0044301,28
RTS0044302,14
RTS0044303,31
RTS0044304,22
RTS0044305,15
RTS0044306,23
RTS0044307,22
RTS0044308,27
RTS0044309,33
RTS0044310,29
RTS0044311,13
RTS0044312,17
RTS0044313,8
RTS0044314,13
RTS0044315,19
RTS0044316,23
RTS0044317,26
RTS0044318,24
RTS0044319,18
RTS0044320,9
RTS0044321,17
RTS0044322,25
RTS0044323,20
RTS0044324,11
RTS0044325,10
RTS0044326,11
RTS0044327,20
RTS0044328,13
RTS0044329,28
RTS0044330,9
RTS0044331,17
RTS0044332,31
RTS0044333,45
RTS0044334,28
RTS0044335,26
RTS0044336,11
RTS0044337,9
RTS0044338,10
RTS0044339,24
RTS0044340,17
RTS0044341,11
RTS0044342,11
RTS0044343,13
RTS0044344,12
RTS0044345,11
RTS0044346,35
RTS0044347,36
RTS0044348,42
RTS0044349,41
RTS0044350,40
RTS0044351,25
RTS0044352,20
RTS0044353,27
RTS0044354,18
RTS0044355,21
RTS0044356,16
RTS0044357,18
RTS0044358,13
RTS0044359,18
RTS0044360,10
RTS0044361,22
RTS0044362,23
RTS0044363,15
RTS0044364,15
RTS0044365,5
RTS0044366,32
RTS0044367,23
RTS0044368,50
RTS0044369,50
RTS0044370,35
RTS0044371,15
RTS0044372,15
RTS0044373,10
RTS0044374,8
RTS0044375,13
RTS0044376,9
RTS0044377,17
RTS0044378,14
RTS0044379,13
RTS0044380,19
RTS0044381,21
RTS0044382,11
RTS0044383,16
RTS0044384,10
RTS0044385,16
RTS0044386,17
RTS0044387,27
RTS0044388,24
RTS0044389,16
RTS0044390,14
RTS0044391,40
RTS0044392,40
RTS0044393,38
RTS0044394,16
RTS0044395,23
RTS0044396,11
RTS0044397,9
RTS0044399,9
RTS0044400,12
RTS0044401,12
RTS0044402,16
RTS0044403,14
RTS0044404,21
RTS0044405,16
RTS0044406,24
RTS0044407,17
RTS0044408,15
RTS0044409,23
RTS0044410,13
RTS0044411,13
RTS0044412,12
RTS0044413,13
RTS0044414,8
RTS0044415,16
RTS0044416,20
RTS0044417,28
RTS0044418,8
RTS0044419,15
RTS0044420,24
RTS0044421,8
RTS0044422,8
RTS0044423,10
RTS0044424,13
RTS0044425,10
RTS0044426,12
RTS0044427,13
RTS0044428,8
RTS0044429,8
RTS0044430,14
RTS0044431,8
RTS0044432,21
RTS0044433,23
RTS0044434,14
RTS0044435,15
RTS0044436,17
RTS0044437,11
RTS0044438,12
RTS0044439,18
RTS0044440,17
RTS0044441,12
RTS0044442,13
RTS0044443,22
RTS0044444,17
RTS0044445,19
RTS0044446,10
RTS0044447,9
RTS0044448,16
RTS0044449,11
RTS0044450,14
RTS0044451,13
RTS0044452,17
RTS0044453,17
RTS0044454,15
RTS0044455,10
RTS0044456,18
RTS0044457,15
RTS0044458,13
RTS0044459,15
RTS0044460,17
RTS0044461,14
RTS0044462,19
RTS0044463,15
RTS0044464,13
RTS0044465,14
RTS0044466,27
RTS0044467,12
RTS0044468,19
RTS0044469,13
RTS0044470,18
RTS0044471,14
RTS0044472,21
RTS0044473,15
RTS0044474,20
RTS0044475,17
RTS0044476,16
RTS0044477,12
RTS0044478,9
RTS0044479,17
RTS0044480,16
RTS0044481,18
RTS0044482,19
RTS0044483,16
RTS0044484,17
RTS0044485,18
RTS0044486,13
RTS0044487,15
RTS0044488,15
RTS0044489,21
RTS0044490,18
RTS0044491,11
RTS0044492,18
RTS0044493,12
RTS0044494,11
RTS0044495,11
RTS0044496,26
RTS0044497,24
RTS0044498,21
RTS0044499,25
RTS0044500,22
RTS0044501,18
RTS0044502,18
RTS0044503,17
RTS0044504,22
RTS0044505,20
RTS0044506,12
RTS0044507,10
RTS0044508,14
RTS0044509,23
RTS0044510,10
RTS0044511,14
RTS0044512,18
RTS0044513,14
RTS0044514,14
RTS0044515,28
RTS0044516,20
RTS0044517,18
RTS0044518,19
RTS0044519,16
RTS0044520,12
RTS0044521,17
RTS0044522,19
RTS0044523,21
RTS0044524,8
RTS0044525,11
RTS0044526,15
RTS0044527,16
RTS0044528,11
RTS0044529,17
RTS0044530,14
RTS0044531,11
RTS0044532,13
RTS0044533,11
RTS0044534,15
RTS0044535,12
RTS0044536,13
RTS0044537,16
RTS0044538,16
RTS0044539,14
RTS0044540,14
RTS0044541,14
RTS0044542,11
RTS0044543,13
RTS0044544,12
RTS0044545,12
RTS0044546,20
RTS0044547,18
RTS0044548,11
RTS0044549,22
RTS0044550,20
RTS0044551,13
RTS0044552,24
RTS0044553,13
RTS0044554,15
RTS0044555,21
RTS0044556,11
RTS0044557,8
RTS0044558,8
RTS0044559,12
RTS0044560,16
RTS0044561,8
RTS0044562,13
RTS0044563,23
RTS0044564,15
RTS0044565,13
RTS0044566,17
RTS0044567,9
RTS0044568,13
RTS0044569,10
RTS0044570,16
RTS0044571,7
RTS0044572,16
RTS0044573,10
RTS0044574,13
RTS0044575,16
RTS0044576,9
RTS0044577,9
RTS0044578,27
RTS0044579,14
RTS0044580,6
RTS0044581,9
RTS0044582,7
RTS0044583,12
RTS0044584,19
RTS0044585,16
RTS0044586,10
RTS0044587,13
RTS0044588,5
RTS0044589,13
RTS0044590,7
RTS0044591,14
RTS0044592,4
RTS0044593,6
RTS0044594,20
RTS0044595,8
RTS0044596,22
RTS0044597,17
RTS0044598,14
RTS0044599,27
RTS0044600,9
RTS0044601,13
RTS0044602,10
RTS0044603,4
RTS0044604,18
RTS0044605,12
RTS0044606,19
RTS0044607,23
RTS0044608,6
RTS0044609,13
RTS0044610,10
RTS0044611,8
RTS0044612,11
RTS0044613,9
RTS0044614,13
RTS0044615,11
RTS0044616,7
RTS0044617,9
RTS0044618,12
RTS0044619,11
RTS0044620,22
RTS0044621,14
RTS0044622,16
RTS0044623,14
RTS0044624,12
RTS0044625,10
RTS0044626,13
RTS0044627,5
RTS0044628,1
RTS0044629,10
RTS0044630,7
RTS0044631,11
RTS0044632,28
RTS0044633,16
RTS0044634,12
RTS0044635,11
RTS0044636,9
RTS0044637,11
RTS0044638,17
RTS0044639,7
RTS0044640,8
RTS0044641,16
RTS0044642,9
RTS0044643,21
RTS0044644,26
RTS0044645,21
RTS0044646,8
RTS0044647,10
RTS0044648,12
RTS0044649,9
RTS0044650,6
RTS0044651,25
RTS0044652,21
RTS0044653,12
RTS0044654,18
RTS0044655,20
RTS0044656,104
RTS0044657,93
RTS0044658,152
RTS0044659,105
RTS0044660,96
RTS0044661,13
RTS0044662,16
RTS0044663,16
RTS0044664,30
RTS0044665,15
RTS0044666,11
RTS0044667,5
RTS0044668,13
RTS0044669,12
RTS0044670,12
RTS0044671,11
RTS0044672,14
RTS0044673,10
RTS0044674,14
RTS0044675,17
RTS0044676,19
RTS0044677,16
RTS0044678,12
RTS0044679,16
RTS0044680,14
RTS0044681,10
RTS0044682,12
RTS0044683,15
RTS0044684,16
RTS0044685,21
RTS0044686,18
RTS0044687,18
RTS0044688,18
RTS0044689,26
RTS0044690,18
RTS0044691,17
RTS0044692,19
RTS0044693,18
RTS0044694,22
RTS0044695,12
RTS0044696,17
RTS0044697,25
RTS0044698,14
RTS0044699,16
RTS0044700,15
RTS0044701,23
RTS0044702,17
RTS0044703,34
RTS0044704,16
RTS0044705,15
RTS0044706,9
RTS0044707,19
RTS0044708,11
RTS0044709,30
RTS0044710,33
RTS0044711,8
RTS0044712,25
RTS0044714,23
RTS0044715,15
RTS0044716,26
RTS0044717,17
RTS0044718,27
RTS0044719,18
RTS0044720,34
RTS0044721,16
RTS0044722,15
RTS0044723,6
RTS0044724,11
RTS0044725,8
RTS0044726,14
RTS0044727,23
RTS0044728,12
RTS0044729,19
RTS0044730,18
RTS0044731,23
RTS0044732,17
RTS0044733,21
RTS0044734,8
RTS0044735,19
RTS0044736,14
RTS0044737,9
RTS0044738,10
RTS0044739,8
RTS0044740,10
RTS0044741,11
RTS0044742,11
RTS0044743,24
RTS0044744,13
RTS0044745,9
RTS0044746,18
RTS0044747,10
RTS0044748,4
RTS0044749,10
RTS0044750,13
RTS0044751,15
RTS0044752,17
RTS0044753,24
RTS0044754,13
RTS0044755,9
RTS0044756,7
RTS0044757,10
RTS0044758,12
RTS0044759,14
RTS0044760,7
RTS0044761,23
RTS0044762,14
RTS0044763,16
RTS0044764,7
RTS0044765,11
RTS0044766,20
RTS0044767,6
RTS0044768,13
RTS0044769,16
RTS0044770,11
RTS0044771,12
RTS0044772,7
RTS0044773,13
RTS0044774,9
RTS0044775,18
RTS0044776,32
RTS0044777,23
RTS0044778,17
RTS0044779,12
RTS0044780,32
RTS0044781,28
RTS0044782,35
RTS0044783,41
RTS0044784,38
RTS0044785,29
RTS0044786,16
RTS0044787,19
RTS0044788,12
RTS0044789,25
RTS0044790,11
RTS0044791,73
RTS0044792,87
RTS0044793,14
RTS0044794,18
RTS0044795,13
RTS0044796,21
RTS0044797,26
RTS0044798,16
RTS0044799,19
RTS0044800,14
RTS0044801,13
RTS0044802,15
RTS0044803,9
RTS0044804,21
RTS0044805,18
RTS0044806,12
RTS0044807,17
RTS0044808,10
RTS0044809,15
RTS0044810,20
RTS0044811,15
RTS0044812,11
RTS0044813,25
RTS0044814,20
RTS0044815,23
RTS0044816,12
RTS0044817,11
RTS0044818,16
RTS0044819,11
RTS0044820,21
RTS0044821,21
RTS0044822,13
RTS0044823,21
RTS0044824,8
RTS0044825,22
RTS0044826,11
RTS0044827,21
RTS0044828,18
RTS0044829,27
RTS0044830,14
RTS0044831,25
RTS0044832,14
RTS0044833,22
RTS0044834,29
RTS0044835,19
RTS0044836,12
RTS0044837,12
RTS0044838,22
RTS0044839,15
RTS0044840,4
RTS0044841,12
RTS0044842,6
RTS0044843,17
RTS0044844,10
RTS0044845,8
RTS0044846,11
RTS0044847,10
RTS0044848,20
RTS0044849,15
RTS0044850,11
RTS0044851,6
RTS0044852,8
RTS0044853,11
RTS0044854,13
RTS0044855,19
RTS0044856,16
RTS0044857,14
RTS0044858,9
RTS0044859,9
RTS0044860,11
RTS0044861,17
RTS0044862,11
RTS0044863,21
RTS0044864,12
RTS0044865,12
RTS0044866,17
RTS0044867,16
RTS0044868,20
RTS0044869,19
RTS0044870,21
RTS0044871,9
RTS0044872,11
RTS0044873,14
RTS0044874,16
RTS0044875,21
RTS0044876,19
RTS0044877,35
RTS0044878,36
RTS0044879,35
RTS0044880,38
RTS0044881,8
RTS0044882,17
RTS0044883,13
RTS0044884,11
RTS0044885,10
RTS0044886,19
RTS0044887,12
RTS0044888,23
RTS0044889,14
RTS0044890,15
RTS0044891,21
RTS0044892,18
RTS0044893,14
RTS0044894,13
RTS0044895,8
RTS0044896,39
RTS0044897,22
RTS0044898,22
RTS0044899,20
RTS0044900,13
RTS0044901,15
RTS0044902,12
RTS0044903,19
RTS0044904,8
RTS0044905,8
RTS0044906,37
RTS0044907,37
RTS0044908,25
RTS0044909,48
RTS0044910,33
RTS0044911,16
RTS0044912,8
RTS0044913,17
RTS0044914,12
RTS0044915,8
RTS0044916,17
RTS0044917,10
RTS0044918,19
RTS0044919,9
RTS0044920,14
RTS0044921,14
RTS0044922,28
RTS0044923,17
RTS0044924,16
RTS0044925,20
RTS0044926,20
RTS0044927,16
RTS0044928,7
RTS0044929,18
RTS0044930,13
RTS0044931,10
RTS0044932,19
RTS0044933,8
RTS0044934,9
RTS0044935,13
RTS0044936,21
RTS0044937,4
RTS0044938,10
RTS0044939,11
RTS0044940,10
RTS0044941,16
RTS0044942,13
RTS0044943,9
RTS0044944,8
RTS0044945,9
RTS0044946,25
RTS0044947,15
RTS0044948,16
RTS0044949,12
RTS0044950,15
RTS0044951,7
RTS0044952,12
RTS0044953,9
RTS0044954,10
RTS0044955,7
RTS0044956,17
RTS0044957,18
RTS0044958,12
RTS0044959,11
RTS0044960,12
RTS0044961,11
RTS0044962,11
RTS0044963,5
RTS0044964,8
RTS0044965,17
RTS0044966,11
RTS0044967,16
RTS0044968,17
RTS0044969,12
RTS0044970,13
RTS0044971,10
RTS0044972,18
RTS0044973,10
RTS0044974,11
RTS0044975,8
RTS0044976,9
RTS0044977,10
RTS0044978,13
RTS0044979,8
RTS0044980,4
RTS0044981,13
RTS0044982,21
RTS0044983,7
RTS0044984,6
RTS0044985,18
RTS0044986,9
RTS0044987,9
RTS0044988,6
RTS0044989,8
RTS0044990,12
RTS0044991,9
RTS0044992,12
RTS0044993,9
RTS0044994,12
RTS0044995,14
RTS0044996,12
RTS0044997,9
RTS0044998,12
RTS0044999,10
RTS0045000,12
RTS0045001,12
RTS0045002,15
RTS0045003,9
RTS0045004,11
RTS0045005,13
RTS0045006,12
RTS0045007,43
RTS0045008,11
RTS0045009,28
RTS0045010,19
RTS0045011,7
RTS0045012,6
RTS0045013,7
RTS0045014,7
RTS0045015,7
RTS0045016,11
RTS0045017,24
RTS0045018,11
RTS0045019,12
RTS0045020,10
RTS0045021,25
RTS0045022,14
RTS0045023,17
RTS0045024,11
RTS0045025,22
RTS0045026,132
RTS0045027,78
RTS0045028,80
RTS0045029,71
RTS0045030,102
RTS0045031,10
RTS0045032,15
RTS0045033,16
RTS0045034,15
RTS0045035,19
RTS0045036,12
RTS0045038,25
RTS0045039,18
RTS0045040,11
RTS0045041,12
RTS0045042,14
RTS0045043,16
RTS0045044,13
RTS0045045,27
RTS0045046,14
RTS0045047,14
RTS0045048,9
RTS0045049,18
RTS0045050,14
RTS0045051,10
RTS0045052,7
RTS0045053,8
RTS0045054,14
RTS0045055,12
RTS0045056,22
RTS0045057,29
RTS0045058,10
RTS0045059,18
RTS0045060,31
RTS0045061,7
RTS0045063,2
RTS0045064,12
RTS0045065,14
RTS0045066,17
RTS0045067,24
RTS0045068,19
RTS0045069,11
RTS0045070,25
RTS0045071,17
RTS0045072,21
RTS0045073,37
RTS0045074,53
RTS0045075,20
RTS0045076,13
RTS0045077,8
RTS0045078,13
RTS0045079,11
RTS0045080,10
RTS0045081,10
RTS0045082,10
RTS0045083,16
RTS0045084,18
RTS0045085,15
RTS0045086,11
RTS0045087,9
RTS0045088,6
RTS0045089,5
RTS0045090,11
RTS0045091,6
RTS0045092,10
RTS0045093,15
RTS0045094,9
RTS0045095,19
RTS0045096,9
RTS0045097,5
RTS0045098,11
RTS0045099,13
RTS0045100,16
RTS0045101,10
RTS0045102,6
RTS0045103,16
RTS0045104,11
RTS0045105,10
RTS0045106,12
RTS0045107,17
RTS0045108,22
RTS0045109,10
RTS0045110,18
RTS0045111,23
RTS0045112,13
RTS0045113,15
RTS0045114,11
RTS0045115,9
RTS0045116,12
RTS0045117,15
RTS0045118,11
RTS0045119,13
RTS0045120,13
RTS0045121,17
RTS0045122,10
RTS0045123,26
RTS0045124,17
RTS0045125,18
RTS0045126,11
RTS0045127,17
RTS0045128,15
RTS0045129,19
RTS0045130,9
RTS0045131,9
RTS0045132,11
RTS0045133,20
RTS0045134,10
RTS0045135,16
RTS0045136,20
RTS0045137,23
RTS0045138,14
RTS0045139,18
RTS0045140,17
RTS0045141,15
RTS0045142,7
RTS0045143,12
RTS0045144,9
RTS0045145,13
RTS0045146,4
RTS0045147,11
RTS0045148,13
RTS0045149,12
RTS0045150,10
RTS0045151,23
RTS0045152,35
RTS0045153,23
RTS0045154,21
RTS0045155,30
RTS0045156,11
RTS0045157,12
RTS0045158,13
RTS0045159,18
RTS0045160,18
RTS0045161,18
RTS0045162,18
RTS0045163,20
RTS0045164,14
RTS0045165,24
RTS0045166,20
RTS0045167,6
RTS0045168,25
RTS0045169,19
RTS0045170,14
RTS0045171,24
RTS0045172,18
RTS0045173,21
RTS0045174,15
RTS0045175,16
RTS0045176,23
RTS0045177,16
RTS0045178,15
RTS0045179,29
RTS0045180,14
RTS0045181,11
RTS0045182,8
RTS0045183,14
RTS0045184,15
RTS0045185,11
RTS0045186,26
RTS0045187,26
RTS0045188,17
RTS0045189,7
RTS0045190,25
RTS0045191,11
RTS0045192,16
RTS0045193,5
RTS0045194,20
RTS0045195,8
RTS0045196,18
RTS0045197,7
RTS0045198,19
RTS0045199,11
RTS0045200,16
RTS0045201,18
RTS0045202,18
RTS0045203,20
RTS0045204,14
RTS0045205,12
RTS0045206,7
RTS0045207,14
RTS0045208,13
RTS0045209,13
RTS0045210,17
RTS0045211,11
RTS0045212,14
RTS0045213,7
RTS0045214,12
RTS0045215,11
RTS0045216,22
RTS0045217,22
RTS0045218,19
RTS0045219,17
RTS0045220,14
RTS0045221,17
RTS0045222,12
RTS0045223,19
RTS0045224,20
RTS0045225,14
RTS0045226,81
RTS0045227,72
RTS0045228,108
RTS0045229,53
RTS0045230,51
RTS0045231,14
RTS0045232,34
RTS0045233,22
RTS0045234,27
RTS0045235,11
RTS0045236,28
RTS0045237,23
RTS0045238,15
RTS0045239,18
RTS0045240,34
RTS0045241,19
RTS0045242,29
RTS0045243,20
RTS0045244,22
RTS0045245,17
RTS0045246,11
RTS0045247,11
RTS0045248,8
RTS0045249,14
RTS0045250,13
RTS0045251,13
RTS0045252,3
RTS0045253,14
RTS0045254,4
RTS0045255,5
RTS0045256,18
RTS0045257,24
RTS0045258,15
RTS0045259,35
RTS0045260,12
RTS0045261,10
RTS0045262,16
RTS0045263,9
RTS0045264,8
RTS0045265,22
RTS0045266,7
RTS0045267,14
RTS0045268,24
RTS0045269,21
RTS0045270,18
RTS0045271,7
RTS0045272,9
RTS0045273,15
RTS0045274,20
RTS0045275,11
RTS0045276,13
RTS0045277,12
RTS0045278,15
RTS0045279,15
RTS0045280,10
RTS0045281,16
RTS0045282,14
RTS0045283,7
RTS0045284,17
RTS0045285,11
RTS0045286,13
RTS0045287,14
RTS0045288,12
RTS0045289,13
RTS0045290,11
RTS0045291,21
RTS0045292,22
RTS0045293,11
RTS0045294,14
RTS0045295,10
RTS0045296,15
RTS0045297,18
RTS0045298,15
RTS0045299,9
RTS0045300,7
RTS0045301,48
RTS0045302,15
RTS0045303,56
RTS0045304,32
RTS0045305,45
RTS0045306,5
RTS0045307,19
RTS0045308,12
RTS0045309,15
RTS0045310,20
RTS0045311,5
RTS0045312,9
RTS0045313,10
RTS0045314,11
RTS0045315,14
RTS0045316,16
RTS0045317,14
RTS0045318,10
RTS0045319,10
RTS0045320,8
RTS0045321,10
RTS0045322,16
RTS0045323,8
RTS0045324,17
RTS0045325,16
RTS0045326,17
RTS0045327,16
RTS0045328,23
RTS0045329,10
RTS0045330,11
RTS0045331,14
RTS0045332,9
RTS0045333,6
RTS0045334,10
RTS0045335,8
RTS0045336,9
RTS0045337,14
RTS0045338,15
RTS0045339,11
RTS0045340,7
RTS0045341,4
RTS0045342,15
RTS0045343,14
RTS0045344,8
RTS0045345,9
RTS0045346,11
RTS0045347,8
RTS0045348,7
RTS0045349,11
RTS0045350,16
RTS0045351,12
RTS0045352,9
RTS0045353,10
RTS0045354,12
RTS0045355,9
RTS0045356,16
RTS0045357,25
RTS0045358,9
RTS0045359,17
RTS0045360,9
RTS0045361,20
RTS0045362,15
RTS0045363,7
RTS0045364,15
RTS0045365,15
RTS0045366,11
RTS0045367,10
RTS0045368,13
RTS0045369,7
RTS0045370,11
RTS0045371,13
RTS0045372,11
RTS0045373,21
RTS0045374,16
RTS0045375,12
RTS0045376,25
RTS0045377,25
RTS0045378,41
RTS0045379,39
RTS0045380,29
RTS0045381,11
RTS0045382,5
RTS0045383,9
RTS0045384,8
RTS0045385,14
RTS0045386,17
RTS0045387,20
RTS0045388,8
RTS0045389,8
RTS0045390,9
RTS0045391,17
RTS0045392,16
RTS0045393,10
RTS0045394,11
RTS0045395,9
RTS0045396,10
RTS0045397,11
RTS0045398,12
RTS0045399,14
RTS0045400,20
RTS0045401,13
RTS0045402,11
RTS0045403,16
RTS0045404,16
RTS0045405,8
RTS0045406,19
RTS0045407,19
RTS0045408,11
RTS0045409,22
RTS0045410,19
RTS0045411,26
RTS0045412,42
RTS0045413,28
RTS0045414,25
RTS0045415,23
RTS0045416,9
RTS0045417,13
RTS0045418,10
RTS0045419,12
RTS0045420,5
RTS0045421,857
RTS0045422,644
RTS0045423,418
RTS0045424,688
RTS0045425,692
RTS0045426,17
RTS0045427,12
RTS0045428,10
RTS0045429,12
RTS0045430,7
RTS0045431,28
RTS0045432,36
RTS0045433,34
RTS0045434,30
RTS0045435,15
RTS0045436,13
RTS0045437,30
RTS0045438,30
RTS0045439,13
RTS0045440,21
RTS0045441,65
RTS0045442,47
RTS0045443,55
RTS0045444,36
RTS0045445,34
RTS0045446,23
RTS0045447,27
RTS0045448,14
RTS0045449,16
RTS0045450,8
RTS0045451,30
RTS0045452,19
RTS0045453,27
RTS0045454,30
RTS0045455,26
RTS0045456,19
RTS0045457,24
RTS0045458,16
RTS0045459,7
RTS0045460,20
RTS0045461,7
RTS0045462,11
RTS0045463,5
RTS0045464,12
RTS0045465,5
RTS0045466,22
RTS0045467,20
RTS0045468,15
RTS0045469,14
RTS0045470,9
RTS0045471,41
RTS0045472,24
RTS0045473,19
RTS0045474,53
RTS0045475,55
RTS0045476,36
RTS0045477,57
RTS0045478,44
RTS0045479,63
RTS0045480,49
RTS0045481,15
RTS0045482,20
RTS0045483,12
RTS0045484,35
RTS0045485,33
RTS0045486,9
RTS0045487,11
RTS0045488,20
RTS0045489,19
RTS0045490,22
RTS0045491,111
RTS0045492,133
RTS0045493,103
RTS0045494,47
RTS0045495,62
RTS0045496,6
RTS0045497,7
RTS0045498,30
RTS0045499,25
RTS0045500,24
RTS0045501,54
RTS0045502,59
RTS0045503,44
RTS0045504,28
RTS0045505,38
RTS0045506,933
RTS0045507,1131
RTS0045508,748
RTS0045509,961
RTS0045510,672
RTS0045511,12
RTS0045512,17
RTS0045513,8
RTS0045514,12
RTS0045515,10
RTS0045516,13
RTS0045517,21
RTS0045518,31
RTS0045519,20
RTS0045520,18
RTS0045521,23
RTS0045522,16
RTS0045523,20
RTS0045524,17
RTS0045525,13
RTS0045526,20
RTS0045527,24
RTS0045528,17
RTS0045529,20
RTS0045530,23
RTS0045531,29
RTS0045532,27
RTS0045533,26
RTS0045534,21
RTS0045535,9
RTS0045536,31
RTS0045537,28
RTS0045538,14
RTS0045539,25
RTS0045540,21
RTS0045541,14
RTS0045542,17
RTS0045543,23
RTS0045544,9
RTS0045545,18
RTS0045546,64
RTS0045547,80
RTS0045548,49
RTS0045549,48
RTS0045550,35
RTS0045551,18
RTS0045552,17
RTS0045553,8
RTS0045554,11
RTS0045555,11
RTS0045556,16
RTS0045557,11
RTS0045558,16
RTS0045559,15
RTS0045560,18
RTS0045561,20
RTS0045562,18
RTS0045563,11
RTS0045564,16
RTS0045565,9
RTS0045566,14
RTS0045567,9
RTS0045568,13
RTS0045569,13
RTS0045570,11
RTS0045571,22
RTS0045572,19
RTS0045573,9
RTS0045574,34
RTS0045575,16
RTS0045576,10
RTS0045577,10
RTS0045578,8
RTS0045579,9
RTS0045580,11
RTS0045581,16
RTS0045582,8
RTS0045583,21
RTS0045584,16
RTS0045585,11
RTS0045586,9
RTS0045587,21
RTS0045588,19
RTS0045589,17
RTS0045590,15
RTS0045592,157
RTS0045593,152
RTS0045594,118
RTS0045595,101
RTS0045596,28
RTS0045597,46
RTS0045598,42
RTS0045599,34
RTS0045600,25
RTS0045601,9
RTS0045602,11
RTS0045603,10
RTS0045604,16
RTS0045606,10
RTS0045607,12
RTS0045608,10
RTS0045609,13
RTS0045610,12
RTS0045611,5
RTS0045612,11
RTS0045613,3
RTS0045614,6
RTS0045615,6
RTS0045616,8
RTS0045617,16
RTS0045618,8
RTS0045619,15
RTS0045620,16
RTS0045621,12
RTS0045622,32
RTS0045623,21
RTS0045624,10
RTS0045625,15
RTS0045626,3
RTS0045627,3
RTS0045628,15
RTS0045629,15
RTS0045630,11
RTS0045631,10
RTS0045632,10
RTS0045633,11
RTS0045634,11
RTS0045635,11
RTS0045636,20
RTS0045637,9
RTS0045638,10
RTS0045639,20
RTS0045640,8
RTS0045641,8
RTS0045642,11
RTS0045643,10
RTS0045644,11
RTS0045645,13
RTS0045646,12
RTS0045647,8
RTS0045648,18
RTS0045649,17
RTS0045650,9
RTS0045651,7
RTS0045652,10
RTS0045653,14
RTS0045654,14
RTS0045655,24
RTS0045656,20
RTS0045657,24
RTS0045658,30
RTS0045659,24
RTS0045660,35
RTS0045661,65
RTS0045662,61
RTS0045663,57
RTS0045664,59
RTS0045665,58
RTS0045666,6
RTS0045667,7
RTS0045668,16
RTS0045669,14
RTS0045670,15
RTS0045671,6
RTS0045672,11
RTS0045673,12
RTS0045674,11
RTS0045675,11
RTS0045676,28
RTS0045677,31
RTS0045678,26
RTS0045679,31
RTS0045680,43
RTS0045681,11
RTS0045682,9
RTS0045683,10
RTS0045684,10
RTS0045685,14
RTS0045687,15
RTS0045688,20
RTS0045689,11
RTS0045690,14
RTS0045691,14
RTS0045692,13
RTS0045693,18
RTS0045694,5
RTS0045695,6
RTS0045696,20
RTS0045697,14
RTS0045698,15
RTS0045699,16
RTS0045700,21
RTS0045701,11
RTS0045702,15
RTS0045703,7
RTS0045704,13
RTS0045705,14
RTS0045706,19
RTS0045707,18
RTS0045708,15
RTS0045709,18
RTS0045710,15
RTS0045711,10
RTS0045712,13
RTS0045713,14
RTS0045714,24
RTS0045715,10
RTS0045716,21
RTS0045717,14
RTS0045718,8
RTS0045719,7
RTS0045720,23
RTS0045721,30
RTS0045722,42
RTS0045723,32
RTS0045724,29
RTS0045725,22
RTS0045726,19
RTS0045727,31
RTS0045728,14
RTS0045729,18
RTS0045730,8
RTS0045731,60
RTS0045732,54
RTS0045733,35
RTS0045734,60
RTS0045735,51
RTS0045736,164
RTS0045737,191
RTS0045738,277
RTS0045739,248
RTS0045740,130
RTS0045741,68
RTS0045742,46
RTS0045743,66
RTS0045744,85
RTS0045745,58
RTS0045746,58
RTS0045747,43
RTS0045748,78
RTS0045749,35
RTS0045750,23
RTS0045751,26
RTS0045752,14
RTS0045753,23
RTS0045754,20
RTS0045755,29
RTS0045756,34
RTS0045757,22
RTS0045758,38
RTS0045759,23
RTS0045760,20
RTS0045761,4
RTS0045762,13
RTS0045763,14
RTS0045764,10
RTS0045765,9
RTS0045766,15
RTS0045767,26
RTS0045768,25
RTS0045769,36
RTS0045770,31
RTS0045771,15
RTS0045772,22
RTS0045773,39
RTS0045774,15
RTS0045775,26
RTS0045776,15
RTS0045777,11
RTS0045778,7
RTS0045779,18
RTS0045780,14
RTS0045781,16
RTS0045782,20
RTS0045783,19
RTS0045784,19
RTS0045785,23
RTS0045786,13
RTS0045787,24
RTS0045788,27
RTS0045789,11
RTS0045790,13
RTS0045791,7
RTS0045792,5
RTS0045793,11
RTS0045794,15
RTS0045795,10
RTS0045796,10
RTS0045797,6
RTS0045798,11
RTS0045799,8
RTS0045800,5
RTS0045801,15
RTS0045802,6
RTS0045803,14
RTS0045804,3
RTS0045805,12
RTS0045806,31
RTS0045807,22
RTS0045808,17
RTS0045809,15
RTS0045810,7
RTS0045811,33
RTS0045812,17
RTS0045813,16
RTS0045814,30
RTS0045815,22
RTS0045816,13
RTS0045817,17
RTS0045818,9
RTS0045819,9
RTS0045820,8
RTS0045821,33
RTS0045822,27
RTS0045823,16
RTS0045824,38
RTS0045825,18
RTS0045826,30
RTS0045827,26
RTS0045828,19
RTS0045829,12
RTS0045830,24
RTS0045831,16
RTS0045832,20
RTS0045833,15
RTS0045834,22
RTS0045835,9
RTS0045836,73
RTS0045837,67
RTS0045838,65
RTS0045840,32
RTS0045841,46
RTS0045842,35
RTS0045843,19
RTS0045844,21
RTS0045845,28
RTS0045846,159
RTS0045848,38
RTS0045849,202
RTS0045851,14
RTS0045852,12
RTS0045853,11
RTS0045854,4
RTS0045855,19
RTS0045856,13
RTS0045857,13
RTS0045858,9
RTS0045859,13
RTS0045860,16
RTS0045861,11
RTS0045862,15
RTS0045863,24
RTS0045864,56
RTS0045865,37
RTS0045866,47
RTS0045867,10
RTS0045868,14
RTS0045869,5
RTS0045870,10
RTS0045871,8
RTS0045872,17
RTS0045873,18
RTS0045874,10
RTS0045875,15
RTS0045876,7
RTS0045877,13
RTS0045878,16
RTS0045879,19
RTS0045880,20
RTS0045881,14
RTS0045882,100
RTS0045883,50
RTS0045884,61
RTS0045885,1
RTS0045886,28
RTS0045887,14
RTS0045888,11
RTS0045889,11
RTS0045890,13
RTS0045891,12
RTS0045892,17
RTS0045893,8
RTS0045894,9
RTS0045895,10
RTS0045896,23
RTS0045897,16
RTS0045898,11
RTS0045899,25
RTS0045900,46
RTS0045901,14
RTS0045902,16
RTS0045903,25
RTS0045904,23
RTS0045905,16
RTS0045906,7
RTS0045907,6
RTS0045908,15
RTS0045909,16
RTS0045910,12
RTS0045911,11
RTS0045912,12
RTS0045913,5
RTS0045914,11
RTS0045915,11
RTS0045916,14
RTS0045917,8
RTS0045918,7
RTS0045919,21
RTS0045920,6
RTS0045921,13
RTS0045922,13
RTS0045923,11
RTS0045924,12
RTS0045925,13
RTS0045926,22
RTS0045927,20
RTS0045928,13
RTS0045929,9
RTS0045930,26
RTS0045931,31
RTS0045932,15
RTS0045933,10
RTS0045935,8
RTS0045939,22
RTS0045940,12
RTS0045941,13
RTS0045942,11
RTS0045943,23
RTS0045944,11
RTS0045945,17
RTS0045946,15
RTS0045947,18
RTS0045948,12
RTS0045949,22
RTS0045950,24
RTS0045951,20
RTS0045952,18
RTS0045953,18
RTS0045954,44
RTS0045955,19
RTS0045956,12
RTS0045957,10
RTS0045958,11
RTS0045959,6
RTS0045960,12
RTS0045961,10
RTS0045962,12
RTS0045963,11
RTS0045964,14
RTS0045965,10
RTS0045966,6
RTS0045967,6
RTS0045968,11
RTS0045969,14
RTS0045970,25
RTS0045971,19
RTS0045972,14
RTS0045973,9
RTS0045974,14
RTS0045975,14
RTS0045976,21
RTS0045977,14
RTS0045978,12
RTS0045979,13
RTS0045980,18
RTS0045981,21
RTS0045982,23
RTS0045983,40
RTS0045984,33
RTS0045985,27
RTS0045986,10
RTS0045987,14
RTS0045988,19
RTS0045989,14
RTS0045990,11
RTS0045991,11
RTS0045992,10
RTS0045993,9
RTS0045994,16
RTS0045995,19
RTS0045996,10
RTS0045997,12
RTS0045998,11
RTS0045999,15
RTS0046000,15
RTS0046001,15
RTS0046002,16
RTS0046003,6
RTS0046004,16
RTS0046005,22
RTS0046006,5
RTS0046007,16
RTS0046008,15
RTS0046009,11
RTS0046010,13
RTS0046011,4
RTS0046012,8
RTS0046013,10
RTS0046014,8
RTS0046015,10
RTS0046016,20
RTS0046017,15
RTS0046018,10
RTS0046019,16
RTS0046020,15
RTS0046021,22
RTS0046022,21
RTS0046023,9
RTS0046024,16
RTS0046025,8
RTS0046026,12
RTS0046027,11
RTS0046028,15
RTS0046029,11
RTS0046030,14
RTS0046031,11
RTS0046032,13
RTS0046033,7
RTS0046034,9
RTS0046035,10
RTS0046036,15
RTS0046037,12
RTS0046038,16
RTS0046039,7
RTS0046040,4
RTS0046041,11
RTS0046042,10
RTS0046043,11
RTS0046044,10
RTS0046045,20
RTS0046046,15
RTS0046047,6
RTS0046048,14
RTS0046049,26
RTS0046050,19
RTS0046051,29
RTS0046052,29
RTS0046053,30
RTS0046054,34
RTS0046055,29
RTS0046056,11
RTS0046057,12
RTS0046058,15
RTS0046059,16
RTS0046060,10
RTS0046061,16
RTS0046062,14
RTS0046063,11
RTS0046064,26
RTS0046065,36
RTS0046066,41
RTS0046067,32
RTS0046068,8
RTS0046069,13
RTS0046070,6
RTS0046071,16
RTS0046072,9
RTS0046073,10
RTS0046074,8
RTS0046075,8
RTS0046076,15
RTS0046077,9
RTS0046078,11
RTS0046079,8
RTS0046080,19
RTS0046081,7
RTS0046082,16
RTS0046083,5
RTS0046084,22
RTS0046085,14
RTS0046086,23
RTS0046087,12
RTS0046088,25
RTS0046089,10
RTS0046090,37
RTS0046091,15
RTS0046092,30
RTS0046093,18
RTS0046094,10
RTS0046095,10
RTS0046096,8
RTS0046097,10
RTS0046098,9
RTS0046099,6
RTS0046100,7
RTS0046101,6
RTS0046102,9
RTS0046103,13
RTS0046104,14
RTS0046105,4
RTS0046106,10
RTS0046107,11
RTS0046108,4
RTS0046109,10
RTS0046110,12
RTS0046111,10
RTS0046112,21
RTS0046113,9
RTS0046114,15
RTS0046115,28
RTS0046116,19
RTS0046117,21
RTS0046119,9
RTS0046121,19
RTS0046122,10
RTS0046123,11
RTS0046124,15
RTS0046125,6
RTS0046126,7
RTS0046127,5
RTS0046128,20
RTS0046129,13
RTS0046130,16
RTS0046131,14
RTS0046132,29
RTS0046133,23
RTS0046134,15
RTS0046135,13
RTS0046136,35
RTS0046137,68
RTS0046138,12
RTS0046140,34
RTS0046141,24
RTS0046142,30
RTS0046143,49
RTS0046144,34
RTS0046145,6
RTS0046146,16
RTS0046147,10
RTS0046148,22
RTS0046149,8
RTS0046150,9
RTS0046152,11
RTS0046153,17
RTS0046154,10
RTS0046155,18
RTS0046156,6
RTS0046157,7
RTS0046158,11
RTS0046159,10
RTS0046160,17
RTS0046161,8
RTS0046162,5
RTS0046163,8
RTS0046164,30
RTS0046165,27
RTS0046166,16
RTS0046167,22
RTS0046168,10
RTS0046169,9
RTS0046170,17
RTS0046171,6
RTS0046172,14
RTS0046173,3
RTS0046174,12
RTS0046175,17
RTS0046176,8
RTS0046177,8
RTS0046178,11
RTS0046179,12
RTS0046180,12
RTS0046181,7
RTS0046182,13
RTS0046183,43
RTS0046184,22
RTS0046185,16
RTS0046186,23
RTS0046187,26
RTS0046188,38
RTS0046191,6
RTS0046193,7
RTS0046194,11
RTS0046195,16
RTS0046196,13
RTS0046197,7
RTS0046198,10
RTS0046199,15
RTS0046200,16
RTS0046201,12
RTS0046202,20
RTS0046203,23
RTS0046204,20
RTS0046205,26
RTS0046206,17
RTS0046207,17
RTS0046208,9
RTS0046209,20
RTS0046210,12
RTS0046211,5
RTS0046212,11
RTS0046213,34
RTS0046214,22
RTS0046215,29
RTS0046216,28
RTS0046217,22
RTS0046218,11
RTS0046219,7
RTS0046220,13
RTS0046221,15
RTS0046222,12
RTS0046223,5
RTS0046224,4
RTS0046225,14
RTS0046226,10
RTS0046227,15
RTS0046228,20
RTS0046229,16
RTS0046230,7
RTS0046231,6
RTS0046232,16
RTS0046233,9
RTS0046234,11
RTS0046235,14
RTS0046236,6
RTS0046237,14
RTS0046238,3
RTS0046239,6
RTS0046240,11
RTS0046241,11
RTS0046242,2
RTS0046243,10
RTS0046244,5
RTS0046245,4
RTS0046246,10
RTS0046247,9
RTS0046248,9
RTS0046249,8
RTS0046250,18
RTS0046251,14
RTS0046252,23
RTS0046253,13
RTS0046254,29
RTS0046255,11
RTS0046256,14
RTS0046257,11
RTS0046258,6
RTS0046259,11
RTS0046260,11
RTS0046261,15
RTS0046262,14
RTS0046263,12
RTS0046264,13
RTS0046265,9
RTS0046266,17
RTS0046267,13
RTS0046268,11
RTS0046269,11
RTS0046270,14
RTS0046271,8
RTS0046272,11
RTS0046273,12
RTS0046274,17
RTS0046275,6
RTS0046276,7
RTS0046277,4
RTS0046278,9
RTS0046279,10
RTS0046280,5
RTS0046281,13
RTS0046282,7
RTS0046283,16
RTS0046284,12
RTS0046285,10
RTS0046286,12
RTS0046287,8
RTS0046288,16
RTS0046289,14
RTS0046290,8
RTS0046291,7
RTS0046292,10
RTS0046293,44
RTS0046294,19
RTS0046295,73
RTS0046296,12
RTS0046297,24
RTS0046298,8
RTS0046299,10
RTS0046300,3
RTS0046301,16
RTS0046302,10
RTS0046303,11
RTS0046304,15
RTS0046305,11
RTS0046306,9
RTS0046307,10
RTS0046308,11
RTS0046309,8
RTS0046310,11
RTS0046311,9
RTS0046312,12
RTS0046313,8
RTS0046314,20
RTS0046315,11
RTS0046316,11
RTS0046317,13
RTS0046318,15
RTS0046319,12
RTS0046320,14
RTS0046321,20
RTS0046322,18
RTS0046323,16
RTS0046324,15
RTS0046325,8
RTS0046326,11
RTS0046327,6
RTS0046328,14
RTS0046329,20
RTS0046330,16
RTS0046331,17
RTS0046332,14
RTS0046333,31
RTS0046334,26
RTS0046335,20
RTS0046336,28
RTS0046342,7
RTS0046343,9
RTS0046344,8
RTS0046345,4
RTS0046346,3
RTS0046347,61
RTS0046348,88
RTS0046349,75
RTS0046350,19
RTS0046351,3
RTS0046352,14
RTS0046353,11
RTS0046354,5
RTS0046355,14
RTS0046356,11
RTS0046357,13
RTS0046358,10
RTS0046359,18
RTS0046360,10
RTS0046361,10
RTS0046362,15
RTS0046363,12
RTS0046364,13
RTS0046365,4
RTS0046366,8
RTS0046367,4
RTS0046368,15
RTS0046369,17
RTS0046370,7
RTS0046371,18
RTS0046372,13
RTS0046373,9
RTS0046374,9
RTS0046375,8
RTS0046376,13
RTS0046377,9
RTS0046378,16
RTS0046379,9
RTS0046380,13
RTS0046381,13
RTS0046382,6
RTS0046383,12
RTS0046384,18
RTS0046385,14
RTS0046386,8
RTS0046387,13
RTS0046388,12
RTS0046389,19
RTS0046390,9
RTS0046391,11
RTS0046392,6
RTS0046393,9
RTS0046394,6
RTS0046395,7
RTS0046396,4
RTS0046397,21
RTS0046398,8
RTS0046399,14
RTS0046400,14
RTS0046401,13
RTS0046402,7
RTS0046403,13
RTS0046404,13
RTS0046405,14
RTS0046406,13
RTS0046407,14
RTS0046408,9
RTS0046409,13
RTS0046410,19
RTS0046411,27
RTS0046412,15
RTS0046413,54
RTS0046414,333
RTS0046415,173
RTS0046416,15
RTS0046417,16
RTS0046418,18
RTS0046419,10
RTS0046420,27
RTS0046421,24
RTS0046422,14
RTS0046423,8
RTS0046424,14
RTS0046425,11
RTS0046426,12
RTS0046427,7
RTS0046428,5
RTS0046429,13
RTS0046430,16
RTS0046431,13
RTS0046432,15
RTS0046433,14
RTS0046434,18
RTS0046435,39
RTS0046439,17
RTS0046440,38
RTS0046441,27
RTS0046442,22
RTS0046443,35
RTS0046444,15
RTS0046445,7
RTS0046446,6
RTS0046447,6
RTS0046448,19
RTS0046449,9
RTS0046450,18
RTS0046451,11
RTS0046452,11
RTS0046453,8
RTS0046454,42
RTS0046455,33
RTS0046456,15
RTS0046457,24
RTS0046458,16
RTS0046459,47
RTS0046460,57
RTS0046461,18
RTS0046462,39
RTS0046463,16
RTS0046464,7
RTS0046466,9
RTS0046468,7
RTS0046469,9
RTS0046470,8
RTS0046471,16
RTS0046472,10
RTS0046473,4
RTS0046474,10
RTS0046475,10
RTS0046476,13
RTS0046477,10
RTS0046478,11
RTS0046479,15
RTS0046480,17
RTS0046481,14
RTS0046482,9
RTS0046483,14
RTS0046484,11
RTS0046485,9
RTS0046486,10
RTS0046487,13
RTS0046488,16
RTS0046489,13
RTS0046490,11
RTS0046491,20
RTS0046492,9
RTS0046493,6
RTS0046494,6
RTS0046495,8
RTS0046496,20
RTS0046497,16
RTS0046498,9
RTS0046499,60
RTS0046500,74
RTS0046501,46
RTS0046502,25
RTS0046503,18
RTS0046504,20
RTS0046505,12
RTS0046506,12
RTS0046507,15
RTS0046508,16
RTS0046509,3
RTS0046510,15
RTS0046511,11
RTS0046512,12
RTS0046513,14
RTS0046514,11
RTS0046515,16
RTS0046516,30
RTS0046517,18
RTS0046518,7
RTS0046519,13
RTS0046520,8
RTS0046521,9
RTS0046522,10
RTS0046524,12
RTS0046525,12
RTS0046526,26
RTS0046527,13
RTS0046528,13
RTS0046529,10
RTS0046530,11
RTS0046531,17
RTS0046532,24
RTS0046533,20
RTS0046534,11
RTS0046535,15
RTS0046536,13
RTS0046537,12
RTS0046538,13
RTS0046539,11
RTS0046540,5
RTS0046541,11
RTS0046542,15
RTS0046543,11
RTS0046544,7
RTS0046545,50
RTS0046546,14
RTS0046548,11
RTS0046549,29
RTS0046550,12
RTS0046551,12
RTS0046552,20
RTS0046553,38
RTS0046554,10
RTS0046555,19
RTS0046556,13
RTS0046557,11
RTS0046558,10
RTS0046559,16
RTS0046560,7
RTS0046561,15
RTS0046562,12
RTS0046563,5
RTS0046564,15
RTS0046565,13
RTS0046566,19
RTS0046567,11
RTS0046568,8
RTS0046569,17
RTS0046570,12
RTS0046571,11
RTS0046572,12
RTS0046573,13
RTS0046574,11
RTS0046575,15
RTS0046577,12
RTS0046578,12
RTS0046580,15
RTS0046581,14
RTS0046582,12
RTS0046583,12
RTS0046584,13
RTS0046585,11
RTS0046586,9
RTS0046587,18
RTS0046588,9
RTS0046589,9
RTS0046590,15
RTS0046591,6
RTS0046592,14
RTS0046593,17
RTS0046594,23
RTS0046595,13
RTS0046596,20
RTS0046597,11
RTS0046598,16
RTS0046599,12
RTS0046600,79
RTS0046601,115
RTS0046602,29
RTS0046603,59
RTS0046604,17
RTS0046605,13
RTS0046606,16
RTS0046607,17
RTS0046608,19
RTS0046609,15
RTS0046610,4
RTS0046611,19
RTS0046612,16
RTS0046613,9
RTS0046614,19
RTS0046615,11
RTS0046616,13
RTS0046617,12
RTS0046618,7
RTS0046619,12
RTS0046620,11
RTS0046621,14
RTS0046622,17
RTS0046623,13
RTS0046624,16
RTS0046625,8
RTS0046626,14
RTS0046627,12
RTS0046628,17
RTS0046629,8
RTS0046630,16
RTS0046631,17
RTS0046632,20
RTS0046633,17
RTS0046634,14
RTS0046635,14
RTS0046636,14
RTS0046637,10
RTS0046638,9
RTS0046639,17
RTS0046640,17
RTS0046641,10
RTS0046642,8
RTS0046643,13
RTS0046644,11
RTS0046645,13
RTS0046646,8
RTS0046647,8
RTS0046648,4
RTS0046649,10
RTS0046650,15
RTS0046651,23
RTS0046652,20
RTS0046653,29
RTS0046654,29
RTS0046655,28
RTS0046656,10
RTS0046657,9
RTS0046658,21
RTS0046659,7
RTS0046660,12
RTS0046661,10
RTS0046662,18
RTS0046663,6
RTS0046664,6
RTS0046665,14
RTS0046666,15
RTS0046667,13
RTS0046668,17
RTS0046669,8
RTS0046670,9
RTS0046671,6
RTS0046672,13
RTS0046673,9
RTS0046674,14
RTS0046675,6
RTS0046676,8
RTS0046677,6
RTS0046678,13
RTS0046679,5
RTS0046680,11
RTS0046681,5
RTS0046682,12
RTS0046683,10
RTS0046684,9
RTS0046685,16
RTS0046686,12
RTS0046687,8
RTS0046688,8
RTS0046689,5
RTS0046690,11
RTS0046691,9
RTS0046692,7
RTS0046693,12
RTS0046694,12
RTS0046695,7
RTS0046696,18
RTS0046697,14
RTS0046698,21
RTS0046699,31
RTS0046700,40
RTS0046701,54
RTS0046702,38
RTS0046703,166
RTS0046704,298
RTS0046705,207
RTS0046706,113
RTS0046707,250
RTS0046708,230
RTS0046709,21
RTS0046710,9
RTS0046711,12
RTS0046712,11
RTS0046713,18
RTS0046714,29
RTS0046715,15
RTS0046716,18
RTS0046717,37
RTS0046718,11
RTS0046719,10
RTS0046720,14
RTS0046721,15
RTS0046722,14
RTS0046723,14
RTS0046724,11
RTS0046725,7
RTS0046726,9
RTS0046727,15
RTS0046728,10
RTS0046729,17
RTS0046730,16
RTS0046731,14
RTS0046732,14
RTS0046733,18
RTS0046734,7
RTS0046735,9
RTS0046736,8
RTS0046737,9
RTS0046738,18
RTS0046739,5
RTS0046740,20
RTS0046741,18
RTS0046742,8
RTS0046743,42
RTS0046744,15
RTS0046745,45
RTS0046746,11
RTS0046747,11
RTS0046748,27
RTS0046749,25
RTS0046750,12
RTS0046751,7
RTS0046752,7
RTS0046753,13
RTS0046754,4
RTS0046755,6
RTS0046756,16
RTS0046757,8
RTS0046758,7
RTS0046759,14
RTS0046760,18
RTS0046761,13
RTS0046763,20
RTS0046764,14
RTS0046765,15
RTS0046766,10
RTS0046767,8
RTS0046768,39
RTS0046769,44
RTS0046770,36
RTS0046771,14
RTS0046772,17
RTS0046773,8
RTS0046774,11
RTS0046775,12
RTS0046777,15
RTS0046778,15
RTS0046779,15
RTS0046780,16
RTS0046781,7
RTS0046782,4
RTS0046783,10
RTS0046784,3
RTS0046785,15
RTS0046790,18
RTS0046791,23
RTS0046792,24
RTS0046793,12
RTS0046794,7
RTS0046795,11
RTS0046796,17
RTS0046797,13
RTS0046798,20
RTS0046799,8
RTS0046800,9
RTS0046801,92
RTS0046802,74
RTS0046803,8
RTS0046804,9
RTS0046805,19
RTS0046806,16
RTS0046807,9
RTS0046808,11
RTS0046809,8
RTS0046810,20
RTS0046811,5
RTS0046812,9
RTS0046813,10
RTS0046814,18
RTS0046815,21
RTS0046816,6
RTS0046817,12
RTS0046818,8
RTS0046819,14
RTS0046820,24
RTS0046821,9
RTS0046822,11
RTS0046823,14
RTS0046824,24
RTS0046825,18
RTS0046826,5
RTS0046827,11
RTS0046828,19
RTS0046829,9
RTS0046830,13
RTS0046831,23
RTS0046832,18
RTS0046833,3
RTS0046835,3
RTS0046836,115
RTS0046837,136
RTS0046838,33
RTS0046839,183
RTS0046840,10
RTS0046841,7
RTS0046842,38
RTS0046843,49
RTS0046846,18
RTS0046849,13
RTS0046850,18
RTS0046851,23
RTS0046852,16
RTS0046853,20
RTS0046854,6
RTS0046855,14
RTS0046856,10
RTS0046857,39
RTS0046858,89
RTS0046859,13
RTS0046860,12
RTS0046861,9
RTS0046862,14
RTS0046863,8
RTS0046864,17
RTS0046866,14
RTS0046867,10
RTS0046868,6
RTS0046869,28
RTS0046870,28
RTS0046871,11
RTS0046872,31
RTS0046873,9
RTS0046874,16
RTS0046875,14
RTS0046876,12
RTS0046877,29
RTS0046878,13
RTS0046879,16
RTS0046880,23
RTS0046881,9
RTS0046882,15
RTS0046885,12
RTS0046886,9
RTS0046887,4
RTS0046889,11
RTS0046890,11
RTS0046891,14
RTS0046892,9
RTS0046893,8
RTS0046894,9
RTS0046895,7
RTS0046897,32
RTS0046898,9
RTS0046899,41
RTS0046900,52
RTS0046902,19
RTS0046903,18
RTS0046904,10
RTS0046905,10
RTS0046906,21
RTS0046907,13
RTS0046908,10
RTS0046909,18
RTS0046910,9
RTS0046911,16
RTS0046912,16
RTS0046913,9
RTS0046914,9
RTS0046915,8
RTS0046916,22
RTS0046918,451
RTS0046919,499
RTS0046920,73
RTS0046921,13
RTS0046922,5
RTS0046923,21
RTS0046924,23
RTS0046925,15
RTS0046926,12
RTS0046927,6
RTS0046928,13
RTS0046929,16
RTS0046930,12
RTS0046931,9
RTS0046933,10
RTS0046934,16
RTS0046935,10
RTS0046936,18
RTS0046937,15
RTS0046938,29
RTS0046939,10
RTS0046940,14
RTS0046941,10
RTS0046942,14
RTS0046943,21
RTS0046944,13
RTS0046946,32
RTS0046947,7
RTS0046948,7
RTS0046949,16
RTS0046950,4
RTS0046951,15
RTS0046952,8
RTS0046954,9
RTS0046955,8
RTS0046956,19
RTS0046957,19
RTS0046958,13
RTS0046959,12
RTS0046960,13
RTS0046961,13
RTS0046962,381
RTS0046963,12
RTS0046965,19
RTS0046966,16
RTS0046967,15
RTS0046968,8
RTS0047054,13
RTS0047055,9
RTS0047056,11
RTS0047057,10
RTS0047058,8
RTS0047060,13
RTS0047061,22
RTS0047062,13
RTS0047063,16
RTS0047064,27
RTS0047065,30
RTS0047066,38
RTS0047067,26
RTS0047068,19
RTS0047069,28
RTS0047070,21
RTS0047071,24
RTS0047072,20
RTS0047073,32
RTS0047074,27
RTS0047075,13
RTS0047076,12
RTS0047077,13
RTS0047078,19
RTS0047079,11
RTS0047080,24
RTS0047081,17
RTS0047082,14
RTS0047083,10
RTS0047084,17
RTS0047085,8
RTS0047086,7
RTS0047087,7
RTS0047088,16
RTS0047089,13
RTS0047091,12
RTS0047092,17
RTS0047093,11
RTS0047094,10
RTS0047095,10
RTS0047096,12
RTS0047097,8
RTS0047098,11
RTS0047099,8
RTS0047100,7
RTS0047101,7
RTS0047102,14
RTS0047103,9
RTS0047104,14
RTS0047105,30
RTS0047106,31
RTS0047107,24
RTS0047108,44
RTS0047109,29
RTS0047110,25
RTS0047111,14
RTS0047112,19
RTS0047113,26
RTS0047114,15
RTS0047115,8
RTS0047116,28
RTS0047117,32
RTS0047118,14
RTS0047119,24
RTS0047120,16
RTS0047121,16
RTS0047122,16
RTS0047123,13
RTS0047124,17
RTS0047125,10
RTS0047126,16
RTS0047127,20
RTS0047128,5
RTS0047129,15
RTS0047130,17
RTS0047131,21
RTS0047132,19
RTS0047133,26
RTS0047134,14
RTS0047135,15
RTS0047136,29
RTS0047137,22
RTS0047138,15
RTS0047139,23
RTS0047140,8
RTS0047141,9
RTS0047142,12
RTS0047143,7
RTS0047144,15
RTS0047145,15
RTS0047146,14
RTS0047147,18
RTS0047148,11
RTS0047149,12
RTS0047150,23
RTS0047151,12
RTS0047152,16
RTS0047153,14
RTS0047154,35
RTS0047156,10
RTS0047157,9
RTS0047158,15
RTS0047159,5
RTS0047160,14
RTS0047165,22
RTS0047166,7
RTS0047167,6
RTS0047168,9
RTS0047169,7
RTS0047170,5
RTS0047171,25
RTS0047172,15
RTS0047173,22
RTS0047174,15
RTS0047175,10
RTS0047176,11
RTS0047177,19
RTS0047178,16
RTS0047179,11
RTS0047180,15
RTS0047181,17
RTS0047182,16
RTS0047183,21
RTS0047184,9
RTS0047185,13
RTS0047186,19
RTS0047187,9
RTS0047188,10
RTS0047189,19
RTS0047190,18
RTS0047191,13
RTS0047192,12
RTS0047193,7
RTS0047194,12
RTS0047195,19
RTS0047196,10
RTS0047197,19
RTS0047198,14
RTS0047199,15
RTS0047200,21
RTS0047201,18
RTS0047202,20
RTS0047203,14
RTS0047204,12
RTS0047205,14
RTS0047206,8
RTS0047207,7
RTS0047208,194
RTS0047209,163
RTS0047210,337
RTS0047211,274
RTS0047212,75
RTS0047213,12
RTS0047214,17
RTS0047215,18
RTS0047216,10
RTS0047217,14
RTS0047218,32
RTS0047219,37
RTS0047220,18
RTS0047221,48
RTS0047222,42
RTS0047223,25
RTS0047225,34
RTS0047226,36
RTS0047229,7
RTS0047230,14
RTS0047231,10
RTS0047232,9
RTS0047233,7
RTS0047234,12
RTS0047235,10
RTS0047236,5
RTS0047237,20
RTS0047238,8
RTS0047239,38
RTS0047240,15
RTS0047241,9
RTS0047242,8
RTS0047243,17
RTS0047244,6
RTS0047245,9
RTS0047246,2
RTS0047247,12
RTS0047248,13
RTS0047249,12
RTS0047250,23
RTS0047252,27
RTS0047253,11
RTS0047254,15
RTS0047255,22
RTS0047256,21
RTS0047257,16
RTS0047258,29
RTS0047259,21
RTS0047260,35
RTS0047261,31
RTS0047262,26
RTS0047263,24
RTS0047264,12
RTS0047266,21
RTS0047267,56
RTS0047268,28
RTS0047269,21
RTS0047270,46
RTS0047271,41
RTS0047272,17
RTS0047273,24
RTS0047274,15
RTS0047276,12
RTS0047277,54
RTS0047278,45
RTS0047279,43
RTS0047280,21
RTS0047281,17
RTS0047282,41
RTS0047283,26
RTS0047284,28
RTS0047290,32
RTS0047291,87
RTS0047292,44
RTS0047293,29
RTS0047294,67
RTS0047295,9
RTS0047296,12
RTS0047297,17
RTS0047298,7
RTS0047299,9
RTS0047300,7
RTS0047301,26
RTS0047302,7
RTS0047303,13
RTS0047304,10
RTS0047305,25
RTS0047306,23
RTS0047307,40
RTS0047308,17
RTS0047309,17
RTS0047310,18
RTS0047311,13
RTS0047312,21
RTS0047313,18
RTS0047314,11
RTS0047315,30
RTS0047316,34
RTS0047317,30
RTS0047318,27
RTS0047319,36
RTS0047320,14
RTS0047321,17
RTS0047322,14
RTS0047323,25
RTS0047324,17
RTS0047325,27
RTS0047326,26
RTS0047327,20
RTS0047328,10
RTS0047329,11
RTS0047331,24
RTS0047332,20
RTS0047333,17
RTS0047334,11
RTS0047335,22
RTS0047336,20
RTS0047337,8
RTS0047338,19
RTS0047339,7
RTS0047340,42
RTS0047341,23
RTS0047342,25
RTS0047343,23
RTS0047344,31
RTS0047345,12
RTS0047346,12
RTS0047348,23
RTS0047349,21
RTS0047350,22
RTS0047351,24
RTS0047352,40
RTS0047353,27
RTS0047354,28
RTS0047356,5
RTS0047357,8
RTS0047358,6
RTS0047359,17
RTS0047360,5
RTS0047361,3
RTS0047362,16
RTS0047363,23
RTS0047364,10
RTS0047365,15
RTS0047366,15
RTS0047367,9
RTS0047368,13
RTS0047369,20
RTS0047370,10
RTS0047373,14
RTS0047374,15
RTS0047375,4
RTS0047376,20
RTS0047377,19
RTS0047378,35
RTS0047379,30
RTS0047380,30
RTS0047381,9
RTS0047382,9
RTS0047383,13
RTS0047384,13
RTS0047385,14
RTS0047386,31
RTS0047387,12
RTS0047388,27
RTS0047389,22
RTS0047390,13
RTS0047391,32
RTS0047392,14
RTS0047393,20
RTS0047394,14
RTS0047395,10
RTS0047396,32
RTS0047397,11
RTS0047398,8
RTS0047399,6
RTS0047400,9
RTS0047401,17
RTS0047402,13
RTS0047403,12
RTS0047404,15
RTS0047405,24
RTS0047406,14
RTS0047407,18
RTS0047408,10
RTS0047409,29
RTS0047410,28
RTS0047411,29
RTS0047412,20
RTS0047413,11
RTS0047414,29
RTS0047415,36
RTS0047417,10
RTS0047418,16
RTS0047419,21
RTS0047420,23
RTS0047421,11
RTS0047422,10
RTS0047423,7
RTS0047424,13
RTS0047425,13
RTS0047426,13
RTS0047427,16
RTS0047428,24
RTS0047429,15
RTS0047430,13
RTS0047431,12
RTS0047432,16
RTS0047433,15
RTS0047434,12
RTS0047435,17
RTS0047436,17
RTS0047437,7
RTS0047438,10
RTS0047439,15
RTS0047440,6
RTS0047441,25
RTS0047442,19
RTS0047445,25
RTS0047446,25
RTS0047447,7
RTS0047448,13
RTS0047449,8
RTS0047450,9
RTS0047451,17
RTS0047452,11
RTS0047453,7
RTS0047454,11
RTS0047455,6
RTS0047456,4
RTS0047457,20
RTS0047458,11
RTS0047459,7
RTS0047460,21
RTS0047461,8
RTS0047462,22
RTS0047463,16
RTS0047464,18
RTS0047465,13
RTS0047466,9
RTS0047467,14
RTS0047468,14
RTS0047469,12
RTS0047471,13
RTS0047472,11
RTS0047473,8
RTS0047474,9
RTS0047475,10
RTS0047476,10
RTS0047477,33
RTS0047479,31
RTS0047480,26
RTS0047481,24
RTS0047482,9
RTS0047483,8
RTS0047484,19
RTS0047485,8
RTS0047486,11
RTS0047487,7
RTS0047488,12
RTS0047489,9
RTS0047490,9
RTS0047491,8
RTS0047492,15
RTS0047493,9
RTS0047494,21
RTS0047495,11
RTS0047496,21
RTS0047497,15
RTS0047498,18
RTS0047499,16
RTS0047500,27
RTS0047501,8
RTS0047502,17
RTS0047503,6
RTS0047504,16
RTS0047505,17
RTS0047506,25
RTS0047507,20
RTS0047508,17
RTS0047509,12
RTS0047510,11
RTS0047511,19
RTS0047512,18
RTS0047513,18
RTS0047514,6
RTS0047515,27
RTS0047516,21
RTS0047517,29
RTS0047518,30
RTS0047520,28
RTS0047521,37
RTS0047522,13
RTS0047523,16
RTS0047524,23
RTS0047525,8
RTS0047526,20
RTS0047527,9
RTS0047528,9
RTS0047529,11
RTS0047530,16
RTS0047531,9
RTS0047532,13
RTS0047533,10
RTS0047534,16
RTS0047535,14
RTS0047536,13
RTS0047537,21
RTS0047538,50
RTS0047540,34
RTS0047541,29
RTS0047543,12
RTS0047544,21
RTS0047545,12
RTS0047546,12
RTS0047547,15
RTS0047548,34
RTS0047549,21
RTS0047550,13
RTS0047551,17
RTS0047552,12
RTS0047553,8
RTS0047558,13
RTS0047559,18
RTS0047560,8
RTS0047561,12
RTS0047562,13
RTS0047563,16
RTS0047564,13
RTS0047565,10
RTS0047566,18
RTS0047567,9
RTS0047568,11
RTS0047569,22
RTS0047570,8
RTS0047571,9
RTS0047572,13
RTS0047573,13
RTS0047574,6
RTS0047575,10
RTS0047576,7
RTS0047577,13
RTS0047578,9
RTS0047579,10
RTS0047580,19
RTS0047581,14
RTS0047582,16
RTS0047583,7
RTS0047584,9
RTS0047585,6
RTS0047586,6
RTS0047587,6
RTS0047588,9
RTS0047590,19
RTS0047591,11
RTS0047592,12
RTS0047593,7
RTS0047594,15
RTS0047595,13
RTS0047596,15
RTS0047597,8
RTS0047598,18
RTS0047599,13
RTS0047600,18
RTS0047601,39
RTS0047602,26
RTS0047603,7
RTS0047604,11
RTS0047606,15
RTS0047613,17
RTS0047614,13
RTS0047615,9
RTS0047616,26
RTS0047617,19
RTS0047618,4
RTS0047619,2
RTS0047620,9
RTS0047621,10
RTS0047622,7
RTS0047624,6
RTS0047625,8
RTS0047626,7
RTS0047627,11
RTS0047628,16
RTS0047629,4
RTS0047630,3
RTS0047631,6
RTS0047632,11
RTS0047633,4
RTS0047634,6
RTS0047635,5
RTS0047636,18
RTS0047637,11
RTS0047638,4
RTS0047639,8
RTS0047640,6
RTS0047641,7
RTS0047642,12
RTS0047643,7
RTS0047644,10
RTS0047645,9
RTS0047646,3
RTS0047647,6
RTS0047648,10
RTS0047649,8
RTS0047650,7
RTS0047651,8
RTS0047652,3
RTS0047653,7
RTS0047654,6
RTS0047656,5
RTS0047657,13
RTS0047658,9
RTS0047659,7
RTS0047660,10
RTS0047661,6
RTS0047662,9
RTS0047663,6
RTS0047664,10
RTS0047665,15
RTS0047666,6
RTS0047667,5
RTS0047668,6
RTS0047669,7
RTS0047670,9
RTS0047672,10
RTS0047673,10
RTS0047674,8
RTS0047675,12
RTS0047676,6
RTS0047677,8
RTS0047678,3
RTS0047679,11
RTS0047680,9
RTS0047681,8
RTS0047682,3
RTS0047684,6
RTS0047685,10
RTS0047686,8
RTS0047687,2
RTS0047688,9
RTS0047689,9
RTS0047691,8
RTS0047692,6
RTS0047693,11
RTS0047694,9
RTS0047695,11
RTS0047696,10
RTS0047697,2
RTS0047698,12
RTS0047699,11
RTS0047700,22
RTS0047701,13
RTS0047702,24
RTS0047703,21
RTS0047704,19
RTS0047705,17
RTS0047706,10
RTS0047707,16
RTS0047708,41
RTS0047709,289
RTS0047710,14
RTS0047711,17
RTS0047712,30
RTS0047713,19
RTS0047714,23
RTS0047715,21
RTS0047716,21
RTS0047717,26
RTS0047718,12
RTS0047720,7
RTS0047721,13
RTS0047722,13
RTS0047723,20
RTS0047724,51
RTS0047725,55
RTS0047726,34
RTS0047727,38
RTS0047728,45
RTS0047729,16
RTS0047730,19
RTS0047731,7
RTS0047732,13
RTS0047733,16
RTS0047734,13
RTS0047735,11
RTS0047736,28
RTS0047737,8
RTS0047738,13
RTS0047739,20
RTS0047740,13
RTS0047741,17
RTS0047742,12
RTS0047743,14
RTS0047744,25
RTS0047745,32
RTS0047746,15
RTS0047747,11
RTS0047748,19
RTS0047749,28
RTS0047750,12
RTS0047752,14
RTS0047753,10
RTS0047754,41
RTS0047755,31
RTS0047756,25
RTS0047757,22
RTS0047758,19
RTS0047759,7
RTS0047760,11
RTS0047761,10
RTS0047762,15
RTS0047763,23
RTS0047764,15
RTS0047765,18
RTS0047766,31
RTS0047767,11
RTS0047768,9
RTS0047769,26
RTS0047770,42
RTS0047771,48
RTS0047772,30
RTS0047773,28
RTS0047774,37
RTS0047775,12
RTS0047776,15
RTS0047777,6
RTS0047778,8
RTS0047779,15
RTS0047780,18
RTS0047781,24
RTS0047782,21
RTS0047783,8
RTS0047784,10
RTS0047785,12
RTS0047786,21
RTS0047787,19
RTS0047788,10
RTS0047789,16
RTS0047790,8
RTS0047791,17
RTS0047792,10
RTS0047793,31
RTS0047794,7
RTS0047795,8
RTS0047796,33
RTS0047797,12
RTS0047798,11
RTS0047799,14
RTS0047800,14
RTS0047801,12
RTS0047802,13
RTS0047803,11
RTS0047804,8
RTS0047805,16
RTS0047806,20
RTS0047807,27
RTS0047808,76
RTS0047809,6
RTS0047810,18
RTS0047811,16
RTS0047812,28
RTS0047813,20
RTS0047814,13
RTS0047816,16
RTS0047817,10
RTS0047818,7
RTS0047819,9
RTS0047820,13
RTS0047821,40
RTS0047822,11
RTS0047823,11
RTS0047824,14
RTS0047825,21
RTS0047826,12
RTS0047827,19
RTS0047828,13
RTS0047829,16
RTS0047830,12
RTS0047831,7
RTS0047832,9
RTS0047833,14
RTS0047834,15
RTS0047835,16
RTS0047836,27
RTS0047837,21
RTS0047838,11
RTS0047839,18
RTS0047840,13
RTS0047841,14
RTS0047842,8
RTS0047843,13
RTS0047844,8
RTS0047845,12
RTS0047846,19
RTS0047847,17
RTS0047848,11
RTS0047849,27
RTS0047850,8
RTS0047851,13
RTS0047852,13
RTS0047853,15
RTS0047854,17
RTS0047855,11
RTS0047856,8
RTS0047857,7
RTS0047858,7
RTS0047859,5
RTS0047860,10
RTS0047861,13
RTS0047862,6
RTS0047863,10
RTS0047864,10
RTS0047865,10
RTS0047866,11
RTS0047867,15
RTS0047868,19
RTS0047869,23
RTS0047870,16
RTS0047871,8
RTS0047872,9
RTS0047873,10
RTS0047874,12
RTS0047875,12
RTS0047876,9
RTS0047877,5
RTS0047878,10
RTS0047879,11
RTS0047880,18
RTS0047881,13
RTS0047882,9
RTS0047883,20
RTS0047884,10
RTS0047885,15
RTS0047886,6
RTS0047890,44
RTS0047891,61
RTS0047892,15
RTS0047893,6
RTS0047894,11
RTS0047895,19
RTS0047896,16
RTS0047897,12
RTS0047898,9
RTS0047899,20
RTS0047900,22
RTS0047901,13
RTS0047902,36
RTS0047903,10
RTS0047904,15
RTS0047905,16
RTS0047906,17
RTS0047907,83
RTS0047908,63
RTS0047909,77
RTS0047910,16
RTS0047912,13
RTS0047913,14
RTS0047914,17
RTS0047915,5
RTS0047916,8
RTS0047917,3
RTS0047919,10
RTS0047920,28
RTS0047921,80
RTS0047924,10
RTS0047925,13
RTS0047926,15
RTS0047927,15
RTS0047928,8
RTS0047929,10
RTS0047930,19
RTS0047931,13
RTS0047932,13
RTS0047933,19
RTS0047934,11
RTS0047935,21
RTS0047936,10
RTS0047937,12
RTS0047938,16
RTS0047939,29
RTS0047940,49
RTS0047941,15
RTS0047942,9
RTS0047943,11
RTS0047944,16
RTS0047945,13
RTS0047946,10
RTS0047947,7
RTS0047948,7
RTS0047949,28
RTS0047950,8
RTS0047951,5
RTS0047952,34
RTS0047953,10
RTS0047954,9
RTS0047956,14
RTS0047957,10
RTS0047958,14
RTS0047959,12
RTS0047960,11
RTS0047961,13
RTS0047963,18
RTS0047964,11
RTS0047965,8
RTS0047966,9
RTS0047967,15
RTS0047968,15
RTS0047969,34
RTS0047970,9
RTS0047972,6
RTS0047973,7
RTS0047974,13
RTS0047975,13
RTS0047976,19
RTS0047977,9
RTS0047978,12
RTS0047979,15
RTS0047980,7
RTS0047981,28
RTS0047982,8
RTS0047985,67
RTS0047986,6
RTS0047987,10
RTS0047988,14
RTS0047990,10
RTS0047991,32
RTS0047992,10
RTS0047993,10
RTS0047994,11
RTS0047995,16
RTS0047996,11
RTS0047997,11
RTS0047998,19
RTS0047999,10
RTS0048000,13
RTS0048001,9
RTS0048003,55
RTS0048005,9
RTS0048006,11
RTS0048008,17
RTS0048009,14
RTS0048012,13
RTS0048013,10
RTS0048014,7
RTS0048015,17
RTS0048016,21
RTS0048017,22
RTS0048018,13
RTS0048019,33
RTS0048020,10
RTS0048021,15
RTS0048022,12
RTS0048023,32
RTS0048024,11
RTS0048026,9
RTS0048027,26
RTS0048028,10
RTS0048029,10
RTS0048030,17
RTS0048031,10
RTS0048032,99
RTS0048033,11
RTS0048034,16
RTS0048035,8
RTS0048036,13
RTS0048037,21
RTS0048038,31
RTS0048040,12
RTS0048041,9
RTS0048042,25
RTS0048043,26
RTS0048044,8
RTS0048045,15
RTS0048046,15
RTS0048047,10
RTS0048048,16
RTS0048049,6
RTS0048050,15
RTS0048051,53
RTS0048052,22
RTS0048053,10
RTS0048054,15
RTS0048055,15
RTS0048056,20
RTS0048057,5
RTS0048058,12
RTS0048059,10
RTS0048060,11
RTS0048061,12
RTS0048062,13
RTS0048063,10
RTS0048064,13
RTS0048065,13
RTS0048066,18
RTS0048067,3
RTS0048068,19
RTS0048069,9
RTS0048070,7
RTS0048071,19
RTS0048072,8
RTS0048073,6
RTS0048074,8
RTS0048076,8
RTS0048077,15
RTS0048078,14
RTS0048079,14
RTS0048080,17
RTS0048081,15
RTS0048082,15
RTS0048084,12
RTS0048085,16
RTS0048086,7
RTS0048087,14
RTS0048088,5
RTS0048089,10
RTS0048090,25
RTS0048091,20
RTS0048092,12
RTS0048093,26
RTS0048094,10
RTS0048096,13
RTS0048097,14
RTS0048098,705
RTS0048099,977
RTS0048100,964
RTS0048101,485
RTS0048102,731
RTS0048104,8
RTS0048105,24
RTS0048106,10
RTS0048107,14
RTS0048108,22
RTS0048109,9
RTS0048110,15
RTS0048111,8
RTS0048112,4
RTS0048113,7
RTS0048114,12
RTS0048115,10
RTS0048116,12
RTS0048117,12
RTS0048118,10
RTS0048120,16
RTS0048126,17
RTS0048127,14
RTS0048129,23
RTS0048130,13
RTS0048131,28
RTS0048132,29
RTS0048133,9
RTS0048134,26
RTS0048135,49
RTS0048136,6
RTS0048138,12
RTS0048139,7
RTS0048140,17
RTS0048141,21
RTS0048142,22
RTS0048144,17
RTS0048145,27
RTS0048146,18
RTS0048147,12
RTS0048148,7
RTS0048149,6
RTS0048150,22
RTS0048151,7
RTS0048152,9
RTS0048153,13
RTS0048154,7
RTS0048155,12
RTS0048156,41
RTS0048158,15
RTS0048159,15
RTS0048160,1012
RTS0048161,1242
RTS0048162,22
RTS0048163,15
RTS0048164,101
RTS0048165,25
RTS0048166,17
RTS0048167,20
RTS0048168,16
RTS0048169,21
RTS0048170,18
RTS0048171,6
RTS0048172,14
RTS0048173,8
RTS0048175,12
RTS0048176,4
RTS0048177,11
RTS0048178,7
RTS0048179,7
RTS0048180,9
RTS0048181,27
RTS0048182,10
RTS0048183,19
RTS0048184,32
RTS0048185,14
RTS0048186,9
RTS0048188,19
RTS0048189,26
RTS0048190,18
RTS0048191,15
RTS0048192,18
RTS0048193,11
RTS0048194,23
RTS0048195,18
RTS0048196,16
RTS0048197,23
RTS0048198,15
RTS0048200,11
RTS0048201,16
RTS0048202,10
RTS0048203,21
RTS0048204,13
RTS0048205,6
RTS0048207,12
RTS0048208,21
RTS0048209,14
RTS0048210,14
RTS0048211,20
RTS0048212,9
RTS0048213,17
RTS0048214,12
RTS0048215,21
RTS0048216,17
RTS0048217,15
RTS0048218,17
RTS0048219,20
RTS0048220,14
RTS0048221,12
RTS0048222,18
RTS0048223,6
RTS0048224,10
RTS0048225,14
RTS0048226,20
RTS0048227,21
RTS0048228,6
RTS0048229,9
RTS0048230,14
RTS0048231,9
RTS0048232,11
RTS0048233,9
RTS0048234,5
RTS0048235,8
RTS0048236,19
RTS0048237,9
RTS0048238,15
RTS0048239,12
RTS0048240,12
RTS0048241,12
RTS0048242,31
RTS0048243,31
RTS0048244,28
RTS0048245,20
RTS0048246,23
RTS0049343,32
RTS0049344,37
RTS0049345,15
RTS0049346,3
RTS0049347,12
RTS0049348,15
RTS0049349,10
RTS0049350,10
RTS0049351,12
RTS0049352,14
RTS0049353,8
RTS0049354,5
RTS0049355,5
RTS0049356,17
RTS0049357,9
RTS0049358,10
RTS0049359,6
RTS0049360,13
RTS0049361,11
RTS0049362,6
RTS0049363,12
RTS0049364,7
RTS0049365,18
RTS0049366,45
RTS0049367,39
RTS0049368,13
RTS0049369,12
RTS0049370,13
RTS0049371,15
RTS0049372,12
RTS0049373,50
RTS0049374,50
RTS0049375,36
RTS0049376,19
RTS0049377,48
RTS0049378,27
RTS0049379,16
RTS0049380,21
RTS0049381,30
RTS0049382,19
RTS0049383,12
RTS0049384,3
RTS0049385,9
RTS0049386,17
RTS0049387,18
RTS0049388,11
RTS0049389,13
RTS0049390,211
RTS0049391,281
RTS0049392,244
RTS0049393,274
RTS0049394,112
RTS0049395,85
RTS0049396,49
RTS0049397,68
RTS0049398,90
RTS0049399,31
RTS0049400,24
RTS0049401,10
RTS0049402,12
RTS0049403,10
RTS0049404,13
RTS0049405,23
RTS0049406,9
RTS0049407,16
RTS0049408,14
RTS0049409,9
RTS0049410,16
RTS0049411,13
RTS0049412,12
RTS0049413,6
RTS0049414,6
RTS0049415,28
RTS0049416,18
RTS0049417,14
RTS0049418,15
RTS0049419,8
RTS0049420,6
RTS0049421,12
RTS0049422,7
RTS0049423,11
RTS0049424,36
RTS0049425,18
RTS0049426,21
RTS0049427,18
RTS0049428,6
RTS0049429,26
RTS0049430,17
RTS0049431,16
RTS0049432,10
RTS0049433,15
RTS0049434,8
RTS0049435,16
RTS0049436,7
RTS0049437,44
RTS0049438,8
RTS0049439,31
RTS0049440,15
RTS0049441,22
RTS0049442,37
RTS0049443,13
RTS0049444,34
RTS0049445,14
RTS0049446,15
RTS0049447,18
RTS0049448,8
RTS0049449,22
RTS0049450,21
RTS0049451,19
RTS0049452,11
RTS0049453,14
RTS0049454,6
RTS0049455,6
RTS0049456,6
RTS0049457,27
RTS0049458,14
RTS0049459,30
RTS0049460,29
RTS0049461,41
RTS0049462,52
RTS0049463,19
RTS0049464,20
RTS0049465,13
RTS0049466,15
RTS0049467,7
RTS0049468,9
RTS0049469,23
RTS0049470,30
RTS0049471,39
RTS0049472,20
RTS0049473,57
RTS0049474,13
RTS0049475,14
RTS0049476,13
RTS0049477,8
RTS0049478,16
RTS0049479,801
RTS0049480,66
RTS0049481,4
RTS0049482,12
RTS0049483,10
RTS0049484,10
RTS0049485,20
RTS0997079,7
RTS0997080,18
RTS0997081,9
RTS0997082,8
RTS0997083,14
RTS0997084,25
RTS0997085,11
RTS0997086,10
RTS0997087,1
RTS0997088,1334
RTS0997089,592
RTS0997090,74
RTS0997091,30
RTS0997092,4
RTS0997093,3
RTS0997095,4
RTS0997096,4
RTS0997097,6
RTS0997098,10
RTS0997099,5
RTS0997100,9
RTS0997101,4
RTS0997102,5
RTS0997103,5
RTS0997104,3
RTS0997105,7
RTS0997106,1
RTS0997107,6
RTS0997108,2
RTS0997109,4
RTS0997110,7
RTS0997111,4
RTS0997112,2
RTS0997113,3
RTS0997114,3
RTS0997115,4
RTS0997116,8
RTS0997117,6
RTS0997118,6
RTS0997119,4
RTS0997120,1
RTS0997121,9
RTS0997122,24
RTS0997123,23
RTS0997124,10
RTS0997125,45
RTS0997126,88
RTS0997127,64
RTS0997128,57
RTS0997129,78
RTS0997130,15
</Code_Summary>
