# Supplementary material for: Spatial meta-transcriptomics reveal associations of intratumor bacteria burden with lung cancer cells showing a distinct oncogenic signature
Source: J Immunother Cancer. 2022 Jul 6;10(7):e004698. doi: 10.1136/jitc-2022-004698 (PMC9260850; doi:10.1136/jitc-2022-004698)
Supplement: Supplementary data [file jitc-2022-004698supp009.zip › DSP-1001660004186-C-D02.dcc]

<Header>
FileVersion,0.02
SoftwareVersion,"GeoMx_NGS_Pipeline_ 2.0.0"
Date,2020-6-15
</Header>

<Scan_Attributes>
ID,DSP-1001660004186-C-D02
Plate_ID,1001660004186
Well,D02
</Scan_Attributes>

<NGS_Processing_Attributes>
SeqSetId,
tamperedIni,No
Raw,119558
Trimmed,118879
Stitched,118036
Aligned,106361
umiQ30,0.9910
rtsQ30,0.9909
</NGS_Processing_Attributes>


<Code_Summary>
RTS0039454,2
RTS0039455,1
RTS0039456,1
RTS0039457,6
RTS0039458,4
RTS0039459,3
RTS0039460,3
RTS0039461,6
RTS0039462,2
RTS0039464,1
RTS0039465,5
RTS0039466,3
RTS0039467,8
RTS0039468,4
RTS0039470,5
RTS0039471,7
RTS0039472,7
RTS0039473,5
RTS0039474,8
RTS0039475,5
RTS0039476,11
RTS0039477,10
RTS0039478,8
RTS0039479,3
RTS0039481,2
RTS0039482,1
RTS0039483,1
RTS0039484,2
RTS0039485,4
RTS0039486,1
RTS0039488,6
RTS0039489,5
RTS0039491,2
RTS0039492,1
RTS0039493,3
RTS0039494,3
RTS0039495,3
RTS0039496,1
RTS0039497,2
RTS0039498,3
RTS0039499,8
RTS0039500,5
RTS0039501,6
RTS0039502,4
RTS0039503,3
RTS0039504,1
RTS0039505,8
RTS0039506,5
RTS0039507,3
RTS0039508,2
RTS0039509,6
RTS0039510,1
RTS0039511,7
RTS0039512,4
RTS0039513,5
RTS0039514,8
RTS0039515,15
RTS0039516,6
RTS0039517,4
RTS0039518,1
RTS0039520,2
RTS0039521,1
RTS0039522,1
RTS0039523,1
RTS0039524,3
RTS0039525,3
RTS0039526,1
RTS0039527,1
RTS0039528,1
RTS0039529,1
RTS0039530,1
RTS0039531,1
RTS0039533,3
RTS0039534,2
RTS0039535,2
RTS0039536,3
RTS0039538,1
RTS0039539,3
RTS0039540,1
RTS0039541,3
RTS0039542,2
RTS0039543,1
RTS0039544,1
RTS0039546,1
RTS0039547,1
RTS0039548,2
RTS0039549,1
RTS0039550,3
RTS0039551,2
RTS0039552,1
RTS0039553,1
RTS0039554,3
RTS0039555,4
RTS0039556,3
RTS0039557,1
RTS0039558,4
RTS0039559,1
RTS0039560,1
RTS0039561,2
RTS0039562,2
RTS0039563,3
RTS0039564,1
RTS0039565,4
RTS0039566,4
RTS0039567,1
RTS0039570,4
RTS0039571,1
RTS0039572,3
RTS0039574,1
RTS0039575,1
RTS0039576,1
RTS0039577,1
RTS0039579,2
RTS0039580,2
RTS0039581,3
RTS0039583,9
RTS0039584,3
RTS0039585,2
RTS0039586,1
RTS0039587,3
RTS0039588,3
RTS0039589,2
RTS0039591,2
RTS0039592,2
RTS0039593,1
RTS0039594,1
RTS0039596,2
RTS0039597,4
RTS0039598,1
RTS0039600,4
RTS0039602,1
RTS0039603,1
RTS0039604,2
RTS0039605,2
RTS0039606,2
RTS0039607,3
RTS0039609,3
RTS0039610,3
RTS0039611,2
RTS0039612,4
RTS0039613,2
RTS0039614,3
RTS0039615,2
RTS0039616,1
RTS0039617,1
RTS0039619,2
RTS0039620,2
RTS0039621,2
RTS0039623,2
RTS0039625,2
RTS0039626,3
RTS0039629,2
RTS0039630,2
RTS0039631,1
RTS0039633,2
RTS0039635,2
RTS0039636,1
RTS0039637,1
RTS0039638,1
RTS0039639,3
RTS0039640,2
RTS0039641,1
RTS0039642,3
RTS0039643,2
RTS0039645,2
RTS0039646,3
RTS0039647,3
RTS0039649,2
RTS0039650,3
RTS0039651,5
RTS0039652,5
RTS0039653,2
RTS0039655,3
RTS0039656,2
RTS0039657,3
RTS0039658,2
RTS0039659,3
RTS0039660,2
RTS0039661,2
RTS0039663,1
RTS0039664,4
RTS0039665,2
RTS0039666,1
RTS0039667,2
RTS0039668,1
RTS0039669,3
RTS0039670,1
RTS0039671,1
RTS0039672,3
RTS0039673,2
RTS0039674,7
RTS0039675,2
RTS0039676,1
RTS0039677,1
RTS0039678,2
RTS0039679,3
RTS0039680,1
RTS0039681,3
RTS0039682,3
RTS0039683,4
RTS0039684,3
RTS0039685,4
RTS0039686,2
RTS0039688,7
RTS0039691,2
RTS0039692,2
RTS0039694,3
RTS0039695,3
RTS0039696,5
RTS0039698,2
RTS0039699,3
RTS0039700,2
RTS0039702,1
RTS0039703,4
RTS0039705,1
RTS0039706,5
RTS0039707,5
RTS0039708,2
RTS0039709,2
RTS0039710,4
RTS0039711,4
RTS0039712,4
RTS0039713,2
RTS0039714,2
RTS0039715,2
RTS0039716,2
RTS0039719,1
RTS0039720,3
RTS0039721,1
RTS0039723,3
RTS0039724,3
RTS0039725,4
RTS0039726,4
RTS0039727,1
RTS0039728,2
RTS0039729,1
RTS0039730,2
RTS0039731,2
RTS0039732,2
RTS0039733,3
RTS0039734,4
RTS0039735,1
RTS0039736,3
RTS0039737,2
RTS0039738,1
RTS0039739,4
RTS0039740,2
RTS0039741,1
RTS0039742,2
RTS0039743,2
RTS0039744,3
RTS0039745,2
RTS0039746,4
RTS0039747,1
RTS0039749,2
RTS0039750,3
RTS0039753,2
RTS0039754,5
RTS0039755,3
RTS0039756,6
RTS0039757,3
RTS0039758,3
RTS0039759,2
RTS0039760,3
RTS0039761,2
RTS0039762,2
RTS0039763,2
RTS0039764,2
RTS0039765,2
RTS0039766,1
RTS0039767,2
RTS0039768,4
RTS0039770,7
RTS0039771,4
RTS0039772,2
RTS0039773,3
RTS0039775,5
RTS0039776,3
RTS0039777,3
RTS0039778,1
RTS0039779,1
RTS0039780,1
RTS0039781,2
RTS0039782,2
RTS0039784,1
RTS0039785,1
RTS0039786,1
RTS0039787,5
RTS0039788,1
RTS0039789,2
RTS0039790,1
RTS0039791,1
RTS0039792,1
RTS0039793,1
RTS0039794,4
RTS0039795,2
RTS0039796,3
RTS0039797,3
RTS0039798,6
RTS0039799,1
RTS0039804,1
RTS0039806,2
RTS0039807,1
RTS0039808,1
RTS0039810,1
RTS0039811,1
RTS0039812,7
RTS0039814,3
RTS0039816,4
RTS0039817,3
RTS0039818,1
RTS0039819,3
RTS0039820,1
RTS0039821,1
RTS0039822,2
RTS0039823,1
RTS0039824,3
RTS0039826,2
RTS0039827,3
RTS0039828,2
RTS0039829,2
RTS0039830,1
RTS0039832,3
RTS0039833,1
RTS0039834,4
RTS0039838,1
RTS0039839,1
RTS0039840,1
RTS0039841,2
RTS0039842,2
RTS0039844,4
RTS0039846,2
RTS0039847,1
RTS0039848,1
RTS0039849,2
RTS0039850,2
RTS0039851,1
RTS0039852,3
RTS0039853,1
RTS0039854,2
RTS0039855,3
RTS0039856,4
RTS0039857,2
RTS0039858,2
RTS0039859,4
RTS0039860,1
RTS0039861,4
RTS0039862,3
RTS0039863,2
RTS0039864,2
RTS0039865,1
RTS0039866,1
RTS0039867,4
RTS0039869,4
RTS0039871,1
RTS0039872,3
RTS0039873,1
RTS0039875,3
RTS0039876,2
RTS0039877,2
RTS0039878,6
RTS0039879,2
RTS0039880,2
RTS0039881,1
RTS0039882,4
RTS0039884,1
RTS0039885,3
RTS0039886,2
RTS0039887,3
RTS0039888,4
RTS0039890,1
RTS0039891,2
RTS0039892,1
RTS0039893,2
RTS0039894,6
RTS0039895,6
RTS0039896,3
RTS0039897,2
RTS0039898,3
RTS0039899,1
RTS0039900,4
RTS0039901,5
RTS0039902,1
RTS0039903,2
RTS0039904,2
RTS0039905,1
RTS0039906,1
RTS0039907,3
RTS0039908,2
RTS0039909,3
RTS0039910,4
RTS0039911,4
RTS0039912,6
RTS0039913,2
RTS0039914,3
RTS0039915,2
RTS0039916,2
RTS0039917,2
RTS0039918,3
RTS0039919,4
RTS0039920,2
RTS0039921,2
RTS0039922,5
RTS0039923,1
RTS0039924,2
RTS0039925,2
RTS0039927,4
RTS0039928,6
RTS0039929,2
RTS0039930,6
RTS0039931,1
RTS0039932,2
RTS0039933,1
RTS0039934,4
RTS0039935,2
RTS0039936,3
RTS0039937,2
RTS0039938,2
RTS0039939,3
RTS0039940,1
RTS0039942,3
RTS0039944,3
RTS0039945,1
RTS0039946,3
RTS0039947,2
RTS0039948,3
RTS0039949,1
RTS0039950,2
RTS0039952,1
RTS0039953,2
RTS0039954,3
RTS0039955,2
RTS0039956,2
RTS0039957,6
RTS0039958,2
RTS0039959,4
RTS0039960,1
RTS0039961,2
RTS0039962,1
RTS0039963,5
RTS0039965,2
RTS0039966,3
RTS0039967,3
RTS0039968,2
RTS0039969,3
RTS0039970,3
RTS0039972,1
RTS0039975,1
RTS0039976,1
RTS0039977,2
RTS0039978,3
RTS0039979,1
RTS0039980,1
RTS0039981,1
RTS0039982,2
RTS0039983,3
RTS0039984,1
RTS0039986,4
RTS0039987,3
RTS0039988,4
RTS0039989,3
RTS0039990,1
RTS0039991,2
RTS0039992,1
RTS0039994,3
RTS0039995,2
RTS0039996,5
RTS0039997,2
RTS0039998,7
RTS0039999,6
RTS0040000,4
RTS0040002,1
RTS0040003,1
RTS0040005,2
RTS0040006,5
RTS0040007,3
RTS0040009,3
RTS0040010,2
RTS0040011,4
RTS0040012,1
RTS0040013,2
RTS0040014,2
RTS0040015,2
RTS0040016,4
RTS0040017,2
RTS0040018,1
RTS0040019,1
RTS0040020,4
RTS0040022,3
RTS0040023,3
RTS0040024,5
RTS0040026,1
RTS0040027,2
RTS0040029,3
RTS0040030,3
RTS0040031,4
RTS0040032,3
RTS0040033,1
RTS0040034,2
RTS0040036,2
RTS0040037,2
RTS0040038,3
RTS0040039,1
RTS0040040,1
RTS0040041,2
RTS0040042,1
RTS0040043,3
RTS0040044,2
RTS0040045,3
RTS0040047,1
RTS0040048,1
RTS0040050,2
RTS0040052,2
RTS0040053,1
RTS0040054,4
RTS0040055,1
RTS0040056,1
RTS0040057,2
RTS0040058,2
RTS0040059,5
RTS0040060,2
RTS0040061,1
RTS0040062,2
RTS0040064,2
RTS0040065,3
RTS0040066,1
RTS0040068,5
RTS0040069,1
RTS0040071,2
RTS0040072,3
RTS0040073,1
RTS0040074,1
RTS0040075,1
RTS0040076,1
RTS0040078,2
RTS0040079,1
RTS0040080,1
RTS0040081,1
RTS0040082,5
RTS0040085,1
RTS0040086,2
RTS0040087,1
RTS0040088,4
RTS0040089,2
RTS0040090,1
RTS0040091,2
RTS0040092,1
RTS0040093,3
RTS0040094,3
RTS0040095,2
RTS0040096,3
RTS0040097,2
RTS0040098,2
RTS0040099,3
RTS0040100,5
RTS0040101,1
RTS0040102,2
RTS0040103,1
RTS0040104,2
RTS0040107,1
RTS0040108,3
RTS0040109,2
RTS0040110,4
RTS0040111,2
RTS0040112,2
RTS0040113,3
RTS0040114,3
RTS0040115,4
RTS0040116,1
RTS0040117,2
RTS0040118,3
RTS0040119,1
RTS0040120,2
RTS0040121,8
RTS0040122,5
RTS0040123,4
RTS0040124,8
RTS0040125,1
RTS0040126,1
RTS0040127,6
RTS0040128,1
RTS0040129,2
RTS0040130,6
RTS0040131,4
RTS0040132,2
RTS0040134,3
RTS0040135,2
RTS0040136,1
RTS0040138,3
RTS0040139,2
RTS0040140,2
RTS0040141,2
RTS0040142,1
RTS0040144,2
RTS0040145,1
RTS0040146,1
RTS0040147,2
RTS0040148,1
RTS0040149,6
RTS0040150,2
RTS0040151,2
RTS0040153,1
RTS0040154,3
RTS0040155,1
RTS0040156,2
RTS0040157,4
RTS0040158,3
RTS0040159,5
RTS0040160,3
RTS0040161,4
RTS0040162,1
RTS0040163,2
RTS0040164,4
RTS0040165,6
RTS0040168,1
RTS0040169,4
RTS0040170,4
RTS0040172,4
RTS0040173,1
RTS0040174,5
RTS0040175,1
RTS0040176,1
RTS0040177,1
RTS0040178,3
RTS0040179,2
RTS0040180,1
RTS0040181,4
RTS0040182,2
RTS0040183,5
RTS0040184,3
RTS0040185,1
RTS0040186,4
RTS0040187,1
RTS0040188,3
RTS0040190,1
RTS0040191,3
RTS0040192,1
RTS0040193,1
RTS0040194,2
RTS0040195,2
RTS0040196,5
RTS0040197,1
RTS0040198,3
RTS0040199,5
RTS0040201,2
RTS0040203,1
RTS0040204,2
RTS0040205,2
RTS0040206,3
RTS0040208,1
RTS0040209,2
RTS0040210,3
RTS0040211,2
RTS0040212,4
RTS0040213,1
RTS0040214,2
RTS0040215,1
RTS0040216,1
RTS0040217,4
RTS0040218,3
RTS0040219,2
RTS0040220,1
RTS0040221,1
RTS0040223,3
RTS0040225,3
RTS0040226,1
RTS0040227,1
RTS0040228,2
RTS0040229,3
RTS0040230,1
RTS0040231,2
RTS0040232,1
RTS0040233,2
RTS0040234,3
RTS0040235,1
RTS0040236,1
RTS0040237,1
RTS0040238,4
RTS0040239,3
RTS0040242,2
RTS0040243,3
RTS0040244,1
RTS0040245,3
RTS0040247,4
RTS0040248,2
RTS0040249,3
RTS0040250,2
RTS0040251,3
RTS0040252,1
RTS0040253,1
RTS0040254,4
RTS0040255,2
RTS0040258,1
RTS0040260,5
RTS0040261,1
RTS0040263,2
RTS0040264,3
RTS0040265,3
RTS0040266,1
RTS0040267,2
RTS0040269,1
RTS0040270,1
RTS0040272,1
RTS0040273,1
RTS0040274,1
RTS0040275,2
RTS0040276,1
RTS0040277,4
RTS0040278,9
RTS0040279,2
RTS0040280,2
RTS0040281,1
RTS0040282,3
RTS0040283,4
RTS0040284,1
RTS0040285,3
RTS0040286,5
RTS0040287,1
RTS0040288,2
RTS0040289,4
RTS0040290,2
RTS0040291,1
RTS0040292,2
RTS0040294,2
RTS0040295,1
RTS0040296,4
RTS0040297,3
RTS0040298,2
RTS0040299,1
RTS0040300,2
RTS0040301,1
RTS0040302,3
RTS0040303,3
RTS0040304,3
RTS0040306,1
RTS0040307,2
RTS0040308,2
RTS0040309,3
RTS0040310,1
RTS0040311,4
RTS0040312,2
RTS0040313,1
RTS0040314,1
RTS0040315,6
RTS0040316,2
RTS0040317,3
RTS0040318,3
RTS0040319,2
RTS0040320,4
RTS0040321,3
RTS0040322,5
RTS0040323,3
RTS0040324,3
RTS0040325,2
RTS0040326,1
RTS0040327,1
RTS0040328,2
RTS0040329,2
RTS0040330,2
RTS0040331,2
RTS0040332,2
RTS0040333,2
RTS0040334,1
RTS0040335,3
RTS0040336,2
RTS0040337,2
RTS0040339,2
RTS0040340,2
RTS0040341,1
RTS0040342,2
RTS0040343,1
RTS0040344,1
RTS0040345,2
RTS0040346,2
RTS0040347,5
RTS0040348,2
RTS0040349,3
RTS0040350,2
RTS0040351,1
RTS0040352,3
RTS0040354,3
RTS0040355,3
RTS0040356,3
RTS0040357,2
RTS0040358,1
RTS0040359,5
RTS0040360,2
RTS0040361,1
RTS0040363,1
RTS0040364,1
RTS0040365,2
RTS0040366,4
RTS0040367,1
RTS0040368,2
RTS0040369,3
RTS0040370,3
RTS0040371,2
RTS0040372,2
RTS0040374,1
RTS0040375,4
RTS0040376,2
RTS0040377,3
RTS0040378,5
RTS0040379,2
RTS0040380,3
RTS0040381,2
RTS0040382,2
RTS0040383,4
RTS0040384,2
RTS0040385,1
RTS0040386,6
RTS0040387,3
RTS0040388,5
RTS0040389,1
RTS0040390,1
RTS0040391,2
RTS0040392,4
RTS0040394,2
RTS0040395,1
RTS0040396,1
RTS0040397,4
RTS0040398,4
RTS0040399,3
RTS0040400,1
RTS0040403,1
RTS0040404,3
RTS0040405,4
RTS0040406,1
RTS0040407,1
RTS0040408,1
RTS0040409,1
RTS0040410,4
RTS0040411,1
RTS0040412,1
RTS0040413,1
RTS0040415,2
RTS0040416,3
RTS0040417,3
RTS0040419,3
RTS0040420,7
RTS0040421,2
RTS0040422,4
RTS0040423,2
RTS0040424,1
RTS0040425,1
RTS0040426,2
RTS0040429,5
RTS0040431,4
RTS0040432,1
RTS0040433,2
RTS0040434,3
RTS0040435,3
RTS0040436,6
RTS0040437,2
RTS0040438,3
RTS0040439,9
RTS0040440,5
RTS0040441,2
RTS0040442,6
RTS0040443,2
RTS0040444,2
RTS0040445,3
RTS0040447,1
RTS0040448,4
RTS0040449,2
RTS0040450,2
RTS0040451,1
RTS0040452,2
RTS0040453,1
RTS0040454,2
RTS0040455,4
RTS0040456,2
RTS0040457,2
RTS0040458,4
RTS0040459,1
RTS0040460,2
RTS0040461,2
RTS0040462,2
RTS0040464,2
RTS0040465,2
RTS0040466,1
RTS0040467,2
RTS0040468,3
RTS0040469,3
RTS0040471,4
RTS0040472,4
RTS0040473,1
RTS0040474,2
RTS0040475,1
RTS0040477,1
RTS0040479,1
RTS0040480,2
RTS0040481,1
RTS0040482,2
RTS0040483,2
RTS0040484,3
RTS0040485,2
RTS0040486,2
RTS0040487,1
RTS0040488,3
RTS0040489,3
RTS0040491,3
RTS0040492,2
RTS0040494,2
RTS0040495,3
RTS0040496,4
RTS0040497,3
RTS0040498,1
RTS0040499,3
RTS0040500,2
RTS0040502,4
RTS0040503,1
RTS0040504,4
RTS0040505,1
RTS0040506,3
RTS0040508,3
RTS0040509,3
RTS0040510,1
RTS0040511,4
RTS0040512,3
RTS0040513,1
RTS0040514,2
RTS0040515,3
RTS0040516,4
RTS0040517,2
RTS0040519,2
RTS0040521,1
RTS0040522,1
RTS0040523,2
RTS0040525,5
RTS0040526,2
RTS0040528,1
RTS0040529,2
RTS0040530,4
RTS0040531,3
RTS0040532,2
RTS0040533,2
RTS0040534,1
RTS0040535,2
RTS0040537,2
RTS0040539,1
RTS0040540,2
RTS0040541,2
RTS0040542,1
RTS0040543,3
RTS0040544,2
RTS0040545,2
RTS0040546,2
RTS0040548,3
RTS0040549,1
RTS0040550,3
RTS0040551,2
RTS0040552,1
RTS0040554,4
RTS0040555,2
RTS0040556,3
RTS0040557,2
RTS0040559,3
RTS0040560,2
RTS0040561,1
RTS0040562,4
RTS0040564,2
RTS0040565,2
RTS0040566,1
RTS0040567,1
RTS0040568,1
RTS0040569,1
RTS0040571,3
RTS0040572,1
RTS0040573,2
RTS0040574,7
RTS0040575,1
RTS0040576,4
RTS0040579,1
RTS0040580,1
RTS0040581,1
RTS0040582,4
RTS0040583,3
RTS0040584,3
RTS0040585,2
RTS0040586,2
RTS0040587,1
RTS0040588,5
RTS0040590,3
RTS0040591,3
RTS0040592,3
RTS0040595,2
RTS0040596,5
RTS0040597,3
RTS0040599,4
RTS0040600,1
RTS0040601,2
RTS0040602,2
RTS0040604,4
RTS0040605,3
RTS0040606,3
RTS0040607,2
RTS0040608,1
RTS0040610,3
RTS0040611,1
RTS0040612,4
RTS0040613,3
RTS0040614,1
RTS0040615,1
RTS0040617,2
RTS0040618,1
RTS0040619,1
RTS0040620,2
RTS0040622,2
RTS0040623,3
RTS0040624,4
RTS0040625,3
RTS0040628,3
RTS0040629,2
RTS0040630,5
RTS0040631,3
RTS0040632,2
RTS0040633,2
RTS0040634,4
RTS0040635,3
RTS0040636,3
RTS0040637,2
RTS0040638,1
RTS0040639,6
RTS0040640,1
RTS0040641,3
RTS0040643,2
RTS0040644,3
RTS0040645,2
RTS0040646,4
RTS0040647,2
RTS0040648,1
RTS0040649,2
RTS0040650,2
RTS0040651,3
RTS0040652,1
RTS0040653,1
RTS0040654,6
RTS0040655,2
RTS0040656,2
RTS0040657,5
RTS0040658,2
RTS0040659,1
RTS0040660,1
RTS0040661,2
RTS0040662,1
RTS0040663,1
RTS0040664,1
RTS0040665,2
RTS0040666,2
RTS0040667,2
RTS0040668,1
RTS0040670,1
RTS0040671,1
RTS0040672,1
RTS0040677,1
RTS0040678,1
RTS0040679,2
RTS0040680,2
RTS0040681,2
RTS0040683,2
RTS0040684,1
RTS0040685,1
RTS0040686,1
RTS0040687,3
RTS0040688,1
RTS0040689,6
RTS0040690,2
RTS0040691,1
RTS0040692,1
RTS0040693,1
RTS0040694,1
RTS0040695,1
RTS0040696,1
RTS0040697,3
RTS0040698,2
RTS0040699,1
RTS0040700,1
RTS0040701,2
RTS0040702,3
RTS0040703,1
RTS0040705,3
RTS0040708,1
RTS0040709,2
RTS0040710,1
RTS0040712,2
RTS0040713,2
RTS0040715,3
RTS0040716,1
RTS0040717,2
RTS0040718,3
RTS0040719,1
RTS0040720,3
RTS0040721,2
RTS0040722,2
RTS0040723,1
RTS0040724,2
RTS0040725,1
RTS0040726,3
RTS0040727,6
RTS0040729,4
RTS0040730,2
RTS0040731,3
RTS0040732,3
RTS0040734,3
RTS0040735,1
RTS0040736,3
RTS0040737,5
RTS0040738,2
RTS0040739,1
RTS0040740,2
RTS0040741,2
RTS0040742,3
RTS0040743,1
RTS0040744,1
RTS0040745,5
RTS0040746,2
RTS0040748,1
RTS0040749,3
RTS0040750,2
RTS0040751,1
RTS0040752,1
RTS0040753,2
RTS0040754,1
RTS0040756,2
RTS0040757,4
RTS0040758,3
RTS0040759,4
RTS0040760,3
RTS0040761,2
RTS0040762,1
RTS0040763,1
RTS0040764,2
RTS0040765,3
RTS0040766,3
RTS0040767,9
RTS0040768,3
RTS0040769,2
RTS0040770,1
RTS0040771,3
RTS0040772,1
RTS0040773,2
RTS0040774,2
RTS0040775,3
RTS0040776,1
RTS0040777,1
RTS0040778,4
RTS0040780,3
RTS0040781,2
RTS0040782,4
RTS0040783,1
RTS0040784,2
RTS0040785,2
RTS0040786,4
RTS0040787,1
RTS0040788,1
RTS0040789,2
RTS0040790,3
RTS0040791,6
RTS0040792,3
RTS0040794,3
RTS0040795,2
RTS0040796,4
RTS0040797,1
RTS0040798,4
RTS0040799,2
RTS0040800,2
RTS0040802,4
RTS0040803,1
RTS0040804,3
RTS0040806,1
RTS0040807,5
RTS0040809,1
RTS0040810,2
RTS0040811,2
RTS0040812,2
RTS0040813,4
RTS0040815,1
RTS0040818,6
RTS0040819,3
RTS0040820,2
RTS0040821,4
RTS0040822,4
RTS0040823,1
RTS0040824,5
RTS0040825,4
RTS0040826,2
RTS0040828,5
RTS0040831,3
RTS0040832,1
RTS0040833,3
RTS0040834,1
RTS0040836,4
RTS0040837,3
RTS0040838,4
RTS0040839,4
RTS0040840,2
RTS0040841,3
RTS0040842,1
RTS0040843,6
RTS0040844,3
RTS0040845,1
RTS0040846,1
RTS0040847,1
RTS0040848,2
RTS0040849,5
RTS0040850,3
RTS0040851,2
RTS0040852,1
RTS0040853,4
RTS0040854,3
RTS0040855,4
RTS0040856,4
RTS0040857,2
RTS0040858,1
RTS0040860,1
RTS0040862,3
RTS0040863,3
RTS0040864,2
RTS0040865,4
RTS0040866,1
RTS0040867,5
RTS0040868,2
RTS0040869,3
RTS0040870,6
RTS0040871,1
RTS0040873,3
RTS0040874,1
RTS0040875,5
RTS0040877,2
RTS0040878,4
RTS0040879,2
RTS0040880,3
RTS0040881,1
RTS0040882,5
RTS0040884,1
RTS0040885,2
RTS0040886,2
RTS0040887,4
RTS0040888,4
RTS0040889,4
RTS0040891,3
RTS0040892,2
RTS0040894,1
RTS0040895,1
RTS0040896,2
RTS0040897,5
RTS0040898,4
RTS0040900,4
RTS0040901,1
RTS0040902,2
RTS0040903,3
RTS0040904,6
RTS0040905,4
RTS0040906,5
RTS0040907,3
RTS0040908,1
RTS0040909,1
RTS0040910,3
RTS0040911,3
RTS0040912,1
RTS0040913,1
RTS0040914,2
RTS0040915,4
RTS0040916,6
RTS0040918,3
RTS0040920,2
RTS0040921,2
RTS0040922,3
RTS0040923,1
RTS0040924,2
RTS0040925,4
RTS0040926,2
RTS0040927,3
RTS0040930,1
RTS0040931,3
RTS0040932,6
RTS0040933,4
RTS0040934,2
RTS0040935,4
RTS0040936,2
RTS0040937,2
RTS0040938,3
RTS0040940,5
RTS0040941,4
RTS0040942,2
RTS0040943,2
RTS0040944,3
RTS0040945,1
RTS0040946,2
RTS0040947,2
RTS0040948,5
RTS0040949,1
RTS0040950,4
RTS0040951,3
RTS0040952,1
RTS0040953,2
RTS0040954,1
RTS0040956,4
RTS0040957,6
RTS0040959,1
RTS0040960,2
RTS0040962,5
RTS0040963,3
RTS0040964,2
RTS0040965,2
RTS0040966,4
RTS0040967,3
RTS0040968,1
RTS0040970,2
RTS0040971,4
RTS0040973,1
RTS0040974,5
RTS0040976,1
RTS0040978,1
RTS0040979,2
RTS0040980,3
RTS0040981,3
RTS0040983,1
RTS0040984,3
RTS0040986,2
RTS0040987,2
RTS0040988,2
RTS0040990,2
RTS0040991,2
RTS0040992,1
RTS0040993,2
RTS0040994,3
RTS0040997,2
RTS0040998,1
RTS0040999,1
RTS0041000,2
RTS0041001,2
RTS0041002,1
RTS0041003,2
RTS0041004,2
RTS0041005,3
RTS0041007,1
RTS0041008,2
RTS0041010,1
RTS0041012,2
RTS0041013,4
RTS0041014,3
RTS0041016,3
RTS0041017,2
RTS0041018,1
RTS0041019,1
RTS0041020,5
RTS0041021,2
RTS0041022,2
RTS0041023,1
RTS0041024,3
RTS0041025,3
RTS0041026,2
RTS0041027,1
RTS0041029,5
RTS0041032,3
RTS0041033,1
RTS0041034,5
RTS0041035,2
RTS0041036,3
RTS0041037,4
RTS0041038,1
RTS0041039,1
RTS0041040,3
RTS0041041,3
RTS0041042,1
RTS0041043,1
RTS0041044,2
RTS0041045,3
RTS0041046,1
RTS0041047,1
RTS0041048,1
RTS0041049,4
RTS0041050,3
RTS0041052,3
RTS0041053,1
RTS0041054,1
RTS0041055,1
RTS0041056,2
RTS0041057,2
RTS0041058,2
RTS0041059,1
RTS0041060,2
RTS0041061,5
RTS0041062,3
RTS0041064,1
RTS0041066,5
RTS0041067,5
RTS0041068,5
RTS0041069,3
RTS0041070,2
RTS0041072,4
RTS0041073,2
RTS0041074,2
RTS0041075,4
RTS0041077,1
RTS0041078,1
RTS0041079,2
RTS0041080,4
RTS0041081,3
RTS0041082,1
RTS0041083,4
RTS0041084,1
RTS0041085,3
RTS0041086,3
RTS0041087,2
RTS0041089,1
RTS0041091,1
RTS0041092,1
RTS0041093,4
RTS0041094,2
RTS0041095,4
RTS0041097,4
RTS0041098,1
RTS0041099,4
RTS0041100,4
RTS0041101,1
RTS0041102,2
RTS0041104,3
RTS0041105,2
RTS0041106,1
RTS0041107,7
RTS0041108,2
RTS0041109,4
RTS0041110,2
RTS0041111,1
RTS0041112,1
RTS0041114,2
RTS0041115,5
RTS0041116,6
RTS0041117,3
RTS0041118,1
RTS0041119,1
RTS0041120,1
RTS0041121,5
RTS0041122,5
RTS0041123,4
RTS0041124,1
RTS0041125,1
RTS0041126,2
RTS0041127,1
RTS0041128,7
RTS0041130,5
RTS0041133,6
RTS0041134,2
RTS0041135,1
RTS0041136,2
RTS0041137,4
RTS0041138,5
RTS0041139,2
RTS0041140,1
RTS0041141,2
RTS0041143,1
RTS0041144,2
RTS0041147,1
RTS0041148,1
RTS0041149,3
RTS0041150,2
RTS0041151,2
RTS0041152,3
RTS0041153,3
RTS0041154,1
RTS0041155,3
RTS0041156,2
RTS0041158,4
RTS0041159,3
RTS0041160,3
RTS0041161,2
RTS0041163,3
RTS0041164,3
RTS0041165,1
RTS0041166,2
RTS0041167,3
RTS0041168,2
RTS0041170,3
RTS0041171,2
RTS0041172,2
RTS0041174,2
RTS0041175,5
RTS0041176,2
RTS0041177,3
RTS0041178,3
RTS0041179,3
RTS0041180,6
RTS0041181,3
RTS0041182,2
RTS0041183,4
RTS0041184,3
RTS0041185,1
RTS0041186,2
RTS0041187,1
RTS0041189,3
RTS0041190,2
RTS0041191,3
RTS0041192,6
RTS0041193,5
RTS0041195,4
RTS0041196,2
RTS0041197,6
RTS0041198,2
RTS0041199,4
RTS0041200,6
RTS0041201,2
RTS0041202,4
RTS0041203,4
RTS0041204,2
RTS0041205,3
RTS0041206,4
RTS0041207,2
RTS0041208,1
RTS0041209,3
RTS0041210,2
RTS0041211,3
RTS0041212,2
RTS0041213,2
RTS0041214,1
RTS0041215,2
RTS0041216,1
RTS0041217,3
RTS0041218,1
RTS0041219,5
RTS0041220,4
RTS0041221,2
RTS0041222,2
RTS0041223,1
RTS0041225,1
RTS0041227,3
RTS0041228,2
RTS0041229,2
RTS0041230,1
RTS0041231,1
RTS0041233,5
RTS0041234,3
RTS0041235,6
RTS0041236,1
RTS0041237,2
RTS0041238,1
RTS0041239,1
RTS0041240,4
RTS0041242,1
RTS0041243,3
RTS0041244,3
RTS0041246,2
RTS0041247,2
RTS0041249,2
RTS0041250,4
RTS0041251,2
RTS0041252,2
RTS0041253,4
RTS0041254,2
RTS0041255,1
RTS0041256,3
RTS0041257,5
RTS0041258,2
RTS0041259,1
RTS0041260,2
RTS0041261,2
RTS0041262,2
RTS0041263,4
RTS0041265,1
RTS0041266,2
RTS0041267,1
RTS0041268,3
RTS0041269,5
RTS0041270,1
RTS0041271,2
RTS0041272,2
RTS0041273,1
RTS0041274,2
RTS0041276,3
RTS0041277,1
RTS0041278,3
RTS0041279,1
RTS0041281,3
RTS0041282,6
RTS0041283,1
RTS0041284,3
RTS0041285,4
RTS0041288,1
RTS0041290,2
RTS0041291,2
RTS0041292,3
RTS0041293,2
RTS0041295,2
RTS0041296,3
RTS0041297,2
RTS0041298,1
RTS0041299,2
RTS0041300,5
RTS0041301,4
RTS0041303,2
RTS0041304,3
RTS0041305,3
RTS0041306,2
RTS0041308,1
RTS0041309,1
RTS0041310,1
RTS0041312,3
RTS0041313,2
RTS0041315,3
RTS0041316,3
RTS0041317,2
RTS0041318,8
RTS0041319,2
RTS0041320,4
RTS0041321,5
RTS0041322,2
RTS0041323,1
RTS0041324,1
RTS0041325,3
RTS0041327,3
RTS0041328,2
RTS0041329,3
RTS0041330,1
RTS0041331,1
RTS0041332,3
RTS0041333,3
RTS0041334,4
RTS0041335,1
RTS0041346,2
RTS0041347,3
RTS0041348,2
RTS0041350,1
RTS0041351,3
RTS0041352,2
RTS0041353,3
RTS0041354,1
RTS0041359,3
RTS0041360,4
RTS0041361,4
RTS0041362,2
RTS0041363,3
RTS0041364,2
RTS0041366,1
RTS0041368,2
RTS0041370,1
RTS0041371,2
RTS0041373,3
RTS0041375,1
RTS0041376,8
RTS0041377,2
RTS0041378,1
RTS0041379,1
RTS0041380,2
RTS0041381,2
RTS0041382,2
RTS0041383,1
RTS0041384,1
RTS0041385,4
RTS0041386,2
RTS0041387,2
RTS0041388,1
RTS0041389,2
RTS0041391,2
RTS0041392,2
RTS0041393,1
RTS0041394,1
RTS0041395,1
RTS0041396,2
RTS0041397,3
RTS0041398,3
RTS0041399,1
RTS0041400,5
RTS0041401,5
RTS0041402,3
RTS0041403,2
RTS0041404,1
RTS0041405,4
RTS0041406,8
RTS0041407,4
RTS0041408,1
RTS0041409,1
RTS0041410,2
RTS0041411,1
RTS0041412,2
RTS0041413,1
RTS0041414,2
RTS0041415,4
RTS0041416,3
RTS0041417,3
RTS0041418,2
RTS0041419,3
RTS0041420,1
RTS0041421,3
RTS0041422,2
RTS0041423,1
RTS0041424,3
RTS0041426,3
RTS0041427,3
RTS0041428,1
RTS0041429,5
RTS0041431,1
RTS0041432,2
RTS0041434,3
RTS0041437,1
RTS0041438,1
RTS0041439,3
RTS0041440,1
RTS0041441,2
RTS0041443,2
RTS0041444,1
RTS0041445,2
RTS0041446,3
RTS0041447,1
RTS0041448,1
RTS0041449,2
RTS0041450,2
RTS0041452,2
RTS0041454,1
RTS0041455,3
RTS0041456,3
RTS0041457,1
RTS0041458,1
RTS0041460,1
RTS0041461,1
RTS0041462,3
RTS0041463,3
RTS0041464,3
RTS0041465,4
RTS0041466,3
RTS0041467,3
RTS0041468,2
RTS0041469,3
RTS0041470,1
RTS0041472,3
RTS0041475,2
RTS0041476,2
RTS0041477,2
RTS0041478,1
RTS0041479,1
RTS0041480,2
RTS0041481,2
RTS0041483,1
RTS0041484,2
RTS0041485,1
RTS0041486,2
RTS0041487,2
RTS0041488,2
RTS0041489,3
RTS0041490,2
RTS0041491,6
RTS0041492,1
RTS0041493,1
RTS0041494,2
RTS0041495,2
RTS0041496,2
RTS0041497,3
RTS0041498,1
RTS0041499,6
RTS0041501,3
RTS0041502,2
RTS0041504,1
RTS0041505,2
RTS0041507,2
RTS0041508,2
RTS0041510,7
RTS0041511,4
RTS0041512,2
RTS0041513,3
RTS0041515,2
RTS0041516,2
RTS0041517,4
RTS0041519,1
RTS0041520,1
RTS0041521,1
RTS0041523,1
RTS0041524,1
RTS0041525,2
RTS0041526,1
RTS0041527,1
RTS0041528,4
RTS0041530,4
RTS0041531,1
RTS0041533,1
RTS0041534,1
RTS0041535,2
RTS0041536,2
RTS0041538,1
RTS0041540,2
RTS0041541,3
RTS0041542,3
RTS0041543,4
RTS0041544,1
RTS0041545,2
RTS0041547,2
RTS0041548,3
RTS0041549,2
RTS0041550,1
RTS0041551,3
RTS0041552,7
RTS0041553,2
RTS0041554,1
RTS0041555,1
RTS0041556,2
RTS0041558,2
RTS0041559,2
RTS0041560,2
RTS0041561,2
RTS0041562,1
RTS0041563,2
RTS0041564,3
RTS0041565,1
RTS0041566,2
RTS0041567,3
RTS0041568,1
RTS0041570,3
RTS0041571,2
RTS0041572,2
RTS0041573,5
RTS0041575,4
RTS0041576,1
RTS0041577,2
RTS0041578,1
RTS0041579,4
RTS0041580,2
RTS0041581,3
RTS0041582,3
RTS0041583,5
RTS0041584,1
RTS0041585,2
RTS0041586,1
RTS0041587,2
RTS0041588,2
RTS0041589,1
RTS0041590,3
RTS0041593,2
RTS0041594,2
RTS0041595,2
RTS0041596,3
RTS0041597,2
RTS0041598,1
RTS0041599,2
RTS0041600,1
RTS0041601,2
RTS0041602,1
RTS0041603,6
RTS0041605,1
RTS0041606,5
RTS0041607,2
RTS0041608,1
RTS0041609,2
RTS0041610,1
RTS0041611,3
RTS0041612,5
RTS0041613,2
RTS0041615,2
RTS0041616,2
RTS0041617,3
RTS0041618,4
RTS0041619,2
RTS0041620,3
RTS0041621,1
RTS0041622,1
RTS0041623,3
RTS0041624,4
RTS0041625,3
RTS0041626,2
RTS0041627,2
RTS0041628,2
RTS0041629,3
RTS0041630,2
RTS0041631,1
RTS0041632,2
RTS0041634,2
RTS0041635,4
RTS0041636,5
RTS0041637,5
RTS0041638,3
RTS0041640,3
RTS0041641,1
RTS0041642,2
RTS0041643,4
RTS0041644,2
RTS0041645,2
RTS0041646,4
RTS0041647,1
RTS0041648,1
RTS0041649,2
RTS0041650,1
RTS0041651,2
RTS0041652,1
RTS0041654,2
RTS0041655,1
RTS0041656,3
RTS0041657,7
RTS0041658,7
RTS0041659,1
RTS0041660,4
RTS0041661,4
RTS0041662,3
RTS0041663,3
RTS0041664,2
RTS0041665,3
RTS0041666,2
RTS0041667,1
RTS0041668,2
RTS0041669,3
RTS0041670,2
RTS0041671,2
RTS0041672,1
RTS0041673,1
RTS0041677,1
RTS0041679,2
RTS0041680,5
RTS0041681,1
RTS0041682,4
RTS0041683,3
RTS0041684,2
RTS0041685,4
RTS0041686,1
RTS0041687,1
RTS0041688,1
RTS0041689,2
RTS0041690,1
RTS0041691,5
RTS0041692,2
RTS0041693,1
RTS0041694,2
RTS0041696,1
RTS0041697,1
RTS0041698,3
RTS0041699,1
RTS0041700,1
RTS0041702,1
RTS0041703,1
RTS0041704,1
RTS0041706,3
RTS0041707,1
RTS0041709,4
RTS0041710,2
RTS0041711,3
RTS0041712,4
RTS0041713,1
RTS0041714,1
RTS0041715,1
RTS0041716,6
RTS0041717,5
RTS0041718,3
RTS0041719,5
RTS0041720,3
RTS0041721,3
RTS0041722,3
RTS0041723,2
RTS0041724,2
RTS0041725,1
RTS0041727,2
RTS0041728,3
RTS0041729,1
RTS0041730,3
RTS0041731,3
RTS0041733,2
RTS0041734,1
RTS0041735,2
RTS0041736,2
RTS0041738,4
RTS0041739,10
RTS0041740,2
RTS0041741,1
RTS0041742,3
RTS0041743,1
RTS0041744,1
RTS0041745,2
RTS0041746,2
RTS0041747,1
RTS0041748,1
RTS0041749,1
RTS0041750,1
RTS0041751,3
RTS0041752,1
RTS0041753,3
RTS0041755,1
RTS0041756,2
RTS0041757,3
RTS0041758,1
RTS0041759,2
RTS0041760,1
RTS0041761,2
RTS0041763,2
RTS0041764,2
RTS0041766,2
RTS0041767,2
RTS0041768,2
RTS0041769,1
RTS0041770,1
RTS0041772,4
RTS0041773,5
RTS0041776,2
RTS0041777,3
RTS0041778,1
RTS0041779,2
RTS0041780,1
RTS0041781,2
RTS0041782,3
RTS0041783,3
RTS0041784,3
RTS0041785,1
RTS0041786,2
RTS0041787,1
RTS0041789,1
RTS0041790,4
RTS0041791,2
RTS0041793,1
RTS0041794,2
RTS0041795,1
RTS0041796,1
RTS0041797,5
RTS0041799,1
RTS0041800,2
RTS0041801,2
RTS0041802,1
RTS0041803,1
RTS0041804,4
RTS0041806,1
RTS0041807,1
RTS0041808,4
RTS0041810,1
RTS0041811,4
RTS0041812,2
RTS0041813,3
RTS0041814,1
RTS0041815,1
RTS0041817,1
RTS0041818,3
RTS0041819,1
RTS0041820,3
RTS0041821,3
RTS0041822,4
RTS0041824,4
RTS0041825,3
RTS0041826,2
RTS0041827,3
RTS0041828,4
RTS0041830,3
RTS0041832,2
RTS0041833,2
RTS0041834,1
RTS0041835,1
RTS0041836,2
RTS0041837,1
RTS0041838,4
RTS0041839,3
RTS0041840,2
RTS0041841,7
RTS0041842,6
RTS0041843,2
RTS0041844,5
RTS0041847,2
RTS0041848,1
RTS0041849,1
RTS0041850,1
RTS0041851,3
RTS0041852,1
RTS0041853,1
RTS0041854,3
RTS0041855,1
RTS0041856,3
RTS0041857,5
RTS0041858,3
RTS0041859,5
RTS0041861,4
RTS0041862,1
RTS0041863,3
RTS0041864,1
RTS0041865,1
RTS0041866,3
RTS0041867,1
RTS0041868,3
RTS0041869,1
RTS0041870,5
RTS0041871,3
RTS0041872,3
RTS0041873,2
RTS0041874,3
RTS0041875,1
RTS0041876,2
RTS0041877,3
RTS0041878,1
RTS0041879,1
RTS0041880,5
RTS0041881,4
RTS0041882,3
RTS0041883,2
RTS0041884,4
RTS0041885,5
RTS0041886,4
RTS0041887,2
RTS0041888,4
RTS0041889,1
RTS0041890,2
RTS0041891,7
RTS0041892,2
RTS0041893,2
RTS0041895,1
RTS0041897,4
RTS0041898,2
RTS0041899,1
RTS0041901,3
RTS0041902,1
RTS0041903,3
RTS0041905,3
RTS0041906,17
RTS0041907,1
RTS0041908,2
RTS0041909,4
RTS0041910,5
RTS0041911,1
RTS0041912,1
RTS0041913,1
RTS0041914,3
RTS0041915,2
RTS0041916,4
RTS0041917,9
RTS0041918,7
RTS0041919,31
RTS0041920,12
RTS0041922,6
RTS0041924,2
RTS0041925,6
RTS0041926,1
RTS0041927,3
RTS0041928,1
RTS0041929,2
RTS0041930,2
RTS0041931,2
RTS0041932,1
RTS0041933,3
RTS0041936,3
RTS0041937,3
RTS0041938,4
RTS0041939,3
RTS0041940,2
RTS0041941,4
RTS0041942,4
RTS0041943,2
RTS0041944,2
RTS0041946,2
RTS0041947,4
RTS0041948,2
RTS0041949,2
RTS0041950,3
RTS0041951,1
RTS0041952,2
RTS0041953,6
RTS0041954,1
RTS0041955,2
RTS0041956,3
RTS0041957,1
RTS0041958,4
RTS0041959,3
RTS0041960,3
RTS0041962,1
RTS0041963,1
RTS0041965,1
RTS0041966,6
RTS0041967,5
RTS0041968,1
RTS0041969,4
RTS0041972,4
RTS0041973,2
RTS0041974,2
RTS0041975,2
RTS0041976,2
RTS0041977,3
RTS0041978,4
RTS0041979,1
RTS0041980,1
RTS0041981,2
RTS0041982,5
RTS0041983,5
RTS0041985,2
RTS0041986,3
RTS0041987,5
RTS0041988,2
RTS0041989,3
RTS0041990,1
RTS0041991,1
RTS0041992,3
RTS0041993,3
RTS0041994,2
RTS0041995,3
RTS0041997,1
RTS0041998,2
RTS0041999,1
RTS0042000,2
RTS0042001,1
RTS0042002,1
RTS0042003,2
RTS0042004,1
RTS0042005,4
RTS0042006,2
RTS0042007,3
RTS0042008,2
RTS0042009,5
RTS0042010,2
RTS0042012,5
RTS0042013,1
RTS0042014,4
RTS0042015,3
RTS0042018,1
RTS0042019,4
RTS0042020,1
RTS0042021,6
RTS0042022,2
RTS0042023,2
RTS0042024,3
RTS0042025,4
RTS0042026,1
RTS0042027,2
RTS0042028,1
RTS0042029,4
RTS0042030,2
RTS0042031,3
RTS0042032,3
RTS0042033,2
RTS0042034,2
RTS0042035,3
RTS0042036,3
RTS0042038,1
RTS0042039,2
RTS0042040,2
RTS0042041,3
RTS0042042,1
RTS0042044,1
RTS0042045,4
RTS0042046,1
RTS0042047,1
RTS0042049,2
RTS0042050,1
RTS0042051,2
RTS0042052,3
RTS0042053,1
RTS0042054,3
RTS0042055,3
RTS0042056,5
RTS0042057,2
RTS0042058,4
RTS0042059,2
RTS0042060,1
RTS0042061,1
RTS0042062,4
RTS0042063,4
RTS0042064,1
RTS0042065,2
RTS0042066,4
RTS0042067,8
RTS0042068,7
RTS0042069,4
RTS0042072,3
RTS0042073,1
RTS0042074,3
RTS0042077,1
RTS0042078,1
RTS0042079,4
RTS0042081,5
RTS0042083,2
RTS0042085,2
RTS0042086,1
RTS0042087,3
RTS0042088,2
RTS0042089,2
RTS0042090,1
RTS0042091,6
RTS0042092,2
RTS0042094,2
RTS0042095,3
RTS0042096,1
RTS0042098,1
RTS0042100,4
RTS0042101,4
RTS0042102,1
RTS0042103,2
RTS0042104,3
RTS0042105,4
RTS0042106,1
RTS0042107,3
RTS0042108,1
RTS0042110,2
RTS0042111,8
RTS0042112,1
RTS0042113,6
RTS0042114,5
RTS0042115,2
RTS0042116,2
RTS0042117,5
RTS0042118,1
RTS0042119,3
RTS0042120,1
RTS0042121,5
RTS0042122,2
RTS0042123,2
RTS0042126,1
RTS0042127,2
RTS0042128,5
RTS0042130,2
RTS0042131,3
RTS0042132,2
RTS0042133,1
RTS0042134,1
RTS0042136,3
RTS0042137,5
RTS0042138,4
RTS0042139,3
RTS0042140,2
RTS0042141,3
RTS0042142,3
RTS0042143,4
RTS0042144,5
RTS0042145,1
RTS0042146,3
RTS0042150,4
RTS0042152,1
RTS0042154,1
RTS0042155,1
RTS0042156,3
RTS0042157,2
RTS0042158,2
RTS0042160,1
RTS0042161,1
RTS0042162,2
RTS0042163,1
RTS0042164,1
RTS0042165,1
RTS0042166,2
RTS0042168,4
RTS0042169,2
RTS0042170,1
RTS0042171,2
RTS0042172,2
RTS0042173,2
RTS0042174,2
RTS0042175,1
RTS0042176,2
RTS0042177,4
RTS0042178,2
RTS0042180,1
RTS0042181,2
RTS0042182,2
RTS0042183,1
RTS0042184,4
RTS0042185,4
RTS0042186,4
RTS0042187,2
RTS0042188,2
RTS0042190,3
RTS0042191,2
RTS0042192,1
RTS0042194,1
RTS0042195,3
RTS0042196,2
RTS0042198,1
RTS0042199,6
RTS0042200,2
RTS0042201,2
RTS0042202,1
RTS0042203,5
RTS0042205,1
RTS0042206,4
RTS0042209,3
RTS0042212,3
RTS0042213,4
RTS0042214,4
RTS0042215,4
RTS0042216,1
RTS0042219,2
RTS0042221,2
RTS0042225,1
RTS0042227,1
RTS0042228,1
RTS0042229,1
RTS0042230,3
RTS0042231,3
RTS0042232,4
RTS0042233,1
RTS0042234,2
RTS0042235,1
RTS0042236,1
RTS0042237,1
RTS0042238,5
RTS0042239,1
RTS0042240,5
RTS0042241,2
RTS0042242,1
RTS0042243,1
RTS0042244,3
RTS0042245,3
RTS0042246,5
RTS0042247,8
RTS0042248,13
RTS0042249,2
RTS0042250,9
RTS0042251,1
RTS0042252,3
RTS0042253,1
RTS0042254,3
RTS0042255,4
RTS0042256,3
RTS0042257,3
RTS0042258,2
RTS0042259,2
RTS0042260,2
RTS0042262,5
RTS0042263,2
RTS0042264,3
RTS0042265,2
RTS0042266,2
RTS0042267,1
RTS0042268,2
RTS0042269,1
RTS0042270,1
RTS0042271,3
RTS0042272,3
RTS0042276,3
RTS0042277,1
RTS0042278,3
RTS0042279,1
RTS0042281,1
RTS0042282,2
RTS0042284,2
RTS0042286,1
RTS0042287,4
RTS0042288,1
RTS0042289,5
RTS0042290,3
RTS0042291,3
RTS0042292,2
RTS0042293,1
RTS0042294,2
RTS0042295,3
RTS0042296,4
RTS0042297,2
RTS0042298,2
RTS0042299,2
RTS0042300,3
RTS0042301,3
RTS0042302,1
RTS0042303,3
RTS0042304,1
RTS0042305,2
RTS0042306,1
RTS0042307,2
RTS0042308,4
RTS0042309,6
RTS0042310,2
RTS0042312,1
RTS0042313,2
RTS0042314,1
RTS0042315,4
RTS0042316,5
RTS0042317,5
RTS0042318,2
RTS0042319,2
RTS0042320,4
RTS0042321,1
RTS0042322,3
RTS0042323,3
RTS0042324,1
RTS0042325,2
RTS0042326,3
RTS0042327,2
RTS0042328,5
RTS0042329,4
RTS0042330,1
RTS0042331,1
RTS0042332,1
RTS0042333,2
RTS0042334,2
RTS0042335,2
RTS0042336,3
RTS0042337,2
RTS0042338,1
RTS0042340,4
RTS0042341,2
RTS0042342,1
RTS0042343,2
RTS0042344,4
RTS0042345,3
RTS0042346,2
RTS0042348,2
RTS0042350,3
RTS0042351,4
RTS0042352,1
RTS0042353,2
RTS0042354,3
RTS0042356,2
RTS0042357,2
RTS0042358,1
RTS0042359,1
RTS0042360,3
RTS0042361,2
RTS0042362,2
RTS0042363,2
RTS0042364,4
RTS0042365,1
RTS0042367,2
RTS0042368,1
RTS0042369,2
RTS0042370,4
RTS0042373,1
RTS0042374,2
RTS0042375,2
RTS0042376,2
RTS0042378,3
RTS0042380,1
RTS0042381,1
RTS0042382,1
RTS0042383,3
RTS0042384,2
RTS0042385,2
RTS0042386,3
RTS0042387,1
RTS0042389,1
RTS0042390,2
RTS0042391,1
RTS0042392,1
RTS0042393,2
RTS0042394,3
RTS0042395,1
RTS0042396,1
RTS0042397,1
RTS0042398,2
RTS0042399,1
RTS0042400,3
RTS0042401,2
RTS0042402,2
RTS0042404,1
RTS0042405,2
RTS0042407,1
RTS0042408,4
RTS0042409,1
RTS0042410,2
RTS0042411,2
RTS0042412,2
RTS0042413,1
RTS0042414,3
RTS0042415,3
RTS0042416,2
RTS0042417,4
RTS0042418,1
RTS0042419,1
RTS0042420,3
RTS0042421,3
RTS0042422,1
RTS0042423,2
RTS0042424,5
RTS0042426,1
RTS0042428,2
RTS0042429,2
RTS0042430,2
RTS0042431,1
RTS0042432,2
RTS0042433,2
RTS0042434,2
RTS0042435,3
RTS0042438,3
RTS0042439,1
RTS0042440,2
RTS0042441,3
RTS0042442,6
RTS0042443,2
RTS0042444,3
RTS0042445,2
RTS0042446,1
RTS0042447,1
RTS0042448,6
RTS0042449,2
RTS0042450,1
RTS0042451,3
RTS0042452,1
RTS0042453,2
RTS0042454,1
RTS0042455,1
RTS0042457,5
RTS0042458,3
RTS0042461,5
RTS0042462,6
RTS0042464,4
RTS0042465,2
RTS0042466,2
RTS0042468,4
RTS0042469,3
RTS0042470,1
RTS0042471,3
RTS0042472,3
RTS0042473,2
RTS0042474,4
RTS0042475,2
RTS0042476,4
RTS0042477,3
RTS0042479,2
RTS0042481,1
RTS0042482,2
RTS0042483,4
RTS0042484,4
RTS0042485,2
RTS0042486,2
RTS0042487,1
RTS0042489,2
RTS0042491,2
RTS0042493,1
RTS0042494,2
RTS0042495,2
RTS0042497,2
RTS0042498,2
RTS0042499,4
RTS0042500,2
RTS0042501,2
RTS0042502,2
RTS0042503,1
RTS0042504,1
RTS0042505,6
RTS0042506,2
RTS0042507,2
RTS0042508,4
RTS0042509,1
RTS0042510,2
RTS0042515,1
RTS0042522,1
RTS0042526,5
RTS0042528,2
RTS0042529,5
RTS0042530,2
RTS0042531,2
RTS0042532,2
RTS0042533,2
RTS0042534,1
RTS0042535,2
RTS0042536,3
RTS0042537,2
RTS0042538,1
RTS0042539,5
RTS0042540,2
RTS0042541,1
RTS0042542,1
RTS0042543,1
RTS0042544,3
RTS0042545,2
RTS0042546,3
RTS0042547,3
RTS0042549,2
RTS0042550,2
RTS0042551,4
RTS0042552,2
RTS0042553,2
RTS0042554,2
RTS0042555,3
RTS0042557,3
RTS0042558,1
RTS0042559,3
RTS0042560,1
RTS0042561,2
RTS0042562,1
RTS0042563,4
RTS0042564,3
RTS0042565,1
RTS0042567,4
RTS0042568,4
RTS0042569,4
RTS0042570,5
RTS0042571,5
RTS0042572,3
RTS0042573,3
RTS0042574,1
RTS0042575,1
RTS0042576,3
RTS0042577,7
RTS0042578,1
RTS0042579,2
RTS0042581,5
RTS0042582,4
RTS0042583,8
RTS0042584,3
RTS0042585,2
RTS0042586,1
RTS0042587,2
RTS0042588,3
RTS0042589,2
RTS0042590,2
RTS0042591,1
RTS0042592,2
RTS0042593,1
RTS0042595,4
RTS0042597,3
RTS0042598,2
RTS0042599,1
RTS0042600,1
RTS0042602,1
RTS0042603,3
RTS0042604,3
RTS0042606,2
RTS0042607,3
RTS0042610,1
RTS0042611,2
RTS0042612,3
RTS0042613,3
RTS0042614,2
RTS0042615,2
RTS0042617,4
RTS0042618,5
RTS0042619,1
RTS0042620,1
RTS0042622,2
RTS0042623,6
RTS0042624,2
RTS0042625,1
RTS0042627,4
RTS0042629,5
RTS0042631,2
RTS0042633,2
RTS0042634,3
RTS0042635,1
RTS0042636,3
RTS0042637,2
RTS0042639,2
RTS0042640,5
RTS0042641,1
RTS0042643,1
RTS0042645,3
RTS0042646,1
RTS0042647,2
RTS0042648,1
RTS0042649,2
RTS0042650,1
RTS0042651,2
RTS0042653,1
RTS0042654,3
RTS0042655,3
RTS0042656,2
RTS0042657,1
RTS0042658,3
RTS0042659,1
RTS0042660,3
RTS0042661,2
RTS0042663,3
RTS0042664,2
RTS0042665,2
RTS0042669,1
RTS0042670,2
RTS0042671,4
RTS0042673,1
RTS0042674,1
RTS0042675,2
RTS0042676,3
RTS0042679,3
RTS0042680,4
RTS0042681,2
RTS0042682,1
RTS0042683,3
RTS0042684,1
RTS0042685,2
RTS0042686,3
RTS0042687,1
RTS0042688,1
RTS0042689,2
RTS0042690,2
RTS0042691,3
RTS0042692,4
RTS0042695,2
RTS0042696,1
RTS0042697,6
RTS0042698,2
RTS0042699,4
RTS0042700,1
RTS0042701,1
RTS0042702,4
RTS0042704,5
RTS0042705,2
RTS0042706,1
RTS0042707,1
RTS0042708,1
RTS0042709,2
RTS0042710,2
RTS0042711,1
RTS0042712,3
RTS0042714,4
RTS0042716,3
RTS0042718,1
RTS0042719,1
RTS0042720,1
RTS0042721,3
RTS0042722,2
RTS0042723,3
RTS0042724,2
RTS0042725,2
RTS0042728,2
RTS0042729,1
RTS0042730,1
RTS0042731,3
RTS0042732,2
RTS0042733,1
RTS0042735,2
RTS0042736,3
RTS0042737,3
RTS0042738,4
RTS0042739,3
RTS0042740,1
RTS0042741,1
RTS0042744,4
RTS0042745,2
RTS0042746,5
RTS0042747,1
RTS0042748,1
RTS0042751,3
RTS0042752,1
RTS0042754,2
RTS0042756,2
RTS0042757,3
RTS0042758,1
RTS0042759,2
RTS0042760,2
RTS0042762,3
RTS0042763,5
RTS0042764,1
RTS0042765,2
RTS0042766,1
RTS0042767,2
RTS0042768,4
RTS0042769,3
RTS0042770,1
RTS0042771,2
RTS0042772,1
RTS0042773,2
RTS0042774,4
RTS0042775,3
RTS0042776,2
RTS0042777,2
RTS0042778,1
RTS0042779,1
RTS0042780,2
RTS0042781,3
RTS0042782,2
RTS0042783,1
RTS0042784,2
RTS0042785,1
RTS0042786,2
RTS0042787,2
RTS0042788,3
RTS0042790,4
RTS0042791,17
RTS0042792,7
RTS0042793,6
RTS0042794,2
RTS0042795,6
RTS0042796,2
RTS0042797,4
RTS0042798,2
RTS0042799,1
RTS0042800,2
RTS0042801,1
RTS0042804,2
RTS0042805,1
RTS0042806,1
RTS0042807,2
RTS0042808,2
RTS0042809,3
RTS0042810,3
RTS0042811,4
RTS0042812,3
RTS0042813,4
RTS0042814,3
RTS0042815,1
RTS0042816,3
RTS0042817,3
RTS0042818,2
RTS0042819,4
RTS0042820,1
RTS0042821,3
RTS0042822,3
RTS0042823,2
RTS0042824,3
RTS0042825,1
RTS0042826,2
RTS0042827,2
RTS0042828,2
RTS0042829,4
RTS0042830,1
RTS0042831,3
RTS0042832,1
RTS0042833,2
RTS0042834,1
RTS0042836,2
RTS0042837,4
RTS0042838,1
RTS0042839,1
RTS0042840,5
RTS0042841,4
RTS0042844,3
RTS0042845,1
RTS0042846,1
RTS0042849,3
RTS0042850,1
RTS0042851,4
RTS0042852,3
RTS0042853,3
RTS0042854,2
RTS0042855,2
RTS0042856,2
RTS0042857,2
RTS0042858,1
RTS0042859,2
RTS0042860,2
RTS0042861,6
RTS0042862,4
RTS0042863,2
RTS0042864,1
RTS0042865,3
RTS0042866,2
RTS0042867,4
RTS0042869,5
RTS0042870,2
RTS0042871,5
RTS0042872,1
RTS0042876,3
RTS0042877,2
RTS0042878,1
RTS0042880,3
RTS0042881,3
RTS0042882,2
RTS0042884,1
RTS0042885,1
RTS0042886,1
RTS0042887,2
RTS0042890,2
RTS0042892,3
RTS0042893,6
RTS0042894,2
RTS0042895,1
RTS0042896,2
RTS0042897,2
RTS0042898,2
RTS0042899,2
RTS0042900,4
RTS0042901,1
RTS0042902,1
RTS0042903,3
RTS0042904,1
RTS0042905,2
RTS0042906,3
RTS0042907,3
RTS0042909,1
RTS0042910,3
RTS0042911,5
RTS0042912,1
RTS0042913,2
RTS0042914,4
RTS0042915,2
RTS0042916,3
RTS0042917,6
RTS0042918,7
RTS0042919,1
RTS0042920,1
RTS0042921,5
RTS0042922,4
RTS0042923,2
RTS0042924,1
RTS0042925,1
RTS0042926,3
RTS0042927,3
RTS0042928,3
RTS0042929,3
RTS0042931,3
RTS0042932,1
RTS0042934,3
RTS0042935,2
RTS0042936,2
RTS0042937,2
RTS0042938,2
RTS0042939,2
RTS0042940,2
RTS0042941,1
RTS0042942,5
RTS0042943,5
RTS0042944,3
RTS0042945,1
RTS0042946,2
RTS0042947,2
RTS0042948,2
RTS0042949,4
RTS0042950,2
RTS0042951,1
RTS0042952,3
RTS0042953,4
RTS0042954,2
RTS0042955,2
RTS0042956,1
RTS0042957,3
RTS0042958,1
RTS0042959,2
RTS0042960,3
RTS0042961,3
RTS0042962,4
RTS0042963,3
RTS0042964,4
RTS0042965,4
RTS0042966,1
RTS0042967,3
RTS0042968,2
RTS0042969,2
RTS0042970,1
RTS0042971,1
RTS0042972,6
RTS0042973,2
RTS0042974,1
RTS0042975,4
RTS0042977,4
RTS0042978,3
RTS0042979,2
RTS0042980,4
RTS0042982,2
RTS0042983,4
RTS0042984,3
RTS0042985,3
RTS0042986,2
RTS0042987,1
RTS0042990,3
RTS0042991,3
RTS0042992,3
RTS0042993,2
RTS0042994,4
RTS0042995,3
RTS0042996,6
RTS0042997,1
RTS0042998,4
RTS0042999,4
RTS0043000,3
RTS0043001,2
RTS0043002,2
RTS0043003,6
RTS0043004,1
RTS0043005,3
RTS0043006,3
RTS0043007,2
RTS0043008,2
RTS0043009,3
RTS0043010,2
RTS0043011,3
RTS0043012,5
RTS0043013,3
RTS0043014,3
RTS0043015,3
RTS0043016,1
RTS0043017,3
RTS0043018,3
RTS0043019,3
RTS0043020,2
RTS0043021,2
RTS0043023,1
RTS0043024,2
RTS0043025,2
RTS0043026,1
RTS0043027,2
RTS0043028,4
RTS0043029,4
RTS0043030,4
RTS0043031,2
RTS0043032,2
RTS0043033,4
RTS0043034,3
RTS0043035,2
RTS0043036,1
RTS0043037,3
RTS0043038,3
RTS0043039,2
RTS0043040,1
RTS0043041,1
RTS0043042,3
RTS0043043,3
RTS0043044,1
RTS0043045,2
RTS0043046,1
RTS0043047,1
RTS0043048,5
RTS0043049,1
RTS0043051,3
RTS0043052,2
RTS0043053,1
RTS0043054,1
RTS0043055,4
RTS0043056,3
RTS0043057,3
RTS0043058,1
RTS0043059,3
RTS0043060,6
RTS0043061,4
RTS0043062,3
RTS0043063,1
RTS0043064,5
RTS0043065,1
RTS0043066,2
RTS0043068,3
RTS0043069,4
RTS0043070,2
RTS0043072,2
RTS0043073,2
RTS0043074,5
RTS0043075,2
RTS0043077,5
RTS0043078,2
RTS0043079,2
RTS0043080,1
RTS0043081,2
RTS0043082,2
RTS0043083,1
RTS0043084,2
RTS0043085,2
RTS0043086,1
RTS0043087,2
RTS0043089,2
RTS0043090,1
RTS0043091,2
RTS0043093,3
RTS0043094,2
RTS0043095,3
RTS0043096,4
RTS0043097,3
RTS0043098,4
RTS0043099,2
RTS0043100,1
RTS0043101,2
RTS0043102,2
RTS0043104,4
RTS0043105,1
RTS0043106,4
RTS0043107,2
RTS0043110,1
RTS0043111,2
RTS0043112,2
RTS0043113,5
RTS0043114,2
RTS0043115,2
RTS0043116,7
RTS0043117,4
RTS0043119,1
RTS0043120,2
RTS0043121,1
RTS0043122,1
RTS0043123,4
RTS0043124,4
RTS0043125,4
RTS0043126,2
RTS0043127,3
RTS0043128,5
RTS0043129,3
RTS0043130,7
RTS0043131,3
RTS0043132,3
RTS0043133,1
RTS0043134,1
RTS0043135,1
RTS0043136,2
RTS0043137,4
RTS0043138,5
RTS0043139,3
RTS0043140,1
RTS0043141,2
RTS0043142,2
RTS0043144,1
RTS0043145,2
RTS0043146,4
RTS0043147,3
RTS0043149,2
RTS0043151,1
RTS0043152,1
RTS0043153,4
RTS0043154,1
RTS0043155,1
RTS0043156,1
RTS0043157,1
RTS0043159,3
RTS0043160,6
RTS0043161,5
RTS0043162,2
RTS0043163,1
RTS0043165,5
RTS0043167,1
RTS0043168,4
RTS0043170,4
RTS0043171,1
RTS0043172,2
RTS0043173,5
RTS0043174,2
RTS0043176,4
RTS0043177,2
RTS0043179,2
RTS0043180,1
RTS0043181,2
RTS0043182,1
RTS0043183,4
RTS0043184,2
RTS0043186,2
RTS0043187,2
RTS0043188,1
RTS0043189,4
RTS0043190,1
RTS0043191,3
RTS0043192,1
RTS0043193,3
RTS0043194,1
RTS0043195,1
RTS0043196,5
RTS0043197,2
RTS0043198,2
RTS0043199,3
RTS0043200,2
RTS0043201,2
RTS0043202,2
RTS0043203,1
RTS0043204,5
RTS0043205,1
RTS0043206,6
RTS0043207,2
RTS0043208,3
RTS0043209,1
RTS0043212,3
RTS0043213,2
RTS0043214,2
RTS0043215,1
RTS0043216,2
RTS0043217,1
RTS0043218,2
RTS0043219,4
RTS0043220,3
RTS0043221,2
RTS0043222,2
RTS0043223,4
RTS0043224,2
RTS0043225,2
RTS0043226,1
RTS0043227,2
RTS0043228,2
RTS0043229,1
RTS0043230,3
RTS0043231,3
RTS0043232,1
RTS0043233,4
RTS0043234,2
RTS0043236,4
RTS0043237,4
RTS0043238,5
RTS0043239,2
RTS0043240,3
RTS0043241,2
RTS0043242,1
RTS0043243,2
RTS0043244,1
RTS0043245,5
RTS0043246,2
RTS0043247,1
RTS0043248,1
RTS0043249,2
RTS0043250,3
RTS0043251,3
RTS0043252,5
RTS0043253,5
RTS0043254,1
RTS0043255,4
RTS0043256,2
RTS0043257,2
RTS0043258,1
RTS0043259,1
RTS0043261,4
RTS0043262,1
RTS0043263,2
RTS0043264,1
RTS0043265,1
RTS0043267,4
RTS0043268,2
RTS0043269,1
RTS0043270,7
RTS0043271,7
RTS0043273,3
RTS0043275,1
RTS0043276,4
RTS0043277,6
RTS0043278,4
RTS0043279,1
RTS0043280,1
RTS0043281,4
RTS0043282,1
RTS0043284,1
RTS0043286,1
RTS0043287,4
RTS0043288,7
RTS0043289,2
RTS0043290,1
RTS0043291,2
RTS0043292,2
RTS0043293,3
RTS0043294,5
RTS0043295,1
RTS0043296,2
RTS0043299,4
RTS0043300,3
RTS0043302,3
RTS0043303,5
RTS0043304,5
RTS0043305,3
RTS0043306,1
RTS0043307,5
RTS0043308,2
RTS0043310,6
RTS0043311,2
RTS0043312,2
RTS0043313,1
RTS0043314,2
RTS0043315,1
RTS0043317,3
RTS0043318,1
RTS0043319,3
RTS0043320,2
RTS0043322,2
RTS0043323,1
RTS0043324,2
RTS0043326,3
RTS0043327,1
RTS0043328,1
RTS0043329,4
RTS0043330,2
RTS0043331,4
RTS0043332,1
RTS0043333,2
RTS0043334,2
RTS0043336,4
RTS0043337,4
RTS0043339,3
RTS0043341,2
RTS0043342,1
RTS0043343,2
RTS0043344,4
RTS0043345,2
RTS0043346,1
RTS0043347,2
RTS0043348,1
RTS0043349,1
RTS0043350,3
RTS0043351,3
RTS0043352,6
RTS0043353,3
RTS0043354,3
RTS0043355,3
RTS0043356,1
RTS0043357,3
RTS0043358,3
RTS0043359,5
RTS0043360,2
RTS0043361,5
RTS0043362,3
RTS0043363,6
RTS0043364,1
RTS0043368,3
RTS0043369,2
RTS0043371,5
RTS0043372,3
RTS0043373,4
RTS0043374,5
RTS0043375,2
RTS0043376,3
RTS0043377,2
RTS0043378,2
RTS0043380,1
RTS0043381,1
RTS0043382,3
RTS0043383,3
RTS0043384,3
RTS0043385,2
RTS0043386,1
RTS0043388,1
RTS0043389,4
RTS0043390,3
RTS0043391,2
RTS0043392,3
RTS0043393,3
RTS0043395,2
RTS0043396,3
RTS0043397,2
RTS0043399,3
RTS0043400,1
RTS0043401,1
RTS0043402,2
RTS0043403,4
RTS0043404,3
RTS0043405,3
RTS0043406,2
RTS0043408,2
RTS0043409,1
RTS0043410,3
RTS0043411,2
RTS0043413,5
RTS0043414,2
RTS0043415,3
RTS0043416,2
RTS0043417,2
RTS0043418,4
RTS0043419,2
RTS0043420,2
RTS0043421,2
RTS0043422,2
RTS0043423,4
RTS0043424,3
RTS0043425,1
RTS0043427,1
RTS0043428,3
RTS0043429,2
RTS0043430,3
RTS0043431,1
RTS0043433,2
RTS0043434,5
RTS0043436,3
RTS0043437,1
RTS0043438,7
RTS0043440,2
RTS0043441,2
RTS0043442,2
RTS0043443,4
RTS0043444,1
RTS0043445,2
RTS0043446,2
RTS0043447,2
RTS0043448,1
RTS0043449,1
RTS0043450,2
RTS0043451,3
RTS0043453,3
RTS0043454,1
RTS0043455,1
RTS0043456,1
RTS0043457,1
RTS0043458,1
RTS0043459,1
RTS0043460,1
RTS0043461,1
RTS0043462,2
RTS0043463,3
RTS0043464,6
RTS0043465,2
RTS0043466,3
RTS0043467,3
RTS0043468,3
RTS0043469,4
RTS0043470,2
RTS0043471,2
RTS0043472,3
RTS0043473,1
RTS0043474,4
RTS0043475,2
RTS0043476,2
RTS0043477,3
RTS0043478,1
RTS0043479,1
RTS0043480,2
RTS0043481,2
RTS0043482,7
RTS0043483,1
RTS0043485,5
RTS0043486,5
RTS0043488,1
RTS0043489,3
RTS0043490,2
RTS0043491,1
RTS0043492,2
RTS0043493,5
RTS0043494,5
RTS0043495,3
RTS0043496,4
RTS0043497,3
RTS0043498,2
RTS0043500,1
RTS0043501,1
RTS0043502,1
RTS0043504,3
RTS0043506,3
RTS0043507,4
RTS0043509,3
RTS0043511,3
RTS0043513,2
RTS0043514,3
RTS0043515,3
RTS0043516,2
RTS0043517,2
RTS0043518,1
RTS0043519,4
RTS0043520,2
RTS0043522,1
RTS0043523,1
RTS0043524,2
RTS0043525,4
RTS0043527,2
RTS0043529,2
RTS0043530,1
RTS0043531,2
RTS0043532,4
RTS0043533,5
RTS0043534,1
RTS0043535,2
RTS0043536,1
RTS0043537,1
RTS0043538,2
RTS0043539,1
RTS0043540,1
RTS0043541,3
RTS0043542,3
RTS0043543,2
RTS0043544,2
RTS0043545,2
RTS0043546,3
RTS0043547,2
RTS0043548,2
RTS0043549,1
RTS0043550,3
RTS0043552,3
RTS0043553,3
RTS0043554,4
RTS0043555,1
RTS0043556,1
RTS0043557,1
RTS0043559,2
RTS0043560,1
RTS0043561,2
RTS0043562,3
RTS0043563,3
RTS0043565,2
RTS0043566,3
RTS0043568,4
RTS0043569,4
RTS0043570,2
RTS0043571,2
RTS0043572,1
RTS0043573,4
RTS0043574,3
RTS0043575,1
RTS0043576,6
RTS0043577,1
RTS0043578,2
RTS0043579,2
RTS0043581,1
RTS0043583,1
RTS0043584,3
RTS0043585,2
RTS0043586,3
RTS0043587,3
RTS0043588,3
RTS0043589,2
RTS0043590,2
RTS0043591,3
RTS0043592,5
RTS0043593,2
RTS0043594,5
RTS0043595,1
RTS0043596,2
RTS0043597,5
RTS0043598,1
RTS0043599,3
RTS0043600,1
RTS0043601,2
RTS0043602,1
RTS0043603,5
RTS0043604,2
RTS0043606,2
RTS0043607,5
RTS0043608,3
RTS0043609,2
RTS0043610,1
RTS0043611,2
RTS0043612,3
RTS0043613,2
RTS0043614,4
RTS0043615,2
RTS0043616,2
RTS0043617,3
RTS0043618,2
RTS0043619,1
RTS0043621,3
RTS0043622,2
RTS0043623,2
RTS0043624,1
RTS0043626,1
RTS0043627,1
RTS0043628,2
RTS0043629,1
RTS0043630,1
RTS0043631,2
RTS0043632,2
RTS0043633,4
RTS0043634,2
RTS0043635,3
RTS0043636,3
RTS0043637,1
RTS0043638,2
RTS0043640,4
RTS0043641,5
RTS0043642,4
RTS0043643,2
RTS0043644,2
RTS0043645,3
RTS0043646,2
RTS0043647,2
RTS0043648,1
RTS0043649,1
RTS0043650,2
RTS0043651,1
RTS0043652,1
RTS0043653,2
RTS0043654,1
RTS0043657,2
RTS0043658,4
RTS0043659,1
RTS0043660,4
RTS0043661,1
RTS0043663,2
RTS0043664,1
RTS0043665,3
RTS0043666,1
RTS0043667,2
RTS0043668,4
RTS0043669,2
RTS0043670,1
RTS0043672,3
RTS0043673,3
RTS0043674,2
RTS0043675,2
RTS0043676,2
RTS0043677,4
RTS0043678,4
RTS0043679,2
RTS0043681,1
RTS0043682,1
RTS0043683,2
RTS0043684,1
RTS0043685,1
RTS0043687,1
RTS0043688,1
RTS0043689,3
RTS0043690,3
RTS0043691,1
RTS0043692,1
RTS0043693,6
RTS0043694,3
RTS0043695,1
RTS0043696,2
RTS0043697,4
RTS0043700,3
RTS0043701,4
RTS0043702,3
RTS0043704,5
RTS0043705,1
RTS0043706,2
RTS0043707,5
RTS0043708,1
RTS0043713,2
RTS0043714,2
RTS0043716,4
RTS0043717,5
RTS0043719,1
RTS0043720,2
RTS0043721,3
RTS0043722,2
RTS0043723,1
RTS0043724,2
RTS0043725,1
RTS0043726,3
RTS0043727,2
RTS0043728,2
RTS0043729,1
RTS0043730,3
RTS0043731,1
RTS0043733,1
RTS0043734,2
RTS0043736,1
RTS0043737,3
RTS0043738,3
RTS0043739,4
RTS0043740,1
RTS0043741,2
RTS0043742,2
RTS0043743,2
RTS0043744,6
RTS0043746,1
RTS0043747,2
RTS0043748,1
RTS0043749,1
RTS0043750,4
RTS0043751,2
RTS0043752,3
RTS0043753,2
RTS0043754,4
RTS0043755,4
RTS0043756,3
RTS0043757,2
RTS0043758,3
RTS0043759,2
RTS0043760,1
RTS0043761,8
RTS0043762,1
RTS0043763,2
RTS0043764,4
RTS0043765,5
RTS0043766,3
RTS0043767,3
RTS0043768,1
RTS0043769,3
RTS0043770,1
RTS0043771,2
RTS0043772,1
RTS0043773,2
RTS0043774,2
RTS0043777,1
RTS0043778,1
RTS0043781,3
RTS0043782,2
RTS0043783,2
RTS0043784,3
RTS0043785,2
RTS0043786,3
RTS0043787,1
RTS0043788,1
RTS0043789,1
RTS0043790,1
RTS0043791,1
RTS0043792,1
RTS0043793,3
RTS0043794,3
RTS0043796,2
RTS0043798,1
RTS0043799,2
RTS0043800,2
RTS0043801,1
RTS0043802,3
RTS0043803,2
RTS0043804,1
RTS0043806,1
RTS0043807,2
RTS0043808,1
RTS0043809,4
RTS0043811,1
RTS0043812,1
RTS0043813,1
RTS0043814,3
RTS0043815,2
RTS0043816,1
RTS0043817,2
RTS0043818,4
RTS0043820,2
RTS0043821,2
RTS0043822,3
RTS0043823,7
RTS0043824,3
RTS0043825,3
RTS0043826,1
RTS0043827,1
RTS0043828,4
RTS0043829,2
RTS0043831,2
RTS0043832,1
RTS0043833,5
RTS0043834,2
RTS0043835,1
RTS0043837,3
RTS0043839,2
RTS0043840,2
RTS0043841,3
RTS0043842,3
RTS0043843,2
RTS0043844,2
RTS0043846,1
RTS0043847,2
RTS0043848,1
RTS0043849,2
RTS0043850,4
RTS0043851,2
RTS0043852,3
RTS0043853,8
RTS0043854,2
RTS0043856,1
RTS0043857,2
RTS0043859,1
RTS0043860,2
RTS0043861,2
RTS0043862,6
RTS0043863,5
RTS0043865,2
RTS0043866,2
RTS0043867,3
RTS0043868,5
RTS0043869,1
RTS0043870,5
RTS0043871,3
RTS0043872,2
RTS0043873,4
RTS0043874,3
RTS0043875,1
RTS0043876,2
RTS0043877,1
RTS0043879,6
RTS0043880,3
RTS0043881,2
RTS0043882,4
RTS0043883,3
RTS0043884,5
RTS0043885,2
RTS0043886,1
RTS0043887,3
RTS0043889,2
RTS0043890,2
RTS0043891,1
RTS0043892,7
RTS0043893,3
RTS0043894,3
RTS0043895,1
RTS0043896,1
RTS0043897,2
RTS0043898,4
RTS0043899,6
RTS0043900,2
RTS0043901,3
RTS0043902,1
RTS0043903,3
RTS0043904,5
RTS0043905,5
RTS0043906,2
RTS0043907,2
RTS0043908,3
RTS0043909,1
RTS0043910,4
RTS0043911,3
RTS0043912,5
RTS0043913,3
RTS0043914,3
RTS0043916,2
RTS0043917,2
RTS0043918,5
RTS0043919,3
RTS0043920,4
RTS0043921,2
RTS0043922,1
RTS0043923,3
RTS0043924,4
RTS0043925,6
RTS0043926,2
RTS0043927,4
RTS0043928,3
RTS0043929,2
RTS0043930,1
RTS0043931,3
RTS0043932,2
RTS0043933,4
RTS0043934,1
RTS0043935,5
RTS0043936,1
RTS0043939,8
RTS0043940,3
RTS0043942,2
RTS0043943,5
RTS0043944,2
RTS0043946,1
RTS0043949,1
RTS0043950,1
RTS0043951,2
RTS0043952,1
RTS0043953,3
RTS0043955,2
RTS0043956,2
RTS0043957,3
RTS0043958,4
RTS0043960,2
RTS0043961,4
RTS0043962,2
RTS0043963,3
RTS0043964,2
RTS0043965,2
RTS0043966,1
RTS0043967,1
RTS0043968,2
RTS0043970,1
RTS0043971,3
RTS0043972,1
RTS0043974,1
RTS0043975,3
RTS0043976,1
RTS0043977,1
RTS0043978,1
RTS0043979,3
RTS0043980,1
RTS0043981,2
RTS0043982,3
RTS0043983,3
RTS0043984,2
RTS0043985,7
RTS0043986,1
RTS0043987,3
RTS0043988,1
RTS0043989,5
RTS0043990,2
RTS0043991,2
RTS0043992,4
RTS0043993,1
RTS0043994,1
RTS0043996,1
RTS0043997,2
RTS0043998,2
RTS0043999,4
RTS0044000,1
RTS0044001,3
RTS0044002,2
RTS0044003,5
RTS0044004,1
RTS0044005,1
RTS0044007,6
RTS0044008,1
RTS0044010,1
RTS0044011,2
RTS0044012,2
RTS0044013,5
RTS0044014,1
RTS0044015,3
RTS0044016,4
RTS0044017,4
RTS0044018,1
RTS0044020,4
RTS0044021,1
RTS0044022,4
RTS0044024,4
RTS0044025,3
RTS0044026,1
RTS0044027,2
RTS0044030,3
RTS0044031,5
RTS0044032,4
RTS0044033,1
RTS0044034,2
RTS0044035,3
RTS0044036,2
RTS0044037,2
RTS0044038,4
RTS0044039,1
RTS0044040,5
RTS0044041,2
RTS0044042,1
RTS0044043,1
RTS0044044,3
RTS0044045,2
RTS0044047,1
RTS0044048,1
RTS0044049,4
RTS0044050,1
RTS0044051,1
RTS0044052,4
RTS0044053,1
RTS0044054,5
RTS0044055,2
RTS0044056,2
RTS0044057,2
RTS0044058,1
RTS0044060,2
RTS0044061,1
RTS0044062,2
RTS0044063,3
RTS0044064,2
RTS0044065,2
RTS0044068,3
RTS0044069,5
RTS0044070,1
RTS0044072,2
RTS0044073,4
RTS0044074,1
RTS0044075,4
RTS0044076,2
RTS0044077,5
RTS0044078,3
RTS0044079,2
RTS0044080,4
RTS0044081,5
RTS0044084,2
RTS0044085,1
RTS0044087,1
RTS0044088,3
RTS0044091,4
RTS0044092,1
RTS0044093,3
RTS0044094,5
RTS0044095,1
RTS0044096,1
RTS0044098,3
RTS0044099,1
RTS0044100,2
RTS0044101,1
RTS0044102,2
RTS0044103,2
RTS0044104,1
RTS0044105,5
RTS0044106,5
RTS0044107,1
RTS0044108,1
RTS0044110,3
RTS0044111,2
RTS0044112,1
RTS0044114,1
RTS0044115,3
RTS0044116,4
RTS0044117,3
RTS0044118,4
RTS0044119,1
RTS0044120,4
RTS0044121,3
RTS0044122,2
RTS0044124,2
RTS0044125,2
RTS0044126,7
RTS0044127,5
RTS0044128,3
RTS0044129,4
RTS0044130,2
RTS0044131,1
RTS0044132,4
RTS0044133,5
RTS0044135,2
RTS0044136,5
RTS0044137,3
RTS0044138,1
RTS0044139,3
RTS0044140,2
RTS0044141,1
RTS0044142,2
RTS0044143,4
RTS0044144,2
RTS0044145,2
RTS0044146,2
RTS0044148,1
RTS0044149,2
RTS0044150,6
RTS0044151,3
RTS0044152,2
RTS0044153,2
RTS0044154,5
RTS0044155,2
RTS0044156,3
RTS0044157,2
RTS0044158,1
RTS0044159,1
RTS0044160,2
RTS0044161,4
RTS0044162,1
RTS0044163,1
RTS0044164,2
RTS0044165,2
RTS0044166,1
RTS0044167,1
RTS0044168,2
RTS0044171,4
RTS0044172,3
RTS0044173,4
RTS0044174,2
RTS0044175,2
RTS0044176,1
RTS0044177,2
RTS0044178,3
RTS0044180,2
RTS0044181,4
RTS0044182,3
RTS0044184,3
RTS0044185,2
RTS0044186,5
RTS0044187,2
RTS0044188,1
RTS0044190,1
RTS0044191,3
RTS0044192,1
RTS0044193,1
RTS0044194,2
RTS0044195,3
RTS0044196,2
RTS0044197,1
RTS0044198,2
RTS0044199,6
RTS0044200,2
RTS0044206,3
RTS0044207,4
RTS0044208,2
RTS0044209,1
RTS0044210,3
RTS0044211,4
RTS0044212,2
RTS0044213,4
RTS0044214,6
RTS0044216,4
RTS0044217,1
RTS0044218,2
RTS0044219,3
RTS0044220,2
RTS0044221,1
RTS0044222,3
RTS0044223,3
RTS0044224,1
RTS0044225,3
RTS0044226,3
RTS0044227,3
RTS0044228,2
RTS0044229,2
RTS0044230,1
RTS0044234,2
RTS0044235,1
RTS0044236,2
RTS0044237,5
RTS0044238,8
RTS0044239,2
RTS0044240,1
RTS0044241,1
RTS0044242,1
RTS0044243,1
RTS0044245,2
RTS0044246,1
RTS0044247,2
RTS0044249,1
RTS0044250,2
RTS0044251,2
RTS0044252,4
RTS0044254,2
RTS0044255,2
RTS0044256,1
RTS0044257,1
RTS0044258,1
RTS0044259,2
RTS0044261,3
RTS0044262,2
RTS0044264,3
RTS0044265,3
RTS0044266,3
RTS0044267,1
RTS0044268,3
RTS0044269,4
RTS0044270,6
RTS0044271,5
RTS0044272,1
RTS0044273,2
RTS0044274,5
RTS0044276,1
RTS0044278,2
RTS0044279,5
RTS0044280,1
RTS0044281,3
RTS0044282,3
RTS0044283,1
RTS0044284,2
RTS0044285,1
RTS0044287,2
RTS0044288,2
RTS0044289,1
RTS0044290,3
RTS0044291,2
RTS0044292,3
RTS0044293,1
RTS0044296,4
RTS0044297,3
RTS0044298,2
RTS0044299,3
RTS0044300,4
RTS0044301,1
RTS0044302,1
RTS0044303,3
RTS0044304,2
RTS0044305,1
RTS0044306,1
RTS0044307,1
RTS0044308,1
RTS0044309,3
RTS0044310,2
RTS0044311,1
RTS0044312,2
RTS0044313,2
RTS0044314,1
RTS0044315,1
RTS0044316,1
RTS0044317,3
RTS0044318,1
RTS0044319,2
RTS0044320,1
RTS0044322,2
RTS0044323,3
RTS0044324,3
RTS0044325,1
RTS0044326,1
RTS0044327,2
RTS0044328,2
RTS0044329,2
RTS0044330,4
RTS0044331,5
RTS0044332,1
RTS0044333,1
RTS0044334,5
RTS0044335,4
RTS0044337,2
RTS0044338,3
RTS0044339,6
RTS0044341,1
RTS0044342,4
RTS0044343,1
RTS0044344,2
RTS0044345,1
RTS0044346,2
RTS0044347,5
RTS0044348,5
RTS0044349,2
RTS0044350,3
RTS0044351,3
RTS0044352,2
RTS0044353,1
RTS0044354,1
RTS0044355,1
RTS0044357,2
RTS0044358,2
RTS0044359,4
RTS0044360,5
RTS0044361,4
RTS0044362,3
RTS0044363,2
RTS0044364,1
RTS0044365,1
RTS0044366,2
RTS0044367,4
RTS0044368,2
RTS0044369,4
RTS0044370,2
RTS0044371,2
RTS0044373,2
RTS0044374,2
RTS0044375,3
RTS0044376,2
RTS0044377,3
RTS0044378,3
RTS0044379,1
RTS0044380,4
RTS0044381,2
RTS0044382,3
RTS0044383,3
RTS0044384,3
RTS0044386,2
RTS0044387,4
RTS0044388,1
RTS0044389,1
RTS0044390,2
RTS0044391,3
RTS0044392,5
RTS0044393,4
RTS0044394,3
RTS0044395,4
RTS0044397,1
RTS0044399,1
RTS0044400,1
RTS0044401,2
RTS0044402,3
RTS0044403,4
RTS0044404,2
RTS0044405,2
RTS0044406,3
RTS0044407,1
RTS0044408,4
RTS0044410,5
RTS0044411,5
RTS0044412,3
RTS0044413,1
RTS0044415,1
RTS0044416,3
RTS0044417,3
RTS0044418,3
RTS0044419,2
RTS0044420,2
RTS0044421,1
RTS0044422,2
RTS0044423,3
RTS0044424,3
RTS0044425,2
RTS0044426,6
RTS0044427,3
RTS0044429,4
RTS0044430,2
RTS0044431,4
RTS0044432,2
RTS0044434,5
RTS0044436,2
RTS0044438,2
RTS0044439,2
RTS0044440,6
RTS0044441,2
RTS0044442,2
RTS0044443,5
RTS0044444,2
RTS0044446,1
RTS0044449,2
RTS0044450,5
RTS0044452,6
RTS0044453,2
RTS0044454,2
RTS0044455,1
RTS0044456,1
RTS0044457,2
RTS0044458,1
RTS0044459,3
RTS0044460,4
RTS0044461,4
RTS0044463,1
RTS0044464,2
RTS0044465,3
RTS0044466,4
RTS0044467,4
RTS0044468,3
RTS0044469,3
RTS0044470,6
RTS0044471,2
RTS0044472,6
RTS0044473,2
RTS0044474,4
RTS0044475,2
RTS0044476,4
RTS0044477,5
RTS0044478,3
RTS0044479,1
RTS0044480,5
RTS0044482,4
RTS0044483,3
RTS0044484,1
RTS0044485,5
RTS0044486,4
RTS0044487,1
RTS0044488,4
RTS0044489,1
RTS0044490,2
RTS0044492,3
RTS0044493,3
RTS0044494,1
RTS0044495,3
RTS0044496,3
RTS0044497,1
RTS0044498,3
RTS0044499,1
RTS0044500,2
RTS0044501,3
RTS0044502,4
RTS0044504,2
RTS0044505,3
RTS0044506,2
RTS0044507,1
RTS0044508,1
RTS0044509,4
RTS0044510,3
RTS0044511,4
RTS0044513,2
RTS0044514,2
RTS0044515,5
RTS0044516,4
RTS0044517,1
RTS0044518,6
RTS0044519,2
RTS0044520,1
RTS0044521,4
RTS0044522,4
RTS0044523,2
RTS0044524,3
RTS0044525,3
RTS0044526,3
RTS0044528,1
RTS0044529,4
RTS0044530,3
RTS0044531,6
RTS0044533,3
RTS0044534,4
RTS0044535,3
RTS0044536,2
RTS0044537,2
RTS0044538,3
RTS0044539,3
RTS0044540,5
RTS0044541,1
RTS0044542,1
RTS0044543,1
RTS0044544,1
RTS0044545,1
RTS0044546,3
RTS0044547,3
RTS0044548,4
RTS0044549,1
RTS0044550,3
RTS0044551,1
RTS0044552,4
RTS0044553,3
RTS0044554,1
RTS0044555,2
RTS0044556,2
RTS0044558,1
RTS0044559,2
RTS0044560,3
RTS0044561,1
RTS0044562,1
RTS0044563,4
RTS0044564,3
RTS0044565,2
RTS0044566,1
RTS0044567,1
RTS0044568,2
RTS0044569,3
RTS0044570,1
RTS0044572,2
RTS0044573,3
RTS0044574,3
RTS0044575,2
RTS0044577,2
RTS0044578,2
RTS0044579,1
RTS0044580,1
RTS0044581,1
RTS0044582,5
RTS0044583,3
RTS0044584,1
RTS0044585,1
RTS0044586,1
RTS0044587,1
RTS0044588,2
RTS0044590,2
RTS0044591,1
RTS0044592,1
RTS0044593,1
RTS0044594,4
RTS0044595,4
RTS0044596,3
RTS0044597,3
RTS0044599,1
RTS0044600,2
RTS0044601,4
RTS0044602,4
RTS0044604,2
RTS0044605,2
RTS0044606,2
RTS0044607,1
RTS0044608,1
RTS0044609,3
RTS0044610,2
RTS0044611,1
RTS0044612,3
RTS0044613,3
RTS0044614,2
RTS0044616,4
RTS0044617,4
RTS0044618,2
RTS0044619,1
RTS0044620,1
RTS0044621,4
RTS0044622,2
RTS0044624,1
RTS0044625,1
RTS0044626,1
RTS0044627,1
RTS0044629,2
RTS0044630,2
RTS0044631,3
RTS0044632,3
RTS0044633,1
RTS0044634,2
RTS0044635,3
RTS0044636,3
RTS0044637,2
RTS0044639,3
RTS0044640,2
RTS0044641,5
RTS0044642,6
RTS0044643,3
RTS0044644,2
RTS0044645,8
RTS0044646,3
RTS0044647,2
RTS0044649,3
RTS0044650,2
RTS0044652,3
RTS0044653,7
RTS0044654,4
RTS0044655,3
RTS0044656,6
RTS0044657,3
RTS0044658,2
RTS0044659,3
RTS0044660,2
RTS0044661,3
RTS0044664,2
RTS0044665,4
RTS0044666,2
RTS0044668,1
RTS0044670,3
RTS0044671,6
RTS0044672,2
RTS0044673,3
RTS0044674,6
RTS0044675,3
RTS0044676,2
RTS0044677,2
RTS0044678,2
RTS0044679,2
RTS0044680,2
RTS0044681,2
RTS0044682,2
RTS0044683,4
RTS0044684,2
RTS0044685,1
RTS0044687,2
RTS0044688,2
RTS0044689,6
RTS0044690,2
RTS0044691,5
RTS0044693,2
RTS0044694,1
RTS0044695,5
RTS0044696,3
RTS0044697,2
RTS0044698,1
RTS0044699,1
RTS0044700,1
RTS0044701,1
RTS0044702,3
RTS0044703,2
RTS0044705,1
RTS0044706,1
RTS0044708,1
RTS0044709,4
RTS0044711,1
RTS0044712,4
RTS0044714,3
RTS0044715,2
RTS0044716,2
RTS0044717,1
RTS0044718,5
RTS0044719,1
RTS0044721,3
RTS0044722,4
RTS0044723,5
RTS0044724,2
RTS0044725,2
RTS0044726,3
RTS0044727,1
RTS0044728,5
RTS0044729,3
RTS0044730,1
RTS0044731,5
RTS0044732,5
RTS0044733,1
RTS0044734,2
RTS0044735,4
RTS0044736,2
RTS0044737,4
RTS0044738,3
RTS0044739,1
RTS0044740,3
RTS0044741,2
RTS0044742,2
RTS0044743,6
RTS0044744,1
RTS0044745,1
RTS0044746,4
RTS0044747,2
RTS0044748,1
RTS0044749,4
RTS0044750,3
RTS0044751,1
RTS0044752,4
RTS0044753,4
RTS0044754,1
RTS0044756,3
RTS0044758,3
RTS0044759,4
RTS0044760,2
RTS0044762,3
RTS0044763,3
RTS0044764,2
RTS0044765,3
RTS0044766,3
RTS0044767,2
RTS0044768,3
RTS0044769,1
RTS0044770,3
RTS0044771,4
RTS0044772,3
RTS0044773,2
RTS0044774,7
RTS0044775,2
RTS0044776,2
RTS0044777,3
RTS0044778,2
RTS0044780,3
RTS0044782,3
RTS0044785,2
RTS0044786,2
RTS0044787,1
RTS0044788,6
RTS0044789,2
RTS0044790,2
RTS0044791,2
RTS0044792,4
RTS0044793,2
RTS0044794,3
RTS0044795,3
RTS0044796,1
RTS0044797,3
RTS0044798,3
RTS0044799,1
RTS0044800,4
RTS0044802,2
RTS0044803,2
RTS0044804,1
RTS0044805,3
RTS0044806,1
RTS0044807,3
RTS0044809,4
RTS0044810,4
RTS0044811,2
RTS0044812,2
RTS0044813,6
RTS0044814,4
RTS0044815,1
RTS0044816,7
RTS0044817,3
RTS0044818,2
RTS0044820,1
RTS0044821,3
RTS0044822,2
RTS0044823,2
RTS0044824,3
RTS0044825,3
RTS0044826,4
RTS0044827,3
RTS0044828,2
RTS0044829,3
RTS0044830,3
RTS0044831,2
RTS0044832,2
RTS0044833,1
RTS0044834,4
RTS0044836,3
RTS0044838,2
RTS0044839,3
RTS0044840,3
RTS0044841,6
RTS0044843,7
RTS0044844,3
RTS0044845,4
RTS0044846,3
RTS0044847,2
RTS0044848,1
RTS0044849,5
RTS0044850,1
RTS0044851,1
RTS0044852,3
RTS0044853,3
RTS0044855,2
RTS0044856,2
RTS0044857,4
RTS0044858,2
RTS0044859,2
RTS0044861,2
RTS0044862,2
RTS0044863,4
RTS0044864,2
RTS0044865,1
RTS0044866,6
RTS0044867,4
RTS0044869,4
RTS0044870,3
RTS0044871,2
RTS0044872,5
RTS0044874,2
RTS0044875,3
RTS0044876,2
RTS0044877,3
RTS0044878,1
RTS0044879,2
RTS0044880,3
RTS0044881,1
RTS0044883,1
RTS0044884,2
RTS0044886,1
RTS0044887,1
RTS0044888,1
RTS0044889,1
RTS0044890,4
RTS0044891,4
RTS0044892,6
RTS0044893,4
RTS0044894,1
RTS0044895,3
RTS0044896,9
RTS0044897,1
RTS0044898,4
RTS0044899,3
RTS0044900,1
RTS0044901,3
RTS0044902,1
RTS0044903,2
RTS0044904,3
RTS0044905,2
RTS0044906,2
RTS0044907,2
RTS0044908,3
RTS0044909,2
RTS0044911,3
RTS0044914,2
RTS0044915,3
RTS0044917,1
RTS0044918,2
RTS0044919,4
RTS0044920,5
RTS0044921,2
RTS0044922,1
RTS0044923,2
RTS0044924,1
RTS0044925,1
RTS0044926,1
RTS0044927,2
RTS0044928,1
RTS0044930,1
RTS0044931,5
RTS0044932,3
RTS0044933,2
RTS0044934,3
RTS0044935,2
RTS0044936,6
RTS0044937,5
RTS0044938,2
RTS0044939,3
RTS0044940,2
RTS0044941,1
RTS0044942,1
RTS0044943,2
RTS0044944,2
RTS0044945,3
RTS0044946,2
RTS0044947,4
RTS0044948,2
RTS0044949,3
RTS0044950,3
RTS0044951,2
RTS0044952,2
RTS0044953,2
RTS0044954,1
RTS0044957,1
RTS0044958,1
RTS0044959,1
RTS0044960,5
RTS0044961,1
RTS0044962,2
RTS0044963,1
RTS0044964,2
RTS0044965,3
RTS0044967,2
RTS0044969,1
RTS0044970,1
RTS0044971,4
RTS0044972,4
RTS0044974,3
RTS0044975,1
RTS0044976,3
RTS0044977,1
RTS0044978,2
RTS0044981,4
RTS0044982,3
RTS0044983,6
RTS0044984,2
RTS0044985,1
RTS0044986,3
RTS0044987,1
RTS0044988,2
RTS0044990,2
RTS0044991,3
RTS0044992,4
RTS0044993,1
RTS0044994,2
RTS0044995,2
RTS0044996,3
RTS0044998,2
RTS0044999,2
RTS0045000,1
RTS0045001,2
RTS0045002,1
RTS0045003,2
RTS0045005,4
RTS0045006,3
RTS0045007,6
RTS0045008,2
RTS0045009,4
RTS0045010,2
RTS0045012,1
RTS0045013,6
RTS0045014,1
RTS0045015,2
RTS0045016,1
RTS0045017,2
RTS0045018,2
RTS0045020,3
RTS0045021,3
RTS0045022,1
RTS0045023,3
RTS0045024,5
RTS0045025,3
RTS0045026,4
RTS0045027,1
RTS0045028,2
RTS0045029,4
RTS0045030,3
RTS0045031,1
RTS0045032,1
RTS0045033,5
RTS0045034,2
RTS0045035,7
RTS0045036,2
RTS0045038,5
RTS0045039,2
RTS0045040,1
RTS0045041,1
RTS0045043,5
RTS0045044,4
RTS0045045,2
RTS0045047,2
RTS0045048,5
RTS0045049,2
RTS0045050,3
RTS0045051,3
RTS0045052,2
RTS0045054,3
RTS0045055,1
RTS0045056,2
RTS0045057,7
RTS0045058,1
RTS0045059,2
RTS0045060,5
RTS0045061,2
RTS0045063,1
RTS0045064,1
RTS0045065,4
RTS0045066,1
RTS0045067,1
RTS0045068,6
RTS0045069,2
RTS0045070,2
RTS0045072,4
RTS0045074,3
RTS0045075,3
RTS0045076,4
RTS0045079,1
RTS0045080,2
RTS0045081,4
RTS0045082,3
RTS0045083,3
RTS0045084,3
RTS0045085,1
RTS0045086,3
RTS0045087,1
RTS0045088,2
RTS0045089,2
RTS0045090,2
RTS0045091,1
RTS0045092,2
RTS0045093,4
RTS0045094,2
RTS0045095,2
RTS0045096,1
RTS0045097,4
RTS0045098,4
RTS0045099,1
RTS0045100,6
RTS0045102,1
RTS0045103,1
RTS0045105,1
RTS0045106,2
RTS0045107,7
RTS0045108,3
RTS0045109,2
RTS0045110,1
RTS0045111,5
RTS0045112,1
RTS0045113,2
RTS0045114,5
RTS0045115,2
RTS0045116,1
RTS0045117,4
RTS0045118,2
RTS0045119,4
RTS0045120,1
RTS0045121,3
RTS0045122,4
RTS0045123,2
RTS0045125,3
RTS0045126,3
RTS0045127,1
RTS0045128,2
RTS0045129,3
RTS0045130,2
RTS0045132,1
RTS0045133,4
RTS0045134,4
RTS0045135,1
RTS0045136,2
RTS0045137,2
RTS0045138,3
RTS0045139,2
RTS0045140,1
RTS0045141,2
RTS0045143,5
RTS0045144,6
RTS0045145,3
RTS0045146,1
RTS0045148,1
RTS0045149,2
RTS0045150,2
RTS0045151,3
RTS0045152,2
RTS0045153,1
RTS0045154,1
RTS0045155,3
RTS0045156,4
RTS0045157,2
RTS0045159,4
RTS0045160,1
RTS0045161,1
RTS0045162,1
RTS0045163,2
RTS0045164,2
RTS0045165,3
RTS0045166,3
RTS0045167,1
RTS0045168,2
RTS0045170,4
RTS0045171,2
RTS0045172,1
RTS0045173,3
RTS0045174,3
RTS0045175,3
RTS0045176,3
RTS0045177,3
RTS0045178,2
RTS0045179,3
RTS0045180,4
RTS0045181,2
RTS0045182,3
RTS0045183,4
RTS0045184,1
RTS0045185,1
RTS0045186,3
RTS0045187,3
RTS0045189,1
RTS0045190,4
RTS0045192,3
RTS0045193,1
RTS0045194,1
RTS0045195,1
RTS0045196,5
RTS0045197,2
RTS0045198,4
RTS0045199,1
RTS0045200,3
RTS0045201,3
RTS0045202,1
RTS0045203,5
RTS0045204,2
RTS0045205,4
RTS0045206,2
RTS0045207,2
RTS0045208,1
RTS0045209,3
RTS0045210,1
RTS0045211,3
RTS0045215,1
RTS0045216,1
RTS0045217,1
RTS0045218,5
RTS0045219,8
RTS0045220,2
RTS0045221,1
RTS0045222,4
RTS0045223,5
RTS0045225,1
RTS0045226,5
RTS0045228,5
RTS0045229,5
RTS0045230,2
RTS0045232,3
RTS0045233,4
RTS0045234,3
RTS0045235,1
RTS0045236,3
RTS0045237,1
RTS0045238,1
RTS0045239,3
RTS0045240,5
RTS0045241,1
RTS0045243,2
RTS0045244,1
RTS0045245,5
RTS0045246,1
RTS0045247,4
RTS0045248,1
RTS0045250,1
RTS0045251,5
RTS0045252,1
RTS0045253,2
RTS0045254,2
RTS0045255,1
RTS0045256,1
RTS0045258,3
RTS0045259,4
RTS0045260,5
RTS0045261,1
RTS0045262,1
RTS0045263,3
RTS0045264,2
RTS0045265,2
RTS0045266,1
RTS0045268,3
RTS0045269,2
RTS0045270,4
RTS0045271,1
RTS0045272,1
RTS0045273,2
RTS0045274,2
RTS0045275,3
RTS0045276,4
RTS0045277,5
RTS0045278,5
RTS0045280,2
RTS0045281,2
RTS0045282,3
RTS0045283,2
RTS0045285,3
RTS0045286,2
RTS0045287,4
RTS0045288,2
RTS0045290,2
RTS0045291,1
RTS0045292,3
RTS0045293,1
RTS0045294,3
RTS0045295,5
RTS0045296,1
RTS0045297,4
RTS0045298,7
RTS0045299,3
RTS0045300,4
RTS0045301,4
RTS0045302,2
RTS0045303,3
RTS0045305,3
RTS0045306,2
RTS0045307,1
RTS0045308,5
RTS0045309,2
RTS0045310,1
RTS0045311,1
RTS0045312,1
RTS0045313,1
RTS0045314,1
RTS0045315,4
RTS0045316,1
RTS0045317,1
RTS0045318,4
RTS0045320,3
RTS0045323,3
RTS0045324,3
RTS0045325,2
RTS0045326,2
RTS0045327,3
RTS0045328,1
RTS0045329,2
RTS0045330,1
RTS0045331,1
RTS0045332,3
RTS0045333,1
RTS0045334,2
RTS0045335,1
RTS0045336,3
RTS0045337,3
RTS0045338,1
RTS0045339,1
RTS0045340,3
RTS0045341,2
RTS0045343,1
RTS0045344,4
RTS0045345,3
RTS0045346,1
RTS0045347,2
RTS0045348,3
RTS0045349,5
RTS0045350,2
RTS0045351,2
RTS0045352,2
RTS0045354,3
RTS0045355,3
RTS0045356,3
RTS0045357,5
RTS0045358,3
RTS0045359,3
RTS0045360,2
RTS0045361,3
RTS0045362,3
RTS0045363,1
RTS0045364,2
RTS0045365,2
RTS0045366,2
RTS0045368,2
RTS0045369,1
RTS0045370,1
RTS0045371,1
RTS0045372,1
RTS0045373,5
RTS0045374,4
RTS0045375,1
RTS0045376,4
RTS0045378,3
RTS0045379,1
RTS0045381,1
RTS0045382,1
RTS0045383,1
RTS0045384,1
RTS0045385,3
RTS0045386,6
RTS0045387,1
RTS0045388,1
RTS0045389,1
RTS0045390,2
RTS0045391,2
RTS0045392,1
RTS0045393,1
RTS0045394,1
RTS0045395,1
RTS0045396,2
RTS0045397,3
RTS0045398,3
RTS0045399,1
RTS0045400,2
RTS0045401,5
RTS0045404,4
RTS0045405,1
RTS0045406,2
RTS0045407,2
RTS0045408,6
RTS0045409,3
RTS0045410,1
RTS0045411,4
RTS0045412,6
RTS0045414,6
RTS0045415,1
RTS0045416,1
RTS0045417,2
RTS0045418,3
RTS0045419,1
RTS0045420,6
RTS0045421,20
RTS0045422,36
RTS0045423,9
RTS0045424,26
RTS0045425,35
RTS0045426,8
RTS0045428,3
RTS0045429,1
RTS0045430,4
RTS0045431,4
RTS0045432,3
RTS0045433,2
RTS0045434,3
RTS0045435,4
RTS0045436,2
RTS0045437,3
RTS0045438,4
RTS0045439,1
RTS0045440,2
RTS0045441,1
RTS0045442,5
RTS0045443,5
RTS0045444,6
RTS0045445,1
RTS0045446,1
RTS0045447,1
RTS0045448,2
RTS0045449,1
RTS0045450,2
RTS0045451,1
RTS0045452,1
RTS0045454,1
RTS0045455,3
RTS0045456,4
RTS0045457,2
RTS0045458,2
RTS0045460,3
RTS0045461,1
RTS0045462,3
RTS0045465,2
RTS0045466,3
RTS0045467,2
RTS0045468,1
RTS0045469,5
RTS0045470,3
RTS0045471,5
RTS0045472,2
RTS0045473,1
RTS0045474,3
RTS0045475,7
RTS0045476,4
RTS0045477,3
RTS0045478,2
RTS0045479,3
RTS0045480,1
RTS0045481,2
RTS0045482,2
RTS0045483,1
RTS0045484,3
RTS0045485,3
RTS0045487,2
RTS0045488,2
RTS0045489,4
RTS0045490,5
RTS0045491,2
RTS0045492,4
RTS0045493,8
RTS0045494,6
RTS0045495,6
RTS0045497,3
RTS0045498,2
RTS0045499,3
RTS0045500,2
RTS0045501,4
RTS0045502,2
RTS0045503,2
RTS0045504,3
RTS0045505,3
RTS0045506,31
RTS0045507,82
RTS0045508,54
RTS0045509,52
RTS0045510,48
RTS0045511,3
RTS0045512,4
RTS0045513,2
RTS0045514,2
RTS0045515,1
RTS0045516,1
RTS0045518,3
RTS0045519,2
RTS0045521,2
RTS0045522,2
RTS0045524,1
RTS0045525,2
RTS0045527,2
RTS0045528,2
RTS0045529,2
RTS0045530,6
RTS0045531,1
RTS0045532,3
RTS0045533,1
RTS0045534,1
RTS0045535,1
RTS0045537,5
RTS0045538,3
RTS0045539,4
RTS0045540,3
RTS0045541,1
RTS0045542,1
RTS0045543,4
RTS0045544,1
RTS0045545,4
RTS0045546,3
RTS0045547,1
RTS0045548,2
RTS0045550,2
RTS0045551,2
RTS0045552,3
RTS0045553,1
RTS0045554,1
RTS0045555,1
RTS0045556,3
RTS0045557,1
RTS0045559,1
RTS0045560,1
RTS0045561,3
RTS0045562,1
RTS0045564,2
RTS0045565,2
RTS0045566,3
RTS0045567,1
RTS0045568,1
RTS0045569,2
RTS0045570,1
RTS0045572,2
RTS0045573,2
RTS0045574,2
RTS0045576,3
RTS0045577,2
RTS0045579,1
RTS0045580,5
RTS0045581,2
RTS0045582,3
RTS0045583,6
RTS0045584,3
RTS0045585,2
RTS0045586,1
RTS0045587,4
RTS0045588,1
RTS0045590,3
RTS0045592,9
RTS0045593,9
RTS0045594,2
RTS0045595,5
RTS0045596,3
RTS0045597,2
RTS0045598,6
RTS0045599,4
RTS0045600,2
RTS0045601,1
RTS0045603,3
RTS0045604,2
RTS0045606,3
RTS0045607,2
RTS0045608,3
RTS0045611,1
RTS0045613,1
RTS0045614,3
RTS0045615,2
RTS0045617,1
RTS0045618,6
RTS0045619,2
RTS0045620,1
RTS0045622,1
RTS0045624,1
RTS0045625,2
RTS0045627,3
RTS0045628,2
RTS0045629,1
RTS0045631,1
RTS0045632,1
RTS0045633,1
RTS0045634,1
RTS0045635,1
RTS0045636,1
RTS0045637,3
RTS0045638,3
RTS0045639,3
RTS0045641,1
RTS0045642,1
RTS0045643,1
RTS0045645,3
RTS0045646,2
RTS0045647,1
RTS0045648,1
RTS0045649,4
RTS0045650,4
RTS0045653,1
RTS0045654,1
RTS0045655,4
RTS0045656,3
RTS0045657,1
RTS0045658,1
RTS0045659,1
RTS0045660,2
RTS0045661,5
RTS0045662,2
RTS0045663,4
RTS0045664,3
RTS0045665,8
RTS0045667,2
RTS0045668,1
RTS0045669,3
RTS0045670,3
RTS0045672,5
RTS0045673,3
RTS0045675,1
RTS0045676,3
RTS0045677,2
RTS0045678,3
RTS0045679,1
RTS0045680,5
RTS0045681,1
RTS0045683,1
RTS0045684,3
RTS0045686,1
RTS0045688,3
RTS0045689,2
RTS0045690,1
RTS0045691,3
RTS0045692,4
RTS0045693,1
RTS0045695,1
RTS0045696,3
RTS0045697,1
RTS0045698,1
RTS0045699,1
RTS0045700,1
RTS0045701,2
RTS0045702,1
RTS0045703,1
RTS0045704,3
RTS0045705,2
RTS0045706,4
RTS0045707,2
RTS0045708,2
RTS0045709,4
RTS0045711,2
RTS0045712,2
RTS0045713,4
RTS0045714,2
RTS0045715,1
RTS0045716,3
RTS0045717,3
RTS0045719,1
RTS0045721,1
RTS0045722,3
RTS0045723,3
RTS0045724,4
RTS0045726,1
RTS0045727,6
RTS0045728,1
RTS0045729,1
RTS0045731,3
RTS0045732,2
RTS0045733,3
RTS0045734,2
RTS0045735,4
RTS0045736,5
RTS0045737,4
RTS0045738,13
RTS0045739,16
RTS0045740,5
RTS0045741,12
RTS0045742,5
RTS0045743,7
RTS0045744,3
RTS0045745,8
RTS0045746,5
RTS0045747,3
RTS0045748,6
RTS0045749,2
RTS0045750,3
RTS0045751,2
RTS0045752,1
RTS0045753,3
RTS0045754,5
RTS0045755,3
RTS0045756,3
RTS0045757,2
RTS0045758,2
RTS0045759,5
RTS0045760,2
RTS0045761,2
RTS0045762,2
RTS0045763,4
RTS0045764,1
RTS0045765,3
RTS0045766,4
RTS0045767,5
RTS0045768,4
RTS0045769,4
RTS0045770,5
RTS0045772,6
RTS0045773,9
RTS0045774,1
RTS0045775,1
RTS0045776,2
RTS0045777,2
RTS0045778,4
RTS0045779,2
RTS0045781,2
RTS0045782,3
RTS0045783,1
RTS0045784,1
RTS0045785,1
RTS0045786,2
RTS0045787,3
RTS0045788,1
RTS0045789,3
RTS0045790,1
RTS0045791,2
RTS0045792,2
RTS0045793,2
RTS0045794,1
RTS0045795,1
RTS0045796,3
RTS0045797,1
RTS0045798,4
RTS0045799,2
RTS0045800,4
RTS0045801,2
RTS0045802,1
RTS0045803,2
RTS0045804,4
RTS0045805,4
RTS0045806,1
RTS0045807,1
RTS0045808,2
RTS0045811,2
RTS0045813,1
RTS0045814,2
RTS0045815,1
RTS0045816,4
RTS0045817,1
RTS0045818,1
RTS0045819,3
RTS0045820,4
RTS0045821,1
RTS0045822,3
RTS0045823,2
RTS0045824,3
RTS0045825,3
RTS0045826,3
RTS0045827,4
RTS0045828,3
RTS0045829,3
RTS0045830,2
RTS0045832,3
RTS0045833,3
RTS0045834,1
RTS0045835,1
RTS0045836,9
RTS0045837,3
RTS0045838,3
RTS0045840,1
RTS0045841,5
RTS0045842,3
RTS0045843,1
RTS0045844,2
RTS0045845,6
RTS0045846,13
RTS0045848,2
RTS0045849,15
RTS0045851,3
RTS0045852,3
RTS0045853,4
RTS0045854,1
RTS0045855,5
RTS0045856,2
RTS0045857,1
RTS0045858,2
RTS0045859,5
RTS0045861,3
RTS0045862,4
RTS0045863,2
RTS0045864,2
RTS0045865,5
RTS0045866,6
RTS0045868,3
RTS0045869,2
RTS0045871,1
RTS0045872,5
RTS0045873,3
RTS0045874,2
RTS0045875,3
RTS0045876,2
RTS0045877,2
RTS0045878,2
RTS0045879,4
RTS0045880,2
RTS0045881,2
RTS0045882,2
RTS0045883,2
RTS0045884,3
RTS0045885,1
RTS0045886,5
RTS0045887,2
RTS0045888,4
RTS0045889,1
RTS0045890,3
RTS0045891,2
RTS0045892,1
RTS0045894,4
RTS0045895,5
RTS0045896,4
RTS0045897,1
RTS0045898,1
RTS0045899,3
RTS0045900,2
RTS0045901,4
RTS0045902,2
RTS0045903,2
RTS0045904,1
RTS0045905,1
RTS0045906,1
RTS0045907,2
RTS0045909,3
RTS0045910,2
RTS0045911,5
RTS0045912,2
RTS0045913,5
RTS0045914,3
RTS0045915,3
RTS0045916,3
RTS0045917,1
RTS0045918,2
RTS0045919,5
RTS0045920,5
RTS0045921,4
RTS0045922,1
RTS0045923,1
RTS0045924,1
RTS0045925,2
RTS0045926,1
RTS0045927,2
RTS0045928,6
RTS0045929,4
RTS0045930,3
RTS0045931,5
RTS0045932,2
RTS0045933,2
RTS0045939,4
RTS0045940,1
RTS0045941,2
RTS0045942,1
RTS0045943,5
RTS0045944,1
RTS0045945,3
RTS0045946,1
RTS0045947,1
RTS0045948,4
RTS0045949,3
RTS0045950,3
RTS0045951,2
RTS0045952,2
RTS0045953,3
RTS0045954,2
RTS0045955,1
RTS0045956,2
RTS0045957,2
RTS0045958,2
RTS0045959,4
RTS0045961,2
RTS0045962,2
RTS0045963,2
RTS0045964,4
RTS0045965,3
RTS0045966,1
RTS0045967,2
RTS0045969,2
RTS0045970,3
RTS0045971,1
RTS0045972,4
RTS0045973,2
RTS0045974,1
RTS0045975,3
RTS0045976,2
RTS0045977,1
RTS0045978,2
RTS0045979,3
RTS0045980,5
RTS0045981,4
RTS0045982,2
RTS0045983,2
RTS0045984,3
RTS0045985,3
RTS0045986,2
RTS0045987,2
RTS0045988,4
RTS0045989,2
RTS0045990,1
RTS0045991,2
RTS0045992,2
RTS0045993,1
RTS0045994,2
RTS0045995,3
RTS0045997,5
RTS0045998,1
RTS0046001,2
RTS0046003,1
RTS0046004,2
RTS0046005,4
RTS0046006,4
RTS0046007,4
RTS0046008,4
RTS0046009,3
RTS0046010,1
RTS0046011,2
RTS0046012,3
RTS0046013,2
RTS0046014,2
RTS0046015,4
RTS0046016,3
RTS0046017,3
RTS0046018,1
RTS0046019,1
RTS0046020,3
RTS0046022,1
RTS0046023,3
RTS0046024,2
RTS0046025,1
RTS0046026,1
RTS0046028,3
RTS0046029,3
RTS0046030,5
RTS0046032,3
RTS0046033,2
RTS0046034,2
RTS0046035,2
RTS0046036,2
RTS0046037,1
RTS0046038,2
RTS0046039,1
RTS0046040,3
RTS0046041,3
RTS0046042,3
RTS0046044,3
RTS0046045,2
RTS0046046,3
RTS0046048,1
RTS0046049,1
RTS0046050,3
RTS0046051,1
RTS0046052,3
RTS0046053,4
RTS0046054,1
RTS0046055,4
RTS0046056,3
RTS0046057,1
RTS0046058,3
RTS0046059,1
RTS0046060,4
RTS0046061,4
RTS0046063,3
RTS0046064,2
RTS0046065,1
RTS0046067,1
RTS0046068,3
RTS0046069,3
RTS0046070,3
RTS0046071,3
RTS0046072,4
RTS0046073,3
RTS0046074,4
RTS0046075,1
RTS0046076,4
RTS0046077,1
RTS0046078,2
RTS0046079,1
RTS0046080,2
RTS0046081,2
RTS0046082,2
RTS0046084,3
RTS0046085,2
RTS0046086,7
RTS0046087,1
RTS0046088,2
RTS0046089,2
RTS0046090,3
RTS0046091,1
RTS0046092,6
RTS0046095,2
RTS0046096,3
RTS0046098,1
RTS0046099,3
RTS0046100,3
RTS0046101,1
RTS0046102,3
RTS0046104,3
RTS0046105,1
RTS0046108,1
RTS0046109,1
RTS0046110,4
RTS0046111,2
RTS0046112,2
RTS0046113,2
RTS0046114,2
RTS0046115,1
RTS0046117,3
RTS0046121,1
RTS0046122,5
RTS0046123,2
RTS0046124,2
RTS0046125,2
RTS0046126,1
RTS0046127,2
RTS0046128,3
RTS0046129,4
RTS0046130,3
RTS0046131,5
RTS0046132,5
RTS0046133,2
RTS0046134,2
RTS0046135,2
RTS0046136,1
RTS0046137,6
RTS0046138,1
RTS0046140,4
RTS0046142,1
RTS0046143,5
RTS0046144,3
RTS0046145,2
RTS0046146,3
RTS0046147,2
RTS0046148,3
RTS0046150,2
RTS0046152,4
RTS0046153,3
RTS0046154,3
RTS0046155,5
RTS0046156,2
RTS0046157,2
RTS0046158,2
RTS0046159,3
RTS0046161,1
RTS0046162,4
RTS0046163,3
RTS0046164,2
RTS0046165,1
RTS0046166,3
RTS0046167,2
RTS0046169,2
RTS0046170,2
RTS0046171,1
RTS0046172,2
RTS0046173,1
RTS0046175,2
RTS0046176,2
RTS0046177,1
RTS0046179,1
RTS0046182,1
RTS0046183,2
RTS0046184,4
RTS0046186,6
RTS0046187,4
RTS0046188,3
RTS0046193,4
RTS0046195,2
RTS0046196,1
RTS0046197,2
RTS0046198,2
RTS0046199,2
RTS0046200,1
RTS0046201,4
RTS0046202,2
RTS0046203,2
RTS0046204,3
RTS0046205,1
RTS0046206,3
RTS0046207,1
RTS0046208,5
RTS0046209,1
RTS0046210,1
RTS0046211,2
RTS0046212,3
RTS0046213,2
RTS0046214,3
RTS0046216,2
RTS0046218,2
RTS0046219,1
RTS0046220,2
RTS0046221,3
RTS0046222,2
RTS0046223,2
RTS0046225,2
RTS0046226,2
RTS0046227,3
RTS0046229,5
RTS0046230,1
RTS0046232,5
RTS0046233,4
RTS0046234,2
RTS0046235,3
RTS0046236,3
RTS0046237,6
RTS0046238,2
RTS0046239,3
RTS0046240,4
RTS0046241,4
RTS0046242,4
RTS0046243,2
RTS0046244,1
RTS0046247,1
RTS0046248,3
RTS0046249,1
RTS0046250,3
RTS0046251,2
RTS0046252,2
RTS0046253,5
RTS0046254,2
RTS0046256,1
RTS0046257,2
RTS0046258,1
RTS0046259,2
RTS0046261,3
RTS0046262,3
RTS0046263,1
RTS0046264,4
RTS0046265,1
RTS0046266,4
RTS0046267,2
RTS0046268,1
RTS0046269,2
RTS0046270,2
RTS0046272,3
RTS0046273,1
RTS0046274,1
RTS0046275,1
RTS0046278,2
RTS0046279,2
RTS0046281,4
RTS0046282,4
RTS0046283,2
RTS0046284,2
RTS0046286,2
RTS0046287,3
RTS0046288,2
RTS0046289,3
RTS0046291,3
RTS0046292,2
RTS0046293,3
RTS0046295,2
RTS0046296,1
RTS0046297,3
RTS0046298,3
RTS0046300,2
RTS0046301,3
RTS0046302,2
RTS0046303,1
RTS0046305,4
RTS0046306,1
RTS0046307,1
RTS0046308,3
RTS0046309,4
RTS0046312,3
RTS0046313,1
RTS0046314,4
RTS0046315,3
RTS0046316,1
RTS0046317,3
RTS0046318,1
RTS0046319,2
RTS0046320,1
RTS0046321,2
RTS0046322,3
RTS0046323,4
RTS0046324,2
RTS0046325,2
RTS0046326,1
RTS0046327,2
RTS0046328,1
RTS0046329,4
RTS0046330,2
RTS0046331,1
RTS0046333,2
RTS0046334,3
RTS0046335,7
RTS0046336,1
RTS0046342,2
RTS0046344,4
RTS0046345,2
RTS0046346,3
RTS0046347,6
RTS0046348,1
RTS0046349,7
RTS0046351,2
RTS0046352,7
RTS0046353,3
RTS0046354,3
RTS0046355,1
RTS0046357,1
RTS0046359,1
RTS0046361,1
RTS0046362,3
RTS0046363,4
RTS0046365,5
RTS0046366,3
RTS0046367,4
RTS0046368,2
RTS0046369,3
RTS0046370,2
RTS0046371,2
RTS0046372,2
RTS0046376,2
RTS0046377,1
RTS0046378,2
RTS0046379,1
RTS0046380,2
RTS0046382,3
RTS0046383,2
RTS0046384,2
RTS0046385,1
RTS0046388,2
RTS0046389,2
RTS0046390,2
RTS0046391,2
RTS0046392,4
RTS0046393,2
RTS0046394,2
RTS0046395,3
RTS0046396,2
RTS0046397,3
RTS0046398,2
RTS0046399,1
RTS0046401,5
RTS0046402,1
RTS0046403,3
RTS0046404,3
RTS0046405,1
RTS0046406,2
RTS0046407,3
RTS0046409,1
RTS0046410,5
RTS0046411,3
RTS0046412,1
RTS0046413,2
RTS0046414,17
RTS0046415,6
RTS0046416,5
RTS0046417,3
RTS0046418,8
RTS0046419,2
RTS0046420,4
RTS0046421,1
RTS0046422,2
RTS0046423,2
RTS0046424,4
RTS0046425,3
RTS0046427,1
RTS0046428,2
RTS0046429,2
RTS0046431,1
RTS0046432,5
RTS0046433,3
RTS0046435,3
RTS0046440,3
RTS0046441,3
RTS0046443,2
RTS0046444,2
RTS0046446,1
RTS0046447,4
RTS0046449,5
RTS0046450,3
RTS0046451,3
RTS0046452,4
RTS0046453,3
RTS0046454,3
RTS0046455,4
RTS0046456,4
RTS0046457,2
RTS0046458,1
RTS0046459,7
RTS0046460,5
RTS0046461,3
RTS0046462,3
RTS0046463,7
RTS0046464,1
RTS0046466,1
RTS0046468,2
RTS0046469,2
RTS0046470,4
RTS0046471,1
RTS0046472,2
RTS0046473,1
RTS0046475,4
RTS0046476,5
RTS0046477,1
RTS0046478,4
RTS0046479,2
RTS0046480,3
RTS0046481,3
RTS0046483,1
RTS0046485,2
RTS0046486,2
RTS0046487,4
RTS0046488,2
RTS0046489,3
RTS0046490,2
RTS0046491,2
RTS0046492,4
RTS0046493,2
RTS0046494,1
RTS0046495,1
RTS0046496,4
RTS0046497,3
RTS0046498,2
RTS0046499,3
RTS0046500,5
RTS0046501,3
RTS0046502,2
RTS0046503,2
RTS0046504,3
RTS0046505,3
RTS0046506,2
RTS0046507,4
RTS0046508,1
RTS0046509,1
RTS0046510,4
RTS0046511,3
RTS0046512,5
RTS0046513,1
RTS0046514,2
RTS0046515,5
RTS0046517,6
RTS0046518,2
RTS0046519,5
RTS0046520,2
RTS0046521,1
RTS0046522,1
RTS0046524,3
RTS0046525,1
RTS0046526,5
RTS0046527,3
RTS0046528,2
RTS0046529,4
RTS0046530,2
RTS0046531,2
RTS0046532,5
RTS0046533,2
RTS0046534,2
RTS0046536,1
RTS0046537,5
RTS0046538,1
RTS0046539,1
RTS0046540,4
RTS0046541,1
RTS0046542,3
RTS0046543,1
RTS0046544,1
RTS0046545,4
RTS0046546,1
RTS0046548,2
RTS0046549,5
RTS0046550,3
RTS0046551,1
RTS0046552,4
RTS0046553,4
RTS0046555,4
RTS0046556,4
RTS0046557,6
RTS0046558,1
RTS0046559,2
RTS0046560,2
RTS0046561,1
RTS0046562,1
RTS0046563,1
RTS0046564,2
RTS0046565,1
RTS0046566,1
RTS0046568,1
RTS0046569,1
RTS0046570,2
RTS0046572,3
RTS0046574,5
RTS0046577,4
RTS0046578,5
RTS0046580,5
RTS0046581,1
RTS0046582,3
RTS0046583,1
RTS0046584,6
RTS0046585,1
RTS0046586,1
RTS0046587,4
RTS0046588,1
RTS0046590,2
RTS0046591,2
RTS0046592,1
RTS0046593,1
RTS0046594,1
RTS0046596,1
RTS0046597,1
RTS0046598,3
RTS0046599,2
RTS0046600,4
RTS0046601,6
RTS0046602,4
RTS0046603,3
RTS0046604,3
RTS0046605,5
RTS0046606,3
RTS0046608,4
RTS0046609,2
RTS0046610,3
RTS0046611,6
RTS0046612,1
RTS0046613,1
RTS0046614,1
RTS0046616,2
RTS0046617,2
RTS0046618,1
RTS0046619,2
RTS0046621,1
RTS0046622,2
RTS0046623,3
RTS0046624,2
RTS0046625,4
RTS0046626,2
RTS0046627,2
RTS0046628,4
RTS0046629,2
RTS0046630,7
RTS0046631,2
RTS0046632,1
RTS0046633,2
RTS0046634,3
RTS0046636,1
RTS0046637,1
RTS0046639,2
RTS0046640,1
RTS0046641,4
RTS0046642,3
RTS0046643,5
RTS0046644,3
RTS0046645,3
RTS0046646,3
RTS0046647,1
RTS0046648,4
RTS0046649,3
RTS0046650,1
RTS0046651,1
RTS0046652,2
RTS0046653,7
RTS0046654,4
RTS0046655,1
RTS0046656,1
RTS0046657,2
RTS0046658,3
RTS0046659,6
RTS0046660,3
RTS0046661,2
RTS0046664,1
RTS0046665,3
RTS0046666,2
RTS0046667,3
RTS0046668,3
RTS0046669,1
RTS0046670,2
RTS0046673,2
RTS0046674,3
RTS0046675,1
RTS0046676,1
RTS0046678,1
RTS0046679,1
RTS0046680,2
RTS0046681,3
RTS0046683,2
RTS0046684,2
RTS0046685,1
RTS0046688,3
RTS0046690,1
RTS0046691,3
RTS0046692,3
RTS0046693,2
RTS0046694,1
RTS0046695,3
RTS0046696,3
RTS0046697,4
RTS0046698,1
RTS0046700,4
RTS0046701,7
RTS0046702,3
RTS0046703,10
RTS0046704,21
RTS0046705,8
RTS0046706,8
RTS0046707,11
RTS0046708,14
RTS0046709,6
RTS0046710,1
RTS0046711,3
RTS0046713,4
RTS0046714,7
RTS0046716,3
RTS0046717,1
RTS0046718,2
RTS0046719,1
RTS0046721,1
RTS0046722,1
RTS0046724,1
RTS0046725,1
RTS0046726,1
RTS0046727,3
RTS0046728,3
RTS0046730,2
RTS0046732,3
RTS0046733,2
RTS0046734,4
RTS0046735,3
RTS0046736,1
RTS0046737,1
RTS0046738,2
RTS0046740,2
RTS0046741,2
RTS0046742,1
RTS0046743,1
RTS0046744,3
RTS0046745,2
RTS0046746,4
RTS0046747,1
RTS0046748,4
RTS0046749,3
RTS0046750,2
RTS0046751,3
RTS0046753,1
RTS0046754,3
RTS0046755,1
RTS0046756,2
RTS0046758,3
RTS0046759,2
RTS0046760,1
RTS0046761,3
RTS0046763,1
RTS0046764,1
RTS0046766,3
RTS0046767,2
RTS0046768,4
RTS0046769,2
RTS0046770,5
RTS0046771,1
RTS0046772,5
RTS0046773,1
RTS0046774,4
RTS0046775,3
RTS0046778,4
RTS0046779,2
RTS0046780,5
RTS0046781,1
RTS0046782,1
RTS0046784,2
RTS0046790,3
RTS0046791,4
RTS0046792,2
RTS0046793,2
RTS0046794,2
RTS0046795,1
RTS0046796,1
RTS0046797,3
RTS0046798,3
RTS0046799,5
RTS0046800,3
RTS0046801,9
RTS0046802,4
RTS0046803,2
RTS0046804,2
RTS0046805,1
RTS0046807,1
RTS0046809,3
RTS0046810,2
RTS0046812,4
RTS0046813,1
RTS0046814,3
RTS0046815,5
RTS0046816,3
RTS0046818,1
RTS0046819,5
RTS0046820,4
RTS0046823,1
RTS0046824,1
RTS0046825,3
RTS0046826,1
RTS0046827,1
RTS0046828,2
RTS0046829,2
RTS0046831,4
RTS0046832,4
RTS0046835,1
RTS0046836,9
RTS0046837,1
RTS0046838,4
RTS0046839,11
RTS0046840,2
RTS0046841,1
RTS0046842,3
RTS0046843,5
RTS0046846,4
RTS0046849,1
RTS0046850,1
RTS0046851,3
RTS0046852,3
RTS0046853,7
RTS0046854,1
RTS0046855,2
RTS0046856,1
RTS0046858,5
RTS0046859,1
RTS0046860,2
RTS0046861,2
RTS0046862,2
RTS0046863,2
RTS0046864,3
RTS0046867,1
RTS0046868,3
RTS0046869,3
RTS0046870,1
RTS0046871,2
RTS0046872,4
RTS0046873,2
RTS0046874,3
RTS0046875,2
RTS0046876,2
RTS0046877,4
RTS0046878,7
RTS0046879,5
RTS0046880,3
RTS0046881,3
RTS0046882,2
RTS0046885,3
RTS0046887,2
RTS0046889,2
RTS0046890,2
RTS0046891,2
RTS0046892,1
RTS0046893,1
RTS0046894,1
RTS0046895,2
RTS0046897,11
RTS0046898,1
RTS0046899,3
RTS0046900,8
RTS0046902,3
RTS0046903,1
RTS0046904,2
RTS0046905,3
RTS0046906,4
RTS0046907,4
RTS0046908,1
RTS0046909,2
RTS0046911,4
RTS0046913,2
RTS0046914,2
RTS0046915,1
RTS0046916,4
RTS0046918,22
RTS0046919,17
RTS0046920,8
RTS0046921,2
RTS0046922,1
RTS0046924,6
RTS0046925,2
RTS0046926,1
RTS0046927,1
RTS0046928,1
RTS0046929,2
RTS0046930,1
RTS0046931,3
RTS0046933,1
RTS0046934,1
RTS0046935,1
RTS0046936,2
RTS0046937,4
RTS0046938,1
RTS0046939,1
RTS0046940,3
RTS0046941,1
RTS0046942,4
RTS0046943,1
RTS0046944,4
RTS0046948,3
RTS0046949,1
RTS0046951,2
RTS0046952,2
RTS0046954,2
RTS0046955,1
RTS0046956,1
RTS0046957,6
RTS0046958,1
RTS0046959,1
RTS0046960,4
RTS0046961,2
RTS0046962,57
RTS0046965,3
RTS0046966,4
RTS0046967,2
RTS0046968,3
RTS0047054,4
RTS0047055,2
RTS0047056,4
RTS0047057,2
RTS0047058,3
RTS0047060,3
RTS0047061,1
RTS0047062,3
RTS0047064,3
RTS0047065,7
RTS0047066,3
RTS0047067,3
RTS0047068,1
RTS0047069,2
RTS0047070,2
RTS0047071,4
RTS0047072,4
RTS0047074,2
RTS0047075,4
RTS0047076,1
RTS0047077,1
RTS0047078,3
RTS0047079,3
RTS0047080,7
RTS0047082,3
RTS0047083,3
RTS0047084,2
RTS0047085,1
RTS0047086,2
RTS0047087,3
RTS0047089,2
RTS0047091,2
RTS0047092,2
RTS0047093,2
RTS0047094,1
RTS0047095,5
RTS0047096,4
RTS0047098,2
RTS0047099,3
RTS0047100,2
RTS0047101,1
RTS0047102,2
RTS0047103,2
RTS0047104,1
RTS0047105,4
RTS0047106,3
RTS0047107,4
RTS0047108,3
RTS0047109,2
RTS0047110,2
RTS0047111,4
RTS0047112,2
RTS0047113,8
RTS0047114,4
RTS0047115,2
RTS0047116,3
RTS0047117,3
RTS0047118,1
RTS0047119,6
RTS0047120,2
RTS0047122,3
RTS0047123,1
RTS0047124,3
RTS0047125,1
RTS0047126,1
RTS0047127,4
RTS0047128,1
RTS0047129,2
RTS0047130,2
RTS0047131,4
RTS0047132,4
RTS0047133,1
RTS0047134,1
RTS0047135,1
RTS0047136,4
RTS0047137,5
RTS0047138,1
RTS0047139,1
RTS0047140,5
RTS0047141,3
RTS0047142,1
RTS0047144,3
RTS0047145,2
RTS0047146,2
RTS0047147,3
RTS0047148,5
RTS0047149,3
RTS0047150,2
RTS0047151,2
RTS0047153,2
RTS0047154,4
RTS0047156,2
RTS0047157,5
RTS0047159,3
RTS0047160,1
RTS0047165,2
RTS0047166,1
RTS0047167,1
RTS0047168,1
RTS0047169,1
RTS0047170,2
RTS0047171,2
RTS0047172,2
RTS0047174,6
RTS0047175,2
RTS0047176,2
RTS0047177,1
RTS0047178,3
RTS0047179,2
RTS0047180,1
RTS0047181,2
RTS0047182,3
RTS0047183,1
RTS0047184,2
RTS0047186,2
RTS0047187,3
RTS0047188,1
RTS0047189,2
RTS0047190,1
RTS0047191,1
RTS0047192,1
RTS0047193,2
RTS0047194,4
RTS0047195,2
RTS0047196,1
RTS0047197,3
RTS0047198,1
RTS0047199,3
RTS0047200,2
RTS0047201,1
RTS0047202,2
RTS0047204,2
RTS0047205,4
RTS0047206,2
RTS0047207,1
RTS0047208,9
RTS0047209,10
RTS0047210,17
RTS0047211,17
RTS0047212,1
RTS0047213,2
RTS0047214,3
RTS0047215,1
RTS0047216,2
RTS0047217,1
RTS0047219,2
RTS0047220,5
RTS0047221,3
RTS0047222,3
RTS0047223,3
RTS0047225,3
RTS0047226,8
RTS0047229,3
RTS0047230,2
RTS0047231,1
RTS0047232,3
RTS0047233,1
RTS0047234,2
RTS0047235,2
RTS0047236,5
RTS0047238,1
RTS0047239,7
RTS0047240,2
RTS0047241,2
RTS0047243,4
RTS0047244,1
RTS0047246,1
RTS0047247,1
RTS0047248,1
RTS0047249,2
RTS0047250,4
RTS0047252,1
RTS0047254,5
RTS0047255,2
RTS0047256,2
RTS0047258,3
RTS0047260,4
RTS0047261,2
RTS0047263,3
RTS0047264,4
RTS0047266,5
RTS0047267,5
RTS0047268,2
RTS0047269,2
RTS0047270,8
RTS0047271,6
RTS0047272,3
RTS0047273,2
RTS0047274,3
RTS0047276,3
RTS0047277,5
RTS0047278,6
RTS0047279,2
RTS0047281,6
RTS0047282,4
RTS0047283,1
RTS0047284,3
RTS0047290,3
RTS0047291,7
RTS0047292,1
RTS0047293,3
RTS0047294,7
RTS0047295,1
RTS0047296,3
RTS0047297,2
RTS0047299,1
RTS0047300,1
RTS0047301,7
RTS0047303,2
RTS0047304,5
RTS0047305,5
RTS0047306,3
RTS0047307,6
RTS0047308,8
RTS0047309,1
RTS0047310,3
RTS0047311,2
RTS0047312,3
RTS0047313,2
RTS0047314,1
RTS0047315,5
RTS0047316,2
RTS0047317,6
RTS0047318,4
RTS0047319,2
RTS0047320,1
RTS0047321,1
RTS0047322,2
RTS0047323,3
RTS0047324,3
RTS0047325,4
RTS0047326,2
RTS0047327,8
RTS0047328,2
RTS0047329,1
RTS0047331,3
RTS0047332,3
RTS0047333,2
RTS0047335,4
RTS0047336,1
RTS0047338,2
RTS0047339,2
RTS0047340,4
RTS0047341,3
RTS0047342,2
RTS0047343,3
RTS0047344,3
RTS0047345,2
RTS0047346,2
RTS0047348,1
RTS0047349,3
RTS0047350,2
RTS0047351,2
RTS0047352,4
RTS0047353,8
RTS0047354,2
RTS0047356,3
RTS0047357,2
RTS0047358,1
RTS0047360,2
RTS0047361,1
RTS0047362,3
RTS0047363,1
RTS0047365,2
RTS0047366,3
RTS0047367,2
RTS0047368,2
RTS0047369,1
RTS0047373,1
RTS0047374,1
RTS0047375,1
RTS0047376,5
RTS0047377,2
RTS0047378,1
RTS0047379,1
RTS0047380,1
RTS0047381,1
RTS0047382,2
RTS0047383,3
RTS0047384,2
RTS0047385,3
RTS0047386,1
RTS0047387,1
RTS0047388,5
RTS0047389,4
RTS0047390,1
RTS0047391,2
RTS0047392,3
RTS0047393,4
RTS0047394,1
RTS0047395,1
RTS0047396,2
RTS0047397,2
RTS0047398,2
RTS0047399,3
RTS0047400,2
RTS0047401,1
RTS0047402,2
RTS0047403,5
RTS0047404,1
RTS0047405,6
RTS0047407,2
RTS0047408,1
RTS0047409,6
RTS0047410,3
RTS0047411,4
RTS0047412,2
RTS0047413,3
RTS0047414,3
RTS0047415,4
RTS0047417,4
RTS0047418,1
RTS0047419,4
RTS0047420,6
RTS0047421,3
RTS0047422,4
RTS0047423,1
RTS0047424,2
RTS0047425,5
RTS0047426,1
RTS0047427,2
RTS0047428,3
RTS0047429,4
RTS0047430,3
RTS0047431,1
RTS0047432,4
RTS0047434,1
RTS0047435,4
RTS0047436,1
RTS0047437,1
RTS0047438,1
RTS0047439,3
RTS0047440,2
RTS0047441,6
RTS0047442,4
RTS0047445,5
RTS0047446,6
RTS0047447,2
RTS0047448,2
RTS0047449,3
RTS0047450,2
RTS0047452,2
RTS0047453,2
RTS0047454,1
RTS0047455,4
RTS0047456,4
RTS0047457,4
RTS0047459,3
RTS0047460,2
RTS0047461,6
RTS0047462,5
RTS0047463,1
RTS0047464,2
RTS0047465,5
RTS0047466,3
RTS0047467,2
RTS0047468,3
RTS0047469,5
RTS0047471,2
RTS0047473,4
RTS0047474,1
RTS0047476,2
RTS0047477,4
RTS0047479,1
RTS0047480,1
RTS0047481,2
RTS0047482,1
RTS0047483,4
RTS0047484,3
RTS0047485,2
RTS0047486,5
RTS0047487,1
RTS0047488,5
RTS0047489,1
RTS0047490,3
RTS0047492,1
RTS0047493,1
RTS0047494,1
RTS0047495,3
RTS0047497,2
RTS0047498,2
RTS0047499,2
RTS0047500,3
RTS0047502,1
RTS0047503,2
RTS0047504,2
RTS0047506,1
RTS0047507,2
RTS0047509,1
RTS0047511,4
RTS0047513,2
RTS0047514,1
RTS0047515,4
RTS0047516,2
RTS0047517,2
RTS0047518,2
RTS0047520,3
RTS0047521,5
RTS0047525,2
RTS0047526,2
RTS0047527,2
RTS0047528,7
RTS0047529,2
RTS0047530,7
RTS0047531,1
RTS0047532,2
RTS0047533,1
RTS0047535,1
RTS0047536,3
RTS0047538,7
RTS0047540,2
RTS0047541,4
RTS0047543,2
RTS0047544,2
RTS0047545,1
RTS0047546,3
RTS0047547,1
RTS0047548,6
RTS0047549,3
RTS0047550,2
RTS0047551,1
RTS0047552,3
RTS0047553,1
RTS0047558,2
RTS0047559,2
RTS0047561,3
RTS0047563,4
RTS0047564,2
RTS0047565,1
RTS0047566,2
RTS0047567,2
RTS0047568,2
RTS0047569,2
RTS0047571,2
RTS0047572,4
RTS0047573,1
RTS0047574,1
RTS0047575,3
RTS0047576,2
RTS0047577,2
RTS0047579,4
RTS0047581,1
RTS0047582,3
RTS0047583,1
RTS0047584,2
RTS0047585,2
RTS0047586,3
RTS0047587,2
RTS0047588,3
RTS0047590,2
RTS0047592,2
RTS0047593,2
RTS0047594,5
RTS0047595,3
RTS0047596,3
RTS0047597,1
RTS0047598,1
RTS0047599,2
RTS0047600,2
RTS0047601,3
RTS0047602,3
RTS0047603,3
RTS0047604,4
RTS0047613,5
RTS0047614,5
RTS0047615,3
RTS0047616,2
RTS0047618,1
RTS0047619,1
RTS0047625,1
RTS0047626,1
RTS0047628,5
RTS0047629,1
RTS0047630,1
RTS0047631,1
RTS0047632,5
RTS0047633,1
RTS0047634,1
RTS0047635,2
RTS0047636,3
RTS0047637,2
RTS0047638,1
RTS0047639,1
RTS0047640,1
RTS0047641,1
RTS0047642,2
RTS0047643,2
RTS0047644,2
RTS0047646,3
RTS0047647,4
RTS0047648,1
RTS0047649,1
RTS0047650,3
RTS0047651,2
RTS0047660,1
RTS0047661,1
RTS0047662,2
RTS0047664,2
RTS0047665,1
RTS0047666,4
RTS0047668,2
RTS0047669,2
RTS0047670,3
RTS0047672,1
RTS0047673,1
RTS0047674,3
RTS0047675,2
RTS0047676,3
RTS0047677,2
RTS0047678,1
RTS0047681,1
RTS0047682,1
RTS0047684,1
RTS0047685,1
RTS0047687,1
RTS0047688,1
RTS0047689,1
RTS0047691,1
RTS0047692,1
RTS0047693,2
RTS0047694,1
RTS0047697,1
RTS0047698,6
RTS0047699,3
RTS0047700,1
RTS0047701,3
RTS0047702,2
RTS0047703,5
RTS0047704,3
RTS0047707,3
RTS0047708,11
RTS0047709,55
RTS0047710,1
RTS0047712,6
RTS0047713,6
RTS0047714,7
RTS0047715,3
RTS0047716,4
RTS0047717,5
RTS0047718,4
RTS0047720,3
RTS0047721,2
RTS0047722,2
RTS0047723,9
RTS0047725,7
RTS0047726,3
RTS0047727,4
RTS0047728,3
RTS0047729,4
RTS0047730,1
RTS0047731,3
RTS0047732,2
RTS0047733,4
RTS0047735,4
RTS0047736,6
RTS0047737,3
RTS0047738,1
RTS0047739,4
RTS0047740,4
RTS0047741,4
RTS0047742,1
RTS0047744,6
RTS0047745,4
RTS0047746,1
RTS0047747,2
RTS0047748,3
RTS0047749,2
RTS0047750,1
RTS0047752,1
RTS0047753,4
RTS0047754,9
RTS0047755,2
RTS0047756,4
RTS0047758,5
RTS0047760,1
RTS0047761,1
RTS0047762,3
RTS0047763,3
RTS0047764,2
RTS0047765,4
RTS0047766,2
RTS0047767,1
RTS0047769,1
RTS0047770,5
RTS0047771,1
RTS0047772,3
RTS0047773,1
RTS0047774,7
RTS0047776,3
RTS0047777,2
RTS0047778,1
RTS0047779,5
RTS0047781,3
RTS0047782,1
RTS0047783,1
RTS0047784,1
RTS0047786,2
RTS0047787,2
RTS0047788,4
RTS0047789,5
RTS0047790,2
RTS0047791,2
RTS0047792,2
RTS0047793,2
RTS0047796,2
RTS0047797,1
RTS0047798,5
RTS0047799,5
RTS0047800,2
RTS0047801,1
RTS0047802,2
RTS0047804,1
RTS0047805,4
RTS0047806,2
RTS0047807,4
RTS0047808,12
RTS0047809,1
RTS0047810,2
RTS0047811,4
RTS0047813,4
RTS0047814,4
RTS0047816,2
RTS0047817,3
RTS0047818,2
RTS0047820,1
RTS0047821,5
RTS0047824,2
RTS0047825,4
RTS0047827,3
RTS0047828,1
RTS0047830,2
RTS0047831,3
RTS0047832,1
RTS0047834,2
RTS0047835,5
RTS0047836,4
RTS0047837,3
RTS0047838,2
RTS0047839,3
RTS0047840,4
RTS0047841,3
RTS0047842,1
RTS0047843,3
RTS0047844,2
RTS0047845,3
RTS0047846,2
RTS0047847,2
RTS0047848,3
RTS0047849,3
RTS0047850,5
RTS0047851,1
RTS0047852,1
RTS0047854,1
RTS0047855,5
RTS0047856,6
RTS0047857,1
RTS0047858,1
RTS0047859,3
RTS0047860,4
RTS0047861,3
RTS0047864,3
RTS0047865,1
RTS0047866,2
RTS0047867,1
RTS0047868,2
RTS0047869,2
RTS0047871,2
RTS0047872,1
RTS0047873,3
RTS0047874,2
RTS0047876,2
RTS0047878,1
RTS0047880,2
RTS0047882,2
RTS0047883,1
RTS0047884,4
RTS0047885,1
RTS0047890,4
RTS0047891,3
RTS0047892,2
RTS0047893,3
RTS0047894,1
RTS0047895,1
RTS0047896,3
RTS0047897,2
RTS0047898,2
RTS0047899,1
RTS0047900,2
RTS0047901,4
RTS0047902,5
RTS0047903,6
RTS0047905,5
RTS0047907,6
RTS0047908,8
RTS0047909,4
RTS0047910,1
RTS0047912,2
RTS0047914,2
RTS0047915,1
RTS0047916,2
RTS0047917,1
RTS0047919,2
RTS0047920,3
RTS0047921,2
RTS0047924,1
RTS0047925,3
RTS0047926,5
RTS0047927,3
RTS0047928,3
RTS0047929,1
RTS0047930,2
RTS0047931,2
RTS0047932,2
RTS0047933,3
RTS0047934,3
RTS0047935,2
RTS0047936,2
RTS0047937,2
RTS0047938,5
RTS0047939,3
RTS0047940,4
RTS0047941,1
RTS0047942,2
RTS0047944,1
RTS0047945,1
RTS0047946,2
RTS0047947,1
RTS0047948,3
RTS0047950,2
RTS0047951,1
RTS0047952,1
RTS0047953,3
RTS0047954,1
RTS0047956,2
RTS0047957,2
RTS0047958,1
RTS0047959,3
RTS0047960,1
RTS0047961,5
RTS0047963,2
RTS0047964,1
RTS0047965,1
RTS0047967,6
RTS0047968,2
RTS0047969,3
RTS0047970,2
RTS0047972,1
RTS0047974,3
RTS0047975,3
RTS0047976,3
RTS0047977,2
RTS0047978,2
RTS0047980,2
RTS0047981,1
RTS0047982,1
RTS0047985,5
RTS0047986,2
RTS0047987,3
RTS0047988,1
RTS0047990,3
RTS0047991,4
RTS0047992,3
RTS0047993,6
RTS0047994,3
RTS0047995,3
RTS0047996,3
RTS0047997,2
RTS0047998,3
RTS0047999,1
RTS0048000,4
RTS0048001,2
RTS0048003,5
RTS0048005,1
RTS0048008,2
RTS0048009,2
RTS0048012,2
RTS0048013,1
RTS0048015,2
RTS0048016,6
RTS0048017,4
RTS0048018,3
RTS0048019,2
RTS0048020,2
RTS0048022,2
RTS0048023,1
RTS0048024,1
RTS0048026,2
RTS0048027,2
RTS0048028,2
RTS0048029,1
RTS0048031,3
RTS0048032,2
RTS0048033,1
RTS0048034,3
RTS0048035,3
RTS0048036,5
RTS0048037,2
RTS0048038,7
RTS0048040,1
RTS0048041,2
RTS0048042,1
RTS0048043,2
RTS0048044,4
RTS0048045,2
RTS0048046,2
RTS0048047,1
RTS0048048,5
RTS0048049,6
RTS0048050,1
RTS0048051,2
RTS0048052,2
RTS0048053,2
RTS0048055,4
RTS0048056,5
RTS0048057,2
RTS0048058,2
RTS0048059,4
RTS0048060,3
RTS0048061,1
RTS0048062,2
RTS0048063,1
RTS0048064,3
RTS0048065,1
RTS0048066,3
RTS0048067,2
RTS0048068,2
RTS0048069,1
RTS0048070,4
RTS0048072,1
RTS0048073,2
RTS0048076,4
RTS0048077,6
RTS0048078,5
RTS0048080,1
RTS0048081,5
RTS0048082,1
RTS0048084,3
RTS0048085,2
RTS0048086,4
RTS0048087,2
RTS0048088,2
RTS0048090,3
RTS0048091,2
RTS0048092,5
RTS0048093,1
RTS0048094,1
RTS0048096,2
RTS0048097,4
RTS0048098,51
RTS0048099,54
RTS0048100,56
RTS0048101,23
RTS0048102,39
RTS0048104,3
RTS0048105,3
RTS0048106,1
RTS0048107,2
RTS0048108,2
RTS0048109,3
RTS0048112,4
RTS0048113,1
RTS0048114,1
RTS0048116,2
RTS0048117,3
RTS0048118,1
RTS0048120,3
RTS0048126,2
RTS0048127,3
RTS0048129,6
RTS0048130,1
RTS0048131,2
RTS0048132,3
RTS0048134,4
RTS0048135,4
RTS0048136,3
RTS0048138,1
RTS0048139,1
RTS0048141,2
RTS0048142,6
RTS0048144,7
RTS0048145,6
RTS0048146,1
RTS0048147,2
RTS0048148,3
RTS0048150,5
RTS0048152,4
RTS0048153,4
RTS0048154,1
RTS0048155,3
RTS0048156,7
RTS0048158,3
RTS0048159,5
RTS0048160,132
RTS0048161,186
RTS0048162,1
RTS0048163,1
RTS0048164,25
RTS0048165,2
RTS0048166,5
RTS0048167,1
RTS0048168,2
RTS0048169,4
RTS0048170,1
RTS0048171,2
RTS0048173,4
RTS0048175,4
RTS0048176,3
RTS0048177,4
RTS0048178,4
RTS0048179,1
RTS0048180,3
RTS0048181,3
RTS0048182,3
RTS0048183,1
RTS0048184,7
RTS0048185,1
RTS0048186,1
RTS0048188,1
RTS0048189,4
RTS0048190,3
RTS0048191,2
RTS0048192,4
RTS0048193,3
RTS0048194,4
RTS0048195,4
RTS0048196,1
RTS0048197,2
RTS0048198,3
RTS0048200,2
RTS0048201,1
RTS0048202,2
RTS0048203,1
RTS0048204,3
RTS0048205,4
RTS0048208,1
RTS0048209,8
RTS0048210,5
RTS0048213,3
RTS0048215,1
RTS0048216,1
RTS0048218,1
RTS0048219,1
RTS0048220,2
RTS0048221,1
RTS0048222,4
RTS0048223,1
RTS0048224,2
RTS0048225,4
RTS0048226,3
RTS0048227,4
RTS0048228,3
RTS0048229,2
RTS0048230,2
RTS0048231,5
RTS0048232,1
RTS0048233,5
RTS0048234,2
RTS0048236,3
RTS0048237,1
RTS0048238,4
RTS0048239,3
RTS0048240,5
RTS0048241,2
RTS0048242,3
RTS0048243,2
RTS0048244,2
RTS0048245,2
RTS0048246,3
RTS0049343,3
RTS0049345,5
RTS0049346,1
RTS0049347,3
RTS0049348,3
RTS0049349,2
RTS0049351,2
RTS0049352,1
RTS0049354,2
RTS0049355,1
RTS0049356,5
RTS0049357,1
RTS0049359,2
RTS0049360,4
RTS0049361,1
RTS0049362,1
RTS0049365,3
RTS0049366,1
RTS0049367,3
RTS0049369,4
RTS0049370,1
RTS0049371,4
RTS0049372,1
RTS0049373,12
RTS0049374,3
RTS0049375,2
RTS0049376,4
RTS0049377,4
RTS0049378,3
RTS0049379,2
RTS0049380,1
RTS0049381,3
RTS0049382,4
RTS0049383,3
RTS0049384,2
RTS0049386,1
RTS0049387,1
RTS0049388,2
RTS0049389,3
RTS0049390,21
RTS0049391,20
RTS0049392,15
RTS0049393,22
RTS0049394,8
RTS0049395,1
RTS0049396,5
RTS0049397,3
RTS0049398,3
RTS0049400,1
RTS0049401,3
RTS0049402,2
RTS0049403,3
RTS0049404,3
RTS0049405,1
RTS0049407,2
RTS0049408,4
RTS0049409,3
RTS0049410,2
RTS0049411,4
RTS0049412,1
RTS0049413,3
RTS0049414,2
RTS0049415,7
RTS0049416,3
RTS0049417,5
RTS0049418,4
RTS0049419,2
RTS0049420,2
RTS0049421,4
RTS0049423,4
RTS0049424,6
RTS0049425,2
RTS0049426,2
RTS0049427,3
RTS0049428,1
RTS0049429,2
RTS0049430,3
RTS0049431,2
RTS0049432,3
RTS0049433,2
RTS0049434,1
RTS0049435,3
RTS0049436,2
RTS0049437,8
RTS0049438,2
RTS0049439,1
RTS0049440,1
RTS0049441,3
RTS0049442,4
RTS0049443,2
RTS0049444,3
RTS0049445,3
RTS0049446,3
RTS0049447,4
RTS0049449,6
RTS0049450,2
RTS0049451,1
RTS0049452,2
RTS0049453,1
RTS0049454,1
RTS0049455,3
RTS0049456,3
RTS0049457,4
RTS0049458,5
RTS0049459,7
RTS0049460,4
RTS0049461,2
RTS0049462,5
RTS0049463,2
RTS0049464,2
RTS0049465,2
RTS0049467,1
RTS0049468,5
RTS0049469,3
RTS0049470,6
RTS0049471,5
RTS0049472,4
RTS0049473,4
RTS0049474,4
RTS0049475,1
RTS0049477,1
RTS0049478,6
RTS0049479,35
RTS0049480,2
RTS0049481,1
RTS0049482,2
RTS0049483,1
RTS0049484,3
RTS0049485,3
RTS0997080,1
RTS0997081,1
RTS0997082,2
RTS0997083,2
RTS0997084,4
RTS0997086,2
RTS0997087,1
RTS0997088,46
RTS0997089,36
RTS0997090,1
RTS0997091,2
RTS0997092,1
RTS0997093,2
RTS0997096,2
RTS0997097,2
RTS0997100,1
RTS0997101,1
RTS0997102,1
RTS0997103,1
RTS0997104,3
RTS0997105,1
RTS0997106,2
RTS0997110,1
RTS0997111,1
RTS0997112,1
RTS0997113,1
RTS0997114,3
RTS0997116,3
RTS0997117,1
RTS0997118,1
RTS0997119,1
RTS0997120,2
RTS0997121,1
RTS0997122,2
RTS0997124,2
RTS0997125,2
RTS0997126,6
RTS0997127,6
RTS0997128,2
RTS0997129,4
RTS0997130,7
</Code_Summary>
