# Supplementary material for: Spatial meta-transcriptomics reveal associations of intratumor bacteria burden with lung cancer cells showing a distinct oncogenic signature
Source: J Immunother Cancer. 2022 Jul 6;10(7):e004698. doi: 10.1136/jitc-2022-004698 (PMC9260850; doi:10.1136/jitc-2022-004698)
Supplement: Supplementary data [file jitc-2022-004698supp009.zip › DSP-1001660004187-B-F04.dcc]

<Header>
FileVersion,0.02
SoftwareVersion,"GeoMx_NGS_Pipeline_ 2.0.0"
Date,2020-6-15
</Header>

<Scan_Attributes>
ID,DSP-1001660004187-B-F04
Plate_ID,1001660004187
Well,F04
</Scan_Attributes>

<NGS_Processing_Attributes>
SeqSetId,
tamperedIni,No
Raw,300197
Trimmed,284316
Stitched,282455
Aligned,276854
umiQ30,0.9919
rtsQ30,0.9905
</NGS_Processing_Attributes>


<Code_Summary>
RTS0039454,12
RTS0039455,16
RTS0039456,8
RTS0039457,19
RTS0039458,6
RTS0039459,5
RTS0039460,4
RTS0039461,6
RTS0039462,7
RTS0039463,8
RTS0039464,3
RTS0039465,12
RTS0039466,12
RTS0039467,22
RTS0039468,12
RTS0039469,47
RTS0039470,91
RTS0039471,91
RTS0039472,100
RTS0039473,61
RTS0039474,169
RTS0039475,135
RTS0039476,148
RTS0039477,262
RTS0039478,287
RTS0039479,3
RTS0039480,4
RTS0039481,5
RTS0039482,2
RTS0039483,7
RTS0039484,18
RTS0039485,22
RTS0039486,13
RTS0039487,7
RTS0039488,13
RTS0039489,18
RTS0039490,16
RTS0039491,16
RTS0039492,7
RTS0039493,23
RTS0039494,11
RTS0039495,7
RTS0039496,10
RTS0039497,4
RTS0039498,7
RTS0039499,49
RTS0039500,44
RTS0039501,59
RTS0039502,64
RTS0039503,80
RTS0039504,9
RTS0039505,7
RTS0039506,4
RTS0039507,17
RTS0039508,11
RTS0039509,9
RTS0039510,20
RTS0039511,47
RTS0039512,44
RTS0039513,40
RTS0039514,51
RTS0039515,57
RTS0039516,6
RTS0039517,5
RTS0039518,17
RTS0039519,7
RTS0039520,2
RTS0039521,12
RTS0039522,15
RTS0039523,11
RTS0039524,24
RTS0039525,19
RTS0039526,11
RTS0039527,6
RTS0039528,9
RTS0039529,17
RTS0039530,12
RTS0039531,8
RTS0039532,10
RTS0039533,9
RTS0039534,1
RTS0039535,9
RTS0039536,5
RTS0039537,4
RTS0039538,4
RTS0039539,3
RTS0039540,3
RTS0039541,2
RTS0039542,7
RTS0039543,6
RTS0039544,8
RTS0039545,7
RTS0039546,7
RTS0039547,9
RTS0039548,8
RTS0039549,11
RTS0039550,6
RTS0039551,7
RTS0039552,5
RTS0039553,4
RTS0039554,11
RTS0039555,4
RTS0039556,7
RTS0039557,4
RTS0039558,7
RTS0039559,4
RTS0039560,6
RTS0039561,6
RTS0039562,3
RTS0039563,2
RTS0039564,7
RTS0039565,9
RTS0039566,1
RTS0039567,7
RTS0039568,10
RTS0039569,4
RTS0039570,9
RTS0039571,9
RTS0039572,4
RTS0039573,8
RTS0039574,5
RTS0039575,9
RTS0039576,4
RTS0039577,6
RTS0039578,3
RTS0039579,9
RTS0039580,5
RTS0039581,17
RTS0039582,18
RTS0039583,28
RTS0039584,20
RTS0039585,13
RTS0039586,2
RTS0039587,5
RTS0039588,4
RTS0039589,7
RTS0039590,10
RTS0039591,14
RTS0039592,9
RTS0039593,15
RTS0039594,18
RTS0039595,6
RTS0039596,5
RTS0039597,6
RTS0039598,12
RTS0039599,7
RTS0039600,5
RTS0039601,4
RTS0039602,4
RTS0039604,2
RTS0039605,7
RTS0039606,5
RTS0039607,10
RTS0039608,5
RTS0039609,6
RTS0039610,5
RTS0039611,15
RTS0039612,6
RTS0039613,9
RTS0039614,5
RTS0039615,4
RTS0039616,6
RTS0039617,9
RTS0039619,4
RTS0039620,4
RTS0039621,7
RTS0039622,3
RTS0039623,6
RTS0039624,1
RTS0039625,5
RTS0039626,9
RTS0039627,4
RTS0039628,2
RTS0039629,6
RTS0039630,3
RTS0039631,4
RTS0039632,12
RTS0039633,2
RTS0039634,6
RTS0039635,4
RTS0039636,2
RTS0039637,4
RTS0039638,10
RTS0039639,4
RTS0039640,5
RTS0039641,8
RTS0039642,7
RTS0039643,7
RTS0039644,10
RTS0039645,4
RTS0039646,5
RTS0039647,5
RTS0039648,3
RTS0039649,3
RTS0039650,4
RTS0039651,32
RTS0039652,24
RTS0039653,18
RTS0039654,18
RTS0039655,34
RTS0039656,20
RTS0039657,16
RTS0039658,13
RTS0039659,23
RTS0039660,13
RTS0039661,7
RTS0039662,5
RTS0039663,6
RTS0039664,8
RTS0039665,8
RTS0039666,10
RTS0039667,3
RTS0039668,3
RTS0039669,2
RTS0039670,5
RTS0039671,19
RTS0039672,11
RTS0039673,19
RTS0039674,18
RTS0039675,13
RTS0039676,7
RTS0039677,6
RTS0039678,4
RTS0039679,8
RTS0039680,3
RTS0039681,21
RTS0039682,15
RTS0039683,12
RTS0039684,25
RTS0039685,19
RTS0039686,24
RTS0039687,27
RTS0039688,43
RTS0039689,30
RTS0039690,27
RTS0039691,6
RTS0039692,7
RTS0039693,1
RTS0039694,6
RTS0039695,3
RTS0039696,6
RTS0039697,4
RTS0039698,2
RTS0039699,2
RTS0039700,5
RTS0039701,4
RTS0039702,7
RTS0039703,4
RTS0039704,3
RTS0039705,3
RTS0039706,3
RTS0039707,5
RTS0039708,4
RTS0039709,7
RTS0039710,10
RTS0039711,10
RTS0039712,19
RTS0039713,13
RTS0039714,14
RTS0039715,8
RTS0039716,6
RTS0039717,16
RTS0039718,6
RTS0039719,7
RTS0039720,37
RTS0039721,13
RTS0039722,10
RTS0039723,28
RTS0039724,17
RTS0039725,12
RTS0039726,8
RTS0039727,5
RTS0039728,8
RTS0039729,8
RTS0039730,8
RTS0039731,3
RTS0039732,7
RTS0039733,8
RTS0039734,10
RTS0039735,4
RTS0039736,15
RTS0039737,10
RTS0039738,7
RTS0039739,11
RTS0039740,6
RTS0039741,11
RTS0039742,12
RTS0039743,14
RTS0039744,12
RTS0039745,19
RTS0039746,8
RTS0039747,2
RTS0039749,3
RTS0039750,3
RTS0039751,3
RTS0039752,9
RTS0039753,8
RTS0039754,5
RTS0039755,9
RTS0039756,8
RTS0039757,5
RTS0039758,8
RTS0039759,4
RTS0039760,12
RTS0039761,14
RTS0039762,14
RTS0039763,16
RTS0039764,12
RTS0039765,21
RTS0039766,9
RTS0039767,9
RTS0039768,13
RTS0039769,13
RTS0039770,30
RTS0039771,16
RTS0039772,34
RTS0039773,23
RTS0039774,19
RTS0039775,23
RTS0039776,6
RTS0039777,4
RTS0039778,5
RTS0039779,7
RTS0039780,10
RTS0039781,19
RTS0039782,14
RTS0039783,15
RTS0039784,17
RTS0039785,22
RTS0039786,7
RTS0039787,5
RTS0039788,12
RTS0039789,7
RTS0039790,11
RTS0039791,11
RTS0039792,13
RTS0039793,12
RTS0039794,22
RTS0039795,13
RTS0039796,18
RTS0039797,10
RTS0039798,16
RTS0039799,14
RTS0039800,9
RTS0039801,7
RTS0039802,4
RTS0039803,9
RTS0039804,5
RTS0039805,12
RTS0039806,6
RTS0039807,5
RTS0039808,7
RTS0039809,5
RTS0039810,6
RTS0039811,7
RTS0039812,10
RTS0039813,6
RTS0039814,8
RTS0039815,6
RTS0039816,8
RTS0039817,9
RTS0039818,5
RTS0039819,3
RTS0039820,5
RTS0039821,9
RTS0039822,15
RTS0039823,12
RTS0039824,3
RTS0039825,9
RTS0039826,4
RTS0039827,7
RTS0039828,3
RTS0039829,11
RTS0039830,6
RTS0039831,3
RTS0039832,8
RTS0039833,6
RTS0039834,5
RTS0039835,6
RTS0039836,12
RTS0039838,7
RTS0039839,14
RTS0039840,3
RTS0039841,9
RTS0039842,10
RTS0039843,4
RTS0039844,12
RTS0039845,7
RTS0039846,7
RTS0039847,6
RTS0039848,1
RTS0039849,3
RTS0039850,3
RTS0039851,10
RTS0039852,13
RTS0039853,10
RTS0039854,8
RTS0039855,8
RTS0039856,4
RTS0039857,9
RTS0039858,3
RTS0039859,8
RTS0039860,6
RTS0039861,10
RTS0039862,5
RTS0039863,3
RTS0039864,7
RTS0039865,4
RTS0039866,16
RTS0039867,32
RTS0039868,14
RTS0039869,23
RTS0039870,24
RTS0039871,6
RTS0039872,3
RTS0039873,8
RTS0039874,7
RTS0039875,8
RTS0039876,4
RTS0039877,6
RTS0039878,5
RTS0039879,15
RTS0039880,2
RTS0039881,7
RTS0039882,7
RTS0039883,6
RTS0039884,5
RTS0039885,7
RTS0039886,5
RTS0039887,11
RTS0039888,2
RTS0039890,5
RTS0039891,3
RTS0039892,5
RTS0039893,8
RTS0039894,3
RTS0039895,8
RTS0039896,4
RTS0039897,5
RTS0039898,7
RTS0039899,8
RTS0039900,4
RTS0039901,6
RTS0039902,8
RTS0039903,1
RTS0039904,9
RTS0039905,6
RTS0039906,6
RTS0039907,6
RTS0039908,6
RTS0039909,4
RTS0039910,9
RTS0039911,6
RTS0039913,11
RTS0039914,6
RTS0039915,4
RTS0039916,3
RTS0039917,3
RTS0039918,5
RTS0039919,10
RTS0039920,9
RTS0039921,10
RTS0039922,6
RTS0039923,4
RTS0039924,2
RTS0039925,5
RTS0039926,20
RTS0039927,7
RTS0039928,13
RTS0039929,10
RTS0039930,11
RTS0039931,3
RTS0039932,11
RTS0039933,2
RTS0039934,8
RTS0039935,9
RTS0039936,8
RTS0039937,5
RTS0039938,5
RTS0039939,10
RTS0039940,6
RTS0039941,4
RTS0039942,5
RTS0039943,1
RTS0039944,4
RTS0039945,7
RTS0039946,20
RTS0039947,24
RTS0039948,41
RTS0039949,22
RTS0039950,33
RTS0039951,9
RTS0039952,9
RTS0039953,4
RTS0039954,9
RTS0039955,9
RTS0039956,32
RTS0039957,19
RTS0039958,17
RTS0039959,23
RTS0039960,22
RTS0039961,6
RTS0039962,6
RTS0039963,3
RTS0039964,8
RTS0039965,8
RTS0039966,6
RTS0039967,3
RTS0039968,2
RTS0039969,5
RTS0039970,5
RTS0039971,4
RTS0039972,6
RTS0039973,6
RTS0039974,5
RTS0039975,6
RTS0039976,9
RTS0039977,12
RTS0039978,4
RTS0039979,9
RTS0039980,6
RTS0039981,12
RTS0039982,10
RTS0039983,25
RTS0039984,7
RTS0039985,19
RTS0039986,30
RTS0039987,23
RTS0039988,21
RTS0039989,19
RTS0039990,24
RTS0039991,2
RTS0039992,7
RTS0039993,8
RTS0039994,7
RTS0039995,7
RTS0039996,76
RTS0039997,46
RTS0039998,72
RTS0039999,71
RTS0040000,83
RTS0040001,4
RTS0040002,7
RTS0040003,5
RTS0040004,8
RTS0040005,6
RTS0040006,10
RTS0040007,5
RTS0040008,8
RTS0040009,10
RTS0040010,14
RTS0040011,5
RTS0040012,2
RTS0040013,9
RTS0040014,6
RTS0040015,4
RTS0040016,6
RTS0040017,7
RTS0040018,8
RTS0040019,6
RTS0040020,7
RTS0040021,5
RTS0040022,8
RTS0040023,7
RTS0040024,7
RTS0040025,4
RTS0040026,8
RTS0040027,14
RTS0040028,11
RTS0040029,13
RTS0040030,16
RTS0040031,5
RTS0040032,3
RTS0040033,7
RTS0040034,7
RTS0040035,1
RTS0040036,4
RTS0040037,2
RTS0040038,6
RTS0040039,3
RTS0040040,4
RTS0040041,8
RTS0040042,6
RTS0040043,4
RTS0040044,3
RTS0040045,6
RTS0040046,7
RTS0040047,11
RTS0040048,9
RTS0040049,11
RTS0040050,5
RTS0040051,6
RTS0040052,7
RTS0040053,6
RTS0040054,2
RTS0040055,2
RTS0040056,7
RTS0040057,3
RTS0040058,5
RTS0040059,5
RTS0040060,4
RTS0040061,7
RTS0040062,7
RTS0040063,2
RTS0040064,5
RTS0040065,9
RTS0040066,6
RTS0040067,4
RTS0040068,4
RTS0040069,1
RTS0040070,7
RTS0040071,1
RTS0040072,2
RTS0040073,6
RTS0040074,6
RTS0040075,8
RTS0040076,6
RTS0040077,7
RTS0040078,8
RTS0040079,3
RTS0040080,6
RTS0040081,4
RTS0040082,6
RTS0040083,3
RTS0040084,8
RTS0040085,4
RTS0040086,6
RTS0040087,2
RTS0040088,8
RTS0040089,8
RTS0040090,5
RTS0040091,5
RTS0040092,4
RTS0040093,9
RTS0040094,5
RTS0040095,2
RTS0040096,8
RTS0040097,9
RTS0040098,3
RTS0040099,8
RTS0040100,7
RTS0040101,4
RTS0040102,4
RTS0040103,5
RTS0040104,1
RTS0040105,4
RTS0040106,6
RTS0040107,3
RTS0040108,3
RTS0040109,9
RTS0040110,4
RTS0040111,7
RTS0040112,7
RTS0040113,5
RTS0040114,7
RTS0040115,7
RTS0040116,39
RTS0040117,34
RTS0040118,20
RTS0040119,26
RTS0040120,25
RTS0040121,25
RTS0040122,28
RTS0040123,23
RTS0040124,20
RTS0040125,18
RTS0040126,7
RTS0040127,7
RTS0040128,5
RTS0040129,7
RTS0040130,3
RTS0040131,7
RTS0040132,5
RTS0040133,3
RTS0040134,4
RTS0040135,4
RTS0040136,4
RTS0040137,10
RTS0040138,22
RTS0040139,9
RTS0040140,10
RTS0040141,8
RTS0040142,14
RTS0040143,6
RTS0040144,11
RTS0040145,12
RTS0040146,17
RTS0040147,23
RTS0040148,15
RTS0040149,19
RTS0040150,18
RTS0040151,5
RTS0040152,4
RTS0040153,4
RTS0040154,6
RTS0040155,3
RTS0040156,14
RTS0040157,6
RTS0040158,8
RTS0040159,13
RTS0040160,14
RTS0040161,6
RTS0040162,2
RTS0040163,3
RTS0040164,2
RTS0040165,2
RTS0040167,11
RTS0040168,3
RTS0040169,2
RTS0040170,1
RTS0040171,1
RTS0040172,6
RTS0040173,5
RTS0040174,4
RTS0040175,6
RTS0040176,5
RTS0040178,3
RTS0040179,4
RTS0040180,6
RTS0040181,10
RTS0040182,4
RTS0040183,6
RTS0040184,2
RTS0040185,5
RTS0040186,7
RTS0040187,5
RTS0040188,3
RTS0040189,7
RTS0040190,3
RTS0040191,8
RTS0040192,8
RTS0040193,6
RTS0040194,7
RTS0040195,6
RTS0040196,7
RTS0040199,2
RTS0040200,2
RTS0040201,21
RTS0040202,20
RTS0040203,22
RTS0040204,17
RTS0040205,31
RTS0040206,23
RTS0040207,12
RTS0040208,17
RTS0040209,42
RTS0040210,25
RTS0040211,8
RTS0040212,3
RTS0040213,5
RTS0040214,8
RTS0040215,9
RTS0040216,7
RTS0040217,6
RTS0040218,6
RTS0040219,4
RTS0040220,6
RTS0040221,5
RTS0040222,8
RTS0040223,4
RTS0040224,7
RTS0040225,3
RTS0040226,6
RTS0040227,6
RTS0040228,10
RTS0040229,2
RTS0040230,8
RTS0040231,2
RTS0040232,5
RTS0040233,5
RTS0040234,6
RTS0040235,7
RTS0040236,16
RTS0040237,29
RTS0040238,21
RTS0040239,24
RTS0040240,30
RTS0040241,25
RTS0040242,32
RTS0040243,31
RTS0040244,32
RTS0040245,17
RTS0040246,2
RTS0040247,9
RTS0040248,7
RTS0040249,8
RTS0040250,5
RTS0040251,15
RTS0040252,20
RTS0040253,16
RTS0040254,14
RTS0040255,12
RTS0040256,4
RTS0040257,3
RTS0040258,2
RTS0040259,3
RTS0040260,8
RTS0040261,5
RTS0040262,8
RTS0040263,8
RTS0040264,8
RTS0040265,3
RTS0040266,3
RTS0040267,4
RTS0040268,7
RTS0040269,8
RTS0040270,3
RTS0040271,10
RTS0040272,9
RTS0040273,4
RTS0040274,10
RTS0040275,9
RTS0040276,10
RTS0040277,15
RTS0040278,28
RTS0040279,26
RTS0040280,32
RTS0040281,4
RTS0040282,7
RTS0040283,5
RTS0040284,4
RTS0040285,2
RTS0040286,5
RTS0040287,7
RTS0040288,6
RTS0040289,6
RTS0040290,6
RTS0040291,3
RTS0040292,4
RTS0040293,3
RTS0040294,6
RTS0040295,11
RTS0040296,6
RTS0040297,7
RTS0040298,3
RTS0040299,7
RTS0040300,5
RTS0040301,9
RTS0040302,3
RTS0040303,4
RTS0040304,3
RTS0040305,6
RTS0040306,7
RTS0040307,7
RTS0040308,5
RTS0040309,5
RTS0040310,7
RTS0040311,24
RTS0040312,37
RTS0040313,46
RTS0040314,29
RTS0040315,51
RTS0040316,2
RTS0040317,5
RTS0040318,6
RTS0040319,3
RTS0040320,5
RTS0040321,13
RTS0040322,9
RTS0040323,8
RTS0040324,13
RTS0040325,9
RTS0040326,7
RTS0040327,8
RTS0040328,17
RTS0040329,12
RTS0040330,8
RTS0040331,8
RTS0040332,1
RTS0040333,3
RTS0040334,7
RTS0040335,8
RTS0040336,21
RTS0040337,18
RTS0040338,16
RTS0040339,20
RTS0040340,23
RTS0040341,19
RTS0040342,6
RTS0040343,19
RTS0040344,22
RTS0040345,14
RTS0040346,6
RTS0040347,9
RTS0040348,3
RTS0040349,18
RTS0040350,10
RTS0040351,9
RTS0040352,6
RTS0040353,11
RTS0040354,4
RTS0040355,4
RTS0040356,9
RTS0040357,3
RTS0040358,6
RTS0040359,7
RTS0040360,5
RTS0040361,7
RTS0040363,4
RTS0040364,5
RTS0040365,6
RTS0040366,55
RTS0040367,38
RTS0040368,44
RTS0040369,38
RTS0040370,59
RTS0040371,8
RTS0040372,15
RTS0040373,3
RTS0040374,9
RTS0040375,4
RTS0040376,27
RTS0040377,48
RTS0040378,40
RTS0040379,34
RTS0040380,25
RTS0040381,16
RTS0040382,17
RTS0040383,2
RTS0040384,13
RTS0040385,8
RTS0040386,39
RTS0040387,45
RTS0040388,45
RTS0040389,37
RTS0040390,18
RTS0040391,19
RTS0040392,11
RTS0040393,15
RTS0040394,11
RTS0040395,21
RTS0040396,38
RTS0040397,32
RTS0040398,32
RTS0040399,46
RTS0040400,31
RTS0040401,5
RTS0040402,13
RTS0040403,6
RTS0040404,9
RTS0040405,6
RTS0040406,9
RTS0040407,10
RTS0040408,8
RTS0040409,5
RTS0040410,5
RTS0040411,28
RTS0040412,21
RTS0040413,25
RTS0040414,31
RTS0040415,20
RTS0040416,52
RTS0040417,38
RTS0040418,17
RTS0040419,59
RTS0040420,56
RTS0040421,16
RTS0040422,37
RTS0040423,31
RTS0040424,24
RTS0040425,10
RTS0040426,6
RTS0040428,8
RTS0040429,6
RTS0040430,7
RTS0040431,13
RTS0040432,9
RTS0040433,6
RTS0040434,8
RTS0040435,12
RTS0040436,21
RTS0040437,41
RTS0040438,67
RTS0040439,51
RTS0040440,79
RTS0040441,17
RTS0040442,15
RTS0040443,16
RTS0040444,15
RTS0040445,15
RTS0040446,29
RTS0040447,33
RTS0040448,24
RTS0040449,30
RTS0040450,14
RTS0040451,13
RTS0040452,17
RTS0040453,15
RTS0040454,15
RTS0040455,35
RTS0040456,20
RTS0040457,7
RTS0040458,6
RTS0040459,6
RTS0040460,16
RTS0040461,6
RTS0040462,14
RTS0040463,6
RTS0040464,7
RTS0040465,10
RTS0040466,15
RTS0040467,5
RTS0040468,5
RTS0040469,12
RTS0040470,8
RTS0040471,6
RTS0040472,5
RTS0040473,4
RTS0040474,3
RTS0040475,5
RTS0040476,3
RTS0040477,3
RTS0040478,2
RTS0040479,2
RTS0040480,2
RTS0040481,24
RTS0040482,23
RTS0040483,10
RTS0040484,28
RTS0040485,17
RTS0040486,3
RTS0040487,6
RTS0040488,5
RTS0040489,3
RTS0040490,2
RTS0040491,2
RTS0040492,8
RTS0040493,2
RTS0040494,8
RTS0040495,6
RTS0040496,10
RTS0040497,12
RTS0040498,16
RTS0040499,7
RTS0040500,13
RTS0040501,6
RTS0040502,2
RTS0040503,5
RTS0040504,4
RTS0040505,3
RTS0040506,2
RTS0040507,4
RTS0040508,3
RTS0040509,1
RTS0040510,5
RTS0040511,7
RTS0040512,5
RTS0040513,7
RTS0040514,1
RTS0040515,4
RTS0040516,7
RTS0040517,6
RTS0040518,6
RTS0040519,3
RTS0040520,7
RTS0040521,5
RTS0040522,6
RTS0040523,4
RTS0040524,4
RTS0040525,3
RTS0040526,10
RTS0040527,6
RTS0040528,10
RTS0040529,3
RTS0040530,9
RTS0040531,7
RTS0040532,14
RTS0040533,11
RTS0040534,5
RTS0040535,9
RTS0040536,5
RTS0040537,31
RTS0040538,23
RTS0040539,18
RTS0040540,13
RTS0040541,3
RTS0040542,6
RTS0040543,9
RTS0040544,2
RTS0040545,2
RTS0040546,6
RTS0040547,6
RTS0040548,7
RTS0040549,6
RTS0040550,4
RTS0040551,5
RTS0040552,3
RTS0040553,5
RTS0040554,7
RTS0040555,8
RTS0040556,6
RTS0040557,4
RTS0040558,7
RTS0040559,3
RTS0040560,6
RTS0040561,1
RTS0040562,6
RTS0040563,2
RTS0040564,8
RTS0040565,2
RTS0040566,3
RTS0040567,11
RTS0040568,4
RTS0040569,4
RTS0040570,4
RTS0040571,6
RTS0040572,5
RTS0040573,3
RTS0040574,9
RTS0040575,8
RTS0040576,6
RTS0040577,3
RTS0040578,6
RTS0040579,2
RTS0040580,4
RTS0040581,7
RTS0040582,5
RTS0040583,6
RTS0040584,6
RTS0040585,7
RTS0040586,3
RTS0040587,2
RTS0040588,11
RTS0040589,4
RTS0040590,9
RTS0040591,8
RTS0040592,4
RTS0040593,3
RTS0040594,5
RTS0040595,7
RTS0040596,12
RTS0040597,11
RTS0040598,8
RTS0040599,3
RTS0040600,4
RTS0040601,2
RTS0040602,5
RTS0040603,2
RTS0040604,15
RTS0040605,7
RTS0040606,6
RTS0040607,7
RTS0040608,6
RTS0040609,4
RTS0040610,11
RTS0040611,5
RTS0040612,10
RTS0040613,3
RTS0040614,4
RTS0040615,4
RTS0040616,4
RTS0040617,8
RTS0040618,5
RTS0040619,6
RTS0040620,7
RTS0040621,6
RTS0040622,7
RTS0040623,5
RTS0040624,6
RTS0040625,9
RTS0040626,2
RTS0040627,2
RTS0040628,2
RTS0040629,2
RTS0040630,4
RTS0040631,14
RTS0040632,5
RTS0040633,12
RTS0040634,10
RTS0040635,2
RTS0040636,9
RTS0040637,4
RTS0040638,2
RTS0040639,2
RTS0040640,6
RTS0040641,8
RTS0040642,17
RTS0040643,9
RTS0040644,10
RTS0040645,16
RTS0040646,4
RTS0040647,4
RTS0040648,8
RTS0040649,3
RTS0040650,9
RTS0040651,19
RTS0040652,5
RTS0040653,12
RTS0040654,17
RTS0040655,7
RTS0040656,7
RTS0040657,14
RTS0040658,9
RTS0040659,9
RTS0040660,7
RTS0040661,3
RTS0040662,2
RTS0040663,3
RTS0040664,3
RTS0040665,5
RTS0040666,3
RTS0040667,2
RTS0040669,6
RTS0040670,2
RTS0040671,9
RTS0040672,7
RTS0040673,5
RTS0040674,6
RTS0040675,3
RTS0040676,11
RTS0040677,14
RTS0040678,12
RTS0040679,5
RTS0040680,25
RTS0040681,7
RTS0040682,8
RTS0040683,19
RTS0040684,17
RTS0040685,18
RTS0040686,2
RTS0040687,10
RTS0040688,4
RTS0040689,2
RTS0040690,4
RTS0040691,2
RTS0040692,3
RTS0040693,5
RTS0040694,7
RTS0040695,12
RTS0040696,4
RTS0040697,4
RTS0040698,2
RTS0040699,4
RTS0040700,6
RTS0040701,8
RTS0040702,15
RTS0040703,6
RTS0040704,17
RTS0040705,19
RTS0040706,6
RTS0040708,9
RTS0040709,7
RTS0040710,5
RTS0040711,3
RTS0040712,4
RTS0040713,3
RTS0040714,5
RTS0040715,7
RTS0040716,3
RTS0040717,3
RTS0040718,3
RTS0040719,3
RTS0040720,6
RTS0040721,4
RTS0040722,3
RTS0040723,4
RTS0040724,6
RTS0040725,4
RTS0040726,12
RTS0040727,9
RTS0040728,10
RTS0040729,8
RTS0040730,4
RTS0040731,9
RTS0040732,5
RTS0040733,6
RTS0040734,10
RTS0040735,9
RTS0040736,40
RTS0040737,28
RTS0040738,23
RTS0040739,21
RTS0040740,28
RTS0040741,6
RTS0040742,8
RTS0040743,4
RTS0040744,5
RTS0040745,3
RTS0040746,11
RTS0040747,11
RTS0040748,8
RTS0040749,6
RTS0040750,10
RTS0040751,8
RTS0040752,6
RTS0040753,7
RTS0040754,4
RTS0040755,3
RTS0040756,4
RTS0040757,7
RTS0040758,8
RTS0040759,3
RTS0040760,4
RTS0040761,18
RTS0040762,18
RTS0040763,13
RTS0040764,14
RTS0040765,19
RTS0040766,9
RTS0040767,3
RTS0040768,13
RTS0040769,13
RTS0040770,4
RTS0040771,7
RTS0040772,7
RTS0040773,10
RTS0040774,6
RTS0040775,7
RTS0040776,12
RTS0040777,16
RTS0040778,5
RTS0040779,14
RTS0040780,17
RTS0040781,13
RTS0040782,21
RTS0040783,7
RTS0040784,13
RTS0040785,8
RTS0040786,8
RTS0040787,2
RTS0040788,5
RTS0040789,6
RTS0040790,6
RTS0040791,10
RTS0040792,6
RTS0040793,7
RTS0040794,4
RTS0040795,5
RTS0040796,9
RTS0040797,5
RTS0040798,3
RTS0040799,6
RTS0040800,4
RTS0040801,21
RTS0040802,16
RTS0040803,17
RTS0040804,7
RTS0040805,11
RTS0040806,5
RTS0040807,7
RTS0040808,4
RTS0040809,3
RTS0040810,5
RTS0040811,3
RTS0040812,4
RTS0040813,5
RTS0040814,8
RTS0040815,4
RTS0040816,8
RTS0040817,4
RTS0040818,11
RTS0040819,6
RTS0040820,11
RTS0040821,7
RTS0040822,7
RTS0040823,6
RTS0040824,9
RTS0040825,5
RTS0040826,7
RTS0040827,6
RTS0040828,9
RTS0040830,14
RTS0040831,8
RTS0040832,6
RTS0040833,1
RTS0040834,7
RTS0040836,50
RTS0040837,31
RTS0040838,42
RTS0040839,37
RTS0040840,18
RTS0040841,25
RTS0040842,20
RTS0040843,15
RTS0040844,20
RTS0040845,27
RTS0040846,14
RTS0040847,16
RTS0040848,18
RTS0040849,11
RTS0040850,10
RTS0040851,12
RTS0040852,10
RTS0040853,14
RTS0040854,14
RTS0040855,13
RTS0040856,11
RTS0040857,6
RTS0040858,9
RTS0040859,5
RTS0040860,8
RTS0040861,7
RTS0040862,8
RTS0040863,5
RTS0040864,6
RTS0040865,5
RTS0040866,14
RTS0040867,4
RTS0040868,2
RTS0040869,10
RTS0040870,11
RTS0040871,3
RTS0040872,8
RTS0040873,4
RTS0040874,10
RTS0040875,10
RTS0040876,5
RTS0040877,8
RTS0040878,5
RTS0040879,4
RTS0040880,7
RTS0040881,6
RTS0040882,4
RTS0040883,5
RTS0040884,8
RTS0040885,4
RTS0040886,63
RTS0040887,100
RTS0040888,110
RTS0040889,144
RTS0040890,94
RTS0040891,13
RTS0040892,12
RTS0040893,11
RTS0040894,8
RTS0040895,11
RTS0040896,1
RTS0040897,8
RTS0040898,7
RTS0040899,3
RTS0040900,4
RTS0040901,10
RTS0040902,18
RTS0040903,6
RTS0040904,14
RTS0040905,11
RTS0040906,8
RTS0040907,21
RTS0040908,29
RTS0040909,18
RTS0040910,12
RTS0040911,19
RTS0040912,22
RTS0040913,12
RTS0040914,15
RTS0040915,22
RTS0040916,10
RTS0040917,6
RTS0040918,7
RTS0040919,9
RTS0040920,1
RTS0040921,5
RTS0040922,1
RTS0040923,8
RTS0040924,6
RTS0040925,10
RTS0040926,12
RTS0040927,1
RTS0040928,4
RTS0040929,1
RTS0040930,2
RTS0040931,10
RTS0040932,11
RTS0040933,13
RTS0040934,13
RTS0040935,12
RTS0040936,14
RTS0040937,8
RTS0040938,9
RTS0040939,9
RTS0040940,8
RTS0040941,9
RTS0040942,12
RTS0040943,8
RTS0040944,10
RTS0040945,7
RTS0040946,13
RTS0040947,24
RTS0040948,28
RTS0040949,23
RTS0040950,19
RTS0040951,5
RTS0040952,2
RTS0040953,5
RTS0040954,2
RTS0040955,4
RTS0040956,11
RTS0040957,14
RTS0040958,7
RTS0040959,8
RTS0040960,10
RTS0040961,2
RTS0040962,6
RTS0040963,2
RTS0040964,9
RTS0040965,9
RTS0040966,3
RTS0040967,6
RTS0040968,6
RTS0040969,2
RTS0040970,9
RTS0040971,3
RTS0040972,3
RTS0040973,1
RTS0040974,2
RTS0040975,9
RTS0040976,5
RTS0040977,9
RTS0040978,3
RTS0040979,3
RTS0040980,5
RTS0040981,6
RTS0040982,11
RTS0040983,4
RTS0040984,5
RTS0040985,8
RTS0040986,10
RTS0040987,9
RTS0040988,6
RTS0040989,10
RTS0040990,9
RTS0040991,15
RTS0040992,15
RTS0040993,13
RTS0040994,14
RTS0040995,16
RTS0040996,9
RTS0040997,9
RTS0040998,5
RTS0040999,16
RTS0041000,12
RTS0041001,8
RTS0041002,16
RTS0041003,12
RTS0041004,11
RTS0041005,11
RTS0041006,12
RTS0041007,6
RTS0041008,3
RTS0041009,5
RTS0041010,8
RTS0041011,2
RTS0041012,7
RTS0041013,6
RTS0041014,2
RTS0041015,4
RTS0041016,7
RTS0041017,6
RTS0041018,3
RTS0041019,3
RTS0041020,5
RTS0041021,10
RTS0041022,9
RTS0041023,7
RTS0041024,5
RTS0041025,5
RTS0041026,6
RTS0041027,5
RTS0041028,9
RTS0041029,6
RTS0041030,9
RTS0041031,13
RTS0041032,22
RTS0041033,6
RTS0041034,15
RTS0041035,11
RTS0041036,1
RTS0041037,5
RTS0041038,4
RTS0041039,3
RTS0041040,8
RTS0041041,4
RTS0041042,4
RTS0041043,5
RTS0041044,3
RTS0041045,4
RTS0041046,15
RTS0041047,17
RTS0041048,15
RTS0041049,20
RTS0041050,11
RTS0041051,9
RTS0041052,4
RTS0041053,3
RTS0041054,8
RTS0041055,9
RTS0041056,9
RTS0041057,10
RTS0041058,9
RTS0041059,3
RTS0041060,5
RTS0041061,21
RTS0041062,25
RTS0041063,16
RTS0041064,21
RTS0041066,6
RTS0041067,13
RTS0041068,10
RTS0041069,10
RTS0041070,9
RTS0041071,10
RTS0041072,8
RTS0041073,9
RTS0041074,5
RTS0041075,5
RTS0041076,9
RTS0041077,6
RTS0041078,12
RTS0041079,9
RTS0041080,12
RTS0041081,4
RTS0041082,3
RTS0041083,6
RTS0041084,4
RTS0041085,12
RTS0041086,6
RTS0041087,8
RTS0041088,10
RTS0041089,11
RTS0041090,6
RTS0041091,6
RTS0041092,11
RTS0041093,3
RTS0041094,7
RTS0041095,6
RTS0041096,1
RTS0041097,3
RTS0041098,4
RTS0041099,4
RTS0041100,2
RTS0041101,17
RTS0041102,14
RTS0041103,9
RTS0041104,9
RTS0041105,15
RTS0041106,18
RTS0041107,9
RTS0041108,19
RTS0041109,12
RTS0041110,11
RTS0041111,6
RTS0041112,3
RTS0041113,7
RTS0041114,12
RTS0041115,10
RTS0041116,15
RTS0041117,10
RTS0041118,14
RTS0041119,8
RTS0041120,14
RTS0041121,10
RTS0041122,5
RTS0041123,9
RTS0041124,4
RTS0041125,5
RTS0041126,12
RTS0041127,38
RTS0041128,12
RTS0041129,8
RTS0041130,10
RTS0041131,6
RTS0041132,18
RTS0041133,13
RTS0041134,19
RTS0041135,13
RTS0041136,14
RTS0041137,9
RTS0041138,10
RTS0041139,17
RTS0041140,8
RTS0041141,4
RTS0041142,14
RTS0041143,7
RTS0041144,4
RTS0041145,14
RTS0041146,22
RTS0041147,27
RTS0041148,19
RTS0041149,33
RTS0041150,25
RTS0041151,5
RTS0041152,8
RTS0041153,1
RTS0041154,5
RTS0041155,2
RTS0041156,14
RTS0041157,13
RTS0041158,11
RTS0041159,14
RTS0041160,16
RTS0041161,6
RTS0041162,8
RTS0041163,1
RTS0041164,7
RTS0041165,2
RTS0041166,1
RTS0041167,4
RTS0041168,8
RTS0041169,8
RTS0041170,5
RTS0041171,7
RTS0041172,5
RTS0041173,3
RTS0041174,12
RTS0041175,8
RTS0041176,11
RTS0041177,9
RTS0041178,2
RTS0041179,3
RTS0041180,4
RTS0041181,6
RTS0041182,8
RTS0041183,7
RTS0041184,2
RTS0041185,2
RTS0041186,4
RTS0041187,3
RTS0041188,8
RTS0041189,11
RTS0041190,5
RTS0041191,21
RTS0041192,17
RTS0041193,16
RTS0041194,9
RTS0041195,5
RTS0041196,7
RTS0041197,7
RTS0041198,3
RTS0041199,4
RTS0041200,5
RTS0041201,3
RTS0041202,7
RTS0041203,5
RTS0041204,5
RTS0041205,4
RTS0041206,53
RTS0041207,102
RTS0041208,79
RTS0041209,108
RTS0041210,55
RTS0041211,11
RTS0041212,20
RTS0041213,11
RTS0041214,8
RTS0041215,17
RTS0041216,14
RTS0041217,9
RTS0041218,2
RTS0041219,10
RTS0041220,8
RTS0041221,9
RTS0041222,3
RTS0041223,5
RTS0041224,9
RTS0041225,12
RTS0041226,6
RTS0041227,3
RTS0041228,3
RTS0041229,8
RTS0041230,9
RTS0041231,29
RTS0041232,19
RTS0041233,44
RTS0041234,40
RTS0041235,26
RTS0041236,3
RTS0041237,8
RTS0041238,3
RTS0041239,2
RTS0041240,12
RTS0041241,4
RTS0041242,6
RTS0041243,8
RTS0041244,5
RTS0041246,8
RTS0041247,9
RTS0041248,6
RTS0041249,11
RTS0041250,12
RTS0041251,11
RTS0041252,6
RTS0041253,9
RTS0041254,12
RTS0041255,12
RTS0041256,3
RTS0041257,5
RTS0041258,1
RTS0041259,7
RTS0041260,7
RTS0041261,3
RTS0041262,8
RTS0041263,5
RTS0041265,10
RTS0041266,6
RTS0041267,5
RTS0041268,4
RTS0041269,5
RTS0041270,9
RTS0041271,6
RTS0041272,10
RTS0041273,5
RTS0041274,6
RTS0041275,8
RTS0041276,5
RTS0041277,8
RTS0041278,11
RTS0041279,6
RTS0041280,5
RTS0041281,6
RTS0041282,10
RTS0041283,8
RTS0041284,3
RTS0041285,3
RTS0041286,7
RTS0041287,5
RTS0041288,12
RTS0041289,3
RTS0041290,7
RTS0041291,8
RTS0041292,4
RTS0041293,4
RTS0041294,8
RTS0041295,5
RTS0041296,7
RTS0041297,9
RTS0041298,5
RTS0041299,6
RTS0041300,8
RTS0041301,8
RTS0041302,7
RTS0041303,11
RTS0041304,15
RTS0041305,7
RTS0041306,3
RTS0041307,6
RTS0041308,11
RTS0041309,7
RTS0041310,8
RTS0041311,4
RTS0041312,2
RTS0041313,9
RTS0041314,7
RTS0041315,3
RTS0041316,7
RTS0041317,7
RTS0041318,11
RTS0041319,6
RTS0041320,5
RTS0041321,9
RTS0041322,6
RTS0041323,6
RTS0041324,7
RTS0041325,9
RTS0041326,1
RTS0041327,2
RTS0041328,5
RTS0041329,3
RTS0041330,2
RTS0041331,10
RTS0041332,17
RTS0041333,7
RTS0041334,8
RTS0041335,14
RTS0041346,14
RTS0041347,5
RTS0041348,10
RTS0041349,9
RTS0041350,15
RTS0041351,6
RTS0041352,5
RTS0041353,4
RTS0041354,3
RTS0041355,8
RTS0041356,14
RTS0041357,4
RTS0041358,4
RTS0041359,5
RTS0041360,5
RTS0041361,10
RTS0041362,8
RTS0041363,11
RTS0041364,10
RTS0041365,16
RTS0041366,4
RTS0041367,3
RTS0041368,10
RTS0041369,9
RTS0041370,5
RTS0041371,2
RTS0041372,2
RTS0041373,4
RTS0041374,2
RTS0041375,7
RTS0041376,10
RTS0041377,7
RTS0041378,3
RTS0041379,2
RTS0041380,4
RTS0041381,7
RTS0041382,2
RTS0041383,7
RTS0041384,6
RTS0041385,7
RTS0041386,8
RTS0041387,4
RTS0041388,5
RTS0041389,3
RTS0041390,7
RTS0041391,2
RTS0041392,4
RTS0041393,2
RTS0041394,4
RTS0041395,9
RTS0041396,2
RTS0041397,4
RTS0041398,10
RTS0041399,6
RTS0041400,6
RTS0041401,2
RTS0041402,4
RTS0041403,8
RTS0041404,3
RTS0041405,7
RTS0041406,1
RTS0041407,6
RTS0041408,5
RTS0041410,7
RTS0041411,4
RTS0041412,8
RTS0041413,3
RTS0041414,2
RTS0041415,2
RTS0041416,1
RTS0041417,3
RTS0041418,3
RTS0041419,6
RTS0041420,7
RTS0041421,4
RTS0041422,11
RTS0041423,3
RTS0041424,7
RTS0041425,2
RTS0041426,2
RTS0041427,3
RTS0041428,4
RTS0041429,9
RTS0041430,11
RTS0041431,7
RTS0041432,7
RTS0041433,4
RTS0041434,4
RTS0041435,5
RTS0041436,4
RTS0041437,4
RTS0041438,6
RTS0041439,7
RTS0041440,5
RTS0041441,2
RTS0041442,3
RTS0041443,10
RTS0041444,2
RTS0041445,7
RTS0041446,5
RTS0041447,4
RTS0041448,4
RTS0041449,4
RTS0041450,5
RTS0041451,3
RTS0041452,8
RTS0041453,7
RTS0041454,5
RTS0041455,7
RTS0041456,6
RTS0041457,7
RTS0041458,6
RTS0041459,7
RTS0041460,5
RTS0041461,4
RTS0041462,7
RTS0041463,6
RTS0041464,4
RTS0041465,1
RTS0041466,9
RTS0041467,15
RTS0041468,17
RTS0041469,3
RTS0041470,18
RTS0041471,8
RTS0041472,2
RTS0041473,7
RTS0041474,3
RTS0041475,1
RTS0041476,3
RTS0041477,5
RTS0041478,8
RTS0041479,3
RTS0041480,1
RTS0041481,7
RTS0041482,2
RTS0041483,2
RTS0041484,5
RTS0041485,7
RTS0041486,4
RTS0041487,7
RTS0041488,11
RTS0041489,11
RTS0041490,13
RTS0041491,9
RTS0041492,2
RTS0041493,4
RTS0041494,8
RTS0041495,3
RTS0041496,43
RTS0041497,46
RTS0041498,48
RTS0041499,47
RTS0041500,36
RTS0041501,13
RTS0041502,4
RTS0041503,6
RTS0041504,7
RTS0041505,7
RTS0041506,4
RTS0041507,4
RTS0041508,4
RTS0041509,9
RTS0041510,5
RTS0041511,4
RTS0041512,6
RTS0041513,4
RTS0041514,6
RTS0041515,5
RTS0041516,7
RTS0041517,3
RTS0041518,7
RTS0041519,3
RTS0041520,5
RTS0041521,4
RTS0041522,6
RTS0041523,5
RTS0041524,4
RTS0041525,4
RTS0041526,11
RTS0041527,8
RTS0041528,11
RTS0041529,1
RTS0041530,8
RTS0041531,3
RTS0041532,3
RTS0041533,1
RTS0041534,3
RTS0041535,5
RTS0041536,8
RTS0041537,5
RTS0041538,8
RTS0041540,4
RTS0041541,4
RTS0041542,10
RTS0041543,4
RTS0041544,3
RTS0041545,5
RTS0041546,4
RTS0041547,7
RTS0041548,9
RTS0041549,9
RTS0041550,7
RTS0041551,4
RTS0041552,6
RTS0041553,6
RTS0041554,8
RTS0041555,6
RTS0041556,12
RTS0041557,5
RTS0041558,8
RTS0041559,6
RTS0041560,5
RTS0041561,4
RTS0041562,5
RTS0041563,5
RTS0041564,6
RTS0041565,4
RTS0041566,21
RTS0041567,28
RTS0041568,25
RTS0041569,19
RTS0041570,23
RTS0041571,2
RTS0041572,2
RTS0041573,5
RTS0041574,6
RTS0041575,4
RTS0041576,8
RTS0041577,11
RTS0041578,9
RTS0041579,10
RTS0041580,9
RTS0041581,59
RTS0041582,51
RTS0041583,33
RTS0041584,42
RTS0041585,56
RTS0041586,5
RTS0041587,6
RTS0041588,5
RTS0041589,11
RTS0041590,6
RTS0041591,6
RTS0041592,4
RTS0041593,8
RTS0041594,5
RTS0041595,5
RTS0041596,3
RTS0041597,2
RTS0041598,10
RTS0041599,5
RTS0041600,5
RTS0041601,6
RTS0041602,1
RTS0041603,7
RTS0041604,7
RTS0041605,3
RTS0041606,7
RTS0041607,5
RTS0041608,4
RTS0041609,6
RTS0041610,2
RTS0041611,7
RTS0041612,7
RTS0041613,7
RTS0041614,2
RTS0041615,8
RTS0041616,4
RTS0041617,3
RTS0041618,5
RTS0041619,9
RTS0041620,3
RTS0041621,9
RTS0041622,3
RTS0041623,1
RTS0041624,4
RTS0041625,2
RTS0041626,15
RTS0041627,17
RTS0041628,6
RTS0041629,11
RTS0041630,15
RTS0041631,8
RTS0041632,8
RTS0041633,14
RTS0041634,14
RTS0041635,7
RTS0041636,10
RTS0041637,11
RTS0041638,7
RTS0041639,11
RTS0041640,14
RTS0041641,7
RTS0041642,7
RTS0041643,8
RTS0041644,2
RTS0041645,10
RTS0041646,3
RTS0041647,9
RTS0041648,5
RTS0041649,7
RTS0041650,6
RTS0041651,12
RTS0041652,8
RTS0041653,9
RTS0041654,8
RTS0041655,13
RTS0041656,13
RTS0041657,9
RTS0041658,10
RTS0041659,7
RTS0041660,8
RTS0041661,15
RTS0041662,8
RTS0041663,4
RTS0041664,8
RTS0041665,16
RTS0041666,6
RTS0041667,5
RTS0041668,6
RTS0041669,5
RTS0041670,12
RTS0041671,6
RTS0041672,8
RTS0041673,3
RTS0041674,7
RTS0041675,5
RTS0041676,7
RTS0041677,6
RTS0041678,11
RTS0041679,13
RTS0041680,12
RTS0041681,7
RTS0041682,5
RTS0041683,6
RTS0041684,4
RTS0041685,6
RTS0041686,13
RTS0041687,6
RTS0041688,15
RTS0041689,12
RTS0041690,39
RTS0041691,24
RTS0041692,6
RTS0041693,17
RTS0041694,3
RTS0041695,1
RTS0041696,5
RTS0041697,4
RTS0041698,2
RTS0041699,7
RTS0041700,5
RTS0041701,16
RTS0041702,8
RTS0041703,14
RTS0041704,14
RTS0041705,22
RTS0041706,8
RTS0041707,4
RTS0041708,8
RTS0041709,6
RTS0041710,9
RTS0041711,6
RTS0041712,12
RTS0041713,8
RTS0041714,4
RTS0041715,2
RTS0041716,102
RTS0041717,93
RTS0041718,97
RTS0041719,96
RTS0041720,82
RTS0041721,8
RTS0041722,5
RTS0041723,10
RTS0041724,6
RTS0041725,9
RTS0041726,2
RTS0041727,8
RTS0041728,10
RTS0041729,2
RTS0041730,4
RTS0041731,3
RTS0041732,7
RTS0041733,6
RTS0041734,3
RTS0041735,6
RTS0041736,4
RTS0041737,6
RTS0041738,7
RTS0041739,11
RTS0041740,5
RTS0041741,6
RTS0041742,5
RTS0041743,7
RTS0041744,7
RTS0041745,2
RTS0041746,13
RTS0041747,20
RTS0041748,15
RTS0041749,7
RTS0041750,22
RTS0041751,7
RTS0041752,6
RTS0041753,4
RTS0041754,6
RTS0041755,2
RTS0041756,14
RTS0041757,18
RTS0041758,23
RTS0041759,28
RTS0041760,23
RTS0041761,2
RTS0041762,6
RTS0041763,4
RTS0041764,4
RTS0041765,6
RTS0041766,5
RTS0041767,6
RTS0041768,2
RTS0041769,3
RTS0041770,5
RTS0041771,8
RTS0041772,4
RTS0041773,4
RTS0041774,7
RTS0041775,2
RTS0041776,9
RTS0041777,8
RTS0041778,7
RTS0041779,13
RTS0041780,2
RTS0041781,5
RTS0041782,7
RTS0041783,10
RTS0041784,11
RTS0041785,5
RTS0041786,7
RTS0041787,15
RTS0041788,6
RTS0041789,13
RTS0041790,11
RTS0041791,7
RTS0041793,7
RTS0041794,7
RTS0041795,11
RTS0041796,15
RTS0041797,37
RTS0041798,23
RTS0041799,30
RTS0041800,29
RTS0041801,33
RTS0041802,108
RTS0041803,62
RTS0041804,80
RTS0041805,84
RTS0041806,9
RTS0041807,4
RTS0041808,5
RTS0041809,10
RTS0041810,5
RTS0041811,16
RTS0041812,19
RTS0041813,20
RTS0041814,14
RTS0041815,22
RTS0041816,8
RTS0041817,11
RTS0041818,3
RTS0041819,5
RTS0041820,6
RTS0041821,8
RTS0041822,12
RTS0041823,3
RTS0041824,10
RTS0041825,8
RTS0041826,11
RTS0041827,8
RTS0041828,5
RTS0041829,4
RTS0041830,6
RTS0041831,4
RTS0041832,5
RTS0041833,10
RTS0041834,2
RTS0041835,14
RTS0041836,18
RTS0041837,7
RTS0041838,5
RTS0041839,9
RTS0041840,4
RTS0041841,3
RTS0041842,5
RTS0041843,6
RTS0041844,5
RTS0041845,2
RTS0041846,7
RTS0041847,11
RTS0041848,13
RTS0041849,10
RTS0041850,14
RTS0041851,4
RTS0041852,3
RTS0041853,12
RTS0041854,1
RTS0041855,10
RTS0041856,6
RTS0041857,11
RTS0041858,11
RTS0041859,5
RTS0041860,6
RTS0041861,9
RTS0041862,5
RTS0041863,4
RTS0041864,7
RTS0041865,9
RTS0041866,10
RTS0041867,5
RTS0041868,4
RTS0041869,2
RTS0041870,6
RTS0041871,5
RTS0041872,8
RTS0041873,6
RTS0041874,4
RTS0041875,2
RTS0041876,11
RTS0041877,10
RTS0041878,7
RTS0041879,20
RTS0041880,21
RTS0041881,8
RTS0041882,10
RTS0041883,7
RTS0041884,6
RTS0041885,6
RTS0041886,32
RTS0041887,45
RTS0041888,42
RTS0041889,29
RTS0041890,25
RTS0041891,25
RTS0041892,28
RTS0041893,30
RTS0041894,19
RTS0041895,12
RTS0041896,13
RTS0041897,9
RTS0041898,16
RTS0041899,16
RTS0041900,8
RTS0041901,14
RTS0041902,9
RTS0041903,23
RTS0041904,9
RTS0041905,9
RTS0041906,152
RTS0041907,10
RTS0041908,87
RTS0041909,4
RTS0041910,53
RTS0041911,3
RTS0041912,11
RTS0041913,11
RTS0041914,4
RTS0041915,8
RTS0041916,154
RTS0041917,152
RTS0041918,102
RTS0041919,246
RTS0041920,184
RTS0041922,10
RTS0041923,9
RTS0041924,2
RTS0041925,5
RTS0041926,6
RTS0041927,3
RTS0041928,8
RTS0041929,5
RTS0041930,8
RTS0041931,5
RTS0041932,7
RTS0041933,7
RTS0041934,5
RTS0041936,10
RTS0041937,8
RTS0041938,8
RTS0041939,8
RTS0041940,2
RTS0041941,4
RTS0041942,5
RTS0041943,5
RTS0041944,5
RTS0041945,9
RTS0041946,6
RTS0041947,11
RTS0041948,6
RTS0041949,7
RTS0041950,11
RTS0041951,14
RTS0041952,26
RTS0041953,13
RTS0041954,24
RTS0041955,26
RTS0041956,5
RTS0041957,7
RTS0041958,7
RTS0041959,9
RTS0041960,3
RTS0041961,2
RTS0041962,4
RTS0041963,3
RTS0041964,5
RTS0041965,3
RTS0041966,10
RTS0041967,12
RTS0041968,7
RTS0041969,2
RTS0041971,11
RTS0041972,7
RTS0041973,9
RTS0041974,5
RTS0041975,13
RTS0041976,11
RTS0041977,27
RTS0041978,19
RTS0041979,22
RTS0041980,18
RTS0041981,19
RTS0041982,32
RTS0041983,28
RTS0041984,13
RTS0041985,21
RTS0041986,7
RTS0041987,12
RTS0041988,17
RTS0041989,6
RTS0041990,8
RTS0041991,7
RTS0041992,13
RTS0041993,17
RTS0041994,10
RTS0041995,12
RTS0041996,4
RTS0041997,7
RTS0041998,2
RTS0041999,3
RTS0042000,5
RTS0042001,6
RTS0042002,11
RTS0042003,3
RTS0042004,5
RTS0042005,6
RTS0042006,18
RTS0042007,9
RTS0042008,5
RTS0042009,9
RTS0042010,6
RTS0042011,16
RTS0042012,14
RTS0042013,17
RTS0042014,9
RTS0042015,15
RTS0042016,2
RTS0042017,1
RTS0042018,3
RTS0042019,5
RTS0042020,3
RTS0042021,21
RTS0042022,14
RTS0042023,25
RTS0042024,20
RTS0042025,18
RTS0042026,7
RTS0042027,4
RTS0042028,8
RTS0042029,6
RTS0042030,3
RTS0042031,9
RTS0042032,8
RTS0042033,4
RTS0042034,8
RTS0042035,6
RTS0042036,18
RTS0042037,14
RTS0042038,15
RTS0042039,8
RTS0042040,6
RTS0042041,4
RTS0042042,2
RTS0042043,5
RTS0042044,11
RTS0042045,3
RTS0042046,19
RTS0042047,10
RTS0042048,8
RTS0042049,11
RTS0042050,12
RTS0042051,8
RTS0042052,11
RTS0042053,12
RTS0042054,9
RTS0042055,6
RTS0042056,14
RTS0042057,15
RTS0042058,13
RTS0042059,7
RTS0042060,15
RTS0042061,28
RTS0042062,47
RTS0042063,41
RTS0042064,23
RTS0042065,35
RTS0042066,15
RTS0042067,15
RTS0042068,9
RTS0042069,6
RTS0042071,3
RTS0042072,5
RTS0042073,4
RTS0042074,8
RTS0042075,4
RTS0042076,4
RTS0042077,3
RTS0042078,4
RTS0042079,7
RTS0042080,2
RTS0042081,18
RTS0042082,15
RTS0042083,6
RTS0042084,7
RTS0042085,7
RTS0042086,1
RTS0042087,3
RTS0042089,9
RTS0042090,3
RTS0042091,8
RTS0042092,12
RTS0042093,6
RTS0042094,13
RTS0042095,5
RTS0042096,23
RTS0042097,5
RTS0042098,9
RTS0042099,6
RTS0042100,6
RTS0042101,4
RTS0042102,9
RTS0042103,3
RTS0042104,6
RTS0042105,6
RTS0042106,6
RTS0042107,6
RTS0042108,4
RTS0042109,4
RTS0042110,1
RTS0042111,7
RTS0042112,5
RTS0042113,17
RTS0042114,10
RTS0042115,9
RTS0042116,1
RTS0042117,5
RTS0042118,3
RTS0042119,1
RTS0042120,8
RTS0042121,13
RTS0042122,6
RTS0042123,7
RTS0042124,1
RTS0042125,11
RTS0042126,8
RTS0042127,4
RTS0042128,6
RTS0042129,1
RTS0042130,4
RTS0042131,9
RTS0042132,3
RTS0042133,13
RTS0042134,5
RTS0042135,6
RTS0042136,2
RTS0042137,5
RTS0042138,2
RTS0042139,3
RTS0042140,13
RTS0042141,6
RTS0042142,6
RTS0042143,7
RTS0042144,7
RTS0042145,2
RTS0042146,14
RTS0042147,11
RTS0042148,11
RTS0042149,6
RTS0042150,9
RTS0042151,1
RTS0042152,7
RTS0042153,4
RTS0042154,8
RTS0042155,8
RTS0042156,3
RTS0042157,3
RTS0042158,5
RTS0042159,8
RTS0042160,2
RTS0042161,2
RTS0042162,3
RTS0042163,4
RTS0042164,4
RTS0042165,4
RTS0042166,7
RTS0042167,9
RTS0042168,6
RTS0042169,4
RTS0042170,6
RTS0042171,7
RTS0042172,4
RTS0042173,7
RTS0042174,5
RTS0042175,8
RTS0042176,3
RTS0042177,2
RTS0042178,2
RTS0042179,8
RTS0042180,3
RTS0042181,4
RTS0042182,6
RTS0042183,8
RTS0042184,4
RTS0042185,2
RTS0042186,8
RTS0042187,4
RTS0042188,5
RTS0042189,5
RTS0042190,1
RTS0042191,15
RTS0042192,16
RTS0042193,7
RTS0042194,13
RTS0042195,8
RTS0042196,7
RTS0042197,1
RTS0042198,4
RTS0042199,10
RTS0042200,1
RTS0042201,5
RTS0042202,4
RTS0042203,5
RTS0042204,3
RTS0042205,6
RTS0042206,4
RTS0042207,4
RTS0042209,1
RTS0042210,6
RTS0042211,3
RTS0042212,7
RTS0042213,4
RTS0042214,2
RTS0042215,3
RTS0042216,4
RTS0042217,6
RTS0042218,4
RTS0042219,6
RTS0042220,4
RTS0042221,3
RTS0042222,1
RTS0042223,4
RTS0042224,6
RTS0042225,3
RTS0042226,12
RTS0042227,7
RTS0042228,7
RTS0042229,3
RTS0042230,10
RTS0042231,20
RTS0042232,16
RTS0042233,19
RTS0042234,25
RTS0042235,17
RTS0042236,34
RTS0042237,27
RTS0042238,44
RTS0042239,21
RTS0042240,32
RTS0042241,6
RTS0042242,5
RTS0042243,5
RTS0042244,4
RTS0042245,4
RTS0042246,34
RTS0042247,47
RTS0042248,101
RTS0042249,47
RTS0042250,47
RTS0042251,9
RTS0042252,3
RTS0042253,4
RTS0042254,8
RTS0042255,8
RTS0042256,7
RTS0042257,5
RTS0042258,4
RTS0042259,3
RTS0042260,8
RTS0042261,18
RTS0042262,10
RTS0042263,15
RTS0042264,12
RTS0042265,12
RTS0042266,6
RTS0042267,8
RTS0042268,6
RTS0042269,1
RTS0042270,3
RTS0042271,3
RTS0042272,6
RTS0042273,9
RTS0042274,3
RTS0042275,2
RTS0042276,9
RTS0042277,7
RTS0042278,7
RTS0042279,10
RTS0042280,7
RTS0042281,6
RTS0042282,4
RTS0042283,3
RTS0042284,2
RTS0042285,5
RTS0042286,20
RTS0042287,33
RTS0042288,38
RTS0042289,35
RTS0042290,39
RTS0042291,13
RTS0042292,33
RTS0042293,29
RTS0042294,26
RTS0042295,27
RTS0042296,5
RTS0042297,3
RTS0042298,5
RTS0042299,4
RTS0042300,4
RTS0042301,2
RTS0042302,4
RTS0042303,1
RTS0042304,6
RTS0042305,5
RTS0042306,17
RTS0042307,25
RTS0042308,18
RTS0042309,18
RTS0042310,36
RTS0042311,4
RTS0042312,6
RTS0042313,3
RTS0042314,5
RTS0042315,7
RTS0042316,5
RTS0042317,7
RTS0042318,5
RTS0042319,8
RTS0042320,6
RTS0042321,17
RTS0042322,6
RTS0042323,11
RTS0042324,7
RTS0042325,12
RTS0042326,6
RTS0042327,8
RTS0042328,4
RTS0042329,7
RTS0042330,9
RTS0042331,10
RTS0042332,11
RTS0042333,12
RTS0042334,13
RTS0042335,3
RTS0042336,13
RTS0042337,23
RTS0042338,9
RTS0042339,13
RTS0042340,10
RTS0042341,13
RTS0042342,8
RTS0042343,17
RTS0042344,14
RTS0042345,13
RTS0042346,4
RTS0042347,3
RTS0042348,4
RTS0042349,1
RTS0042350,4
RTS0042351,9
RTS0042352,5
RTS0042353,5
RTS0042354,6
RTS0042355,11
RTS0042356,13
RTS0042357,7
RTS0042358,13
RTS0042359,13
RTS0042360,8
RTS0042361,10
RTS0042362,14
RTS0042363,16
RTS0042364,12
RTS0042365,14
RTS0042366,5
RTS0042367,4
RTS0042368,11
RTS0042369,3
RTS0042370,10
RTS0042371,5
RTS0042372,6
RTS0042373,3
RTS0042374,4
RTS0042375,4
RTS0042376,8
RTS0042377,8
RTS0042378,4
RTS0042379,3
RTS0042380,5
RTS0042381,12
RTS0042382,10
RTS0042383,9
RTS0042384,10
RTS0042385,6
RTS0042386,10
RTS0042387,5
RTS0042388,12
RTS0042389,14
RTS0042390,3
RTS0042391,3
RTS0042392,4
RTS0042393,4
RTS0042394,3
RTS0042395,4
RTS0042396,1
RTS0042397,4
RTS0042398,5
RTS0042399,3
RTS0042400,5
RTS0042401,9
RTS0042402,10
RTS0042403,3
RTS0042404,3
RTS0042405,6
RTS0042406,4
RTS0042407,3
RTS0042408,7
RTS0042409,8
RTS0042410,6
RTS0042411,33
RTS0042412,22
RTS0042413,35
RTS0042414,51
RTS0042415,23
RTS0042416,23
RTS0042417,25
RTS0042418,16
RTS0042419,21
RTS0042420,33
RTS0042421,6
RTS0042422,5
RTS0042423,5
RTS0042424,4
RTS0042425,6
RTS0042426,8
RTS0042427,1
RTS0042428,8
RTS0042429,2
RTS0042430,4
RTS0042431,4
RTS0042432,7
RTS0042433,11
RTS0042434,6
RTS0042435,5
RTS0042436,8
RTS0042437,10
RTS0042438,10
RTS0042439,9
RTS0042440,13
RTS0042441,23
RTS0042442,19
RTS0042443,14
RTS0042444,20
RTS0042445,13
RTS0042446,5
RTS0042447,5
RTS0042448,9
RTS0042449,4
RTS0042450,6
RTS0042451,5
RTS0042452,5
RTS0042453,8
RTS0042454,3
RTS0042455,2
RTS0042456,3
RTS0042457,9
RTS0042458,12
RTS0042460,10
RTS0042461,31
RTS0042462,25
RTS0042463,27
RTS0042464,40
RTS0042465,31
RTS0042466,7
RTS0042467,8
RTS0042468,6
RTS0042469,11
RTS0042470,11
RTS0042471,32
RTS0042472,19
RTS0042473,52
RTS0042474,38
RTS0042475,39
RTS0042476,2
RTS0042477,5
RTS0042478,3
RTS0042479,6
RTS0042480,6
RTS0042481,14
RTS0042482,12
RTS0042483,28
RTS0042484,15
RTS0042485,7
RTS0042486,6
RTS0042487,8
RTS0042488,10
RTS0042489,6
RTS0042490,7
RTS0042491,6
RTS0042492,3
RTS0042493,4
RTS0042494,8
RTS0042495,2
RTS0042496,3
RTS0042497,8
RTS0042498,5
RTS0042499,6
RTS0042500,12
RTS0042501,5
RTS0042502,3
RTS0042503,5
RTS0042504,2
RTS0042505,12
RTS0042506,2
RTS0042507,4
RTS0042508,4
RTS0042509,6
RTS0042510,5
RTS0042515,7
RTS0042522,5
RTS0042526,5
RTS0042527,6
RTS0042528,5
RTS0042529,7
RTS0042530,2
RTS0042531,3
RTS0042532,4
RTS0042533,2
RTS0042534,3
RTS0042535,2
RTS0042536,7
RTS0042537,5
RTS0042538,5
RTS0042539,8
RTS0042540,6
RTS0042541,3
RTS0042542,5
RTS0042543,3
RTS0042544,6
RTS0042545,4
RTS0042546,2
RTS0042547,5
RTS0042548,3
RTS0042549,5
RTS0042550,6
RTS0042551,7
RTS0042552,1
RTS0042553,6
RTS0042555,7
RTS0042556,12
RTS0042557,18
RTS0042558,11
RTS0042559,45
RTS0042560,33
RTS0042561,16
RTS0042562,21
RTS0042563,18
RTS0042564,8
RTS0042565,17
RTS0042566,17
RTS0042567,14
RTS0042568,6
RTS0042569,18
RTS0042570,16
RTS0042571,14
RTS0042572,17
RTS0042573,17
RTS0042574,27
RTS0042575,13
RTS0042576,15
RTS0042577,9
RTS0042578,7
RTS0042579,15
RTS0042580,9
RTS0042581,10
RTS0042582,4
RTS0042583,32
RTS0042584,8
RTS0042585,9
RTS0042586,10
RTS0042587,15
RTS0042588,15
RTS0042589,5
RTS0042590,11
RTS0042591,4
RTS0042592,12
RTS0042593,3
RTS0042594,4
RTS0042595,3
RTS0042596,5
RTS0042597,6
RTS0042598,15
RTS0042599,4
RTS0042600,11
RTS0042601,7
RTS0042602,5
RTS0042603,5
RTS0042604,5
RTS0042605,2
RTS0042606,10
RTS0042607,5
RTS0042608,6
RTS0042609,4
RTS0042610,4
RTS0042611,6
RTS0042612,6
RTS0042613,3
RTS0042614,8
RTS0042615,8
RTS0042616,9
RTS0042617,4
RTS0042618,9
RTS0042619,13
RTS0042620,9
RTS0042621,3
RTS0042622,7
RTS0042623,1
RTS0042624,4
RTS0042625,4
RTS0042626,6
RTS0042627,4
RTS0042628,5
RTS0042629,12
RTS0042630,3
RTS0042631,6
RTS0042633,6
RTS0042634,5
RTS0042635,7
RTS0042636,19
RTS0042637,18
RTS0042638,29
RTS0042639,18
RTS0042640,28
RTS0042641,3
RTS0042642,4
RTS0042643,2
RTS0042644,3
RTS0042645,7
RTS0042646,6
RTS0042647,3
RTS0042648,9
RTS0042649,12
RTS0042650,5
RTS0042651,6
RTS0042652,6
RTS0042653,6
RTS0042654,2
RTS0042655,4
RTS0042656,25
RTS0042657,18
RTS0042658,15
RTS0042659,16
RTS0042660,15
RTS0042661,3
RTS0042662,9
RTS0042663,7
RTS0042664,5
RTS0042665,2
RTS0042666,4
RTS0042667,4
RTS0042668,8
RTS0042669,2
RTS0042670,4
RTS0042671,51
RTS0042672,39
RTS0042673,55
RTS0042674,42
RTS0042675,54
RTS0042676,4
RTS0042678,8
RTS0042679,11
RTS0042680,10
RTS0042681,32
RTS0042682,27
RTS0042683,28
RTS0042684,21
RTS0042685,31
RTS0042686,18
RTS0042687,5
RTS0042688,3
RTS0042689,10
RTS0042690,5
RTS0042691,8
RTS0042692,8
RTS0042693,6
RTS0042695,4
RTS0042696,5
RTS0042697,7
RTS0042698,1
RTS0042699,3
RTS0042700,5
RTS0042701,5
RTS0042702,7
RTS0042703,4
RTS0042704,5
RTS0042705,5
RTS0042706,6
RTS0042707,13
RTS0042708,9
RTS0042709,12
RTS0042710,8
RTS0042711,18
RTS0042712,17
RTS0042713,13
RTS0042714,10
RTS0042715,8
RTS0042716,4
RTS0042717,3
RTS0042718,3
RTS0042719,3
RTS0042720,2
RTS0042721,2
RTS0042722,5
RTS0042723,8
RTS0042724,8
RTS0042725,4
RTS0042726,3
RTS0042727,5
RTS0042728,1
RTS0042729,5
RTS0042730,9
RTS0042731,4
RTS0042732,2
RTS0042733,5
RTS0042734,4
RTS0042735,8
RTS0042736,12
RTS0042737,19
RTS0042738,8
RTS0042739,9
RTS0042740,8
RTS0042741,5
RTS0042742,5
RTS0042743,3
RTS0042744,3
RTS0042745,4
RTS0042746,10
RTS0042747,7
RTS0042748,3
RTS0042749,4
RTS0042750,8
RTS0042751,2
RTS0042752,4
RTS0042753,4
RTS0042754,3
RTS0042755,3
RTS0042756,5
RTS0042757,12
RTS0042758,2
RTS0042759,6
RTS0042760,6
RTS0042761,4
RTS0042762,5
RTS0042763,2
RTS0042764,5
RTS0042765,8
RTS0042766,12
RTS0042767,6
RTS0042768,8
RTS0042769,10
RTS0042770,6
RTS0042771,1
RTS0042772,1
RTS0042773,8
RTS0042774,5
RTS0042775,5
RTS0042776,3
RTS0042777,6
RTS0042778,4
RTS0042779,3
RTS0042780,5
RTS0042781,8
RTS0042782,13
RTS0042783,11
RTS0042784,12
RTS0042785,11
RTS0042786,12
RTS0042787,10
RTS0042788,16
RTS0042789,7
RTS0042790,8
RTS0042791,122
RTS0042792,52
RTS0042793,67
RTS0042794,66
RTS0042795,93
RTS0042796,4
RTS0042797,12
RTS0042798,1
RTS0042799,4
RTS0042800,3
RTS0042801,9
RTS0042802,7
RTS0042803,3
RTS0042804,7
RTS0042805,5
RTS0042806,7
RTS0042807,6
RTS0042808,8
RTS0042809,7
RTS0042810,6
RTS0042811,16
RTS0042812,10
RTS0042813,15
RTS0042814,11
RTS0042815,8
RTS0042816,8
RTS0042817,11
RTS0042818,11
RTS0042819,7
RTS0042820,6
RTS0042821,7
RTS0042822,5
RTS0042823,5
RTS0042824,7
RTS0042825,12
RTS0042826,9
RTS0042827,9
RTS0042828,8
RTS0042829,4
RTS0042830,14
RTS0042831,14
RTS0042832,8
RTS0042833,2
RTS0042834,15
RTS0042835,6
RTS0042836,8
RTS0042837,3
RTS0042838,10
RTS0042839,4
RTS0042840,11
RTS0042841,14
RTS0042842,17
RTS0042843,7
RTS0042844,12
RTS0042845,7
RTS0042846,9
RTS0042847,11
RTS0042848,24
RTS0042849,12
RTS0042850,13
RTS0042851,13
RTS0042852,5
RTS0042853,8
RTS0042854,5
RTS0042855,12
RTS0042856,7
RTS0042857,8
RTS0042858,8
RTS0042859,11
RTS0042860,2
RTS0042861,6
RTS0042862,10
RTS0042863,10
RTS0042864,7
RTS0042865,8
RTS0042866,7
RTS0042867,10
RTS0042868,7
RTS0042869,17
RTS0042870,7
RTS0042871,5
RTS0042872,5
RTS0042873,6
RTS0042874,2
RTS0042875,8
RTS0042876,17
RTS0042877,3
RTS0042878,21
RTS0042879,7
RTS0042880,9
RTS0042881,10
RTS0042882,4
RTS0042883,12
RTS0042884,20
RTS0042885,7
RTS0042886,12
RTS0042887,7
RTS0042888,5
RTS0042889,6
RTS0042890,8
RTS0042891,5
RTS0042892,5
RTS0042893,4
RTS0042894,7
RTS0042895,2
RTS0042896,23
RTS0042897,13
RTS0042898,22
RTS0042899,35
RTS0042900,21
RTS0042901,6
RTS0042902,3
RTS0042903,5
RTS0042904,4
RTS0042905,3
RTS0042906,3
RTS0042907,3
RTS0042908,9
RTS0042909,5
RTS0042910,5
RTS0042911,5
RTS0042912,3
RTS0042913,6
RTS0042914,4
RTS0042915,5
RTS0042916,4
RTS0042917,6
RTS0042918,4
RTS0042919,6
RTS0042920,5
RTS0042921,14
RTS0042922,11
RTS0042923,9
RTS0042924,11
RTS0042925,16
RTS0042926,4
RTS0042927,3
RTS0042928,7
RTS0042929,9
RTS0042930,4
RTS0042931,10
RTS0042932,7
RTS0042933,5
RTS0042934,5
RTS0042935,3
RTS0042936,4
RTS0042937,2
RTS0042938,4
RTS0042939,7
RTS0042940,9
RTS0042941,46
RTS0042942,50
RTS0042943,59
RTS0042944,36
RTS0042945,38
RTS0042946,4
RTS0042947,6
RTS0042948,5
RTS0042949,4
RTS0042950,3
RTS0042951,12
RTS0042952,8
RTS0042953,2
RTS0042954,4
RTS0042955,14
RTS0042956,7
RTS0042957,18
RTS0042958,11
RTS0042959,16
RTS0042960,20
RTS0042961,7
RTS0042962,16
RTS0042963,12
RTS0042964,7
RTS0042965,11
RTS0042966,4
RTS0042967,11
RTS0042968,10
RTS0042969,5
RTS0042970,10
RTS0042971,15
RTS0042972,9
RTS0042973,19
RTS0042974,2
RTS0042975,14
RTS0042976,26
RTS0042977,19
RTS0042978,28
RTS0042979,13
RTS0042980,15
RTS0042981,11
RTS0042982,7
RTS0042983,13
RTS0042984,13
RTS0042985,3
RTS0042986,2
RTS0042987,3
RTS0042988,9
RTS0042989,2
RTS0042990,7
RTS0042991,5
RTS0042992,9
RTS0042993,8
RTS0042994,14
RTS0042995,2
RTS0042996,11
RTS0042997,2
RTS0042998,6
RTS0042999,6
RTS0043000,8
RTS0043001,7
RTS0043002,4
RTS0043003,5
RTS0043004,6
RTS0043005,8
RTS0043006,9
RTS0043007,8
RTS0043008,7
RTS0043009,9
RTS0043010,9
RTS0043011,4
RTS0043012,7
RTS0043013,6
RTS0043014,9
RTS0043015,4
RTS0043016,9
RTS0043017,5
RTS0043018,6
RTS0043019,2
RTS0043020,7
RTS0043021,8
RTS0043022,5
RTS0043023,5
RTS0043024,9
RTS0043025,14
RTS0043026,9
RTS0043027,15
RTS0043028,13
RTS0043029,16
RTS0043030,16
RTS0043031,5
RTS0043032,17
RTS0043033,6
RTS0043034,11
RTS0043035,2
RTS0043036,5
RTS0043037,10
RTS0043038,7
RTS0043039,5
RTS0043040,17
RTS0043041,5
RTS0043042,3
RTS0043043,2
RTS0043044,3
RTS0043045,8
RTS0043046,3
RTS0043047,3
RTS0043048,10
RTS0043049,6
RTS0043050,2
RTS0043051,12
RTS0043052,9
RTS0043053,8
RTS0043054,8
RTS0043055,7
RTS0043056,4
RTS0043057,10
RTS0043058,9
RTS0043059,8
RTS0043060,7
RTS0043061,17
RTS0043062,7
RTS0043063,9
RTS0043064,8
RTS0043065,8
RTS0043066,2
RTS0043067,10
RTS0043068,7
RTS0043069,6
RTS0043070,10
RTS0043071,4
RTS0043072,2
RTS0043073,5
RTS0043074,4
RTS0043075,6
RTS0043076,5
RTS0043077,2
RTS0043078,2
RTS0043079,2
RTS0043080,5
RTS0043081,9
RTS0043082,6
RTS0043083,6
RTS0043084,4
RTS0043085,13
RTS0043086,5
RTS0043087,5
RTS0043088,5
RTS0043089,4
RTS0043090,6
RTS0043091,5
RTS0043092,3
RTS0043093,7
RTS0043094,7
RTS0043095,10
RTS0043096,4
RTS0043097,1
RTS0043098,7
RTS0043099,9
RTS0043100,4
RTS0043101,9
RTS0043102,5
RTS0043103,6
RTS0043104,4
RTS0043105,10
RTS0043106,11
RTS0043107,16
RTS0043108,3
RTS0043109,8
RTS0043110,9
RTS0043111,10
RTS0043112,10
RTS0043113,18
RTS0043114,14
RTS0043115,11
RTS0043116,11
RTS0043117,7
RTS0043118,4
RTS0043119,11
RTS0043120,5
RTS0043121,1
RTS0043122,4
RTS0043123,6
RTS0043124,5
RTS0043125,8
RTS0043126,26
RTS0043127,10
RTS0043128,21
RTS0043129,8
RTS0043130,7
RTS0043131,6
RTS0043132,11
RTS0043133,8
RTS0043134,8
RTS0043135,8
RTS0043136,10
RTS0043137,9
RTS0043138,6
RTS0043139,6
RTS0043140,12
RTS0043141,5
RTS0043142,6
RTS0043143,9
RTS0043144,5
RTS0043145,2
RTS0043146,7
RTS0043147,11
RTS0043148,15
RTS0043149,6
RTS0043150,8
RTS0043151,6
RTS0043152,9
RTS0043153,10
RTS0043154,5
RTS0043155,10
RTS0043156,34
RTS0043157,39
RTS0043159,35
RTS0043160,74
RTS0043161,7
RTS0043162,8
RTS0043163,10
RTS0043164,6
RTS0043165,5
RTS0043167,8
RTS0043168,9
RTS0043169,8
RTS0043170,11
RTS0043171,5
RTS0043172,16
RTS0043173,21
RTS0043174,15
RTS0043175,14
RTS0043176,6
RTS0043177,7
RTS0043178,6
RTS0043179,6
RTS0043180,8
RTS0043181,8
RTS0043182,8
RTS0043183,11
RTS0043184,4
RTS0043185,7
RTS0043186,24
RTS0043187,6
RTS0043188,12
RTS0043189,15
RTS0043190,9
RTS0043191,5
RTS0043192,7
RTS0043193,7
RTS0043194,5
RTS0043195,4
RTS0043196,4
RTS0043197,5
RTS0043198,7
RTS0043199,4
RTS0043200,3
RTS0043201,16
RTS0043202,19
RTS0043203,10
RTS0043204,16
RTS0043205,21
RTS0043206,12
RTS0043207,8
RTS0043208,14
RTS0043209,2
RTS0043210,5
RTS0043211,3
RTS0043212,12
RTS0043213,3
RTS0043214,8
RTS0043215,8
RTS0043216,22
RTS0043217,6
RTS0043218,11
RTS0043219,13
RTS0043220,26
RTS0043221,5
RTS0043222,6
RTS0043223,12
RTS0043224,5
RTS0043225,8
RTS0043226,8
RTS0043227,6
RTS0043228,5
RTS0043229,7
RTS0043230,9
RTS0043231,5
RTS0043232,3
RTS0043233,7
RTS0043234,9
RTS0043235,13
RTS0043236,8
RTS0043237,3
RTS0043238,6
RTS0043239,4
RTS0043240,4
RTS0043241,8
RTS0043242,12
RTS0043243,10
RTS0043244,7
RTS0043245,5
RTS0043246,9
RTS0043247,14
RTS0043248,8
RTS0043249,10
RTS0043250,5
RTS0043251,7
RTS0043252,9
RTS0043253,8
RTS0043254,11
RTS0043255,7
RTS0043256,7
RTS0043257,5
RTS0043258,7
RTS0043259,8
RTS0043260,20
RTS0043261,29
RTS0043262,27
RTS0043263,13
RTS0043264,18
RTS0043265,30
RTS0043266,12
RTS0043267,12
RTS0043268,13
RTS0043269,23
RTS0043270,36
RTS0043271,14
RTS0043272,17
RTS0043273,10
RTS0043274,11
RTS0043275,11
RTS0043276,6
RTS0043277,8
RTS0043278,10
RTS0043279,5
RTS0043280,4
RTS0043281,9
RTS0043282,13
RTS0043283,17
RTS0043284,15
RTS0043285,15
RTS0043286,15
RTS0043287,22
RTS0043288,20
RTS0043289,18
RTS0043290,10
RTS0043291,18
RTS0043292,18
RTS0043293,7
RTS0043294,16
RTS0043295,9
RTS0043296,7
RTS0043297,4
RTS0043299,8
RTS0043300,6
RTS0043301,5
RTS0043302,4
RTS0043303,9
RTS0043304,6
RTS0043305,4
RTS0043306,5
RTS0043307,6
RTS0043308,4
RTS0043309,8
RTS0043310,7
RTS0043311,29
RTS0043312,34
RTS0043313,64
RTS0043314,26
RTS0043315,12
RTS0043316,3
RTS0043317,5
RTS0043318,2
RTS0043319,5
RTS0043320,7
RTS0043321,10
RTS0043322,7
RTS0043323,11
RTS0043324,11
RTS0043325,8
RTS0043326,9
RTS0043327,6
RTS0043328,7
RTS0043329,7
RTS0043330,15
RTS0043331,8
RTS0043332,11
RTS0043333,6
RTS0043334,3
RTS0043335,8
RTS0043336,7
RTS0043337,7
RTS0043338,5
RTS0043339,5
RTS0043340,3
RTS0043341,5
RTS0043342,8
RTS0043343,4
RTS0043344,4
RTS0043345,3
RTS0043346,5
RTS0043347,11
RTS0043348,6
RTS0043349,5
RTS0043350,6
RTS0043351,21
RTS0043352,12
RTS0043353,9
RTS0043354,8
RTS0043355,10
RTS0043356,13
RTS0043357,15
RTS0043358,12
RTS0043359,16
RTS0043360,14
RTS0043361,5
RTS0043362,9
RTS0043363,10
RTS0043364,9
RTS0043365,7
RTS0043366,3
RTS0043367,5
RTS0043368,8
RTS0043369,2
RTS0043370,3
RTS0043371,16
RTS0043372,7
RTS0043373,15
RTS0043374,13
RTS0043375,6
RTS0043376,5
RTS0043377,10
RTS0043378,7
RTS0043379,7
RTS0043380,9
RTS0043381,8
RTS0043382,9
RTS0043383,8
RTS0043384,1
RTS0043385,5
RTS0043386,7
RTS0043387,10
RTS0043388,13
RTS0043389,8
RTS0043390,9
RTS0043391,10
RTS0043392,7
RTS0043393,6
RTS0043394,5
RTS0043395,8
RTS0043396,12
RTS0043397,9
RTS0043398,12
RTS0043399,15
RTS0043400,6
RTS0043401,2
RTS0043402,5
RTS0043403,8
RTS0043404,7
RTS0043405,2
RTS0043406,6
RTS0043407,8
RTS0043408,5
RTS0043409,4
RTS0043410,5
RTS0043411,3
RTS0043412,5
RTS0043413,7
RTS0043414,6
RTS0043415,5
RTS0043416,5
RTS0043417,1
RTS0043418,8
RTS0043419,3
RTS0043420,4
RTS0043421,3
RTS0043422,8
RTS0043423,3
RTS0043424,6
RTS0043425,10
RTS0043426,12
RTS0043427,11
RTS0043428,8
RTS0043429,10
RTS0043430,7
RTS0043431,8
RTS0043432,8
RTS0043433,7
RTS0043434,8
RTS0043435,10
RTS0043436,19
RTS0043437,13
RTS0043438,15
RTS0043439,3
RTS0043440,17
RTS0043441,18
RTS0043442,10
RTS0043443,12
RTS0043444,14
RTS0043445,11
RTS0043446,13
RTS0043447,10
RTS0043448,3
RTS0043449,7
RTS0043450,10
RTS0043451,4
RTS0043452,5
RTS0043453,8
RTS0043454,7
RTS0043455,4
RTS0043456,5
RTS0043457,6
RTS0043458,10
RTS0043459,7
RTS0043460,4
RTS0043461,4
RTS0043462,8
RTS0043463,5
RTS0043464,6
RTS0043465,10
RTS0043466,23
RTS0043467,13
RTS0043468,14
RTS0043469,6
RTS0043470,14
RTS0043471,4
RTS0043472,5
RTS0043473,6
RTS0043474,4
RTS0043475,2
RTS0043476,2
RTS0043477,4
RTS0043478,2
RTS0043479,11
RTS0043480,4
RTS0043481,6
RTS0043482,13
RTS0043483,15
RTS0043484,12
RTS0043485,17
RTS0043486,16
RTS0043487,15
RTS0043488,12
RTS0043489,16
RTS0043490,13
RTS0043491,8
RTS0043492,12
RTS0043493,9
RTS0043494,19
RTS0043495,23
RTS0043496,3
RTS0043497,5
RTS0043498,3
RTS0043499,3
RTS0043500,3
RTS0043501,2
RTS0043502,3
RTS0043503,1
RTS0043504,6
RTS0043505,3
RTS0043506,4
RTS0043507,7
RTS0043508,6
RTS0043509,6
RTS0043510,5
RTS0043511,10
RTS0043512,4
RTS0043513,2
RTS0043514,6
RTS0043515,8
RTS0043516,2
RTS0043517,5
RTS0043518,7
RTS0043519,11
RTS0043520,6
RTS0043521,4
RTS0043522,4
RTS0043523,8
RTS0043524,5
RTS0043525,14
RTS0043526,7
RTS0043527,5
RTS0043528,4
RTS0043529,5
RTS0043530,6
RTS0043531,3
RTS0043532,3
RTS0043533,3
RTS0043535,7
RTS0043536,8
RTS0043537,5
RTS0043538,7
RTS0043539,10
RTS0043540,5
RTS0043541,6
RTS0043542,8
RTS0043543,8
RTS0043544,6
RTS0043545,6
RTS0043546,6
RTS0043547,5
RTS0043548,8
RTS0043549,10
RTS0043550,9
RTS0043551,6
RTS0043552,4
RTS0043553,3
RTS0043554,4
RTS0043555,4
RTS0043556,4
RTS0043557,5
RTS0043558,5
RTS0043559,4
RTS0043560,5
RTS0043561,6
RTS0043562,5
RTS0043563,9
RTS0043564,7
RTS0043565,2
RTS0043566,13
RTS0043567,5
RTS0043568,10
RTS0043569,6
RTS0043570,10
RTS0043571,2
RTS0043572,15
RTS0043573,5
RTS0043574,5
RTS0043575,5
RTS0043576,21
RTS0043577,7
RTS0043578,6
RTS0043579,8
RTS0043580,7
RTS0043581,8
RTS0043582,11
RTS0043583,8
RTS0043584,8
RTS0043585,11
RTS0043586,2
RTS0043587,5
RTS0043588,9
RTS0043589,2
RTS0043590,8
RTS0043591,8
RTS0043592,3
RTS0043593,6
RTS0043594,4
RTS0043595,7
RTS0043596,5
RTS0043597,5
RTS0043598,4
RTS0043599,5
RTS0043600,5
RTS0043602,7
RTS0043603,13
RTS0043604,5
RTS0043605,7
RTS0043606,12
RTS0043607,5
RTS0043608,8
RTS0043609,3
RTS0043610,4
RTS0043611,25
RTS0043612,19
RTS0043613,18
RTS0043614,15
RTS0043615,35
RTS0043616,10
RTS0043617,9
RTS0043618,11
RTS0043619,8
RTS0043620,6
RTS0043621,12
RTS0043622,21
RTS0043623,10
RTS0043624,25
RTS0043625,10
RTS0043626,4
RTS0043627,5
RTS0043628,17
RTS0043629,7
RTS0043630,5
RTS0043631,8
RTS0043632,20
RTS0043633,9
RTS0043634,14
RTS0043635,14
RTS0043636,6
RTS0043637,3
RTS0043638,6
RTS0043639,3
RTS0043640,3
RTS0043641,49
RTS0043642,41
RTS0043643,51
RTS0043644,23
RTS0043645,36
RTS0043646,8
RTS0043647,6
RTS0043648,9
RTS0043649,4
RTS0043650,11
RTS0043651,8
RTS0043652,6
RTS0043653,6
RTS0043654,3
RTS0043655,14
RTS0043656,4
RTS0043657,4
RTS0043658,9
RTS0043659,6
RTS0043660,7
RTS0043661,5
RTS0043663,5
RTS0043664,3
RTS0043665,7
RTS0043666,1
RTS0043667,7
RTS0043668,3
RTS0043669,8
RTS0043670,3
RTS0043671,7
RTS0043672,15
RTS0043673,4
RTS0043674,4
RTS0043675,10
RTS0043676,3
RTS0043677,6
RTS0043678,4
RTS0043679,8
RTS0043680,4
RTS0043681,9
RTS0043682,2
RTS0043683,3
RTS0043684,5
RTS0043685,5
RTS0043686,10
RTS0043687,11
RTS0043688,12
RTS0043689,6
RTS0043690,11
RTS0043691,6
RTS0043692,9
RTS0043693,3
RTS0043694,9
RTS0043695,11
RTS0043696,9
RTS0043697,5
RTS0043698,10
RTS0043699,8
RTS0043700,3
RTS0043701,5
RTS0043702,11
RTS0043703,9
RTS0043704,5
RTS0043705,8
RTS0043706,6
RTS0043707,7
RTS0043708,8
RTS0043709,9
RTS0043710,5
RTS0043711,3
RTS0043712,4
RTS0043713,2
RTS0043714,6
RTS0043715,3
RTS0043716,2
RTS0043717,5
RTS0043718,5
RTS0043719,5
RTS0043720,5
RTS0043721,13
RTS0043722,12
RTS0043723,10
RTS0043724,6
RTS0043725,10
RTS0043726,7
RTS0043727,4
RTS0043728,6
RTS0043729,7
RTS0043730,2
RTS0043731,9
RTS0043732,4
RTS0043733,4
RTS0043734,5
RTS0043735,8
RTS0043736,5
RTS0043737,4
RTS0043738,10
RTS0043739,7
RTS0043740,6
RTS0043741,10
RTS0043742,12
RTS0043743,5
RTS0043744,18
RTS0043745,3
RTS0043746,8
RTS0043747,5
RTS0043748,8
RTS0043749,14
RTS0043750,11
RTS0043751,4
RTS0043752,7
RTS0043753,7
RTS0043754,3
RTS0043755,13
RTS0043756,3
RTS0043757,6
RTS0043758,5
RTS0043759,8
RTS0043760,3
RTS0043761,14
RTS0043762,2
RTS0043763,5
RTS0043764,1
RTS0043765,5
RTS0043766,6
RTS0043767,5
RTS0043768,2
RTS0043769,3
RTS0043770,4
RTS0043771,4
RTS0043772,8
RTS0043773,8
RTS0043774,8
RTS0043775,3
RTS0043776,7
RTS0043777,2
RTS0043778,6
RTS0043779,13
RTS0043780,10
RTS0043781,18
RTS0043782,15
RTS0043783,15
RTS0043784,13
RTS0043785,11
RTS0043786,13
RTS0043787,8
RTS0043788,11
RTS0043789,12
RTS0043790,9
RTS0043791,4
RTS0043792,23
RTS0043793,11
RTS0043794,10
RTS0043795,2
RTS0043796,5
RTS0043797,2
RTS0043798,1
RTS0043799,8
RTS0043800,5
RTS0043801,3
RTS0043802,3
RTS0043803,5
RTS0043804,8
RTS0043805,4
RTS0043806,10
RTS0043807,6
RTS0043808,14
RTS0043809,6
RTS0043810,4
RTS0043811,9
RTS0043812,16
RTS0043813,8
RTS0043814,9
RTS0043815,7
RTS0043816,13
RTS0043817,6
RTS0043818,10
RTS0043819,9
RTS0043820,11
RTS0043821,9
RTS0043822,11
RTS0043823,6
RTS0043824,5
RTS0043825,7
RTS0043826,7
RTS0043827,4
RTS0043828,7
RTS0043829,4
RTS0043830,4
RTS0043831,8
RTS0043832,4
RTS0043833,9
RTS0043834,12
RTS0043835,9
RTS0043836,8
RTS0043837,13
RTS0043838,10
RTS0043839,6
RTS0043840,7
RTS0043841,5
RTS0043842,16
RTS0043843,14
RTS0043844,13
RTS0043845,13
RTS0043846,19
RTS0043847,17
RTS0043848,8
RTS0043849,10
RTS0043850,13
RTS0043851,7
RTS0043852,7
RTS0043853,8
RTS0043854,8
RTS0043856,1
RTS0043857,1
RTS0043858,4
RTS0043859,5
RTS0043860,6
RTS0043861,13
RTS0043862,14
RTS0043863,10
RTS0043864,6
RTS0043865,6
RTS0043866,10
RTS0043867,27
RTS0043868,37
RTS0043869,42
RTS0043870,22
RTS0043871,21
RTS0043872,30
RTS0043873,29
RTS0043874,19
RTS0043875,15
RTS0043876,10
RTS0043877,5
RTS0043878,9
RTS0043879,10
RTS0043880,2
RTS0043881,5
RTS0043882,5
RTS0043883,5
RTS0043884,2
RTS0043885,4
RTS0043886,10
RTS0043887,6
RTS0043888,10
RTS0043889,3
RTS0043890,12
RTS0043891,18
RTS0043892,6
RTS0043893,7
RTS0043894,11
RTS0043895,3
RTS0043896,5
RTS0043897,7
RTS0043898,11
RTS0043899,6
RTS0043900,6
RTS0043901,3
RTS0043902,7
RTS0043903,8
RTS0043904,9
RTS0043905,9
RTS0043906,6
RTS0043907,9
RTS0043908,3
RTS0043909,5
RTS0043910,4
RTS0043911,10
RTS0043912,8
RTS0043913,6
RTS0043914,5
RTS0043915,7
RTS0043916,22
RTS0043917,16
RTS0043918,7
RTS0043919,8
RTS0043920,12
RTS0043921,2
RTS0043922,9
RTS0043923,4
RTS0043924,9
RTS0043925,5
RTS0043926,12
RTS0043927,4
RTS0043928,4
RTS0043929,8
RTS0043930,2
RTS0043931,17
RTS0043932,15
RTS0043933,16
RTS0043934,17
RTS0043935,11
RTS0043936,6
RTS0043937,3
RTS0043938,6
RTS0043939,1
RTS0043940,6
RTS0043941,4
RTS0043942,5
RTS0043943,6
RTS0043944,2
RTS0043945,4
RTS0043946,2
RTS0043947,3
RTS0043948,6
RTS0043949,6
RTS0043950,8
RTS0043951,7
RTS0043952,7
RTS0043953,4
RTS0043954,3
RTS0043955,4
RTS0043956,6
RTS0043957,9
RTS0043958,17
RTS0043959,9
RTS0043960,10
RTS0043961,3
RTS0043962,8
RTS0043963,4
RTS0043964,4
RTS0043965,8
RTS0043966,15
RTS0043967,14
RTS0043968,4
RTS0043969,10
RTS0043970,7
RTS0043971,9
RTS0043972,14
RTS0043973,14
RTS0043974,11
RTS0043975,7
RTS0043976,24
RTS0043977,18
RTS0043978,21
RTS0043979,18
RTS0043980,14
RTS0043981,28
RTS0043982,33
RTS0043983,28
RTS0043984,7
RTS0043985,32
RTS0043986,10
RTS0043987,22
RTS0043988,5
RTS0043989,14
RTS0043990,11
RTS0043991,7
RTS0043992,3
RTS0043993,2
RTS0043994,5
RTS0043996,4
RTS0043997,8
RTS0043998,6
RTS0043999,5
RTS0044000,6
RTS0044001,5
RTS0044002,8
RTS0044003,14
RTS0044004,18
RTS0044005,8
RTS0044006,4
RTS0044007,7
RTS0044008,5
RTS0044009,14
RTS0044010,6
RTS0044011,19
RTS0044012,17
RTS0044013,22
RTS0044014,20
RTS0044015,18
RTS0044016,8
RTS0044017,2
RTS0044018,6
RTS0044019,3
RTS0044020,4
RTS0044021,5
RTS0044022,5
RTS0044023,8
RTS0044024,4
RTS0044025,5
RTS0044026,7
RTS0044027,11
RTS0044028,12
RTS0044029,8
RTS0044030,9
RTS0044031,4
RTS0044032,6
RTS0044033,5
RTS0044034,4
RTS0044035,4
RTS0044036,18
RTS0044037,18
RTS0044038,29
RTS0044039,13
RTS0044040,31
RTS0044041,23
RTS0044042,25
RTS0044043,30
RTS0044044,34
RTS0044045,10
RTS0044046,11
RTS0044047,6
RTS0044048,6
RTS0044049,6
RTS0044050,6
RTS0044051,8
RTS0044052,3
RTS0044053,6
RTS0044054,4
RTS0044055,7
RTS0044056,5
RTS0044057,4
RTS0044058,7
RTS0044059,12
RTS0044060,7
RTS0044061,5
RTS0044062,8
RTS0044063,8
RTS0044064,5
RTS0044065,5
RTS0044067,15
RTS0044068,9
RTS0044069,10
RTS0044070,8
RTS0044071,5
RTS0044072,5
RTS0044073,5
RTS0044074,3
RTS0044075,1
RTS0044076,6
RTS0044077,2
RTS0044078,6
RTS0044079,1
RTS0044080,5
RTS0044081,4
RTS0044082,7
RTS0044083,6
RTS0044084,7
RTS0044085,6
RTS0044086,4
RTS0044087,2
RTS0044088,9
RTS0044089,5
RTS0044090,3
RTS0044091,22
RTS0044092,23
RTS0044093,11
RTS0044094,21
RTS0044095,10
RTS0044096,4
RTS0044097,18
RTS0044098,6
RTS0044099,15
RTS0044100,7
RTS0044101,7
RTS0044102,15
RTS0044103,9
RTS0044104,11
RTS0044105,9
RTS0044106,26
RTS0044107,26
RTS0044108,31
RTS0044109,26
RTS0044110,56
RTS0044111,11
RTS0044112,12
RTS0044113,18
RTS0044114,4
RTS0044115,16
RTS0044116,18
RTS0044117,3
RTS0044118,6
RTS0044119,15
RTS0044120,10
RTS0044121,4
RTS0044122,6
RTS0044123,8
RTS0044124,10
RTS0044125,4
RTS0044126,6
RTS0044127,1
RTS0044128,6
RTS0044129,16
RTS0044130,7
RTS0044131,14
RTS0044132,10
RTS0044133,10
RTS0044134,14
RTS0044135,12
RTS0044136,9
RTS0044137,5
RTS0044138,13
RTS0044139,7
RTS0044140,8
RTS0044141,14
RTS0044142,7
RTS0044143,6
RTS0044144,8
RTS0044145,4
RTS0044146,6
RTS0044147,1
RTS0044148,15
RTS0044149,10
RTS0044150,8
RTS0044151,7
RTS0044152,6
RTS0044153,9
RTS0044154,5
RTS0044155,4
RTS0044156,22
RTS0044157,29
RTS0044158,44
RTS0044159,29
RTS0044160,22
RTS0044161,6
RTS0044162,17
RTS0044163,15
RTS0044164,13
RTS0044165,10
RTS0044166,9
RTS0044167,8
RTS0044168,9
RTS0044169,9
RTS0044170,7
RTS0044171,2
RTS0044172,14
RTS0044173,6
RTS0044174,2
RTS0044175,5
RTS0044176,7
RTS0044177,10
RTS0044178,14
RTS0044180,6
RTS0044181,3
RTS0044182,7
RTS0044183,4
RTS0044184,8
RTS0044185,5
RTS0044186,6
RTS0044187,4
RTS0044188,5
RTS0044189,9
RTS0044190,4
RTS0044191,6
RTS0044192,10
RTS0044193,4
RTS0044194,4
RTS0044195,8
RTS0044196,17
RTS0044197,8
RTS0044198,26
RTS0044199,22
RTS0044200,10
RTS0044206,7
RTS0044207,5
RTS0044208,4
RTS0044209,7
RTS0044210,5
RTS0044211,14
RTS0044212,6
RTS0044213,9
RTS0044214,15
RTS0044215,15
RTS0044216,7
RTS0044217,5
RTS0044218,13
RTS0044219,3
RTS0044220,6
RTS0044221,4
RTS0044222,5
RTS0044223,4
RTS0044224,9
RTS0044225,3
RTS0044226,3
RTS0044227,6
RTS0044228,9
RTS0044229,6
RTS0044230,4
RTS0044231,2
RTS0044232,3
RTS0044233,3
RTS0044234,3
RTS0044235,4
RTS0044236,8
RTS0044237,10
RTS0044238,6
RTS0044239,8
RTS0044240,7
RTS0044241,11
RTS0044242,15
RTS0044243,8
RTS0044244,8
RTS0044245,5
RTS0044246,8
RTS0044247,8
RTS0044248,7
RTS0044249,8
RTS0044250,3
RTS0044251,12
RTS0044252,4
RTS0044253,10
RTS0044254,3
RTS0044255,9
RTS0044256,15
RTS0044257,8
RTS0044258,5
RTS0044259,7
RTS0044260,3
RTS0044261,21
RTS0044262,14
RTS0044263,14
RTS0044264,8
RTS0044265,6
RTS0044266,7
RTS0044267,3
RTS0044268,7
RTS0044269,3
RTS0044270,10
RTS0044271,28
RTS0044272,30
RTS0044273,25
RTS0044274,26
RTS0044275,19
RTS0044276,4
RTS0044277,3
RTS0044278,4
RTS0044279,5
RTS0044280,6
RTS0044281,19
RTS0044282,9
RTS0044283,4
RTS0044284,14
RTS0044285,10
RTS0044286,2
RTS0044287,6
RTS0044288,5
RTS0044289,2
RTS0044290,2
RTS0044291,10
RTS0044292,7
RTS0044293,2
RTS0044294,4
RTS0044295,6
RTS0044296,10
RTS0044297,18
RTS0044298,12
RTS0044299,15
RTS0044300,14
RTS0044301,25
RTS0044302,15
RTS0044303,15
RTS0044304,14
RTS0044305,12
RTS0044306,16
RTS0044307,21
RTS0044308,24
RTS0044309,26
RTS0044310,24
RTS0044311,3
RTS0044312,8
RTS0044313,2
RTS0044314,3
RTS0044315,4
RTS0044316,25
RTS0044317,35
RTS0044318,23
RTS0044319,15
RTS0044320,15
RTS0044321,8
RTS0044322,10
RTS0044323,10
RTS0044324,5
RTS0044325,7
RTS0044326,5
RTS0044327,10
RTS0044328,9
RTS0044329,23
RTS0044330,7
RTS0044331,7
RTS0044332,11
RTS0044333,17
RTS0044334,19
RTS0044335,19
RTS0044336,4
RTS0044337,4
RTS0044338,4
RTS0044339,8
RTS0044340,4
RTS0044341,8
RTS0044342,5
RTS0044343,6
RTS0044344,7
RTS0044345,6
RTS0044346,16
RTS0044347,21
RTS0044348,18
RTS0044349,35
RTS0044350,20
RTS0044351,6
RTS0044352,7
RTS0044353,18
RTS0044354,5
RTS0044355,16
RTS0044356,6
RTS0044357,7
RTS0044358,7
RTS0044359,16
RTS0044360,6
RTS0044361,15
RTS0044362,8
RTS0044363,6
RTS0044364,18
RTS0044365,9
RTS0044366,44
RTS0044367,29
RTS0044368,39
RTS0044369,38
RTS0044370,40
RTS0044371,9
RTS0044372,3
RTS0044373,7
RTS0044374,1
RTS0044375,3
RTS0044376,8
RTS0044377,3
RTS0044378,3
RTS0044379,7
RTS0044380,10
RTS0044381,16
RTS0044382,8
RTS0044383,7
RTS0044384,6
RTS0044385,11
RTS0044386,12
RTS0044387,13
RTS0044388,16
RTS0044389,8
RTS0044390,13
RTS0044391,13
RTS0044392,11
RTS0044393,11
RTS0044394,6
RTS0044395,14
RTS0044396,8
RTS0044397,3
RTS0044399,1
RTS0044400,4
RTS0044401,7
RTS0044402,6
RTS0044403,12
RTS0044404,12
RTS0044405,11
RTS0044406,30
RTS0044407,23
RTS0044408,32
RTS0044409,23
RTS0044410,28
RTS0044411,14
RTS0044412,8
RTS0044413,7
RTS0044414,7
RTS0044415,3
RTS0044416,17
RTS0044417,13
RTS0044418,17
RTS0044419,17
RTS0044420,13
RTS0044421,4
RTS0044422,5
RTS0044423,7
RTS0044424,3
RTS0044425,8
RTS0044426,2
RTS0044427,3
RTS0044428,5
RTS0044429,5
RTS0044430,4
RTS0044431,4
RTS0044432,10
RTS0044433,7
RTS0044434,3
RTS0044435,7
RTS0044436,19
RTS0044437,13
RTS0044438,10
RTS0044439,24
RTS0044440,12
RTS0044441,7
RTS0044442,6
RTS0044443,9
RTS0044444,15
RTS0044445,14
RTS0044446,8
RTS0044447,9
RTS0044448,2
RTS0044449,6
RTS0044450,7
RTS0044451,5
RTS0044452,5
RTS0044453,6
RTS0044454,8
RTS0044455,8
RTS0044456,5
RTS0044457,7
RTS0044458,6
RTS0044459,7
RTS0044460,7
RTS0044461,15
RTS0044462,10
RTS0044463,6
RTS0044464,12
RTS0044465,14
RTS0044466,8
RTS0044467,6
RTS0044468,11
RTS0044469,4
RTS0044470,6
RTS0044471,35
RTS0044472,41
RTS0044473,28
RTS0044474,26
RTS0044475,29
RTS0044476,24
RTS0044477,36
RTS0044478,18
RTS0044479,14
RTS0044480,36
RTS0044481,4
RTS0044482,11
RTS0044483,4
RTS0044484,5
RTS0044485,2
RTS0044486,13
RTS0044487,9
RTS0044488,6
RTS0044489,5
RTS0044490,2
RTS0044491,8
RTS0044492,3
RTS0044493,7
RTS0044494,2
RTS0044495,7
RTS0044496,8
RTS0044497,17
RTS0044498,8
RTS0044499,16
RTS0044500,14
RTS0044501,7
RTS0044502,19
RTS0044503,9
RTS0044504,13
RTS0044505,14
RTS0044506,8
RTS0044507,10
RTS0044508,9
RTS0044509,10
RTS0044510,5
RTS0044511,7
RTS0044512,8
RTS0044513,18
RTS0044514,11
RTS0044515,13
RTS0044516,7
RTS0044517,14
RTS0044518,7
RTS0044519,10
RTS0044520,10
RTS0044521,8
RTS0044522,14
RTS0044523,14
RTS0044524,10
RTS0044525,5
RTS0044526,6
RTS0044527,8
RTS0044528,8
RTS0044529,11
RTS0044530,8
RTS0044531,13
RTS0044532,9
RTS0044533,10
RTS0044534,3
RTS0044535,9
RTS0044536,3
RTS0044537,3
RTS0044538,7
RTS0044539,6
RTS0044540,3
RTS0044541,11
RTS0044542,12
RTS0044543,6
RTS0044544,8
RTS0044545,6
RTS0044546,18
RTS0044547,21
RTS0044548,13
RTS0044549,18
RTS0044550,23
RTS0044551,15
RTS0044552,16
RTS0044553,5
RTS0044554,10
RTS0044555,13
RTS0044556,3
RTS0044557,10
RTS0044558,5
RTS0044559,5
RTS0044560,7
RTS0044561,4
RTS0044562,11
RTS0044563,12
RTS0044564,9
RTS0044565,9
RTS0044566,3
RTS0044567,2
RTS0044568,8
RTS0044569,8
RTS0044570,4
RTS0044571,6
RTS0044572,4
RTS0044573,7
RTS0044574,9
RTS0044575,1
RTS0044576,1
RTS0044577,3
RTS0044578,12
RTS0044579,7
RTS0044580,7
RTS0044581,6
RTS0044582,6
RTS0044583,6
RTS0044584,4
RTS0044585,2
RTS0044586,7
RTS0044587,7
RTS0044588,6
RTS0044589,4
RTS0044590,7
RTS0044591,4
RTS0044592,3
RTS0044593,1
RTS0044594,7
RTS0044595,4
RTS0044596,8
RTS0044597,10
RTS0044598,10
RTS0044599,16
RTS0044600,10
RTS0044601,9
RTS0044602,9
RTS0044603,8
RTS0044604,14
RTS0044605,5
RTS0044606,6
RTS0044607,6
RTS0044608,2
RTS0044609,4
RTS0044610,1
RTS0044611,7
RTS0044612,4
RTS0044613,3
RTS0044614,10
RTS0044615,3
RTS0044616,1
RTS0044617,4
RTS0044618,3
RTS0044619,6
RTS0044620,7
RTS0044621,25
RTS0044622,15
RTS0044623,11
RTS0044624,9
RTS0044625,20
RTS0044626,10
RTS0044627,4
RTS0044628,6
RTS0044629,9
RTS0044630,3
RTS0044631,11
RTS0044632,10
RTS0044633,5
RTS0044634,9
RTS0044635,10
RTS0044636,3
RTS0044637,6
RTS0044638,4
RTS0044639,7
RTS0044640,2
RTS0044641,14
RTS0044642,6
RTS0044643,7
RTS0044644,20
RTS0044645,17
RTS0044646,3
RTS0044647,4
RTS0044648,5
RTS0044649,4
RTS0044650,6
RTS0044651,13
RTS0044652,6
RTS0044653,15
RTS0044654,11
RTS0044655,11
RTS0044656,6
RTS0044657,5
RTS0044658,10
RTS0044659,8
RTS0044660,14
RTS0044661,7
RTS0044662,11
RTS0044663,7
RTS0044664,9
RTS0044665,7
RTS0044666,5
RTS0044667,5
RTS0044668,4
RTS0044669,6
RTS0044670,5
RTS0044671,6
RTS0044672,7
RTS0044673,10
RTS0044674,6
RTS0044675,4
RTS0044676,8
RTS0044677,7
RTS0044678,8
RTS0044679,6
RTS0044680,8
RTS0044681,11
RTS0044682,8
RTS0044683,6
RTS0044684,3
RTS0044685,3
RTS0044686,6
RTS0044687,14
RTS0044688,9
RTS0044689,20
RTS0044690,18
RTS0044691,10
RTS0044692,12
RTS0044693,14
RTS0044694,14
RTS0044695,6
RTS0044696,13
RTS0044697,15
RTS0044698,16
RTS0044699,9
RTS0044700,17
RTS0044701,18
RTS0044702,12
RTS0044703,23
RTS0044704,9
RTS0044705,6
RTS0044706,2
RTS0044707,10
RTS0044708,16
RTS0044709,15
RTS0044710,11
RTS0044711,24
RTS0044712,17
RTS0044714,18
RTS0044715,11
RTS0044716,16
RTS0044717,12
RTS0044718,25
RTS0044719,13
RTS0044720,29
RTS0044721,4
RTS0044722,8
RTS0044723,3
RTS0044724,3
RTS0044725,2
RTS0044726,17
RTS0044727,6
RTS0044728,11
RTS0044729,14
RTS0044730,20
RTS0044731,7
RTS0044732,10
RTS0044733,9
RTS0044734,6
RTS0044735,10
RTS0044736,6
RTS0044737,6
RTS0044738,8
RTS0044739,11
RTS0044740,5
RTS0044741,6
RTS0044742,4
RTS0044743,4
RTS0044744,5
RTS0044745,5
RTS0044746,1
RTS0044747,4
RTS0044748,2
RTS0044749,6
RTS0044750,3
RTS0044751,10
RTS0044752,9
RTS0044753,15
RTS0044754,9
RTS0044755,13
RTS0044756,10
RTS0044757,9
RTS0044758,9
RTS0044759,5
RTS0044760,3
RTS0044761,3
RTS0044762,9
RTS0044763,4
RTS0044764,3
RTS0044765,6
RTS0044766,9
RTS0044767,9
RTS0044768,10
RTS0044769,13
RTS0044770,5
RTS0044771,1
RTS0044772,7
RTS0044773,3
RTS0044774,4
RTS0044775,4
RTS0044776,15
RTS0044777,14
RTS0044778,11
RTS0044779,8
RTS0044780,11
RTS0044781,40
RTS0044782,34
RTS0044783,31
RTS0044784,35
RTS0044785,30
RTS0044786,27
RTS0044787,33
RTS0044788,17
RTS0044789,31
RTS0044790,7
RTS0044791,44
RTS0044792,75
RTS0044793,14
RTS0044794,15
RTS0044795,9
RTS0044796,11
RTS0044797,9
RTS0044798,11
RTS0044799,15
RTS0044800,4
RTS0044801,13
RTS0044802,16
RTS0044803,9
RTS0044804,18
RTS0044805,17
RTS0044806,9
RTS0044807,10
RTS0044808,8
RTS0044809,10
RTS0044810,9
RTS0044811,15
RTS0044812,9
RTS0044813,12
RTS0044814,17
RTS0044815,19
RTS0044816,10
RTS0044817,11
RTS0044818,15
RTS0044819,8
RTS0044820,14
RTS0044821,8
RTS0044822,5
RTS0044823,14
RTS0044824,5
RTS0044825,11
RTS0044826,11
RTS0044827,5
RTS0044828,6
RTS0044829,9
RTS0044830,2
RTS0044831,18
RTS0044832,16
RTS0044833,17
RTS0044834,16
RTS0044835,14
RTS0044836,5
RTS0044837,7
RTS0044838,6
RTS0044839,3
RTS0044840,9
RTS0044841,7
RTS0044842,7
RTS0044843,5
RTS0044844,10
RTS0044845,8
RTS0044846,7
RTS0044847,4
RTS0044848,6
RTS0044849,10
RTS0044850,6
RTS0044851,3
RTS0044852,9
RTS0044853,1
RTS0044855,8
RTS0044856,4
RTS0044857,3
RTS0044858,7
RTS0044859,7
RTS0044860,6
RTS0044861,17
RTS0044862,4
RTS0044863,13
RTS0044864,5
RTS0044865,5
RTS0044866,13
RTS0044867,11
RTS0044868,12
RTS0044869,13
RTS0044870,22
RTS0044871,9
RTS0044872,3
RTS0044873,11
RTS0044874,5
RTS0044875,11
RTS0044876,8
RTS0044877,18
RTS0044878,34
RTS0044879,21
RTS0044880,33
RTS0044881,7
RTS0044882,5
RTS0044883,4
RTS0044884,6
RTS0044885,1
RTS0044886,10
RTS0044887,8
RTS0044888,10
RTS0044889,5
RTS0044890,6
RTS0044891,14
RTS0044892,11
RTS0044893,9
RTS0044894,10
RTS0044895,4
RTS0044896,26
RTS0044897,19
RTS0044898,31
RTS0044899,21
RTS0044900,24
RTS0044901,3
RTS0044902,7
RTS0044903,8
RTS0044904,10
RTS0044905,4
RTS0044906,6
RTS0044907,6
RTS0044908,4
RTS0044909,16
RTS0044910,4
RTS0044911,10
RTS0044912,5
RTS0044913,5
RTS0044914,5
RTS0044915,3
RTS0044916,10
RTS0044917,7
RTS0044918,12
RTS0044919,7
RTS0044920,10
RTS0044921,10
RTS0044922,13
RTS0044923,14
RTS0044924,7
RTS0044925,8
RTS0044926,10
RTS0044927,18
RTS0044928,9
RTS0044929,7
RTS0044930,9
RTS0044931,9
RTS0044932,9
RTS0044933,5
RTS0044934,5
RTS0044935,4
RTS0044936,13
RTS0044937,11
RTS0044938,4
RTS0044939,2
RTS0044940,10
RTS0044941,10
RTS0044942,6
RTS0044943,7
RTS0044944,7
RTS0044945,5
RTS0044946,7
RTS0044947,4
RTS0044948,6
RTS0044949,6
RTS0044950,1
RTS0044951,4
RTS0044952,4
RTS0044953,8
RTS0044954,6
RTS0044955,3
RTS0044956,17
RTS0044957,12
RTS0044958,7
RTS0044959,9
RTS0044960,9
RTS0044961,4
RTS0044962,8
RTS0044963,2
RTS0044964,5
RTS0044965,8
RTS0044966,7
RTS0044967,8
RTS0044968,12
RTS0044969,2
RTS0044970,7
RTS0044971,1
RTS0044972,4
RTS0044973,7
RTS0044974,4
RTS0044975,5
RTS0044976,9
RTS0044977,3
RTS0044978,7
RTS0044979,5
RTS0044980,7
RTS0044981,7
RTS0044982,6
RTS0044983,8
RTS0044984,5
RTS0044985,6
RTS0044986,6
RTS0044987,2
RTS0044988,4
RTS0044989,9
RTS0044990,7
RTS0044991,8
RTS0044992,4
RTS0044993,5
RTS0044994,5
RTS0044995,3
RTS0044996,10
RTS0044997,4
RTS0044998,5
RTS0044999,5
RTS0045000,5
RTS0045001,4
RTS0045002,5
RTS0045003,6
RTS0045004,7
RTS0045005,4
RTS0045006,12
RTS0045007,13
RTS0045008,15
RTS0045009,11
RTS0045010,3
RTS0045011,6
RTS0045012,6
RTS0045013,6
RTS0045014,4
RTS0045015,6
RTS0045016,5
RTS0045017,7
RTS0045018,7
RTS0045019,3
RTS0045020,9
RTS0045021,6
RTS0045022,8
RTS0045023,4
RTS0045024,7
RTS0045025,4
RTS0045026,41
RTS0045027,29
RTS0045028,35
RTS0045029,25
RTS0045030,31
RTS0045031,4
RTS0045032,5
RTS0045033,7
RTS0045034,6
RTS0045035,9
RTS0045036,5
RTS0045038,8
RTS0045039,8
RTS0045040,6
RTS0045041,9
RTS0045042,7
RTS0045043,8
RTS0045044,6
RTS0045045,8
RTS0045046,6
RTS0045047,5
RTS0045048,4
RTS0045049,8
RTS0045050,12
RTS0045051,6
RTS0045052,7
RTS0045053,2
RTS0045054,3
RTS0045055,3
RTS0045056,21
RTS0045057,25
RTS0045058,4
RTS0045059,18
RTS0045060,24
RTS0045061,13
RTS0045063,5
RTS0045064,3
RTS0045065,7
RTS0045066,10
RTS0045067,19
RTS0045068,10
RTS0045069,13
RTS0045070,17
RTS0045071,20
RTS0045072,13
RTS0045073,20
RTS0045074,19
RTS0045075,11
RTS0045076,7
RTS0045077,3
RTS0045078,5
RTS0045079,8
RTS0045080,5
RTS0045081,10
RTS0045082,10
RTS0045083,7
RTS0045084,9
RTS0045085,8
RTS0045086,3
RTS0045087,9
RTS0045088,5
RTS0045089,1
RTS0045090,5
RTS0045091,6
RTS0045092,3
RTS0045093,6
RTS0045094,6
RTS0045095,6
RTS0045096,10
RTS0045097,8
RTS0045098,7
RTS0045099,2
RTS0045100,11
RTS0045101,7
RTS0045102,4
RTS0045103,5
RTS0045104,5
RTS0045105,8
RTS0045106,12
RTS0045107,13
RTS0045108,9
RTS0045109,6
RTS0045110,7
RTS0045111,5
RTS0045112,8
RTS0045113,7
RTS0045114,11
RTS0045115,8
RTS0045116,4
RTS0045117,6
RTS0045118,5
RTS0045119,4
RTS0045120,7
RTS0045121,4
RTS0045122,7
RTS0045123,4
RTS0045124,1
RTS0045125,2
RTS0045126,7
RTS0045127,4
RTS0045128,5
RTS0045129,9
RTS0045130,13
RTS0045131,5
RTS0045132,4
RTS0045133,4
RTS0045134,10
RTS0045135,9
RTS0045136,6
RTS0045137,12
RTS0045138,13
RTS0045139,12
RTS0045140,13
RTS0045141,3
RTS0045142,6
RTS0045143,7
RTS0045144,4
RTS0045145,5
RTS0045146,3
RTS0045147,7
RTS0045148,8
RTS0045149,7
RTS0045150,5
RTS0045151,18
RTS0045152,25
RTS0045153,13
RTS0045154,25
RTS0045155,15
RTS0045156,5
RTS0045157,7
RTS0045158,12
RTS0045159,7
RTS0045160,10
RTS0045161,6
RTS0045162,10
RTS0045163,10
RTS0045164,14
RTS0045165,11
RTS0045166,8
RTS0045167,6
RTS0045168,13
RTS0045169,8
RTS0045170,6
RTS0045171,16
RTS0045172,14
RTS0045173,9
RTS0045174,19
RTS0045175,13
RTS0045176,34
RTS0045177,27
RTS0045178,18
RTS0045179,19
RTS0045180,22
RTS0045181,6
RTS0045182,7
RTS0045183,10
RTS0045184,1
RTS0045185,2
RTS0045186,19
RTS0045187,17
RTS0045188,8
RTS0045189,4
RTS0045190,8
RTS0045191,12
RTS0045192,5
RTS0045193,4
RTS0045194,6
RTS0045195,3
RTS0045196,13
RTS0045197,3
RTS0045198,8
RTS0045199,7
RTS0045200,3
RTS0045201,6
RTS0045202,6
RTS0045203,10
RTS0045204,10
RTS0045205,6
RTS0045206,2
RTS0045207,6
RTS0045208,8
RTS0045209,6
RTS0045210,2
RTS0045211,5
RTS0045212,7
RTS0045213,7
RTS0045214,9
RTS0045216,9
RTS0045217,8
RTS0045218,20
RTS0045219,16
RTS0045220,16
RTS0045221,9
RTS0045222,7
RTS0045223,12
RTS0045224,5
RTS0045225,4
RTS0045226,100
RTS0045227,58
RTS0045228,136
RTS0045229,92
RTS0045230,89
RTS0045231,15
RTS0045232,18
RTS0045233,15
RTS0045234,7
RTS0045235,11
RTS0045236,37
RTS0045237,15
RTS0045238,15
RTS0045239,12
RTS0045240,28
RTS0045241,12
RTS0045242,21
RTS0045243,15
RTS0045244,12
RTS0045245,11
RTS0045246,8
RTS0045247,10
RTS0045248,6
RTS0045249,11
RTS0045250,5
RTS0045251,22
RTS0045252,6
RTS0045253,26
RTS0045254,14
RTS0045255,10
RTS0045256,12
RTS0045257,9
RTS0045258,9
RTS0045259,14
RTS0045260,16
RTS0045261,2
RTS0045262,5
RTS0045263,10
RTS0045264,3
RTS0045265,8
RTS0045266,10
RTS0045267,12
RTS0045268,14
RTS0045269,8
RTS0045270,11
RTS0045271,3
RTS0045273,4
RTS0045274,6
RTS0045275,8
RTS0045276,9
RTS0045277,11
RTS0045278,14
RTS0045279,2
RTS0045280,11
RTS0045281,6
RTS0045282,4
RTS0045283,6
RTS0045284,6
RTS0045285,7
RTS0045286,11
RTS0045287,7
RTS0045288,8
RTS0045289,7
RTS0045290,7
RTS0045291,6
RTS0045292,12
RTS0045293,6
RTS0045294,12
RTS0045295,3
RTS0045296,6
RTS0045297,11
RTS0045298,3
RTS0045299,8
RTS0045300,7
RTS0045301,74
RTS0045302,45
RTS0045303,69
RTS0045304,50
RTS0045305,96
RTS0045306,2
RTS0045307,4
RTS0045308,7
RTS0045309,6
RTS0045310,6
RTS0045311,5
RTS0045312,6
RTS0045313,4
RTS0045314,2
RTS0045315,3
RTS0045316,2
RTS0045317,2
RTS0045318,3
RTS0045319,4
RTS0045320,6
RTS0045321,5
RTS0045322,4
RTS0045323,2
RTS0045324,3
RTS0045325,8
RTS0045326,3
RTS0045327,10
RTS0045328,13
RTS0045329,11
RTS0045330,4
RTS0045331,4
RTS0045332,4
RTS0045333,1
RTS0045334,8
RTS0045335,5
RTS0045336,4
RTS0045337,8
RTS0045338,4
RTS0045339,5
RTS0045340,6
RTS0045341,5
RTS0045342,4
RTS0045343,4
RTS0045344,4
RTS0045345,6
RTS0045346,7
RTS0045347,6
RTS0045348,7
RTS0045349,3
RTS0045350,5
RTS0045351,5
RTS0045352,3
RTS0045353,4
RTS0045354,7
RTS0045355,4
RTS0045356,6
RTS0045357,8
RTS0045358,3
RTS0045359,9
RTS0045360,6
RTS0045361,10
RTS0045362,7
RTS0045363,5
RTS0045364,8
RTS0045365,9
RTS0045366,4
RTS0045367,1
RTS0045368,3
RTS0045369,3
RTS0045370,2
RTS0045371,10
RTS0045372,10
RTS0045373,14
RTS0045374,11
RTS0045375,17
RTS0045376,20
RTS0045377,16
RTS0045378,37
RTS0045379,32
RTS0045380,26
RTS0045381,8
RTS0045382,12
RTS0045383,5
RTS0045384,8
RTS0045385,2
RTS0045386,8
RTS0045387,6
RTS0045388,8
RTS0045389,6
RTS0045390,12
RTS0045391,8
RTS0045392,4
RTS0045393,2
RTS0045394,7
RTS0045395,3
RTS0045396,10
RTS0045397,6
RTS0045398,7
RTS0045399,12
RTS0045400,9
RTS0045401,13
RTS0045402,13
RTS0045403,8
RTS0045404,8
RTS0045405,7
RTS0045406,8
RTS0045407,9
RTS0045408,11
RTS0045409,11
RTS0045410,5
RTS0045411,22
RTS0045412,22
RTS0045413,24
RTS0045414,13
RTS0045415,12
RTS0045416,5
RTS0045417,2
RTS0045418,6
RTS0045419,4
RTS0045420,3
RTS0045421,843
RTS0045422,683
RTS0045423,714
RTS0045424,954
RTS0045425,887
RTS0045426,11
RTS0045427,8
RTS0045428,5
RTS0045429,4
RTS0045430,5
RTS0045431,13
RTS0045432,14
RTS0045433,25
RTS0045434,20
RTS0045435,11
RTS0045436,10
RTS0045437,9
RTS0045438,17
RTS0045439,18
RTS0045440,18
RTS0045441,96
RTS0045442,90
RTS0045443,81
RTS0045444,71
RTS0045445,76
RTS0045446,16
RTS0045447,12
RTS0045448,16
RTS0045449,12
RTS0045450,9
RTS0045451,9
RTS0045452,7
RTS0045453,4
RTS0045454,7
RTS0045455,11
RTS0045456,18
RTS0045457,32
RTS0045458,37
RTS0045459,17
RTS0045460,27
RTS0045461,4
RTS0045462,8
RTS0045463,3
RTS0045464,2
RTS0045465,4
RTS0045466,14
RTS0045467,10
RTS0045468,4
RTS0045469,7
RTS0045470,7
RTS0045471,41
RTS0045472,31
RTS0045473,38
RTS0045474,72
RTS0045475,53
RTS0045476,15
RTS0045477,20
RTS0045478,15
RTS0045479,32
RTS0045480,23
RTS0045481,7
RTS0045482,4
RTS0045483,6
RTS0045484,17
RTS0045485,15
RTS0045486,3
RTS0045487,2
RTS0045488,5
RTS0045489,6
RTS0045490,8
RTS0045491,84
RTS0045492,108
RTS0045493,79
RTS0045494,33
RTS0045495,61
RTS0045496,13
RTS0045497,16
RTS0045498,32
RTS0045499,19
RTS0045500,32
RTS0045501,22
RTS0045502,22
RTS0045503,16
RTS0045504,14
RTS0045505,11
RTS0045506,554
RTS0045507,652
RTS0045508,526
RTS0045509,683
RTS0045510,525
RTS0045511,10
RTS0045512,7
RTS0045513,9
RTS0045514,6
RTS0045515,6
RTS0045516,14
RTS0045517,13
RTS0045518,23
RTS0045519,15
RTS0045520,18
RTS0045521,6
RTS0045522,7
RTS0045523,4
RTS0045524,12
RTS0045525,10
RTS0045526,8
RTS0045527,9
RTS0045528,13
RTS0045529,8
RTS0045530,10
RTS0045531,16
RTS0045532,17
RTS0045533,19
RTS0045534,12
RTS0045535,9
RTS0045536,21
RTS0045537,29
RTS0045538,17
RTS0045539,15
RTS0045540,20
RTS0045541,21
RTS0045542,8
RTS0045543,23
RTS0045544,8
RTS0045545,17
RTS0045546,48
RTS0045547,50
RTS0045548,72
RTS0045549,63
RTS0045550,59
RTS0045551,8
RTS0045552,11
RTS0045553,10
RTS0045554,16
RTS0045555,4
RTS0045556,20
RTS0045557,12
RTS0045558,14
RTS0045559,23
RTS0045560,6
RTS0045561,8
RTS0045562,17
RTS0045563,11
RTS0045564,12
RTS0045565,6
RTS0045566,8
RTS0045567,9
RTS0045568,8
RTS0045569,5
RTS0045570,6
RTS0045571,3
RTS0045572,6
RTS0045573,5
RTS0045574,7
RTS0045575,7
RTS0045576,8
RTS0045577,6
RTS0045578,4
RTS0045579,6
RTS0045580,10
RTS0045581,12
RTS0045582,2
RTS0045583,11
RTS0045584,23
RTS0045585,8
RTS0045586,11
RTS0045587,17
RTS0045588,8
RTS0045589,14
RTS0045590,6
RTS0045592,151
RTS0045593,176
RTS0045594,179
RTS0045595,194
RTS0045596,16
RTS0045597,18
RTS0045598,20
RTS0045599,22
RTS0045600,10
RTS0045601,5
RTS0045602,14
RTS0045603,3
RTS0045604,1
RTS0045606,15
RTS0045607,9
RTS0045608,12
RTS0045609,8
RTS0045610,4
RTS0045611,1
RTS0045612,6
RTS0045613,5
RTS0045614,11
RTS0045615,10
RTS0045616,4
RTS0045617,6
RTS0045618,6
RTS0045619,3
RTS0045620,5
RTS0045621,15
RTS0045622,17
RTS0045623,15
RTS0045624,11
RTS0045625,16
RTS0045626,2
RTS0045627,2
RTS0045628,8
RTS0045629,9
RTS0045630,8
RTS0045631,3
RTS0045632,2
RTS0045633,9
RTS0045634,4
RTS0045635,5
RTS0045636,6
RTS0045637,1
RTS0045638,5
RTS0045639,11
RTS0045640,5
RTS0045641,1
RTS0045642,6
RTS0045643,4
RTS0045644,5
RTS0045645,6
RTS0045646,3
RTS0045647,5
RTS0045648,5
RTS0045649,10
RTS0045650,6
RTS0045651,6
RTS0045652,11
RTS0045653,14
RTS0045654,10
RTS0045655,9
RTS0045656,14
RTS0045657,7
RTS0045658,11
RTS0045659,10
RTS0045660,9
RTS0045661,70
RTS0045662,52
RTS0045663,45
RTS0045664,32
RTS0045665,66
RTS0045666,2
RTS0045667,2
RTS0045668,3
RTS0045669,5
RTS0045670,7
RTS0045671,22
RTS0045672,18
RTS0045673,15
RTS0045674,10
RTS0045675,13
RTS0045676,44
RTS0045677,55
RTS0045678,45
RTS0045679,32
RTS0045680,51
RTS0045681,4
RTS0045682,9
RTS0045683,6
RTS0045684,9
RTS0045685,5
RTS0045687,12
RTS0045688,4
RTS0045689,11
RTS0045690,9
RTS0045691,7
RTS0045692,5
RTS0045693,4
RTS0045694,4
RTS0045695,8
RTS0045696,57
RTS0045697,37
RTS0045698,57
RTS0045699,45
RTS0045700,48
RTS0045701,4
RTS0045702,7
RTS0045703,3
RTS0045704,6
RTS0045705,4
RTS0045706,22
RTS0045707,23
RTS0045708,16
RTS0045709,23
RTS0045710,21
RTS0045711,6
RTS0045712,6
RTS0045713,8
RTS0045714,7
RTS0045715,4
RTS0045716,24
RTS0045717,8
RTS0045718,10
RTS0045719,7
RTS0045720,12
RTS0045721,32
RTS0045722,16
RTS0045723,40
RTS0045724,32
RTS0045725,23
RTS0045726,9
RTS0045727,14
RTS0045728,10
RTS0045729,16
RTS0045730,8
RTS0045731,76
RTS0045732,50
RTS0045733,45
RTS0045734,88
RTS0045735,78
RTS0045736,175
RTS0045737,288
RTS0045738,273
RTS0045739,263
RTS0045740,174
RTS0045741,25
RTS0045742,35
RTS0045743,35
RTS0045744,35
RTS0045745,44
RTS0045746,40
RTS0045747,37
RTS0045748,35
RTS0045749,21
RTS0045750,21
RTS0045751,16
RTS0045752,13
RTS0045753,11
RTS0045754,14
RTS0045755,13
RTS0045756,35
RTS0045757,27
RTS0045758,32
RTS0045759,21
RTS0045760,14
RTS0045761,9
RTS0045762,8
RTS0045763,18
RTS0045764,8
RTS0045765,5
RTS0045766,23
RTS0045767,15
RTS0045768,19
RTS0045769,29
RTS0045770,30
RTS0045771,7
RTS0045772,10
RTS0045773,14
RTS0045774,15
RTS0045775,12
RTS0045776,10
RTS0045777,9
RTS0045778,9
RTS0045779,10
RTS0045780,14
RTS0045781,5
RTS0045782,12
RTS0045783,11
RTS0045784,18
RTS0045785,16
RTS0045786,5
RTS0045787,13
RTS0045788,11
RTS0045789,7
RTS0045790,9
RTS0045791,3
RTS0045792,8
RTS0045793,3
RTS0045794,8
RTS0045795,3
RTS0045796,4
RTS0045797,4
RTS0045798,5
RTS0045799,4
RTS0045800,5
RTS0045801,7
RTS0045802,4
RTS0045803,9
RTS0045804,1
RTS0045805,4
RTS0045806,31
RTS0045807,23
RTS0045808,13
RTS0045809,30
RTS0045810,13
RTS0045811,11
RTS0045812,18
RTS0045813,17
RTS0045814,26
RTS0045815,19
RTS0045816,10
RTS0045817,10
RTS0045818,7
RTS0045819,7
RTS0045820,9
RTS0045821,22
RTS0045822,27
RTS0045823,16
RTS0045824,38
RTS0045825,14
RTS0045826,34
RTS0045827,26
RTS0045828,17
RTS0045829,21
RTS0045830,20
RTS0045831,10
RTS0045832,13
RTS0045833,17
RTS0045834,8
RTS0045835,10
RTS0045836,48
RTS0045837,36
RTS0045838,28
RTS0045840,26
RTS0045841,36
RTS0045842,43
RTS0045843,17
RTS0045844,23
RTS0045845,36
RTS0045846,152
RTS0045848,40
RTS0045849,176
RTS0045851,1
RTS0045852,8
RTS0045853,11
RTS0045854,4
RTS0045855,3
RTS0045856,4
RTS0045857,9
RTS0045858,3
RTS0045859,13
RTS0045860,7
RTS0045861,13
RTS0045862,19
RTS0045863,27
RTS0045864,23
RTS0045865,34
RTS0045866,35
RTS0045867,3
RTS0045868,2
RTS0045869,4
RTS0045870,6
RTS0045871,3
RTS0045872,4
RTS0045873,3
RTS0045874,4
RTS0045875,6
RTS0045876,3
RTS0045877,9
RTS0045878,7
RTS0045879,14
RTS0045880,18
RTS0045881,11
RTS0045882,41
RTS0045883,26
RTS0045884,36
RTS0045885,2
RTS0045886,5
RTS0045887,7
RTS0045888,8
RTS0045889,5
RTS0045890,1
RTS0045891,3
RTS0045892,8
RTS0045893,4
RTS0045894,12
RTS0045895,11
RTS0045896,18
RTS0045897,9
RTS0045898,10
RTS0045899,15
RTS0045900,21
RTS0045901,15
RTS0045902,9
RTS0045903,5
RTS0045904,8
RTS0045905,13
RTS0045906,2
RTS0045907,11
RTS0045908,5
RTS0045909,3
RTS0045910,6
RTS0045911,3
RTS0045912,2
RTS0045914,2
RTS0045915,2
RTS0045916,3
RTS0045917,4
RTS0045918,3
RTS0045919,6
RTS0045920,7
RTS0045921,4
RTS0045922,11
RTS0045923,13
RTS0045924,1
RTS0045925,9
RTS0045926,12
RTS0045927,12
RTS0045928,5
RTS0045929,7
RTS0045930,27
RTS0045931,41
RTS0045932,13
RTS0045933,10
RTS0045935,4
RTS0045939,9
RTS0045940,3
RTS0045941,3
RTS0045942,7
RTS0045943,6
RTS0045944,9
RTS0045945,3
RTS0045946,6
RTS0045947,13
RTS0045948,2
RTS0045949,7
RTS0045950,13
RTS0045951,13
RTS0045952,14
RTS0045953,22
RTS0045954,33
RTS0045955,12
RTS0045957,4
RTS0045958,4
RTS0045959,3
RTS0045960,3
RTS0045961,2
RTS0045962,3
RTS0045963,2
RTS0045964,9
RTS0045965,8
RTS0045966,8
RTS0045967,3
RTS0045968,3
RTS0045969,15
RTS0045970,4
RTS0045971,12
RTS0045972,5
RTS0045973,2
RTS0045974,8
RTS0045975,8
RTS0045976,8
RTS0045977,4
RTS0045978,6
RTS0045979,10
RTS0045980,17
RTS0045981,17
RTS0045982,11
RTS0045983,43
RTS0045984,56
RTS0045985,16
RTS0045986,10
RTS0045987,10
RTS0045988,8
RTS0045989,7
RTS0045990,6
RTS0045991,10
RTS0045992,6
RTS0045993,7
RTS0045994,5
RTS0045995,4
RTS0045996,5
RTS0045997,10
RTS0045998,6
RTS0045999,9
RTS0046000,2
RTS0046001,2
RTS0046002,8
RTS0046003,4
RTS0046004,9
RTS0046005,7
RTS0046006,7
RTS0046007,9
RTS0046008,5
RTS0046009,5
RTS0046010,5
RTS0046011,3
RTS0046012,2
RTS0046013,8
RTS0046014,9
RTS0046015,3
RTS0046016,12
RTS0046017,3
RTS0046018,6
RTS0046019,8
RTS0046020,8
RTS0046021,10
RTS0046022,14
RTS0046023,7
RTS0046024,4
RTS0046025,3
RTS0046026,3
RTS0046027,9
RTS0046028,6
RTS0046029,6
RTS0046030,6
RTS0046031,8
RTS0046032,7
RTS0046033,6
RTS0046034,6
RTS0046035,1
RTS0046036,7
RTS0046037,3
RTS0046038,4
RTS0046039,5
RTS0046040,1
RTS0046041,5
RTS0046042,4
RTS0046043,10
RTS0046044,5
RTS0046045,9
RTS0046046,7
RTS0046047,6
RTS0046048,15
RTS0046049,17
RTS0046050,17
RTS0046051,28
RTS0046052,24
RTS0046053,30
RTS0046054,18
RTS0046055,25
RTS0046056,8
RTS0046057,6
RTS0046058,9
RTS0046059,8
RTS0046060,3
RTS0046061,5
RTS0046062,4
RTS0046063,3
RTS0046064,5
RTS0046065,4
RTS0046066,23
RTS0046067,13
RTS0046068,6
RTS0046069,8
RTS0046070,3
RTS0046071,10
RTS0046072,2
RTS0046073,4
RTS0046074,5
RTS0046076,9
RTS0046077,4
RTS0046078,17
RTS0046079,30
RTS0046080,30
RTS0046081,27
RTS0046082,9
RTS0046083,5
RTS0046084,14
RTS0046085,16
RTS0046086,18
RTS0046087,12
RTS0046088,13
RTS0046089,3
RTS0046090,6
RTS0046091,8
RTS0046092,19
RTS0046093,11
RTS0046094,5
RTS0046095,5
RTS0046096,2
RTS0046097,6
RTS0046098,6
RTS0046099,6
RTS0046100,6
RTS0046101,4
RTS0046102,4
RTS0046103,8
RTS0046104,6
RTS0046105,3
RTS0046106,3
RTS0046107,6
RTS0046108,3
RTS0046109,6
RTS0046110,5
RTS0046111,2
RTS0046112,17
RTS0046113,8
RTS0046114,7
RTS0046115,22
RTS0046116,12
RTS0046117,16
RTS0046119,7
RTS0046121,12
RTS0046122,8
RTS0046123,7
RTS0046124,7
RTS0046125,7
RTS0046126,5
RTS0046127,7
RTS0046128,10
RTS0046129,12
RTS0046130,9
RTS0046131,8
RTS0046132,8
RTS0046133,24
RTS0046134,21
RTS0046135,15
RTS0046136,12
RTS0046137,36
RTS0046138,17
RTS0046140,20
RTS0046141,7
RTS0046142,10
RTS0046143,14
RTS0046144,20
RTS0046145,8
RTS0046146,5
RTS0046147,6
RTS0046148,7
RTS0046149,5
RTS0046150,1
RTS0046152,6
RTS0046153,8
RTS0046154,3
RTS0046155,8
RTS0046156,2
RTS0046157,7
RTS0046158,4
RTS0046159,9
RTS0046160,11
RTS0046161,1
RTS0046162,5
RTS0046163,7
RTS0046164,20
RTS0046165,14
RTS0046166,16
RTS0046167,14
RTS0046168,8
RTS0046169,4
RTS0046170,5
RTS0046171,4
RTS0046172,6
RTS0046173,2
RTS0046174,1
RTS0046175,3
RTS0046176,5
RTS0046177,2
RTS0046178,9
RTS0046179,2
RTS0046180,5
RTS0046181,3
RTS0046182,6
RTS0046183,15
RTS0046184,15
RTS0046185,11
RTS0046186,34
RTS0046187,43
RTS0046188,42
RTS0046191,3
RTS0046193,4
RTS0046194,4
RTS0046195,8
RTS0046196,8
RTS0046197,6
RTS0046198,11
RTS0046199,4
RTS0046200,8
RTS0046201,10
RTS0046202,14
RTS0046203,8
RTS0046204,8
RTS0046205,7
RTS0046206,23
RTS0046207,17
RTS0046208,7
RTS0046209,17
RTS0046210,6
RTS0046211,9
RTS0046212,7
RTS0046213,40
RTS0046214,46
RTS0046215,21
RTS0046216,35
RTS0046217,49
RTS0046218,4
RTS0046219,2
RTS0046220,4
RTS0046221,5
RTS0046222,2
RTS0046223,5
RTS0046224,1
RTS0046225,6
RTS0046226,11
RTS0046227,4
RTS0046228,9
RTS0046229,3
RTS0046230,6
RTS0046231,1
RTS0046232,7
RTS0046233,5
RTS0046234,13
RTS0046235,3
RTS0046236,2
RTS0046237,7
RTS0046238,5
RTS0046239,4
RTS0046240,5
RTS0046241,7
RTS0046242,5
RTS0046243,4
RTS0046244,5
RTS0046245,5
RTS0046246,8
RTS0046247,8
RTS0046248,5
RTS0046249,5
RTS0046250,3
RTS0046251,5
RTS0046252,6
RTS0046253,3
RTS0046254,7
RTS0046255,8
RTS0046256,14
RTS0046257,6
RTS0046258,4
RTS0046259,6
RTS0046260,4
RTS0046261,8
RTS0046262,5
RTS0046263,6
RTS0046264,5
RTS0046265,8
RTS0046266,13
RTS0046267,8
RTS0046268,6
RTS0046269,5
RTS0046270,7
RTS0046271,1
RTS0046272,7
RTS0046273,4
RTS0046274,9
RTS0046275,1
RTS0046276,4
RTS0046277,5
RTS0046278,3
RTS0046279,1
RTS0046280,4
RTS0046281,6
RTS0046282,8
RTS0046283,7
RTS0046284,4
RTS0046285,7
RTS0046286,8
RTS0046287,4
RTS0046288,6
RTS0046289,6
RTS0046290,1
RTS0046291,2
RTS0046292,6
RTS0046293,30
RTS0046294,22
RTS0046295,87
RTS0046296,22
RTS0046297,9
RTS0046298,11
RTS0046299,3
RTS0046300,3
RTS0046301,4
RTS0046302,3
RTS0046303,4
RTS0046304,8
RTS0046305,4
RTS0046306,5
RTS0046307,5
RTS0046308,3
RTS0046309,5
RTS0046310,5
RTS0046311,4
RTS0046312,8
RTS0046313,6
RTS0046314,7
RTS0046315,5
RTS0046316,5
RTS0046317,7
RTS0046318,9
RTS0046319,5
RTS0046320,8
RTS0046321,7
RTS0046322,10
RTS0046323,9
RTS0046324,6
RTS0046325,5
RTS0046326,4
RTS0046327,7
RTS0046328,10
RTS0046329,13
RTS0046330,7
RTS0046331,14
RTS0046332,9
RTS0046333,9
RTS0046334,13
RTS0046335,9
RTS0046336,15
RTS0046342,2
RTS0046343,6
RTS0046344,7
RTS0046345,1
RTS0046346,2
RTS0046347,44
RTS0046348,39
RTS0046349,49
RTS0046350,5
RTS0046351,5
RTS0046352,4
RTS0046353,8
RTS0046354,3
RTS0046355,5
RTS0046356,10
RTS0046357,2
RTS0046358,10
RTS0046359,5
RTS0046360,9
RTS0046361,3
RTS0046362,9
RTS0046363,1
RTS0046364,9
RTS0046365,5
RTS0046366,2
RTS0046367,3
RTS0046368,8
RTS0046369,4
RTS0046370,5
RTS0046371,7
RTS0046372,6
RTS0046373,2
RTS0046374,5
RTS0046375,2
RTS0046376,1
RTS0046377,2
RTS0046378,5
RTS0046379,4
RTS0046380,4
RTS0046381,4
RTS0046382,3
RTS0046383,6
RTS0046384,8
RTS0046385,8
RTS0046386,10
RTS0046387,3
RTS0046388,12
RTS0046389,2
RTS0046390,9
RTS0046391,5
RTS0046392,5
RTS0046393,3
RTS0046394,4
RTS0046395,4
RTS0046396,5
RTS0046397,6
RTS0046398,22
RTS0046399,16
RTS0046400,15
RTS0046401,9
RTS0046402,5
RTS0046403,7
RTS0046404,10
RTS0046405,13
RTS0046406,6
RTS0046407,4
RTS0046408,9
RTS0046409,7
RTS0046410,9
RTS0046411,18
RTS0046412,11
RTS0046413,86
RTS0046414,356
RTS0046415,164
RTS0046416,1
RTS0046417,23
RTS0046418,14
RTS0046419,14
RTS0046420,24
RTS0046421,25
RTS0046422,6
RTS0046423,5
RTS0046424,4
RTS0046425,12
RTS0046426,5
RTS0046427,8
RTS0046428,5
RTS0046429,3
RTS0046430,3
RTS0046431,9
RTS0046432,12
RTS0046433,5
RTS0046434,12
RTS0046435,38
RTS0046439,15
RTS0046440,19
RTS0046441,12
RTS0046442,12
RTS0046443,17
RTS0046444,9
RTS0046445,6
RTS0046446,3
RTS0046447,2
RTS0046448,7
RTS0046449,27
RTS0046450,56
RTS0046451,16
RTS0046452,39
RTS0046453,30
RTS0046454,30
RTS0046455,30
RTS0046456,14
RTS0046457,34
RTS0046458,15
RTS0046459,43
RTS0046460,49
RTS0046461,4
RTS0046462,10
RTS0046463,8
RTS0046464,2
RTS0046466,4
RTS0046468,7
RTS0046469,5
RTS0046470,4
RTS0046471,6
RTS0046472,7
RTS0046473,5
RTS0046474,3
RTS0046475,8
RTS0046476,5
RTS0046477,1
RTS0046478,4
RTS0046479,7
RTS0046480,9
RTS0046481,3
RTS0046482,3
RTS0046483,5
RTS0046484,4
RTS0046485,4
RTS0046486,2
RTS0046487,1
RTS0046488,6
RTS0046489,7
RTS0046490,7
RTS0046491,8
RTS0046492,1
RTS0046493,4
RTS0046494,2
RTS0046495,4
RTS0046496,22
RTS0046497,17
RTS0046498,4
RTS0046499,20
RTS0046500,24
RTS0046501,15
RTS0046502,14
RTS0046503,5
RTS0046504,12
RTS0046505,2
RTS0046506,5
RTS0046507,4
RTS0046508,3
RTS0046509,7
RTS0046510,6
RTS0046511,6
RTS0046512,8
RTS0046513,6
RTS0046514,4
RTS0046515,7
RTS0046516,14
RTS0046517,12
RTS0046518,8
RTS0046519,6
RTS0046520,16
RTS0046521,3
RTS0046522,3
RTS0046524,9
RTS0046525,2
RTS0046526,17
RTS0046527,13
RTS0046528,12
RTS0046529,4
RTS0046530,3
RTS0046531,2
RTS0046532,6
RTS0046533,8
RTS0046534,9
RTS0046535,1
RTS0046536,4
RTS0046537,7
RTS0046538,5
RTS0046539,9
RTS0046540,8
RTS0046541,7
RTS0046542,6
RTS0046543,12
RTS0046544,7
RTS0046545,22
RTS0046546,8
RTS0046548,10
RTS0046549,25
RTS0046550,4
RTS0046551,8
RTS0046552,8
RTS0046553,10
RTS0046554,2
RTS0046555,4
RTS0046556,5
RTS0046557,5
RTS0046558,5
RTS0046559,8
RTS0046560,3
RTS0046561,5
RTS0046562,10
RTS0046563,2
RTS0046564,3
RTS0046565,6
RTS0046566,5
RTS0046567,9
RTS0046568,5
RTS0046569,11
RTS0046570,11
RTS0046571,5
RTS0046572,6
RTS0046573,3
RTS0046574,4
RTS0046575,9
RTS0046577,2
RTS0046578,7
RTS0046580,14
RTS0046581,11
RTS0046582,11
RTS0046583,8
RTS0046584,4
RTS0046585,10
RTS0046586,6
RTS0046587,7
RTS0046588,4
RTS0046589,7
RTS0046590,8
RTS0046591,3
RTS0046592,4
RTS0046593,4
RTS0046594,11
RTS0046595,6
RTS0046596,5
RTS0046597,9
RTS0046598,7
RTS0046599,3
RTS0046600,34
RTS0046601,44
RTS0046602,37
RTS0046603,25
RTS0046604,8
RTS0046605,4
RTS0046606,9
RTS0046607,10
RTS0046608,19
RTS0046609,15
RTS0046610,3
RTS0046611,5
RTS0046612,1
RTS0046613,6
RTS0046614,9
RTS0046615,4
RTS0046616,7
RTS0046617,6
RTS0046618,5
RTS0046619,6
RTS0046620,4
RTS0046621,11
RTS0046622,14
RTS0046623,10
RTS0046624,9
RTS0046625,6
RTS0046626,2
RTS0046627,7
RTS0046628,8
RTS0046629,5
RTS0046630,3
RTS0046631,7
RTS0046632,8
RTS0046633,4
RTS0046634,9
RTS0046635,12
RTS0046636,15
RTS0046637,11
RTS0046638,5
RTS0046639,3
RTS0046640,8
RTS0046641,2
RTS0046642,7
RTS0046643,5
RTS0046644,7
RTS0046645,8
RTS0046646,4
RTS0046647,6
RTS0046648,4
RTS0046649,8
RTS0046650,3
RTS0046651,5
RTS0046652,9
RTS0046653,18
RTS0046654,13
RTS0046655,16
RTS0046656,11
RTS0046657,9
RTS0046658,8
RTS0046659,7
RTS0046660,6
RTS0046661,7
RTS0046662,4
RTS0046663,5
RTS0046664,5
RTS0046665,4
RTS0046666,6
RTS0046667,9
RTS0046668,11
RTS0046669,7
RTS0046670,8
RTS0046671,7
RTS0046672,6
RTS0046673,9
RTS0046674,8
RTS0046675,2
RTS0046676,4
RTS0046677,7
RTS0046678,9
RTS0046679,4
RTS0046680,3
RTS0046681,3
RTS0046682,1
RTS0046683,4
RTS0046684,8
RTS0046685,3
RTS0046686,2
RTS0046687,2
RTS0046688,4
RTS0046689,10
RTS0046690,5
RTS0046691,11
RTS0046692,6
RTS0046693,12
RTS0046694,7
RTS0046695,5
RTS0046696,9
RTS0046697,7
RTS0046698,12
RTS0046699,39
RTS0046700,44
RTS0046701,77
RTS0046702,37
RTS0046703,175
RTS0046704,280
RTS0046705,217
RTS0046706,132
RTS0046707,308
RTS0046708,257
RTS0046709,8
RTS0046710,6
RTS0046711,6
RTS0046712,8
RTS0046713,17
RTS0046714,22
RTS0046715,6
RTS0046716,20
RTS0046717,35
RTS0046718,4
RTS0046719,6
RTS0046720,6
RTS0046721,7
RTS0046722,10
RTS0046723,6
RTS0046724,4
RTS0046725,3
RTS0046726,5
RTS0046727,4
RTS0046728,4
RTS0046729,4
RTS0046730,5
RTS0046731,3
RTS0046732,3
RTS0046733,3
RTS0046734,8
RTS0046735,3
RTS0046736,5
RTS0046737,4
RTS0046738,4
RTS0046739,8
RTS0046740,7
RTS0046741,10
RTS0046742,3
RTS0046743,15
RTS0046744,11
RTS0046745,19
RTS0046746,9
RTS0046747,8
RTS0046748,14
RTS0046749,6
RTS0046750,4
RTS0046751,5
RTS0046752,8
RTS0046753,5
RTS0046754,5
RTS0046755,5
RTS0046756,10
RTS0046757,6
RTS0046758,4
RTS0046759,12
RTS0046760,15
RTS0046761,18
RTS0046763,9
RTS0046764,4
RTS0046765,5
RTS0046766,3
RTS0046767,4
RTS0046768,10
RTS0046769,15
RTS0046770,23
RTS0046771,8
RTS0046772,13
RTS0046773,7
RTS0046774,4
RTS0046775,8
RTS0046777,14
RTS0046778,10
RTS0046779,10
RTS0046780,11
RTS0046781,9
RTS0046783,8
RTS0046784,1
RTS0046790,4
RTS0046791,8
RTS0046792,8
RTS0046793,3
RTS0046794,7
RTS0046795,8
RTS0046796,4
RTS0046797,4
RTS0046798,8
RTS0046799,3
RTS0046800,5
RTS0046801,150
RTS0046802,69
RTS0046803,2
RTS0046804,5
RTS0046805,9
RTS0046806,18
RTS0046807,12
RTS0046808,1
RTS0046809,1
RTS0046810,1
RTS0046811,6
RTS0046812,5
RTS0046813,6
RTS0046814,7
RTS0046815,4
RTS0046816,5
RTS0046817,3
RTS0046818,7
RTS0046819,10
RTS0046820,6
RTS0046821,5
RTS0046822,6
RTS0046823,12
RTS0046824,15
RTS0046825,9
RTS0046826,5
RTS0046827,6
RTS0046828,5
RTS0046829,5
RTS0046830,5
RTS0046831,12
RTS0046832,7
RTS0046833,3
RTS0046835,6
RTS0046836,121
RTS0046837,205
RTS0046838,22
RTS0046839,111
RTS0046840,5
RTS0046841,5
RTS0046842,23
RTS0046843,17
RTS0046846,4
RTS0046849,12
RTS0046850,15
RTS0046851,25
RTS0046852,16
RTS0046853,10
RTS0046854,7
RTS0046855,5
RTS0046856,1
RTS0046857,17
RTS0046858,19
RTS0046859,4
RTS0046860,10
RTS0046861,6
RTS0046862,6
RTS0046863,5
RTS0046864,10
RTS0046866,6
RTS0046867,4
RTS0046868,4
RTS0046869,19
RTS0046870,21
RTS0046871,5
RTS0046872,8
RTS0046873,5
RTS0046874,7
RTS0046875,21
RTS0046876,8
RTS0046877,14
RTS0046878,8
RTS0046879,8
RTS0046880,8
RTS0046881,3
RTS0046882,9
RTS0046885,1
RTS0046886,6
RTS0046887,3
RTS0046889,6
RTS0046890,9
RTS0046891,4
RTS0046892,6
RTS0046893,1
RTS0046894,5
RTS0046895,5
RTS0046897,8
RTS0046898,5
RTS0046899,38
RTS0046900,10
RTS0046902,8
RTS0046903,12
RTS0046904,5
RTS0046905,2
RTS0046906,9
RTS0046907,15
RTS0046908,5
RTS0046909,7
RTS0046910,4
RTS0046911,7
RTS0046912,7
RTS0046913,10
RTS0046914,12
RTS0046915,2
RTS0046916,11
RTS0046918,436
RTS0046919,408
RTS0046920,49
RTS0046921,7
RTS0046922,6
RTS0046923,25
RTS0046924,9
RTS0046925,7
RTS0046926,8
RTS0046927,5
RTS0046928,1
RTS0046929,7
RTS0046930,7
RTS0046931,4
RTS0046933,11
RTS0046934,13
RTS0046935,12
RTS0046936,6
RTS0046937,6
RTS0046938,25
RTS0046939,2
RTS0046940,7
RTS0046941,2
RTS0046942,9
RTS0046943,17
RTS0046944,3
RTS0046946,31
RTS0046947,3
RTS0046948,4
RTS0046949,5
RTS0046950,4
RTS0046951,5
RTS0046952,7
RTS0046954,1
RTS0046955,8
RTS0046956,17
RTS0046957,9
RTS0046958,9
RTS0046959,9
RTS0046961,13
RTS0046962,72
RTS0046963,3
RTS0046965,9
RTS0046966,8
RTS0046967,5
RTS0046968,2
RTS0047054,12
RTS0047055,8
RTS0047056,8
RTS0047057,7
RTS0047058,7
RTS0047060,20
RTS0047061,24
RTS0047062,12
RTS0047063,21
RTS0047064,22
RTS0047065,36
RTS0047066,29
RTS0047067,34
RTS0047068,34
RTS0047069,24
RTS0047070,21
RTS0047071,14
RTS0047072,27
RTS0047073,29
RTS0047074,20
RTS0047075,7
RTS0047076,19
RTS0047077,9
RTS0047078,15
RTS0047079,8
RTS0047080,10
RTS0047081,8
RTS0047082,6
RTS0047083,9
RTS0047084,1
RTS0047085,4
RTS0047086,7
RTS0047087,8
RTS0047088,4
RTS0047089,4
RTS0047091,3
RTS0047092,5
RTS0047093,7
RTS0047094,5
RTS0047095,5
RTS0047096,3
RTS0047097,5
RTS0047098,4
RTS0047099,7
RTS0047100,3
RTS0047101,5
RTS0047102,1
RTS0047103,7
RTS0047104,2
RTS0047105,34
RTS0047106,37
RTS0047107,22
RTS0047108,37
RTS0047109,17
RTS0047110,7
RTS0047112,7
RTS0047113,20
RTS0047114,5
RTS0047115,8
RTS0047116,17
RTS0047117,28
RTS0047118,10
RTS0047119,13
RTS0047120,13
RTS0047121,5
RTS0047122,5
RTS0047123,5
RTS0047124,10
RTS0047125,3
RTS0047126,11
RTS0047127,12
RTS0047128,7
RTS0047129,8
RTS0047130,13
RTS0047131,14
RTS0047132,9
RTS0047133,5
RTS0047134,8
RTS0047135,7
RTS0047136,8
RTS0047137,17
RTS0047138,12
RTS0047139,7
RTS0047140,2
RTS0047141,7
RTS0047142,5
RTS0047143,2
RTS0047144,8
RTS0047145,16
RTS0047146,9
RTS0047147,13
RTS0047148,11
RTS0047149,10
RTS0047150,11
RTS0047151,7
RTS0047152,22
RTS0047153,21
RTS0047154,17
RTS0047156,7
RTS0047157,8
RTS0047158,2
RTS0047159,7
RTS0047160,9
RTS0047165,10
RTS0047166,3
RTS0047167,4
RTS0047168,5
RTS0047169,3
RTS0047170,2
RTS0047171,16
RTS0047172,14
RTS0047173,15
RTS0047174,14
RTS0047175,15
RTS0047176,6
RTS0047177,11
RTS0047178,9
RTS0047179,2
RTS0047180,4
RTS0047181,4
RTS0047182,11
RTS0047183,3
RTS0047184,11
RTS0047185,7
RTS0047186,5
RTS0047187,6
RTS0047188,5
RTS0047189,2
RTS0047190,5
RTS0047191,8
RTS0047192,8
RTS0047193,13
RTS0047194,12
RTS0047195,10
RTS0047196,5
RTS0047197,22
RTS0047198,10
RTS0047199,8
RTS0047200,15
RTS0047201,10
RTS0047202,8
RTS0047203,4
RTS0047204,9
RTS0047205,3
RTS0047206,6
RTS0047207,10
RTS0047208,294
RTS0047209,291
RTS0047210,384
RTS0047211,352
RTS0047212,130
RTS0047213,6
RTS0047214,5
RTS0047215,9
RTS0047216,5
RTS0047217,6
RTS0047218,22
RTS0047219,28
RTS0047220,13
RTS0047221,38
RTS0047222,39
RTS0047223,6
RTS0047225,21
RTS0047226,20
RTS0047229,7
RTS0047230,9
RTS0047231,7
RTS0047232,10
RTS0047233,7
RTS0047234,8
RTS0047235,3
RTS0047236,2
RTS0047237,7
RTS0047238,5
RTS0047239,19
RTS0047240,7
RTS0047241,6
RTS0047242,4
RTS0047243,3
RTS0047244,3
RTS0047245,2
RTS0047246,2
RTS0047247,6
RTS0047248,4
RTS0047249,11
RTS0047250,11
RTS0047252,16
RTS0047253,8
RTS0047254,11
RTS0047255,17
RTS0047256,15
RTS0047257,17
RTS0047258,20
RTS0047259,34
RTS0047260,28
RTS0047261,32
RTS0047262,16
RTS0047263,19
RTS0047264,16
RTS0047266,15
RTS0047267,50
RTS0047268,34
RTS0047269,31
RTS0047270,33
RTS0047271,37
RTS0047272,15
RTS0047273,20
RTS0047274,8
RTS0047276,11
RTS0047277,38
RTS0047278,42
RTS0047279,44
RTS0047280,32
RTS0047281,33
RTS0047282,41
RTS0047283,22
RTS0047284,22
RTS0047290,18
RTS0047291,65
RTS0047292,34
RTS0047293,31
RTS0047294,46
RTS0047295,2
RTS0047296,8
RTS0047297,12
RTS0047298,4
RTS0047299,5
RTS0047300,4
RTS0047301,5
RTS0047302,3
RTS0047303,3
RTS0047304,5
RTS0047305,30
RTS0047306,35
RTS0047307,32
RTS0047308,23
RTS0047309,20
RTS0047310,14
RTS0047311,12
RTS0047312,5
RTS0047313,9
RTS0047314,18
RTS0047315,24
RTS0047316,35
RTS0047317,21
RTS0047318,39
RTS0047319,30
RTS0047320,7
RTS0047321,26
RTS0047322,15
RTS0047323,21
RTS0047324,17
RTS0047325,4
RTS0047326,11
RTS0047327,11
RTS0047328,16
RTS0047329,11
RTS0047331,17
RTS0047332,15
RTS0047333,17
RTS0047334,16
RTS0047335,37
RTS0047336,22
RTS0047337,13
RTS0047338,23
RTS0047339,18
RTS0047340,35
RTS0047341,30
RTS0047342,28
RTS0047343,20
RTS0047344,24
RTS0047345,11
RTS0047346,11
RTS0047348,15
RTS0047349,9
RTS0047350,14
RTS0047351,9
RTS0047352,23
RTS0047353,13
RTS0047354,23
RTS0047356,7
RTS0047357,7
RTS0047358,5
RTS0047359,6
RTS0047360,7
RTS0047361,7
RTS0047362,15
RTS0047363,9
RTS0047364,5
RTS0047365,9
RTS0047366,4
RTS0047367,5
RTS0047368,2
RTS0047369,8
RTS0047370,8
RTS0047373,7
RTS0047374,7
RTS0047375,3
RTS0047376,12
RTS0047377,10
RTS0047378,15
RTS0047379,17
RTS0047380,23
RTS0047381,2
RTS0047382,3
RTS0047383,6
RTS0047384,5
RTS0047385,4
RTS0047386,16
RTS0047387,5
RTS0047388,12
RTS0047389,8
RTS0047390,22
RTS0047391,17
RTS0047392,9
RTS0047393,20
RTS0047394,4
RTS0047395,5
RTS0047396,27
RTS0047397,15
RTS0047398,6
RTS0047399,6
RTS0047400,9
RTS0047401,11
RTS0047402,8
RTS0047403,4
RTS0047404,4
RTS0047405,14
RTS0047406,8
RTS0047407,5
RTS0047408,9
RTS0047409,28
RTS0047410,27
RTS0047411,10
RTS0047412,21
RTS0047413,5
RTS0047414,17
RTS0047415,11
RTS0047417,6
RTS0047418,21
RTS0047419,27
RTS0047420,25
RTS0047421,2
RTS0047422,5
RTS0047423,7
RTS0047424,4
RTS0047425,4
RTS0047426,7
RTS0047427,11
RTS0047428,8
RTS0047429,7
RTS0047430,8
RTS0047431,10
RTS0047432,8
RTS0047433,5
RTS0047434,8
RTS0047435,15
RTS0047436,6
RTS0047437,2
RTS0047438,8
RTS0047439,6
RTS0047440,5
RTS0047441,23
RTS0047442,26
RTS0047445,23
RTS0047446,31
RTS0047447,2
RTS0047448,5
RTS0047449,2
RTS0047450,5
RTS0047451,7
RTS0047452,4
RTS0047453,2
RTS0047454,4
RTS0047455,4
RTS0047456,4
RTS0047457,7
RTS0047458,5
RTS0047459,6
RTS0047460,5
RTS0047461,8
RTS0047462,2
RTS0047463,2
RTS0047464,12
RTS0047465,3
RTS0047466,10
RTS0047467,5
RTS0047468,5
RTS0047469,8
RTS0047471,8
RTS0047472,4
RTS0047473,6
RTS0047474,3
RTS0047475,1
RTS0047476,5
RTS0047477,22
RTS0047479,17
RTS0047480,18
RTS0047481,16
RTS0047482,4
RTS0047483,4
RTS0047484,8
RTS0047485,6
RTS0047486,6
RTS0047487,8
RTS0047488,6
RTS0047489,11
RTS0047490,3
RTS0047491,6
RTS0047492,6
RTS0047493,13
RTS0047494,25
RTS0047495,17
RTS0047496,5
RTS0047497,11
RTS0047498,11
RTS0047499,9
RTS0047500,16
RTS0047501,5
RTS0047502,3
RTS0047503,9
RTS0047504,22
RTS0047505,10
RTS0047506,16
RTS0047507,15
RTS0047508,5
RTS0047509,4
RTS0047510,8
RTS0047511,5
RTS0047512,13
RTS0047513,3
RTS0047514,6
RTS0047515,17
RTS0047516,30
RTS0047517,41
RTS0047518,25
RTS0047520,29
RTS0047521,25
RTS0047522,18
RTS0047523,10
RTS0047524,5
RTS0047525,8
RTS0047526,12
RTS0047527,1
RTS0047528,11
RTS0047529,12
RTS0047530,16
RTS0047531,8
RTS0047532,3
RTS0047533,3
RTS0047534,4
RTS0047535,3
RTS0047536,4
RTS0047537,8
RTS0047538,58
RTS0047540,43
RTS0047541,37
RTS0047543,6
RTS0047544,14
RTS0047545,12
RTS0047546,8
RTS0047547,14
RTS0047548,26
RTS0047549,22
RTS0047550,12
RTS0047551,13
RTS0047552,15
RTS0047553,6
RTS0047558,9
RTS0047559,3
RTS0047560,10
RTS0047561,1
RTS0047562,1
RTS0047563,10
RTS0047564,11
RTS0047565,3
RTS0047566,6
RTS0047567,5
RTS0047568,2
RTS0047569,6
RTS0047570,7
RTS0047571,6
RTS0047572,2
RTS0047573,3
RTS0047574,6
RTS0047575,5
RTS0047576,3
RTS0047577,2
RTS0047578,4
RTS0047579,7
RTS0047580,7
RTS0047581,6
RTS0047582,5
RTS0047583,1
RTS0047584,1
RTS0047585,5
RTS0047586,3
RTS0047587,6
RTS0047588,5
RTS0047590,11
RTS0047591,3
RTS0047592,3
RTS0047593,5
RTS0047594,5
RTS0047595,5
RTS0047596,7
RTS0047597,6
RTS0047598,18
RTS0047599,5
RTS0047600,5
RTS0047601,41
RTS0047602,21
RTS0047603,9
RTS0047604,3
RTS0047606,6
RTS0047613,17
RTS0047614,6
RTS0047615,3
RTS0047616,18
RTS0047617,17
RTS0047618,5
RTS0047619,4
RTS0047620,1
RTS0047621,4
RTS0047622,2
RTS0047624,3
RTS0047625,3
RTS0047626,8
RTS0047627,4
RTS0047628,3
RTS0047629,4
RTS0047630,2
RTS0047631,3
RTS0047632,4
RTS0047633,2
RTS0047634,6
RTS0047635,2
RTS0047637,2
RTS0047638,6
RTS0047639,1
RTS0047640,1
RTS0047641,2
RTS0047642,2
RTS0047643,3
RTS0047644,2
RTS0047645,3
RTS0047646,5
RTS0047647,6
RTS0047648,2
RTS0047649,8
RTS0047650,8
RTS0047651,2
RTS0047652,4
RTS0047653,1
RTS0047654,2
RTS0047656,5
RTS0047657,7
RTS0047658,6
RTS0047659,2
RTS0047660,3
RTS0047661,3
RTS0047662,4
RTS0047663,1
RTS0047664,6
RTS0047665,6
RTS0047666,1
RTS0047667,4
RTS0047668,4
RTS0047669,8
RTS0047670,2
RTS0047672,4
RTS0047673,4
RTS0047674,6
RTS0047675,6
RTS0047676,5
RTS0047677,3
RTS0047678,2
RTS0047679,3
RTS0047680,5
RTS0047681,3
RTS0047682,3
RTS0047684,5
RTS0047685,2
RTS0047686,4
RTS0047687,4
RTS0047688,6
RTS0047689,4
RTS0047691,6
RTS0047692,4
RTS0047693,3
RTS0047694,1
RTS0047695,2
RTS0047696,1
RTS0047697,2
RTS0047698,2
RTS0047699,5
RTS0047700,3
RTS0047701,7
RTS0047702,15
RTS0047703,20
RTS0047704,13
RTS0047705,12
RTS0047706,9
RTS0047707,7
RTS0047708,22
RTS0047709,60
RTS0047710,7
RTS0047711,8
RTS0047712,14
RTS0047713,14
RTS0047714,19
RTS0047715,9
RTS0047716,16
RTS0047717,14
RTS0047718,20
RTS0047720,9
RTS0047721,7
RTS0047722,7
RTS0047723,13
RTS0047724,35
RTS0047725,40
RTS0047726,30
RTS0047727,27
RTS0047728,26
RTS0047729,6
RTS0047730,8
RTS0047731,3
RTS0047732,8
RTS0047733,8
RTS0047734,6
RTS0047735,9
RTS0047736,13
RTS0047737,8
RTS0047738,6
RTS0047739,6
RTS0047740,3
RTS0047741,8
RTS0047742,4
RTS0047743,9
RTS0047744,27
RTS0047745,22
RTS0047746,8
RTS0047747,16
RTS0047748,21
RTS0047749,20
RTS0047750,6
RTS0047752,2
RTS0047753,15
RTS0047754,8
RTS0047755,7
RTS0047756,7
RTS0047757,6
RTS0047758,6
RTS0047759,5
RTS0047760,4
RTS0047761,2
RTS0047762,6
RTS0047763,11
RTS0047764,3
RTS0047765,1
RTS0047766,11
RTS0047767,3
RTS0047768,3
RTS0047769,33
RTS0047770,38
RTS0047771,50
RTS0047772,34
RTS0047773,42
RTS0047774,15
RTS0047775,6
RTS0047776,8
RTS0047777,3
RTS0047778,9
RTS0047779,7
RTS0047780,10
RTS0047781,25
RTS0047782,29
RTS0047783,13
RTS0047784,6
RTS0047785,2
RTS0047786,10
RTS0047787,5
RTS0047788,7
RTS0047789,5
RTS0047790,5
RTS0047791,11
RTS0047792,12
RTS0047793,39
RTS0047794,6
RTS0047795,3
RTS0047796,7
RTS0047797,7
RTS0047798,8
RTS0047799,10
RTS0047800,7
RTS0047801,10
RTS0047802,6
RTS0047803,9
RTS0047804,8
RTS0047805,10
RTS0047806,8
RTS0047807,6
RTS0047808,26
RTS0047809,6
RTS0047810,8
RTS0047811,15
RTS0047812,13
RTS0047813,17
RTS0047814,7
RTS0047816,4
RTS0047817,3
RTS0047818,5
RTS0047819,9
RTS0047820,4
RTS0047821,17
RTS0047822,4
RTS0047823,12
RTS0047824,5
RTS0047825,8
RTS0047826,2
RTS0047827,7
RTS0047828,4
RTS0047829,10
RTS0047830,1
RTS0047831,5
RTS0047832,4
RTS0047833,3
RTS0047834,4
RTS0047835,14
RTS0047836,18
RTS0047837,14
RTS0047838,21
RTS0047839,9
RTS0047840,13
RTS0047841,6
RTS0047842,3
RTS0047843,4
RTS0047844,2
RTS0047845,4
RTS0047846,5
RTS0047847,4
RTS0047848,3
RTS0047849,12
RTS0047850,3
RTS0047851,6
RTS0047852,5
RTS0047853,8
RTS0047854,10
RTS0047855,8
RTS0047856,4
RTS0047857,4
RTS0047858,7
RTS0047859,3
RTS0047860,5
RTS0047861,3
RTS0047863,2
RTS0047864,3
RTS0047865,9
RTS0047866,10
RTS0047867,7
RTS0047868,3
RTS0047869,16
RTS0047870,14
RTS0047871,14
RTS0047872,6
RTS0047873,2
RTS0047874,7
RTS0047875,10
RTS0047876,8
RTS0047877,21
RTS0047878,7
RTS0047879,9
RTS0047880,6
RTS0047881,10
RTS0047882,3
RTS0047883,13
RTS0047884,9
RTS0047885,6
RTS0047886,1
RTS0047890,50
RTS0047891,67
RTS0047892,30
RTS0047893,7
RTS0047894,9
RTS0047895,6
RTS0047896,3
RTS0047897,5
RTS0047898,5
RTS0047899,7
RTS0047900,13
RTS0047901,2
RTS0047902,15
RTS0047903,7
RTS0047904,11
RTS0047905,8
RTS0047906,11
RTS0047907,126
RTS0047908,87
RTS0047909,121
RTS0047910,6
RTS0047912,10
RTS0047913,11
RTS0047914,16
RTS0047915,5
RTS0047916,7
RTS0047917,4
RTS0047920,43
RTS0047921,104
RTS0047924,6
RTS0047925,4
RTS0047926,4
RTS0047927,7
RTS0047928,10
RTS0047929,4
RTS0047930,9
RTS0047931,5
RTS0047932,4
RTS0047933,8
RTS0047934,8
RTS0047935,11
RTS0047936,4
RTS0047937,12
RTS0047938,11
RTS0047939,26
RTS0047940,28
RTS0047941,7
RTS0047942,7
RTS0047943,2
RTS0047944,10
RTS0047945,4
RTS0047946,6
RTS0047947,7
RTS0047948,3
RTS0047949,5
RTS0047950,3
RTS0047951,9
RTS0047952,8
RTS0047953,3
RTS0047954,7
RTS0047956,5
RTS0047957,5
RTS0047958,5
RTS0047959,7
RTS0047960,5
RTS0047961,1
RTS0047963,17
RTS0047964,5
RTS0047965,3
RTS0047966,9
RTS0047967,8
RTS0047968,11
RTS0047969,13
RTS0047970,5
RTS0047972,12
RTS0047973,3
RTS0047974,4
RTS0047975,6
RTS0047976,11
RTS0047977,1
RTS0047978,5
RTS0047979,6
RTS0047980,6
RTS0047981,16
RTS0047982,5
RTS0047985,87
RTS0047986,5
RTS0047987,4
RTS0047988,9
RTS0047990,6
RTS0047991,17
RTS0047992,6
RTS0047993,9
RTS0047994,11
RTS0047995,12
RTS0047996,6
RTS0047997,9
RTS0047998,14
RTS0047999,3
RTS0048000,7
RTS0048001,6
RTS0048003,17
RTS0048005,2
RTS0048006,2
RTS0048008,9
RTS0048009,9
RTS0048012,3
RTS0048013,7
RTS0048014,9
RTS0048015,6
RTS0048016,9
RTS0048017,15
RTS0048018,4
RTS0048019,10
RTS0048020,6
RTS0048021,2
RTS0048022,9
RTS0048023,13
RTS0048024,6
RTS0048026,10
RTS0048027,18
RTS0048028,7
RTS0048030,10
RTS0048031,12
RTS0048032,62
RTS0048033,7
RTS0048034,11
RTS0048035,1
RTS0048036,5
RTS0048037,11
RTS0048038,20
RTS0048040,3
RTS0048041,8
RTS0048042,11
RTS0048043,27
RTS0048044,8
RTS0048045,7
RTS0048046,7
RTS0048047,3
RTS0048048,7
RTS0048049,10
RTS0048050,6
RTS0048051,16
RTS0048052,11
RTS0048053,6
RTS0048054,2
RTS0048055,3
RTS0048056,4
RTS0048057,4
RTS0048058,8
RTS0048059,15
RTS0048060,10
RTS0048061,3
RTS0048062,5
RTS0048063,4
RTS0048064,8
RTS0048065,14
RTS0048066,8
RTS0048067,9
RTS0048068,8
RTS0048069,5
RTS0048070,3
RTS0048071,7
RTS0048072,2
RTS0048073,7
RTS0048074,3
RTS0048076,4
RTS0048077,5
RTS0048078,9
RTS0048079,14
RTS0048080,18
RTS0048081,9
RTS0048082,11
RTS0048084,8
RTS0048085,12
RTS0048086,8
RTS0048087,8
RTS0048088,10
RTS0048089,11
RTS0048090,8
RTS0048091,8
RTS0048092,5
RTS0048093,20
RTS0048094,1
RTS0048096,4
RTS0048097,8
RTS0048098,575
RTS0048099,800
RTS0048100,800
RTS0048101,826
RTS0048102,853
RTS0048104,6
RTS0048105,9
RTS0048106,5
RTS0048107,7
RTS0048108,15
RTS0048109,5
RTS0048110,7
RTS0048111,2
RTS0048112,5
RTS0048113,2
RTS0048114,2
RTS0048115,4
RTS0048116,6
RTS0048117,2
RTS0048118,10
RTS0048120,2
RTS0048126,3
RTS0048127,6
RTS0048129,6
RTS0048130,8
RTS0048131,19
RTS0048132,28
RTS0048133,7
RTS0048134,25
RTS0048135,36
RTS0048136,2
RTS0048138,5
RTS0048139,11
RTS0048140,5
RTS0048141,2
RTS0048142,5
RTS0048144,9
RTS0048145,13
RTS0048146,7
RTS0048147,4
RTS0048148,8
RTS0048149,2
RTS0048150,7
RTS0048151,6
RTS0048152,1
RTS0048153,12
RTS0048154,3
RTS0048155,6
RTS0048156,22
RTS0048158,11
RTS0048159,10
RTS0048160,398
RTS0048161,574
RTS0048162,24
RTS0048163,7
RTS0048164,66
RTS0048165,24
RTS0048166,13
RTS0048167,19
RTS0048168,7
RTS0048169,11
RTS0048170,8
RTS0048171,8
RTS0048172,7
RTS0048173,1
RTS0048175,7
RTS0048176,3
RTS0048177,4
RTS0048178,6
RTS0048179,6
RTS0048180,6
RTS0048181,19
RTS0048182,13
RTS0048183,17
RTS0048184,17
RTS0048185,12
RTS0048186,5
RTS0048188,5
RTS0048189,12
RTS0048190,6
RTS0048191,7
RTS0048192,16
RTS0048193,8
RTS0048194,7
RTS0048195,14
RTS0048196,15
RTS0048197,23
RTS0048198,14
RTS0048200,8
RTS0048201,10
RTS0048202,7
RTS0048203,8
RTS0048204,13
RTS0048205,8
RTS0048207,9
RTS0048208,14
RTS0048209,11
RTS0048210,10
RTS0048211,13
RTS0048212,10
RTS0048213,9
RTS0048214,6
RTS0048215,13
RTS0048216,9
RTS0048217,4
RTS0048218,6
RTS0048219,8
RTS0048220,7
RTS0048221,7
RTS0048222,3
RTS0048223,8
RTS0048224,13
RTS0048225,7
RTS0048226,7
RTS0048227,18
RTS0048228,8
RTS0048229,7
RTS0048230,6
RTS0048231,10
RTS0048232,11
RTS0048233,6
RTS0048234,9
RTS0048235,15
RTS0048236,10
RTS0048237,5
RTS0048238,13
RTS0048239,5
RTS0048240,10
RTS0048241,11
RTS0048242,20
RTS0048243,22
RTS0048244,28
RTS0048245,7
RTS0048246,17
RTS0049343,17
RTS0049344,11
RTS0049345,12
RTS0049346,2
RTS0049347,7
RTS0049348,6
RTS0049349,7
RTS0049350,5
RTS0049351,2
RTS0049352,8
RTS0049353,9
RTS0049354,3
RTS0049355,6
RTS0049356,29
RTS0049357,9
RTS0049358,3
RTS0049359,7
RTS0049360,7
RTS0049361,8
RTS0049362,5
RTS0049363,3
RTS0049364,2
RTS0049365,7
RTS0049366,55
RTS0049367,37
RTS0049368,9
RTS0049369,7
RTS0049370,6
RTS0049371,4
RTS0049372,2
RTS0049373,21
RTS0049374,19
RTS0049375,21
RTS0049376,25
RTS0049377,21
RTS0049378,9
RTS0049379,7
RTS0049380,8
RTS0049381,9
RTS0049382,19
RTS0049383,8
RTS0049384,3
RTS0049385,6
RTS0049386,12
RTS0049387,3
RTS0049388,3
RTS0049389,6
RTS0049390,142
RTS0049391,197
RTS0049392,189
RTS0049393,152
RTS0049394,59
RTS0049395,83
RTS0049396,47
RTS0049397,94
RTS0049398,89
RTS0049399,36
RTS0049400,9
RTS0049401,6
RTS0049402,4
RTS0049403,6
RTS0049404,6
RTS0049405,4
RTS0049406,8
RTS0049407,10
RTS0049408,15
RTS0049409,9
RTS0049410,7
RTS0049411,10
RTS0049412,5
RTS0049413,1
RTS0049414,2
RTS0049415,7
RTS0049416,3
RTS0049417,6
RTS0049418,9
RTS0049419,2
RTS0049420,4
RTS0049421,3
RTS0049422,4
RTS0049423,5
RTS0049424,17
RTS0049425,11
RTS0049426,8
RTS0049427,7
RTS0049428,4
RTS0049429,15
RTS0049430,23
RTS0049431,10
RTS0049432,1
RTS0049433,7
RTS0049434,4
RTS0049435,4
RTS0049436,3
RTS0049437,32
RTS0049438,9
RTS0049439,16
RTS0049440,14
RTS0049441,22
RTS0049442,21
RTS0049443,9
RTS0049444,13
RTS0049445,5
RTS0049446,6
RTS0049447,15
RTS0049448,7
RTS0049449,10
RTS0049450,8
RTS0049451,9
RTS0049452,5
RTS0049453,9
RTS0049454,1
RTS0049455,3
RTS0049456,6
RTS0049457,22
RTS0049458,11
RTS0049459,16
RTS0049460,29
RTS0049461,28
RTS0049462,33
RTS0049463,20
RTS0049464,11
RTS0049465,7
RTS0049466,4
RTS0049467,3
RTS0049468,11
RTS0049469,13
RTS0049470,13
RTS0049471,11
RTS0049472,15
RTS0049473,25
RTS0049474,7
RTS0049475,4
RTS0049476,6
RTS0049477,4
RTS0049478,8
RTS0049479,670
RTS0049480,69
RTS0049481,4
RTS0049482,7
RTS0049483,4
RTS0049484,7
RTS0049485,4
RTS0997079,1
RTS0997080,10
RTS0997081,3
RTS0997082,10
RTS0997083,5
RTS0997084,5
RTS0997085,2
RTS0997086,8
RTS0997087,2
RTS0997088,1523
RTS0997089,393
RTS0997090,15
RTS0997091,7
RTS0997092,4
RTS0997093,1
RTS0997094,1
RTS0997095,4
RTS0997096,1
RTS0997097,1
RTS0997098,6
RTS0997099,1
RTS0997100,4
RTS0997101,2
RTS0997103,2
RTS0997104,1
RTS0997105,3
RTS0997106,1
RTS0997107,3
RTS0997108,4
RTS0997109,1
RTS0997111,5
RTS0997112,3
RTS0997113,2
RTS0997114,5
RTS0997116,4
RTS0997117,1
RTS0997118,6
RTS0997119,2
RTS0997120,3
RTS0997121,15
RTS0997122,20
RTS0997123,25
RTS0997124,12
RTS0997125,77
RTS0997126,78
RTS0997127,84
RTS0997128,77
RTS0997129,70
RTS0997130,14
</Code_Summary>
