# Supplementary material for: Spatial meta-transcriptomics reveal associations of intratumor bacteria burden with lung cancer cells showing a distinct oncogenic signature
Source: J Immunother Cancer. 2022 Jul 6;10(7):e004698. doi: 10.1136/jitc-2022-004698 (PMC9260850; doi:10.1136/jitc-2022-004698)
Supplement: Supplementary data [file jitc-2022-004698supp009.zip › DSP-1001660004186-C-H09.dcc]

<Header>
FileVersion,0.02
SoftwareVersion,"GeoMx_NGS_Pipeline_ 2.0.0"
Date,2020-6-15
</Header>

<Scan_Attributes>
ID,DSP-1001660004186-C-H09
Plate_ID,1001660004186
Well,H09
</Scan_Attributes>

<NGS_Processing_Attributes>
SeqSetId,
tamperedIni,No
Raw,2867474
Trimmed,2853500
Stitched,2836587
Aligned,2785870
umiQ30,0.9921
rtsQ30,0.9916
</NGS_Processing_Attributes>


<Code_Summary>
RTS0039454,77
RTS0039455,61
RTS0039456,65
RTS0039457,138
RTS0039458,66
RTS0039459,57
RTS0039460,48
RTS0039461,72
RTS0039462,53
RTS0039463,46
RTS0039464,54
RTS0039465,96
RTS0039466,63
RTS0039467,139
RTS0039468,60
RTS0039469,46
RTS0039470,56
RTS0039471,79
RTS0039472,65
RTS0039473,47
RTS0039474,99
RTS0039475,65
RTS0039476,105
RTS0039477,93
RTS0039478,89
RTS0039479,62
RTS0039480,44
RTS0039481,51
RTS0039482,56
RTS0039483,56
RTS0039484,69
RTS0039485,70
RTS0039486,61
RTS0039487,40
RTS0039488,52
RTS0039489,47
RTS0039490,48
RTS0039491,67
RTS0039492,63
RTS0039493,56
RTS0039494,64
RTS0039495,64
RTS0039496,78
RTS0039497,44
RTS0039498,57
RTS0039499,141
RTS0039500,67
RTS0039501,95
RTS0039502,108
RTS0039503,93
RTS0039504,45
RTS0039505,69
RTS0039506,49
RTS0039507,70
RTS0039508,64
RTS0039509,66
RTS0039510,52
RTS0039511,87
RTS0039512,31
RTS0039513,53
RTS0039514,106
RTS0039515,89
RTS0039516,52
RTS0039517,58
RTS0039518,57
RTS0039519,41
RTS0039520,45
RTS0039521,52
RTS0039522,56
RTS0039523,52
RTS0039524,55
RTS0039525,74
RTS0039526,43
RTS0039527,71
RTS0039528,54
RTS0039529,58
RTS0039530,59
RTS0039531,69
RTS0039532,61
RTS0039533,57
RTS0039534,38
RTS0039535,55
RTS0039536,53
RTS0039537,58
RTS0039538,43
RTS0039539,43
RTS0039540,54
RTS0039541,53
RTS0039542,53
RTS0039543,50
RTS0039544,27
RTS0039545,55
RTS0039546,46
RTS0039547,46
RTS0039548,62
RTS0039549,52
RTS0039550,58
RTS0039551,75
RTS0039552,36
RTS0039553,67
RTS0039554,63
RTS0039555,65
RTS0039556,36
RTS0039557,50
RTS0039558,39
RTS0039559,60
RTS0039560,52
RTS0039561,52
RTS0039562,63
RTS0039563,52
RTS0039564,49
RTS0039565,72
RTS0039566,61
RTS0039567,55
RTS0039568,45
RTS0039569,52
RTS0039570,52
RTS0039571,43
RTS0039572,56
RTS0039573,66
RTS0039574,43
RTS0039575,40
RTS0039576,37
RTS0039577,71
RTS0039578,48
RTS0039579,40
RTS0039580,63
RTS0039581,50
RTS0039582,46
RTS0039583,85
RTS0039584,68
RTS0039585,54
RTS0039586,50
RTS0039587,50
RTS0039588,58
RTS0039589,44
RTS0039590,54
RTS0039591,53
RTS0039592,57
RTS0039593,54
RTS0039594,57
RTS0039595,43
RTS0039596,54
RTS0039597,44
RTS0039598,49
RTS0039599,57
RTS0039600,44
RTS0039601,39
RTS0039602,38
RTS0039603,42
RTS0039604,74
RTS0039605,58
RTS0039606,28
RTS0039607,52
RTS0039608,54
RTS0039609,65
RTS0039610,53
RTS0039611,70
RTS0039612,55
RTS0039613,54
RTS0039614,35
RTS0039615,29
RTS0039616,60
RTS0039617,31
RTS0039619,69
RTS0039620,46
RTS0039621,51
RTS0039622,45
RTS0039623,33
RTS0039624,41
RTS0039625,51
RTS0039626,62
RTS0039627,54
RTS0039628,39
RTS0039629,34
RTS0039630,39
RTS0039631,43
RTS0039632,49
RTS0039633,51
RTS0039634,50
RTS0039635,62
RTS0039636,34
RTS0039637,51
RTS0039638,68
RTS0039639,61
RTS0039640,28
RTS0039641,51
RTS0039642,71
RTS0039643,59
RTS0039644,49
RTS0039645,35
RTS0039646,65
RTS0039647,40
RTS0039648,54
RTS0039649,53
RTS0039650,55
RTS0039651,89
RTS0039652,77
RTS0039653,63
RTS0039654,72
RTS0039655,67
RTS0039656,73
RTS0039657,69
RTS0039658,52
RTS0039659,55
RTS0039660,46
RTS0039661,38
RTS0039662,40
RTS0039663,51
RTS0039664,68
RTS0039665,41
RTS0039666,68
RTS0039667,33
RTS0039668,54
RTS0039669,82
RTS0039670,55
RTS0039671,58
RTS0039672,61
RTS0039673,66
RTS0039674,61
RTS0039675,62
RTS0039676,60
RTS0039677,40
RTS0039678,48
RTS0039679,48
RTS0039680,51
RTS0039681,97
RTS0039682,61
RTS0039683,49
RTS0039684,69
RTS0039685,54
RTS0039686,64
RTS0039687,85
RTS0039688,83
RTS0039689,61
RTS0039690,61
RTS0039691,69
RTS0039692,71
RTS0039693,45
RTS0039694,63
RTS0039695,47
RTS0039696,49
RTS0039697,63
RTS0039698,31
RTS0039699,44
RTS0039700,54
RTS0039701,33
RTS0039702,56
RTS0039703,57
RTS0039704,75
RTS0039705,55
RTS0039706,50
RTS0039707,58
RTS0039708,56
RTS0039709,53
RTS0039710,75
RTS0039711,52
RTS0039712,80
RTS0039713,68
RTS0039714,41
RTS0039715,50
RTS0039716,45
RTS0039717,36
RTS0039718,37
RTS0039719,50
RTS0039720,75
RTS0039721,45
RTS0039722,54
RTS0039723,73
RTS0039724,64
RTS0039725,59
RTS0039726,61
RTS0039727,52
RTS0039728,51
RTS0039729,64
RTS0039730,53
RTS0039731,60
RTS0039732,66
RTS0039733,59
RTS0039734,74
RTS0039735,56
RTS0039736,57
RTS0039737,63
RTS0039738,46
RTS0039739,47
RTS0039740,57
RTS0039741,45
RTS0039742,42
RTS0039743,50
RTS0039744,39
RTS0039745,52
RTS0039746,48
RTS0039747,84
RTS0039749,58
RTS0039750,49
RTS0039751,51
RTS0039752,48
RTS0039753,57
RTS0039754,42
RTS0039755,58
RTS0039756,46
RTS0039757,52
RTS0039758,35
RTS0039759,49
RTS0039760,59
RTS0039761,53
RTS0039762,44
RTS0039763,74
RTS0039764,50
RTS0039765,46
RTS0039766,57
RTS0039767,44
RTS0039768,57
RTS0039769,46
RTS0039770,110
RTS0039771,59
RTS0039772,45
RTS0039773,53
RTS0039774,50
RTS0039775,65
RTS0039776,56
RTS0039777,53
RTS0039778,46
RTS0039779,40
RTS0039780,34
RTS0039781,54
RTS0039782,47
RTS0039783,55
RTS0039784,55
RTS0039785,78
RTS0039786,63
RTS0039787,40
RTS0039788,52
RTS0039789,26
RTS0039790,58
RTS0039791,43
RTS0039792,43
RTS0039793,52
RTS0039794,60
RTS0039795,50
RTS0039796,58
RTS0039797,56
RTS0039798,44
RTS0039799,56
RTS0039800,53
RTS0039801,51
RTS0039802,54
RTS0039803,66
RTS0039804,56
RTS0039805,56
RTS0039806,69
RTS0039807,47
RTS0039808,63
RTS0039809,56
RTS0039810,77
RTS0039811,66
RTS0039812,69
RTS0039813,44
RTS0039814,76
RTS0039815,59
RTS0039816,61
RTS0039817,55
RTS0039818,69
RTS0039819,63
RTS0039820,54
RTS0039821,47
RTS0039822,60
RTS0039823,60
RTS0039824,62
RTS0039825,49
RTS0039826,45
RTS0039827,49
RTS0039828,62
RTS0039829,68
RTS0039830,54
RTS0039831,37
RTS0039832,61
RTS0039833,55
RTS0039834,33
RTS0039835,63
RTS0039836,51
RTS0039838,62
RTS0039839,55
RTS0039840,49
RTS0039841,67
RTS0039842,60
RTS0039843,35
RTS0039844,70
RTS0039845,55
RTS0039846,61
RTS0039847,50
RTS0039848,37
RTS0039849,36
RTS0039850,48
RTS0039851,65
RTS0039852,66
RTS0039853,49
RTS0039854,44
RTS0039855,47
RTS0039856,44
RTS0039857,51
RTS0039858,56
RTS0039859,48
RTS0039860,61
RTS0039861,51
RTS0039862,52
RTS0039863,53
RTS0039864,68
RTS0039865,49
RTS0039866,42
RTS0039867,58
RTS0039868,46
RTS0039869,53
RTS0039870,64
RTS0039871,61
RTS0039872,49
RTS0039873,56
RTS0039874,55
RTS0039875,58
RTS0039876,67
RTS0039877,47
RTS0039878,43
RTS0039879,63
RTS0039880,35
RTS0039881,56
RTS0039882,41
RTS0039883,56
RTS0039884,45
RTS0039885,54
RTS0039886,46
RTS0039887,54
RTS0039888,45
RTS0039890,42
RTS0039891,52
RTS0039892,54
RTS0039893,67
RTS0039894,48
RTS0039895,56
RTS0039896,63
RTS0039897,50
RTS0039898,71
RTS0039899,56
RTS0039900,49
RTS0039901,62
RTS0039902,62
RTS0039903,32
RTS0039904,70
RTS0039905,59
RTS0039906,52
RTS0039907,76
RTS0039908,69
RTS0039909,52
RTS0039910,56
RTS0039911,49
RTS0039912,61
RTS0039913,50
RTS0039914,50
RTS0039915,53
RTS0039916,59
RTS0039917,53
RTS0039918,61
RTS0039919,67
RTS0039920,51
RTS0039921,51
RTS0039922,67
RTS0039923,44
RTS0039924,49
RTS0039925,40
RTS0039926,60
RTS0039927,58
RTS0039928,40
RTS0039929,45
RTS0039930,54
RTS0039931,52
RTS0039932,50
RTS0039933,47
RTS0039934,46
RTS0039935,50
RTS0039936,53
RTS0039937,59
RTS0039938,63
RTS0039939,46
RTS0039940,59
RTS0039941,46
RTS0039942,48
RTS0039943,48
RTS0039944,67
RTS0039945,45
RTS0039946,57
RTS0039947,52
RTS0039948,76
RTS0039949,59
RTS0039950,58
RTS0039951,50
RTS0039952,66
RTS0039953,56
RTS0039954,55
RTS0039955,56
RTS0039956,75
RTS0039957,65
RTS0039958,71
RTS0039959,64
RTS0039960,84
RTS0039961,56
RTS0039962,47
RTS0039963,58
RTS0039964,52
RTS0039965,45
RTS0039966,52
RTS0039967,32
RTS0039968,41
RTS0039969,55
RTS0039970,53
RTS0039971,63
RTS0039972,25
RTS0039973,52
RTS0039974,58
RTS0039975,55
RTS0039976,62
RTS0039977,51
RTS0039978,51
RTS0039979,53
RTS0039980,45
RTS0039981,30
RTS0039982,44
RTS0039983,54
RTS0039984,43
RTS0039985,64
RTS0039986,132
RTS0039987,85
RTS0039988,71
RTS0039989,66
RTS0039990,62
RTS0039991,49
RTS0039992,47
RTS0039993,38
RTS0039994,41
RTS0039995,52
RTS0039996,79
RTS0039997,69
RTS0039998,70
RTS0039999,76
RTS0040000,89
RTS0040001,53
RTS0040002,47
RTS0040003,40
RTS0040004,57
RTS0040005,64
RTS0040006,45
RTS0040007,51
RTS0040008,38
RTS0040009,48
RTS0040010,50
RTS0040011,58
RTS0040012,40
RTS0040013,64
RTS0040014,45
RTS0040015,51
RTS0040016,34
RTS0040017,47
RTS0040018,38
RTS0040019,65
RTS0040020,69
RTS0040021,35
RTS0040022,67
RTS0040023,58
RTS0040024,40
RTS0040025,44
RTS0040026,47
RTS0040027,49
RTS0040028,52
RTS0040029,49
RTS0040030,62
RTS0040031,51
RTS0040032,62
RTS0040033,42
RTS0040034,40
RTS0040035,38
RTS0040036,70
RTS0040037,36
RTS0040038,48
RTS0040039,53
RTS0040040,55
RTS0040041,38
RTS0040042,52
RTS0040043,57
RTS0040044,55
RTS0040045,51
RTS0040046,66
RTS0040047,50
RTS0040048,64
RTS0040049,56
RTS0040050,41
RTS0040051,41
RTS0040052,43
RTS0040053,63
RTS0040054,50
RTS0040055,43
RTS0040056,57
RTS0040057,40
RTS0040058,44
RTS0040059,49
RTS0040060,35
RTS0040061,47
RTS0040062,43
RTS0040063,45
RTS0040064,57
RTS0040065,49
RTS0040066,58
RTS0040067,46
RTS0040068,53
RTS0040069,37
RTS0040070,59
RTS0040071,41
RTS0040072,72
RTS0040073,59
RTS0040074,65
RTS0040075,44
RTS0040076,41
RTS0040077,57
RTS0040078,51
RTS0040079,46
RTS0040080,44
RTS0040081,56
RTS0040082,50
RTS0040083,57
RTS0040084,46
RTS0040085,42
RTS0040086,48
RTS0040087,44
RTS0040088,54
RTS0040089,48
RTS0040090,45
RTS0040091,63
RTS0040092,43
RTS0040093,63
RTS0040094,65
RTS0040095,55
RTS0040096,58
RTS0040097,50
RTS0040098,45
RTS0040099,68
RTS0040100,60
RTS0040101,50
RTS0040102,32
RTS0040103,41
RTS0040104,40
RTS0040105,44
RTS0040106,68
RTS0040107,70
RTS0040108,55
RTS0040109,55
RTS0040110,54
RTS0040111,32
RTS0040112,60
RTS0040113,42
RTS0040114,33
RTS0040115,75
RTS0040116,55
RTS0040117,54
RTS0040118,41
RTS0040119,50
RTS0040120,61
RTS0040121,63
RTS0040122,53
RTS0040123,52
RTS0040124,56
RTS0040125,53
RTS0040126,56
RTS0040127,61
RTS0040128,45
RTS0040129,59
RTS0040130,61
RTS0040131,67
RTS0040132,40
RTS0040133,56
RTS0040134,60
RTS0040135,56
RTS0040136,47
RTS0040137,34
RTS0040138,44
RTS0040139,60
RTS0040140,41
RTS0040141,55
RTS0040142,44
RTS0040143,61
RTS0040144,46
RTS0040145,50
RTS0040146,57
RTS0040147,49
RTS0040148,52
RTS0040149,52
RTS0040150,36
RTS0040151,56
RTS0040152,61
RTS0040153,54
RTS0040154,62
RTS0040155,47
RTS0040156,53
RTS0040157,55
RTS0040158,52
RTS0040159,63
RTS0040160,59
RTS0040161,65
RTS0040162,45
RTS0040163,49
RTS0040164,61
RTS0040165,66
RTS0040166,35
RTS0040167,63
RTS0040168,45
RTS0040169,50
RTS0040170,41
RTS0040171,22
RTS0040172,43
RTS0040173,45
RTS0040174,37
RTS0040175,45
RTS0040176,31
RTS0040177,45
RTS0040178,42
RTS0040179,38
RTS0040180,49
RTS0040181,63
RTS0040182,70
RTS0040183,37
RTS0040184,46
RTS0040185,31
RTS0040186,48
RTS0040187,53
RTS0040188,39
RTS0040189,47
RTS0040190,42
RTS0040191,59
RTS0040192,49
RTS0040193,48
RTS0040194,57
RTS0040195,47
RTS0040196,50
RTS0040197,30
RTS0040198,43
RTS0040199,46
RTS0040200,71
RTS0040201,75
RTS0040202,68
RTS0040203,60
RTS0040204,55
RTS0040205,55
RTS0040206,68
RTS0040207,48
RTS0040208,57
RTS0040209,64
RTS0040210,55
RTS0040211,69
RTS0040212,45
RTS0040213,58
RTS0040214,63
RTS0040215,69
RTS0040216,44
RTS0040217,50
RTS0040218,45
RTS0040219,48
RTS0040220,44
RTS0040221,54
RTS0040222,40
RTS0040223,47
RTS0040224,36
RTS0040225,47
RTS0040226,79
RTS0040227,26
RTS0040228,50
RTS0040229,43
RTS0040230,76
RTS0040231,38
RTS0040232,38
RTS0040233,46
RTS0040234,47
RTS0040235,58
RTS0040236,51
RTS0040237,43
RTS0040238,56
RTS0040239,62
RTS0040240,47
RTS0040241,51
RTS0040242,55
RTS0040243,63
RTS0040244,62
RTS0040245,82
RTS0040246,57
RTS0040247,71
RTS0040248,38
RTS0040249,64
RTS0040250,56
RTS0040251,52
RTS0040252,62
RTS0040253,50
RTS0040254,51
RTS0040255,52
RTS0040256,44
RTS0040257,32
RTS0040258,43
RTS0040259,39
RTS0040260,57
RTS0040261,30
RTS0040262,51
RTS0040263,51
RTS0040264,47
RTS0040265,46
RTS0040266,42
RTS0040267,47
RTS0040268,41
RTS0040269,36
RTS0040270,68
RTS0040271,76
RTS0040272,70
RTS0040273,54
RTS0040274,55
RTS0040275,75
RTS0040276,37
RTS0040277,50
RTS0040278,78
RTS0040279,68
RTS0040280,50
RTS0040281,56
RTS0040282,44
RTS0040283,55
RTS0040284,46
RTS0040285,54
RTS0040286,32
RTS0040287,50
RTS0040288,48
RTS0040289,39
RTS0040290,61
RTS0040291,36
RTS0040292,32
RTS0040293,45
RTS0040294,51
RTS0040295,59
RTS0040296,39
RTS0040297,55
RTS0040298,56
RTS0040299,37
RTS0040300,42
RTS0040301,45
RTS0040302,51
RTS0040303,46
RTS0040304,50
RTS0040305,61
RTS0040306,53
RTS0040307,53
RTS0040308,43
RTS0040309,44
RTS0040310,53
RTS0040311,49
RTS0040312,72
RTS0040313,43
RTS0040314,57
RTS0040315,51
RTS0040316,40
RTS0040317,53
RTS0040318,51
RTS0040319,60
RTS0040320,53
RTS0040321,61
RTS0040322,61
RTS0040323,52
RTS0040324,71
RTS0040325,40
RTS0040326,34
RTS0040327,61
RTS0040328,59
RTS0040329,66
RTS0040330,55
RTS0040331,74
RTS0040332,67
RTS0040333,63
RTS0040334,54
RTS0040335,49
RTS0040336,52
RTS0040337,58
RTS0040338,29
RTS0040339,45
RTS0040340,53
RTS0040341,76
RTS0040342,39
RTS0040343,46
RTS0040344,55
RTS0040345,63
RTS0040346,45
RTS0040347,71
RTS0040348,49
RTS0040349,71
RTS0040350,55
RTS0040351,44
RTS0040352,63
RTS0040353,79
RTS0040354,63
RTS0040355,53
RTS0040356,65
RTS0040357,63
RTS0040358,50
RTS0040359,56
RTS0040360,69
RTS0040361,54
RTS0040363,52
RTS0040364,50
RTS0040365,50
RTS0040366,50
RTS0040367,72
RTS0040368,74
RTS0040369,64
RTS0040370,61
RTS0040371,47
RTS0040372,80
RTS0040373,59
RTS0040374,50
RTS0040375,60
RTS0040376,80
RTS0040377,69
RTS0040378,68
RTS0040379,67
RTS0040380,63
RTS0040381,64
RTS0040382,54
RTS0040383,38
RTS0040384,45
RTS0040385,31
RTS0040386,54
RTS0040387,43
RTS0040388,64
RTS0040389,53
RTS0040390,63
RTS0040391,71
RTS0040392,64
RTS0040393,73
RTS0040394,66
RTS0040395,60
RTS0040396,50
RTS0040397,61
RTS0040398,61
RTS0040399,77
RTS0040400,58
RTS0040401,53
RTS0040402,75
RTS0040403,54
RTS0040404,63
RTS0040405,45
RTS0040406,43
RTS0040407,47
RTS0040408,58
RTS0040409,54
RTS0040410,49
RTS0040411,65
RTS0040412,32
RTS0040413,55
RTS0040414,82
RTS0040415,68
RTS0040416,87
RTS0040417,39
RTS0040418,41
RTS0040419,84
RTS0040420,126
RTS0040421,63
RTS0040422,78
RTS0040423,67
RTS0040424,54
RTS0040425,48
RTS0040426,34
RTS0040428,59
RTS0040429,52
RTS0040430,61
RTS0040431,52
RTS0040432,45
RTS0040433,52
RTS0040434,55
RTS0040435,53
RTS0040436,52
RTS0040437,94
RTS0040438,103
RTS0040439,73
RTS0040440,104
RTS0040441,62
RTS0040442,60
RTS0040443,68
RTS0040444,69
RTS0040445,55
RTS0040446,72
RTS0040447,60
RTS0040448,49
RTS0040449,64
RTS0040450,57
RTS0040451,51
RTS0040452,48
RTS0040453,64
RTS0040454,54
RTS0040455,70
RTS0040456,68
RTS0040457,50
RTS0040458,37
RTS0040459,53
RTS0040460,58
RTS0040461,43
RTS0040462,33
RTS0040463,54
RTS0040464,38
RTS0040465,42
RTS0040466,51
RTS0040467,42
RTS0040468,59
RTS0040469,33
RTS0040470,43
RTS0040471,62
RTS0040472,59
RTS0040473,50
RTS0040474,38
RTS0040475,41
RTS0040476,56
RTS0040477,59
RTS0040478,52
RTS0040479,41
RTS0040480,45
RTS0040481,48
RTS0040482,46
RTS0040483,44
RTS0040484,63
RTS0040485,54
RTS0040486,59
RTS0040487,40
RTS0040488,54
RTS0040489,42
RTS0040490,53
RTS0040491,46
RTS0040492,55
RTS0040493,44
RTS0040494,58
RTS0040495,50
RTS0040496,58
RTS0040497,60
RTS0040498,50
RTS0040499,44
RTS0040500,76
RTS0040501,47
RTS0040502,43
RTS0040503,50
RTS0040504,42
RTS0040505,50
RTS0040506,52
RTS0040507,55
RTS0040508,56
RTS0040509,35
RTS0040510,42
RTS0040511,63
RTS0040512,46
RTS0040513,59
RTS0040514,52
RTS0040515,65
RTS0040516,68
RTS0040517,59
RTS0040518,45
RTS0040519,46
RTS0040520,41
RTS0040521,50
RTS0040522,53
RTS0040523,55
RTS0040524,34
RTS0040525,68
RTS0040526,59
RTS0040527,43
RTS0040528,49
RTS0040529,48
RTS0040530,54
RTS0040531,54
RTS0040532,64
RTS0040533,41
RTS0040534,37
RTS0040535,51
RTS0040536,40
RTS0040537,82
RTS0040538,53
RTS0040539,59
RTS0040540,54
RTS0040541,47
RTS0040542,36
RTS0040543,51
RTS0040544,49
RTS0040545,39
RTS0040546,45
RTS0040547,33
RTS0040548,37
RTS0040549,37
RTS0040550,27
RTS0040551,46
RTS0040552,39
RTS0040553,54
RTS0040554,37
RTS0040555,46
RTS0040556,55
RTS0040557,29
RTS0040558,49
RTS0040559,46
RTS0040560,40
RTS0040561,46
RTS0040562,34
RTS0040563,49
RTS0040564,49
RTS0040565,40
RTS0040566,52
RTS0040567,47
RTS0040568,37
RTS0040569,49
RTS0040570,50
RTS0040571,60
RTS0040572,24
RTS0040573,57
RTS0040574,81
RTS0040575,59
RTS0040576,57
RTS0040577,47
RTS0040578,40
RTS0040579,49
RTS0040580,48
RTS0040581,31
RTS0040582,75
RTS0040583,58
RTS0040584,43
RTS0040585,68
RTS0040586,57
RTS0040587,36
RTS0040588,44
RTS0040589,35
RTS0040590,61
RTS0040591,57
RTS0040592,63
RTS0040593,23
RTS0040594,58
RTS0040595,68
RTS0040596,63
RTS0040597,67
RTS0040598,51
RTS0040599,47
RTS0040600,62
RTS0040601,43
RTS0040602,77
RTS0040603,45
RTS0040604,77
RTS0040605,64
RTS0040606,34
RTS0040607,77
RTS0040608,65
RTS0040609,57
RTS0040610,69
RTS0040611,71
RTS0040612,64
RTS0040613,50
RTS0040614,58
RTS0040615,59
RTS0040616,52
RTS0040617,48
RTS0040618,46
RTS0040619,59
RTS0040620,58
RTS0040621,52
RTS0040622,44
RTS0040623,65
RTS0040624,64
RTS0040625,57
RTS0040626,35
RTS0040627,37
RTS0040628,56
RTS0040629,55
RTS0040630,65
RTS0040631,64
RTS0040632,41
RTS0040633,45
RTS0040634,80
RTS0040635,64
RTS0040636,49
RTS0040637,56
RTS0040638,48
RTS0040639,56
RTS0040640,50
RTS0040641,94
RTS0040642,146
RTS0040643,93
RTS0040644,116
RTS0040645,160
RTS0040646,47
RTS0040647,46
RTS0040648,76
RTS0040649,63
RTS0040650,37
RTS0040651,63
RTS0040652,28
RTS0040653,51
RTS0040654,67
RTS0040655,50
RTS0040656,54
RTS0040657,59
RTS0040658,58
RTS0040659,59
RTS0040660,48
RTS0040661,46
RTS0040662,47
RTS0040663,37
RTS0040664,41
RTS0040665,55
RTS0040666,65
RTS0040667,48
RTS0040668,35
RTS0040669,30
RTS0040670,45
RTS0040671,41
RTS0040672,65
RTS0040673,45
RTS0040674,46
RTS0040675,53
RTS0040676,127
RTS0040677,111
RTS0040678,359
RTS0040679,131
RTS0040680,352
RTS0040681,76
RTS0040682,81
RTS0040683,141
RTS0040684,144
RTS0040685,81
RTS0040686,45
RTS0040687,62
RTS0040688,35
RTS0040689,44
RTS0040690,45
RTS0040691,60
RTS0040692,44
RTS0040693,54
RTS0040694,52
RTS0040695,58
RTS0040696,47
RTS0040697,54
RTS0040698,44
RTS0040699,47
RTS0040700,61
RTS0040701,68
RTS0040702,241
RTS0040703,159
RTS0040704,177
RTS0040705,182
RTS0040706,41
RTS0040707,43
RTS0040708,34
RTS0040709,51
RTS0040710,66
RTS0040711,59
RTS0040712,45
RTS0040713,53
RTS0040714,39
RTS0040715,40
RTS0040716,44
RTS0040717,32
RTS0040718,43
RTS0040719,42
RTS0040720,47
RTS0040721,37
RTS0040722,29
RTS0040723,48
RTS0040724,42
RTS0040725,29
RTS0040726,60
RTS0040727,70
RTS0040728,61
RTS0040729,83
RTS0040730,62
RTS0040731,69
RTS0040732,62
RTS0040733,44
RTS0040734,53
RTS0040735,69
RTS0040736,174
RTS0040737,123
RTS0040738,93
RTS0040739,152
RTS0040740,135
RTS0040741,53
RTS0040742,47
RTS0040743,57
RTS0040744,59
RTS0040745,70
RTS0040746,56
RTS0040747,45
RTS0040748,47
RTS0040749,56
RTS0040750,58
RTS0040751,62
RTS0040752,82
RTS0040753,56
RTS0040754,41
RTS0040755,45
RTS0040756,51
RTS0040757,38
RTS0040758,59
RTS0040759,48
RTS0040760,63
RTS0040761,58
RTS0040762,47
RTS0040763,45
RTS0040764,67
RTS0040765,71
RTS0040766,47
RTS0040767,52
RTS0040768,61
RTS0040769,54
RTS0040770,49
RTS0040771,51
RTS0040772,44
RTS0040773,56
RTS0040774,66
RTS0040775,60
RTS0040776,28
RTS0040777,49
RTS0040778,60
RTS0040779,57
RTS0040780,54
RTS0040781,53
RTS0040782,54
RTS0040783,47
RTS0040784,65
RTS0040785,45
RTS0040786,48
RTS0040787,56
RTS0040788,46
RTS0040789,54
RTS0040790,48
RTS0040791,51
RTS0040792,53
RTS0040793,38
RTS0040794,49
RTS0040795,39
RTS0040796,86
RTS0040797,66
RTS0040798,60
RTS0040799,56
RTS0040800,43
RTS0040801,66
RTS0040802,71
RTS0040803,60
RTS0040804,41
RTS0040805,46
RTS0040806,54
RTS0040807,54
RTS0040808,59
RTS0040809,63
RTS0040810,53
RTS0040811,52
RTS0040812,60
RTS0040813,53
RTS0040814,66
RTS0040815,63
RTS0040816,52
RTS0040817,50
RTS0040818,70
RTS0040819,73
RTS0040820,72
RTS0040821,61
RTS0040822,61
RTS0040823,49
RTS0040824,46
RTS0040825,60
RTS0040826,80
RTS0040827,51
RTS0040828,54
RTS0040830,76
RTS0040831,62
RTS0040832,31
RTS0040833,52
RTS0040834,41
RTS0040836,66
RTS0040837,48
RTS0040838,55
RTS0040839,55
RTS0040840,54
RTS0040841,65
RTS0040842,65
RTS0040843,60
RTS0040844,52
RTS0040845,56
RTS0040846,60
RTS0040847,62
RTS0040848,54
RTS0040849,62
RTS0040850,63
RTS0040851,59
RTS0040852,43
RTS0040853,67
RTS0040854,69
RTS0040855,64
RTS0040856,51
RTS0040857,56
RTS0040858,36
RTS0040859,45
RTS0040860,51
RTS0040861,60
RTS0040862,58
RTS0040863,56
RTS0040864,64
RTS0040865,51
RTS0040866,51
RTS0040867,57
RTS0040868,36
RTS0040869,51
RTS0040870,53
RTS0040871,57
RTS0040872,46
RTS0040873,50
RTS0040874,72
RTS0040875,61
RTS0040876,46
RTS0040877,43
RTS0040878,50
RTS0040879,54
RTS0040880,88
RTS0040881,52
RTS0040882,35
RTS0040883,48
RTS0040884,58
RTS0040885,33
RTS0040886,66
RTS0040887,58
RTS0040888,54
RTS0040889,88
RTS0040890,56
RTS0040891,43
RTS0040892,55
RTS0040893,28
RTS0040894,47
RTS0040895,58
RTS0040896,40
RTS0040897,39
RTS0040898,44
RTS0040899,30
RTS0040900,54
RTS0040901,59
RTS0040902,46
RTS0040903,45
RTS0040904,50
RTS0040905,47
RTS0040906,49
RTS0040907,58
RTS0040908,40
RTS0040909,69
RTS0040910,41
RTS0040911,66
RTS0040912,53
RTS0040913,40
RTS0040914,45
RTS0040915,47
RTS0040916,44
RTS0040917,52
RTS0040918,71
RTS0040919,40
RTS0040920,29
RTS0040921,46
RTS0040922,52
RTS0040923,40
RTS0040924,45
RTS0040925,62
RTS0040926,48
RTS0040927,45
RTS0040928,37
RTS0040929,35
RTS0040930,45
RTS0040931,40
RTS0040932,55
RTS0040933,25
RTS0040934,38
RTS0040935,74
RTS0040936,49
RTS0040937,60
RTS0040938,61
RTS0040939,58
RTS0040940,40
RTS0040941,49
RTS0040942,49
RTS0040943,27
RTS0040944,75
RTS0040945,46
RTS0040946,69
RTS0040947,94
RTS0040948,98
RTS0040949,57
RTS0040950,110
RTS0040951,50
RTS0040952,33
RTS0040953,34
RTS0040954,49
RTS0040955,50
RTS0040956,60
RTS0040957,44
RTS0040958,51
RTS0040959,67
RTS0040960,62
RTS0040961,47
RTS0040962,55
RTS0040963,61
RTS0040964,73
RTS0040965,55
RTS0040966,71
RTS0040967,55
RTS0040968,40
RTS0040969,44
RTS0040970,57
RTS0040971,48
RTS0040972,51
RTS0040973,51
RTS0040974,54
RTS0040975,51
RTS0040976,53
RTS0040977,52
RTS0040978,43
RTS0040979,73
RTS0040980,45
RTS0040981,51
RTS0040982,64
RTS0040983,66
RTS0040984,58
RTS0040985,52
RTS0040986,66
RTS0040987,63
RTS0040988,61
RTS0040989,58
RTS0040990,46
RTS0040991,81
RTS0040992,42
RTS0040993,63
RTS0040994,74
RTS0040995,46
RTS0040996,43
RTS0040997,73
RTS0040998,52
RTS0040999,69
RTS0041000,52
RTS0041001,37
RTS0041002,57
RTS0041003,64
RTS0041004,54
RTS0041005,50
RTS0041006,55
RTS0041007,50
RTS0041008,56
RTS0041009,46
RTS0041010,39
RTS0041011,33
RTS0041012,42
RTS0041013,65
RTS0041014,40
RTS0041015,47
RTS0041016,51
RTS0041017,51
RTS0041018,48
RTS0041019,40
RTS0041020,38
RTS0041021,43
RTS0041022,51
RTS0041023,55
RTS0041024,55
RTS0041025,46
RTS0041026,48
RTS0041027,52
RTS0041028,61
RTS0041029,59
RTS0041030,55
RTS0041031,40
RTS0041032,68
RTS0041033,42
RTS0041034,61
RTS0041035,58
RTS0041036,50
RTS0041037,46
RTS0041038,45
RTS0041039,34
RTS0041040,49
RTS0041041,44
RTS0041042,61
RTS0041043,56
RTS0041044,43
RTS0041045,51
RTS0041046,126
RTS0041047,105
RTS0041048,57
RTS0041049,159
RTS0041050,155
RTS0041051,69
RTS0041052,41
RTS0041053,46
RTS0041054,57
RTS0041055,47
RTS0041056,66
RTS0041057,47
RTS0041058,49
RTS0041059,56
RTS0041060,49
RTS0041061,49
RTS0041062,56
RTS0041063,46
RTS0041064,51
RTS0041066,50
RTS0041067,57
RTS0041068,54
RTS0041069,72
RTS0041070,88
RTS0041071,61
RTS0041072,57
RTS0041073,62
RTS0041074,49
RTS0041075,68
RTS0041076,59
RTS0041077,59
RTS0041078,69
RTS0041079,44
RTS0041080,71
RTS0041081,63
RTS0041082,41
RTS0041083,63
RTS0041084,54
RTS0041085,43
RTS0041086,73
RTS0041087,53
RTS0041088,49
RTS0041089,44
RTS0041090,64
RTS0041091,50
RTS0041092,62
RTS0041093,51
RTS0041094,63
RTS0041095,70
RTS0041096,34
RTS0041097,53
RTS0041098,57
RTS0041099,51
RTS0041100,42
RTS0041101,57
RTS0041102,77
RTS0041103,45
RTS0041104,51
RTS0041105,63
RTS0041106,82
RTS0041107,112
RTS0041108,94
RTS0041109,89
RTS0041110,69
RTS0041111,39
RTS0041112,53
RTS0041113,64
RTS0041114,43
RTS0041115,63
RTS0041116,58
RTS0041117,74
RTS0041118,54
RTS0041119,40
RTS0041120,64
RTS0041121,63
RTS0041122,44
RTS0041123,64
RTS0041124,33
RTS0041125,34
RTS0041126,59
RTS0041127,66
RTS0041128,71
RTS0041129,45
RTS0041130,60
RTS0041131,66
RTS0041132,63
RTS0041133,58
RTS0041134,65
RTS0041135,60
RTS0041136,73
RTS0041137,56
RTS0041138,68
RTS0041139,70
RTS0041140,53
RTS0041141,71
RTS0041142,55
RTS0041143,39
RTS0041144,60
RTS0041145,58
RTS0041146,35
RTS0041147,39
RTS0041148,50
RTS0041149,61
RTS0041150,37
RTS0041151,56
RTS0041152,50
RTS0041153,42
RTS0041154,50
RTS0041155,47
RTS0041156,78
RTS0041157,59
RTS0041158,68
RTS0041159,47
RTS0041160,47
RTS0041161,63
RTS0041162,48
RTS0041163,57
RTS0041164,51
RTS0041165,39
RTS0041166,41
RTS0041167,61
RTS0041168,56
RTS0041169,62
RTS0041170,61
RTS0041171,58
RTS0041172,65
RTS0041173,51
RTS0041174,64
RTS0041175,53
RTS0041176,51
RTS0041177,80
RTS0041178,62
RTS0041179,54
RTS0041180,64
RTS0041181,46
RTS0041182,58
RTS0041183,58
RTS0041184,48
RTS0041185,49
RTS0041186,47
RTS0041187,60
RTS0041188,41
RTS0041189,63
RTS0041190,54
RTS0041191,83
RTS0041192,48
RTS0041193,61
RTS0041194,42
RTS0041195,50
RTS0041196,57
RTS0041197,65
RTS0041198,59
RTS0041199,45
RTS0041200,55
RTS0041201,50
RTS0041202,75
RTS0041203,57
RTS0041204,53
RTS0041205,42
RTS0041206,51
RTS0041207,69
RTS0041208,69
RTS0041209,49
RTS0041210,24
RTS0041211,80
RTS0041212,84
RTS0041213,88
RTS0041214,68
RTS0041215,65
RTS0041216,64
RTS0041217,77
RTS0041218,61
RTS0041219,67
RTS0041220,49
RTS0041221,76
RTS0041222,37
RTS0041223,33
RTS0041224,60
RTS0041225,49
RTS0041226,59
RTS0041227,65
RTS0041228,45
RTS0041229,58
RTS0041230,79
RTS0041231,66
RTS0041232,60
RTS0041233,50
RTS0041234,73
RTS0041235,56
RTS0041236,61
RTS0041237,45
RTS0041238,44
RTS0041239,43
RTS0041240,60
RTS0041241,74
RTS0041242,52
RTS0041243,64
RTS0041244,66
RTS0041246,51
RTS0041247,66
RTS0041248,51
RTS0041249,56
RTS0041250,76
RTS0041251,61
RTS0041252,53
RTS0041253,62
RTS0041254,58
RTS0041255,40
RTS0041256,49
RTS0041257,62
RTS0041258,52
RTS0041259,50
RTS0041260,67
RTS0041261,67
RTS0041262,71
RTS0041263,63
RTS0041265,68
RTS0041266,61
RTS0041267,48
RTS0041268,55
RTS0041269,63
RTS0041270,59
RTS0041271,79
RTS0041272,74
RTS0041273,40
RTS0041274,63
RTS0041275,66
RTS0041276,61
RTS0041277,45
RTS0041278,63
RTS0041279,61
RTS0041280,64
RTS0041281,50
RTS0041282,52
RTS0041283,50
RTS0041284,64
RTS0041285,39
RTS0041286,41
RTS0041287,58
RTS0041288,60
RTS0041289,58
RTS0041290,48
RTS0041291,65
RTS0041292,56
RTS0041293,40
RTS0041294,33
RTS0041295,58
RTS0041296,67
RTS0041297,51
RTS0041298,59
RTS0041299,45
RTS0041300,51
RTS0041301,55
RTS0041302,54
RTS0041303,59
RTS0041304,55
RTS0041305,45
RTS0041306,49
RTS0041307,55
RTS0041308,62
RTS0041309,60
RTS0041310,66
RTS0041311,46
RTS0041312,43
RTS0041313,55
RTS0041314,64
RTS0041315,48
RTS0041316,47
RTS0041317,63
RTS0041318,77
RTS0041319,39
RTS0041320,58
RTS0041321,65
RTS0041322,47
RTS0041323,54
RTS0041324,58
RTS0041325,62
RTS0041326,43
RTS0041327,44
RTS0041328,63
RTS0041329,61
RTS0041330,55
RTS0041331,46
RTS0041332,60
RTS0041333,49
RTS0041334,48
RTS0041335,49
RTS0041346,65
RTS0041347,66
RTS0041348,50
RTS0041349,85
RTS0041350,85
RTS0041351,60
RTS0041352,55
RTS0041353,67
RTS0041354,76
RTS0041355,52
RTS0041356,41
RTS0041357,40
RTS0041358,48
RTS0041359,52
RTS0041360,59
RTS0041361,82
RTS0041362,65
RTS0041363,60
RTS0041364,62
RTS0041365,71
RTS0041366,42
RTS0041367,59
RTS0041368,62
RTS0041369,44
RTS0041370,33
RTS0041371,54
RTS0041372,69
RTS0041373,44
RTS0041374,42
RTS0041375,46
RTS0041376,113
RTS0041377,39
RTS0041378,50
RTS0041379,25
RTS0041380,48
RTS0041381,51
RTS0041382,55
RTS0041383,45
RTS0041384,62
RTS0041385,58
RTS0041386,56
RTS0041387,49
RTS0041388,56
RTS0041389,52
RTS0041390,46
RTS0041391,37
RTS0041392,46
RTS0041393,37
RTS0041394,32
RTS0041395,36
RTS0041396,51
RTS0041397,44
RTS0041398,58
RTS0041399,42
RTS0041400,56
RTS0041401,52
RTS0041402,60
RTS0041403,54
RTS0041404,40
RTS0041405,39
RTS0041406,65
RTS0041407,62
RTS0041408,40
RTS0041409,41
RTS0041410,46
RTS0041411,51
RTS0041412,46
RTS0041413,62
RTS0041414,65
RTS0041415,45
RTS0041416,49
RTS0041417,43
RTS0041418,55
RTS0041419,44
RTS0041420,50
RTS0041421,51
RTS0041422,59
RTS0041423,42
RTS0041424,52
RTS0041425,45
RTS0041426,57
RTS0041427,56
RTS0041428,66
RTS0041429,57
RTS0041430,75
RTS0041431,63
RTS0041432,40
RTS0041433,46
RTS0041434,53
RTS0041435,59
RTS0041436,63
RTS0041437,26
RTS0041438,38
RTS0041439,65
RTS0041440,54
RTS0041441,59
RTS0041442,36
RTS0041443,82
RTS0041444,55
RTS0041445,48
RTS0041446,49
RTS0041447,70
RTS0041448,61
RTS0041449,60
RTS0041450,56
RTS0041451,56
RTS0041452,61
RTS0041453,50
RTS0041454,51
RTS0041455,60
RTS0041456,54
RTS0041457,62
RTS0041458,48
RTS0041459,58
RTS0041460,47
RTS0041461,26
RTS0041462,61
RTS0041463,47
RTS0041464,53
RTS0041465,56
RTS0041466,48
RTS0041467,82
RTS0041468,71
RTS0041469,47
RTS0041470,78
RTS0041471,48
RTS0041472,40
RTS0041473,49
RTS0041474,36
RTS0041475,48
RTS0041476,55
RTS0041477,52
RTS0041478,32
RTS0041479,62
RTS0041480,58
RTS0041481,41
RTS0041482,48
RTS0041483,43
RTS0041484,66
RTS0041485,46
RTS0041486,46
RTS0041487,66
RTS0041488,56
RTS0041489,57
RTS0041490,54
RTS0041491,92
RTS0041492,36
RTS0041493,48
RTS0041494,62
RTS0041495,30
RTS0041496,70
RTS0041497,86
RTS0041498,54
RTS0041499,85
RTS0041500,48
RTS0041501,43
RTS0041502,46
RTS0041503,43
RTS0041504,48
RTS0041505,54
RTS0041506,69
RTS0041507,39
RTS0041508,42
RTS0041509,53
RTS0041510,54
RTS0041511,52
RTS0041512,48
RTS0041513,51
RTS0041514,39
RTS0041515,48
RTS0041516,72
RTS0041517,53
RTS0041518,49
RTS0041519,41
RTS0041520,83
RTS0041521,42
RTS0041522,58
RTS0041523,51
RTS0041524,58
RTS0041525,61
RTS0041526,70
RTS0041527,252
RTS0041528,221
RTS0041529,46
RTS0041530,140
RTS0041531,49
RTS0041532,46
RTS0041533,31
RTS0041534,52
RTS0041535,37
RTS0041536,52
RTS0041537,62
RTS0041538,54
RTS0041540,45
RTS0041541,57
RTS0041542,46
RTS0041543,42
RTS0041544,51
RTS0041545,50
RTS0041546,29
RTS0041547,46
RTS0041548,63
RTS0041549,52
RTS0041550,61
RTS0041551,58
RTS0041552,68
RTS0041553,39
RTS0041554,44
RTS0041555,57
RTS0041556,41
RTS0041557,36
RTS0041558,58
RTS0041559,55
RTS0041560,39
RTS0041561,47
RTS0041562,68
RTS0041563,57
RTS0041564,53
RTS0041565,61
RTS0041566,68
RTS0041567,56
RTS0041568,44
RTS0041569,47
RTS0041570,68
RTS0041571,52
RTS0041572,41
RTS0041573,43
RTS0041574,50
RTS0041575,47
RTS0041576,48
RTS0041577,43
RTS0041578,36
RTS0041579,36
RTS0041580,40
RTS0041581,50
RTS0041582,78
RTS0041583,65
RTS0041584,54
RTS0041585,42
RTS0041586,57
RTS0041587,72
RTS0041588,48
RTS0041589,46
RTS0041590,30
RTS0041591,44
RTS0041592,57
RTS0041593,58
RTS0041594,40
RTS0041595,48
RTS0041596,52
RTS0041597,57
RTS0041598,66
RTS0041599,42
RTS0041600,49
RTS0041601,56
RTS0041602,48
RTS0041603,51
RTS0041604,62
RTS0041605,40
RTS0041606,32
RTS0041607,45
RTS0041608,37
RTS0041609,52
RTS0041610,51
RTS0041611,58
RTS0041612,53
RTS0041613,48
RTS0041614,44
RTS0041615,44
RTS0041616,59
RTS0041617,57
RTS0041618,49
RTS0041619,57
RTS0041620,66
RTS0041621,75
RTS0041622,38
RTS0041623,38
RTS0041624,39
RTS0041625,54
RTS0041626,59
RTS0041627,60
RTS0041628,50
RTS0041629,46
RTS0041630,48
RTS0041631,44
RTS0041632,51
RTS0041633,61
RTS0041634,63
RTS0041635,76
RTS0041636,76
RTS0041637,67
RTS0041638,82
RTS0041639,68
RTS0041640,66
RTS0041641,45
RTS0041642,51
RTS0041643,53
RTS0041644,51
RTS0041645,48
RTS0041646,56
RTS0041647,56
RTS0041648,56
RTS0041649,67
RTS0041650,46
RTS0041651,42
RTS0041652,43
RTS0041653,55
RTS0041654,41
RTS0041655,57
RTS0041656,48
RTS0041657,51
RTS0041658,65
RTS0041659,91
RTS0041660,59
RTS0041661,103
RTS0041662,113
RTS0041663,44
RTS0041664,55
RTS0041665,56
RTS0041666,65
RTS0041667,54
RTS0041668,46
RTS0041669,75
RTS0041670,74
RTS0041671,52
RTS0041672,49
RTS0041673,36
RTS0041674,44
RTS0041675,56
RTS0041676,68
RTS0041677,61
RTS0041678,57
RTS0041679,68
RTS0041680,56
RTS0041681,56
RTS0041682,78
RTS0041683,44
RTS0041684,61
RTS0041685,82
RTS0041686,41
RTS0041687,29
RTS0041688,49
RTS0041689,23
RTS0041690,58
RTS0041691,81
RTS0041692,35
RTS0041693,44
RTS0041694,55
RTS0041695,56
RTS0041696,50
RTS0041697,36
RTS0041698,46
RTS0041699,42
RTS0041700,61
RTS0041701,39
RTS0041702,26
RTS0041703,63
RTS0041704,47
RTS0041705,48
RTS0041706,49
RTS0041707,39
RTS0041708,63
RTS0041709,56
RTS0041710,53
RTS0041711,37
RTS0041712,49
RTS0041713,48
RTS0041714,56
RTS0041715,29
RTS0041716,95
RTS0041717,77
RTS0041718,98
RTS0041719,83
RTS0041720,80
RTS0041721,50
RTS0041722,43
RTS0041723,55
RTS0041724,50
RTS0041725,48
RTS0041726,42
RTS0041727,43
RTS0041728,64
RTS0041729,35
RTS0041730,53
RTS0041731,37
RTS0041732,52
RTS0041733,56
RTS0041734,35
RTS0041735,56
RTS0041736,56
RTS0041737,51
RTS0041738,60
RTS0041739,74
RTS0041740,55
RTS0041741,72
RTS0041742,65
RTS0041743,53
RTS0041744,47
RTS0041745,42
RTS0041746,92
RTS0041747,70
RTS0041748,65
RTS0041749,58
RTS0041750,64
RTS0041751,56
RTS0041752,36
RTS0041753,51
RTS0041754,32
RTS0041755,32
RTS0041756,65
RTS0041757,58
RTS0041758,40
RTS0041759,61
RTS0041760,38
RTS0041761,32
RTS0041762,57
RTS0041763,62
RTS0041764,48
RTS0041765,47
RTS0041766,46
RTS0041767,35
RTS0041768,48
RTS0041769,64
RTS0041770,63
RTS0041771,42
RTS0041772,50
RTS0041773,33
RTS0041774,60
RTS0041775,53
RTS0041776,63
RTS0041777,48
RTS0041778,58
RTS0041779,72
RTS0041780,69
RTS0041781,44
RTS0041782,41
RTS0041783,43
RTS0041784,49
RTS0041785,44
RTS0041786,41
RTS0041787,76
RTS0041788,43
RTS0041789,54
RTS0041790,56
RTS0041791,47
RTS0041793,51
RTS0041794,57
RTS0041795,42
RTS0041796,45
RTS0041797,58
RTS0041798,48
RTS0041799,60
RTS0041800,41
RTS0041801,35
RTS0041802,60
RTS0041803,41
RTS0041804,63
RTS0041805,36
RTS0041806,41
RTS0041807,38
RTS0041808,62
RTS0041809,54
RTS0041810,61
RTS0041811,59
RTS0041812,68
RTS0041813,57
RTS0041814,52
RTS0041815,67
RTS0041816,61
RTS0041817,47
RTS0041818,47
RTS0041819,69
RTS0041820,75
RTS0041821,56
RTS0041822,42
RTS0041823,29
RTS0041824,64
RTS0041825,40
RTS0041826,67
RTS0041827,58
RTS0041828,74
RTS0041829,46
RTS0041830,36
RTS0041831,34
RTS0041832,48
RTS0041833,46
RTS0041834,51
RTS0041835,55
RTS0041836,64
RTS0041837,75
RTS0041838,40
RTS0041839,47
RTS0041840,33
RTS0041841,44
RTS0041842,42
RTS0041843,46
RTS0041844,58
RTS0041845,41
RTS0041846,44
RTS0041847,39
RTS0041848,48
RTS0041849,49
RTS0041850,60
RTS0041851,45
RTS0041852,68
RTS0041853,60
RTS0041854,42
RTS0041855,50
RTS0041856,55
RTS0041857,72
RTS0041858,44
RTS0041859,51
RTS0041860,57
RTS0041861,54
RTS0041862,65
RTS0041863,48
RTS0041864,71
RTS0041865,55
RTS0041866,53
RTS0041867,43
RTS0041868,64
RTS0041869,53
RTS0041870,61
RTS0041871,61
RTS0041872,58
RTS0041873,51
RTS0041874,68
RTS0041875,53
RTS0041876,59
RTS0041877,67
RTS0041878,40
RTS0041879,66
RTS0041880,75
RTS0041881,58
RTS0041882,49
RTS0041883,60
RTS0041884,56
RTS0041885,67
RTS0041886,46
RTS0041887,71
RTS0041888,73
RTS0041889,53
RTS0041890,53
RTS0041891,77
RTS0041892,60
RTS0041893,63
RTS0041894,54
RTS0041895,79
RTS0041896,54
RTS0041897,46
RTS0041898,66
RTS0041899,58
RTS0041900,42
RTS0041901,73
RTS0041902,44
RTS0041903,63
RTS0041904,57
RTS0041905,68
RTS0041906,193
RTS0041907,50
RTS0041908,97
RTS0041909,67
RTS0041910,103
RTS0041911,70
RTS0041912,53
RTS0041913,67
RTS0041914,49
RTS0041915,78
RTS0041916,86
RTS0041917,134
RTS0041918,122
RTS0041919,283
RTS0041920,155
RTS0041922,87
RTS0041923,42
RTS0041924,35
RTS0041925,66
RTS0041926,38
RTS0041927,36
RTS0041928,49
RTS0041929,55
RTS0041930,83
RTS0041931,46
RTS0041932,58
RTS0041933,43
RTS0041934,47
RTS0041935,38
RTS0041936,43
RTS0041937,64
RTS0041938,61
RTS0041939,45
RTS0041940,79
RTS0041941,45
RTS0041942,50
RTS0041943,44
RTS0041944,55
RTS0041945,47
RTS0041946,63
RTS0041947,55
RTS0041948,56
RTS0041949,50
RTS0041950,43
RTS0041951,50
RTS0041952,52
RTS0041953,40
RTS0041954,65
RTS0041955,60
RTS0041956,48
RTS0041957,46
RTS0041958,52
RTS0041959,70
RTS0041960,59
RTS0041961,28
RTS0041962,57
RTS0041963,53
RTS0041964,71
RTS0041965,53
RTS0041966,52
RTS0041967,60
RTS0041968,45
RTS0041969,56
RTS0041971,45
RTS0041972,71
RTS0041973,61
RTS0041974,47
RTS0041975,53
RTS0041976,28
RTS0041977,66
RTS0041978,44
RTS0041979,44
RTS0041980,52
RTS0041981,66
RTS0041982,75
RTS0041983,86
RTS0041984,59
RTS0041985,66
RTS0041986,73
RTS0041987,90
RTS0041988,56
RTS0041989,40
RTS0041990,64
RTS0041991,49
RTS0041992,80
RTS0041993,56
RTS0041994,56
RTS0041995,64
RTS0041996,39
RTS0041997,54
RTS0041998,57
RTS0041999,58
RTS0042000,35
RTS0042001,56
RTS0042002,45
RTS0042003,31
RTS0042004,61
RTS0042005,48
RTS0042006,58
RTS0042007,85
RTS0042008,63
RTS0042009,56
RTS0042010,57
RTS0042011,60
RTS0042012,57
RTS0042013,43
RTS0042014,56
RTS0042015,77
RTS0042016,45
RTS0042017,57
RTS0042018,41
RTS0042019,59
RTS0042020,52
RTS0042021,44
RTS0042022,53
RTS0042023,55
RTS0042024,64
RTS0042025,64
RTS0042026,36
RTS0042027,46
RTS0042028,41
RTS0042029,52
RTS0042030,54
RTS0042031,62
RTS0042032,58
RTS0042033,71
RTS0042034,65
RTS0042035,62
RTS0042036,57
RTS0042037,72
RTS0042038,52
RTS0042039,62
RTS0042040,59
RTS0042041,82
RTS0042042,46
RTS0042043,41
RTS0042044,95
RTS0042045,51
RTS0042046,65
RTS0042047,53
RTS0042048,54
RTS0042049,33
RTS0042050,56
RTS0042051,68
RTS0042052,68
RTS0042053,60
RTS0042054,39
RTS0042055,45
RTS0042056,69
RTS0042057,35
RTS0042058,45
RTS0042059,44
RTS0042060,49
RTS0042061,49
RTS0042062,55
RTS0042063,61
RTS0042064,45
RTS0042065,70
RTS0042066,61
RTS0042067,102
RTS0042068,57
RTS0042069,67
RTS0042071,48
RTS0042072,43
RTS0042073,38
RTS0042074,61
RTS0042075,59
RTS0042076,57
RTS0042077,31
RTS0042078,39
RTS0042079,55
RTS0042080,46
RTS0042081,66
RTS0042082,48
RTS0042083,52
RTS0042084,52
RTS0042085,45
RTS0042086,45
RTS0042087,38
RTS0042088,45
RTS0042089,40
RTS0042090,42
RTS0042091,65
RTS0042092,63
RTS0042093,37
RTS0042094,61
RTS0042095,56
RTS0042096,69
RTS0042097,52
RTS0042098,67
RTS0042099,64
RTS0042100,47
RTS0042101,62
RTS0042102,60
RTS0042103,48
RTS0042104,43
RTS0042105,60
RTS0042106,72
RTS0042107,48
RTS0042108,41
RTS0042109,62
RTS0042110,57
RTS0042111,68
RTS0042112,63
RTS0042113,75
RTS0042114,59
RTS0042115,46
RTS0042116,58
RTS0042117,52
RTS0042118,37
RTS0042119,55
RTS0042120,55
RTS0042121,42
RTS0042122,52
RTS0042123,66
RTS0042124,27
RTS0042125,55
RTS0042126,53
RTS0042127,55
RTS0042128,78
RTS0042129,52
RTS0042130,53
RTS0042131,79
RTS0042132,64
RTS0042133,60
RTS0042134,49
RTS0042135,60
RTS0042136,49
RTS0042137,66
RTS0042138,47
RTS0042139,58
RTS0042140,51
RTS0042141,52
RTS0042142,63
RTS0042143,78
RTS0042144,49
RTS0042145,48
RTS0042146,69
RTS0042147,53
RTS0042148,55
RTS0042149,56
RTS0042150,63
RTS0042151,58
RTS0042152,58
RTS0042153,43
RTS0042154,78
RTS0042155,46
RTS0042156,44
RTS0042157,30
RTS0042158,44
RTS0042159,47
RTS0042160,39
RTS0042161,46
RTS0042162,54
RTS0042163,67
RTS0042164,60
RTS0042165,70
RTS0042166,70
RTS0042167,70
RTS0042168,78
RTS0042169,62
RTS0042170,62
RTS0042171,51
RTS0042172,39
RTS0042173,73
RTS0042174,52
RTS0042175,51
RTS0042176,48
RTS0042177,57
RTS0042178,87
RTS0042179,49
RTS0042180,48
RTS0042181,60
RTS0042182,55
RTS0042183,49
RTS0042184,65
RTS0042185,57
RTS0042186,61
RTS0042187,55
RTS0042188,33
RTS0042189,58
RTS0042190,52
RTS0042191,107
RTS0042192,60
RTS0042193,63
RTS0042194,72
RTS0042195,55
RTS0042196,55
RTS0042197,55
RTS0042198,41
RTS0042199,58
RTS0042200,35
RTS0042201,59
RTS0042202,29
RTS0042203,64
RTS0042204,42
RTS0042205,54
RTS0042206,47
RTS0042207,58
RTS0042208,56
RTS0042209,58
RTS0042210,42
RTS0042211,36
RTS0042212,51
RTS0042213,36
RTS0042214,53
RTS0042215,45
RTS0042216,70
RTS0042217,46
RTS0042218,58
RTS0042219,58
RTS0042220,67
RTS0042221,44
RTS0042222,56
RTS0042223,41
RTS0042224,50
RTS0042225,50
RTS0042226,68
RTS0042227,65
RTS0042228,54
RTS0042229,63
RTS0042230,77
RTS0042231,61
RTS0042232,63
RTS0042233,83
RTS0042234,64
RTS0042235,57
RTS0042236,54
RTS0042237,58
RTS0042238,43
RTS0042239,61
RTS0042240,56
RTS0042241,44
RTS0042242,38
RTS0042243,64
RTS0042244,67
RTS0042245,51
RTS0042246,102
RTS0042247,89
RTS0042248,195
RTS0042249,84
RTS0042250,96
RTS0042251,46
RTS0042252,52
RTS0042253,52
RTS0042254,65
RTS0042255,50
RTS0042256,62
RTS0042257,57
RTS0042258,47
RTS0042259,53
RTS0042260,61
RTS0042261,52
RTS0042262,49
RTS0042263,49
RTS0042264,68
RTS0042265,64
RTS0042266,61
RTS0042267,57
RTS0042268,31
RTS0042269,35
RTS0042270,59
RTS0042271,54
RTS0042272,42
RTS0042273,47
RTS0042274,65
RTS0042275,44
RTS0042276,57
RTS0042277,24
RTS0042278,46
RTS0042279,63
RTS0042280,64
RTS0042281,32
RTS0042282,52
RTS0042283,44
RTS0042284,48
RTS0042285,43
RTS0042286,45
RTS0042287,58
RTS0042288,63
RTS0042289,65
RTS0042290,61
RTS0042291,79
RTS0042292,64
RTS0042293,45
RTS0042294,46
RTS0042295,54
RTS0042296,41
RTS0042297,70
RTS0042298,35
RTS0042299,47
RTS0042300,57
RTS0042301,47
RTS0042302,43
RTS0042303,59
RTS0042304,62
RTS0042305,53
RTS0042306,56
RTS0042307,54
RTS0042308,65
RTS0042309,64
RTS0042310,72
RTS0042311,42
RTS0042312,36
RTS0042313,41
RTS0042314,61
RTS0042315,60
RTS0042316,57
RTS0042317,56
RTS0042318,49
RTS0042319,50
RTS0042320,40
RTS0042321,50
RTS0042322,40
RTS0042323,48
RTS0042324,55
RTS0042325,48
RTS0042326,51
RTS0042327,58
RTS0042328,49
RTS0042329,51
RTS0042330,71
RTS0042331,40
RTS0042332,43
RTS0042333,57
RTS0042334,48
RTS0042335,50
RTS0042336,59
RTS0042337,73
RTS0042338,41
RTS0042339,49
RTS0042340,42
RTS0042341,58
RTS0042342,41
RTS0042343,56
RTS0042344,41
RTS0042345,59
RTS0042346,81
RTS0042347,55
RTS0042348,41
RTS0042349,56
RTS0042350,58
RTS0042351,33
RTS0042352,64
RTS0042353,49
RTS0042354,56
RTS0042355,38
RTS0042356,54
RTS0042357,57
RTS0042358,62
RTS0042359,48
RTS0042360,56
RTS0042361,53
RTS0042362,64
RTS0042363,66
RTS0042364,62
RTS0042365,40
RTS0042366,45
RTS0042367,42
RTS0042368,39
RTS0042369,46
RTS0042370,60
RTS0042371,58
RTS0042372,56
RTS0042373,79
RTS0042374,40
RTS0042375,48
RTS0042376,50
RTS0042377,32
RTS0042378,53
RTS0042379,60
RTS0042380,32
RTS0042381,47
RTS0042382,53
RTS0042383,53
RTS0042384,52
RTS0042385,54
RTS0042386,48
RTS0042387,61
RTS0042388,72
RTS0042389,66
RTS0042390,61
RTS0042391,44
RTS0042392,63
RTS0042393,47
RTS0042394,47
RTS0042395,68
RTS0042396,44
RTS0042397,40
RTS0042398,42
RTS0042399,66
RTS0042400,49
RTS0042401,62
RTS0042402,53
RTS0042403,37
RTS0042404,31
RTS0042405,34
RTS0042406,57
RTS0042407,52
RTS0042408,61
RTS0042409,39
RTS0042410,68
RTS0042411,43
RTS0042412,45
RTS0042413,42
RTS0042414,49
RTS0042415,60
RTS0042416,77
RTS0042417,113
RTS0042418,71
RTS0042419,71
RTS0042420,76
RTS0042421,65
RTS0042422,45
RTS0042423,48
RTS0042424,61
RTS0042425,34
RTS0042426,49
RTS0042427,38
RTS0042428,64
RTS0042429,50
RTS0042430,52
RTS0042431,47
RTS0042432,48
RTS0042433,49
RTS0042434,49
RTS0042435,52
RTS0042436,56
RTS0042437,57
RTS0042438,56
RTS0042439,68
RTS0042440,46
RTS0042441,71
RTS0042442,62
RTS0042443,46
RTS0042444,58
RTS0042445,66
RTS0042446,69
RTS0042447,62
RTS0042448,51
RTS0042449,47
RTS0042450,54
RTS0042451,64
RTS0042452,54
RTS0042453,62
RTS0042454,47
RTS0042455,41
RTS0042456,42
RTS0042457,79
RTS0042458,49
RTS0042460,69
RTS0042461,67
RTS0042462,57
RTS0042463,76
RTS0042464,59
RTS0042465,53
RTS0042466,52
RTS0042467,54
RTS0042468,53
RTS0042469,61
RTS0042470,45
RTS0042471,66
RTS0042472,66
RTS0042473,66
RTS0042474,56
RTS0042475,83
RTS0042476,66
RTS0042477,46
RTS0042478,46
RTS0042479,46
RTS0042480,57
RTS0042481,39
RTS0042482,42
RTS0042483,108
RTS0042484,75
RTS0042485,49
RTS0042486,35
RTS0042487,42
RTS0042488,38
RTS0042489,56
RTS0042490,37
RTS0042491,52
RTS0042492,45
RTS0042493,64
RTS0042494,42
RTS0042495,36
RTS0042496,42
RTS0042497,45
RTS0042498,38
RTS0042499,51
RTS0042500,46
RTS0042501,47
RTS0042502,56
RTS0042503,52
RTS0042504,45
RTS0042505,78
RTS0042506,47
RTS0042507,52
RTS0042508,46
RTS0042509,68
RTS0042510,37
RTS0042515,63
RTS0042522,51
RTS0042526,52
RTS0042527,45
RTS0042528,41
RTS0042529,46
RTS0042530,35
RTS0042531,36
RTS0042532,35
RTS0042533,46
RTS0042534,34
RTS0042535,46
RTS0042536,50
RTS0042537,42
RTS0042538,40
RTS0042539,51
RTS0042540,52
RTS0042541,50
RTS0042542,33
RTS0042543,34
RTS0042544,46
RTS0042545,50
RTS0042546,41
RTS0042547,38
RTS0042548,41
RTS0042549,43
RTS0042550,65
RTS0042551,52
RTS0042552,47
RTS0042553,47
RTS0042554,67
RTS0042555,49
RTS0042556,49
RTS0042557,59
RTS0042558,44
RTS0042559,56
RTS0042560,47
RTS0042561,47
RTS0042562,52
RTS0042563,66
RTS0042564,47
RTS0042565,55
RTS0042566,75
RTS0042567,49
RTS0042568,49
RTS0042569,85
RTS0042570,63
RTS0042571,79
RTS0042572,53
RTS0042573,46
RTS0042574,68
RTS0042575,65
RTS0042576,54
RTS0042577,83
RTS0042578,54
RTS0042579,60
RTS0042580,63
RTS0042581,100
RTS0042582,68
RTS0042583,219
RTS0042584,45
RTS0042585,70
RTS0042586,47
RTS0042587,49
RTS0042588,56
RTS0042589,38
RTS0042590,50
RTS0042591,41
RTS0042592,56
RTS0042593,45
RTS0042594,43
RTS0042595,33
RTS0042596,52
RTS0042597,58
RTS0042598,59
RTS0042599,47
RTS0042600,46
RTS0042601,38
RTS0042602,55
RTS0042603,64
RTS0042604,64
RTS0042605,58
RTS0042606,66
RTS0042607,43
RTS0042608,58
RTS0042609,42
RTS0042610,46
RTS0042611,41
RTS0042612,59
RTS0042613,46
RTS0042614,59
RTS0042615,60
RTS0042616,45
RTS0042617,42
RTS0042618,51
RTS0042619,40
RTS0042620,47
RTS0042621,38
RTS0042622,36
RTS0042623,63
RTS0042624,44
RTS0042625,32
RTS0042626,61
RTS0042627,70
RTS0042628,42
RTS0042629,50
RTS0042630,33
RTS0042631,48
RTS0042633,49
RTS0042634,50
RTS0042635,49
RTS0042636,53
RTS0042637,46
RTS0042638,54
RTS0042639,52
RTS0042640,61
RTS0042641,34
RTS0042642,34
RTS0042643,17
RTS0042644,30
RTS0042645,33
RTS0042646,53
RTS0042647,43
RTS0042648,60
RTS0042649,32
RTS0042650,45
RTS0042651,41
RTS0042652,45
RTS0042653,37
RTS0042654,47
RTS0042655,41
RTS0042656,68
RTS0042657,23
RTS0042658,40
RTS0042659,41
RTS0042660,52
RTS0042661,53
RTS0042662,49
RTS0042663,50
RTS0042664,46
RTS0042665,47
RTS0042666,46
RTS0042667,52
RTS0042668,46
RTS0042669,45
RTS0042670,41
RTS0042671,72
RTS0042672,58
RTS0042673,62
RTS0042674,39
RTS0042675,68
RTS0042676,47
RTS0042678,53
RTS0042679,57
RTS0042680,51
RTS0042681,69
RTS0042682,62
RTS0042683,52
RTS0042684,45
RTS0042685,59
RTS0042686,82
RTS0042687,62
RTS0042688,42
RTS0042689,28
RTS0042690,56
RTS0042691,60
RTS0042692,45
RTS0042693,42
RTS0042694,4
RTS0042695,59
RTS0042696,50
RTS0042697,59
RTS0042698,48
RTS0042699,43
RTS0042700,48
RTS0042701,41
RTS0042702,44
RTS0042703,43
RTS0042704,51
RTS0042705,51
RTS0042706,39
RTS0042707,24
RTS0042708,47
RTS0042709,47
RTS0042710,51
RTS0042711,46
RTS0042712,41
RTS0042713,46
RTS0042714,32
RTS0042715,40
RTS0042716,44
RTS0042717,67
RTS0042718,51
RTS0042719,42
RTS0042720,50
RTS0042721,62
RTS0042722,53
RTS0042723,44
RTS0042724,59
RTS0042725,52
RTS0042726,35
RTS0042727,37
RTS0042728,42
RTS0042729,35
RTS0042730,42
RTS0042731,47
RTS0042732,56
RTS0042733,39
RTS0042734,52
RTS0042735,36
RTS0042736,55
RTS0042737,81
RTS0042738,65
RTS0042739,56
RTS0042740,78
RTS0042741,50
RTS0042742,54
RTS0042743,31
RTS0042744,51
RTS0042745,37
RTS0042746,44
RTS0042747,50
RTS0042748,39
RTS0042749,37
RTS0042750,47
RTS0042751,51
RTS0042752,49
RTS0042753,60
RTS0042754,44
RTS0042755,35
RTS0042756,36
RTS0042757,62
RTS0042758,44
RTS0042759,43
RTS0042760,36
RTS0042761,44
RTS0042762,30
RTS0042763,42
RTS0042764,57
RTS0042765,47
RTS0042766,70
RTS0042767,60
RTS0042768,80
RTS0042769,87
RTS0042770,71
RTS0042771,66
RTS0042772,67
RTS0042773,65
RTS0042774,59
RTS0042775,59
RTS0042776,57
RTS0042777,79
RTS0042778,53
RTS0042779,47
RTS0042780,63
RTS0042781,65
RTS0042782,53
RTS0042783,47
RTS0042784,70
RTS0042785,44
RTS0042786,52
RTS0042787,50
RTS0042788,53
RTS0042789,61
RTS0042790,62
RTS0042791,176
RTS0042792,92
RTS0042793,116
RTS0042794,84
RTS0042795,109
RTS0042796,60
RTS0042797,72
RTS0042798,33
RTS0042799,70
RTS0042800,64
RTS0042801,55
RTS0042802,65
RTS0042803,38
RTS0042804,60
RTS0042805,42
RTS0042806,43
RTS0042807,59
RTS0042808,59
RTS0042809,70
RTS0042810,52
RTS0042811,57
RTS0042812,61
RTS0042813,71
RTS0042814,69
RTS0042815,72
RTS0042816,57
RTS0042817,67
RTS0042818,66
RTS0042819,67
RTS0042820,52
RTS0042821,65
RTS0042822,52
RTS0042823,85
RTS0042824,70
RTS0042825,42
RTS0042826,47
RTS0042827,45
RTS0042828,52
RTS0042829,52
RTS0042830,59
RTS0042831,71
RTS0042832,57
RTS0042833,65
RTS0042834,62
RTS0042835,50
RTS0042836,62
RTS0042837,57
RTS0042838,56
RTS0042839,53
RTS0042840,67
RTS0042841,65
RTS0042842,52
RTS0042843,59
RTS0042844,42
RTS0042845,62
RTS0042846,57
RTS0042847,73
RTS0042848,73
RTS0042849,66
RTS0042850,49
RTS0042851,63
RTS0042852,39
RTS0042853,62
RTS0042854,51
RTS0042855,47
RTS0042856,35
RTS0042857,50
RTS0042858,68
RTS0042859,77
RTS0042860,66
RTS0042861,51
RTS0042862,45
RTS0042863,59
RTS0042864,63
RTS0042865,63
RTS0042866,48
RTS0042867,44
RTS0042868,41
RTS0042869,57
RTS0042870,60
RTS0042871,77
RTS0042872,30
RTS0042873,53
RTS0042874,38
RTS0042875,67
RTS0042876,83
RTS0042877,56
RTS0042878,66
RTS0042879,73
RTS0042880,85
RTS0042881,44
RTS0042882,59
RTS0042883,49
RTS0042884,58
RTS0042885,58
RTS0042886,44
RTS0042887,57
RTS0042888,55
RTS0042889,43
RTS0042890,62
RTS0042891,41
RTS0042892,79
RTS0042893,73
RTS0042894,49
RTS0042895,59
RTS0042896,49
RTS0042897,66
RTS0042898,43
RTS0042899,68
RTS0042900,70
RTS0042901,70
RTS0042902,38
RTS0042903,47
RTS0042904,41
RTS0042905,71
RTS0042906,46
RTS0042907,37
RTS0042908,49
RTS0042909,64
RTS0042910,58
RTS0042911,66
RTS0042912,48
RTS0042913,63
RTS0042914,53
RTS0042915,51
RTS0042916,37
RTS0042917,83
RTS0042918,50
RTS0042919,68
RTS0042920,59
RTS0042921,63
RTS0042922,47
RTS0042923,77
RTS0042924,42
RTS0042925,62
RTS0042926,53
RTS0042927,40
RTS0042928,58
RTS0042929,66
RTS0042930,31
RTS0042931,53
RTS0042932,38
RTS0042933,58
RTS0042934,45
RTS0042935,41
RTS0042936,73
RTS0042937,50
RTS0042938,83
RTS0042939,60
RTS0042940,77
RTS0042941,69
RTS0042942,85
RTS0042943,90
RTS0042944,78
RTS0042945,70
RTS0042946,61
RTS0042947,74
RTS0042948,40
RTS0042949,60
RTS0042950,61
RTS0042951,50
RTS0042952,55
RTS0042953,43
RTS0042954,56
RTS0042955,66
RTS0042956,62
RTS0042957,62
RTS0042958,55
RTS0042959,49
RTS0042960,63
RTS0042961,57
RTS0042962,64
RTS0042963,54
RTS0042964,51
RTS0042965,72
RTS0042966,43
RTS0042967,52
RTS0042968,45
RTS0042969,55
RTS0042970,60
RTS0042971,72
RTS0042972,48
RTS0042973,47
RTS0042974,44
RTS0042975,57
RTS0042976,58
RTS0042977,69
RTS0042978,56
RTS0042979,50
RTS0042980,62
RTS0042981,51
RTS0042982,54
RTS0042983,65
RTS0042984,47
RTS0042985,58
RTS0042986,34
RTS0042987,44
RTS0042988,60
RTS0042989,49
RTS0042990,43
RTS0042991,66
RTS0042992,53
RTS0042993,39
RTS0042994,49
RTS0042995,72
RTS0042996,57
RTS0042997,69
RTS0042998,73
RTS0042999,53
RTS0043000,65
RTS0043001,73
RTS0043002,56
RTS0043003,46
RTS0043004,58
RTS0043005,74
RTS0043006,35
RTS0043007,59
RTS0043008,62
RTS0043009,52
RTS0043010,57
RTS0043011,60
RTS0043012,57
RTS0043013,60
RTS0043014,86
RTS0043015,57
RTS0043016,73
RTS0043017,65
RTS0043018,36
RTS0043019,51
RTS0043020,48
RTS0043021,55
RTS0043022,55
RTS0043023,68
RTS0043024,62
RTS0043025,59
RTS0043026,43
RTS0043027,77
RTS0043028,79
RTS0043029,56
RTS0043030,86
RTS0043031,46
RTS0043032,47
RTS0043033,51
RTS0043034,44
RTS0043035,34
RTS0043036,52
RTS0043037,63
RTS0043038,66
RTS0043039,61
RTS0043040,58
RTS0043041,60
RTS0043042,42
RTS0043043,42
RTS0043044,44
RTS0043045,55
RTS0043046,65
RTS0043047,46
RTS0043048,54
RTS0043049,40
RTS0043050,44
RTS0043051,63
RTS0043052,49
RTS0043053,51
RTS0043054,39
RTS0043055,39
RTS0043056,64
RTS0043057,49
RTS0043058,52
RTS0043059,51
RTS0043060,67
RTS0043061,73
RTS0043062,50
RTS0043063,34
RTS0043064,58
RTS0043065,53
RTS0043066,62
RTS0043067,54
RTS0043068,45
RTS0043069,66
RTS0043070,68
RTS0043071,71
RTS0043072,100
RTS0043073,95
RTS0043074,111
RTS0043075,67
RTS0043076,52
RTS0043077,48
RTS0043078,48
RTS0043079,54
RTS0043080,50
RTS0043081,60
RTS0043082,60
RTS0043083,51
RTS0043084,59
RTS0043085,71
RTS0043086,45
RTS0043087,51
RTS0043088,51
RTS0043089,66
RTS0043090,45
RTS0043091,48
RTS0043092,42
RTS0043093,46
RTS0043094,61
RTS0043095,68
RTS0043096,46
RTS0043097,38
RTS0043098,67
RTS0043099,68
RTS0043100,54
RTS0043101,81
RTS0043102,62
RTS0043103,67
RTS0043104,79
RTS0043105,51
RTS0043106,65
RTS0043107,61
RTS0043108,53
RTS0043109,48
RTS0043110,68
RTS0043111,59
RTS0043112,52
RTS0043113,59
RTS0043114,67
RTS0043115,70
RTS0043116,80
RTS0043117,49
RTS0043118,27
RTS0043119,46
RTS0043120,58
RTS0043121,31
RTS0043122,53
RTS0043123,47
RTS0043124,36
RTS0043125,47
RTS0043126,44
RTS0043127,53
RTS0043128,71
RTS0043129,58
RTS0043130,78
RTS0043131,53
RTS0043132,44
RTS0043133,41
RTS0043134,41
RTS0043135,56
RTS0043136,74
RTS0043137,54
RTS0043138,77
RTS0043139,52
RTS0043140,39
RTS0043141,43
RTS0043142,77
RTS0043143,61
RTS0043144,63
RTS0043145,46
RTS0043146,63
RTS0043147,44
RTS0043148,59
RTS0043149,51
RTS0043150,31
RTS0043151,47
RTS0043152,61
RTS0043153,70
RTS0043154,52
RTS0043155,61
RTS0043156,57
RTS0043157,58
RTS0043159,52
RTS0043160,69
RTS0043161,69
RTS0043162,58
RTS0043163,89
RTS0043164,59
RTS0043165,68
RTS0043167,57
RTS0043168,71
RTS0043169,60
RTS0043170,54
RTS0043171,68
RTS0043172,83
RTS0043173,58
RTS0043174,74
RTS0043175,72
RTS0043176,35
RTS0043177,62
RTS0043178,57
RTS0043179,50
RTS0043180,59
RTS0043181,55
RTS0043182,57
RTS0043183,65
RTS0043184,38
RTS0043185,59
RTS0043186,73
RTS0043187,47
RTS0043188,60
RTS0043189,72
RTS0043190,68
RTS0043191,65
RTS0043192,65
RTS0043193,45
RTS0043194,50
RTS0043195,66
RTS0043196,86
RTS0043197,73
RTS0043198,71
RTS0043199,59
RTS0043200,64
RTS0043201,60
RTS0043202,68
RTS0043203,45
RTS0043204,84
RTS0043205,114
RTS0043206,67
RTS0043207,47
RTS0043208,66
RTS0043209,42
RTS0043210,45
RTS0043211,43
RTS0043212,61
RTS0043213,55
RTS0043214,61
RTS0043215,71
RTS0043216,54
RTS0043217,59
RTS0043218,53
RTS0043219,62
RTS0043220,74
RTS0043221,53
RTS0043222,67
RTS0043223,64
RTS0043224,44
RTS0043225,37
RTS0043226,72
RTS0043227,54
RTS0043228,86
RTS0043229,60
RTS0043230,82
RTS0043231,59
RTS0043232,52
RTS0043233,68
RTS0043234,47
RTS0043235,60
RTS0043236,54
RTS0043237,62
RTS0043238,66
RTS0043239,62
RTS0043240,67
RTS0043241,54
RTS0043242,61
RTS0043243,64
RTS0043244,43
RTS0043245,58
RTS0043246,61
RTS0043247,36
RTS0043248,49
RTS0043249,45
RTS0043250,59
RTS0043251,39
RTS0043252,65
RTS0043253,68
RTS0043254,71
RTS0043255,39
RTS0043256,69
RTS0043257,60
RTS0043258,47
RTS0043259,67
RTS0043260,53
RTS0043261,45
RTS0043262,61
RTS0043263,54
RTS0043264,41
RTS0043265,52
RTS0043266,55
RTS0043267,66
RTS0043268,39
RTS0043269,55
RTS0043270,79
RTS0043271,69
RTS0043272,73
RTS0043273,54
RTS0043274,54
RTS0043275,48
RTS0043276,51
RTS0043277,52
RTS0043278,55
RTS0043279,64
RTS0043280,44
RTS0043281,53
RTS0043282,65
RTS0043283,56
RTS0043284,88
RTS0043285,65
RTS0043286,70
RTS0043287,67
RTS0043288,78
RTS0043289,91
RTS0043290,44
RTS0043291,82
RTS0043292,83
RTS0043293,44
RTS0043294,87
RTS0043295,64
RTS0043296,67
RTS0043297,36
RTS0043299,71
RTS0043300,85
RTS0043301,37
RTS0043302,43
RTS0043303,58
RTS0043304,40
RTS0043305,47
RTS0043306,71
RTS0043307,62
RTS0043308,40
RTS0043309,61
RTS0043310,61
RTS0043311,47
RTS0043312,54
RTS0043313,77
RTS0043314,85
RTS0043315,64
RTS0043316,39
RTS0043317,53
RTS0043318,59
RTS0043319,51
RTS0043320,79
RTS0043321,54
RTS0043322,67
RTS0043323,49
RTS0043324,62
RTS0043325,56
RTS0043326,52
RTS0043327,50
RTS0043328,64
RTS0043329,45
RTS0043330,70
RTS0043331,57
RTS0043332,58
RTS0043333,43
RTS0043334,47
RTS0043335,50
RTS0043336,60
RTS0043337,65
RTS0043338,75
RTS0043339,61
RTS0043340,44
RTS0043341,49
RTS0043342,45
RTS0043343,57
RTS0043344,68
RTS0043345,30
RTS0043346,43
RTS0043347,87
RTS0043348,53
RTS0043349,55
RTS0043350,66
RTS0043351,63
RTS0043352,76
RTS0043353,57
RTS0043354,56
RTS0043355,57
RTS0043356,68
RTS0043357,52
RTS0043358,46
RTS0043359,45
RTS0043360,60
RTS0043361,86
RTS0043362,60
RTS0043363,68
RTS0043364,52
RTS0043365,50
RTS0043366,41
RTS0043367,40
RTS0043368,40
RTS0043369,54
RTS0043370,37
RTS0043371,87
RTS0043372,46
RTS0043373,59
RTS0043374,53
RTS0043375,52
RTS0043376,116
RTS0043377,167
RTS0043378,93
RTS0043379,111
RTS0043380,123
RTS0043381,55
RTS0043382,49
RTS0043383,63
RTS0043384,51
RTS0043385,50
RTS0043386,50
RTS0043387,73
RTS0043388,50
RTS0043389,77
RTS0043390,34
RTS0043391,54
RTS0043392,48
RTS0043393,49
RTS0043394,53
RTS0043395,55
RTS0043396,57
RTS0043397,81
RTS0043398,55
RTS0043399,87
RTS0043400,43
RTS0043401,68
RTS0043402,64
RTS0043403,73
RTS0043404,61
RTS0043405,55
RTS0043406,52
RTS0043407,49
RTS0043408,49
RTS0043409,53
RTS0043410,61
RTS0043411,60
RTS0043412,60
RTS0043413,37
RTS0043414,56
RTS0043415,50
RTS0043416,68
RTS0043417,36
RTS0043418,80
RTS0043419,70
RTS0043420,38
RTS0043421,93
RTS0043422,65
RTS0043423,48
RTS0043424,55
RTS0043425,50
RTS0043426,78
RTS0043427,53
RTS0043428,52
RTS0043429,75
RTS0043430,51
RTS0043431,70
RTS0043432,35
RTS0043433,53
RTS0043434,57
RTS0043435,51
RTS0043436,61
RTS0043437,65
RTS0043438,60
RTS0043439,53
RTS0043440,82
RTS0043441,56
RTS0043442,63
RTS0043443,49
RTS0043444,66
RTS0043445,61
RTS0043446,68
RTS0043447,60
RTS0043448,49
RTS0043449,69
RTS0043450,64
RTS0043451,46
RTS0043452,76
RTS0043453,46
RTS0043454,75
RTS0043455,64
RTS0043456,64
RTS0043457,52
RTS0043458,45
RTS0043459,43
RTS0043460,49
RTS0043461,56
RTS0043462,68
RTS0043463,59
RTS0043464,63
RTS0043465,57
RTS0043466,80
RTS0043467,67
RTS0043468,60
RTS0043469,64
RTS0043470,51
RTS0043471,41
RTS0043472,59
RTS0043473,47
RTS0043474,55
RTS0043475,62
RTS0043476,59
RTS0043477,53
RTS0043478,71
RTS0043479,64
RTS0043480,55
RTS0043481,74
RTS0043482,82
RTS0043483,90
RTS0043484,55
RTS0043485,68
RTS0043486,77
RTS0043487,47
RTS0043488,50
RTS0043489,52
RTS0043490,70
RTS0043491,69
RTS0043492,50
RTS0043493,74
RTS0043494,63
RTS0043495,86
RTS0043496,60
RTS0043497,50
RTS0043498,51
RTS0043499,51
RTS0043500,60
RTS0043501,40
RTS0043502,61
RTS0043503,31
RTS0043504,61
RTS0043505,58
RTS0043506,72
RTS0043507,67
RTS0043508,61
RTS0043509,77
RTS0043510,60
RTS0043511,53
RTS0043512,58
RTS0043513,46
RTS0043514,45
RTS0043515,46
RTS0043516,60
RTS0043517,48
RTS0043518,51
RTS0043519,46
RTS0043520,56
RTS0043521,39
RTS0043522,32
RTS0043523,61
RTS0043524,42
RTS0043525,53
RTS0043526,64
RTS0043527,45
RTS0043528,47
RTS0043529,60
RTS0043530,51
RTS0043531,44
RTS0043532,49
RTS0043533,52
RTS0043534,57
RTS0043535,52
RTS0043536,50
RTS0043537,54
RTS0043538,46
RTS0043539,53
RTS0043540,41
RTS0043541,66
RTS0043542,58
RTS0043543,74
RTS0043544,55
RTS0043545,63
RTS0043546,62
RTS0043547,41
RTS0043548,51
RTS0043549,53
RTS0043550,49
RTS0043551,53
RTS0043552,58
RTS0043553,59
RTS0043554,44
RTS0043555,34
RTS0043556,57
RTS0043557,54
RTS0043558,53
RTS0043559,42
RTS0043560,61
RTS0043561,51
RTS0043562,53
RTS0043563,46
RTS0043564,42
RTS0043565,61
RTS0043566,72
RTS0043567,60
RTS0043568,49
RTS0043569,40
RTS0043570,73
RTS0043571,49
RTS0043572,54
RTS0043573,51
RTS0043574,63
RTS0043575,36
RTS0043576,80
RTS0043577,83
RTS0043578,41
RTS0043579,70
RTS0043580,78
RTS0043581,71
RTS0043582,73
RTS0043583,53
RTS0043584,57
RTS0043585,36
RTS0043586,54
RTS0043587,64
RTS0043588,50
RTS0043589,51
RTS0043590,54
RTS0043591,40
RTS0043592,55
RTS0043593,51
RTS0043594,52
RTS0043595,53
RTS0043596,48
RTS0043597,44
RTS0043598,43
RTS0043599,40
RTS0043600,37
RTS0043601,56
RTS0043602,34
RTS0043603,32
RTS0043604,61
RTS0043605,45
RTS0043606,47
RTS0043607,44
RTS0043608,54
RTS0043609,54
RTS0043610,72
RTS0043611,55
RTS0043612,63
RTS0043613,41
RTS0043614,53
RTS0043615,61
RTS0043616,54
RTS0043617,38
RTS0043618,56
RTS0043619,46
RTS0043620,40
RTS0043621,56
RTS0043622,36
RTS0043623,38
RTS0043624,61
RTS0043625,42
RTS0043626,43
RTS0043627,29
RTS0043628,62
RTS0043629,44
RTS0043630,60
RTS0043631,49
RTS0043632,59
RTS0043633,47
RTS0043634,37
RTS0043635,36
RTS0043636,44
RTS0043637,69
RTS0043638,65
RTS0043639,45
RTS0043640,52
RTS0043641,99
RTS0043642,71
RTS0043643,68
RTS0043644,100
RTS0043645,82
RTS0043646,52
RTS0043647,45
RTS0043648,49
RTS0043649,39
RTS0043650,45
RTS0043651,31
RTS0043652,63
RTS0043653,38
RTS0043654,50
RTS0043655,50
RTS0043656,44
RTS0043657,63
RTS0043658,73
RTS0043659,49
RTS0043660,50
RTS0043661,51
RTS0043663,46
RTS0043664,50
RTS0043665,60
RTS0043666,52
RTS0043667,48
RTS0043668,52
RTS0043669,34
RTS0043670,37
RTS0043671,62
RTS0043672,57
RTS0043673,67
RTS0043674,58
RTS0043675,71
RTS0043676,43
RTS0043677,52
RTS0043678,30
RTS0043679,47
RTS0043680,34
RTS0043681,50
RTS0043682,43
RTS0043683,50
RTS0043684,57
RTS0043685,72
RTS0043686,53
RTS0043687,43
RTS0043688,48
RTS0043689,50
RTS0043690,46
RTS0043691,65
RTS0043692,58
RTS0043693,60
RTS0043694,39
RTS0043695,73
RTS0043696,46
RTS0043697,54
RTS0043698,69
RTS0043699,65
RTS0043700,64
RTS0043701,54
RTS0043702,50
RTS0043703,45
RTS0043704,74
RTS0043705,44
RTS0043706,73
RTS0043707,64
RTS0043708,39
RTS0043709,47
RTS0043710,57
RTS0043711,52
RTS0043712,56
RTS0043713,32
RTS0043714,28
RTS0043715,40
RTS0043716,68
RTS0043717,51
RTS0043718,52
RTS0043719,46
RTS0043720,44
RTS0043721,53
RTS0043722,62
RTS0043723,60
RTS0043724,48
RTS0043725,64
RTS0043726,59
RTS0043727,45
RTS0043728,49
RTS0043729,48
RTS0043730,40
RTS0043731,44
RTS0043732,57
RTS0043733,52
RTS0043734,52
RTS0043735,58
RTS0043736,61
RTS0043737,58
RTS0043738,60
RTS0043739,52
RTS0043740,47
RTS0043741,71
RTS0043742,55
RTS0043743,46
RTS0043744,61
RTS0043745,58
RTS0043746,40
RTS0043747,55
RTS0043748,36
RTS0043749,55
RTS0043750,59
RTS0043751,39
RTS0043752,59
RTS0043753,51
RTS0043754,49
RTS0043755,68
RTS0043756,50
RTS0043757,43
RTS0043758,47
RTS0043759,49
RTS0043760,46
RTS0043761,78
RTS0043762,48
RTS0043763,39
RTS0043764,62
RTS0043765,48
RTS0043766,48
RTS0043767,45
RTS0043768,35
RTS0043769,48
RTS0043770,24
RTS0043771,47
RTS0043772,46
RTS0043773,46
RTS0043774,48
RTS0043775,55
RTS0043776,53
RTS0043777,60
RTS0043778,56
RTS0043779,34
RTS0043780,67
RTS0043781,57
RTS0043782,56
RTS0043783,35
RTS0043784,45
RTS0043785,45
RTS0043786,63
RTS0043787,58
RTS0043788,43
RTS0043789,60
RTS0043790,54
RTS0043791,46
RTS0043792,74
RTS0043793,38
RTS0043794,49
RTS0043795,58
RTS0043796,55
RTS0043797,56
RTS0043798,55
RTS0043799,59
RTS0043800,51
RTS0043801,57
RTS0043802,32
RTS0043803,60
RTS0043804,51
RTS0043805,50
RTS0043806,57
RTS0043807,59
RTS0043808,50
RTS0043809,50
RTS0043810,50
RTS0043811,46
RTS0043812,40
RTS0043813,63
RTS0043814,33
RTS0043815,43
RTS0043816,51
RTS0043817,30
RTS0043818,58
RTS0043819,39
RTS0043820,61
RTS0043821,42
RTS0043822,49
RTS0043823,45
RTS0043824,50
RTS0043825,31
RTS0043826,37
RTS0043827,37
RTS0043828,53
RTS0043829,36
RTS0043830,48
RTS0043831,48
RTS0043832,39
RTS0043833,46
RTS0043834,38
RTS0043835,48
RTS0043836,43
RTS0043837,55
RTS0043838,19
RTS0043839,36
RTS0043840,49
RTS0043841,37
RTS0043842,47
RTS0043843,38
RTS0043844,53
RTS0043845,51
RTS0043846,43
RTS0043847,53
RTS0043848,89
RTS0043849,56
RTS0043850,64
RTS0043851,65
RTS0043852,66
RTS0043853,68
RTS0043854,58
RTS0043856,37
RTS0043857,35
RTS0043858,59
RTS0043859,56
RTS0043860,68
RTS0043861,78
RTS0043862,138
RTS0043863,74
RTS0043864,79
RTS0043865,60
RTS0043866,72
RTS0043867,50
RTS0043868,77
RTS0043869,65
RTS0043870,37
RTS0043871,62
RTS0043872,61
RTS0043873,55
RTS0043874,57
RTS0043875,49
RTS0043876,64
RTS0043877,49
RTS0043878,55
RTS0043879,81
RTS0043880,58
RTS0043881,40
RTS0043882,60
RTS0043883,60
RTS0043884,58
RTS0043885,39
RTS0043886,41
RTS0043887,61
RTS0043888,33
RTS0043889,42
RTS0043890,50
RTS0043891,62
RTS0043892,41
RTS0043893,71
RTS0043894,63
RTS0043895,56
RTS0043896,58
RTS0043897,92
RTS0043898,72
RTS0043899,88
RTS0043900,65
RTS0043901,59
RTS0043902,51
RTS0043903,61
RTS0043904,58
RTS0043905,53
RTS0043906,33
RTS0043907,51
RTS0043908,21
RTS0043909,45
RTS0043910,83
RTS0043911,56
RTS0043912,95
RTS0043913,45
RTS0043914,36
RTS0043915,62
RTS0043916,50
RTS0043917,61
RTS0043918,40
RTS0043919,48
RTS0043920,94
RTS0043921,52
RTS0043922,61
RTS0043923,44
RTS0043924,76
RTS0043925,57
RTS0043926,54
RTS0043927,61
RTS0043928,48
RTS0043929,42
RTS0043930,40
RTS0043931,43
RTS0043932,45
RTS0043933,42
RTS0043934,48
RTS0043935,67
RTS0043936,38
RTS0043937,31
RTS0043938,61
RTS0043939,30
RTS0043940,55
RTS0043941,53
RTS0043942,56
RTS0043943,67
RTS0043944,41
RTS0043945,56
RTS0043946,39
RTS0043947,53
RTS0043948,68
RTS0043949,51
RTS0043950,54
RTS0043951,57
RTS0043952,48
RTS0043953,51
RTS0043954,55
RTS0043955,54
RTS0043956,66
RTS0043957,44
RTS0043958,53
RTS0043959,42
RTS0043960,50
RTS0043961,50
RTS0043962,60
RTS0043963,58
RTS0043964,46
RTS0043965,51
RTS0043966,65
RTS0043967,60
RTS0043968,51
RTS0043969,54
RTS0043970,47
RTS0043971,22
RTS0043972,52
RTS0043973,64
RTS0043974,44
RTS0043975,50
RTS0043976,52
RTS0043977,55
RTS0043978,52
RTS0043979,53
RTS0043980,50
RTS0043981,48
RTS0043982,74
RTS0043983,67
RTS0043984,48
RTS0043985,85
RTS0043986,45
RTS0043987,80
RTS0043988,51
RTS0043989,39
RTS0043990,45
RTS0043991,48
RTS0043992,44
RTS0043993,39
RTS0043994,42
RTS0043996,55
RTS0043997,39
RTS0043998,58
RTS0043999,71
RTS0044000,41
RTS0044001,49
RTS0044002,53
RTS0044003,51
RTS0044004,67
RTS0044005,44
RTS0044006,54
RTS0044007,85
RTS0044008,53
RTS0044009,62
RTS0044010,57
RTS0044011,77
RTS0044012,112
RTS0044013,101
RTS0044014,102
RTS0044015,88
RTS0044016,64
RTS0044017,50
RTS0044018,54
RTS0044019,64
RTS0044020,77
RTS0044021,53
RTS0044022,72
RTS0044023,55
RTS0044024,48
RTS0044025,49
RTS0044026,65
RTS0044027,40
RTS0044028,47
RTS0044029,68
RTS0044030,39
RTS0044031,57
RTS0044032,59
RTS0044033,50
RTS0044034,60
RTS0044035,29
RTS0044036,59
RTS0044037,45
RTS0044038,75
RTS0044039,55
RTS0044040,54
RTS0044041,50
RTS0044042,55
RTS0044043,64
RTS0044044,66
RTS0044045,42
RTS0044046,48
RTS0044047,48
RTS0044048,51
RTS0044049,48
RTS0044050,50
RTS0044051,50
RTS0044052,67
RTS0044053,45
RTS0044054,62
RTS0044055,56
RTS0044056,57
RTS0044057,68
RTS0044058,65
RTS0044059,64
RTS0044060,70
RTS0044061,46
RTS0044062,49
RTS0044063,49
RTS0044064,83
RTS0044065,50
RTS0044067,53
RTS0044068,44
RTS0044069,55
RTS0044070,38
RTS0044071,43
RTS0044072,52
RTS0044073,52
RTS0044074,44
RTS0044075,46
RTS0044076,37
RTS0044077,52
RTS0044078,42
RTS0044079,45
RTS0044080,42
RTS0044081,55
RTS0044082,57
RTS0044083,61
RTS0044084,59
RTS0044085,33
RTS0044086,50
RTS0044087,53
RTS0044088,52
RTS0044089,43
RTS0044090,54
RTS0044091,50
RTS0044092,46
RTS0044093,30
RTS0044094,56
RTS0044095,42
RTS0044096,45
RTS0044097,55
RTS0044098,31
RTS0044099,42
RTS0044100,44
RTS0044101,25
RTS0044102,43
RTS0044103,50
RTS0044104,30
RTS0044105,54
RTS0044106,58
RTS0044107,57
RTS0044108,59
RTS0044109,51
RTS0044110,63
RTS0044111,65
RTS0044112,49
RTS0044113,63
RTS0044114,61
RTS0044115,81
RTS0044116,79
RTS0044117,52
RTS0044118,38
RTS0044119,72
RTS0044120,62
RTS0044121,56
RTS0044122,69
RTS0044123,63
RTS0044124,59
RTS0044125,46
RTS0044126,64
RTS0044127,82
RTS0044128,60
RTS0044129,65
RTS0044130,58
RTS0044131,79
RTS0044132,73
RTS0044133,51
RTS0044134,51
RTS0044135,51
RTS0044136,50
RTS0044137,48
RTS0044138,83
RTS0044139,59
RTS0044140,76
RTS0044141,66
RTS0044142,53
RTS0044143,53
RTS0044144,49
RTS0044145,37
RTS0044146,47
RTS0044147,49
RTS0044148,76
RTS0044149,68
RTS0044150,47
RTS0044151,58
RTS0044152,57
RTS0044153,63
RTS0044154,75
RTS0044155,66
RTS0044156,56
RTS0044157,68
RTS0044158,64
RTS0044159,56
RTS0044160,56
RTS0044161,53
RTS0044162,87
RTS0044163,70
RTS0044164,74
RTS0044165,41
RTS0044166,53
RTS0044167,57
RTS0044168,41
RTS0044169,59
RTS0044170,51
RTS0044171,65
RTS0044172,71
RTS0044173,64
RTS0044174,39
RTS0044175,56
RTS0044176,63
RTS0044177,62
RTS0044178,65
RTS0044180,35
RTS0044181,58
RTS0044182,59
RTS0044183,38
RTS0044184,60
RTS0044185,49
RTS0044186,82
RTS0044187,52
RTS0044188,70
RTS0044189,67
RTS0044190,54
RTS0044191,56
RTS0044192,67
RTS0044193,60
RTS0044194,53
RTS0044195,59
RTS0044196,67
RTS0044197,36
RTS0044198,72
RTS0044199,37
RTS0044200,42
RTS0044206,61
RTS0044207,54
RTS0044208,50
RTS0044209,36
RTS0044210,41
RTS0044211,62
RTS0044212,64
RTS0044213,57
RTS0044214,76
RTS0044215,58
RTS0044216,61
RTS0044217,67
RTS0044218,93
RTS0044219,60
RTS0044220,68
RTS0044221,45
RTS0044222,50
RTS0044223,62
RTS0044224,60
RTS0044225,37
RTS0044226,61
RTS0044227,48
RTS0044228,57
RTS0044229,47
RTS0044230,45
RTS0044231,34
RTS0044232,61
RTS0044233,48
RTS0044234,42
RTS0044235,43
RTS0044236,71
RTS0044237,90
RTS0044238,67
RTS0044239,73
RTS0044240,56
RTS0044241,46
RTS0044242,52
RTS0044243,54
RTS0044244,53
RTS0044245,43
RTS0044246,71
RTS0044247,85
RTS0044248,65
RTS0044249,60
RTS0044250,44
RTS0044251,98
RTS0044252,58
RTS0044253,64
RTS0044254,43
RTS0044255,71
RTS0044256,57
RTS0044257,75
RTS0044258,55
RTS0044259,62
RTS0044260,65
RTS0044261,96
RTS0044262,48
RTS0044263,63
RTS0044264,54
RTS0044265,55
RTS0044266,67
RTS0044267,58
RTS0044268,71
RTS0044269,62
RTS0044270,82
RTS0044271,51
RTS0044272,47
RTS0044273,75
RTS0044274,53
RTS0044275,69
RTS0044276,61
RTS0044277,69
RTS0044278,57
RTS0044279,47
RTS0044280,56
RTS0044281,62
RTS0044282,57
RTS0044283,45
RTS0044284,45
RTS0044285,49
RTS0044286,48
RTS0044287,69
RTS0044288,39
RTS0044289,57
RTS0044290,48
RTS0044291,57
RTS0044292,43
RTS0044293,53
RTS0044294,56
RTS0044295,53
RTS0044296,51
RTS0044297,55
RTS0044298,63
RTS0044299,69
RTS0044300,64
RTS0044301,63
RTS0044302,45
RTS0044303,60
RTS0044304,60
RTS0044305,52
RTS0044306,64
RTS0044307,45
RTS0044308,75
RTS0044309,76
RTS0044310,68
RTS0044311,61
RTS0044312,75
RTS0044313,55
RTS0044314,56
RTS0044315,75
RTS0044316,64
RTS0044317,81
RTS0044318,69
RTS0044319,65
RTS0044320,10
RTS0044321,69
RTS0044322,46
RTS0044323,86
RTS0044324,58
RTS0044325,51
RTS0044326,76
RTS0044327,61
RTS0044328,45
RTS0044329,67
RTS0044330,53
RTS0044331,54
RTS0044332,65
RTS0044333,67
RTS0044334,82
RTS0044335,80
RTS0044336,67
RTS0044337,61
RTS0044338,52
RTS0044339,62
RTS0044340,43
RTS0044341,51
RTS0044342,50
RTS0044343,48
RTS0044344,48
RTS0044345,63
RTS0044346,84
RTS0044347,90
RTS0044348,85
RTS0044349,101
RTS0044350,99
RTS0044351,72
RTS0044352,61
RTS0044353,86
RTS0044354,63
RTS0044355,68
RTS0044356,44
RTS0044357,62
RTS0044358,73
RTS0044359,49
RTS0044360,50
RTS0044361,57
RTS0044362,65
RTS0044363,56
RTS0044364,57
RTS0044365,64
RTS0044366,65
RTS0044367,38
RTS0044368,89
RTS0044369,56
RTS0044370,78
RTS0044371,52
RTS0044372,57
RTS0044373,47
RTS0044374,60
RTS0044375,81
RTS0044376,61
RTS0044377,76
RTS0044378,72
RTS0044379,74
RTS0044380,61
RTS0044381,77
RTS0044382,58
RTS0044383,102
RTS0044384,54
RTS0044385,67
RTS0044386,56
RTS0044387,78
RTS0044388,73
RTS0044389,37
RTS0044390,81
RTS0044391,77
RTS0044392,106
RTS0044393,133
RTS0044394,72
RTS0044395,53
RTS0044396,66
RTS0044397,57
RTS0044399,48
RTS0044400,49
RTS0044401,42
RTS0044402,71
RTS0044403,80
RTS0044404,93
RTS0044405,55
RTS0044406,55
RTS0044407,44
RTS0044408,57
RTS0044409,46
RTS0044410,43
RTS0044411,59
RTS0044412,61
RTS0044413,61
RTS0044414,48
RTS0044415,53
RTS0044416,87
RTS0044417,88
RTS0044418,74
RTS0044419,62
RTS0044420,88
RTS0044421,46
RTS0044422,50
RTS0044423,52
RTS0044424,61
RTS0044425,58
RTS0044426,77
RTS0044427,55
RTS0044428,50
RTS0044429,53
RTS0044430,64
RTS0044431,65
RTS0044432,73
RTS0044433,37
RTS0044434,77
RTS0044435,65
RTS0044436,52
RTS0044437,41
RTS0044438,73
RTS0044439,68
RTS0044440,65
RTS0044441,58
RTS0044442,67
RTS0044443,92
RTS0044444,46
RTS0044445,81
RTS0044446,62
RTS0044447,75
RTS0044448,48
RTS0044449,81
RTS0044450,54
RTS0044451,61
RTS0044452,76
RTS0044453,61
RTS0044454,85
RTS0044455,45
RTS0044456,47
RTS0044457,78
RTS0044458,51
RTS0044459,57
RTS0044460,63
RTS0044461,88
RTS0044462,56
RTS0044463,58
RTS0044464,62
RTS0044465,82
RTS0044466,73
RTS0044467,68
RTS0044468,78
RTS0044469,65
RTS0044470,80
RTS0044471,80
RTS0044472,87
RTS0044473,53
RTS0044474,79
RTS0044475,70
RTS0044476,68
RTS0044477,81
RTS0044478,57
RTS0044479,60
RTS0044480,65
RTS0044481,70
RTS0044482,83
RTS0044483,63
RTS0044484,77
RTS0044485,69
RTS0044486,66
RTS0044487,78
RTS0044488,86
RTS0044489,56
RTS0044490,47
RTS0044491,59
RTS0044492,33
RTS0044493,46
RTS0044494,55
RTS0044495,53
RTS0044496,65
RTS0044497,71
RTS0044498,66
RTS0044499,86
RTS0044500,81
RTS0044501,82
RTS0044502,74
RTS0044503,69
RTS0044504,79
RTS0044505,77
RTS0044506,79
RTS0044507,63
RTS0044508,71
RTS0044509,102
RTS0044510,64
RTS0044511,49
RTS0044512,63
RTS0044513,64
RTS0044514,43
RTS0044515,83
RTS0044516,70
RTS0044517,64
RTS0044518,65
RTS0044519,67
RTS0044520,58
RTS0044521,61
RTS0044522,55
RTS0044523,63
RTS0044524,33
RTS0044525,49
RTS0044526,34
RTS0044527,54
RTS0044528,54
RTS0044529,54
RTS0044530,47
RTS0044531,50
RTS0044532,51
RTS0044533,43
RTS0044534,42
RTS0044535,40
RTS0044536,65
RTS0044537,60
RTS0044538,52
RTS0044539,51
RTS0044540,49
RTS0044541,47
RTS0044542,54
RTS0044543,46
RTS0044544,58
RTS0044545,41
RTS0044546,55
RTS0044547,55
RTS0044548,45
RTS0044549,59
RTS0044550,50
RTS0044551,45
RTS0044552,50
RTS0044553,51
RTS0044554,43
RTS0044555,57
RTS0044556,46
RTS0044557,48
RTS0044558,45
RTS0044559,57
RTS0044560,65
RTS0044561,37
RTS0044562,57
RTS0044563,63
RTS0044564,69
RTS0044565,53
RTS0044566,43
RTS0044567,37
RTS0044568,67
RTS0044569,45
RTS0044570,47
RTS0044571,39
RTS0044572,41
RTS0044573,42
RTS0044574,50
RTS0044575,64
RTS0044576,43
RTS0044577,37
RTS0044578,82
RTS0044579,53
RTS0044580,49
RTS0044581,52
RTS0044582,55
RTS0044583,41
RTS0044584,56
RTS0044585,37
RTS0044586,54
RTS0044587,35
RTS0044588,48
RTS0044589,54
RTS0044590,50
RTS0044591,61
RTS0044592,50
RTS0044593,73
RTS0044594,42
RTS0044595,55
RTS0044596,51
RTS0044597,46
RTS0044598,58
RTS0044599,72
RTS0044600,39
RTS0044601,44
RTS0044602,55
RTS0044603,41
RTS0044604,54
RTS0044605,58
RTS0044606,62
RTS0044607,65
RTS0044608,41
RTS0044609,45
RTS0044610,65
RTS0044611,59
RTS0044612,42
RTS0044613,43
RTS0044614,68
RTS0044615,32
RTS0044616,41
RTS0044617,53
RTS0044618,54
RTS0044619,36
RTS0044620,60
RTS0044621,77
RTS0044622,80
RTS0044623,79
RTS0044624,63
RTS0044625,47
RTS0044626,53
RTS0044627,40
RTS0044628,39
RTS0044629,64
RTS0044630,57
RTS0044631,43
RTS0044632,83
RTS0044633,67
RTS0044634,67
RTS0044635,63
RTS0044636,32
RTS0044637,63
RTS0044638,72
RTS0044639,53
RTS0044640,41
RTS0044641,59
RTS0044642,41
RTS0044643,41
RTS0044644,67
RTS0044645,58
RTS0044646,56
RTS0044647,33
RTS0044648,41
RTS0044649,65
RTS0044650,46
RTS0044651,42
RTS0044652,50
RTS0044653,40
RTS0044654,56
RTS0044655,66
RTS0044656,78
RTS0044657,75
RTS0044658,82
RTS0044659,57
RTS0044660,72
RTS0044661,65
RTS0044662,56
RTS0044663,53
RTS0044664,76
RTS0044665,83
RTS0044666,47
RTS0044667,35
RTS0044668,56
RTS0044669,61
RTS0044670,46
RTS0044671,53
RTS0044672,57
RTS0044673,66
RTS0044674,63
RTS0044675,48
RTS0044676,53
RTS0044677,53
RTS0044678,51
RTS0044679,72
RTS0044680,58
RTS0044681,50
RTS0044682,61
RTS0044683,50
RTS0044684,58
RTS0044685,69
RTS0044686,55
RTS0044687,60
RTS0044688,82
RTS0044689,71
RTS0044690,67
RTS0044691,51
RTS0044692,61
RTS0044693,68
RTS0044694,92
RTS0044695,42
RTS0044696,76
RTS0044697,51
RTS0044698,56
RTS0044699,71
RTS0044700,64
RTS0044701,51
RTS0044702,48
RTS0044703,45
RTS0044704,71
RTS0044705,36
RTS0044706,34
RTS0044707,64
RTS0044708,31
RTS0044709,48
RTS0044710,46
RTS0044711,48
RTS0044712,68
RTS0044714,48
RTS0044715,48
RTS0044716,77
RTS0044717,45
RTS0044718,75
RTS0044719,40
RTS0044720,58
RTS0044721,50
RTS0044722,63
RTS0044723,36
RTS0044724,64
RTS0044725,50
RTS0044726,63
RTS0044727,50
RTS0044728,51
RTS0044729,43
RTS0044730,63
RTS0044731,87
RTS0044732,83
RTS0044733,75
RTS0044734,42
RTS0044735,77
RTS0044736,51
RTS0044737,47
RTS0044738,38
RTS0044739,52
RTS0044740,37
RTS0044741,47
RTS0044742,41
RTS0044743,63
RTS0044744,66
RTS0044745,38
RTS0044746,60
RTS0044747,52
RTS0044748,41
RTS0044749,61
RTS0044750,56
RTS0044751,56
RTS0044752,60
RTS0044753,57
RTS0044754,56
RTS0044755,55
RTS0044756,68
RTS0044757,49
RTS0044758,48
RTS0044759,58
RTS0044760,49
RTS0044761,68
RTS0044762,60
RTS0044763,70
RTS0044764,58
RTS0044765,44
RTS0044766,55
RTS0044767,49
RTS0044768,60
RTS0044769,49
RTS0044770,56
RTS0044771,49
RTS0044772,33
RTS0044773,53
RTS0044774,56
RTS0044775,87
RTS0044776,49
RTS0044777,56
RTS0044778,57
RTS0044779,65
RTS0044780,58
RTS0044781,71
RTS0044782,89
RTS0044783,85
RTS0044784,73
RTS0044785,77
RTS0044786,74
RTS0044787,79
RTS0044788,83
RTS0044789,94
RTS0044790,51
RTS0044791,89
RTS0044792,102
RTS0044793,56
RTS0044794,57
RTS0044795,62
RTS0044796,68
RTS0044797,61
RTS0044798,53
RTS0044799,48
RTS0044800,46
RTS0044801,46
RTS0044802,58
RTS0044803,38
RTS0044804,51
RTS0044805,65
RTS0044806,41
RTS0044807,51
RTS0044808,55
RTS0044809,50
RTS0044810,47
RTS0044811,46
RTS0044812,67
RTS0044813,69
RTS0044814,75
RTS0044815,66
RTS0044816,54
RTS0044817,76
RTS0044818,68
RTS0044819,57
RTS0044820,44
RTS0044821,60
RTS0044822,50
RTS0044823,60
RTS0044824,68
RTS0044825,67
RTS0044826,60
RTS0044827,66
RTS0044828,74
RTS0044829,72
RTS0044830,43
RTS0044831,48
RTS0044832,48
RTS0044833,60
RTS0044834,55
RTS0044835,60
RTS0044836,68
RTS0044837,40
RTS0044838,71
RTS0044839,55
RTS0044840,61
RTS0044841,33
RTS0044842,43
RTS0044843,48
RTS0044844,63
RTS0044845,46
RTS0044846,65
RTS0044847,58
RTS0044848,68
RTS0044849,73
RTS0044850,59
RTS0044851,50
RTS0044852,48
RTS0044853,73
RTS0044854,54
RTS0044855,48
RTS0044856,69
RTS0044857,36
RTS0044858,63
RTS0044859,51
RTS0044860,64
RTS0044861,75
RTS0044862,55
RTS0044863,59
RTS0044864,58
RTS0044865,54
RTS0044866,89
RTS0044867,75
RTS0044868,48
RTS0044869,78
RTS0044870,63
RTS0044871,69
RTS0044872,47
RTS0044873,50
RTS0044874,39
RTS0044875,61
RTS0044876,44
RTS0044877,60
RTS0044878,58
RTS0044879,41
RTS0044880,69
RTS0044881,36
RTS0044882,52
RTS0044883,45
RTS0044884,64
RTS0044885,45
RTS0044886,69
RTS0044887,53
RTS0044888,64
RTS0044889,43
RTS0044890,44
RTS0044891,56
RTS0044892,63
RTS0044893,48
RTS0044894,55
RTS0044895,43
RTS0044896,69
RTS0044897,54
RTS0044898,65
RTS0044899,49
RTS0044900,64
RTS0044901,43
RTS0044902,57
RTS0044903,86
RTS0044904,48
RTS0044905,58
RTS0044906,115
RTS0044907,89
RTS0044908,95
RTS0044909,126
RTS0044910,68
RTS0044911,45
RTS0044912,61
RTS0044913,57
RTS0044914,59
RTS0044915,39
RTS0044916,61
RTS0044917,64
RTS0044918,47
RTS0044919,61
RTS0044920,53
RTS0044921,63
RTS0044922,59
RTS0044923,72
RTS0044924,50
RTS0044925,55
RTS0044926,46
RTS0044927,58
RTS0044928,58
RTS0044929,60
RTS0044930,62
RTS0044931,63
RTS0044932,59
RTS0044933,53
RTS0044934,47
RTS0044935,59
RTS0044936,90
RTS0044937,40
RTS0044938,53
RTS0044939,55
RTS0044940,45
RTS0044941,69
RTS0044942,72
RTS0044943,46
RTS0044944,45
RTS0044945,42
RTS0044946,72
RTS0044947,43
RTS0044948,68
RTS0044949,53
RTS0044950,58
RTS0044951,29
RTS0044952,47
RTS0044953,43
RTS0044954,55
RTS0044955,36
RTS0044956,72
RTS0044957,80
RTS0044958,57
RTS0044959,41
RTS0044960,53
RTS0044961,73
RTS0044962,42
RTS0044963,42
RTS0044964,56
RTS0044965,59
RTS0044966,55
RTS0044967,59
RTS0044968,68
RTS0044969,42
RTS0044970,50
RTS0044971,60
RTS0044972,56
RTS0044973,33
RTS0044974,44
RTS0044975,60
RTS0044976,64
RTS0044977,41
RTS0044978,45
RTS0044979,50
RTS0044980,50
RTS0044981,52
RTS0044982,58
RTS0044983,51
RTS0044984,38
RTS0044985,70
RTS0044986,36
RTS0044987,36
RTS0044988,50
RTS0044989,56
RTS0044990,49
RTS0044991,38
RTS0044992,33
RTS0044993,64
RTS0044994,51
RTS0044995,48
RTS0044996,55
RTS0044997,42
RTS0044998,53
RTS0044999,33
RTS0045000,48
RTS0045001,49
RTS0045002,73
RTS0045003,60
RTS0045004,45
RTS0045005,68
RTS0045006,49
RTS0045007,65
RTS0045008,80
RTS0045009,69
RTS0045010,42
RTS0045011,35
RTS0045012,44
RTS0045013,33
RTS0045014,40
RTS0045015,45
RTS0045016,59
RTS0045017,51
RTS0045018,51
RTS0045019,58
RTS0045020,38
RTS0045021,59
RTS0045022,71
RTS0045023,104
RTS0045024,60
RTS0045025,84
RTS0045026,108
RTS0045027,60
RTS0045028,68
RTS0045029,76
RTS0045030,82
RTS0045031,36
RTS0045032,75
RTS0045033,62
RTS0045034,50
RTS0045035,67
RTS0045036,63
RTS0045038,82
RTS0045039,48
RTS0045040,50
RTS0045041,64
RTS0045042,54
RTS0045043,60
RTS0045044,50
RTS0045045,71
RTS0045046,54
RTS0045047,60
RTS0045048,42
RTS0045049,52
RTS0045050,60
RTS0045051,50
RTS0045052,63
RTS0045053,52
RTS0045054,68
RTS0045055,34
RTS0045056,46
RTS0045057,77
RTS0045058,54
RTS0045059,45
RTS0045060,49
RTS0045061,40
RTS0045063,42
RTS0045064,53
RTS0045065,72
RTS0045066,46
RTS0045067,71
RTS0045068,77
RTS0045069,67
RTS0045070,65
RTS0045071,60
RTS0045072,58
RTS0045073,68
RTS0045074,66
RTS0045075,40
RTS0045076,58
RTS0045077,53
RTS0045078,53
RTS0045079,62
RTS0045080,64
RTS0045081,43
RTS0045082,49
RTS0045083,74
RTS0045084,57
RTS0045085,53
RTS0045086,65
RTS0045087,47
RTS0045088,41
RTS0045089,33
RTS0045090,54
RTS0045091,50
RTS0045092,44
RTS0045093,41
RTS0045094,45
RTS0045095,53
RTS0045096,51
RTS0045097,41
RTS0045098,45
RTS0045099,74
RTS0045100,79
RTS0045101,53
RTS0045102,27
RTS0045103,68
RTS0045104,35
RTS0045105,33
RTS0045106,54
RTS0045107,54
RTS0045108,57
RTS0045109,53
RTS0045110,71
RTS0045111,74
RTS0045112,57
RTS0045113,55
RTS0045114,55
RTS0045115,54
RTS0045116,48
RTS0045117,63
RTS0045118,54
RTS0045119,61
RTS0045120,71
RTS0045121,57
RTS0045122,61
RTS0045123,68
RTS0045124,51
RTS0045125,49
RTS0045126,52
RTS0045127,50
RTS0045128,59
RTS0045129,66
RTS0045130,55
RTS0045131,59
RTS0045132,55
RTS0045133,52
RTS0045134,69
RTS0045135,54
RTS0045136,53
RTS0045137,65
RTS0045138,67
RTS0045139,61
RTS0045140,60
RTS0045141,55
RTS0045142,68
RTS0045143,69
RTS0045144,62
RTS0045145,51
RTS0045146,42
RTS0045147,64
RTS0045148,69
RTS0045149,56
RTS0045150,48
RTS0045151,53
RTS0045152,56
RTS0045153,61
RTS0045154,56
RTS0045155,48
RTS0045156,48
RTS0045157,48
RTS0045158,40
RTS0045159,54
RTS0045160,64
RTS0045161,43
RTS0045162,61
RTS0045163,57
RTS0045164,68
RTS0045165,66
RTS0045166,57
RTS0045167,57
RTS0045168,67
RTS0045169,77
RTS0045170,82
RTS0045171,66
RTS0045172,59
RTS0045173,56
RTS0045174,50
RTS0045175,79
RTS0045176,45
RTS0045177,45
RTS0045178,49
RTS0045179,45
RTS0045180,66
RTS0045181,48
RTS0045182,62
RTS0045183,56
RTS0045184,60
RTS0045185,59
RTS0045186,68
RTS0045187,69
RTS0045188,47
RTS0045189,48
RTS0045190,88
RTS0045191,43
RTS0045192,40
RTS0045193,39
RTS0045194,58
RTS0045195,41
RTS0045196,61
RTS0045197,58
RTS0045198,91
RTS0045199,37
RTS0045200,54
RTS0045201,44
RTS0045202,47
RTS0045203,46
RTS0045204,56
RTS0045205,52
RTS0045206,46
RTS0045207,56
RTS0045208,53
RTS0045209,60
RTS0045210,49
RTS0045211,60
RTS0045212,88
RTS0045213,53
RTS0045214,55
RTS0045215,53
RTS0045216,69
RTS0045217,78
RTS0045218,72
RTS0045219,63
RTS0045220,56
RTS0045221,61
RTS0045222,50
RTS0045223,70
RTS0045224,58
RTS0045225,42
RTS0045226,81
RTS0045227,58
RTS0045228,98
RTS0045229,56
RTS0045230,64
RTS0045231,49
RTS0045232,80
RTS0045233,54
RTS0045234,64
RTS0045235,60
RTS0045236,104
RTS0045237,48
RTS0045238,71
RTS0045239,59
RTS0045240,102
RTS0045241,68
RTS0045242,73
RTS0045243,45
RTS0045244,63
RTS0045245,36
RTS0045246,52
RTS0045247,64
RTS0045248,46
RTS0045249,56
RTS0045250,54
RTS0045251,67
RTS0045252,38
RTS0045253,71
RTS0045254,47
RTS0045255,42
RTS0045256,50
RTS0045257,58
RTS0045258,61
RTS0045259,63
RTS0045260,47
RTS0045261,64
RTS0045262,97
RTS0045263,72
RTS0045264,78
RTS0045265,72
RTS0045266,50
RTS0045267,56
RTS0045268,69
RTS0045269,52
RTS0045270,67
RTS0045271,52
RTS0045272,50
RTS0045273,49
RTS0045274,47
RTS0045275,63
RTS0045276,38
RTS0045277,46
RTS0045278,55
RTS0045279,28
RTS0045280,56
RTS0045281,65
RTS0045282,70
RTS0045283,71
RTS0045284,51
RTS0045285,66
RTS0045286,79
RTS0045287,73
RTS0045288,47
RTS0045289,55
RTS0045290,53
RTS0045291,54
RTS0045292,70
RTS0045293,52
RTS0045294,37
RTS0045295,58
RTS0045296,76
RTS0045297,55
RTS0045298,52
RTS0045299,62
RTS0045300,63
RTS0045301,68
RTS0045302,57
RTS0045303,76
RTS0045304,35
RTS0045305,82
RTS0045306,55
RTS0045307,68
RTS0045308,86
RTS0045309,54
RTS0045310,77
RTS0045311,26
RTS0045312,29
RTS0045313,58
RTS0045314,34
RTS0045315,49
RTS0045316,77
RTS0045317,55
RTS0045318,54
RTS0045319,51
RTS0045320,36
RTS0045321,53
RTS0045322,58
RTS0045323,58
RTS0045324,52
RTS0045325,42
RTS0045326,53
RTS0045327,65
RTS0045328,68
RTS0045329,43
RTS0045330,55
RTS0045331,38
RTS0045332,44
RTS0045333,56
RTS0045334,65
RTS0045335,40
RTS0045336,68
RTS0045337,54
RTS0045338,51
RTS0045339,76
RTS0045340,48
RTS0045341,46
RTS0045342,51
RTS0045343,41
RTS0045344,53
RTS0045345,59
RTS0045346,47
RTS0045347,49
RTS0045348,44
RTS0045349,65
RTS0045350,50
RTS0045351,46
RTS0045352,53
RTS0045353,48
RTS0045354,62
RTS0045355,43
RTS0045356,69
RTS0045357,86
RTS0045358,61
RTS0045359,74
RTS0045360,54
RTS0045361,61
RTS0045362,46
RTS0045363,33
RTS0045364,67
RTS0045365,64
RTS0045366,60
RTS0045367,44
RTS0045368,62
RTS0045369,35
RTS0045370,49
RTS0045371,65
RTS0045372,66
RTS0045373,59
RTS0045374,70
RTS0045375,48
RTS0045376,55
RTS0045377,39
RTS0045378,60
RTS0045379,44
RTS0045380,49
RTS0045381,63
RTS0045382,53
RTS0045383,55
RTS0045384,42
RTS0045385,67
RTS0045386,50
RTS0045387,49
RTS0045388,43
RTS0045389,41
RTS0045390,50
RTS0045391,44
RTS0045392,51
RTS0045393,37
RTS0045394,46
RTS0045395,45
RTS0045396,54
RTS0045397,58
RTS0045398,50
RTS0045399,52
RTS0045400,61
RTS0045401,65
RTS0045402,58
RTS0045403,52
RTS0045404,73
RTS0045405,57
RTS0045406,62
RTS0045407,49
RTS0045408,62
RTS0045409,47
RTS0045410,52
RTS0045411,57
RTS0045412,63
RTS0045413,60
RTS0045414,59
RTS0045415,55
RTS0045416,51
RTS0045417,67
RTS0045418,28
RTS0045419,49
RTS0045420,70
RTS0045421,393
RTS0045422,510
RTS0045423,195
RTS0045424,482
RTS0045425,278
RTS0045426,79
RTS0045427,52
RTS0045428,45
RTS0045429,79
RTS0045430,38
RTS0045431,63
RTS0045432,93
RTS0045433,76
RTS0045434,58
RTS0045435,55
RTS0045436,56
RTS0045437,67
RTS0045438,71
RTS0045439,64
RTS0045440,55
RTS0045441,68
RTS0045442,50
RTS0045443,80
RTS0045444,43
RTS0045445,57
RTS0045446,42
RTS0045447,56
RTS0045448,56
RTS0045449,40
RTS0045450,39
RTS0045451,68
RTS0045452,54
RTS0045453,42
RTS0045454,56
RTS0045455,53
RTS0045456,45
RTS0045457,43
RTS0045458,67
RTS0045459,28
RTS0045460,49
RTS0045461,48
RTS0045462,62
RTS0045463,47
RTS0045464,41
RTS0045465,38
RTS0045466,64
RTS0045467,89
RTS0045468,47
RTS0045469,80
RTS0045470,62
RTS0045471,39
RTS0045472,68
RTS0045473,25
RTS0045474,81
RTS0045475,50
RTS0045476,48
RTS0045477,79
RTS0045478,55
RTS0045479,84
RTS0045480,69
RTS0045481,56
RTS0045482,71
RTS0045483,50
RTS0045484,106
RTS0045485,98
RTS0045486,25
RTS0045487,42
RTS0045488,45
RTS0045489,46
RTS0045490,69
RTS0045491,96
RTS0045492,143
RTS0045493,87
RTS0045494,56
RTS0045495,67
RTS0045496,31
RTS0045497,49
RTS0045498,46
RTS0045499,60
RTS0045500,70
RTS0045501,68
RTS0045502,77
RTS0045503,52
RTS0045504,43
RTS0045505,59
RTS0045506,410
RTS0045507,606
RTS0045508,317
RTS0045509,467
RTS0045510,298
RTS0045511,68
RTS0045512,71
RTS0045513,44
RTS0045514,63
RTS0045515,47
RTS0045516,40
RTS0045517,59
RTS0045518,49
RTS0045519,53
RTS0045520,61
RTS0045521,62
RTS0045522,75
RTS0045523,55
RTS0045524,71
RTS0045525,52
RTS0045526,52
RTS0045527,76
RTS0045528,61
RTS0045529,65
RTS0045530,64
RTS0045531,65
RTS0045532,52
RTS0045533,73
RTS0045534,55
RTS0045535,46
RTS0045536,63
RTS0045537,74
RTS0045538,57
RTS0045539,50
RTS0045540,74
RTS0045541,60
RTS0045542,80
RTS0045543,142
RTS0045544,34
RTS0045545,56
RTS0045546,169
RTS0045547,155
RTS0045548,71
RTS0045549,83
RTS0045550,57
RTS0045551,48
RTS0045552,71
RTS0045553,33
RTS0045554,47
RTS0045555,34
RTS0045556,45
RTS0045557,45
RTS0045558,47
RTS0045559,47
RTS0045560,63
RTS0045561,53
RTS0045562,58
RTS0045563,35
RTS0045564,58
RTS0045565,54
RTS0045566,48
RTS0045567,53
RTS0045568,56
RTS0045569,62
RTS0045570,58
RTS0045571,40
RTS0045572,53
RTS0045573,41
RTS0045574,33
RTS0045575,38
RTS0045576,59
RTS0045577,56
RTS0045578,38
RTS0045579,58
RTS0045580,60
RTS0045581,51
RTS0045582,57
RTS0045583,77
RTS0045584,75
RTS0045585,38
RTS0045586,38
RTS0045587,70
RTS0045588,47
RTS0045589,51
RTS0045590,64
RTS0045592,115
RTS0045593,139
RTS0045594,60
RTS0045595,109
RTS0045596,72
RTS0045597,74
RTS0045598,93
RTS0045599,75
RTS0045600,69
RTS0045601,44
RTS0045602,48
RTS0045603,36
RTS0045604,61
RTS0045606,107
RTS0045607,63
RTS0045608,47
RTS0045609,85
RTS0045610,82
RTS0045611,43
RTS0045612,43
RTS0045613,50
RTS0045614,39
RTS0045615,36
RTS0045616,56
RTS0045617,51
RTS0045618,49
RTS0045619,44
RTS0045620,52
RTS0045621,44
RTS0045622,54
RTS0045623,62
RTS0045624,33
RTS0045625,43
RTS0045626,30
RTS0045627,60
RTS0045628,48
RTS0045629,44
RTS0045630,50
RTS0045631,40
RTS0045632,52
RTS0045633,53
RTS0045634,51
RTS0045635,40
RTS0045636,56
RTS0045637,43
RTS0045638,61
RTS0045639,68
RTS0045640,46
RTS0045641,55
RTS0045642,44
RTS0045643,41
RTS0045644,35
RTS0045645,47
RTS0045646,47
RTS0045647,38
RTS0045648,49
RTS0045649,48
RTS0045650,56
RTS0045651,39
RTS0045652,44
RTS0045653,57
RTS0045654,46
RTS0045655,58
RTS0045656,48
RTS0045657,46
RTS0045658,75
RTS0045659,61
RTS0045660,74
RTS0045661,74
RTS0045662,61
RTS0045663,78
RTS0045664,74
RTS0045665,84
RTS0045666,42
RTS0045667,57
RTS0045668,56
RTS0045669,47
RTS0045670,52
RTS0045671,46
RTS0045672,63
RTS0045673,40
RTS0045674,43
RTS0045675,61
RTS0045676,86
RTS0045677,96
RTS0045678,99
RTS0045679,85
RTS0045680,103
RTS0045681,47
RTS0045682,54
RTS0045683,38
RTS0045684,49
RTS0045685,55
RTS0045687,53
RTS0045688,66
RTS0045689,63
RTS0045690,47
RTS0045691,62
RTS0045692,46
RTS0045693,52
RTS0045694,67
RTS0045695,50
RTS0045696,73
RTS0045697,70
RTS0045698,66
RTS0045699,57
RTS0045700,47
RTS0045701,55
RTS0045702,59
RTS0045703,55
RTS0045704,51
RTS0045705,59
RTS0045706,48
RTS0045707,58
RTS0045708,71
RTS0045709,60
RTS0045710,64
RTS0045711,51
RTS0045712,74
RTS0045713,69
RTS0045714,65
RTS0045715,40
RTS0045716,73
RTS0045717,45
RTS0045718,56
RTS0045719,40
RTS0045720,48
RTS0045721,59
RTS0045722,80
RTS0045723,50
RTS0045724,66
RTS0045725,58
RTS0045726,62
RTS0045727,61
RTS0045728,55
RTS0045729,52
RTS0045730,59
RTS0045731,55
RTS0045732,60
RTS0045733,57
RTS0045734,59
RTS0045735,57
RTS0045736,82
RTS0045737,139
RTS0045738,101
RTS0045739,157
RTS0045740,99
RTS0045741,149
RTS0045742,95
RTS0045743,123
RTS0045744,188
RTS0045745,146
RTS0045746,86
RTS0045747,84
RTS0045748,121
RTS0045749,44
RTS0045750,45
RTS0045751,74
RTS0045752,70
RTS0045753,91
RTS0045754,67
RTS0045755,91
RTS0045756,63
RTS0045757,54
RTS0045758,68
RTS0045759,70
RTS0045760,73
RTS0045761,48
RTS0045762,49
RTS0045763,64
RTS0045764,62
RTS0045765,35
RTS0045766,61
RTS0045767,53
RTS0045768,53
RTS0045769,54
RTS0045770,51
RTS0045771,57
RTS0045772,69
RTS0045773,104
RTS0045774,63
RTS0045775,69
RTS0045776,54
RTS0045777,47
RTS0045778,42
RTS0045779,49
RTS0045780,52
RTS0045781,89
RTS0045782,84
RTS0045783,81
RTS0045784,75
RTS0045785,118
RTS0045786,46
RTS0045787,82
RTS0045788,68
RTS0045789,47
RTS0045790,49
RTS0045791,53
RTS0045792,67
RTS0045793,57
RTS0045794,43
RTS0045795,63
RTS0045796,27
RTS0045797,32
RTS0045798,39
RTS0045799,49
RTS0045800,50
RTS0045801,58
RTS0045802,38
RTS0045803,69
RTS0045804,22
RTS0045805,56
RTS0045806,73
RTS0045807,33
RTS0045808,47
RTS0045809,46
RTS0045810,35
RTS0045811,41
RTS0045812,58
RTS0045813,47
RTS0045814,53
RTS0045815,47
RTS0045816,42
RTS0045817,39
RTS0045818,39
RTS0045819,48
RTS0045820,52
RTS0045821,72
RTS0045822,71
RTS0045823,45
RTS0045824,66
RTS0045825,59
RTS0045826,70
RTS0045827,66
RTS0045828,65
RTS0045829,78
RTS0045830,58
RTS0045831,71
RTS0045832,46
RTS0045833,51
RTS0045834,60
RTS0045835,55
RTS0045836,178
RTS0045837,147
RTS0045838,140
RTS0045840,58
RTS0045841,110
RTS0045842,69
RTS0045843,51
RTS0045844,58
RTS0045845,60
RTS0045846,161
RTS0045848,52
RTS0045849,233
RTS0045851,46
RTS0045852,48
RTS0045853,42
RTS0045854,77
RTS0045855,60
RTS0045856,74
RTS0045857,51
RTS0045858,32
RTS0045859,71
RTS0045860,42
RTS0045861,48
RTS0045862,67
RTS0045863,57
RTS0045864,79
RTS0045865,58
RTS0045866,71
RTS0045867,52
RTS0045868,53
RTS0045869,42
RTS0045870,64
RTS0045871,45
RTS0045872,57
RTS0045873,65
RTS0045874,58
RTS0045875,61
RTS0045876,40
RTS0045877,72
RTS0045878,33
RTS0045879,75
RTS0045880,35
RTS0045881,45
RTS0045882,70
RTS0045883,55
RTS0045884,48
RTS0045885,3
RTS0045886,112
RTS0045887,112
RTS0045888,79
RTS0045889,55
RTS0045890,62
RTS0045891,68
RTS0045892,50
RTS0045893,61
RTS0045894,87
RTS0045895,52
RTS0045896,67
RTS0045897,23
RTS0045898,48
RTS0045899,67
RTS0045900,61
RTS0045901,42
RTS0045902,41
RTS0045903,67
RTS0045904,77
RTS0045905,48
RTS0045906,59
RTS0045907,42
RTS0045908,50
RTS0045909,46
RTS0045910,37
RTS0045911,48
RTS0045912,50
RTS0045913,41
RTS0045914,25
RTS0045915,50
RTS0045916,73
RTS0045917,49
RTS0045918,36
RTS0045919,64
RTS0045920,58
RTS0045921,43
RTS0045922,52
RTS0045923,58
RTS0045924,53
RTS0045925,48
RTS0045926,71
RTS0045927,51
RTS0045928,56
RTS0045929,58
RTS0045930,68
RTS0045931,77
RTS0045932,47
RTS0045933,51
RTS0045935,55
RTS0045939,56
RTS0045940,49
RTS0045941,57
RTS0045942,45
RTS0045943,80
RTS0045944,52
RTS0045945,55
RTS0045946,42
RTS0045947,48
RTS0045948,34
RTS0045949,73
RTS0045950,67
RTS0045951,71
RTS0045952,100
RTS0045953,60
RTS0045954,64
RTS0045955,48
RTS0045956,42
RTS0045957,46
RTS0045958,70
RTS0045959,50
RTS0045960,34
RTS0045961,38
RTS0045962,57
RTS0045963,50
RTS0045964,55
RTS0045965,57
RTS0045966,52
RTS0045967,54
RTS0045968,46
RTS0045969,80
RTS0045970,75
RTS0045971,69
RTS0045972,66
RTS0045973,42
RTS0045974,44
RTS0045975,68
RTS0045976,63
RTS0045977,42
RTS0045978,58
RTS0045979,50
RTS0045980,55
RTS0045981,87
RTS0045982,67
RTS0045983,48
RTS0045984,68
RTS0045985,49
RTS0045986,57
RTS0045987,55
RTS0045988,59
RTS0045989,41
RTS0045990,41
RTS0045991,51
RTS0045992,40
RTS0045993,62
RTS0045994,47
RTS0045995,40
RTS0045996,50
RTS0045997,51
RTS0045998,53
RTS0045999,44
RTS0046000,31
RTS0046001,58
RTS0046002,80
RTS0046003,48
RTS0046004,73
RTS0046005,77
RTS0046006,42
RTS0046007,71
RTS0046008,57
RTS0046009,45
RTS0046010,43
RTS0046011,39
RTS0046012,55
RTS0046013,62
RTS0046014,40
RTS0046015,42
RTS0046016,66
RTS0046017,60
RTS0046018,41
RTS0046019,67
RTS0046020,70
RTS0046021,66
RTS0046022,55
RTS0046023,61
RTS0046024,49
RTS0046025,37
RTS0046026,55
RTS0046027,61
RTS0046028,52
RTS0046029,50
RTS0046030,50
RTS0046031,45
RTS0046032,59
RTS0046033,42
RTS0046034,42
RTS0046035,56
RTS0046036,61
RTS0046037,32
RTS0046038,44
RTS0046039,47
RTS0046040,51
RTS0046041,59
RTS0046042,55
RTS0046043,63
RTS0046044,50
RTS0046045,57
RTS0046046,39
RTS0046047,33
RTS0046048,47
RTS0046049,58
RTS0046050,57
RTS0046051,68
RTS0046052,76
RTS0046053,77
RTS0046054,80
RTS0046055,78
RTS0046056,58
RTS0046057,63
RTS0046058,65
RTS0046059,70
RTS0046060,48
RTS0046061,98
RTS0046062,61
RTS0046063,78
RTS0046064,82
RTS0046065,67
RTS0046066,94
RTS0046067,77
RTS0046068,45
RTS0046069,49
RTS0046070,44
RTS0046071,70
RTS0046072,48
RTS0046073,50
RTS0046074,49
RTS0046075,50
RTS0046076,54
RTS0046077,53
RTS0046078,54
RTS0046079,65
RTS0046080,55
RTS0046081,35
RTS0046082,63
RTS0046083,40
RTS0046084,60
RTS0046085,53
RTS0046086,72
RTS0046087,48
RTS0046088,63
RTS0046089,35
RTS0046090,54
RTS0046091,43
RTS0046092,91
RTS0046093,64
RTS0046094,56
RTS0046095,56
RTS0046096,61
RTS0046097,47
RTS0046098,50
RTS0046099,59
RTS0046100,58
RTS0046101,40
RTS0046102,50
RTS0046103,52
RTS0046104,65
RTS0046105,68
RTS0046106,31
RTS0046107,50
RTS0046108,57
RTS0046109,54
RTS0046110,35
RTS0046111,69
RTS0046112,54
RTS0046113,39
RTS0046114,59
RTS0046115,50
RTS0046116,47
RTS0046117,70
RTS0046119,62
RTS0046121,58
RTS0046122,63
RTS0046123,58
RTS0046124,43
RTS0046125,56
RTS0046126,38
RTS0046127,47
RTS0046128,74
RTS0046129,53
RTS0046130,45
RTS0046131,42
RTS0046132,61
RTS0046133,81
RTS0046134,69
RTS0046135,47
RTS0046136,52
RTS0046137,84
RTS0046138,54
RTS0046140,86
RTS0046141,56
RTS0046142,64
RTS0046143,78
RTS0046144,98
RTS0046145,50
RTS0046146,43
RTS0046147,45
RTS0046148,64
RTS0046149,41
RTS0046150,37
RTS0046152,57
RTS0046153,56
RTS0046154,46
RTS0046155,63
RTS0046156,48
RTS0046157,48
RTS0046158,43
RTS0046159,42
RTS0046160,60
RTS0046161,52
RTS0046162,48
RTS0046163,59
RTS0046164,64
RTS0046165,57
RTS0046166,53
RTS0046167,54
RTS0046168,39
RTS0046169,48
RTS0046170,67
RTS0046171,42
RTS0046172,36
RTS0046173,32
RTS0046174,55
RTS0046175,53
RTS0046176,54
RTS0046177,31
RTS0046178,39
RTS0046179,40
RTS0046180,53
RTS0046181,37
RTS0046182,38
RTS0046183,114
RTS0046184,64
RTS0046185,59
RTS0046186,37
RTS0046187,49
RTS0046188,62
RTS0046191,46
RTS0046193,21
RTS0046194,42
RTS0046195,34
RTS0046196,45
RTS0046197,39
RTS0046198,51
RTS0046199,54
RTS0046200,45
RTS0046201,47
RTS0046202,53
RTS0046203,42
RTS0046204,49
RTS0046205,47
RTS0046206,73
RTS0046207,57
RTS0046208,47
RTS0046209,52
RTS0046210,36
RTS0046211,38
RTS0046212,47
RTS0046213,69
RTS0046214,50
RTS0046215,65
RTS0046216,51
RTS0046217,54
RTS0046218,55
RTS0046219,31
RTS0046220,48
RTS0046221,63
RTS0046222,37
RTS0046223,48
RTS0046224,40
RTS0046225,32
RTS0046226,48
RTS0046227,76
RTS0046228,57
RTS0046229,53
RTS0046230,53
RTS0046231,30
RTS0046232,73
RTS0046233,60
RTS0046234,61
RTS0046235,49
RTS0046236,54
RTS0046237,54
RTS0046238,38
RTS0046239,53
RTS0046240,34
RTS0046241,33
RTS0046242,42
RTS0046243,41
RTS0046244,54
RTS0046245,26
RTS0046246,45
RTS0046247,37
RTS0046248,50
RTS0046249,49
RTS0046250,39
RTS0046251,43
RTS0046252,74
RTS0046253,59
RTS0046254,53
RTS0046255,44
RTS0046256,66
RTS0046257,51
RTS0046258,42
RTS0046259,45
RTS0046260,62
RTS0046261,54
RTS0046262,55
RTS0046263,70
RTS0046264,61
RTS0046265,48
RTS0046266,123
RTS0046267,61
RTS0046268,60
RTS0046269,50
RTS0046270,46
RTS0046271,45
RTS0046272,58
RTS0046273,46
RTS0046274,54
RTS0046275,26
RTS0046276,35
RTS0046277,43
RTS0046278,41
RTS0046279,78
RTS0046280,49
RTS0046281,50
RTS0046282,43
RTS0046283,49
RTS0046284,37
RTS0046285,45
RTS0046286,60
RTS0046287,65
RTS0046288,64
RTS0046289,61
RTS0046290,62
RTS0046291,70
RTS0046292,54
RTS0046293,50
RTS0046294,39
RTS0046295,140
RTS0046296,41
RTS0046297,104
RTS0046298,60
RTS0046299,43
RTS0046300,38
RTS0046301,51
RTS0046302,31
RTS0046303,43
RTS0046304,41
RTS0046305,42
RTS0046306,48
RTS0046307,64
RTS0046308,49
RTS0046309,51
RTS0046310,39
RTS0046311,37
RTS0046312,45
RTS0046313,45
RTS0046314,66
RTS0046315,53
RTS0046316,43
RTS0046317,58
RTS0046318,48
RTS0046319,44
RTS0046320,54
RTS0046321,74
RTS0046322,47
RTS0046323,63
RTS0046324,61
RTS0046325,59
RTS0046326,46
RTS0046327,36
RTS0046328,60
RTS0046329,76
RTS0046330,59
RTS0046331,72
RTS0046332,43
RTS0046333,65
RTS0046334,80
RTS0046335,108
RTS0046336,106
RTS0046342,47
RTS0046343,49
RTS0046344,54
RTS0046345,35
RTS0046346,43
RTS0046347,149
RTS0046348,183
RTS0046349,156
RTS0046350,55
RTS0046351,63
RTS0046352,74
RTS0046353,38
RTS0046354,53
RTS0046355,43
RTS0046356,42
RTS0046357,48
RTS0046358,53
RTS0046359,48
RTS0046360,60
RTS0046361,33
RTS0046362,73
RTS0046363,51
RTS0046364,58
RTS0046365,48
RTS0046366,48
RTS0046367,52
RTS0046368,60
RTS0046369,42
RTS0046370,51
RTS0046371,45
RTS0046372,67
RTS0046373,43
RTS0046374,44
RTS0046375,31
RTS0046376,40
RTS0046377,40
RTS0046378,46
RTS0046379,40
RTS0046380,58
RTS0046381,56
RTS0046382,46
RTS0046383,47
RTS0046384,51
RTS0046385,23
RTS0046386,46
RTS0046387,45
RTS0046388,50
RTS0046389,65
RTS0046390,62
RTS0046391,53
RTS0046392,23
RTS0046393,42
RTS0046394,39
RTS0046395,56
RTS0046396,45
RTS0046397,42
RTS0046398,60
RTS0046399,47
RTS0046400,45
RTS0046401,47
RTS0046402,53
RTS0046403,57
RTS0046404,48
RTS0046405,47
RTS0046406,64
RTS0046407,51
RTS0046408,63
RTS0046409,66
RTS0046410,63
RTS0046411,59
RTS0046412,56
RTS0046413,74
RTS0046414,177
RTS0046415,93
RTS0046416,51
RTS0046417,101
RTS0046418,74
RTS0046419,61
RTS0046420,58
RTS0046421,57
RTS0046422,51
RTS0046423,32
RTS0046424,56
RTS0046425,48
RTS0046426,31
RTS0046427,49
RTS0046428,52
RTS0046429,44
RTS0046430,42
RTS0046431,54
RTS0046432,86
RTS0046433,89
RTS0046434,87
RTS0046435,92
RTS0046439,52
RTS0046440,64
RTS0046441,75
RTS0046442,54
RTS0046443,56
RTS0046444,62
RTS0046445,65
RTS0046446,23
RTS0046447,47
RTS0046448,58
RTS0046449,75
RTS0046450,107
RTS0046451,60
RTS0046452,103
RTS0046453,62
RTS0046454,108
RTS0046455,77
RTS0046456,42
RTS0046457,72
RTS0046458,62
RTS0046459,101
RTS0046460,89
RTS0046461,85
RTS0046462,114
RTS0046463,66
RTS0046464,48
RTS0046466,52
RTS0046468,67
RTS0046469,42
RTS0046470,47
RTS0046471,43
RTS0046472,45
RTS0046473,50
RTS0046474,22
RTS0046475,75
RTS0046476,54
RTS0046477,44
RTS0046478,63
RTS0046479,62
RTS0046480,47
RTS0046481,48
RTS0046482,59
RTS0046483,55
RTS0046484,50
RTS0046485,44
RTS0046486,47
RTS0046487,49
RTS0046488,45
RTS0046489,64
RTS0046490,64
RTS0046491,57
RTS0046492,44
RTS0046493,48
RTS0046494,42
RTS0046495,56
RTS0046496,51
RTS0046497,66
RTS0046498,60
RTS0046499,110
RTS0046500,104
RTS0046501,85
RTS0046502,49
RTS0046503,45
RTS0046504,51
RTS0046505,37
RTS0046506,58
RTS0046507,50
RTS0046508,41
RTS0046509,40
RTS0046510,54
RTS0046511,32
RTS0046512,74
RTS0046513,58
RTS0046514,33
RTS0046515,67
RTS0046516,51
RTS0046517,67
RTS0046518,39
RTS0046519,53
RTS0046520,44
RTS0046521,53
RTS0046522,54
RTS0046524,54
RTS0046525,34
RTS0046526,87
RTS0046527,46
RTS0046528,67
RTS0046529,39
RTS0046530,29
RTS0046531,39
RTS0046532,50
RTS0046533,48
RTS0046534,66
RTS0046535,48
RTS0046536,42
RTS0046537,64
RTS0046538,67
RTS0046539,62
RTS0046540,38
RTS0046541,59
RTS0046542,64
RTS0046543,67
RTS0046544,47
RTS0046545,64
RTS0046546,51
RTS0046548,63
RTS0046549,89
RTS0046550,52
RTS0046551,50
RTS0046552,50
RTS0046553,130
RTS0046554,41
RTS0046555,63
RTS0046556,83
RTS0046557,58
RTS0046558,57
RTS0046559,61
RTS0046560,34
RTS0046561,60
RTS0046562,36
RTS0046563,40
RTS0046564,49
RTS0046565,68
RTS0046566,57
RTS0046567,70
RTS0046568,41
RTS0046569,66
RTS0046570,62
RTS0046571,55
RTS0046572,77
RTS0046573,95
RTS0046574,83
RTS0046575,56
RTS0046577,64
RTS0046578,50
RTS0046580,75
RTS0046581,67
RTS0046582,63
RTS0046583,47
RTS0046584,65
RTS0046585,72
RTS0046586,46
RTS0046587,59
RTS0046588,58
RTS0046589,50
RTS0046590,46
RTS0046591,54
RTS0046592,66
RTS0046593,62
RTS0046594,82
RTS0046595,51
RTS0046596,68
RTS0046597,36
RTS0046598,55
RTS0046599,63
RTS0046600,86
RTS0046601,131
RTS0046602,65
RTS0046603,63
RTS0046604,64
RTS0046605,70
RTS0046606,64
RTS0046607,67
RTS0046608,38
RTS0046609,57
RTS0046610,39
RTS0046611,76
RTS0046612,63
RTS0046613,47
RTS0046614,75
RTS0046615,43
RTS0046616,48
RTS0046617,79
RTS0046618,51
RTS0046619,61
RTS0046620,64
RTS0046621,78
RTS0046622,91
RTS0046623,48
RTS0046624,53
RTS0046625,50
RTS0046626,56
RTS0046627,81
RTS0046628,78
RTS0046629,58
RTS0046630,75
RTS0046631,55
RTS0046632,67
RTS0046633,57
RTS0046634,55
RTS0046635,47
RTS0046636,52
RTS0046637,45
RTS0046638,65
RTS0046639,40
RTS0046640,62
RTS0046641,36
RTS0046642,53
RTS0046643,55
RTS0046644,56
RTS0046645,41
RTS0046646,40
RTS0046647,57
RTS0046648,59
RTS0046649,61
RTS0046650,50
RTS0046651,39
RTS0046652,42
RTS0046653,74
RTS0046654,53
RTS0046655,65
RTS0046656,62
RTS0046657,53
RTS0046658,58
RTS0046659,64
RTS0046660,40
RTS0046661,44
RTS0046662,52
RTS0046663,54
RTS0046664,41
RTS0046665,52
RTS0046666,50
RTS0046667,55
RTS0046668,58
RTS0046669,57
RTS0046670,53
RTS0046671,43
RTS0046672,34
RTS0046673,52
RTS0046674,46
RTS0046675,39
RTS0046676,44
RTS0046677,55
RTS0046678,41
RTS0046679,52
RTS0046680,40
RTS0046681,38
RTS0046682,36
RTS0046683,35
RTS0046684,51
RTS0046685,44
RTS0046686,67
RTS0046687,69
RTS0046688,61
RTS0046689,50
RTS0046690,39
RTS0046691,45
RTS0046692,42
RTS0046693,52
RTS0046694,51
RTS0046695,59
RTS0046696,74
RTS0046697,63
RTS0046698,84
RTS0046699,64
RTS0046700,60
RTS0046701,62
RTS0046702,73
RTS0046703,147
RTS0046704,378
RTS0046705,218
RTS0046706,111
RTS0046707,188
RTS0046708,192
RTS0046709,50
RTS0046710,58
RTS0046711,67
RTS0046712,37
RTS0046713,31
RTS0046714,66
RTS0046715,39
RTS0046716,52
RTS0046717,74
RTS0046718,30
RTS0046719,45
RTS0046720,53
RTS0046721,79
RTS0046722,64
RTS0046723,36
RTS0046724,52
RTS0046725,40
RTS0046726,54
RTS0046727,71
RTS0046728,51
RTS0046729,70
RTS0046730,70
RTS0046731,43
RTS0046732,37
RTS0046733,54
RTS0046734,61
RTS0046735,60
RTS0046736,47
RTS0046737,51
RTS0046738,51
RTS0046739,30
RTS0046740,76
RTS0046741,57
RTS0046742,31
RTS0046743,40
RTS0046744,56
RTS0046745,85
RTS0046746,46
RTS0046747,61
RTS0046748,88
RTS0046749,86
RTS0046750,44
RTS0046751,56
RTS0046752,66
RTS0046753,51
RTS0046754,53
RTS0046755,66
RTS0046756,59
RTS0046757,58
RTS0046758,35
RTS0046759,94
RTS0046760,83
RTS0046761,56
RTS0046763,67
RTS0046764,59
RTS0046765,51
RTS0046766,42
RTS0046767,62
RTS0046768,99
RTS0046769,164
RTS0046770,110
RTS0046771,60
RTS0046772,66
RTS0046773,44
RTS0046774,41
RTS0046775,71
RTS0046777,59
RTS0046778,43
RTS0046779,52
RTS0046780,63
RTS0046781,62
RTS0046782,31
RTS0046783,44
RTS0046784,32
RTS0046785,47
RTS0046790,64
RTS0046791,64
RTS0046792,63
RTS0046793,44
RTS0046794,38
RTS0046795,46
RTS0046796,62
RTS0046797,40
RTS0046798,53
RTS0046799,56
RTS0046800,48
RTS0046801,145
RTS0046802,103
RTS0046803,36
RTS0046804,49
RTS0046805,61
RTS0046806,54
RTS0046807,44
RTS0046808,37
RTS0046809,36
RTS0046810,51
RTS0046811,21
RTS0046812,38
RTS0046813,43
RTS0046814,53
RTS0046815,68
RTS0046816,35
RTS0046817,44
RTS0046818,45
RTS0046819,68
RTS0046820,64
RTS0046821,30
RTS0046822,56
RTS0046823,37
RTS0046824,50
RTS0046825,54
RTS0046826,45
RTS0046827,63
RTS0046828,54
RTS0046829,64
RTS0046830,58
RTS0046831,54
RTS0046832,37
RTS0046833,16
RTS0046835,41
RTS0046836,142
RTS0046837,105
RTS0046838,34
RTS0046839,52
RTS0046840,36
RTS0046841,47
RTS0046842,95
RTS0046843,140
RTS0046846,58
RTS0046849,50
RTS0046850,46
RTS0046851,48
RTS0046852,49
RTS0046853,60
RTS0046854,54
RTS0046855,51
RTS0046856,53
RTS0046857,44
RTS0046858,63
RTS0046859,56
RTS0046860,68
RTS0046861,54
RTS0046862,51
RTS0046863,55
RTS0046864,64
RTS0046866,59
RTS0046867,32
RTS0046868,33
RTS0046869,82
RTS0046870,83
RTS0046871,49
RTS0046872,86
RTS0046873,44
RTS0046874,42
RTS0046875,54
RTS0046876,47
RTS0046877,58
RTS0046878,47
RTS0046879,63
RTS0046880,69
RTS0046881,58
RTS0046882,46
RTS0046885,35
RTS0046886,52
RTS0046887,40
RTS0046889,41
RTS0046890,48
RTS0046891,61
RTS0046892,58
RTS0046893,56
RTS0046894,55
RTS0046895,43
RTS0046897,146
RTS0046898,43
RTS0046899,58
RTS0046900,108
RTS0046902,61
RTS0046903,57
RTS0046904,44
RTS0046905,31
RTS0046906,76
RTS0046907,62
RTS0046908,42
RTS0046909,66
RTS0046910,48
RTS0046911,58
RTS0046912,57
RTS0046913,55
RTS0046914,49
RTS0046915,60
RTS0046916,59
RTS0046918,321
RTS0046919,359
RTS0046920,107
RTS0046921,61
RTS0046922,48
RTS0046923,58
RTS0046924,88
RTS0046925,33
RTS0046926,42
RTS0046927,39
RTS0046928,48
RTS0046929,38
RTS0046930,61
RTS0046931,54
RTS0046933,43
RTS0046934,58
RTS0046935,48
RTS0046936,42
RTS0046937,81
RTS0046938,73
RTS0046939,48
RTS0046940,71
RTS0046941,63
RTS0046942,57
RTS0046943,58
RTS0046944,60
RTS0046946,105
RTS0046947,31
RTS0046948,37
RTS0046949,41
RTS0046950,40
RTS0046951,50
RTS0046952,49
RTS0046954,34
RTS0046955,52
RTS0046956,65
RTS0046957,72
RTS0046958,60
RTS0046959,56
RTS0046960,68
RTS0046961,51
RTS0046962,1051
RTS0046963,43
RTS0046965,69
RTS0046966,69
RTS0046967,73
RTS0046968,35
RTS0047054,42
RTS0047055,61
RTS0047056,54
RTS0047057,58
RTS0047058,59
RTS0047060,52
RTS0047061,52
RTS0047062,57
RTS0047063,69
RTS0047064,48
RTS0047065,72
RTS0047066,68
RTS0047067,78
RTS0047068,65
RTS0047069,53
RTS0047070,64
RTS0047071,78
RTS0047072,65
RTS0047073,62
RTS0047074,58
RTS0047075,68
RTS0047076,63
RTS0047077,62
RTS0047078,50
RTS0047079,48
RTS0047080,97
RTS0047081,83
RTS0047082,54
RTS0047083,77
RTS0047084,66
RTS0047085,36
RTS0047086,63
RTS0047087,45
RTS0047088,52
RTS0047089,55
RTS0047091,35
RTS0047092,44
RTS0047093,36
RTS0047094,44
RTS0047095,53
RTS0047096,31
RTS0047097,44
RTS0047098,60
RTS0047099,47
RTS0047100,47
RTS0047101,58
RTS0047102,51
RTS0047103,63
RTS0047104,64
RTS0047105,74
RTS0047106,73
RTS0047107,91
RTS0047108,101
RTS0047109,69
RTS0047110,67
RTS0047111,51
RTS0047112,53
RTS0047113,64
RTS0047114,70
RTS0047115,54
RTS0047116,92
RTS0047117,84
RTS0047118,61
RTS0047119,66
RTS0047120,57
RTS0047121,54
RTS0047122,75
RTS0047123,47
RTS0047124,83
RTS0047125,46
RTS0047126,82
RTS0047127,86
RTS0047128,41
RTS0047129,69
RTS0047130,53
RTS0047131,76
RTS0047132,77
RTS0047133,82
RTS0047134,50
RTS0047135,65
RTS0047136,78
RTS0047137,75
RTS0047138,80
RTS0047139,51
RTS0047140,31
RTS0047141,63
RTS0047142,52
RTS0047143,40
RTS0047144,56
RTS0047145,60
RTS0047146,45
RTS0047147,64
RTS0047148,57
RTS0047149,42
RTS0047150,93
RTS0047151,60
RTS0047152,73
RTS0047153,50
RTS0047154,99
RTS0047156,54
RTS0047157,45
RTS0047158,51
RTS0047159,36
RTS0047160,56
RTS0047165,77
RTS0047166,46
RTS0047167,77
RTS0047168,37
RTS0047169,59
RTS0047170,39
RTS0047171,48
RTS0047172,45
RTS0047173,67
RTS0047174,53
RTS0047175,44
RTS0047176,49
RTS0047177,69
RTS0047178,68
RTS0047179,69
RTS0047180,57
RTS0047181,71
RTS0047182,49
RTS0047183,80
RTS0047184,65
RTS0047185,43
RTS0047186,51
RTS0047187,52
RTS0047188,46
RTS0047189,53
RTS0047190,53
RTS0047191,72
RTS0047192,56
RTS0047193,51
RTS0047194,57
RTS0047195,69
RTS0047196,57
RTS0047197,48
RTS0047198,47
RTS0047199,65
RTS0047200,47
RTS0047201,51
RTS0047202,55
RTS0047203,64
RTS0047204,70
RTS0047205,63
RTS0047206,64
RTS0047207,58
RTS0047208,162
RTS0047209,134
RTS0047210,245
RTS0047211,173
RTS0047212,80
RTS0047213,60
RTS0047214,52
RTS0047215,54
RTS0047216,28
RTS0047217,33
RTS0047218,51
RTS0047219,64
RTS0047220,42
RTS0047221,72
RTS0047222,62
RTS0047223,100
RTS0047225,95
RTS0047226,49
RTS0047229,53
RTS0047230,60
RTS0047231,57
RTS0047232,55
RTS0047233,41
RTS0047234,38
RTS0047235,39
RTS0047236,39
RTS0047237,64
RTS0047238,52
RTS0047239,115
RTS0047240,49
RTS0047241,43
RTS0047242,54
RTS0047243,84
RTS0047244,42
RTS0047245,61
RTS0047246,34
RTS0047247,46
RTS0047248,43
RTS0047249,48
RTS0047250,71
RTS0047252,87
RTS0047253,39
RTS0047254,79
RTS0047255,48
RTS0047256,54
RTS0047257,65
RTS0047258,65
RTS0047259,63
RTS0047260,71
RTS0047261,56
RTS0047262,54
RTS0047263,84
RTS0047264,58
RTS0047266,66
RTS0047267,106
RTS0047268,68
RTS0047269,54
RTS0047270,102
RTS0047271,68
RTS0047272,58
RTS0047273,39
RTS0047274,61
RTS0047276,47
RTS0047277,96
RTS0047278,85
RTS0047279,92
RTS0047280,41
RTS0047281,58
RTS0047282,58
RTS0047283,51
RTS0047284,57
RTS0047290,75
RTS0047291,147
RTS0047292,72
RTS0047293,62
RTS0047294,106
RTS0047295,33
RTS0047296,65
RTS0047297,81
RTS0047298,38
RTS0047299,44
RTS0047300,46
RTS0047301,70
RTS0047302,38
RTS0047303,68
RTS0047304,49
RTS0047305,55
RTS0047306,58
RTS0047307,85
RTS0047308,49
RTS0047309,49
RTS0047310,68
RTS0047311,57
RTS0047312,67
RTS0047313,59
RTS0047314,55
RTS0047315,79
RTS0047316,61
RTS0047317,73
RTS0047318,59
RTS0047319,65
RTS0047320,84
RTS0047321,65
RTS0047322,69
RTS0047323,62
RTS0047324,63
RTS0047325,91
RTS0047326,50
RTS0047327,52
RTS0047328,52
RTS0047329,46
RTS0047331,88
RTS0047332,67
RTS0047333,71
RTS0047334,51
RTS0047335,76
RTS0047336,74
RTS0047337,41
RTS0047338,63
RTS0047339,63
RTS0047340,88
RTS0047341,87
RTS0047342,82
RTS0047343,54
RTS0047344,120
RTS0047345,37
RTS0047346,44
RTS0047348,44
RTS0047349,64
RTS0047350,63
RTS0047351,64
RTS0047352,130
RTS0047353,74
RTS0047354,76
RTS0047356,40
RTS0047357,41
RTS0047358,32
RTS0047359,62
RTS0047360,54
RTS0047361,31
RTS0047362,46
RTS0047363,51
RTS0047364,50
RTS0047365,22
RTS0047366,49
RTS0047367,38
RTS0047368,55
RTS0047369,74
RTS0047370,55
RTS0047373,48
RTS0047374,41
RTS0047375,52
RTS0047376,47
RTS0047377,66
RTS0047378,46
RTS0047379,86
RTS0047380,83
RTS0047381,36
RTS0047382,39
RTS0047383,51
RTS0047384,47
RTS0047385,45
RTS0047386,97
RTS0047387,53
RTS0047388,66
RTS0047389,66
RTS0047390,59
RTS0047391,67
RTS0047392,26
RTS0047393,60
RTS0047394,46
RTS0047395,38
RTS0047396,65
RTS0047397,52
RTS0047398,56
RTS0047399,62
RTS0047400,51
RTS0047401,72
RTS0047402,64
RTS0047403,49
RTS0047404,60
RTS0047405,57
RTS0047406,54
RTS0047407,81
RTS0047408,62
RTS0047409,101
RTS0047410,74
RTS0047411,71
RTS0047412,54
RTS0047413,49
RTS0047414,60
RTS0047415,75
RTS0047417,50
RTS0047418,66
RTS0047419,40
RTS0047420,70
RTS0047421,49
RTS0047422,52
RTS0047423,65
RTS0047424,52
RTS0047425,43
RTS0047426,58
RTS0047427,68
RTS0047428,62
RTS0047429,71
RTS0047430,73
RTS0047431,43
RTS0047432,69
RTS0047433,51
RTS0047434,62
RTS0047435,78
RTS0047436,65
RTS0047437,27
RTS0047438,47
RTS0047439,48
RTS0047440,50
RTS0047441,77
RTS0047442,45
RTS0047445,62
RTS0047446,67
RTS0047447,52
RTS0047448,53
RTS0047449,46
RTS0047450,44
RTS0047451,40
RTS0047452,58
RTS0047453,57
RTS0047454,54
RTS0047455,45
RTS0047456,57
RTS0047457,51
RTS0047458,42
RTS0047459,65
RTS0047460,64
RTS0047461,56
RTS0047462,69
RTS0047463,54
RTS0047464,63
RTS0047465,35
RTS0047466,64
RTS0047467,56
RTS0047468,42
RTS0047469,56
RTS0047471,66
RTS0047472,40
RTS0047473,76
RTS0047474,37
RTS0047475,36
RTS0047476,59
RTS0047477,64
RTS0047479,64
RTS0047480,57
RTS0047481,53
RTS0047482,48
RTS0047483,49
RTS0047484,50
RTS0047485,140
RTS0047486,61
RTS0047487,24
RTS0047488,75
RTS0047489,59
RTS0047490,41
RTS0047491,54
RTS0047492,49
RTS0047493,66
RTS0047494,71
RTS0047495,70
RTS0047496,45
RTS0047497,51
RTS0047498,53
RTS0047499,64
RTS0047500,62
RTS0047501,49
RTS0047502,48
RTS0047503,50
RTS0047504,54
RTS0047505,40
RTS0047506,56
RTS0047507,81
RTS0047508,59
RTS0047509,46
RTS0047510,56
RTS0047511,59
RTS0047512,58
RTS0047513,49
RTS0047514,58
RTS0047515,72
RTS0047516,58
RTS0047517,66
RTS0047518,58
RTS0047520,69
RTS0047521,58
RTS0047522,40
RTS0047523,70
RTS0047524,67
RTS0047525,64
RTS0047526,46
RTS0047527,45
RTS0047528,56
RTS0047529,60
RTS0047530,64
RTS0047531,57
RTS0047532,54
RTS0047533,55
RTS0047534,57
RTS0047535,57
RTS0047536,69
RTS0047537,80
RTS0047538,100
RTS0047540,69
RTS0047541,59
RTS0047543,54
RTS0047544,55
RTS0047545,58
RTS0047546,66
RTS0047547,47
RTS0047548,92
RTS0047549,73
RTS0047550,46
RTS0047551,41
RTS0047552,47
RTS0047553,42
RTS0047558,62
RTS0047559,61
RTS0047560,39
RTS0047561,54
RTS0047562,52
RTS0047563,52
RTS0047564,50
RTS0047565,45
RTS0047566,51
RTS0047567,37
RTS0047568,60
RTS0047569,56
RTS0047570,61
RTS0047571,55
RTS0047572,59
RTS0047573,48
RTS0047574,53
RTS0047575,54
RTS0047576,28
RTS0047577,54
RTS0047578,54
RTS0047579,53
RTS0047580,48
RTS0047581,57
RTS0047582,69
RTS0047583,27
RTS0047584,36
RTS0047585,51
RTS0047586,46
RTS0047587,45
RTS0047588,67
RTS0047590,54
RTS0047591,48
RTS0047592,53
RTS0047593,55
RTS0047594,73
RTS0047595,43
RTS0047596,63
RTS0047597,49
RTS0047598,56
RTS0047599,42
RTS0047600,66
RTS0047601,92
RTS0047602,74
RTS0047603,62
RTS0047604,71
RTS0047606,52
RTS0047613,62
RTS0047614,53
RTS0047615,49
RTS0047616,71
RTS0047617,59
RTS0047618,41
RTS0047619,47
RTS0047620,38
RTS0047621,42
RTS0047622,26
RTS0047624,41
RTS0047625,30
RTS0047626,37
RTS0047627,49
RTS0047628,51
RTS0047629,31
RTS0047630,24
RTS0047631,45
RTS0047632,76
RTS0047633,37
RTS0047634,38
RTS0047635,37
RTS0047636,43
RTS0047637,40
RTS0047638,48
RTS0047639,41
RTS0047640,53
RTS0047641,30
RTS0047642,30
RTS0047643,30
RTS0047644,37
RTS0047645,32
RTS0047646,58
RTS0047647,38
RTS0047648,54
RTS0047649,42
RTS0047650,29
RTS0047651,28
RTS0047652,38
RTS0047653,40
RTS0047654,36
RTS0047656,61
RTS0047657,55
RTS0047658,40
RTS0047659,39
RTS0047660,33
RTS0047661,35
RTS0047662,50
RTS0047663,23
RTS0047664,64
RTS0047665,47
RTS0047666,25
RTS0047667,44
RTS0047668,53
RTS0047669,53
RTS0047670,46
RTS0047672,41
RTS0047673,52
RTS0047674,45
RTS0047675,41
RTS0047676,31
RTS0047677,42
RTS0047678,35
RTS0047679,44
RTS0047680,65
RTS0047681,41
RTS0047682,45
RTS0047684,33
RTS0047685,35
RTS0047686,36
RTS0047687,46
RTS0047688,51
RTS0047689,69
RTS0047691,26
RTS0047692,49
RTS0047693,49
RTS0047694,47
RTS0047695,46
RTS0047696,36
RTS0047697,32
RTS0047698,41
RTS0047699,60
RTS0047700,33
RTS0047701,55
RTS0047702,84
RTS0047703,62
RTS0047704,53
RTS0047705,51
RTS0047706,38
RTS0047707,47
RTS0047708,174
RTS0047709,721
RTS0047710,80
RTS0047711,42
RTS0047712,115
RTS0047713,66
RTS0047714,117
RTS0047715,96
RTS0047716,102
RTS0047717,103
RTS0047718,81
RTS0047720,49
RTS0047721,49
RTS0047722,64
RTS0047723,80
RTS0047724,77
RTS0047725,109
RTS0047726,74
RTS0047727,69
RTS0047728,78
RTS0047729,62
RTS0047730,54
RTS0047731,52
RTS0047732,53
RTS0047733,76
RTS0047734,44
RTS0047735,59
RTS0047736,78
RTS0047737,50
RTS0047738,51
RTS0047739,60
RTS0047740,61
RTS0047741,67
RTS0047742,68
RTS0047743,55
RTS0047744,70
RTS0047745,88
RTS0047746,55
RTS0047747,75
RTS0047748,61
RTS0047749,87
RTS0047750,51
RTS0047752,42
RTS0047753,71
RTS0047754,113
RTS0047755,116
RTS0047756,71
RTS0047757,44
RTS0047758,68
RTS0047759,49
RTS0047760,42
RTS0047761,41
RTS0047762,42
RTS0047763,68
RTS0047764,61
RTS0047765,67
RTS0047766,106
RTS0047767,44
RTS0047768,41
RTS0047769,60
RTS0047770,56
RTS0047771,66
RTS0047772,57
RTS0047773,63
RTS0047774,140
RTS0047775,42
RTS0047776,72
RTS0047777,48
RTS0047778,33
RTS0047779,43
RTS0047780,57
RTS0047781,52
RTS0047782,71
RTS0047783,46
RTS0047784,61
RTS0047785,60
RTS0047786,68
RTS0047787,74
RTS0047788,42
RTS0047789,55
RTS0047790,44
RTS0047791,67
RTS0047792,46
RTS0047793,81
RTS0047794,32
RTS0047795,32
RTS0047796,51
RTS0047797,58
RTS0047798,44
RTS0047799,60
RTS0047800,35
RTS0047801,63
RTS0047802,57
RTS0047803,85
RTS0047804,42
RTS0047805,73
RTS0047806,55
RTS0047807,59
RTS0047808,109
RTS0047809,59
RTS0047810,72
RTS0047811,47
RTS0047812,44
RTS0047813,58
RTS0047814,66
RTS0047816,64
RTS0047817,48
RTS0047818,51
RTS0047819,46
RTS0047820,53
RTS0047821,73
RTS0047822,35
RTS0047823,58
RTS0047824,39
RTS0047825,60
RTS0047826,57
RTS0047827,51
RTS0047828,68
RTS0047829,63
RTS0047830,39
RTS0047831,52
RTS0047832,43
RTS0047833,44
RTS0047834,33
RTS0047835,70
RTS0047836,67
RTS0047837,47
RTS0047838,51
RTS0047839,47
RTS0047840,76
RTS0047841,49
RTS0047842,48
RTS0047843,46
RTS0047844,44
RTS0047845,56
RTS0047846,61
RTS0047847,57
RTS0047848,55
RTS0047849,67
RTS0047850,51
RTS0047851,54
RTS0047852,47
RTS0047853,49
RTS0047854,48
RTS0047855,53
RTS0047856,63
RTS0047857,59
RTS0047858,51
RTS0047859,46
RTS0047860,57
RTS0047861,43
RTS0047862,31
RTS0047863,49
RTS0047864,56
RTS0047865,46
RTS0047866,62
RTS0047867,49
RTS0047868,58
RTS0047869,78
RTS0047870,60
RTS0047871,64
RTS0047872,57
RTS0047873,36
RTS0047874,41
RTS0047875,57
RTS0047876,40
RTS0047877,28
RTS0047878,46
RTS0047879,37
RTS0047880,65
RTS0047881,55
RTS0047882,45
RTS0047883,51
RTS0047884,56
RTS0047885,63
RTS0047886,35
RTS0047890,55
RTS0047891,61
RTS0047892,36
RTS0047893,46
RTS0047894,48
RTS0047895,74
RTS0047896,80
RTS0047897,65
RTS0047898,50
RTS0047899,65
RTS0047900,91
RTS0047901,41
RTS0047902,112
RTS0047903,51
RTS0047904,80
RTS0047905,63
RTS0047906,51
RTS0047907,106
RTS0047908,85
RTS0047909,103
RTS0047910,58
RTS0047912,63
RTS0047913,44
RTS0047914,59
RTS0047915,49
RTS0047916,51
RTS0047917,37
RTS0047919,26
RTS0047920,76
RTS0047921,91
RTS0047924,55
RTS0047925,48
RTS0047926,50
RTS0047927,65
RTS0047928,68
RTS0047929,42
RTS0047930,42
RTS0047931,52
RTS0047932,51
RTS0047933,51
RTS0047934,53
RTS0047935,59
RTS0047936,40
RTS0047937,62
RTS0047938,55
RTS0047939,47
RTS0047940,74
RTS0047941,50
RTS0047942,45
RTS0047943,48
RTS0047944,48
RTS0047945,60
RTS0047946,58
RTS0047947,34
RTS0047948,32
RTS0047949,56
RTS0047950,41
RTS0047951,54
RTS0047952,55
RTS0047953,40
RTS0047954,48
RTS0047956,52
RTS0047957,57
RTS0047958,84
RTS0047959,57
RTS0047960,33
RTS0047961,45
RTS0047963,67
RTS0047964,47
RTS0047965,42
RTS0047966,44
RTS0047967,47
RTS0047968,62
RTS0047969,75
RTS0047970,51
RTS0047972,46
RTS0047973,52
RTS0047974,74
RTS0047975,55
RTS0047976,97
RTS0047977,34
RTS0047978,58
RTS0047979,59
RTS0047980,34
RTS0047981,53
RTS0047982,48
RTS0047985,113
RTS0047986,31
RTS0047987,47
RTS0047988,89
RTS0047990,69
RTS0047991,54
RTS0047992,60
RTS0047993,48
RTS0047994,58
RTS0047995,51
RTS0047996,49
RTS0047997,72
RTS0047998,63
RTS0047999,48
RTS0048000,65
RTS0048001,46
RTS0048003,96
RTS0048005,46
RTS0048006,48
RTS0048008,41
RTS0048009,60
RTS0048012,65
RTS0048013,48
RTS0048014,76
RTS0048015,62
RTS0048016,86
RTS0048017,75
RTS0048018,46
RTS0048019,69
RTS0048020,64
RTS0048021,38
RTS0048022,58
RTS0048023,60
RTS0048024,47
RTS0048026,59
RTS0048027,59
RTS0048028,56
RTS0048029,30
RTS0048030,45
RTS0048031,55
RTS0048032,70
RTS0048033,46
RTS0048034,69
RTS0048035,53
RTS0048036,52
RTS0048037,53
RTS0048038,121
RTS0048040,50
RTS0048041,45
RTS0048042,55
RTS0048043,47
RTS0048044,41
RTS0048045,61
RTS0048046,54
RTS0048047,44
RTS0048048,48
RTS0048049,55
RTS0048050,39
RTS0048051,68
RTS0048052,50
RTS0048053,47
RTS0048054,55
RTS0048055,306
RTS0048056,58
RTS0048057,26
RTS0048058,36
RTS0048059,58
RTS0048060,46
RTS0048061,66
RTS0048062,36
RTS0048063,46
RTS0048064,40
RTS0048065,41
RTS0048066,50
RTS0048067,46
RTS0048068,52
RTS0048069,40
RTS0048070,42
RTS0048071,93
RTS0048072,47
RTS0048073,52
RTS0048074,36
RTS0048076,38
RTS0048077,57
RTS0048078,57
RTS0048079,54
RTS0048080,63
RTS0048081,57
RTS0048082,46
RTS0048084,52
RTS0048085,54
RTS0048086,40
RTS0048087,67
RTS0048088,49
RTS0048089,58
RTS0048090,63
RTS0048091,70
RTS0048092,53
RTS0048093,77
RTS0048094,45
RTS0048096,52
RTS0048097,59
RTS0048098,821
RTS0048099,537
RTS0048100,597
RTS0048101,408
RTS0048102,673
RTS0048104,45
RTS0048105,68
RTS0048106,51
RTS0048107,53
RTS0048108,61
RTS0048109,56
RTS0048110,62
RTS0048111,49
RTS0048112,43
RTS0048113,50
RTS0048114,27
RTS0048115,48
RTS0048116,60
RTS0048117,58
RTS0048118,67
RTS0048120,59
RTS0048126,43
RTS0048127,67
RTS0048129,89
RTS0048130,41
RTS0048131,56
RTS0048132,75
RTS0048133,40
RTS0048134,53
RTS0048135,66
RTS0048136,41
RTS0048138,53
RTS0048139,71
RTS0048140,57
RTS0048141,88
RTS0048142,114
RTS0048144,51
RTS0048145,110
RTS0048146,70
RTS0048147,52
RTS0048148,58
RTS0048149,37
RTS0048150,84
RTS0048151,53
RTS0048152,54
RTS0048153,53
RTS0048154,47
RTS0048155,46
RTS0048156,121
RTS0048158,86
RTS0048159,62
RTS0048160,2215
RTS0048161,3415
RTS0048162,51
RTS0048163,49
RTS0048164,258
RTS0048165,87
RTS0048166,80
RTS0048167,71
RTS0048168,60
RTS0048169,60
RTS0048170,49
RTS0048171,67
RTS0048172,74
RTS0048173,46
RTS0048175,68
RTS0048176,42
RTS0048177,44
RTS0048178,55
RTS0048179,53
RTS0048180,49
RTS0048181,88
RTS0048182,60
RTS0048183,77
RTS0048184,99
RTS0048185,88
RTS0048186,58
RTS0048188,67
RTS0048189,90
RTS0048190,50
RTS0048191,49
RTS0048192,74
RTS0048193,41
RTS0048194,59
RTS0048195,50
RTS0048196,40
RTS0048197,60
RTS0048198,61
RTS0048200,70
RTS0048201,50
RTS0048202,43
RTS0048203,47
RTS0048204,45
RTS0048205,58
RTS0048207,46
RTS0048208,70
RTS0048209,52
RTS0048210,46
RTS0048211,54
RTS0048212,57
RTS0048213,51
RTS0048214,68
RTS0048215,79
RTS0048216,59
RTS0048217,52
RTS0048218,68
RTS0048219,56
RTS0048220,55
RTS0048221,51
RTS0048222,55
RTS0048223,43
RTS0048224,61
RTS0048225,56
RTS0048226,44
RTS0048227,79
RTS0048228,39
RTS0048229,51
RTS0048230,42
RTS0048231,60
RTS0048232,55
RTS0048233,46
RTS0048234,47
RTS0048235,40
RTS0048236,50
RTS0048237,61
RTS0048238,55
RTS0048239,77
RTS0048240,53
RTS0048241,66
RTS0048242,57
RTS0048243,45
RTS0048244,57
RTS0048245,62
RTS0048246,61
RTS0049343,98
RTS0049344,64
RTS0049345,47
RTS0049346,38
RTS0049347,46
RTS0049348,71
RTS0049349,55
RTS0049350,33
RTS0049351,45
RTS0049352,48
RTS0049353,47
RTS0049354,48
RTS0049355,42
RTS0049356,58
RTS0049357,31
RTS0049358,42
RTS0049359,35
RTS0049360,71
RTS0049361,54
RTS0049362,45
RTS0049363,56
RTS0049364,72
RTS0049365,53
RTS0049366,75
RTS0049367,94
RTS0049368,59
RTS0049369,31
RTS0049370,55
RTS0049371,72
RTS0049372,62
RTS0049373,138
RTS0049374,147
RTS0049375,91
RTS0049376,99
RTS0049377,96
RTS0049378,105
RTS0049379,51
RTS0049380,73
RTS0049381,76
RTS0049382,64
RTS0049383,46
RTS0049384,42
RTS0049385,52
RTS0049386,71
RTS0049387,56
RTS0049388,53
RTS0049389,46
RTS0049390,128
RTS0049391,196
RTS0049392,223
RTS0049393,234
RTS0049394,98
RTS0049395,52
RTS0049396,125
RTS0049397,126
RTS0049398,150
RTS0049399,84
RTS0049400,61
RTS0049401,50
RTS0049402,80
RTS0049403,36
RTS0049404,64
RTS0049405,52
RTS0049406,55
RTS0049407,69
RTS0049408,52
RTS0049409,62
RTS0049410,37
RTS0049411,72
RTS0049412,30
RTS0049413,37
RTS0049414,44
RTS0049415,124
RTS0049416,74
RTS0049417,63
RTS0049418,57
RTS0049419,51
RTS0049420,38
RTS0049421,57
RTS0049422,38
RTS0049423,52
RTS0049424,83
RTS0049425,54
RTS0049426,69
RTS0049427,53
RTS0049428,52
RTS0049429,70
RTS0049430,70
RTS0049431,48
RTS0049432,51
RTS0049433,45
RTS0049434,53
RTS0049435,25
RTS0049436,36
RTS0049437,76
RTS0049438,35
RTS0049439,53
RTS0049440,50
RTS0049441,58
RTS0049442,64
RTS0049443,52
RTS0049444,62
RTS0049445,43
RTS0049446,49
RTS0049447,55
RTS0049448,41
RTS0049449,71
RTS0049450,62
RTS0049451,71
RTS0049452,44
RTS0049453,56
RTS0049454,45
RTS0049455,51
RTS0049456,58
RTS0049457,58
RTS0049458,74
RTS0049459,63
RTS0049460,73
RTS0049461,99
RTS0049462,90
RTS0049463,55
RTS0049464,42
RTS0049465,43
RTS0049466,30
RTS0049467,36
RTS0049468,58
RTS0049469,39
RTS0049470,57
RTS0049471,118
RTS0049472,54
RTS0049473,146
RTS0049474,57
RTS0049475,45
RTS0049476,56
RTS0049477,44
RTS0049478,65
RTS0049479,806
RTS0049480,110
RTS0049481,21
RTS0049482,41
RTS0049483,41
RTS0049484,55
RTS0049485,79
RTS0997079,24
RTS0997080,42
RTS0997081,31
RTS0997082,29
RTS0997083,39
RTS0997084,36
RTS0997085,34
RTS0997086,31
RTS0997087,25
RTS0997088,874
RTS0997089,611
RTS0997090,43
RTS0997091,59
RTS0997092,36
RTS0997093,41
RTS0997094,10
RTS0997095,24
RTS0997096,36
RTS0997097,20
RTS0997098,48
RTS0997099,32
RTS0997100,36
RTS0997101,42
RTS0997102,38
RTS0997103,29
RTS0997104,31
RTS0997105,28
RTS0997106,38
RTS0997107,23
RTS0997108,36
RTS0997109,11
RTS0997110,33
RTS0997111,27
RTS0997112,25
RTS0997113,24
RTS0997114,32
RTS0997115,24
RTS0997116,21
RTS0997117,24
RTS0997118,29
RTS0997119,28
RTS0997120,17
RTS0997121,50
RTS0997122,55
RTS0997123,57
RTS0997124,32
RTS0997125,46
RTS0997126,77
RTS0997127,77
RTS0997128,83
RTS0997129,96
RTS0997130,41
</Code_Summary>
