# Supplementary material for: Spatial meta-transcriptomics reveal associations of intratumor bacteria burden with lung cancer cells showing a distinct oncogenic signature
Source: J Immunother Cancer. 2022 Jul 6;10(7):e004698. doi: 10.1136/jitc-2022-004698 (PMC9260850; doi:10.1136/jitc-2022-004698)
Supplement: Supplementary data [file jitc-2022-004698supp009.zip › DSP-1001660004186-C-E09.dcc]

<Header>
FileVersion,0.02
SoftwareVersion,"GeoMx_NGS_Pipeline_ 2.0.0"
Date,2020-6-15
</Header>

<Scan_Attributes>
ID,DSP-1001660004186-C-E09
Plate_ID,1001660004186
Well,E09
</Scan_Attributes>

<NGS_Processing_Attributes>
SeqSetId,
tamperedIni,No
Raw,5076947
Trimmed,5034781
Stitched,5004630
Aligned,4912802
umiQ30,0.9918
rtsQ30,0.9914
</NGS_Processing_Attributes>


<Code_Summary>
RTS0039454,139
RTS0039455,133
RTS0039456,108
RTS0039457,255
RTS0039458,82
RTS0039459,56
RTS0039460,39
RTS0039461,69
RTS0039462,70
RTS0039463,85
RTS0039464,72
RTS0039465,122
RTS0039466,89
RTS0039467,213
RTS0039468,63
RTS0039469,134
RTS0039470,248
RTS0039471,338
RTS0039472,324
RTS0039473,251
RTS0039474,689
RTS0039475,449
RTS0039476,439
RTS0039477,760
RTS0039478,735
RTS0039479,61
RTS0039480,34
RTS0039481,48
RTS0039482,58
RTS0039483,46
RTS0039484,52
RTS0039485,104
RTS0039486,49
RTS0039487,46
RTS0039488,95
RTS0039489,78
RTS0039490,83
RTS0039491,66
RTS0039492,50
RTS0039493,84
RTS0039494,116
RTS0039495,101
RTS0039496,120
RTS0039497,49
RTS0039498,69
RTS0039499,347
RTS0039500,174
RTS0039501,286
RTS0039502,363
RTS0039503,241
RTS0039504,49
RTS0039505,121
RTS0039506,81
RTS0039507,119
RTS0039508,79
RTS0039509,65
RTS0039510,158
RTS0039511,581
RTS0039512,393
RTS0039513,450
RTS0039514,743
RTS0039515,676
RTS0039516,62
RTS0039517,57
RTS0039518,53
RTS0039519,46
RTS0039520,69
RTS0039521,69
RTS0039522,76
RTS0039523,73
RTS0039524,97
RTS0039525,107
RTS0039526,91
RTS0039527,134
RTS0039528,91
RTS0039529,100
RTS0039530,71
RTS0039531,78
RTS0039532,75
RTS0039533,90
RTS0039534,45
RTS0039535,68
RTS0039536,66
RTS0039537,43
RTS0039538,67
RTS0039539,59
RTS0039540,43
RTS0039541,69
RTS0039542,74
RTS0039543,74
RTS0039544,47
RTS0039545,92
RTS0039546,69
RTS0039547,72
RTS0039548,81
RTS0039549,78
RTS0039550,98
RTS0039551,84
RTS0039552,44
RTS0039553,67
RTS0039554,92
RTS0039555,86
RTS0039556,46
RTS0039557,63
RTS0039558,37
RTS0039559,50
RTS0039560,56
RTS0039561,45
RTS0039562,61
RTS0039563,67
RTS0039564,71
RTS0039565,117
RTS0039566,54
RTS0039567,66
RTS0039568,69
RTS0039569,53
RTS0039570,71
RTS0039571,46
RTS0039572,55
RTS0039573,50
RTS0039574,53
RTS0039575,48
RTS0039576,33
RTS0039577,75
RTS0039578,55
RTS0039579,57
RTS0039580,83
RTS0039581,109
RTS0039582,104
RTS0039583,138
RTS0039584,109
RTS0039585,92
RTS0039586,51
RTS0039587,58
RTS0039588,70
RTS0039589,82
RTS0039590,64
RTS0039591,82
RTS0039592,66
RTS0039593,46
RTS0039594,69
RTS0039595,57
RTS0039596,76
RTS0039597,54
RTS0039598,54
RTS0039599,61
RTS0039600,56
RTS0039601,50
RTS0039602,56
RTS0039603,36
RTS0039604,65
RTS0039605,55
RTS0039606,40
RTS0039607,67
RTS0039608,57
RTS0039609,49
RTS0039610,50
RTS0039611,84
RTS0039612,86
RTS0039613,63
RTS0039614,47
RTS0039615,33
RTS0039616,46
RTS0039617,41
RTS0039619,70
RTS0039620,41
RTS0039621,32
RTS0039622,67
RTS0039623,51
RTS0039624,54
RTS0039625,57
RTS0039626,50
RTS0039627,51
RTS0039628,35
RTS0039629,62
RTS0039630,51
RTS0039631,32
RTS0039632,65
RTS0039633,67
RTS0039634,59
RTS0039635,57
RTS0039636,35
RTS0039637,40
RTS0039638,52
RTS0039639,55
RTS0039640,38
RTS0039641,75
RTS0039642,63
RTS0039643,68
RTS0039644,36
RTS0039645,45
RTS0039646,57
RTS0039647,58
RTS0039648,46
RTS0039649,63
RTS0039650,71
RTS0039651,183
RTS0039652,158
RTS0039653,125
RTS0039654,106
RTS0039655,164
RTS0039656,112
RTS0039657,86
RTS0039658,89
RTS0039659,103
RTS0039660,108
RTS0039661,63
RTS0039662,54
RTS0039663,59
RTS0039664,84
RTS0039665,74
RTS0039666,73
RTS0039667,41
RTS0039668,61
RTS0039669,92
RTS0039670,70
RTS0039671,116
RTS0039672,188
RTS0039673,123
RTS0039674,134
RTS0039675,106
RTS0039676,73
RTS0039677,57
RTS0039678,56
RTS0039679,90
RTS0039680,28
RTS0039681,120
RTS0039682,101
RTS0039683,61
RTS0039684,105
RTS0039685,82
RTS0039686,137
RTS0039687,150
RTS0039688,169
RTS0039689,106
RTS0039690,102
RTS0039691,56
RTS0039692,49
RTS0039693,26
RTS0039694,69
RTS0039695,61
RTS0039696,49
RTS0039697,43
RTS0039698,59
RTS0039699,64
RTS0039700,62
RTS0039701,42
RTS0039702,61
RTS0039703,66
RTS0039704,52
RTS0039705,48
RTS0039706,52
RTS0039707,58
RTS0039708,49
RTS0039709,54
RTS0039710,74
RTS0039711,81
RTS0039712,110
RTS0039713,138
RTS0039714,85
RTS0039715,99
RTS0039716,61
RTS0039717,115
RTS0039718,55
RTS0039719,65
RTS0039720,255
RTS0039721,91
RTS0039722,78
RTS0039723,144
RTS0039724,103
RTS0039725,87
RTS0039726,94
RTS0039727,61
RTS0039728,80
RTS0039729,94
RTS0039730,84
RTS0039731,62
RTS0039732,77
RTS0039733,69
RTS0039734,100
RTS0039735,64
RTS0039736,84
RTS0039737,93
RTS0039738,63
RTS0039739,86
RTS0039740,71
RTS0039741,79
RTS0039742,67
RTS0039743,78
RTS0039744,62
RTS0039745,85
RTS0039746,61
RTS0039747,94
RTS0039749,63
RTS0039750,71
RTS0039751,71
RTS0039752,59
RTS0039753,61
RTS0039754,59
RTS0039755,76
RTS0039756,69
RTS0039757,57
RTS0039758,46
RTS0039759,52
RTS0039760,64
RTS0039761,91
RTS0039762,86
RTS0039763,78
RTS0039764,68
RTS0039765,66
RTS0039766,78
RTS0039767,69
RTS0039768,103
RTS0039769,67
RTS0039770,276
RTS0039771,134
RTS0039772,186
RTS0039773,171
RTS0039774,99
RTS0039775,185
RTS0039776,81
RTS0039777,72
RTS0039778,39
RTS0039779,64
RTS0039780,58
RTS0039781,112
RTS0039782,80
RTS0039783,81
RTS0039784,60
RTS0039785,119
RTS0039786,95
RTS0039787,56
RTS0039788,70
RTS0039789,33
RTS0039790,73
RTS0039791,104
RTS0039792,85
RTS0039793,87
RTS0039794,126
RTS0039795,67
RTS0039796,81
RTS0039797,75
RTS0039798,71
RTS0039799,76
RTS0039800,73
RTS0039801,54
RTS0039802,52
RTS0039803,58
RTS0039804,65
RTS0039805,61
RTS0039806,53
RTS0039807,44
RTS0039808,57
RTS0039809,49
RTS0039810,50
RTS0039811,70
RTS0039812,80
RTS0039813,56
RTS0039814,84
RTS0039815,74
RTS0039816,67
RTS0039817,72
RTS0039818,58
RTS0039819,79
RTS0039820,65
RTS0039821,78
RTS0039822,62
RTS0039823,103
RTS0039824,65
RTS0039825,67
RTS0039826,47
RTS0039827,77
RTS0039828,56
RTS0039829,83
RTS0039830,44
RTS0039831,39
RTS0039832,66
RTS0039833,62
RTS0039834,41
RTS0039835,59
RTS0039836,72
RTS0039838,57
RTS0039839,73
RTS0039840,45
RTS0039841,65
RTS0039842,75
RTS0039843,38
RTS0039844,95
RTS0039845,58
RTS0039846,53
RTS0039847,52
RTS0039848,45
RTS0039849,54
RTS0039850,57
RTS0039851,85
RTS0039852,97
RTS0039853,71
RTS0039854,73
RTS0039855,60
RTS0039856,42
RTS0039857,64
RTS0039858,46
RTS0039859,97
RTS0039860,58
RTS0039861,47
RTS0039862,69
RTS0039863,52
RTS0039864,60
RTS0039865,50
RTS0039866,120
RTS0039867,191
RTS0039868,62
RTS0039869,151
RTS0039870,142
RTS0039871,57
RTS0039872,39
RTS0039873,47
RTS0039874,65
RTS0039875,56
RTS0039876,177
RTS0039877,150
RTS0039878,115
RTS0039879,158
RTS0039880,77
RTS0039881,60
RTS0039882,46
RTS0039883,62
RTS0039884,45
RTS0039885,105
RTS0039886,97
RTS0039887,63
RTS0039888,116
RTS0039890,94
RTS0039891,61
RTS0039892,45
RTS0039893,63
RTS0039894,58
RTS0039895,50
RTS0039896,47
RTS0039897,47
RTS0039898,61
RTS0039899,51
RTS0039900,89
RTS0039901,84
RTS0039902,71
RTS0039903,49
RTS0039904,94
RTS0039905,79
RTS0039906,63
RTS0039907,66
RTS0039908,79
RTS0039909,71
RTS0039910,43
RTS0039911,47
RTS0039912,60
RTS0039913,42
RTS0039914,66
RTS0039915,57
RTS0039916,48
RTS0039917,60
RTS0039918,80
RTS0039919,76
RTS0039920,54
RTS0039921,60
RTS0039922,81
RTS0039923,45
RTS0039924,73
RTS0039925,39
RTS0039926,91
RTS0039927,82
RTS0039928,71
RTS0039929,74
RTS0039930,110
RTS0039931,48
RTS0039932,103
RTS0039933,52
RTS0039934,38
RTS0039935,49
RTS0039936,56
RTS0039937,47
RTS0039938,65
RTS0039939,47
RTS0039940,53
RTS0039941,51
RTS0039942,48
RTS0039943,53
RTS0039944,58
RTS0039945,52
RTS0039946,107
RTS0039947,145
RTS0039948,154
RTS0039949,125
RTS0039950,148
RTS0039951,82
RTS0039952,85
RTS0039953,42
RTS0039954,50
RTS0039955,82
RTS0039956,162
RTS0039957,167
RTS0039958,149
RTS0039959,144
RTS0039960,183
RTS0039961,49
RTS0039962,42
RTS0039963,50
RTS0039964,67
RTS0039965,51
RTS0039966,47
RTS0039967,24
RTS0039968,36
RTS0039969,53
RTS0039970,50
RTS0039971,88
RTS0039972,70
RTS0039973,71
RTS0039974,93
RTS0039975,78
RTS0039976,68
RTS0039977,71
RTS0039978,59
RTS0039979,67
RTS0039980,48
RTS0039981,95
RTS0039982,93
RTS0039983,93
RTS0039984,74
RTS0039985,100
RTS0039986,286
RTS0039987,227
RTS0039988,213
RTS0039989,204
RTS0039990,145
RTS0039991,49
RTS0039992,53
RTS0039993,57
RTS0039994,36
RTS0039995,63
RTS0039996,531
RTS0039997,457
RTS0039998,513
RTS0039999,514
RTS0040000,474
RTS0040001,43
RTS0040002,62
RTS0040003,51
RTS0040004,72
RTS0040005,70
RTS0040006,76
RTS0040007,51
RTS0040008,48
RTS0040009,52
RTS0040010,63
RTS0040011,55
RTS0040012,49
RTS0040013,51
RTS0040014,50
RTS0040015,60
RTS0040016,49
RTS0040017,43
RTS0040018,37
RTS0040019,78
RTS0040020,83
RTS0040021,55
RTS0040022,59
RTS0040023,74
RTS0040024,27
RTS0040025,58
RTS0040026,79
RTS0040027,295
RTS0040028,226
RTS0040029,235
RTS0040030,324
RTS0040031,72
RTS0040032,63
RTS0040033,58
RTS0040034,68
RTS0040035,26
RTS0040036,51
RTS0040037,51
RTS0040038,62
RTS0040039,54
RTS0040040,58
RTS0040041,38
RTS0040042,44
RTS0040043,68
RTS0040044,59
RTS0040045,45
RTS0040046,70
RTS0040047,76
RTS0040048,120
RTS0040049,55
RTS0040050,43
RTS0040051,52
RTS0040052,65
RTS0040053,75
RTS0040054,74
RTS0040055,52
RTS0040056,55
RTS0040057,34
RTS0040058,62
RTS0040059,51
RTS0040060,62
RTS0040061,53
RTS0040062,62
RTS0040063,56
RTS0040064,66
RTS0040065,56
RTS0040066,99
RTS0040067,54
RTS0040068,69
RTS0040069,40
RTS0040070,50
RTS0040071,55
RTS0040072,81
RTS0040073,103
RTS0040074,77
RTS0040075,63
RTS0040076,41
RTS0040077,59
RTS0040078,59
RTS0040079,49
RTS0040080,49
RTS0040081,61
RTS0040082,60
RTS0040083,40
RTS0040084,71
RTS0040085,55
RTS0040086,55
RTS0040087,56
RTS0040088,75
RTS0040089,48
RTS0040090,65
RTS0040091,41
RTS0040092,43
RTS0040093,66
RTS0040094,56
RTS0040095,58
RTS0040096,61
RTS0040097,56
RTS0040098,47
RTS0040099,61
RTS0040100,58
RTS0040101,34
RTS0040102,41
RTS0040103,28
RTS0040104,58
RTS0040105,39
RTS0040106,84
RTS0040107,68
RTS0040108,66
RTS0040109,46
RTS0040110,75
RTS0040111,59
RTS0040112,63
RTS0040113,38
RTS0040114,61
RTS0040115,118
RTS0040116,112
RTS0040117,94
RTS0040118,68
RTS0040119,93
RTS0040120,125
RTS0040121,164
RTS0040122,136
RTS0040123,121
RTS0040124,108
RTS0040125,142
RTS0040126,47
RTS0040127,62
RTS0040128,43
RTS0040129,56
RTS0040130,78
RTS0040131,104
RTS0040132,66
RTS0040133,51
RTS0040134,69
RTS0040135,56
RTS0040136,29
RTS0040137,43
RTS0040138,63
RTS0040139,59
RTS0040140,55
RTS0040141,82
RTS0040142,81
RTS0040143,82
RTS0040144,73
RTS0040145,71
RTS0040146,96
RTS0040147,134
RTS0040148,64
RTS0040149,98
RTS0040150,66
RTS0040151,67
RTS0040152,61
RTS0040153,75
RTS0040154,69
RTS0040155,56
RTS0040156,93
RTS0040157,83
RTS0040158,71
RTS0040159,90
RTS0040160,89
RTS0040161,65
RTS0040162,28
RTS0040163,69
RTS0040164,50
RTS0040165,53
RTS0040166,33
RTS0040167,59
RTS0040168,35
RTS0040169,57
RTS0040170,56
RTS0040171,19
RTS0040172,52
RTS0040173,61
RTS0040174,35
RTS0040175,57
RTS0040176,50
RTS0040177,61
RTS0040178,46
RTS0040179,37
RTS0040180,46
RTS0040181,85
RTS0040182,55
RTS0040183,43
RTS0040184,51
RTS0040185,39
RTS0040186,51
RTS0040187,36
RTS0040188,42
RTS0040189,42
RTS0040190,28
RTS0040191,41
RTS0040192,37
RTS0040193,42
RTS0040194,53
RTS0040195,69
RTS0040196,55
RTS0040197,31
RTS0040198,54
RTS0040199,57
RTS0040200,46
RTS0040201,137
RTS0040202,92
RTS0040203,108
RTS0040204,103
RTS0040205,129
RTS0040206,66
RTS0040207,34
RTS0040208,59
RTS0040209,97
RTS0040210,92
RTS0040211,59
RTS0040212,53
RTS0040213,35
RTS0040214,54
RTS0040215,63
RTS0040216,48
RTS0040217,46
RTS0040218,52
RTS0040219,42
RTS0040220,36
RTS0040221,47
RTS0040222,58
RTS0040223,56
RTS0040224,42
RTS0040225,40
RTS0040226,62
RTS0040227,24
RTS0040228,60
RTS0040229,46
RTS0040230,50
RTS0040231,34
RTS0040232,45
RTS0040233,55
RTS0040234,48
RTS0040235,45
RTS0040236,83
RTS0040237,91
RTS0040238,89
RTS0040239,102
RTS0040240,75
RTS0040241,55
RTS0040242,72
RTS0040243,80
RTS0040244,90
RTS0040245,61
RTS0040246,77
RTS0040247,89
RTS0040248,93
RTS0040249,96
RTS0040250,86
RTS0040251,113
RTS0040252,99
RTS0040253,105
RTS0040254,73
RTS0040255,88
RTS0040256,53
RTS0040257,46
RTS0040258,62
RTS0040259,35
RTS0040260,60
RTS0040261,43
RTS0040262,60
RTS0040263,60
RTS0040264,53
RTS0040265,49
RTS0040266,62
RTS0040267,42
RTS0040268,54
RTS0040269,49
RTS0040270,72
RTS0040271,82
RTS0040272,80
RTS0040273,62
RTS0040274,73
RTS0040275,79
RTS0040276,63
RTS0040277,93
RTS0040278,151
RTS0040279,150
RTS0040280,94
RTS0040281,63
RTS0040282,48
RTS0040283,88
RTS0040284,65
RTS0040285,76
RTS0040286,58
RTS0040287,52
RTS0040288,54
RTS0040289,45
RTS0040290,80
RTS0040291,38
RTS0040292,43
RTS0040293,50
RTS0040294,62
RTS0040295,65
RTS0040296,67
RTS0040297,94
RTS0040298,49
RTS0040299,68
RTS0040300,53
RTS0040301,53
RTS0040302,42
RTS0040303,47
RTS0040304,47
RTS0040305,62
RTS0040306,59
RTS0040307,70
RTS0040308,63
RTS0040309,59
RTS0040310,52
RTS0040311,87
RTS0040312,110
RTS0040313,96
RTS0040314,89
RTS0040315,133
RTS0040316,54
RTS0040317,59
RTS0040318,62
RTS0040319,77
RTS0040320,67
RTS0040321,153
RTS0040322,155
RTS0040323,127
RTS0040324,146
RTS0040325,91
RTS0040326,92
RTS0040327,97
RTS0040328,156
RTS0040329,159
RTS0040330,118
RTS0040331,45
RTS0040332,53
RTS0040333,61
RTS0040334,63
RTS0040335,69
RTS0040336,79
RTS0040337,107
RTS0040338,38
RTS0040339,61
RTS0040340,54
RTS0040341,84
RTS0040342,51
RTS0040343,72
RTS0040344,84
RTS0040345,89
RTS0040346,56
RTS0040347,75
RTS0040348,44
RTS0040349,97
RTS0040350,62
RTS0040351,45
RTS0040352,72
RTS0040353,82
RTS0040354,59
RTS0040355,66
RTS0040356,95
RTS0040357,94
RTS0040358,57
RTS0040359,69
RTS0040360,104
RTS0040361,83
RTS0040363,39
RTS0040364,73
RTS0040365,46
RTS0040366,454
RTS0040367,293
RTS0040368,529
RTS0040369,280
RTS0040370,461
RTS0040371,58
RTS0040372,65
RTS0040373,63
RTS0040374,58
RTS0040375,63
RTS0040376,130
RTS0040377,135
RTS0040378,126
RTS0040379,133
RTS0040380,85
RTS0040381,43
RTS0040382,64
RTS0040383,33
RTS0040384,46
RTS0040385,40
RTS0040386,211
RTS0040387,163
RTS0040388,214
RTS0040389,168
RTS0040390,106
RTS0040391,109
RTS0040392,95
RTS0040393,74
RTS0040394,103
RTS0040395,109
RTS0040396,227
RTS0040397,240
RTS0040398,226
RTS0040399,255
RTS0040400,220
RTS0040401,84
RTS0040402,106
RTS0040403,83
RTS0040404,99
RTS0040405,48
RTS0040406,65
RTS0040407,75
RTS0040408,73
RTS0040409,64
RTS0040410,95
RTS0040411,93
RTS0040412,68
RTS0040413,138
RTS0040414,136
RTS0040415,97
RTS0040416,227
RTS0040417,98
RTS0040418,108
RTS0040419,192
RTS0040420,210
RTS0040421,82
RTS0040422,244
RTS0040423,265
RTS0040424,147
RTS0040425,76
RTS0040426,53
RTS0040428,198
RTS0040429,119
RTS0040430,172
RTS0040431,62
RTS0040432,65
RTS0040433,80
RTS0040434,44
RTS0040435,74
RTS0040436,148
RTS0040437,234
RTS0040438,387
RTS0040439,304
RTS0040440,348
RTS0040441,185
RTS0040442,130
RTS0040443,162
RTS0040444,161
RTS0040445,157
RTS0040446,82
RTS0040447,89
RTS0040448,95
RTS0040449,110
RTS0040450,77
RTS0040451,62
RTS0040452,56
RTS0040453,74
RTS0040454,67
RTS0040455,96
RTS0040456,113
RTS0040457,46
RTS0040458,46
RTS0040459,69
RTS0040460,95
RTS0040461,57
RTS0040462,70
RTS0040463,66
RTS0040464,54
RTS0040465,58
RTS0040466,74
RTS0040467,48
RTS0040468,65
RTS0040469,72
RTS0040470,53
RTS0040471,108
RTS0040472,47
RTS0040473,40
RTS0040474,53
RTS0040475,44
RTS0040476,52
RTS0040477,61
RTS0040478,39
RTS0040479,55
RTS0040480,39
RTS0040481,93
RTS0040482,100
RTS0040483,65
RTS0040484,94
RTS0040485,73
RTS0040486,50
RTS0040487,43
RTS0040488,42
RTS0040489,59
RTS0040490,48
RTS0040491,63
RTS0040492,61
RTS0040493,50
RTS0040494,59
RTS0040495,51
RTS0040496,60
RTS0040497,84
RTS0040498,67
RTS0040499,41
RTS0040500,69
RTS0040501,75
RTS0040502,57
RTS0040503,73
RTS0040504,62
RTS0040505,32
RTS0040506,44
RTS0040507,58
RTS0040508,45
RTS0040509,43
RTS0040510,41
RTS0040511,63
RTS0040512,50
RTS0040513,68
RTS0040514,48
RTS0040515,87
RTS0040516,66
RTS0040517,57
RTS0040518,46
RTS0040519,72
RTS0040520,43
RTS0040521,29
RTS0040522,40
RTS0040523,35
RTS0040524,31
RTS0040525,53
RTS0040526,72
RTS0040527,52
RTS0040528,64
RTS0040529,54
RTS0040530,60
RTS0040531,47
RTS0040532,78
RTS0040533,45
RTS0040534,56
RTS0040535,58
RTS0040536,79
RTS0040537,186
RTS0040538,117
RTS0040539,146
RTS0040540,126
RTS0040541,30
RTS0040542,26
RTS0040543,34
RTS0040544,48
RTS0040545,37
RTS0040546,33
RTS0040547,32
RTS0040548,44
RTS0040549,40
RTS0040550,40
RTS0040551,49
RTS0040552,41
RTS0040553,68
RTS0040554,64
RTS0040555,74
RTS0040556,37
RTS0040557,30
RTS0040558,58
RTS0040559,52
RTS0040560,38
RTS0040561,41
RTS0040562,47
RTS0040563,31
RTS0040564,60
RTS0040565,57
RTS0040566,47
RTS0040567,67
RTS0040568,32
RTS0040569,61
RTS0040570,54
RTS0040571,60
RTS0040572,40
RTS0040573,63
RTS0040574,82
RTS0040575,44
RTS0040576,54
RTS0040577,57
RTS0040578,58
RTS0040579,36
RTS0040580,89
RTS0040581,36
RTS0040582,69
RTS0040583,47
RTS0040584,54
RTS0040585,72
RTS0040586,60
RTS0040587,42
RTS0040588,60
RTS0040589,45
RTS0040590,63
RTS0040591,81
RTS0040592,58
RTS0040593,31
RTS0040594,49
RTS0040595,56
RTS0040596,60
RTS0040597,88
RTS0040598,63
RTS0040599,61
RTS0040600,55
RTS0040601,37
RTS0040602,61
RTS0040603,50
RTS0040604,81
RTS0040605,43
RTS0040606,53
RTS0040607,102
RTS0040608,86
RTS0040609,68
RTS0040610,88
RTS0040611,74
RTS0040612,54
RTS0040613,62
RTS0040614,53
RTS0040615,54
RTS0040616,45
RTS0040617,45
RTS0040618,48
RTS0040619,58
RTS0040620,63
RTS0040621,45
RTS0040622,45
RTS0040623,56
RTS0040624,73
RTS0040625,64
RTS0040626,38
RTS0040627,49
RTS0040628,63
RTS0040629,74
RTS0040630,58
RTS0040631,79
RTS0040632,57
RTS0040633,68
RTS0040634,71
RTS0040635,56
RTS0040636,99
RTS0040637,90
RTS0040638,66
RTS0040639,65
RTS0040640,56
RTS0040641,202
RTS0040642,347
RTS0040643,242
RTS0040644,327
RTS0040645,447
RTS0040646,46
RTS0040647,44
RTS0040648,89
RTS0040649,61
RTS0040650,38
RTS0040651,119
RTS0040652,65
RTS0040653,76
RTS0040654,84
RTS0040655,81
RTS0040656,82
RTS0040657,92
RTS0040658,79
RTS0040659,92
RTS0040660,50
RTS0040661,41
RTS0040662,45
RTS0040663,38
RTS0040664,28
RTS0040665,33
RTS0040666,51
RTS0040667,44
RTS0040668,38
RTS0040669,30
RTS0040670,40
RTS0040671,36
RTS0040672,61
RTS0040673,55
RTS0040674,51
RTS0040675,50
RTS0040676,117
RTS0040677,92
RTS0040678,151
RTS0040679,84
RTS0040680,226
RTS0040681,103
RTS0040682,98
RTS0040683,168
RTS0040684,221
RTS0040685,109
RTS0040686,45
RTS0040687,76
RTS0040688,34
RTS0040689,44
RTS0040690,47
RTS0040691,45
RTS0040692,42
RTS0040693,82
RTS0040694,62
RTS0040695,64
RTS0040696,52
RTS0040697,57
RTS0040698,39
RTS0040699,62
RTS0040700,60
RTS0040701,125
RTS0040702,148
RTS0040703,97
RTS0040704,154
RTS0040705,213
RTS0040706,62
RTS0040707,43
RTS0040708,42
RTS0040709,48
RTS0040710,43
RTS0040711,44
RTS0040712,56
RTS0040713,67
RTS0040714,64
RTS0040715,65
RTS0040716,40
RTS0040717,39
RTS0040718,52
RTS0040719,43
RTS0040720,47
RTS0040721,36
RTS0040722,40
RTS0040723,58
RTS0040724,59
RTS0040725,46
RTS0040726,63
RTS0040727,100
RTS0040728,93
RTS0040729,92
RTS0040730,80
RTS0040731,76
RTS0040732,53
RTS0040733,59
RTS0040734,56
RTS0040735,60
RTS0040736,233
RTS0040737,195
RTS0040738,201
RTS0040739,154
RTS0040740,196
RTS0040741,84
RTS0040742,72
RTS0040743,81
RTS0040744,77
RTS0040745,73
RTS0040746,84
RTS0040747,82
RTS0040748,64
RTS0040749,92
RTS0040750,80
RTS0040751,59
RTS0040752,100
RTS0040753,61
RTS0040754,55
RTS0040755,50
RTS0040756,73
RTS0040757,74
RTS0040758,59
RTS0040759,80
RTS0040760,96
RTS0040761,91
RTS0040762,70
RTS0040763,64
RTS0040764,85
RTS0040765,127
RTS0040766,89
RTS0040767,81
RTS0040768,88
RTS0040769,137
RTS0040770,71
RTS0040771,280
RTS0040772,322
RTS0040773,223
RTS0040774,329
RTS0040775,452
RTS0040776,37
RTS0040777,96
RTS0040778,48
RTS0040779,40
RTS0040780,58
RTS0040781,93
RTS0040782,142
RTS0040783,60
RTS0040784,93
RTS0040785,73
RTS0040786,56
RTS0040787,41
RTS0040788,45
RTS0040789,57
RTS0040790,33
RTS0040791,63
RTS0040792,60
RTS0040793,34
RTS0040794,47
RTS0040795,42
RTS0040796,118
RTS0040797,58
RTS0040798,57
RTS0040799,51
RTS0040800,43
RTS0040801,114
RTS0040802,113
RTS0040803,119
RTS0040804,68
RTS0040805,72
RTS0040806,55
RTS0040807,53
RTS0040808,60
RTS0040809,52
RTS0040810,50
RTS0040811,67
RTS0040812,50
RTS0040813,30
RTS0040814,45
RTS0040815,65
RTS0040816,69
RTS0040817,59
RTS0040818,94
RTS0040819,80
RTS0040820,95
RTS0040821,99
RTS0040822,103
RTS0040823,65
RTS0040824,84
RTS0040825,103
RTS0040826,115
RTS0040827,69
RTS0040828,68
RTS0040830,93
RTS0040831,61
RTS0040832,65
RTS0040833,62
RTS0040834,48
RTS0040836,263
RTS0040837,168
RTS0040838,226
RTS0040839,224
RTS0040840,139
RTS0040841,150
RTS0040842,190
RTS0040843,185
RTS0040844,148
RTS0040845,166
RTS0040846,106
RTS0040847,89
RTS0040848,54
RTS0040849,64
RTS0040850,112
RTS0040851,82
RTS0040852,63
RTS0040853,76
RTS0040854,97
RTS0040855,108
RTS0040856,60
RTS0040857,66
RTS0040858,59
RTS0040859,46
RTS0040860,64
RTS0040861,153
RTS0040862,79
RTS0040863,59
RTS0040864,77
RTS0040865,69
RTS0040866,220
RTS0040867,179
RTS0040868,359
RTS0040869,415
RTS0040870,359
RTS0040871,58
RTS0040872,63
RTS0040873,55
RTS0040874,91
RTS0040875,54
RTS0040876,56
RTS0040877,53
RTS0040878,45
RTS0040879,38
RTS0040880,76
RTS0040881,89
RTS0040882,53
RTS0040883,28
RTS0040884,63
RTS0040885,65
RTS0040886,382
RTS0040887,642
RTS0040888,658
RTS0040889,916
RTS0040890,691
RTS0040891,72
RTS0040892,129
RTS0040893,99
RTS0040894,87
RTS0040895,86
RTS0040896,46
RTS0040897,56
RTS0040898,48
RTS0040899,42
RTS0040900,43
RTS0040901,143
RTS0040902,78
RTS0040903,76
RTS0040904,160
RTS0040905,116
RTS0040906,109
RTS0040907,113
RTS0040908,137
RTS0040909,125
RTS0040910,107
RTS0040911,111
RTS0040912,105
RTS0040913,104
RTS0040914,77
RTS0040915,100
RTS0040916,56
RTS0040917,52
RTS0040918,65
RTS0040919,47
RTS0040920,42
RTS0040921,72
RTS0040922,61
RTS0040923,92
RTS0040924,80
RTS0040925,79
RTS0040926,36
RTS0040927,48
RTS0040928,36
RTS0040929,40
RTS0040930,41
RTS0040931,94
RTS0040932,73
RTS0040933,64
RTS0040934,68
RTS0040935,84
RTS0040936,79
RTS0040937,80
RTS0040938,75
RTS0040939,79
RTS0040940,54
RTS0040941,58
RTS0040942,45
RTS0040943,53
RTS0040944,96
RTS0040945,59
RTS0040946,91
RTS0040947,128
RTS0040948,112
RTS0040949,102
RTS0040950,113
RTS0040951,66
RTS0040952,33
RTS0040953,37
RTS0040954,42
RTS0040955,48
RTS0040956,88
RTS0040957,67
RTS0040958,71
RTS0040959,69
RTS0040960,75
RTS0040961,55
RTS0040962,39
RTS0040963,73
RTS0040964,61
RTS0040965,48
RTS0040966,71
RTS0040967,76
RTS0040968,90
RTS0040969,51
RTS0040970,68
RTS0040971,61
RTS0040972,60
RTS0040973,55
RTS0040974,63
RTS0040975,46
RTS0040976,42
RTS0040977,57
RTS0040978,44
RTS0040979,57
RTS0040980,49
RTS0040981,62
RTS0040982,53
RTS0040983,74
RTS0040984,46
RTS0040985,55
RTS0040986,105
RTS0040987,105
RTS0040988,71
RTS0040989,58
RTS0040990,62
RTS0040991,136
RTS0040992,58
RTS0040993,98
RTS0040994,97
RTS0040995,62
RTS0040996,88
RTS0040997,103
RTS0040998,57
RTS0040999,88
RTS0041000,79
RTS0041001,52
RTS0041002,65
RTS0041003,76
RTS0041004,64
RTS0041005,60
RTS0041006,61
RTS0041007,53
RTS0041008,62
RTS0041009,65
RTS0041010,45
RTS0041011,42
RTS0041012,33
RTS0041013,37
RTS0041014,54
RTS0041015,49
RTS0041016,81
RTS0041017,57
RTS0041018,46
RTS0041019,53
RTS0041020,53
RTS0041021,76
RTS0041022,70
RTS0041023,80
RTS0041024,84
RTS0041025,85
RTS0041026,69
RTS0041027,52
RTS0041028,73
RTS0041029,55
RTS0041030,58
RTS0041031,71
RTS0041032,107
RTS0041033,58
RTS0041034,78
RTS0041035,80
RTS0041036,86
RTS0041037,65
RTS0041038,57
RTS0041039,39
RTS0041040,65
RTS0041041,47
RTS0041042,46
RTS0041043,49
RTS0041044,63
RTS0041045,61
RTS0041046,247
RTS0041047,238
RTS0041048,131
RTS0041049,295
RTS0041050,256
RTS0041051,75
RTS0041052,42
RTS0041053,49
RTS0041054,76
RTS0041055,78
RTS0041056,72
RTS0041057,59
RTS0041058,65
RTS0041059,48
RTS0041060,77
RTS0041061,87
RTS0041062,65
RTS0041063,85
RTS0041064,61
RTS0041066,67
RTS0041067,73
RTS0041068,79
RTS0041069,68
RTS0041070,161
RTS0041071,70
RTS0041072,73
RTS0041073,61
RTS0041074,57
RTS0041075,87
RTS0041076,63
RTS0041077,57
RTS0041078,81
RTS0041079,59
RTS0041080,65
RTS0041081,88
RTS0041082,43
RTS0041083,64
RTS0041084,65
RTS0041085,48
RTS0041086,97
RTS0041087,56
RTS0041088,65
RTS0041089,51
RTS0041090,48
RTS0041091,61
RTS0041092,63
RTS0041093,45
RTS0041094,56
RTS0041095,44
RTS0041096,40
RTS0041097,71
RTS0041098,52
RTS0041099,64
RTS0041100,41
RTS0041101,60
RTS0041102,75
RTS0041103,55
RTS0041104,76
RTS0041105,83
RTS0041106,142
RTS0041107,227
RTS0041108,202
RTS0041109,196
RTS0041110,122
RTS0041111,57
RTS0041112,60
RTS0041113,66
RTS0041114,60
RTS0041115,106
RTS0041116,74
RTS0041117,79
RTS0041118,88
RTS0041119,64
RTS0041120,79
RTS0041121,84
RTS0041122,70
RTS0041123,107
RTS0041124,42
RTS0041125,51
RTS0041126,130
RTS0041127,155
RTS0041128,146
RTS0041129,70
RTS0041130,70
RTS0041131,88
RTS0041132,123
RTS0041133,95
RTS0041134,135
RTS0041135,149
RTS0041136,83
RTS0041137,87
RTS0041138,79
RTS0041139,103
RTS0041140,66
RTS0041141,87
RTS0041142,96
RTS0041143,41
RTS0041144,60
RTS0041145,89
RTS0041146,46
RTS0041147,48
RTS0041148,53
RTS0041149,65
RTS0041150,67
RTS0041151,57
RTS0041152,60
RTS0041153,58
RTS0041154,63
RTS0041155,67
RTS0041156,156
RTS0041157,75
RTS0041158,109
RTS0041159,73
RTS0041160,70
RTS0041161,67
RTS0041162,52
RTS0041163,68
RTS0041164,67
RTS0041165,32
RTS0041166,52
RTS0041167,60
RTS0041168,77
RTS0041169,78
RTS0041170,53
RTS0041171,55
RTS0041172,53
RTS0041173,36
RTS0041174,58
RTS0041175,50
RTS0041176,58
RTS0041177,66
RTS0041178,73
RTS0041179,56
RTS0041180,65
RTS0041181,69
RTS0041182,77
RTS0041183,71
RTS0041184,76
RTS0041185,56
RTS0041186,57
RTS0041187,59
RTS0041188,60
RTS0041189,70
RTS0041190,84
RTS0041191,121
RTS0041192,81
RTS0041193,67
RTS0041194,50
RTS0041195,61
RTS0041196,59
RTS0041197,70
RTS0041198,49
RTS0041199,54
RTS0041200,55
RTS0041201,49
RTS0041202,74
RTS0041203,55
RTS0041204,45
RTS0041205,56
RTS0041206,118
RTS0041207,270
RTS0041208,197
RTS0041209,244
RTS0041210,91
RTS0041211,106
RTS0041212,84
RTS0041213,100
RTS0041214,104
RTS0041215,106
RTS0041216,82
RTS0041217,103
RTS0041218,62
RTS0041219,59
RTS0041220,61
RTS0041221,70
RTS0041222,30
RTS0041223,66
RTS0041224,61
RTS0041225,42
RTS0041226,49
RTS0041227,77
RTS0041228,39
RTS0041229,59
RTS0041230,57
RTS0041231,174
RTS0041232,129
RTS0041233,177
RTS0041234,250
RTS0041235,147
RTS0041236,57
RTS0041237,26
RTS0041238,44
RTS0041239,43
RTS0041240,75
RTS0041241,91
RTS0041242,69
RTS0041243,68
RTS0041244,52
RTS0041246,40
RTS0041247,81
RTS0041248,46
RTS0041249,65
RTS0041250,71
RTS0041251,70
RTS0041252,54
RTS0041253,75
RTS0041254,69
RTS0041255,65
RTS0041256,37
RTS0041257,63
RTS0041258,61
RTS0041259,65
RTS0041260,71
RTS0041261,93
RTS0041262,81
RTS0041263,79
RTS0041265,95
RTS0041266,80
RTS0041267,58
RTS0041268,61
RTS0041269,81
RTS0041270,76
RTS0041271,96
RTS0041272,69
RTS0041273,41
RTS0041274,72
RTS0041275,92
RTS0041276,58
RTS0041277,48
RTS0041278,52
RTS0041279,60
RTS0041280,71
RTS0041281,49
RTS0041282,48
RTS0041283,57
RTS0041284,59
RTS0041285,35
RTS0041286,65
RTS0041287,46
RTS0041288,61
RTS0041289,69
RTS0041290,61
RTS0041291,52
RTS0041292,76
RTS0041293,45
RTS0041294,30
RTS0041295,56
RTS0041296,70
RTS0041297,69
RTS0041298,87
RTS0041299,58
RTS0041300,79
RTS0041301,64
RTS0041302,76
RTS0041303,79
RTS0041304,73
RTS0041305,55
RTS0041306,75
RTS0041307,45
RTS0041308,59
RTS0041309,71
RTS0041310,63
RTS0041311,37
RTS0041312,46
RTS0041313,61
RTS0041314,64
RTS0041315,67
RTS0041316,68
RTS0041317,72
RTS0041318,96
RTS0041319,51
RTS0041320,59
RTS0041321,100
RTS0041322,49
RTS0041323,45
RTS0041324,64
RTS0041325,84
RTS0041326,66
RTS0041327,47
RTS0041328,61
RTS0041329,45
RTS0041330,53
RTS0041331,67
RTS0041332,71
RTS0041333,65
RTS0041334,58
RTS0041335,61
RTS0041346,116
RTS0041347,77
RTS0041348,111
RTS0041349,139
RTS0041350,159
RTS0041351,79
RTS0041352,57
RTS0041353,59
RTS0041354,65
RTS0041355,73
RTS0041356,134
RTS0041357,95
RTS0041358,122
RTS0041359,186
RTS0041360,83
RTS0041361,78
RTS0041362,70
RTS0041363,81
RTS0041364,75
RTS0041365,73
RTS0041366,50
RTS0041367,51
RTS0041368,64
RTS0041369,45
RTS0041370,66
RTS0041371,59
RTS0041372,76
RTS0041373,45
RTS0041374,59
RTS0041375,48
RTS0041376,244
RTS0041377,30
RTS0041378,43
RTS0041379,36
RTS0041380,47
RTS0041381,70
RTS0041382,61
RTS0041383,49
RTS0041384,60
RTS0041385,55
RTS0041386,60
RTS0041387,34
RTS0041388,64
RTS0041389,47
RTS0041390,54
RTS0041391,48
RTS0041392,59
RTS0041393,33
RTS0041394,53
RTS0041395,50
RTS0041396,58
RTS0041397,49
RTS0041398,82
RTS0041399,55
RTS0041400,52
RTS0041401,51
RTS0041402,71
RTS0041403,42
RTS0041404,43
RTS0041405,50
RTS0041406,77
RTS0041407,64
RTS0041408,46
RTS0041409,58
RTS0041410,46
RTS0041411,63
RTS0041412,64
RTS0041413,43
RTS0041414,56
RTS0041415,59
RTS0041416,49
RTS0041417,45
RTS0041418,58
RTS0041419,78
RTS0041420,43
RTS0041421,42
RTS0041422,73
RTS0041423,39
RTS0041424,50
RTS0041425,60
RTS0041426,52
RTS0041427,42
RTS0041428,68
RTS0041429,78
RTS0041430,85
RTS0041431,70
RTS0041432,59
RTS0041433,57
RTS0041434,63
RTS0041435,57
RTS0041436,58
RTS0041437,30
RTS0041438,51
RTS0041439,69
RTS0041440,59
RTS0041441,72
RTS0041442,45
RTS0041443,104
RTS0041444,71
RTS0041445,48
RTS0041446,51
RTS0041447,69
RTS0041448,41
RTS0041449,68
RTS0041450,55
RTS0041451,66
RTS0041452,60
RTS0041453,72
RTS0041454,43
RTS0041455,47
RTS0041456,66
RTS0041457,60
RTS0041458,46
RTS0041459,71
RTS0041460,52
RTS0041461,37
RTS0041462,62
RTS0041463,56
RTS0041464,66
RTS0041465,47
RTS0041466,76
RTS0041467,109
RTS0041468,80
RTS0041469,56
RTS0041470,124
RTS0041471,67
RTS0041472,40
RTS0041473,59
RTS0041474,65
RTS0041475,55
RTS0041476,40
RTS0041477,59
RTS0041478,50
RTS0041479,42
RTS0041480,54
RTS0041481,56
RTS0041482,60
RTS0041483,40
RTS0041484,65
RTS0041485,36
RTS0041486,60
RTS0041487,68
RTS0041488,80
RTS0041489,78
RTS0041490,53
RTS0041491,120
RTS0041492,29
RTS0041493,52
RTS0041494,40
RTS0041495,46
RTS0041496,271
RTS0041497,256
RTS0041498,253
RTS0041499,233
RTS0041500,206
RTS0041501,92
RTS0041502,62
RTS0041503,77
RTS0041504,71
RTS0041505,81
RTS0041506,68
RTS0041507,40
RTS0041508,36
RTS0041509,60
RTS0041510,65
RTS0041511,58
RTS0041512,61
RTS0041513,58
RTS0041514,47
RTS0041515,58
RTS0041516,53
RTS0041517,59
RTS0041518,65
RTS0041519,58
RTS0041520,56
RTS0041521,45
RTS0041522,61
RTS0041523,46
RTS0041524,57
RTS0041525,44
RTS0041526,122
RTS0041527,199
RTS0041528,183
RTS0041529,53
RTS0041530,204
RTS0041531,60
RTS0041532,43
RTS0041533,41
RTS0041534,46
RTS0041535,50
RTS0041536,50
RTS0041537,67
RTS0041538,42
RTS0041540,48
RTS0041541,51
RTS0041542,63
RTS0041543,33
RTS0041544,83
RTS0041545,67
RTS0041546,27
RTS0041547,69
RTS0041548,40
RTS0041549,72
RTS0041550,64
RTS0041551,103
RTS0041552,68
RTS0041553,41
RTS0041554,57
RTS0041555,56
RTS0041556,53
RTS0041557,37
RTS0041558,61
RTS0041559,60
RTS0041560,49
RTS0041561,41
RTS0041562,79
RTS0041563,80
RTS0041564,70
RTS0041565,68
RTS0041566,126
RTS0041567,162
RTS0041568,140
RTS0041569,112
RTS0041570,143
RTS0041571,41
RTS0041572,32
RTS0041573,40
RTS0041574,54
RTS0041575,55
RTS0041576,44
RTS0041577,64
RTS0041578,85
RTS0041579,71
RTS0041580,76
RTS0041581,117
RTS0041582,144
RTS0041583,98
RTS0041584,105
RTS0041585,100
RTS0041586,49
RTS0041587,81
RTS0041588,41
RTS0041589,71
RTS0041590,59
RTS0041591,38
RTS0041592,68
RTS0041593,45
RTS0041594,49
RTS0041595,40
RTS0041596,55
RTS0041597,56
RTS0041598,59
RTS0041599,44
RTS0041600,41
RTS0041601,55
RTS0041602,47
RTS0041603,62
RTS0041604,62
RTS0041605,71
RTS0041606,48
RTS0041607,36
RTS0041608,44
RTS0041609,66
RTS0041610,47
RTS0041611,56
RTS0041612,63
RTS0041613,62
RTS0041614,47
RTS0041615,56
RTS0041616,65
RTS0041617,72
RTS0041618,60
RTS0041619,65
RTS0041620,104
RTS0041621,80
RTS0041622,36
RTS0041623,39
RTS0041624,48
RTS0041625,48
RTS0041626,85
RTS0041627,67
RTS0041628,58
RTS0041629,76
RTS0041630,49
RTS0041631,75
RTS0041632,70
RTS0041633,93
RTS0041634,105
RTS0041635,94
RTS0041636,92
RTS0041637,86
RTS0041638,68
RTS0041639,79
RTS0041640,91
RTS0041641,54
RTS0041642,46
RTS0041643,51
RTS0041644,40
RTS0041645,65
RTS0041646,68
RTS0041647,71
RTS0041648,82
RTS0041649,61
RTS0041650,83
RTS0041651,68
RTS0041652,47
RTS0041653,84
RTS0041654,53
RTS0041655,54
RTS0041656,60
RTS0041657,86
RTS0041658,70
RTS0041659,53
RTS0041660,66
RTS0041661,111
RTS0041662,79
RTS0041663,62
RTS0041664,59
RTS0041665,50
RTS0041666,75
RTS0041667,55
RTS0041668,59
RTS0041669,87
RTS0041670,82
RTS0041671,56
RTS0041672,58
RTS0041673,54
RTS0041674,53
RTS0041675,56
RTS0041676,79
RTS0041677,70
RTS0041678,72
RTS0041679,109
RTS0041680,96
RTS0041681,65
RTS0041682,67
RTS0041683,50
RTS0041684,57
RTS0041685,87
RTS0041686,80
RTS0041687,42
RTS0041688,70
RTS0041689,64
RTS0041690,89
RTS0041691,145
RTS0041692,46
RTS0041693,99
RTS0041694,48
RTS0041695,66
RTS0041696,77
RTS0041697,51
RTS0041698,47
RTS0041699,54
RTS0041700,38
RTS0041701,101
RTS0041702,91
RTS0041703,111
RTS0041704,102
RTS0041705,138
RTS0041706,50
RTS0041707,55
RTS0041708,70
RTS0041709,75
RTS0041710,59
RTS0041711,35
RTS0041712,61
RTS0041713,54
RTS0041714,57
RTS0041715,44
RTS0041716,424
RTS0041717,356
RTS0041718,483
RTS0041719,388
RTS0041720,416
RTS0041721,67
RTS0041722,58
RTS0041723,91
RTS0041724,63
RTS0041725,55
RTS0041726,39
RTS0041727,33
RTS0041728,54
RTS0041729,44
RTS0041730,48
RTS0041731,61
RTS0041732,42
RTS0041733,56
RTS0041734,51
RTS0041735,60
RTS0041736,72
RTS0041737,52
RTS0041738,97
RTS0041739,81
RTS0041740,63
RTS0041741,64
RTS0041742,61
RTS0041743,77
RTS0041744,73
RTS0041745,28
RTS0041746,117
RTS0041747,106
RTS0041748,95
RTS0041749,79
RTS0041750,75
RTS0041751,46
RTS0041752,23
RTS0041753,45
RTS0041754,42
RTS0041755,47
RTS0041756,146
RTS0041757,103
RTS0041758,117
RTS0041759,171
RTS0041760,64
RTS0041761,47
RTS0041762,54
RTS0041763,102
RTS0041764,60
RTS0041765,55
RTS0041766,55
RTS0041767,34
RTS0041768,46
RTS0041769,46
RTS0041770,62
RTS0041771,60
RTS0041772,50
RTS0041773,43
RTS0041774,78
RTS0041775,43
RTS0041776,73
RTS0041777,82
RTS0041778,49
RTS0041779,78
RTS0041780,68
RTS0041781,50
RTS0041782,50
RTS0041783,60
RTS0041784,73
RTS0041785,73
RTS0041786,49
RTS0041787,117
RTS0041788,68
RTS0041789,72
RTS0041790,83
RTS0041791,54
RTS0041793,62
RTS0041794,49
RTS0041795,43
RTS0041796,42
RTS0041797,81
RTS0041798,68
RTS0041799,58
RTS0041800,53
RTS0041801,44
RTS0041802,95
RTS0041803,54
RTS0041804,73
RTS0041805,55
RTS0041806,56
RTS0041807,38
RTS0041808,58
RTS0041809,79
RTS0041810,76
RTS0041811,109
RTS0041812,92
RTS0041813,113
RTS0041814,73
RTS0041815,111
RTS0041816,87
RTS0041817,54
RTS0041818,52
RTS0041819,66
RTS0041820,105
RTS0041821,93
RTS0041822,85
RTS0041823,42
RTS0041824,88
RTS0041825,37
RTS0041826,73
RTS0041827,96
RTS0041828,59
RTS0041829,43
RTS0041830,55
RTS0041831,35
RTS0041832,75
RTS0041833,63
RTS0041834,61
RTS0041835,68
RTS0041836,88
RTS0041837,64
RTS0041838,41
RTS0041839,87
RTS0041840,47
RTS0041841,42
RTS0041842,50
RTS0041843,53
RTS0041844,49
RTS0041845,52
RTS0041846,45
RTS0041847,48
RTS0041848,67
RTS0041849,59
RTS0041850,63
RTS0041851,57
RTS0041852,66
RTS0041853,65
RTS0041854,45
RTS0041855,44
RTS0041856,41
RTS0041857,85
RTS0041858,75
RTS0041859,45
RTS0041860,55
RTS0041861,53
RTS0041862,59
RTS0041863,65
RTS0041864,70
RTS0041865,58
RTS0041866,77
RTS0041867,74
RTS0041868,79
RTS0041869,41
RTS0041870,66
RTS0041871,45
RTS0041872,49
RTS0041873,66
RTS0041874,80
RTS0041875,56
RTS0041876,71
RTS0041877,93
RTS0041878,80
RTS0041879,115
RTS0041880,133
RTS0041881,77
RTS0041882,81
RTS0041883,82
RTS0041884,64
RTS0041885,79
RTS0041886,129
RTS0041887,236
RTS0041888,199
RTS0041889,132
RTS0041890,182
RTS0041891,175
RTS0041892,176
RTS0041893,179
RTS0041894,92
RTS0041895,160
RTS0041896,136
RTS0041897,104
RTS0041898,105
RTS0041899,87
RTS0041900,57
RTS0041901,142
RTS0041902,138
RTS0041903,159
RTS0041904,118
RTS0041905,152
RTS0041906,559
RTS0041907,51
RTS0041908,248
RTS0041909,50
RTS0041910,235
RTS0041911,83
RTS0041912,68
RTS0041913,72
RTS0041914,58
RTS0041915,68
RTS0041916,609
RTS0041917,654
RTS0041918,552
RTS0041919,1025
RTS0041920,896
RTS0041922,107
RTS0041923,47
RTS0041924,39
RTS0041925,70
RTS0041926,34
RTS0041927,40
RTS0041928,71
RTS0041929,39
RTS0041930,105
RTS0041931,44
RTS0041932,94
RTS0041933,41
RTS0041934,50
RTS0041935,52
RTS0041936,55
RTS0041937,71
RTS0041938,54
RTS0041939,62
RTS0041940,62
RTS0041941,48
RTS0041942,49
RTS0041943,52
RTS0041944,76
RTS0041945,54
RTS0041946,115
RTS0041947,104
RTS0041948,69
RTS0041949,71
RTS0041950,86
RTS0041951,86
RTS0041952,109
RTS0041953,84
RTS0041954,122
RTS0041955,165
RTS0041956,63
RTS0041957,63
RTS0041958,53
RTS0041959,87
RTS0041960,63
RTS0041961,29
RTS0041962,50
RTS0041963,56
RTS0041964,84
RTS0041965,55
RTS0041966,78
RTS0041967,96
RTS0041968,49
RTS0041969,52
RTS0041971,72
RTS0041972,71
RTS0041973,58
RTS0041974,55
RTS0041975,104
RTS0041976,36
RTS0041977,105
RTS0041978,94
RTS0041979,65
RTS0041980,76
RTS0041981,73
RTS0041982,87
RTS0041983,93
RTS0041984,59
RTS0041985,75
RTS0041986,61
RTS0041987,112
RTS0041988,66
RTS0041989,40
RTS0041990,82
RTS0041991,77
RTS0041992,98
RTS0041993,90
RTS0041994,90
RTS0041995,65
RTS0041996,44
RTS0041997,44
RTS0041998,42
RTS0041999,61
RTS0042000,52
RTS0042001,85
RTS0042002,52
RTS0042003,40
RTS0042004,50
RTS0042005,56
RTS0042006,49
RTS0042007,62
RTS0042008,66
RTS0042009,62
RTS0042010,75
RTS0042011,121
RTS0042012,113
RTS0042013,108
RTS0042014,73
RTS0042015,106
RTS0042016,50
RTS0042017,62
RTS0042018,47
RTS0042019,60
RTS0042020,40
RTS0042021,104
RTS0042022,77
RTS0042023,134
RTS0042024,104
RTS0042025,122
RTS0042026,40
RTS0042027,71
RTS0042028,74
RTS0042029,61
RTS0042030,40
RTS0042031,85
RTS0042032,66
RTS0042033,55
RTS0042034,45
RTS0042035,76
RTS0042036,84
RTS0042037,98
RTS0042038,82
RTS0042039,79
RTS0042040,65
RTS0042041,81
RTS0042042,61
RTS0042043,29
RTS0042044,80
RTS0042045,62
RTS0042046,126
RTS0042047,84
RTS0042048,52
RTS0042049,71
RTS0042050,87
RTS0042051,82
RTS0042052,114
RTS0042053,87
RTS0042054,65
RTS0042055,72
RTS0042056,91
RTS0042057,71
RTS0042058,54
RTS0042059,81
RTS0042060,76
RTS0042061,92
RTS0042062,163
RTS0042063,157
RTS0042064,94
RTS0042065,164
RTS0042066,103
RTS0042067,133
RTS0042068,128
RTS0042069,74
RTS0042071,72
RTS0042072,39
RTS0042073,31
RTS0042074,56
RTS0042075,52
RTS0042076,69
RTS0042077,23
RTS0042078,54
RTS0042079,57
RTS0042080,48
RTS0042081,80
RTS0042082,93
RTS0042083,47
RTS0042084,77
RTS0042085,54
RTS0042086,40
RTS0042087,50
RTS0042088,41
RTS0042089,49
RTS0042090,60
RTS0042091,83
RTS0042092,98
RTS0042093,48
RTS0042094,66
RTS0042095,53
RTS0042096,104
RTS0042097,67
RTS0042098,103
RTS0042099,84
RTS0042100,98
RTS0042101,85
RTS0042102,49
RTS0042103,56
RTS0042104,40
RTS0042105,58
RTS0042106,58
RTS0042107,60
RTS0042108,45
RTS0042109,67
RTS0042110,77
RTS0042111,73
RTS0042112,91
RTS0042113,89
RTS0042114,63
RTS0042115,76
RTS0042116,54
RTS0042117,54
RTS0042118,43
RTS0042119,52
RTS0042120,67
RTS0042121,74
RTS0042122,53
RTS0042123,70
RTS0042124,38
RTS0042125,58
RTS0042126,61
RTS0042127,68
RTS0042128,75
RTS0042129,61
RTS0042130,61
RTS0042131,68
RTS0042132,74
RTS0042133,75
RTS0042134,60
RTS0042135,67
RTS0042136,45
RTS0042137,48
RTS0042138,46
RTS0042139,63
RTS0042140,61
RTS0042141,55
RTS0042142,59
RTS0042143,61
RTS0042144,53
RTS0042145,59
RTS0042146,88
RTS0042147,75
RTS0042148,77
RTS0042149,90
RTS0042150,72
RTS0042151,50
RTS0042152,70
RTS0042153,45
RTS0042154,62
RTS0042155,70
RTS0042156,62
RTS0042157,46
RTS0042158,48
RTS0042159,50
RTS0042160,70
RTS0042161,62
RTS0042162,63
RTS0042163,44
RTS0042164,67
RTS0042165,59
RTS0042166,70
RTS0042167,80
RTS0042168,57
RTS0042169,60
RTS0042170,55
RTS0042171,71
RTS0042172,61
RTS0042173,61
RTS0042174,43
RTS0042175,47
RTS0042176,46
RTS0042177,57
RTS0042178,90
RTS0042179,71
RTS0042180,61
RTS0042181,58
RTS0042182,52
RTS0042183,50
RTS0042184,66
RTS0042185,63
RTS0042186,56
RTS0042187,48
RTS0042188,38
RTS0042189,31
RTS0042190,45
RTS0042191,155
RTS0042192,93
RTS0042193,84
RTS0042194,97
RTS0042195,56
RTS0042196,57
RTS0042197,53
RTS0042198,23
RTS0042199,70
RTS0042200,27
RTS0042201,59
RTS0042202,40
RTS0042203,37
RTS0042204,44
RTS0042205,45
RTS0042206,52
RTS0042207,64
RTS0042208,58
RTS0042209,57
RTS0042210,53
RTS0042211,54
RTS0042212,65
RTS0042213,36
RTS0042214,58
RTS0042215,54
RTS0042216,64
RTS0042217,57
RTS0042218,58
RTS0042219,50
RTS0042220,82
RTS0042221,36
RTS0042222,47
RTS0042223,47
RTS0042224,38
RTS0042225,53
RTS0042226,109
RTS0042227,65
RTS0042228,97
RTS0042229,54
RTS0042230,106
RTS0042231,106
RTS0042232,99
RTS0042233,93
RTS0042234,99
RTS0042235,93
RTS0042236,173
RTS0042237,121
RTS0042238,151
RTS0042239,114
RTS0042240,151
RTS0042241,58
RTS0042242,37
RTS0042243,36
RTS0042244,64
RTS0042245,41
RTS0042246,127
RTS0042247,106
RTS0042248,296
RTS0042249,172
RTS0042250,151
RTS0042251,67
RTS0042252,64
RTS0042253,53
RTS0042254,79
RTS0042255,60
RTS0042256,60
RTS0042257,50
RTS0042258,63
RTS0042259,54
RTS0042260,32
RTS0042261,93
RTS0042262,96
RTS0042263,76
RTS0042264,91
RTS0042265,97
RTS0042266,67
RTS0042267,70
RTS0042268,43
RTS0042269,29
RTS0042270,53
RTS0042271,61
RTS0042272,46
RTS0042273,67
RTS0042274,55
RTS0042275,45
RTS0042276,71
RTS0042277,48
RTS0042278,45
RTS0042279,79
RTS0042280,49
RTS0042281,26
RTS0042282,35
RTS0042283,28
RTS0042284,49
RTS0042285,41
RTS0042286,82
RTS0042287,157
RTS0042288,171
RTS0042289,168
RTS0042290,163
RTS0042291,171
RTS0042292,173
RTS0042293,130
RTS0042294,118
RTS0042295,118
RTS0042296,60
RTS0042297,58
RTS0042298,35
RTS0042299,61
RTS0042300,57
RTS0042301,51
RTS0042302,44
RTS0042303,57
RTS0042304,57
RTS0042305,46
RTS0042306,115
RTS0042307,185
RTS0042308,191
RTS0042309,180
RTS0042310,227
RTS0042311,67
RTS0042312,91
RTS0042313,70
RTS0042314,97
RTS0042315,74
RTS0042316,74
RTS0042317,54
RTS0042318,61
RTS0042319,48
RTS0042320,46
RTS0042321,80
RTS0042322,73
RTS0042323,82
RTS0042324,91
RTS0042325,56
RTS0042326,53
RTS0042327,59
RTS0042328,54
RTS0042329,58
RTS0042330,76
RTS0042331,48
RTS0042332,94
RTS0042333,91
RTS0042334,108
RTS0042335,63
RTS0042336,79
RTS0042337,74
RTS0042338,79
RTS0042339,62
RTS0042340,64
RTS0042341,104
RTS0042342,69
RTS0042343,131
RTS0042344,89
RTS0042345,65
RTS0042346,54
RTS0042347,49
RTS0042348,46
RTS0042349,45
RTS0042350,59
RTS0042351,62
RTS0042352,59
RTS0042353,55
RTS0042354,66
RTS0042355,42
RTS0042356,64
RTS0042357,77
RTS0042358,65
RTS0042359,68
RTS0042360,45
RTS0042361,54
RTS0042362,83
RTS0042363,125
RTS0042364,70
RTS0042365,78
RTS0042366,44
RTS0042367,60
RTS0042368,56
RTS0042369,39
RTS0042370,84
RTS0042371,65
RTS0042372,41
RTS0042373,58
RTS0042374,51
RTS0042375,43
RTS0042376,46
RTS0042377,30
RTS0042378,34
RTS0042379,71
RTS0042380,32
RTS0042381,62
RTS0042382,61
RTS0042383,71
RTS0042384,71
RTS0042385,70
RTS0042386,50
RTS0042387,45
RTS0042388,101
RTS0042389,69
RTS0042390,54
RTS0042391,69
RTS0042392,55
RTS0042393,40
RTS0042394,52
RTS0042395,54
RTS0042396,47
RTS0042397,59
RTS0042398,44
RTS0042399,68
RTS0042400,48
RTS0042401,55
RTS0042402,55
RTS0042403,53
RTS0042404,43
RTS0042405,66
RTS0042406,64
RTS0042407,46
RTS0042408,60
RTS0042409,49
RTS0042410,69
RTS0042411,110
RTS0042412,91
RTS0042413,104
RTS0042414,151
RTS0042415,120
RTS0042416,128
RTS0042417,185
RTS0042418,175
RTS0042419,139
RTS0042420,130
RTS0042421,62
RTS0042422,45
RTS0042423,56
RTS0042424,61
RTS0042425,45
RTS0042426,50
RTS0042427,41
RTS0042428,55
RTS0042429,54
RTS0042430,69
RTS0042431,51
RTS0042432,66
RTS0042433,42
RTS0042434,81
RTS0042435,44
RTS0042436,115
RTS0042437,97
RTS0042438,84
RTS0042439,122
RTS0042440,65
RTS0042441,87
RTS0042442,100
RTS0042443,74
RTS0042444,81
RTS0042445,62
RTS0042446,78
RTS0042447,74
RTS0042448,75
RTS0042449,55
RTS0042450,58
RTS0042451,43
RTS0042452,36
RTS0042453,64
RTS0042454,48
RTS0042455,42
RTS0042456,24
RTS0042457,70
RTS0042458,64
RTS0042460,92
RTS0042461,182
RTS0042462,149
RTS0042463,99
RTS0042464,182
RTS0042465,170
RTS0042466,66
RTS0042467,57
RTS0042468,53
RTS0042469,98
RTS0042470,48
RTS0042471,120
RTS0042472,136
RTS0042473,226
RTS0042474,106
RTS0042475,190
RTS0042476,102
RTS0042477,75
RTS0042478,59
RTS0042479,69
RTS0042480,63
RTS0042481,59
RTS0042482,89
RTS0042483,235
RTS0042484,176
RTS0042485,80
RTS0042486,33
RTS0042487,91
RTS0042488,43
RTS0042489,70
RTS0042490,59
RTS0042491,54
RTS0042492,51
RTS0042493,60
RTS0042494,38
RTS0042495,49
RTS0042496,69
RTS0042497,66
RTS0042498,51
RTS0042499,75
RTS0042500,80
RTS0042501,69
RTS0042502,56
RTS0042503,43
RTS0042504,45
RTS0042505,65
RTS0042506,41
RTS0042507,41
RTS0042508,40
RTS0042509,72
RTS0042510,33
RTS0042515,97
RTS0042522,36
RTS0042526,45
RTS0042527,42
RTS0042528,36
RTS0042529,41
RTS0042530,30
RTS0042531,51
RTS0042532,44
RTS0042533,38
RTS0042534,37
RTS0042535,45
RTS0042536,49
RTS0042537,54
RTS0042538,47
RTS0042539,65
RTS0042540,60
RTS0042541,37
RTS0042542,48
RTS0042543,47
RTS0042544,38
RTS0042545,22
RTS0042546,49
RTS0042547,42
RTS0042548,60
RTS0042549,43
RTS0042550,37
RTS0042551,72
RTS0042552,47
RTS0042553,58
RTS0042554,69
RTS0042555,49
RTS0042556,62
RTS0042557,69
RTS0042558,55
RTS0042559,89
RTS0042560,80
RTS0042561,62
RTS0042562,54
RTS0042563,91
RTS0042564,48
RTS0042565,52
RTS0042566,107
RTS0042567,95
RTS0042568,120
RTS0042569,136
RTS0042570,83
RTS0042571,140
RTS0042572,92
RTS0042573,107
RTS0042574,121
RTS0042575,113
RTS0042576,79
RTS0042577,92
RTS0042578,75
RTS0042579,81
RTS0042580,65
RTS0042581,139
RTS0042582,51
RTS0042583,484
RTS0042584,65
RTS0042585,66
RTS0042586,35
RTS0042587,55
RTS0042588,44
RTS0042589,36
RTS0042590,46
RTS0042591,58
RTS0042592,59
RTS0042593,51
RTS0042594,69
RTS0042595,38
RTS0042596,81
RTS0042597,66
RTS0042598,113
RTS0042599,66
RTS0042600,58
RTS0042601,32
RTS0042602,43
RTS0042603,78
RTS0042604,61
RTS0042605,52
RTS0042606,57
RTS0042607,40
RTS0042608,55
RTS0042609,54
RTS0042610,64
RTS0042611,52
RTS0042612,62
RTS0042613,55
RTS0042614,83
RTS0042615,60
RTS0042616,37
RTS0042617,41
RTS0042618,51
RTS0042619,54
RTS0042620,45
RTS0042621,29
RTS0042622,35
RTS0042623,48
RTS0042624,45
RTS0042625,33
RTS0042626,48
RTS0042627,59
RTS0042628,41
RTS0042629,50
RTS0042630,41
RTS0042631,37
RTS0042633,46
RTS0042634,63
RTS0042635,36
RTS0042636,137
RTS0042637,111
RTS0042638,133
RTS0042639,98
RTS0042640,114
RTS0042641,48
RTS0042642,54
RTS0042643,30
RTS0042644,43
RTS0042645,43
RTS0042646,50
RTS0042647,34
RTS0042648,61
RTS0042649,47
RTS0042650,41
RTS0042651,43
RTS0042652,50
RTS0042653,22
RTS0042654,55
RTS0042655,55
RTS0042656,112
RTS0042657,72
RTS0042658,79
RTS0042659,99
RTS0042660,54
RTS0042661,33
RTS0042662,44
RTS0042663,51
RTS0042664,27
RTS0042665,23
RTS0042666,57
RTS0042667,41
RTS0042668,52
RTS0042669,56
RTS0042670,59
RTS0042671,206
RTS0042672,137
RTS0042673,158
RTS0042674,110
RTS0042675,170
RTS0042676,28
RTS0042678,63
RTS0042679,88
RTS0042680,66
RTS0042681,141
RTS0042682,131
RTS0042683,126
RTS0042684,74
RTS0042685,145
RTS0042686,102
RTS0042687,90
RTS0042688,60
RTS0042689,49
RTS0042690,57
RTS0042691,64
RTS0042692,43
RTS0042693,39
RTS0042694,5
RTS0042695,51
RTS0042696,51
RTS0042697,47
RTS0042698,37
RTS0042699,42
RTS0042700,46
RTS0042701,52
RTS0042702,44
RTS0042703,40
RTS0042704,62
RTS0042705,56
RTS0042706,64
RTS0042707,45
RTS0042708,94
RTS0042709,49
RTS0042710,75
RTS0042711,75
RTS0042712,64
RTS0042713,57
RTS0042714,64
RTS0042715,42
RTS0042716,56
RTS0042717,51
RTS0042718,42
RTS0042719,37
RTS0042720,58
RTS0042721,71
RTS0042722,50
RTS0042723,62
RTS0042724,97
RTS0042725,58
RTS0042726,52
RTS0042727,36
RTS0042728,51
RTS0042729,42
RTS0042730,56
RTS0042731,38
RTS0042732,36
RTS0042733,50
RTS0042734,40
RTS0042735,37
RTS0042736,81
RTS0042737,125
RTS0042738,84
RTS0042739,73
RTS0042740,95
RTS0042741,44
RTS0042742,46
RTS0042743,28
RTS0042744,44
RTS0042745,31
RTS0042746,56
RTS0042747,52
RTS0042748,51
RTS0042749,39
RTS0042750,38
RTS0042751,50
RTS0042752,61
RTS0042753,55
RTS0042754,23
RTS0042755,47
RTS0042756,52
RTS0042757,89
RTS0042758,37
RTS0042759,42
RTS0042760,50
RTS0042761,27
RTS0042762,29
RTS0042763,36
RTS0042764,43
RTS0042765,49
RTS0042766,93
RTS0042767,91
RTS0042768,97
RTS0042769,118
RTS0042770,85
RTS0042771,341
RTS0042772,361
RTS0042773,258
RTS0042774,294
RTS0042775,338
RTS0042776,60
RTS0042777,128
RTS0042778,88
RTS0042779,48
RTS0042780,77
RTS0042781,120
RTS0042782,106
RTS0042783,103
RTS0042784,128
RTS0042785,97
RTS0042786,143
RTS0042787,70
RTS0042788,93
RTS0042789,91
RTS0042790,84
RTS0042791,351
RTS0042792,158
RTS0042793,243
RTS0042794,219
RTS0042795,216
RTS0042796,59
RTS0042797,61
RTS0042798,38
RTS0042799,112
RTS0042800,73
RTS0042801,99
RTS0042802,127
RTS0042803,52
RTS0042804,58
RTS0042805,53
RTS0042806,54
RTS0042807,60
RTS0042808,96
RTS0042809,87
RTS0042810,86
RTS0042811,83
RTS0042812,108
RTS0042813,99
RTS0042814,87
RTS0042815,48
RTS0042816,78
RTS0042817,87
RTS0042818,80
RTS0042819,97
RTS0042820,73
RTS0042821,75
RTS0042822,40
RTS0042823,50
RTS0042824,63
RTS0042825,60
RTS0042826,117
RTS0042827,72
RTS0042828,99
RTS0042829,112
RTS0042830,177
RTS0042831,92
RTS0042832,59
RTS0042833,79
RTS0042834,58
RTS0042835,67
RTS0042836,66
RTS0042837,50
RTS0042838,65
RTS0042839,56
RTS0042840,58
RTS0042841,113
RTS0042842,125
RTS0042843,98
RTS0042844,94
RTS0042845,167
RTS0042846,61
RTS0042847,111
RTS0042848,141
RTS0042849,63
RTS0042850,57
RTS0042851,79
RTS0042852,51
RTS0042853,61
RTS0042854,54
RTS0042855,65
RTS0042856,38
RTS0042857,42
RTS0042858,79
RTS0042859,69
RTS0042860,51
RTS0042861,53
RTS0042862,78
RTS0042863,90
RTS0042864,53
RTS0042865,72
RTS0042866,62
RTS0042867,79
RTS0042868,58
RTS0042869,86
RTS0042870,70
RTS0042871,73
RTS0042872,38
RTS0042873,38
RTS0042874,37
RTS0042875,54
RTS0042876,117
RTS0042877,59
RTS0042878,100
RTS0042879,69
RTS0042880,82
RTS0042881,54
RTS0042882,60
RTS0042883,67
RTS0042884,105
RTS0042885,81
RTS0042886,93
RTS0042887,49
RTS0042888,79
RTS0042889,32
RTS0042890,72
RTS0042891,48
RTS0042892,81
RTS0042893,152
RTS0042894,58
RTS0042895,53
RTS0042896,136
RTS0042897,57
RTS0042898,73
RTS0042899,132
RTS0042900,128
RTS0042901,51
RTS0042902,62
RTS0042903,37
RTS0042904,47
RTS0042905,48
RTS0042906,54
RTS0042907,35
RTS0042908,47
RTS0042909,82
RTS0042910,60
RTS0042911,56
RTS0042912,52
RTS0042913,76
RTS0042914,57
RTS0042915,42
RTS0042916,41
RTS0042917,66
RTS0042918,42
RTS0042919,76
RTS0042920,49
RTS0042921,94
RTS0042922,71
RTS0042923,82
RTS0042924,50
RTS0042925,96
RTS0042926,70
RTS0042927,48
RTS0042928,69
RTS0042929,69
RTS0042930,52
RTS0042931,51
RTS0042932,49
RTS0042933,58
RTS0042934,54
RTS0042935,60
RTS0042936,72
RTS0042937,53
RTS0042938,97
RTS0042939,85
RTS0042940,76
RTS0042941,172
RTS0042942,176
RTS0042943,221
RTS0042944,234
RTS0042945,169
RTS0042946,78
RTS0042947,106
RTS0042948,52
RTS0042949,46
RTS0042950,61
RTS0042951,56
RTS0042952,67
RTS0042953,48
RTS0042954,39
RTS0042955,78
RTS0042956,75
RTS0042957,109
RTS0042958,113
RTS0042959,118
RTS0042960,86
RTS0042961,84
RTS0042962,61
RTS0042963,72
RTS0042964,71
RTS0042965,99
RTS0042966,38
RTS0042967,58
RTS0042968,59
RTS0042969,76
RTS0042970,73
RTS0042971,194
RTS0042972,90
RTS0042973,115
RTS0042974,112
RTS0042975,126
RTS0042976,144
RTS0042977,153
RTS0042978,158
RTS0042979,98
RTS0042980,101
RTS0042981,71
RTS0042982,58
RTS0042983,80
RTS0042984,57
RTS0042985,66
RTS0042986,44
RTS0042987,61
RTS0042988,58
RTS0042989,62
RTS0042990,32
RTS0042991,78
RTS0042992,89
RTS0042993,60
RTS0042994,79
RTS0042995,83
RTS0042996,63
RTS0042997,55
RTS0042998,70
RTS0042999,58
RTS0043000,51
RTS0043001,59
RTS0043002,66
RTS0043003,50
RTS0043004,61
RTS0043005,63
RTS0043006,56
RTS0043007,91
RTS0043008,59
RTS0043009,47
RTS0043010,60
RTS0043011,52
RTS0043012,52
RTS0043013,65
RTS0043014,61
RTS0043015,68
RTS0043016,64
RTS0043017,57
RTS0043018,52
RTS0043019,62
RTS0043020,52
RTS0043021,82
RTS0043022,81
RTS0043023,107
RTS0043024,103
RTS0043025,93
RTS0043026,62
RTS0043027,94
RTS0043028,93
RTS0043029,98
RTS0043030,103
RTS0043031,54
RTS0043032,55
RTS0043033,94
RTS0043034,69
RTS0043035,50
RTS0043036,80
RTS0043037,53
RTS0043038,79
RTS0043039,67
RTS0043040,75
RTS0043041,55
RTS0043042,29
RTS0043043,42
RTS0043044,35
RTS0043045,54
RTS0043046,42
RTS0043047,40
RTS0043048,60
RTS0043049,56
RTS0043050,47
RTS0043051,99
RTS0043052,74
RTS0043053,74
RTS0043054,62
RTS0043055,62
RTS0043056,50
RTS0043057,74
RTS0043058,64
RTS0043059,78
RTS0043060,70
RTS0043061,100
RTS0043062,52
RTS0043063,56
RTS0043064,70
RTS0043065,53
RTS0043066,68
RTS0043067,56
RTS0043068,50
RTS0043069,46
RTS0043070,55
RTS0043071,31
RTS0043072,41
RTS0043073,67
RTS0043074,62
RTS0043075,45
RTS0043076,40
RTS0043077,49
RTS0043078,44
RTS0043079,40
RTS0043080,32
RTS0043081,169
RTS0043082,105
RTS0043083,125
RTS0043084,136
RTS0043085,120
RTS0043086,48
RTS0043087,60
RTS0043088,53
RTS0043089,56
RTS0043090,66
RTS0043091,48
RTS0043092,38
RTS0043093,53
RTS0043094,82
RTS0043095,63
RTS0043096,52
RTS0043097,37
RTS0043098,63
RTS0043099,79
RTS0043100,56
RTS0043101,93
RTS0043102,56
RTS0043103,77
RTS0043104,105
RTS0043105,62
RTS0043106,90
RTS0043107,59
RTS0043108,50
RTS0043109,69
RTS0043110,82
RTS0043111,70
RTS0043112,78
RTS0043113,68
RTS0043114,89
RTS0043115,55
RTS0043116,89
RTS0043117,81
RTS0043118,37
RTS0043119,70
RTS0043120,88
RTS0043121,48
RTS0043122,49
RTS0043123,53
RTS0043124,52
RTS0043125,58
RTS0043126,90
RTS0043127,86
RTS0043128,111
RTS0043129,68
RTS0043130,105
RTS0043131,68
RTS0043132,72
RTS0043133,60
RTS0043134,48
RTS0043135,79
RTS0043136,83
RTS0043137,43
RTS0043138,96
RTS0043139,56
RTS0043140,58
RTS0043141,57
RTS0043142,41
RTS0043143,52
RTS0043144,77
RTS0043145,49
RTS0043146,58
RTS0043147,103
RTS0043148,75
RTS0043149,67
RTS0043150,29
RTS0043151,75
RTS0043152,111
RTS0043153,96
RTS0043154,53
RTS0043155,86
RTS0043156,42
RTS0043157,80
RTS0043159,74
RTS0043160,73
RTS0043161,63
RTS0043162,78
RTS0043163,56
RTS0043164,49
RTS0043165,66
RTS0043167,53
RTS0043168,74
RTS0043169,53
RTS0043170,76
RTS0043171,56
RTS0043172,117
RTS0043173,71
RTS0043174,74
RTS0043175,73
RTS0043176,50
RTS0043177,60
RTS0043178,115
RTS0043179,68
RTS0043180,60
RTS0043181,79
RTS0043182,97
RTS0043183,78
RTS0043184,51
RTS0043185,50
RTS0043186,181
RTS0043187,93
RTS0043188,116
RTS0043189,92
RTS0043190,149
RTS0043191,50
RTS0043192,62
RTS0043193,52
RTS0043194,53
RTS0043195,48
RTS0043196,118
RTS0043197,58
RTS0043198,56
RTS0043199,63
RTS0043200,62
RTS0043201,96
RTS0043202,107
RTS0043203,71
RTS0043204,153
RTS0043205,144
RTS0043206,83
RTS0043207,71
RTS0043208,99
RTS0043209,45
RTS0043210,47
RTS0043211,90
RTS0043212,104
RTS0043213,69
RTS0043214,81
RTS0043215,89
RTS0043216,99
RTS0043217,69
RTS0043218,54
RTS0043219,122
RTS0043220,126
RTS0043221,65
RTS0043222,70
RTS0043223,59
RTS0043224,51
RTS0043225,49
RTS0043226,73
RTS0043227,41
RTS0043228,72
RTS0043229,61
RTS0043230,78
RTS0043231,64
RTS0043232,59
RTS0043233,81
RTS0043234,53
RTS0043235,80
RTS0043236,56
RTS0043237,60
RTS0043238,75
RTS0043239,45
RTS0043240,62
RTS0043241,78
RTS0043242,95
RTS0043243,97
RTS0043244,68
RTS0043245,73
RTS0043246,75
RTS0043247,92
RTS0043248,69
RTS0043249,67
RTS0043250,82
RTS0043251,73
RTS0043252,101
RTS0043253,50
RTS0043254,75
RTS0043255,61
RTS0043256,94
RTS0043257,56
RTS0043258,60
RTS0043259,86
RTS0043260,102
RTS0043261,89
RTS0043262,99
RTS0043263,67
RTS0043264,68
RTS0043265,63
RTS0043266,77
RTS0043267,99
RTS0043268,48
RTS0043269,120
RTS0043270,147
RTS0043271,84
RTS0043272,108
RTS0043273,92
RTS0043274,81
RTS0043275,80
RTS0043276,41
RTS0043277,53
RTS0043278,69
RTS0043279,59
RTS0043280,59
RTS0043281,92
RTS0043282,92
RTS0043283,79
RTS0043284,155
RTS0043285,96
RTS0043286,136
RTS0043287,156
RTS0043288,170
RTS0043289,166
RTS0043290,64
RTS0043291,132
RTS0043292,77
RTS0043293,76
RTS0043294,94
RTS0043295,98
RTS0043296,71
RTS0043297,33
RTS0043299,66
RTS0043300,88
RTS0043301,62
RTS0043302,64
RTS0043303,65
RTS0043304,54
RTS0043305,52
RTS0043306,59
RTS0043307,57
RTS0043308,46
RTS0043309,55
RTS0043310,69
RTS0043311,171
RTS0043312,160
RTS0043313,245
RTS0043314,153
RTS0043315,116
RTS0043316,53
RTS0043317,44
RTS0043318,46
RTS0043319,54
RTS0043320,78
RTS0043321,50
RTS0043322,63
RTS0043323,81
RTS0043324,58
RTS0043325,48
RTS0043326,52
RTS0043327,62
RTS0043328,65
RTS0043329,64
RTS0043330,76
RTS0043331,53
RTS0043332,60
RTS0043333,54
RTS0043334,63
RTS0043335,52
RTS0043336,73
RTS0043337,88
RTS0043338,85
RTS0043339,42
RTS0043340,50
RTS0043341,61
RTS0043342,60
RTS0043343,64
RTS0043344,73
RTS0043345,39
RTS0043346,43
RTS0043347,76
RTS0043348,57
RTS0043349,60
RTS0043350,91
RTS0043351,111
RTS0043352,127
RTS0043353,103
RTS0043354,102
RTS0043355,99
RTS0043356,76
RTS0043357,89
RTS0043358,98
RTS0043359,126
RTS0043360,112
RTS0043361,71
RTS0043362,90
RTS0043363,83
RTS0043364,68
RTS0043365,62
RTS0043366,70
RTS0043367,41
RTS0043368,54
RTS0043369,45
RTS0043370,41
RTS0043371,147
RTS0043372,98
RTS0043373,107
RTS0043374,116
RTS0043375,87
RTS0043376,107
RTS0043377,162
RTS0043378,114
RTS0043379,104
RTS0043380,133
RTS0043381,54
RTS0043382,57
RTS0043383,87
RTS0043384,54
RTS0043385,50
RTS0043386,61
RTS0043387,73
RTS0043388,53
RTS0043389,78
RTS0043390,53
RTS0043391,67
RTS0043392,72
RTS0043393,60
RTS0043394,83
RTS0043395,57
RTS0043396,94
RTS0043397,99
RTS0043398,110
RTS0043399,114
RTS0043400,28
RTS0043401,61
RTS0043402,51
RTS0043403,97
RTS0043404,69
RTS0043405,75
RTS0043406,49
RTS0043407,78
RTS0043408,47
RTS0043409,36
RTS0043410,59
RTS0043411,56
RTS0043412,50
RTS0043413,55
RTS0043414,63
RTS0043415,61
RTS0043416,67
RTS0043417,44
RTS0043418,47
RTS0043419,70
RTS0043420,47
RTS0043421,106
RTS0043422,60
RTS0043423,64
RTS0043424,77
RTS0043425,63
RTS0043426,79
RTS0043427,75
RTS0043428,85
RTS0043429,85
RTS0043430,66
RTS0043431,98
RTS0043432,58
RTS0043433,62
RTS0043434,85
RTS0043435,80
RTS0043436,95
RTS0043437,82
RTS0043438,87
RTS0043439,50
RTS0043440,133
RTS0043441,90
RTS0043442,76
RTS0043443,95
RTS0043444,75
RTS0043445,77
RTS0043446,70
RTS0043447,64
RTS0043448,54
RTS0043449,75
RTS0043450,58
RTS0043451,53
RTS0043452,71
RTS0043453,65
RTS0043454,78
RTS0043455,57
RTS0043456,59
RTS0043457,61
RTS0043458,63
RTS0043459,51
RTS0043460,62
RTS0043461,59
RTS0043462,62
RTS0043463,47
RTS0043464,75
RTS0043465,71
RTS0043466,110
RTS0043467,105
RTS0043468,83
RTS0043469,73
RTS0043470,83
RTS0043471,41
RTS0043472,90
RTS0043473,41
RTS0043474,71
RTS0043475,55
RTS0043476,67
RTS0043477,61
RTS0043478,57
RTS0043479,57
RTS0043480,43
RTS0043481,89
RTS0043482,97
RTS0043483,116
RTS0043484,66
RTS0043485,96
RTS0043486,124
RTS0043487,99
RTS0043488,116
RTS0043489,108
RTS0043490,78
RTS0043491,86
RTS0043492,90
RTS0043493,76
RTS0043494,107
RTS0043495,109
RTS0043496,66
RTS0043497,53
RTS0043498,48
RTS0043499,61
RTS0043500,71
RTS0043501,49
RTS0043502,58
RTS0043503,26
RTS0043504,58
RTS0043505,58
RTS0043506,77
RTS0043507,91
RTS0043508,96
RTS0043509,119
RTS0043510,95
RTS0043511,77
RTS0043512,74
RTS0043513,36
RTS0043514,50
RTS0043515,58
RTS0043516,48
RTS0043517,45
RTS0043518,81
RTS0043519,94
RTS0043520,71
RTS0043521,42
RTS0043522,50
RTS0043523,84
RTS0043524,58
RTS0043525,69
RTS0043526,65
RTS0043527,63
RTS0043528,43
RTS0043529,60
RTS0043530,49
RTS0043531,55
RTS0043532,37
RTS0043533,57
RTS0043534,58
RTS0043535,63
RTS0043536,68
RTS0043537,93
RTS0043538,71
RTS0043539,86
RTS0043540,47
RTS0043541,66
RTS0043542,64
RTS0043543,67
RTS0043544,80
RTS0043545,50
RTS0043546,76
RTS0043547,60
RTS0043548,78
RTS0043549,56
RTS0043550,51
RTS0043551,64
RTS0043552,54
RTS0043553,68
RTS0043554,56
RTS0043555,42
RTS0043556,69
RTS0043557,48
RTS0043558,63
RTS0043559,49
RTS0043560,59
RTS0043561,66
RTS0043562,52
RTS0043563,61
RTS0043564,47
RTS0043565,58
RTS0043566,102
RTS0043567,63
RTS0043568,78
RTS0043569,87
RTS0043570,83
RTS0043571,53
RTS0043572,76
RTS0043573,80
RTS0043574,66
RTS0043575,72
RTS0043576,108
RTS0043577,92
RTS0043578,42
RTS0043579,81
RTS0043580,101
RTS0043581,82
RTS0043582,88
RTS0043583,47
RTS0043584,77
RTS0043585,60
RTS0043586,55
RTS0043587,57
RTS0043588,38
RTS0043589,47
RTS0043590,45
RTS0043591,50
RTS0043592,52
RTS0043593,70
RTS0043594,48
RTS0043595,49
RTS0043596,50
RTS0043597,69
RTS0043598,50
RTS0043599,68
RTS0043600,61
RTS0043601,49
RTS0043602,45
RTS0043603,70
RTS0043604,83
RTS0043605,47
RTS0043606,76
RTS0043607,60
RTS0043608,65
RTS0043609,67
RTS0043610,56
RTS0043611,130
RTS0043612,96
RTS0043613,110
RTS0043614,89
RTS0043615,160
RTS0043616,79
RTS0043617,39
RTS0043618,85
RTS0043619,58
RTS0043620,67
RTS0043621,71
RTS0043622,68
RTS0043623,57
RTS0043624,106
RTS0043625,67
RTS0043626,52
RTS0043627,38
RTS0043628,64
RTS0043629,53
RTS0043630,60
RTS0043631,58
RTS0043632,64
RTS0043633,69
RTS0043634,90
RTS0043635,49
RTS0043636,44
RTS0043637,54
RTS0043638,57
RTS0043639,51
RTS0043640,68
RTS0043641,291
RTS0043642,156
RTS0043643,171
RTS0043644,144
RTS0043645,173
RTS0043646,61
RTS0043647,26
RTS0043648,52
RTS0043649,35
RTS0043650,48
RTS0043651,38
RTS0043652,45
RTS0043653,39
RTS0043654,49
RTS0043655,45
RTS0043656,32
RTS0043657,56
RTS0043658,74
RTS0043659,62
RTS0043660,50
RTS0043661,58
RTS0043663,48
RTS0043664,42
RTS0043665,65
RTS0043666,39
RTS0043667,40
RTS0043668,44
RTS0043669,47
RTS0043670,45
RTS0043671,67
RTS0043672,84
RTS0043673,77
RTS0043674,68
RTS0043675,61
RTS0043676,54
RTS0043677,63
RTS0043678,41
RTS0043679,61
RTS0043680,41
RTS0043681,75
RTS0043682,35
RTS0043683,57
RTS0043684,56
RTS0043685,65
RTS0043686,90
RTS0043687,66
RTS0043688,57
RTS0043689,51
RTS0043690,55
RTS0043691,97
RTS0043692,60
RTS0043693,78
RTS0043694,64
RTS0043695,98
RTS0043696,52
RTS0043697,60
RTS0043698,67
RTS0043699,68
RTS0043700,63
RTS0043701,47
RTS0043702,68
RTS0043703,55
RTS0043704,54
RTS0043705,50
RTS0043706,69
RTS0043707,59
RTS0043708,39
RTS0043709,56
RTS0043710,60
RTS0043711,48
RTS0043712,38
RTS0043713,51
RTS0043714,51
RTS0043715,51
RTS0043716,60
RTS0043717,60
RTS0043718,55
RTS0043719,61
RTS0043720,54
RTS0043721,133
RTS0043722,94
RTS0043723,159
RTS0043724,94
RTS0043725,115
RTS0043726,64
RTS0043727,68
RTS0043728,54
RTS0043729,57
RTS0043730,63
RTS0043731,49
RTS0043732,61
RTS0043733,60
RTS0043734,76
RTS0043735,59
RTS0043736,54
RTS0043737,67
RTS0043738,71
RTS0043739,78
RTS0043740,62
RTS0043741,65
RTS0043742,81
RTS0043743,62
RTS0043744,105
RTS0043745,65
RTS0043746,32
RTS0043747,73
RTS0043748,63
RTS0043749,54
RTS0043750,62
RTS0043751,56
RTS0043752,53
RTS0043753,57
RTS0043754,49
RTS0043755,69
RTS0043756,63
RTS0043757,50
RTS0043758,63
RTS0043759,54
RTS0043760,45
RTS0043761,155
RTS0043762,38
RTS0043763,56
RTS0043764,65
RTS0043765,62
RTS0043766,48
RTS0043767,32
RTS0043768,29
RTS0043769,43
RTS0043770,29
RTS0043771,45
RTS0043772,56
RTS0043773,69
RTS0043774,54
RTS0043775,57
RTS0043776,53
RTS0043777,70
RTS0043778,75
RTS0043779,64
RTS0043780,56
RTS0043781,81
RTS0043782,68
RTS0043783,48
RTS0043784,62
RTS0043785,50
RTS0043786,204
RTS0043787,139
RTS0043788,187
RTS0043789,158
RTS0043790,151
RTS0043791,106
RTS0043792,188
RTS0043793,126
RTS0043794,90
RTS0043795,79
RTS0043796,52
RTS0043797,66
RTS0043798,46
RTS0043799,50
RTS0043800,39
RTS0043801,44
RTS0043802,54
RTS0043803,43
RTS0043804,32
RTS0043805,55
RTS0043806,45
RTS0043807,65
RTS0043808,84
RTS0043809,51
RTS0043810,49
RTS0043811,40
RTS0043812,67
RTS0043813,55
RTS0043814,49
RTS0043815,52
RTS0043816,62
RTS0043817,42
RTS0043818,90
RTS0043819,48
RTS0043820,87
RTS0043821,62
RTS0043822,55
RTS0043823,61
RTS0043824,49
RTS0043825,43
RTS0043826,53
RTS0043827,69
RTS0043828,76
RTS0043829,40
RTS0043830,63
RTS0043831,81
RTS0043832,82
RTS0043833,97
RTS0043834,62
RTS0043835,68
RTS0043836,85
RTS0043837,87
RTS0043838,33
RTS0043839,54
RTS0043840,76
RTS0043841,65
RTS0043842,65
RTS0043843,90
RTS0043844,82
RTS0043845,87
RTS0043846,66
RTS0043847,79
RTS0043848,88
RTS0043849,77
RTS0043850,100
RTS0043851,67
RTS0043852,55
RTS0043853,84
RTS0043854,57
RTS0043856,46
RTS0043857,38
RTS0043858,53
RTS0043859,53
RTS0043860,54
RTS0043861,95
RTS0043862,101
RTS0043863,57
RTS0043864,72
RTS0043865,61
RTS0043866,75
RTS0043867,86
RTS0043868,85
RTS0043869,86
RTS0043870,70
RTS0043871,73
RTS0043872,70
RTS0043873,68
RTS0043874,72
RTS0043875,59
RTS0043876,67
RTS0043877,43
RTS0043878,42
RTS0043879,66
RTS0043880,67
RTS0043881,60
RTS0043882,53
RTS0043883,52
RTS0043884,57
RTS0043885,49
RTS0043886,61
RTS0043887,78
RTS0043888,63
RTS0043889,42
RTS0043890,76
RTS0043891,101
RTS0043892,65
RTS0043893,106
RTS0043894,68
RTS0043895,62
RTS0043896,63
RTS0043897,93
RTS0043898,66
RTS0043899,74
RTS0043900,80
RTS0043901,61
RTS0043902,54
RTS0043903,60
RTS0043904,91
RTS0043905,63
RTS0043906,23
RTS0043907,53
RTS0043908,20
RTS0043909,54
RTS0043910,72
RTS0043911,59
RTS0043912,111
RTS0043913,66
RTS0043914,51
RTS0043915,47
RTS0043916,82
RTS0043917,104
RTS0043918,68
RTS0043919,69
RTS0043920,111
RTS0043921,71
RTS0043922,64
RTS0043923,62
RTS0043924,81
RTS0043925,80
RTS0043926,61
RTS0043927,45
RTS0043928,47
RTS0043929,44
RTS0043930,42
RTS0043931,69
RTS0043932,85
RTS0043933,83
RTS0043934,94
RTS0043935,65
RTS0043936,45
RTS0043937,35
RTS0043938,32
RTS0043939,45
RTS0043940,64
RTS0043941,41
RTS0043942,42
RTS0043943,64
RTS0043944,54
RTS0043945,57
RTS0043946,41
RTS0043947,66
RTS0043948,67
RTS0043949,69
RTS0043950,43
RTS0043951,77
RTS0043952,68
RTS0043953,67
RTS0043954,42
RTS0043955,47
RTS0043956,73
RTS0043957,72
RTS0043958,83
RTS0043959,73
RTS0043960,73
RTS0043961,69
RTS0043962,69
RTS0043963,67
RTS0043964,74
RTS0043965,59
RTS0043966,98
RTS0043967,82
RTS0043968,56
RTS0043969,64
RTS0043970,71
RTS0043971,51
RTS0043972,101
RTS0043973,107
RTS0043974,97
RTS0043975,83
RTS0043976,76
RTS0043977,80
RTS0043978,90
RTS0043979,85
RTS0043980,85
RTS0043981,132
RTS0043982,160
RTS0043983,138
RTS0043984,92
RTS0043985,172
RTS0043986,60
RTS0043987,109
RTS0043988,71
RTS0043989,58
RTS0043990,61
RTS0043991,43
RTS0043992,49
RTS0043993,39
RTS0043994,46
RTS0043996,61
RTS0043997,40
RTS0043998,52
RTS0043999,72
RTS0044000,38
RTS0044001,58
RTS0044002,73
RTS0044003,111
RTS0044004,90
RTS0044005,90
RTS0044006,64
RTS0044007,84
RTS0044008,41
RTS0044009,64
RTS0044010,64
RTS0044011,118
RTS0044012,152
RTS0044013,143
RTS0044014,116
RTS0044015,112
RTS0044016,60
RTS0044017,52
RTS0044018,45
RTS0044019,74
RTS0044020,85
RTS0044021,48
RTS0044022,76
RTS0044023,52
RTS0044024,56
RTS0044025,74
RTS0044026,60
RTS0044027,82
RTS0044028,56
RTS0044029,80
RTS0044030,62
RTS0044031,49
RTS0044032,52
RTS0044033,49
RTS0044034,51
RTS0044035,49
RTS0044036,110
RTS0044037,77
RTS0044038,88
RTS0044039,50
RTS0044040,97
RTS0044041,83
RTS0044042,105
RTS0044043,111
RTS0044044,98
RTS0044045,81
RTS0044046,67
RTS0044047,72
RTS0044048,55
RTS0044049,49
RTS0044050,82
RTS0044051,32
RTS0044052,50
RTS0044053,40
RTS0044054,69
RTS0044055,44
RTS0044056,84
RTS0044057,47
RTS0044058,59
RTS0044059,77
RTS0044060,64
RTS0044061,67
RTS0044062,51
RTS0044063,70
RTS0044064,88
RTS0044065,69
RTS0044067,81
RTS0044068,66
RTS0044069,98
RTS0044070,61
RTS0044071,64
RTS0044072,60
RTS0044073,41
RTS0044074,53
RTS0044075,51
RTS0044076,40
RTS0044077,54
RTS0044078,34
RTS0044079,49
RTS0044080,60
RTS0044081,43
RTS0044082,57
RTS0044083,67
RTS0044084,45
RTS0044085,51
RTS0044086,49
RTS0044087,58
RTS0044088,58
RTS0044089,56
RTS0044090,67
RTS0044091,93
RTS0044092,79
RTS0044093,45
RTS0044094,64
RTS0044095,48
RTS0044096,76
RTS0044097,92
RTS0044098,71
RTS0044099,126
RTS0044100,107
RTS0044101,66
RTS0044102,72
RTS0044103,78
RTS0044104,54
RTS0044105,74
RTS0044106,137
RTS0044107,102
RTS0044108,110
RTS0044109,143
RTS0044110,180
RTS0044111,91
RTS0044112,59
RTS0044113,97
RTS0044114,67
RTS0044115,134
RTS0044116,142
RTS0044117,101
RTS0044118,91
RTS0044119,118
RTS0044120,77
RTS0044121,50
RTS0044122,61
RTS0044123,36
RTS0044124,78
RTS0044125,60
RTS0044126,60
RTS0044127,104
RTS0044128,78
RTS0044129,59
RTS0044130,73
RTS0044131,99
RTS0044132,88
RTS0044133,86
RTS0044134,72
RTS0044135,73
RTS0044136,52
RTS0044137,58
RTS0044138,98
RTS0044139,81
RTS0044140,78
RTS0044141,81
RTS0044142,56
RTS0044143,82
RTS0044144,91
RTS0044145,23
RTS0044146,69
RTS0044147,50
RTS0044148,69
RTS0044149,65
RTS0044150,62
RTS0044151,75
RTS0044152,75
RTS0044153,77
RTS0044154,68
RTS0044155,96
RTS0044156,91
RTS0044157,90
RTS0044158,184
RTS0044159,135
RTS0044160,100
RTS0044161,76
RTS0044162,107
RTS0044163,133
RTS0044164,121
RTS0044165,52
RTS0044166,68
RTS0044167,75
RTS0044168,60
RTS0044169,81
RTS0044170,100
RTS0044171,59
RTS0044172,72
RTS0044173,61
RTS0044174,61
RTS0044175,64
RTS0044176,69
RTS0044177,80
RTS0044178,83
RTS0044180,34
RTS0044181,64
RTS0044182,64
RTS0044183,45
RTS0044184,74
RTS0044185,61
RTS0044186,108
RTS0044187,75
RTS0044188,55
RTS0044189,100
RTS0044190,60
RTS0044191,84
RTS0044192,73
RTS0044193,62
RTS0044194,73
RTS0044195,89
RTS0044196,110
RTS0044197,62
RTS0044198,123
RTS0044199,88
RTS0044200,58
RTS0044206,78
RTS0044207,52
RTS0044208,64
RTS0044209,36
RTS0044210,48
RTS0044211,117
RTS0044212,89
RTS0044213,100
RTS0044214,96
RTS0044215,94
RTS0044216,75
RTS0044217,94
RTS0044218,78
RTS0044219,68
RTS0044220,57
RTS0044221,30
RTS0044222,52
RTS0044223,76
RTS0044224,82
RTS0044225,45
RTS0044226,61
RTS0044227,69
RTS0044228,80
RTS0044229,51
RTS0044230,69
RTS0044231,52
RTS0044232,47
RTS0044233,62
RTS0044234,39
RTS0044235,62
RTS0044236,97
RTS0044237,135
RTS0044238,92
RTS0044239,75
RTS0044240,77
RTS0044241,59
RTS0044242,77
RTS0044243,66
RTS0044244,78
RTS0044245,57
RTS0044246,67
RTS0044247,63
RTS0044248,63
RTS0044249,60
RTS0044250,33
RTS0044251,85
RTS0044252,86
RTS0044253,69
RTS0044254,73
RTS0044255,62
RTS0044256,79
RTS0044257,76
RTS0044258,68
RTS0044259,53
RTS0044260,70
RTS0044261,161
RTS0044262,86
RTS0044263,68
RTS0044264,91
RTS0044265,75
RTS0044266,63
RTS0044267,55
RTS0044268,87
RTS0044269,66
RTS0044270,84
RTS0044271,86
RTS0044272,113
RTS0044273,100
RTS0044274,87
RTS0044275,83
RTS0044276,60
RTS0044277,53
RTS0044278,42
RTS0044279,49
RTS0044280,36
RTS0044281,82
RTS0044282,71
RTS0044283,82
RTS0044284,61
RTS0044285,55
RTS0044286,41
RTS0044287,68
RTS0044288,34
RTS0044289,55
RTS0044290,74
RTS0044291,67
RTS0044292,60
RTS0044293,46
RTS0044294,60
RTS0044295,44
RTS0044296,73
RTS0044297,85
RTS0044298,71
RTS0044299,103
RTS0044300,86
RTS0044301,133
RTS0044302,125
RTS0044303,128
RTS0044304,122
RTS0044305,61
RTS0044306,101
RTS0044307,89
RTS0044308,142
RTS0044309,142
RTS0044310,134
RTS0044311,78
RTS0044312,70
RTS0044313,57
RTS0044314,71
RTS0044315,62
RTS0044316,154
RTS0044317,160
RTS0044318,195
RTS0044319,116
RTS0044320,42
RTS0044321,66
RTS0044322,45
RTS0044323,88
RTS0044324,48
RTS0044325,56
RTS0044326,78
RTS0044327,70
RTS0044328,45
RTS0044329,80
RTS0044330,56
RTS0044331,51
RTS0044332,67
RTS0044333,78
RTS0044334,72
RTS0044335,90
RTS0044336,44
RTS0044337,66
RTS0044338,47
RTS0044339,57
RTS0044340,32
RTS0044341,67
RTS0044342,67
RTS0044343,52
RTS0044344,48
RTS0044345,56
RTS0044346,134
RTS0044347,201
RTS0044348,177
RTS0044349,207
RTS0044350,179
RTS0044351,106
RTS0044352,68
RTS0044353,94
RTS0044354,68
RTS0044355,92
RTS0044356,43
RTS0044357,77
RTS0044358,65
RTS0044359,99
RTS0044360,73
RTS0044361,118
RTS0044362,102
RTS0044363,74
RTS0044364,75
RTS0044365,60
RTS0044366,211
RTS0044367,166
RTS0044368,270
RTS0044369,251
RTS0044370,188
RTS0044371,57
RTS0044372,51
RTS0044373,65
RTS0044374,62
RTS0044375,72
RTS0044376,67
RTS0044377,70
RTS0044378,64
RTS0044379,79
RTS0044380,89
RTS0044381,82
RTS0044382,84
RTS0044383,71
RTS0044384,59
RTS0044385,58
RTS0044386,55
RTS0044387,103
RTS0044388,98
RTS0044389,54
RTS0044390,66
RTS0044391,115
RTS0044392,135
RTS0044393,161
RTS0044394,110
RTS0044395,77
RTS0044396,68
RTS0044397,64
RTS0044399,50
RTS0044400,55
RTS0044401,46
RTS0044402,57
RTS0044403,79
RTS0044404,143
RTS0044405,64
RTS0044406,79
RTS0044407,63
RTS0044408,98
RTS0044409,58
RTS0044410,72
RTS0044411,57
RTS0044412,56
RTS0044413,68
RTS0044414,57
RTS0044415,63
RTS0044416,127
RTS0044417,130
RTS0044418,92
RTS0044419,88
RTS0044420,128
RTS0044421,51
RTS0044422,37
RTS0044423,47
RTS0044424,52
RTS0044425,70
RTS0044426,70
RTS0044427,71
RTS0044428,49
RTS0044429,65
RTS0044430,60
RTS0044431,67
RTS0044432,89
RTS0044433,52
RTS0044434,57
RTS0044435,60
RTS0044436,88
RTS0044437,93
RTS0044438,64
RTS0044439,107
RTS0044440,110
RTS0044441,63
RTS0044442,82
RTS0044443,131
RTS0044444,61
RTS0044445,79
RTS0044446,80
RTS0044447,80
RTS0044448,62
RTS0044449,73
RTS0044450,59
RTS0044451,69
RTS0044452,87
RTS0044453,48
RTS0044454,93
RTS0044455,47
RTS0044456,61
RTS0044457,87
RTS0044458,54
RTS0044459,59
RTS0044460,63
RTS0044461,100
RTS0044462,101
RTS0044463,83
RTS0044464,94
RTS0044465,103
RTS0044466,98
RTS0044467,83
RTS0044468,69
RTS0044469,61
RTS0044470,91
RTS0044471,99
RTS0044472,114
RTS0044473,85
RTS0044474,94
RTS0044475,104
RTS0044476,97
RTS0044477,92
RTS0044478,55
RTS0044479,81
RTS0044480,95
RTS0044481,67
RTS0044482,88
RTS0044483,48
RTS0044484,69
RTS0044485,97
RTS0044486,81
RTS0044487,89
RTS0044488,85
RTS0044489,83
RTS0044490,49
RTS0044491,76
RTS0044492,71
RTS0044493,82
RTS0044494,73
RTS0044495,82
RTS0044496,101
RTS0044497,93
RTS0044498,85
RTS0044499,111
RTS0044500,93
RTS0044501,99
RTS0044502,85
RTS0044503,97
RTS0044504,102
RTS0044505,79
RTS0044506,93
RTS0044507,60
RTS0044508,68
RTS0044509,105
RTS0044510,74
RTS0044511,57
RTS0044512,65
RTS0044513,61
RTS0044514,58
RTS0044515,81
RTS0044516,68
RTS0044517,81
RTS0044518,78
RTS0044519,96
RTS0044520,74
RTS0044521,70
RTS0044522,88
RTS0044523,92
RTS0044524,43
RTS0044525,62
RTS0044526,42
RTS0044527,93
RTS0044528,81
RTS0044529,103
RTS0044530,61
RTS0044531,56
RTS0044532,52
RTS0044533,45
RTS0044534,68
RTS0044535,69
RTS0044536,68
RTS0044537,79
RTS0044538,49
RTS0044539,44
RTS0044540,43
RTS0044541,57
RTS0044542,52
RTS0044543,53
RTS0044544,72
RTS0044545,58
RTS0044546,96
RTS0044547,92
RTS0044548,80
RTS0044549,99
RTS0044550,85
RTS0044551,84
RTS0044552,88
RTS0044553,90
RTS0044554,59
RTS0044555,106
RTS0044556,50
RTS0044557,40
RTS0044558,45
RTS0044559,72
RTS0044560,48
RTS0044561,49
RTS0044562,57
RTS0044563,101
RTS0044564,94
RTS0044565,63
RTS0044566,61
RTS0044567,58
RTS0044568,62
RTS0044569,43
RTS0044570,49
RTS0044571,56
RTS0044572,52
RTS0044573,47
RTS0044574,87
RTS0044575,53
RTS0044576,46
RTS0044577,40
RTS0044578,131
RTS0044579,72
RTS0044580,44
RTS0044581,57
RTS0044582,54
RTS0044583,53
RTS0044584,59
RTS0044585,45
RTS0044586,57
RTS0044587,73
RTS0044588,53
RTS0044589,56
RTS0044590,47
RTS0044591,82
RTS0044592,66
RTS0044593,51
RTS0044594,53
RTS0044595,51
RTS0044596,86
RTS0044597,87
RTS0044598,88
RTS0044599,96
RTS0044600,60
RTS0044601,58
RTS0044602,55
RTS0044603,42
RTS0044604,91
RTS0044605,56
RTS0044606,57
RTS0044607,108
RTS0044608,56
RTS0044609,44
RTS0044610,70
RTS0044611,53
RTS0044612,47
RTS0044613,65
RTS0044614,72
RTS0044615,46
RTS0044616,38
RTS0044617,50
RTS0044618,49
RTS0044619,64
RTS0044620,56
RTS0044621,96
RTS0044622,79
RTS0044623,133
RTS0044624,94
RTS0044625,69
RTS0044626,72
RTS0044627,37
RTS0044628,45
RTS0044629,65
RTS0044630,58
RTS0044631,63
RTS0044632,141
RTS0044633,63
RTS0044634,86
RTS0044635,82
RTS0044636,59
RTS0044637,53
RTS0044638,55
RTS0044639,68
RTS0044640,43
RTS0044641,71
RTS0044642,51
RTS0044643,70
RTS0044644,119
RTS0044645,96
RTS0044646,51
RTS0044647,37
RTS0044648,38
RTS0044649,77
RTS0044650,54
RTS0044651,83
RTS0044652,73
RTS0044653,76
RTS0044654,80
RTS0044655,94
RTS0044656,93
RTS0044657,76
RTS0044658,110
RTS0044659,83
RTS0044660,75
RTS0044661,78
RTS0044662,82
RTS0044663,69
RTS0044664,111
RTS0044665,80
RTS0044666,57
RTS0044667,54
RTS0044668,69
RTS0044669,88
RTS0044670,65
RTS0044671,79
RTS0044672,61
RTS0044673,64
RTS0044674,86
RTS0044675,91
RTS0044676,73
RTS0044677,74
RTS0044678,69
RTS0044679,67
RTS0044680,73
RTS0044681,30
RTS0044682,62
RTS0044683,58
RTS0044684,55
RTS0044685,65
RTS0044686,59
RTS0044687,86
RTS0044688,109
RTS0044689,113
RTS0044690,87
RTS0044691,79
RTS0044692,85
RTS0044693,102
RTS0044694,113
RTS0044695,45
RTS0044696,132
RTS0044697,123
RTS0044698,105
RTS0044699,124
RTS0044700,130
RTS0044701,130
RTS0044702,64
RTS0044703,89
RTS0044704,89
RTS0044705,72
RTS0044706,31
RTS0044707,56
RTS0044708,59
RTS0044709,80
RTS0044710,65
RTS0044711,51
RTS0044712,93
RTS0044714,82
RTS0044715,64
RTS0044716,164
RTS0044717,110
RTS0044718,178
RTS0044719,88
RTS0044720,202
RTS0044721,58
RTS0044722,44
RTS0044723,38
RTS0044724,55
RTS0044725,36
RTS0044726,117
RTS0044727,98
RTS0044728,69
RTS0044729,102
RTS0044730,91
RTS0044731,135
RTS0044732,114
RTS0044733,51
RTS0044734,60
RTS0044735,135
RTS0044736,72
RTS0044737,52
RTS0044738,38
RTS0044739,46
RTS0044740,47
RTS0044741,46
RTS0044742,40
RTS0044743,91
RTS0044744,65
RTS0044745,52
RTS0044746,70
RTS0044747,55
RTS0044748,40
RTS0044749,65
RTS0044750,52
RTS0044751,124
RTS0044752,110
RTS0044753,139
RTS0044754,110
RTS0044755,119
RTS0044756,65
RTS0044757,55
RTS0044758,88
RTS0044759,72
RTS0044760,58
RTS0044761,70
RTS0044762,68
RTS0044763,95
RTS0044764,63
RTS0044765,71
RTS0044766,68
RTS0044767,58
RTS0044768,75
RTS0044769,50
RTS0044770,67
RTS0044771,49
RTS0044772,41
RTS0044773,45
RTS0044774,51
RTS0044775,73
RTS0044776,94
RTS0044777,88
RTS0044778,97
RTS0044779,85
RTS0044780,125
RTS0044781,146
RTS0044782,155
RTS0044783,161
RTS0044784,133
RTS0044785,112
RTS0044786,112
RTS0044787,112
RTS0044788,110
RTS0044789,124
RTS0044790,54
RTS0044791,245
RTS0044792,1280
RTS0044793,96
RTS0044794,99
RTS0044795,58
RTS0044796,92
RTS0044797,97
RTS0044798,70
RTS0044799,81
RTS0044800,61
RTS0044801,43
RTS0044802,52
RTS0044803,64
RTS0044804,68
RTS0044805,105
RTS0044806,65
RTS0044807,70
RTS0044808,73
RTS0044809,72
RTS0044810,69
RTS0044811,64
RTS0044812,58
RTS0044813,142
RTS0044814,142
RTS0044815,104
RTS0044816,71
RTS0044817,58
RTS0044818,80
RTS0044819,71
RTS0044820,71
RTS0044821,78
RTS0044822,88
RTS0044823,91
RTS0044824,63
RTS0044825,75
RTS0044826,71
RTS0044827,91
RTS0044828,82
RTS0044829,90
RTS0044830,94
RTS0044831,88
RTS0044832,91
RTS0044833,154
RTS0044834,132
RTS0044835,112
RTS0044836,87
RTS0044837,47
RTS0044838,65
RTS0044839,72
RTS0044840,47
RTS0044841,55
RTS0044842,58
RTS0044843,55
RTS0044844,56
RTS0044845,58
RTS0044846,52
RTS0044847,57
RTS0044848,67
RTS0044849,126
RTS0044850,51
RTS0044851,61
RTS0044852,52
RTS0044853,61
RTS0044854,34
RTS0044855,63
RTS0044856,61
RTS0044857,65
RTS0044858,75
RTS0044859,56
RTS0044860,72
RTS0044861,62
RTS0044862,76
RTS0044863,71
RTS0044864,70
RTS0044865,63
RTS0044866,103
RTS0044867,107
RTS0044868,66
RTS0044869,105
RTS0044870,111
RTS0044871,67
RTS0044872,52
RTS0044873,79
RTS0044874,68
RTS0044875,82
RTS0044876,62
RTS0044877,143
RTS0044878,120
RTS0044879,113
RTS0044880,170
RTS0044881,43
RTS0044882,72
RTS0044883,46
RTS0044884,65
RTS0044885,40
RTS0044886,100
RTS0044887,49
RTS0044888,78
RTS0044889,43
RTS0044890,53
RTS0044891,65
RTS0044892,85
RTS0044893,62
RTS0044894,88
RTS0044895,69
RTS0044896,164
RTS0044897,134
RTS0044898,107
RTS0044899,149
RTS0044900,136
RTS0044901,56
RTS0044902,75
RTS0044903,86
RTS0044904,54
RTS0044905,76
RTS0044906,210
RTS0044907,171
RTS0044908,169
RTS0044909,241
RTS0044910,137
RTS0044911,56
RTS0044912,61
RTS0044913,53
RTS0044914,74
RTS0044915,57
RTS0044916,78
RTS0044917,66
RTS0044918,82
RTS0044919,86
RTS0044920,99
RTS0044921,116
RTS0044922,93
RTS0044923,133
RTS0044924,87
RTS0044925,91
RTS0044926,104
RTS0044927,78
RTS0044928,62
RTS0044929,51
RTS0044930,59
RTS0044931,49
RTS0044932,62
RTS0044933,57
RTS0044934,46
RTS0044935,72
RTS0044936,160
RTS0044937,45
RTS0044938,40
RTS0044939,59
RTS0044940,55
RTS0044941,57
RTS0044942,58
RTS0044943,76
RTS0044944,58
RTS0044945,42
RTS0044946,94
RTS0044947,46
RTS0044948,72
RTS0044949,77
RTS0044950,83
RTS0044951,60
RTS0044952,75
RTS0044953,77
RTS0044954,104
RTS0044955,78
RTS0044956,56
RTS0044957,108
RTS0044958,66
RTS0044959,56
RTS0044960,84
RTS0044961,58
RTS0044962,46
RTS0044963,31
RTS0044964,53
RTS0044965,75
RTS0044966,64
RTS0044967,81
RTS0044968,87
RTS0044969,50
RTS0044970,67
RTS0044971,66
RTS0044972,63
RTS0044973,49
RTS0044974,50
RTS0044975,47
RTS0044976,83
RTS0044977,48
RTS0044978,65
RTS0044979,96
RTS0044980,61
RTS0044981,35
RTS0044982,45
RTS0044983,50
RTS0044984,60
RTS0044985,122
RTS0044986,40
RTS0044987,60
RTS0044988,61
RTS0044989,60
RTS0044990,68
RTS0044991,75
RTS0044992,48
RTS0044993,65
RTS0044994,80
RTS0044995,75
RTS0044996,58
RTS0044997,50
RTS0044998,63
RTS0044999,32
RTS0045000,43
RTS0045001,68
RTS0045002,52
RTS0045003,82
RTS0045004,59
RTS0045005,87
RTS0045006,77
RTS0045007,147
RTS0045008,115
RTS0045009,90
RTS0045010,79
RTS0045011,34
RTS0045012,43
RTS0045013,26
RTS0045014,64
RTS0045015,47
RTS0045016,51
RTS0045017,45
RTS0045018,71
RTS0045019,58
RTS0045020,49
RTS0045021,75
RTS0045022,35
RTS0045023,65
RTS0045024,64
RTS0045025,77
RTS0045026,183
RTS0045027,148
RTS0045028,165
RTS0045029,163
RTS0045030,182
RTS0045031,47
RTS0045032,74
RTS0045033,50
RTS0045034,53
RTS0045035,47
RTS0045036,67
RTS0045038,115
RTS0045039,77
RTS0045040,63
RTS0045041,62
RTS0045042,67
RTS0045043,59
RTS0045044,61
RTS0045045,111
RTS0045046,63
RTS0045047,57
RTS0045048,36
RTS0045049,67
RTS0045050,52
RTS0045051,63
RTS0045052,66
RTS0045053,52
RTS0045054,60
RTS0045055,58
RTS0045056,95
RTS0045057,177
RTS0045058,51
RTS0045059,81
RTS0045060,130
RTS0045061,67
RTS0045063,49
RTS0045064,82
RTS0045065,95
RTS0045066,68
RTS0045067,113
RTS0045068,114
RTS0045069,84
RTS0045070,108
RTS0045071,99
RTS0045072,105
RTS0045073,102
RTS0045074,110
RTS0045075,65
RTS0045076,54
RTS0045077,33
RTS0045078,61
RTS0045079,70
RTS0045080,53
RTS0045081,50
RTS0045082,64
RTS0045083,89
RTS0045084,74
RTS0045085,67
RTS0045086,48
RTS0045087,33
RTS0045088,32
RTS0045089,40
RTS0045090,51
RTS0045091,70
RTS0045092,60
RTS0045093,62
RTS0045094,55
RTS0045095,98
RTS0045096,62
RTS0045097,59
RTS0045098,52
RTS0045099,56
RTS0045100,83
RTS0045101,66
RTS0045102,47
RTS0045103,63
RTS0045104,38
RTS0045105,55
RTS0045106,69
RTS0045107,77
RTS0045108,81
RTS0045109,62
RTS0045110,62
RTS0045111,98
RTS0045112,72
RTS0045113,87
RTS0045114,72
RTS0045115,70
RTS0045116,61
RTS0045117,44
RTS0045118,62
RTS0045119,63
RTS0045120,76
RTS0045121,75
RTS0045122,54
RTS0045123,93
RTS0045124,44
RTS0045125,54
RTS0045126,62
RTS0045127,90
RTS0045128,82
RTS0045129,80
RTS0045130,50
RTS0045131,63
RTS0045132,51
RTS0045133,50
RTS0045134,59
RTS0045135,57
RTS0045136,93
RTS0045137,92
RTS0045138,89
RTS0045139,66
RTS0045140,90
RTS0045141,50
RTS0045142,78
RTS0045143,67
RTS0045144,58
RTS0045145,68
RTS0045146,50
RTS0045147,80
RTS0045148,53
RTS0045149,45
RTS0045150,41
RTS0045151,101
RTS0045152,114
RTS0045153,101
RTS0045154,108
RTS0045155,97
RTS0045156,46
RTS0045157,88
RTS0045158,51
RTS0045159,67
RTS0045160,89
RTS0045161,80
RTS0045162,65
RTS0045163,108
RTS0045164,106
RTS0045165,119
RTS0045166,90
RTS0045167,53
RTS0045168,103
RTS0045169,100
RTS0045170,109
RTS0045171,98
RTS0045172,76
RTS0045173,75
RTS0045174,79
RTS0045175,69
RTS0045176,78
RTS0045177,70
RTS0045178,76
RTS0045179,74
RTS0045180,88
RTS0045181,48
RTS0045182,28
RTS0045183,76
RTS0045184,73
RTS0045185,59
RTS0045186,127
RTS0045187,74
RTS0045188,59
RTS0045189,52
RTS0045190,78
RTS0045191,43
RTS0045192,68
RTS0045193,49
RTS0045194,70
RTS0045195,54
RTS0045196,60
RTS0045197,61
RTS0045198,93
RTS0045199,43
RTS0045200,70
RTS0045201,64
RTS0045202,86
RTS0045203,67
RTS0045204,66
RTS0045205,62
RTS0045206,50
RTS0045207,48
RTS0045208,54
RTS0045209,50
RTS0045210,66
RTS0045211,43
RTS0045212,58
RTS0045213,57
RTS0045214,61
RTS0045215,53
RTS0045216,86
RTS0045217,109
RTS0045218,113
RTS0045219,92
RTS0045220,76
RTS0045221,69
RTS0045222,55
RTS0045223,83
RTS0045224,79
RTS0045225,64
RTS0045226,824
RTS0045227,498
RTS0045228,911
RTS0045229,523
RTS0045230,539
RTS0045231,98
RTS0045232,133
RTS0045233,100
RTS0045234,98
RTS0045235,92
RTS0045236,183
RTS0045237,113
RTS0045238,79
RTS0045239,116
RTS0045240,174
RTS0045241,120
RTS0045242,118
RTS0045243,98
RTS0045244,111
RTS0045245,71
RTS0045246,42
RTS0045247,63
RTS0045248,45
RTS0045249,71
RTS0045250,56
RTS0045251,67
RTS0045252,38
RTS0045253,49
RTS0045254,31
RTS0045255,39
RTS0045256,81
RTS0045257,142
RTS0045258,121
RTS0045259,146
RTS0045260,90
RTS0045261,64
RTS0045262,88
RTS0045263,73
RTS0045264,69
RTS0045265,52
RTS0045266,56
RTS0045267,81
RTS0045268,121
RTS0045269,96
RTS0045270,70
RTS0045271,49
RTS0045272,29
RTS0045273,50
RTS0045274,75
RTS0045275,65
RTS0045276,45
RTS0045277,87
RTS0045278,124
RTS0045279,31
RTS0045280,58
RTS0045281,73
RTS0045282,58
RTS0045283,70
RTS0045284,45
RTS0045285,62
RTS0045286,68
RTS0045287,84
RTS0045288,64
RTS0045289,65
RTS0045290,64
RTS0045291,49
RTS0045292,95
RTS0045293,63
RTS0045294,53
RTS0045295,56
RTS0045296,57
RTS0045297,71
RTS0045298,56
RTS0045299,61
RTS0045300,60
RTS0045301,242
RTS0045302,100
RTS0045303,236
RTS0045304,148
RTS0045305,233
RTS0045306,67
RTS0045307,73
RTS0045308,69
RTS0045309,73
RTS0045310,67
RTS0045311,28
RTS0045312,26
RTS0045313,51
RTS0045314,40
RTS0045315,48
RTS0045316,76
RTS0045317,54
RTS0045318,71
RTS0045319,56
RTS0045320,40
RTS0045321,39
RTS0045322,40
RTS0045323,71
RTS0045324,55
RTS0045325,56
RTS0045326,104
RTS0045327,88
RTS0045328,95
RTS0045329,65
RTS0045330,52
RTS0045331,30
RTS0045332,32
RTS0045333,63
RTS0045334,60
RTS0045335,49
RTS0045336,66
RTS0045337,63
RTS0045338,32
RTS0045339,73
RTS0045340,54
RTS0045341,57
RTS0045342,86
RTS0045343,40
RTS0045344,54
RTS0045345,62
RTS0045346,63
RTS0045347,54
RTS0045348,48
RTS0045349,78
RTS0045350,51
RTS0045351,53
RTS0045352,43
RTS0045353,65
RTS0045354,64
RTS0045355,45
RTS0045356,85
RTS0045357,164
RTS0045358,62
RTS0045359,71
RTS0045360,66
RTS0045361,95
RTS0045362,63
RTS0045363,44
RTS0045364,72
RTS0045365,76
RTS0045366,78
RTS0045367,46
RTS0045368,58
RTS0045369,39
RTS0045370,39
RTS0045371,67
RTS0045372,77
RTS0045373,74
RTS0045374,120
RTS0045375,76
RTS0045376,118
RTS0045377,75
RTS0045378,127
RTS0045379,99
RTS0045380,74
RTS0045381,82
RTS0045382,72
RTS0045383,58
RTS0045384,39
RTS0045385,55
RTS0045386,83
RTS0045387,59
RTS0045388,76
RTS0045389,65
RTS0045390,75
RTS0045391,77
RTS0045392,50
RTS0045393,30
RTS0045394,40
RTS0045395,44
RTS0045396,71
RTS0045397,82
RTS0045398,65
RTS0045399,95
RTS0045400,74
RTS0045401,61
RTS0045402,55
RTS0045403,74
RTS0045404,81
RTS0045405,59
RTS0045406,88
RTS0045407,116
RTS0045408,67
RTS0045409,121
RTS0045410,87
RTS0045411,117
RTS0045412,130
RTS0045413,105
RTS0045414,106
RTS0045415,85
RTS0045416,60
RTS0045417,56
RTS0045418,41
RTS0045419,67
RTS0045420,62
RTS0045421,3231
RTS0045422,2518
RTS0045423,2155
RTS0045424,3196
RTS0045425,2944
RTS0045426,57
RTS0045427,56
RTS0045428,59
RTS0045429,102
RTS0045430,45
RTS0045431,161
RTS0045432,154
RTS0045433,208
RTS0045434,193
RTS0045435,82
RTS0045436,62
RTS0045437,81
RTS0045438,120
RTS0045439,92
RTS0045440,81
RTS0045441,156
RTS0045442,124
RTS0045443,131
RTS0045444,103
RTS0045445,121
RTS0045446,80
RTS0045447,74
RTS0045448,75
RTS0045449,59
RTS0045450,45
RTS0045451,87
RTS0045452,64
RTS0045453,85
RTS0045454,76
RTS0045455,87
RTS0045456,89
RTS0045457,168
RTS0045458,128
RTS0045459,49
RTS0045460,126
RTS0045461,40
RTS0045462,58
RTS0045463,43
RTS0045464,38
RTS0045465,42
RTS0045466,97
RTS0045467,147
RTS0045468,55
RTS0045469,89
RTS0045470,66
RTS0045471,102
RTS0045472,103
RTS0045473,70
RTS0045474,161
RTS0045475,181
RTS0045476,138
RTS0045477,174
RTS0045478,131
RTS0045479,165
RTS0045480,155
RTS0045481,96
RTS0045482,102
RTS0045483,74
RTS0045484,196
RTS0045485,146
RTS0045486,62
RTS0045487,51
RTS0045488,76
RTS0045489,62
RTS0045490,61
RTS0045491,353
RTS0045492,584
RTS0045493,374
RTS0045494,170
RTS0045495,246
RTS0045496,51
RTS0045497,67
RTS0045498,140
RTS0045499,138
RTS0045500,160
RTS0045501,139
RTS0045502,156
RTS0045503,129
RTS0045504,96
RTS0045505,117
RTS0045506,4444
RTS0045507,4728
RTS0045508,3412
RTS0045509,4232
RTS0045510,3538
RTS0045511,78
RTS0045512,48
RTS0045513,46
RTS0045514,55
RTS0045515,53
RTS0045516,35
RTS0045517,64
RTS0045518,81
RTS0045519,79
RTS0045520,67
RTS0045521,75
RTS0045522,72
RTS0045523,74
RTS0045524,83
RTS0045525,71
RTS0045526,88
RTS0045527,106
RTS0045528,92
RTS0045529,107
RTS0045530,86
RTS0045531,117
RTS0045532,99
RTS0045533,74
RTS0045534,91
RTS0045535,45
RTS0045536,145
RTS0045537,150
RTS0045538,92
RTS0045539,156
RTS0045540,129
RTS0045541,56
RTS0045542,48
RTS0045543,73
RTS0045544,26
RTS0045545,67
RTS0045546,99
RTS0045547,84
RTS0045548,90
RTS0045549,99
RTS0045550,63
RTS0045551,47
RTS0045552,78
RTS0045553,41
RTS0045554,66
RTS0045555,49
RTS0045556,44
RTS0045557,55
RTS0045558,59
RTS0045559,49
RTS0045560,62
RTS0045561,63
RTS0045562,69
RTS0045563,47
RTS0045564,92
RTS0045565,39
RTS0045566,67
RTS0045567,46
RTS0045568,57
RTS0045569,63
RTS0045570,58
RTS0045571,49
RTS0045572,76
RTS0045573,54
RTS0045574,48
RTS0045575,67
RTS0045576,70
RTS0045577,42
RTS0045578,45
RTS0045579,46
RTS0045580,62
RTS0045581,58
RTS0045582,43
RTS0045583,64
RTS0045584,145
RTS0045585,52
RTS0045586,52
RTS0045587,108
RTS0045588,77
RTS0045589,79
RTS0045590,97
RTS0045592,802
RTS0045593,719
RTS0045594,579
RTS0045595,636
RTS0045596,102
RTS0045597,99
RTS0045598,111
RTS0045599,94
RTS0045600,64
RTS0045601,49
RTS0045602,74
RTS0045603,28
RTS0045604,88
RTS0045606,70
RTS0045607,42
RTS0045608,44
RTS0045609,35
RTS0045610,67
RTS0045611,38
RTS0045612,51
RTS0045613,48
RTS0045614,45
RTS0045615,50
RTS0045616,37
RTS0045617,43
RTS0045618,44
RTS0045619,40
RTS0045620,40
RTS0045621,82
RTS0045622,99
RTS0045623,90
RTS0045624,75
RTS0045625,104
RTS0045626,28
RTS0045627,38
RTS0045628,48
RTS0045629,53
RTS0045630,49
RTS0045631,47
RTS0045632,45
RTS0045633,53
RTS0045634,54
RTS0045635,63
RTS0045636,76
RTS0045637,37
RTS0045638,58
RTS0045639,74
RTS0045640,38
RTS0045641,77
RTS0045642,62
RTS0045643,45
RTS0045644,71
RTS0045645,62
RTS0045646,57
RTS0045647,64
RTS0045648,53
RTS0045649,82
RTS0045650,83
RTS0045651,60
RTS0045652,74
RTS0045653,91
RTS0045654,66
RTS0045655,98
RTS0045656,70
RTS0045657,84
RTS0045658,145
RTS0045659,109
RTS0045660,117
RTS0045661,210
RTS0045662,156
RTS0045663,188
RTS0045664,137
RTS0045665,225
RTS0045666,29
RTS0045667,63
RTS0045668,67
RTS0045669,48
RTS0045670,59
RTS0045671,55
RTS0045672,63
RTS0045673,59
RTS0045674,60
RTS0045675,72
RTS0045676,106
RTS0045677,104
RTS0045678,136
RTS0045679,119
RTS0045680,147
RTS0045681,55
RTS0045682,59
RTS0045683,47
RTS0045684,45
RTS0045685,44
RTS0045687,249
RTS0045688,292
RTS0045689,200
RTS0045690,102
RTS0045691,45
RTS0045692,46
RTS0045693,80
RTS0045694,52
RTS0045695,44
RTS0045696,92
RTS0045697,79
RTS0045698,79
RTS0045699,54
RTS0045700,65
RTS0045701,76
RTS0045702,60
RTS0045703,57
RTS0045704,50
RTS0045705,50
RTS0045706,67
RTS0045707,85
RTS0045708,69
RTS0045709,69
RTS0045710,95
RTS0045711,66
RTS0045712,62
RTS0045713,67
RTS0045714,107
RTS0045715,32
RTS0045716,105
RTS0045717,78
RTS0045718,70
RTS0045719,63
RTS0045720,78
RTS0045721,153
RTS0045722,177
RTS0045723,158
RTS0045724,128
RTS0045725,72
RTS0045726,98
RTS0045727,117
RTS0045728,83
RTS0045729,94
RTS0045730,60
RTS0045731,266
RTS0045732,247
RTS0045733,204
RTS0045734,258
RTS0045735,285
RTS0045736,893
RTS0045737,1377
RTS0045738,1618
RTS0045739,1554
RTS0045740,871
RTS0045741,143
RTS0045742,127
RTS0045743,152
RTS0045744,204
RTS0045745,151
RTS0045746,131
RTS0045747,125
RTS0045748,206
RTS0045749,115
RTS0045750,79
RTS0045751,113
RTS0045752,74
RTS0045753,98
RTS0045754,123
RTS0045755,146
RTS0045756,155
RTS0045757,132
RTS0045758,164
RTS0045759,146
RTS0045760,154
RTS0045761,78
RTS0045762,88
RTS0045763,60
RTS0045764,61
RTS0045765,51
RTS0045766,116
RTS0045767,66
RTS0045768,102
RTS0045769,115
RTS0045770,117
RTS0045771,95
RTS0045772,92
RTS0045773,196
RTS0045774,67
RTS0045775,91
RTS0045776,64
RTS0045777,34
RTS0045778,65
RTS0045779,56
RTS0045780,64
RTS0045781,92
RTS0045782,87
RTS0045783,89
RTS0045784,77
RTS0045785,96
RTS0045786,78
RTS0045787,139
RTS0045788,110
RTS0045789,68
RTS0045790,75
RTS0045791,48
RTS0045792,55
RTS0045793,63
RTS0045794,55
RTS0045795,51
RTS0045796,61
RTS0045797,35
RTS0045798,48
RTS0045799,42
RTS0045800,39
RTS0045801,74
RTS0045802,46
RTS0045803,62
RTS0045804,37
RTS0045805,56
RTS0045806,126
RTS0045807,93
RTS0045808,70
RTS0045809,94
RTS0045810,67
RTS0045811,99
RTS0045812,108
RTS0045813,86
RTS0045814,122
RTS0045815,87
RTS0045816,57
RTS0045817,67
RTS0045818,50
RTS0045819,69
RTS0045820,71
RTS0045821,154
RTS0045822,105
RTS0045823,111
RTS0045824,173
RTS0045825,90
RTS0045826,128
RTS0045827,151
RTS0045828,93
RTS0045829,156
RTS0045830,115
RTS0045831,71
RTS0045832,81
RTS0045833,79
RTS0045834,71
RTS0045835,63
RTS0045836,300
RTS0045837,296
RTS0045838,227
RTS0045840,112
RTS0045841,190
RTS0045842,146
RTS0045843,90
RTS0045844,99
RTS0045845,146
RTS0045846,693
RTS0045848,194
RTS0045849,877
RTS0045851,46
RTS0045852,71
RTS0045853,54
RTS0045854,63
RTS0045855,52
RTS0045856,82
RTS0045857,59
RTS0045858,35
RTS0045859,95
RTS0045860,45
RTS0045861,64
RTS0045862,131
RTS0045863,93
RTS0045864,141
RTS0045865,89
RTS0045866,107
RTS0045867,45
RTS0045868,43
RTS0045869,56
RTS0045870,58
RTS0045871,37
RTS0045872,109
RTS0045873,119
RTS0045874,52
RTS0045875,61
RTS0045876,50
RTS0045877,67
RTS0045878,52
RTS0045879,60
RTS0045880,44
RTS0045881,42
RTS0045882,256
RTS0045883,118
RTS0045884,152
RTS0045885,2
RTS0045886,183
RTS0045887,167
RTS0045888,79
RTS0045889,68
RTS0045890,71
RTS0045891,40
RTS0045892,49
RTS0045893,63
RTS0045894,85
RTS0045895,65
RTS0045896,93
RTS0045897,57
RTS0045898,46
RTS0045899,106
RTS0045900,126
RTS0045901,61
RTS0045902,71
RTS0045903,62
RTS0045904,56
RTS0045905,49
RTS0045906,63
RTS0045907,54
RTS0045908,53
RTS0045909,50
RTS0045910,52
RTS0045911,62
RTS0045912,62
RTS0045913,36
RTS0045914,32
RTS0045915,37
RTS0045916,72
RTS0045917,50
RTS0045918,61
RTS0045919,103
RTS0045920,43
RTS0045921,50
RTS0045922,44
RTS0045923,69
RTS0045924,71
RTS0045925,72
RTS0045926,77
RTS0045927,54
RTS0045928,49
RTS0045929,54
RTS0045930,160
RTS0045931,114
RTS0045932,73
RTS0045933,56
RTS0045935,46
RTS0045939,82
RTS0045940,48
RTS0045941,49
RTS0045942,54
RTS0045943,122
RTS0045944,72
RTS0045945,50
RTS0045946,48
RTS0045947,60
RTS0045948,39
RTS0045949,52
RTS0045950,94
RTS0045951,75
RTS0045952,59
RTS0045953,105
RTS0045954,223
RTS0045955,63
RTS0045956,50
RTS0045957,59
RTS0045958,79
RTS0045959,42
RTS0045960,45
RTS0045961,42
RTS0045962,58
RTS0045963,67
RTS0045964,77
RTS0045965,67
RTS0045966,62
RTS0045967,59
RTS0045968,44
RTS0045969,79
RTS0045970,111
RTS0045971,100
RTS0045972,59
RTS0045973,38
RTS0045974,46
RTS0045975,74
RTS0045976,84
RTS0045977,35
RTS0045978,44
RTS0045979,71
RTS0045980,85
RTS0045981,145
RTS0045982,99
RTS0045983,135
RTS0045984,176
RTS0045985,75
RTS0045986,41
RTS0045987,72
RTS0045988,67
RTS0045989,35
RTS0045990,43
RTS0045991,73
RTS0045992,64
RTS0045993,49
RTS0045994,62
RTS0045995,46
RTS0045996,54
RTS0045997,58
RTS0045998,49
RTS0045999,50
RTS0046000,26
RTS0046001,70
RTS0046002,96
RTS0046003,48
RTS0046004,70
RTS0046005,58
RTS0046006,45
RTS0046007,98
RTS0046008,64
RTS0046009,50
RTS0046010,20
RTS0046011,44
RTS0046012,37
RTS0046013,81
RTS0046014,58
RTS0046015,54
RTS0046016,86
RTS0046017,65
RTS0046018,31
RTS0046019,63
RTS0046020,88
RTS0046021,68
RTS0046022,75
RTS0046023,60
RTS0046024,45
RTS0046025,43
RTS0046026,51
RTS0046027,65
RTS0046028,57
RTS0046029,45
RTS0046030,60
RTS0046031,65
RTS0046032,45
RTS0046033,42
RTS0046034,46
RTS0046035,58
RTS0046036,33
RTS0046037,37
RTS0046038,45
RTS0046039,57
RTS0046040,39
RTS0046041,60
RTS0046042,52
RTS0046043,63
RTS0046044,35
RTS0046045,59
RTS0046046,53
RTS0046047,32
RTS0046048,81
RTS0046049,125
RTS0046050,85
RTS0046051,149
RTS0046052,135
RTS0046053,144
RTS0046054,139
RTS0046055,146
RTS0046056,56
RTS0046057,76
RTS0046058,75
RTS0046059,96
RTS0046060,50
RTS0046061,66
RTS0046062,51
RTS0046063,72
RTS0046064,77
RTS0046065,88
RTS0046066,82
RTS0046067,103
RTS0046068,46
RTS0046069,74
RTS0046070,43
RTS0046071,77
RTS0046072,48
RTS0046073,50
RTS0046074,65
RTS0046075,49
RTS0046076,46
RTS0046077,46
RTS0046078,72
RTS0046079,49
RTS0046080,54
RTS0046081,43
RTS0046082,79
RTS0046083,44
RTS0046084,73
RTS0046085,97
RTS0046086,143
RTS0046087,71
RTS0046088,112
RTS0046089,30
RTS0046090,57
RTS0046091,36
RTS0046092,177
RTS0046093,63
RTS0046094,49
RTS0046095,58
RTS0046096,46
RTS0046097,41
RTS0046098,50
RTS0046099,30
RTS0046100,38
RTS0046101,31
RTS0046102,33
RTS0046103,54
RTS0046104,64
RTS0046105,51
RTS0046106,45
RTS0046107,48
RTS0046108,47
RTS0046109,57
RTS0046110,51
RTS0046111,64
RTS0046112,105
RTS0046113,82
RTS0046114,59
RTS0046115,107
RTS0046116,87
RTS0046117,115
RTS0046119,42
RTS0046121,54
RTS0046122,68
RTS0046123,75
RTS0046124,55
RTS0046125,46
RTS0046126,48
RTS0046127,39
RTS0046128,92
RTS0046129,68
RTS0046130,67
RTS0046131,56
RTS0046132,108
RTS0046133,122
RTS0046134,86
RTS0046135,64
RTS0046136,70
RTS0046137,115
RTS0046138,59
RTS0046140,185
RTS0046141,116
RTS0046142,138
RTS0046143,168
RTS0046144,166
RTS0046145,55
RTS0046146,60
RTS0046147,62
RTS0046148,66
RTS0046149,21
RTS0046150,31
RTS0046152,57
RTS0046153,51
RTS0046154,49
RTS0046155,87
RTS0046156,37
RTS0046157,40
RTS0046158,64
RTS0046159,47
RTS0046160,46
RTS0046161,44
RTS0046162,53
RTS0046163,56
RTS0046164,109
RTS0046165,98
RTS0046166,49
RTS0046167,100
RTS0046168,42
RTS0046169,38
RTS0046170,75
RTS0046171,23
RTS0046172,48
RTS0046173,31
RTS0046174,53
RTS0046175,56
RTS0046176,47
RTS0046177,28
RTS0046178,31
RTS0046179,32
RTS0046180,81
RTS0046181,58
RTS0046182,35
RTS0046183,179
RTS0046184,96
RTS0046185,57
RTS0046186,51
RTS0046187,54
RTS0046188,102
RTS0046191,49
RTS0046193,30
RTS0046194,43
RTS0046195,49
RTS0046196,149
RTS0046197,148
RTS0046198,123
RTS0046199,77
RTS0046200,78
RTS0046201,54
RTS0046202,92
RTS0046203,55
RTS0046204,63
RTS0046205,52
RTS0046206,410
RTS0046207,284
RTS0046208,183
RTS0046209,289
RTS0046210,45
RTS0046211,54
RTS0046212,61
RTS0046213,114
RTS0046214,51
RTS0046215,45
RTS0046216,62
RTS0046217,80
RTS0046218,53
RTS0046219,15
RTS0046220,49
RTS0046221,72
RTS0046222,50
RTS0046223,36
RTS0046224,36
RTS0046225,92
RTS0046226,63
RTS0046227,83
RTS0046228,72
RTS0046229,53
RTS0046230,53
RTS0046231,27
RTS0046232,72
RTS0046233,67
RTS0046234,59
RTS0046235,61
RTS0046236,40
RTS0046237,64
RTS0046238,40
RTS0046239,41
RTS0046240,50
RTS0046241,79
RTS0046242,62
RTS0046243,44
RTS0046244,54
RTS0046245,22
RTS0046246,64
RTS0046247,50
RTS0046248,51
RTS0046249,56
RTS0046250,66
RTS0046251,55
RTS0046252,121
RTS0046253,62
RTS0046254,93
RTS0046255,52
RTS0046256,92
RTS0046257,63
RTS0046258,46
RTS0046259,61
RTS0046260,48
RTS0046261,76
RTS0046262,71
RTS0046263,52
RTS0046264,58
RTS0046265,52
RTS0046266,52
RTS0046267,50
RTS0046268,141
RTS0046269,111
RTS0046270,105
RTS0046271,90
RTS0046272,87
RTS0046273,54
RTS0046274,56
RTS0046275,30
RTS0046276,51
RTS0046277,42
RTS0046278,44
RTS0046279,49
RTS0046280,51
RTS0046281,52
RTS0046282,68
RTS0046283,67
RTS0046284,52
RTS0046285,44
RTS0046286,58
RTS0046287,55
RTS0046288,67
RTS0046289,69
RTS0046290,48
RTS0046291,51
RTS0046292,42
RTS0046293,122
RTS0046294,73
RTS0046295,348
RTS0046296,60
RTS0046297,151
RTS0046298,58
RTS0046299,46
RTS0046300,30
RTS0046301,66
RTS0046302,42
RTS0046303,56
RTS0046304,42
RTS0046305,42
RTS0046306,45
RTS0046307,61
RTS0046308,50
RTS0046309,45
RTS0046310,37
RTS0046311,56
RTS0046312,46
RTS0046313,48
RTS0046314,86
RTS0046315,46
RTS0046316,61
RTS0046317,61
RTS0046318,66
RTS0046319,53
RTS0046320,63
RTS0046321,95
RTS0046322,86
RTS0046323,77
RTS0046324,66
RTS0046325,67
RTS0046326,45
RTS0046327,49
RTS0046328,53
RTS0046329,100
RTS0046330,64
RTS0046331,75
RTS0046332,48
RTS0046333,66
RTS0046334,101
RTS0046335,112
RTS0046336,116
RTS0046342,31
RTS0046343,52
RTS0046344,54
RTS0046345,23
RTS0046346,31
RTS0046347,365
RTS0046348,353
RTS0046349,413
RTS0046350,46
RTS0046351,64
RTS0046352,74
RTS0046353,58
RTS0046354,56
RTS0046355,32
RTS0046356,66
RTS0046357,65
RTS0046358,45
RTS0046359,59
RTS0046360,50
RTS0046361,42
RTS0046362,64
RTS0046363,56
RTS0046364,63
RTS0046365,43
RTS0046366,35
RTS0046367,45
RTS0046368,74
RTS0046369,76
RTS0046370,54
RTS0046371,70
RTS0046372,87
RTS0046373,30
RTS0046374,32
RTS0046375,34
RTS0046376,45
RTS0046377,39
RTS0046378,39
RTS0046379,51
RTS0046380,48
RTS0046381,44
RTS0046382,56
RTS0046383,65
RTS0046384,59
RTS0046385,48
RTS0046386,42
RTS0046387,30
RTS0046388,49
RTS0046389,58
RTS0046390,53
RTS0046391,54
RTS0046392,31
RTS0046393,30
RTS0046394,47
RTS0046395,45
RTS0046396,40
RTS0046397,48
RTS0046398,63
RTS0046399,68
RTS0046400,40
RTS0046401,74
RTS0046402,46
RTS0046403,76
RTS0046404,60
RTS0046405,49
RTS0046406,76
RTS0046407,70
RTS0046408,59
RTS0046409,86
RTS0046410,109
RTS0046411,114
RTS0046412,117
RTS0046413,286
RTS0046414,1182
RTS0046415,667
RTS0046416,49
RTS0046417,111
RTS0046418,95
RTS0046419,64
RTS0046420,109
RTS0046421,87
RTS0046422,67
RTS0046423,26
RTS0046424,45
RTS0046425,70
RTS0046426,45
RTS0046427,41
RTS0046428,61
RTS0046429,46
RTS0046430,47
RTS0046431,69
RTS0046432,133
RTS0046433,97
RTS0046434,124
RTS0046435,140
RTS0046439,93
RTS0046440,119
RTS0046441,103
RTS0046442,95
RTS0046443,101
RTS0046444,60
RTS0046445,55
RTS0046446,28
RTS0046447,39
RTS0046448,60
RTS0046449,57
RTS0046450,99
RTS0046451,82
RTS0046452,62
RTS0046453,56
RTS0046454,156
RTS0046455,150
RTS0046456,61
RTS0046457,119
RTS0046458,91
RTS0046459,245
RTS0046460,224
RTS0046461,109
RTS0046462,170
RTS0046463,110
RTS0046464,36
RTS0046466,53
RTS0046468,47
RTS0046469,49
RTS0046470,60
RTS0046471,54
RTS0046472,65
RTS0046473,43
RTS0046474,31
RTS0046475,87
RTS0046476,51
RTS0046477,41
RTS0046478,57
RTS0046479,51
RTS0046480,62
RTS0046481,48
RTS0046482,59
RTS0046483,57
RTS0046484,36
RTS0046485,47
RTS0046486,45
RTS0046487,70
RTS0046488,54
RTS0046489,76
RTS0046490,53
RTS0046491,68
RTS0046492,43
RTS0046493,37
RTS0046494,52
RTS0046495,46
RTS0046496,133
RTS0046497,122
RTS0046498,70
RTS0046499,239
RTS0046500,264
RTS0046501,155
RTS0046502,78
RTS0046503,80
RTS0046504,81
RTS0046505,33
RTS0046506,42
RTS0046507,51
RTS0046508,45
RTS0046509,41
RTS0046510,80
RTS0046511,72
RTS0046512,80
RTS0046513,64
RTS0046514,23
RTS0046515,113
RTS0046516,72
RTS0046517,87
RTS0046518,41
RTS0046519,54
RTS0046520,38
RTS0046521,62
RTS0046522,48
RTS0046524,76
RTS0046525,44
RTS0046526,112
RTS0046527,66
RTS0046528,66
RTS0046529,34
RTS0046530,40
RTS0046531,58
RTS0046532,83
RTS0046533,65
RTS0046534,49
RTS0046535,49
RTS0046536,44
RTS0046537,53
RTS0046538,59
RTS0046539,60
RTS0046540,37
RTS0046541,71
RTS0046542,65
RTS0046543,74
RTS0046544,49
RTS0046545,194
RTS0046546,38
RTS0046548,47
RTS0046549,155
RTS0046550,70
RTS0046551,77
RTS0046552,105
RTS0046553,305
RTS0046554,50
RTS0046555,70
RTS0046556,76
RTS0046557,70
RTS0046558,47
RTS0046559,74
RTS0046560,43
RTS0046561,48
RTS0046562,53
RTS0046563,44
RTS0046564,57
RTS0046565,59
RTS0046566,77
RTS0046567,82
RTS0046568,47
RTS0046569,58
RTS0046570,81
RTS0046571,53
RTS0046572,48
RTS0046573,65
RTS0046574,53
RTS0046575,68
RTS0046577,56
RTS0046578,47
RTS0046580,80
RTS0046581,85
RTS0046582,64
RTS0046583,50
RTS0046584,77
RTS0046585,71
RTS0046586,54
RTS0046587,74
RTS0046588,55
RTS0046589,56
RTS0046590,58
RTS0046591,58
RTS0046592,57
RTS0046593,60
RTS0046594,82
RTS0046595,88
RTS0046596,79
RTS0046597,45
RTS0046598,83
RTS0046599,53
RTS0046600,179
RTS0046601,332
RTS0046602,173
RTS0046603,197
RTS0046604,67
RTS0046605,62
RTS0046606,63
RTS0046607,59
RTS0046608,79
RTS0046609,78
RTS0046610,40
RTS0046611,79
RTS0046612,60
RTS0046613,49
RTS0046614,70
RTS0046615,39
RTS0046616,49
RTS0046617,64
RTS0046618,38
RTS0046619,74
RTS0046620,46
RTS0046621,82
RTS0046622,96
RTS0046623,72
RTS0046624,75
RTS0046625,47
RTS0046626,67
RTS0046627,83
RTS0046628,107
RTS0046629,67
RTS0046630,76
RTS0046631,72
RTS0046632,60
RTS0046633,64
RTS0046634,64
RTS0046635,64
RTS0046636,73
RTS0046637,94
RTS0046638,56
RTS0046639,39
RTS0046640,57
RTS0046641,47
RTS0046642,46
RTS0046643,74
RTS0046644,65
RTS0046645,59
RTS0046646,52
RTS0046647,66
RTS0046648,54
RTS0046649,49
RTS0046650,34
RTS0046651,52
RTS0046652,68
RTS0046653,119
RTS0046654,76
RTS0046655,109
RTS0046656,74
RTS0046657,42
RTS0046658,71
RTS0046659,74
RTS0046660,46
RTS0046661,42
RTS0046662,65
RTS0046663,71
RTS0046664,44
RTS0046665,51
RTS0046666,46
RTS0046667,77
RTS0046668,67
RTS0046669,38
RTS0046670,69
RTS0046671,39
RTS0046672,51
RTS0046673,43
RTS0046674,42
RTS0046675,57
RTS0046676,45
RTS0046677,43
RTS0046678,53
RTS0046679,33
RTS0046680,38
RTS0046681,47
RTS0046682,67
RTS0046683,33
RTS0046684,81
RTS0046685,45
RTS0046686,59
RTS0046687,54
RTS0046688,42
RTS0046689,62
RTS0046690,51
RTS0046691,59
RTS0046692,40
RTS0046693,47
RTS0046694,72
RTS0046695,56
RTS0046696,93
RTS0046697,93
RTS0046698,90
RTS0046699,206
RTS0046700,235
RTS0046701,322
RTS0046702,168
RTS0046703,1031
RTS0046704,1695
RTS0046705,1175
RTS0046706,710
RTS0046707,1627
RTS0046708,1405
RTS0046709,53
RTS0046710,104
RTS0046711,97
RTS0046712,44
RTS0046713,61
RTS0046714,109
RTS0046715,63
RTS0046716,90
RTS0046717,180
RTS0046718,54
RTS0046719,39
RTS0046720,51
RTS0046721,61
RTS0046722,72
RTS0046723,50
RTS0046724,43
RTS0046725,37
RTS0046726,62
RTS0046727,83
RTS0046728,54
RTS0046729,74
RTS0046730,85
RTS0046731,82
RTS0046732,73
RTS0046733,84
RTS0046734,93
RTS0046735,68
RTS0046736,38
RTS0046737,54
RTS0046738,54
RTS0046739,84
RTS0046740,194
RTS0046741,181
RTS0046742,63
RTS0046743,94
RTS0046744,50
RTS0046745,171
RTS0046746,46
RTS0046747,56
RTS0046748,156
RTS0046749,130
RTS0046750,53
RTS0046751,62
RTS0046752,57
RTS0046753,61
RTS0046754,38
RTS0046755,51
RTS0046756,80
RTS0046757,77
RTS0046758,53
RTS0046759,131
RTS0046760,99
RTS0046761,88
RTS0046763,61
RTS0046764,28
RTS0046765,40
RTS0046766,31
RTS0046767,43
RTS0046768,119
RTS0046769,180
RTS0046770,165
RTS0046771,48
RTS0046772,58
RTS0046773,39
RTS0046774,40
RTS0046775,66
RTS0046777,111
RTS0046778,67
RTS0046779,61
RTS0046780,72
RTS0046781,57
RTS0046782,36
RTS0046783,40
RTS0046784,56
RTS0046785,51
RTS0046790,67
RTS0046791,73
RTS0046792,120
RTS0046793,49
RTS0046794,67
RTS0046795,53
RTS0046796,55
RTS0046797,42
RTS0046798,66
RTS0046799,59
RTS0046800,49
RTS0046801,329
RTS0046802,202
RTS0046803,31
RTS0046804,38
RTS0046805,95
RTS0046806,76
RTS0046807,50
RTS0046808,37
RTS0046809,33
RTS0046810,62
RTS0046811,24
RTS0046812,45
RTS0046813,45
RTS0046814,94
RTS0046815,64
RTS0046816,30
RTS0046817,34
RTS0046818,39
RTS0046819,84
RTS0046820,106
RTS0046821,36
RTS0046822,55
RTS0046823,57
RTS0046824,124
RTS0046825,86
RTS0046826,46
RTS0046827,64
RTS0046828,77
RTS0046829,74
RTS0046830,61
RTS0046831,86
RTS0046832,54
RTS0046833,19
RTS0046835,44
RTS0046836,436
RTS0046837,518
RTS0046838,88
RTS0046839,563
RTS0046840,22
RTS0046841,38
RTS0046842,138
RTS0046843,127
RTS0046846,95
RTS0046849,73
RTS0046850,73
RTS0046851,51
RTS0046852,78
RTS0046853,112
RTS0046854,37
RTS0046855,73
RTS0046856,47
RTS0046857,153
RTS0046858,327
RTS0046859,51
RTS0046860,77
RTS0046861,67
RTS0046862,60
RTS0046863,45
RTS0046864,75
RTS0046866,61
RTS0046867,32
RTS0046868,47
RTS0046869,134
RTS0046870,153
RTS0046871,46
RTS0046872,71
RTS0046873,52
RTS0046874,49
RTS0046875,255
RTS0046876,120
RTS0046877,78
RTS0046878,49
RTS0046879,64
RTS0046880,88
RTS0046881,68
RTS0046882,68
RTS0046885,39
RTS0046886,52
RTS0046887,38
RTS0046889,46
RTS0046890,67
RTS0046891,89
RTS0046892,48
RTS0046893,53
RTS0046894,37
RTS0046895,36
RTS0046897,254
RTS0046898,41
RTS0046899,171
RTS0046900,134
RTS0046902,73
RTS0046903,89
RTS0046904,67
RTS0046905,49
RTS0046906,103
RTS0046907,79
RTS0046908,37
RTS0046909,101
RTS0046910,47
RTS0046911,59
RTS0046912,65
RTS0046913,65
RTS0046914,58
RTS0046915,57
RTS0046916,70
RTS0046918,1460
RTS0046919,1656
RTS0046920,347
RTS0046921,66
RTS0046922,49
RTS0046923,89
RTS0046924,107
RTS0046925,57
RTS0046926,62
RTS0046927,46
RTS0046928,59
RTS0046929,31
RTS0046930,82
RTS0046931,31
RTS0046933,53
RTS0046934,96
RTS0046935,47
RTS0046936,69
RTS0046937,94
RTS0046938,87
RTS0046939,48
RTS0046940,84
RTS0046941,39
RTS0046942,62
RTS0046943,81
RTS0046944,54
RTS0046946,141
RTS0046947,32
RTS0046948,40
RTS0046949,61
RTS0046950,27
RTS0046951,85
RTS0046952,53
RTS0046954,46
RTS0046955,46
RTS0046956,87
RTS0046957,71
RTS0046958,60
RTS0046959,81
RTS0046960,76
RTS0046961,90
RTS0046962,2577
RTS0046963,49
RTS0046965,109
RTS0046966,89
RTS0046967,73
RTS0046968,39
RTS0047054,50
RTS0047055,69
RTS0047056,54
RTS0047057,48
RTS0047058,57
RTS0047060,107
RTS0047061,127
RTS0047062,104
RTS0047063,121
RTS0047064,183
RTS0047065,253
RTS0047066,252
RTS0047067,240
RTS0047068,172
RTS0047069,146
RTS0047070,101
RTS0047071,104
RTS0047072,127
RTS0047073,112
RTS0047074,127
RTS0047075,58
RTS0047076,83
RTS0047077,81
RTS0047078,89
RTS0047079,25
RTS0047080,119
RTS0047081,87
RTS0047082,66
RTS0047083,69
RTS0047084,76
RTS0047085,21
RTS0047086,62
RTS0047087,47
RTS0047088,69
RTS0047089,69
RTS0047091,24
RTS0047092,67
RTS0047093,50
RTS0047094,51
RTS0047095,59
RTS0047096,53
RTS0047097,38
RTS0047098,71
RTS0047099,40
RTS0047100,61
RTS0047101,68
RTS0047102,48
RTS0047103,83
RTS0047104,55
RTS0047105,142
RTS0047106,157
RTS0047107,144
RTS0047108,266
RTS0047109,126
RTS0047110,62
RTS0047111,56
RTS0047112,87
RTS0047113,125
RTS0047114,67
RTS0047115,130
RTS0047116,217
RTS0047117,183
RTS0047118,136
RTS0047119,150
RTS0047120,91
RTS0047121,77
RTS0047122,93
RTS0047123,47
RTS0047124,95
RTS0047125,46
RTS0047126,95
RTS0047127,112
RTS0047128,57
RTS0047129,97
RTS0047130,114
RTS0047131,79
RTS0047132,82
RTS0047133,112
RTS0047134,33
RTS0047135,55
RTS0047136,68
RTS0047137,65
RTS0047138,109
RTS0047139,67
RTS0047140,36
RTS0047141,58
RTS0047142,42
RTS0047143,42
RTS0047144,63
RTS0047145,84
RTS0047146,102
RTS0047147,96
RTS0047148,127
RTS0047149,101
RTS0047150,130
RTS0047151,51
RTS0047152,58
RTS0047153,39
RTS0047154,145
RTS0047156,40
RTS0047157,61
RTS0047158,57
RTS0047159,76
RTS0047160,74
RTS0047165,183
RTS0047166,32
RTS0047167,39
RTS0047168,53
RTS0047169,56
RTS0047170,37
RTS0047171,55
RTS0047172,65
RTS0047173,81
RTS0047174,76
RTS0047175,27
RTS0047176,56
RTS0047177,64
RTS0047178,65
RTS0047179,75
RTS0047180,55
RTS0047181,69
RTS0047182,61
RTS0047183,82
RTS0047184,59
RTS0047185,68
RTS0047186,56
RTS0047187,68
RTS0047188,63
RTS0047189,58
RTS0047190,79
RTS0047191,50
RTS0047192,57
RTS0047193,63
RTS0047194,61
RTS0047195,62
RTS0047196,65
RTS0047197,86
RTS0047198,67
RTS0047199,73
RTS0047200,91
RTS0047201,58
RTS0047202,91
RTS0047203,79
RTS0047204,57
RTS0047205,82
RTS0047206,64
RTS0047207,60
RTS0047208,1140
RTS0047209,1233
RTS0047210,1978
RTS0047211,1561
RTS0047212,515
RTS0047213,62
RTS0047214,76
RTS0047215,63
RTS0047216,49
RTS0047217,35
RTS0047218,112
RTS0047219,139
RTS0047220,54
RTS0047221,202
RTS0047222,196
RTS0047223,195
RTS0047225,292
RTS0047226,232
RTS0047229,50
RTS0047230,67
RTS0047231,72
RTS0047232,59
RTS0047233,48
RTS0047234,53
RTS0047235,49
RTS0047236,48
RTS0047237,63
RTS0047238,62
RTS0047239,193
RTS0047240,47
RTS0047241,48
RTS0047242,47
RTS0047243,91
RTS0047244,70
RTS0047245,50
RTS0047246,58
RTS0047247,50
RTS0047248,34
RTS0047249,70
RTS0047250,94
RTS0047252,114
RTS0047253,68
RTS0047254,113
RTS0047255,109
RTS0047256,108
RTS0047257,109
RTS0047258,112
RTS0047259,121
RTS0047260,168
RTS0047261,147
RTS0047262,128
RTS0047263,137
RTS0047264,90
RTS0047266,115
RTS0047267,230
RTS0047268,131
RTS0047269,134
RTS0047270,195
RTS0047271,186
RTS0047272,122
RTS0047273,114
RTS0047274,75
RTS0047276,45
RTS0047277,213
RTS0047278,199
RTS0047279,189
RTS0047280,124
RTS0047281,135
RTS0047282,155
RTS0047283,134
RTS0047284,120
RTS0047290,147
RTS0047291,433
RTS0047292,170
RTS0047293,168
RTS0047294,237
RTS0047295,34
RTS0047296,84
RTS0047297,75
RTS0047298,48
RTS0047299,51
RTS0047300,29
RTS0047301,95
RTS0047302,43
RTS0047303,102
RTS0047304,43
RTS0047305,124
RTS0047306,114
RTS0047307,157
RTS0047308,70
RTS0047309,101
RTS0047310,81
RTS0047311,68
RTS0047312,74
RTS0047313,80
RTS0047314,72
RTS0047315,128
RTS0047316,136
RTS0047317,165
RTS0047318,156
RTS0047319,148
RTS0047320,100
RTS0047321,73
RTS0047322,65
RTS0047323,107
RTS0047324,100
RTS0047325,132
RTS0047326,92
RTS0047327,79
RTS0047328,49
RTS0047329,63
RTS0047331,129
RTS0047332,124
RTS0047333,113
RTS0047334,60
RTS0047335,125
RTS0047336,111
RTS0047337,58
RTS0047338,110
RTS0047339,83
RTS0047340,170
RTS0047341,153
RTS0047342,116
RTS0047343,115
RTS0047344,145
RTS0047345,81
RTS0047346,59
RTS0047348,75
RTS0047349,81
RTS0047350,103
RTS0047351,98
RTS0047352,164
RTS0047353,129
RTS0047354,113
RTS0047356,44
RTS0047357,39
RTS0047358,35
RTS0047359,89
RTS0047360,56
RTS0047361,40
RTS0047362,76
RTS0047363,120
RTS0047364,64
RTS0047365,77
RTS0047366,68
RTS0047367,52
RTS0047368,53
RTS0047369,78
RTS0047370,57
RTS0047373,61
RTS0047374,45
RTS0047375,72
RTS0047376,96
RTS0047377,87
RTS0047378,111
RTS0047379,142
RTS0047380,160
RTS0047381,40
RTS0047382,59
RTS0047383,42
RTS0047384,49
RTS0047385,58
RTS0047386,141
RTS0047387,105
RTS0047388,98
RTS0047389,88
RTS0047390,53
RTS0047391,108
RTS0047392,78
RTS0047393,86
RTS0047394,55
RTS0047395,57
RTS0047396,130
RTS0047397,58
RTS0047398,56
RTS0047399,46
RTS0047400,56
RTS0047401,45
RTS0047402,75
RTS0047403,63
RTS0047404,57
RTS0047405,88
RTS0047406,62
RTS0047407,71
RTS0047408,66
RTS0047409,177
RTS0047410,140
RTS0047411,119
RTS0047412,87
RTS0047413,44
RTS0047414,85
RTS0047415,100
RTS0047417,75
RTS0047418,110
RTS0047419,91
RTS0047420,118
RTS0047421,40
RTS0047422,51
RTS0047423,61
RTS0047424,60
RTS0047425,67
RTS0047426,125
RTS0047427,101
RTS0047428,116
RTS0047429,77
RTS0047430,82
RTS0047431,55
RTS0047432,54
RTS0047433,58
RTS0047434,52
RTS0047435,90
RTS0047436,65
RTS0047437,37
RTS0047438,40
RTS0047439,51
RTS0047440,47
RTS0047441,174
RTS0047442,125
RTS0047445,151
RTS0047446,129
RTS0047447,31
RTS0047448,47
RTS0047449,52
RTS0047450,51
RTS0047451,65
RTS0047452,55
RTS0047453,34
RTS0047454,56
RTS0047455,42
RTS0047456,61
RTS0047457,68
RTS0047458,48
RTS0047459,65
RTS0047460,59
RTS0047461,57
RTS0047462,61
RTS0047463,60
RTS0047464,83
RTS0047465,56
RTS0047466,60
RTS0047467,64
RTS0047468,61
RTS0047469,50
RTS0047471,54
RTS0047472,36
RTS0047473,63
RTS0047474,37
RTS0047475,29
RTS0047476,70
RTS0047477,130
RTS0047479,111
RTS0047480,107
RTS0047481,113
RTS0047482,49
RTS0047483,61
RTS0047484,59
RTS0047485,43
RTS0047486,60
RTS0047487,40
RTS0047488,92
RTS0047489,58
RTS0047490,50
RTS0047491,75
RTS0047492,74
RTS0047493,61
RTS0047494,106
RTS0047495,58
RTS0047496,73
RTS0047497,83
RTS0047498,76
RTS0047499,83
RTS0047500,104
RTS0047501,67
RTS0047502,51
RTS0047503,46
RTS0047504,113
RTS0047505,76
RTS0047506,98
RTS0047507,95
RTS0047508,40
RTS0047509,49
RTS0047510,78
RTS0047511,72
RTS0047512,80
RTS0047513,51
RTS0047514,46
RTS0047515,126
RTS0047516,94
RTS0047517,154
RTS0047518,128
RTS0047520,114
RTS0047521,147
RTS0047522,93
RTS0047523,108
RTS0047524,74
RTS0047525,61
RTS0047526,104
RTS0047527,52
RTS0047528,54
RTS0047529,64
RTS0047530,76
RTS0047531,81
RTS0047532,61
RTS0047533,39
RTS0047534,55
RTS0047535,73
RTS0047536,60
RTS0047537,131
RTS0047538,216
RTS0047540,219
RTS0047541,181
RTS0047543,68
RTS0047544,87
RTS0047545,103
RTS0047546,90
RTS0047547,74
RTS0047548,150
RTS0047549,106
RTS0047550,59
RTS0047551,87
RTS0047552,72
RTS0047553,67
RTS0047558,52
RTS0047559,52
RTS0047560,31
RTS0047561,81
RTS0047562,57
RTS0047563,63
RTS0047564,69
RTS0047565,49
RTS0047566,69
RTS0047567,55
RTS0047568,53
RTS0047569,83
RTS0047570,62
RTS0047571,51
RTS0047572,80
RTS0047573,43
RTS0047574,52
RTS0047575,62
RTS0047576,49
RTS0047577,50
RTS0047578,56
RTS0047579,61
RTS0047580,62
RTS0047581,58
RTS0047582,68
RTS0047583,32
RTS0047584,42
RTS0047585,48
RTS0047586,41
RTS0047587,55
RTS0047588,70
RTS0047590,68
RTS0047591,64
RTS0047592,45
RTS0047593,64
RTS0047594,98
RTS0047595,50
RTS0047596,62
RTS0047597,65
RTS0047598,83
RTS0047599,60
RTS0047600,69
RTS0047601,222
RTS0047602,98
RTS0047603,55
RTS0047604,88
RTS0047606,41
RTS0047613,83
RTS0047614,68
RTS0047615,41
RTS0047616,89
RTS0047617,113
RTS0047618,36
RTS0047619,24
RTS0047620,26
RTS0047621,48
RTS0047622,12
RTS0047624,41
RTS0047625,35
RTS0047626,35
RTS0047627,39
RTS0047628,31
RTS0047629,37
RTS0047630,17
RTS0047631,21
RTS0047632,55
RTS0047633,25
RTS0047634,29
RTS0047635,25
RTS0047636,30
RTS0047637,22
RTS0047638,39
RTS0047639,31
RTS0047640,36
RTS0047641,21
RTS0047642,35
RTS0047643,30
RTS0047644,39
RTS0047645,18
RTS0047646,42
RTS0047647,33
RTS0047648,32
RTS0047649,34
RTS0047650,29
RTS0047651,27
RTS0047652,33
RTS0047653,33
RTS0047654,37
RTS0047656,46
RTS0047657,40
RTS0047658,36
RTS0047659,23
RTS0047660,26
RTS0047661,36
RTS0047662,33
RTS0047663,32
RTS0047664,23
RTS0047665,36
RTS0047666,28
RTS0047667,40
RTS0047668,34
RTS0047669,31
RTS0047670,42
RTS0047672,39
RTS0047673,36
RTS0047674,30
RTS0047675,30
RTS0047676,36
RTS0047677,42
RTS0047678,43
RTS0047679,33
RTS0047680,28
RTS0047681,28
RTS0047682,39
RTS0047684,38
RTS0047685,25
RTS0047686,42
RTS0047687,37
RTS0047688,36
RTS0047689,49
RTS0047691,24
RTS0047692,39
RTS0047693,52
RTS0047694,52
RTS0047695,48
RTS0047696,32
RTS0047697,23
RTS0047698,49
RTS0047699,74
RTS0047700,72
RTS0047701,64
RTS0047702,135
RTS0047703,83
RTS0047704,60
RTS0047705,70
RTS0047706,47
RTS0047707,84
RTS0047708,241
RTS0047709,1926
RTS0047710,108
RTS0047711,72
RTS0047712,158
RTS0047713,128
RTS0047714,174
RTS0047715,153
RTS0047716,202
RTS0047717,214
RTS0047718,113
RTS0047720,50
RTS0047721,40
RTS0047722,67
RTS0047723,85
RTS0047724,138
RTS0047725,177
RTS0047726,141
RTS0047727,123
RTS0047728,148
RTS0047729,54
RTS0047730,56
RTS0047731,39
RTS0047732,46
RTS0047733,72
RTS0047734,61
RTS0047735,75
RTS0047736,122
RTS0047737,61
RTS0047738,45
RTS0047739,86
RTS0047740,71
RTS0047741,84
RTS0047742,52
RTS0047743,57
RTS0047744,133
RTS0047745,153
RTS0047746,83
RTS0047747,104
RTS0047748,108
RTS0047749,144
RTS0047750,53
RTS0047752,38
RTS0047753,68
RTS0047754,182
RTS0047755,117
RTS0047756,72
RTS0047757,45
RTS0047758,68
RTS0047759,43
RTS0047760,46
RTS0047761,46
RTS0047762,61
RTS0047763,94
RTS0047764,75
RTS0047765,78
RTS0047766,182
RTS0047767,57
RTS0047768,58
RTS0047769,98
RTS0047770,107
RTS0047771,129
RTS0047772,115
RTS0047773,139
RTS0047774,216
RTS0047775,53
RTS0047776,80
RTS0047777,58
RTS0047778,25
RTS0047779,89
RTS0047780,76
RTS0047781,146
RTS0047782,106
RTS0047783,65
RTS0047784,78
RTS0047785,54
RTS0047786,83
RTS0047787,79
RTS0047788,60
RTS0047789,50
RTS0047790,59
RTS0047791,65
RTS0047792,56
RTS0047793,143
RTS0047794,44
RTS0047795,40
RTS0047796,100
RTS0047797,58
RTS0047798,48
RTS0047799,73
RTS0047800,42
RTS0047801,49
RTS0047802,66
RTS0047803,72
RTS0047804,36
RTS0047805,90
RTS0047806,64
RTS0047807,67
RTS0047808,171
RTS0047809,49
RTS0047810,116
RTS0047811,74
RTS0047812,79
RTS0047813,88
RTS0047814,72
RTS0047816,59
RTS0047817,50
RTS0047818,41
RTS0047819,33
RTS0047820,54
RTS0047821,153
RTS0047822,29
RTS0047823,48
RTS0047824,43
RTS0047825,74
RTS0047826,66
RTS0047827,60
RTS0047828,75
RTS0047829,72
RTS0047830,38
RTS0047831,45
RTS0047832,53
RTS0047833,50
RTS0047834,38
RTS0047835,80
RTS0047836,138
RTS0047837,135
RTS0047838,54
RTS0047839,56
RTS0047840,85
RTS0047841,48
RTS0047842,45
RTS0047843,42
RTS0047844,59
RTS0047845,63
RTS0047846,70
RTS0047847,68
RTS0047848,46
RTS0047849,262
RTS0047850,46
RTS0047851,53
RTS0047852,57
RTS0047853,56
RTS0047854,101
RTS0047855,47
RTS0047856,58
RTS0047857,42
RTS0047858,58
RTS0047859,31
RTS0047860,177
RTS0047861,44
RTS0047862,38
RTS0047863,46
RTS0047864,53
RTS0047865,65
RTS0047866,101
RTS0047867,51
RTS0047868,81
RTS0047869,74
RTS0047870,121
RTS0047871,40
RTS0047872,58
RTS0047873,38
RTS0047874,56
RTS0047875,49
RTS0047876,47
RTS0047877,36
RTS0047878,63
RTS0047879,78
RTS0047880,61
RTS0047881,76
RTS0047882,45
RTS0047883,110
RTS0047884,86
RTS0047885,61
RTS0047886,42
RTS0047890,161
RTS0047891,257
RTS0047892,80
RTS0047893,49
RTS0047894,46
RTS0047895,101
RTS0047896,65
RTS0047897,67
RTS0047898,54
RTS0047899,85
RTS0047900,140
RTS0047901,64
RTS0047902,197
RTS0047903,64
RTS0047904,64
RTS0047905,74
RTS0047906,54
RTS0047907,473
RTS0047908,406
RTS0047909,389
RTS0047910,62
RTS0047912,44
RTS0047913,60
RTS0047914,76
RTS0047915,22
RTS0047916,57
RTS0047917,43
RTS0047919,30
RTS0047920,191
RTS0047921,455
RTS0047924,62
RTS0047925,68
RTS0047926,47
RTS0047927,57
RTS0047928,71
RTS0047929,34
RTS0047930,75
RTS0047931,68
RTS0047932,50
RTS0047933,91
RTS0047934,48
RTS0047935,53
RTS0047936,42
RTS0047937,52
RTS0047938,60
RTS0047939,129
RTS0047940,209
RTS0047941,59
RTS0047942,52
RTS0047943,40
RTS0047944,74
RTS0047945,52
RTS0047946,64
RTS0047947,37
RTS0047948,36
RTS0047949,42
RTS0047950,38
RTS0047951,67
RTS0047952,73
RTS0047953,48
RTS0047954,53
RTS0047956,53
RTS0047957,68
RTS0047958,61
RTS0047959,60
RTS0047960,38
RTS0047961,45
RTS0047963,78
RTS0047964,57
RTS0047965,48
RTS0047966,44
RTS0047967,50
RTS0047968,79
RTS0047969,71
RTS0047970,48
RTS0047972,47
RTS0047973,56
RTS0047974,65
RTS0047975,61
RTS0047976,148
RTS0047977,31
RTS0047978,47
RTS0047979,49
RTS0047980,32
RTS0047981,54
RTS0047982,33
RTS0047985,342
RTS0047986,32
RTS0047987,49
RTS0047988,130
RTS0047990,61
RTS0047991,114
RTS0047992,39
RTS0047993,70
RTS0047994,56
RTS0047995,47
RTS0047996,51
RTS0047997,63
RTS0047998,76
RTS0047999,60
RTS0048000,68
RTS0048001,143
RTS0048003,165
RTS0048005,65
RTS0048006,57
RTS0048008,66
RTS0048009,100
RTS0048012,57
RTS0048013,53
RTS0048014,67
RTS0048015,84
RTS0048016,52
RTS0048017,96
RTS0048018,58
RTS0048019,59
RTS0048020,78
RTS0048021,54
RTS0048022,65
RTS0048023,87
RTS0048024,48
RTS0048026,59
RTS0048027,124
RTS0048028,48
RTS0048029,49
RTS0048030,62
RTS0048031,55
RTS0048032,221
RTS0048033,45
RTS0048034,54
RTS0048035,40
RTS0048036,60
RTS0048037,68
RTS0048038,204
RTS0048040,64
RTS0048041,47
RTS0048042,89
RTS0048043,148
RTS0048044,45
RTS0048045,75
RTS0048046,37
RTS0048047,38
RTS0048048,75
RTS0048049,66
RTS0048050,40
RTS0048051,149
RTS0048052,126
RTS0048053,59
RTS0048054,65
RTS0048055,61
RTS0048056,68
RTS0048057,37
RTS0048058,57
RTS0048059,69
RTS0048060,60
RTS0048061,61
RTS0048062,62
RTS0048063,61
RTS0048064,60
RTS0048065,62
RTS0048066,76
RTS0048067,48
RTS0048068,85
RTS0048069,48
RTS0048070,49
RTS0048071,86
RTS0048072,31
RTS0048073,52
RTS0048074,32
RTS0048076,58
RTS0048077,71
RTS0048078,56
RTS0048079,80
RTS0048080,119
RTS0048081,75
RTS0048082,50
RTS0048084,46
RTS0048085,76
RTS0048086,55
RTS0048087,93
RTS0048088,49
RTS0048089,75
RTS0048090,81
RTS0048091,79
RTS0048092,51
RTS0048093,143
RTS0048094,49
RTS0048096,57
RTS0048097,82
RTS0048098,2565
RTS0048099,3434
RTS0048100,3200
RTS0048101,2400
RTS0048102,2763
RTS0048104,67
RTS0048105,129
RTS0048106,32
RTS0048107,58
RTS0048108,90
RTS0048109,43
RTS0048110,69
RTS0048111,42
RTS0048112,53
RTS0048113,46
RTS0048114,42
RTS0048115,54
RTS0048116,48
RTS0048117,34
RTS0048118,70
RTS0048120,75
RTS0048126,55
RTS0048127,84
RTS0048129,137
RTS0048130,53
RTS0048131,120
RTS0048132,158
RTS0048133,45
RTS0048134,126
RTS0048135,188
RTS0048136,40
RTS0048138,48
RTS0048139,46
RTS0048140,60
RTS0048141,90
RTS0048142,168
RTS0048144,86
RTS0048145,148
RTS0048146,101
RTS0048147,39
RTS0048148,47
RTS0048149,53
RTS0048150,103
RTS0048151,48
RTS0048152,58
RTS0048153,83
RTS0048154,64
RTS0048155,54
RTS0048156,193
RTS0048158,94
RTS0048159,69
RTS0048160,5593
RTS0048161,7844
RTS0048162,118
RTS0048163,93
RTS0048164,512
RTS0048165,155
RTS0048166,92
RTS0048167,110
RTS0048168,88
RTS0048169,78
RTS0048170,59
RTS0048171,77
RTS0048172,51
RTS0048173,43
RTS0048175,61
RTS0048176,48
RTS0048177,60
RTS0048178,67
RTS0048179,72
RTS0048180,58
RTS0048181,120
RTS0048182,80
RTS0048183,109
RTS0048184,160
RTS0048185,120
RTS0048186,54
RTS0048188,89
RTS0048189,109
RTS0048190,75
RTS0048191,65
RTS0048192,97
RTS0048193,70
RTS0048194,96
RTS0048195,80
RTS0048196,66
RTS0048197,98
RTS0048198,83
RTS0048200,86
RTS0048201,72
RTS0048202,45
RTS0048203,71
RTS0048204,64
RTS0048205,92
RTS0048207,45
RTS0048208,78
RTS0048209,85
RTS0048210,83
RTS0048211,99
RTS0048212,68
RTS0048213,68
RTS0048214,69
RTS0048215,92
RTS0048216,67
RTS0048217,74
RTS0048218,92
RTS0048219,66
RTS0048220,71
RTS0048221,51
RTS0048222,51
RTS0048223,48
RTS0048224,87
RTS0048225,79
RTS0048226,63
RTS0048227,113
RTS0048228,39
RTS0048229,49
RTS0048230,61
RTS0048231,69
RTS0048232,65
RTS0048233,51
RTS0048234,59
RTS0048235,54
RTS0048236,86
RTS0048237,67
RTS0048238,67
RTS0048239,61
RTS0048240,74
RTS0048241,111
RTS0048242,138
RTS0048243,116
RTS0048244,126
RTS0048245,70
RTS0048246,116
RTS0049343,180
RTS0049344,257
RTS0049345,135
RTS0049346,27
RTS0049347,65
RTS0049348,78
RTS0049349,69
RTS0049350,63
RTS0049351,53
RTS0049352,39
RTS0049353,49
RTS0049354,36
RTS0049355,50
RTS0049356,116
RTS0049357,50
RTS0049358,39
RTS0049359,37
RTS0049360,86
RTS0049361,58
RTS0049362,43
RTS0049363,48
RTS0049364,49
RTS0049365,129
RTS0049366,240
RTS0049367,208
RTS0049368,64
RTS0049369,48
RTS0049370,44
RTS0049371,85
RTS0049372,60
RTS0049373,285
RTS0049374,248
RTS0049375,195
RTS0049376,204
RTS0049377,214
RTS0049378,102
RTS0049379,49
RTS0049380,105
RTS0049381,76
RTS0049382,76
RTS0049383,54
RTS0049384,36
RTS0049385,34
RTS0049386,75
RTS0049387,75
RTS0049388,64
RTS0049389,101
RTS0049390,679
RTS0049391,859
RTS0049392,754
RTS0049393,913
RTS0049394,360
RTS0049395,374
RTS0049396,192
RTS0049397,219
RTS0049398,323
RTS0049399,125
RTS0049400,70
RTS0049401,57
RTS0049402,67
RTS0049403,50
RTS0049404,103
RTS0049405,72
RTS0049406,81
RTS0049407,64
RTS0049408,67
RTS0049409,54
RTS0049410,76
RTS0049411,92
RTS0049412,38
RTS0049413,38
RTS0049414,32
RTS0049415,121
RTS0049416,89
RTS0049417,46
RTS0049418,81
RTS0049419,63
RTS0049420,41
RTS0049421,49
RTS0049422,33
RTS0049423,38
RTS0049424,133
RTS0049425,64
RTS0049426,94
RTS0049427,75
RTS0049428,45
RTS0049429,140
RTS0049430,97
RTS0049431,88
RTS0049432,83
RTS0049433,56
RTS0049434,39
RTS0049435,43
RTS0049436,26
RTS0049437,183
RTS0049438,66
RTS0049439,114
RTS0049440,113
RTS0049441,144
RTS0049442,163
RTS0049443,74
RTS0049444,101
RTS0049445,45
RTS0049446,54
RTS0049447,68
RTS0049448,37
RTS0049449,93
RTS0049450,80
RTS0049451,98
RTS0049452,70
RTS0049453,64
RTS0049454,38
RTS0049455,54
RTS0049456,50
RTS0049457,90
RTS0049458,63
RTS0049459,114
RTS0049460,138
RTS0049461,213
RTS0049462,232
RTS0049463,73
RTS0049464,59
RTS0049465,50
RTS0049466,44
RTS0049467,42
RTS0049468,85
RTS0049469,69
RTS0049470,102
RTS0049471,208
RTS0049472,100
RTS0049473,211
RTS0049474,51
RTS0049475,60
RTS0049476,68
RTS0049477,35
RTS0049478,73
RTS0049479,3536
RTS0049480,344
RTS0049481,23
RTS0049482,45
RTS0049483,38
RTS0049484,54
RTS0049485,83
RTS0997079,35
RTS0997080,96
RTS0997081,37
RTS0997082,72
RTS0997083,45
RTS0997084,70
RTS0997085,47
RTS0997086,57
RTS0997087,26
RTS0997088,8771
RTS0997089,2946
RTS0997090,487
RTS0997091,159
RTS0997092,35
RTS0997093,29
RTS0997094,8
RTS0997095,31
RTS0997096,26
RTS0997097,14
RTS0997098,36
RTS0997099,23
RTS0997100,33
RTS0997101,33
RTS0997102,27
RTS0997103,13
RTS0997104,21
RTS0997105,19
RTS0997106,29
RTS0997107,26
RTS0997108,29
RTS0997109,17
RTS0997110,20
RTS0997111,25
RTS0997112,25
RTS0997113,28
RTS0997114,15
RTS0997115,25
RTS0997116,25
RTS0997117,26
RTS0997118,21
RTS0997119,31
RTS0997120,16
RTS0997121,77
RTS0997122,136
RTS0997123,116
RTS0997124,57
RTS0997125,260
RTS0997126,382
RTS0997127,334
RTS0997128,340
RTS0997129,361
RTS0997130,80
</Code_Summary>
