# Supplementary material for: Spatial meta-transcriptomics reveal associations of intratumor bacteria burden with lung cancer cells showing a distinct oncogenic signature
Source: J Immunother Cancer. 2022 Jul 6;10(7):e004698. doi: 10.1136/jitc-2022-004698 (PMC9260850; doi:10.1136/jitc-2022-004698)
Supplement: Supplementary data [file jitc-2022-004698supp009.zip › DSP-1001250002848-E-F11.dcc]

<Header>
FileVersion,0.02
SoftwareVersion,"GeoMx_NGS_Pipeline_ 2.0.0"
Date,2020-6-15
</Header>

<Scan_Attributes>
ID,DSP-1001250002848-E-F11
Plate_ID,1001250002848
Well,F11
</Scan_Attributes>

<NGS_Processing_Attributes>
SeqSetId,
tamperedIni,No
Raw,2046871
Trimmed,2036624
Stitched,2024137
Aligned,1986985
umiQ30,0.9920
rtsQ30,0.9917
</NGS_Processing_Attributes>


<Code_Summary>
RTS0039454,167
RTS0039455,83
RTS0039456,102
RTS0039457,285
RTS0039458,44
RTS0039459,21
RTS0039460,14
RTS0039461,18
RTS0039462,16
RTS0039463,24
RTS0039464,10
RTS0039465,27
RTS0039466,34
RTS0039467,27
RTS0039468,15
RTS0039469,16
RTS0039470,97
RTS0039471,96
RTS0039472,137
RTS0039473,110
RTS0039474,276
RTS0039475,216
RTS0039476,282
RTS0039477,344
RTS0039478,331
RTS0039479,22
RTS0039480,13
RTS0039481,15
RTS0039482,16
RTS0039483,21
RTS0039484,28
RTS0039485,36
RTS0039486,16
RTS0039487,23
RTS0039488,45
RTS0039489,39
RTS0039490,26
RTS0039491,21
RTS0039492,19
RTS0039493,44
RTS0039494,33
RTS0039495,27
RTS0039496,30
RTS0039497,19
RTS0039498,25
RTS0039499,120
RTS0039500,54
RTS0039501,89
RTS0039502,198
RTS0039503,73
RTS0039504,30
RTS0039505,30
RTS0039506,29
RTS0039507,8
RTS0039508,36
RTS0039509,25
RTS0039510,82
RTS0039511,89
RTS0039512,38
RTS0039513,39
RTS0039514,173
RTS0039515,144
RTS0039516,15
RTS0039517,22
RTS0039518,29
RTS0039519,18
RTS0039520,16
RTS0039521,20
RTS0039522,35
RTS0039523,20
RTS0039524,43
RTS0039525,44
RTS0039526,41
RTS0039527,90
RTS0039528,39
RTS0039529,53
RTS0039530,34
RTS0039531,24
RTS0039532,28
RTS0039533,35
RTS0039534,11
RTS0039535,22
RTS0039536,25
RTS0039537,9
RTS0039538,22
RTS0039539,20
RTS0039540,12
RTS0039541,25
RTS0039542,22
RTS0039543,32
RTS0039544,12
RTS0039545,32
RTS0039546,24
RTS0039547,32
RTS0039548,29
RTS0039549,28
RTS0039550,32
RTS0039551,29
RTS0039552,15
RTS0039553,31
RTS0039554,20
RTS0039555,20
RTS0039556,13
RTS0039557,20
RTS0039558,17
RTS0039559,15
RTS0039560,18
RTS0039561,17
RTS0039562,16
RTS0039563,15
RTS0039564,19
RTS0039565,28
RTS0039566,14
RTS0039567,21
RTS0039568,15
RTS0039569,7
RTS0039570,15
RTS0039571,19
RTS0039572,16
RTS0039573,16
RTS0039574,22
RTS0039575,23
RTS0039576,17
RTS0039577,32
RTS0039578,24
RTS0039579,23
RTS0039580,31
RTS0039581,32
RTS0039582,49
RTS0039583,79
RTS0039584,27
RTS0039585,28
RTS0039586,14
RTS0039587,22
RTS0039588,15
RTS0039589,32
RTS0039590,22
RTS0039591,17
RTS0039592,15
RTS0039593,18
RTS0039594,36
RTS0039595,19
RTS0039596,24
RTS0039597,26
RTS0039598,19
RTS0039599,18
RTS0039600,28
RTS0039601,16
RTS0039602,15
RTS0039603,14
RTS0039604,22
RTS0039605,18
RTS0039606,20
RTS0039607,30
RTS0039608,18
RTS0039609,16
RTS0039610,22
RTS0039611,25
RTS0039612,14
RTS0039613,22
RTS0039614,14
RTS0039615,11
RTS0039616,17
RTS0039617,24
RTS0039619,15
RTS0039620,15
RTS0039621,18
RTS0039622,17
RTS0039623,15
RTS0039624,13
RTS0039625,15
RTS0039626,7
RTS0039627,18
RTS0039628,6
RTS0039629,19
RTS0039630,7
RTS0039631,14
RTS0039632,11
RTS0039633,17
RTS0039634,19
RTS0039635,23
RTS0039636,15
RTS0039637,19
RTS0039638,24
RTS0039639,27
RTS0039640,15
RTS0039641,32
RTS0039642,28
RTS0039643,47
RTS0039644,15
RTS0039645,19
RTS0039646,17
RTS0039647,17
RTS0039648,13
RTS0039649,16
RTS0039650,11
RTS0039651,74
RTS0039652,67
RTS0039653,31
RTS0039654,17
RTS0039655,59
RTS0039656,69
RTS0039657,57
RTS0039658,31
RTS0039659,65
RTS0039660,22
RTS0039661,19
RTS0039662,18
RTS0039663,14
RTS0039664,35
RTS0039665,24
RTS0039666,29
RTS0039667,16
RTS0039668,12
RTS0039669,39
RTS0039670,28
RTS0039671,40
RTS0039672,59
RTS0039673,35
RTS0039674,33
RTS0039675,35
RTS0039676,26
RTS0039677,27
RTS0039678,17
RTS0039679,24
RTS0039680,20
RTS0039681,133
RTS0039682,80
RTS0039683,22
RTS0039684,54
RTS0039685,92
RTS0039686,58
RTS0039687,105
RTS0039688,39
RTS0039689,51
RTS0039690,26
RTS0039691,21
RTS0039692,13
RTS0039693,13
RTS0039694,25
RTS0039695,18
RTS0039696,14
RTS0039697,22
RTS0039698,9
RTS0039699,18
RTS0039700,18
RTS0039701,27
RTS0039702,66
RTS0039703,98
RTS0039704,60
RTS0039705,56
RTS0039706,16
RTS0039707,26
RTS0039708,20
RTS0039709,18
RTS0039710,29
RTS0039711,14
RTS0039712,42
RTS0039713,62
RTS0039714,42
RTS0039715,46
RTS0039716,29
RTS0039717,53
RTS0039718,18
RTS0039719,21
RTS0039720,75
RTS0039721,27
RTS0039722,25
RTS0039723,45
RTS0039724,34
RTS0039725,30
RTS0039726,29
RTS0039727,22
RTS0039728,28
RTS0039729,31
RTS0039730,25
RTS0039731,19
RTS0039732,22
RTS0039733,23
RTS0039734,25
RTS0039735,19
RTS0039736,38
RTS0039737,29
RTS0039738,24
RTS0039739,30
RTS0039740,19
RTS0039741,34
RTS0039742,40
RTS0039743,20
RTS0039744,27
RTS0039745,44
RTS0039746,33
RTS0039747,57
RTS0039749,36
RTS0039750,23
RTS0039751,23
RTS0039752,13
RTS0039753,24
RTS0039754,11
RTS0039755,11
RTS0039756,18
RTS0039757,18
RTS0039758,21
RTS0039759,15
RTS0039760,22
RTS0039761,54
RTS0039762,39
RTS0039763,19
RTS0039764,17
RTS0039765,24
RTS0039766,39
RTS0039767,28
RTS0039768,23
RTS0039769,15
RTS0039770,81
RTS0039771,43
RTS0039772,135
RTS0039773,95
RTS0039774,21
RTS0039775,94
RTS0039776,25
RTS0039777,15
RTS0039778,17
RTS0039779,13
RTS0039780,14
RTS0039781,46
RTS0039782,15
RTS0039783,10
RTS0039784,23
RTS0039785,65
RTS0039786,26
RTS0039787,7
RTS0039788,25
RTS0039789,22
RTS0039790,36
RTS0039791,48
RTS0039792,42
RTS0039793,7
RTS0039794,69
RTS0039795,19
RTS0039796,38
RTS0039797,39
RTS0039798,23
RTS0039799,48
RTS0039800,36
RTS0039801,17
RTS0039802,16
RTS0039803,31
RTS0039804,32
RTS0039805,25
RTS0039806,25
RTS0039807,19
RTS0039808,17
RTS0039809,13
RTS0039810,13
RTS0039811,19
RTS0039812,26
RTS0039813,20
RTS0039814,31
RTS0039815,18
RTS0039816,20
RTS0039817,28
RTS0039818,23
RTS0039819,26
RTS0039820,19
RTS0039821,39
RTS0039822,23
RTS0039823,35
RTS0039824,29
RTS0039825,43
RTS0039826,19
RTS0039827,25
RTS0039828,28
RTS0039829,20
RTS0039830,23
RTS0039831,9
RTS0039832,20
RTS0039833,10
RTS0039834,23
RTS0039835,24
RTS0039836,26
RTS0039838,16
RTS0039839,16
RTS0039840,18
RTS0039841,43
RTS0039842,48
RTS0039843,16
RTS0039844,47
RTS0039845,19
RTS0039846,18
RTS0039847,20
RTS0039848,12
RTS0039849,12
RTS0039850,18
RTS0039851,31
RTS0039852,34
RTS0039853,19
RTS0039854,15
RTS0039855,18
RTS0039856,13
RTS0039857,5
RTS0039858,11
RTS0039859,24
RTS0039860,16
RTS0039861,22
RTS0039862,22
RTS0039863,9
RTS0039864,30
RTS0039865,16
RTS0039866,49
RTS0039867,65
RTS0039868,19
RTS0039869,40
RTS0039870,33
RTS0039871,25
RTS0039872,10
RTS0039873,17
RTS0039874,20
RTS0039875,19
RTS0039876,47
RTS0039877,44
RTS0039878,32
RTS0039879,53
RTS0039880,21
RTS0039881,18
RTS0039882,19
RTS0039883,13
RTS0039884,22
RTS0039885,25
RTS0039886,36
RTS0039887,10
RTS0039888,37
RTS0039890,44
RTS0039891,16
RTS0039892,8
RTS0039893,14
RTS0039894,15
RTS0039895,22
RTS0039896,16
RTS0039897,12
RTS0039898,22
RTS0039899,16
RTS0039900,24
RTS0039901,15
RTS0039902,18
RTS0039903,10
RTS0039904,23
RTS0039905,19
RTS0039906,26
RTS0039907,41
RTS0039908,21
RTS0039909,21
RTS0039910,10
RTS0039911,9
RTS0039912,18
RTS0039913,16
RTS0039914,23
RTS0039915,20
RTS0039916,18
RTS0039917,19
RTS0039918,23
RTS0039919,17
RTS0039920,21
RTS0039921,20
RTS0039922,23
RTS0039923,9
RTS0039924,20
RTS0039925,16
RTS0039926,24
RTS0039927,46
RTS0039928,27
RTS0039929,22
RTS0039930,37
RTS0039931,15
RTS0039932,20
RTS0039933,23
RTS0039934,13
RTS0039935,19
RTS0039936,18
RTS0039937,19
RTS0039938,19
RTS0039939,13
RTS0039940,9
RTS0039941,15
RTS0039942,15
RTS0039943,17
RTS0039944,21
RTS0039945,17
RTS0039946,33
RTS0039947,64
RTS0039948,102
RTS0039949,79
RTS0039950,61
RTS0039951,21
RTS0039952,20
RTS0039953,18
RTS0039954,24
RTS0039955,26
RTS0039956,102
RTS0039957,104
RTS0039958,70
RTS0039959,40
RTS0039960,109
RTS0039961,10
RTS0039962,16
RTS0039963,7
RTS0039964,17
RTS0039965,18
RTS0039966,21
RTS0039967,13
RTS0039968,16
RTS0039969,21
RTS0039970,10
RTS0039971,27
RTS0039972,26
RTS0039973,28
RTS0039974,36
RTS0039975,18
RTS0039976,24
RTS0039977,28
RTS0039978,33
RTS0039979,21
RTS0039980,18
RTS0039981,40
RTS0039982,42
RTS0039983,39
RTS0039984,22
RTS0039985,69
RTS0039986,151
RTS0039987,115
RTS0039988,80
RTS0039989,109
RTS0039990,28
RTS0039991,18
RTS0039992,23
RTS0039993,24
RTS0039994,15
RTS0039995,29
RTS0039996,417
RTS0039997,244
RTS0039998,499
RTS0039999,542
RTS0040000,375
RTS0040001,10
RTS0040002,27
RTS0040003,20
RTS0040004,18
RTS0040005,33
RTS0040006,20
RTS0040007,18
RTS0040008,7
RTS0040009,16
RTS0040010,19
RTS0040011,22
RTS0040012,11
RTS0040013,25
RTS0040014,21
RTS0040015,17
RTS0040016,26
RTS0040017,16
RTS0040018,30
RTS0040019,27
RTS0040020,31
RTS0040021,15
RTS0040022,15
RTS0040023,19
RTS0040024,17
RTS0040025,10
RTS0040026,25
RTS0040027,198
RTS0040028,86
RTS0040029,154
RTS0040030,250
RTS0040031,21
RTS0040032,16
RTS0040033,15
RTS0040034,10
RTS0040035,12
RTS0040036,17
RTS0040037,10
RTS0040038,18
RTS0040039,16
RTS0040040,16
RTS0040041,7
RTS0040042,18
RTS0040043,15
RTS0040044,8
RTS0040045,10
RTS0040046,19
RTS0040047,26
RTS0040048,23
RTS0040049,20
RTS0040050,20
RTS0040051,11
RTS0040052,20
RTS0040053,21
RTS0040054,19
RTS0040055,10
RTS0040056,15
RTS0040057,9
RTS0040058,24
RTS0040059,17
RTS0040060,22
RTS0040061,17
RTS0040062,24
RTS0040063,13
RTS0040064,17
RTS0040065,15
RTS0040066,17
RTS0040067,19
RTS0040068,21
RTS0040069,17
RTS0040070,15
RTS0040071,17
RTS0040072,22
RTS0040073,23
RTS0040074,25
RTS0040075,17
RTS0040076,12
RTS0040077,23
RTS0040078,11
RTS0040079,9
RTS0040080,22
RTS0040081,17
RTS0040082,22
RTS0040083,12
RTS0040084,8
RTS0040085,16
RTS0040086,11
RTS0040087,15
RTS0040088,14
RTS0040089,8
RTS0040090,13
RTS0040091,11
RTS0040092,19
RTS0040093,17
RTS0040094,12
RTS0040095,16
RTS0040096,18
RTS0040097,15
RTS0040098,12
RTS0040099,18
RTS0040100,19
RTS0040101,17
RTS0040102,24
RTS0040103,6
RTS0040104,12
RTS0040105,10
RTS0040106,21
RTS0040107,21
RTS0040108,22
RTS0040109,15
RTS0040110,22
RTS0040111,17
RTS0040112,16
RTS0040113,14
RTS0040114,14
RTS0040115,24
RTS0040116,94
RTS0040117,63
RTS0040118,16
RTS0040119,37
RTS0040120,81
RTS0040121,64
RTS0040122,57
RTS0040123,36
RTS0040124,32
RTS0040125,35
RTS0040126,29
RTS0040127,63
RTS0040128,34
RTS0040129,21
RTS0040130,54
RTS0040131,20
RTS0040132,15
RTS0040133,15
RTS0040134,18
RTS0040135,26
RTS0040136,12
RTS0040137,12
RTS0040138,40
RTS0040139,18
RTS0040140,34
RTS0040141,22
RTS0040142,30
RTS0040143,18
RTS0040144,27
RTS0040145,19
RTS0040146,47
RTS0040147,69
RTS0040148,31
RTS0040149,42
RTS0040150,33
RTS0040151,16
RTS0040152,24
RTS0040153,27
RTS0040154,34
RTS0040155,32
RTS0040156,24
RTS0040157,22
RTS0040158,30
RTS0040159,45
RTS0040160,25
RTS0040161,21
RTS0040162,14
RTS0040163,17
RTS0040164,20
RTS0040165,15
RTS0040166,13
RTS0040167,24
RTS0040168,20
RTS0040169,26
RTS0040170,21
RTS0040171,8
RTS0040172,11
RTS0040173,10
RTS0040174,6
RTS0040175,14
RTS0040176,11
RTS0040177,24
RTS0040178,13
RTS0040179,6
RTS0040180,21
RTS0040181,21
RTS0040182,16
RTS0040183,8
RTS0040184,14
RTS0040185,14
RTS0040186,27
RTS0040187,9
RTS0040188,4
RTS0040189,16
RTS0040190,12
RTS0040191,12
RTS0040192,13
RTS0040193,10
RTS0040194,17
RTS0040195,21
RTS0040196,15
RTS0040197,8
RTS0040198,10
RTS0040199,19
RTS0040200,13
RTS0040201,130
RTS0040202,47
RTS0040203,62
RTS0040204,13
RTS0040205,58
RTS0040206,28
RTS0040207,10
RTS0040208,24
RTS0040209,40
RTS0040210,46
RTS0040211,15
RTS0040212,7
RTS0040213,13
RTS0040214,16
RTS0040215,21
RTS0040216,17
RTS0040217,13
RTS0040218,13
RTS0040219,14
RTS0040220,10
RTS0040221,21
RTS0040222,26
RTS0040223,22
RTS0040224,14
RTS0040225,15
RTS0040226,17
RTS0040227,13
RTS0040228,21
RTS0040229,14
RTS0040230,31
RTS0040231,6
RTS0040232,22
RTS0040233,19
RTS0040234,17
RTS0040235,7
RTS0040236,36
RTS0040237,26
RTS0040238,29
RTS0040239,34
RTS0040240,21
RTS0040241,9
RTS0040242,17
RTS0040243,17
RTS0040244,18
RTS0040245,21
RTS0040246,18
RTS0040247,26
RTS0040248,31
RTS0040249,24
RTS0040250,12
RTS0040251,59
RTS0040252,51
RTS0040253,54
RTS0040254,40
RTS0040255,39
RTS0040256,14
RTS0040257,14
RTS0040258,24
RTS0040259,15
RTS0040260,19
RTS0040261,14
RTS0040262,13
RTS0040263,25
RTS0040264,14
RTS0040265,21
RTS0040266,14
RTS0040267,15
RTS0040268,19
RTS0040269,12
RTS0040270,28
RTS0040271,47
RTS0040272,65
RTS0040273,34
RTS0040274,28
RTS0040275,45
RTS0040276,18
RTS0040277,22
RTS0040278,122
RTS0040279,80
RTS0040280,28
RTS0040281,26
RTS0040282,29
RTS0040283,32
RTS0040284,28
RTS0040285,11
RTS0040286,15
RTS0040287,9
RTS0040288,10
RTS0040289,11
RTS0040290,22
RTS0040291,11
RTS0040292,15
RTS0040293,14
RTS0040294,17
RTS0040295,19
RTS0040296,14
RTS0040297,12
RTS0040298,24
RTS0040299,14
RTS0040300,22
RTS0040301,24
RTS0040302,13
RTS0040303,10
RTS0040304,13
RTS0040305,17
RTS0040306,15
RTS0040307,22
RTS0040308,21
RTS0040309,19
RTS0040310,18
RTS0040311,9
RTS0040312,44
RTS0040313,29
RTS0040314,36
RTS0040315,80
RTS0040316,21
RTS0040317,17
RTS0040318,12
RTS0040319,20
RTS0040320,19
RTS0040321,47
RTS0040322,43
RTS0040323,42
RTS0040324,38
RTS0040325,24
RTS0040326,13
RTS0040327,15
RTS0040328,25
RTS0040329,27
RTS0040330,25
RTS0040331,18
RTS0040332,17
RTS0040333,23
RTS0040334,13
RTS0040335,20
RTS0040336,38
RTS0040337,41
RTS0040338,19
RTS0040339,40
RTS0040340,18
RTS0040341,20
RTS0040342,15
RTS0040343,62
RTS0040344,43
RTS0040345,33
RTS0040346,21
RTS0040347,28
RTS0040348,18
RTS0040349,44
RTS0040350,16
RTS0040351,25
RTS0040352,17
RTS0040353,20
RTS0040354,11
RTS0040355,13
RTS0040356,38
RTS0040357,45
RTS0040358,15
RTS0040359,26
RTS0040360,33
RTS0040361,26
RTS0040363,24
RTS0040364,25
RTS0040365,13
RTS0040366,146
RTS0040367,90
RTS0040368,170
RTS0040369,112
RTS0040370,165
RTS0040371,55
RTS0040372,39
RTS0040373,26
RTS0040374,52
RTS0040375,35
RTS0040376,58
RTS0040377,50
RTS0040378,38
RTS0040379,68
RTS0040380,49
RTS0040381,19
RTS0040382,28
RTS0040383,25
RTS0040384,16
RTS0040385,18
RTS0040386,44
RTS0040387,61
RTS0040388,65
RTS0040389,48
RTS0040390,16
RTS0040391,45
RTS0040392,38
RTS0040393,27
RTS0040394,32
RTS0040395,30
RTS0040396,105
RTS0040397,92
RTS0040398,103
RTS0040399,94
RTS0040400,78
RTS0040401,31
RTS0040402,53
RTS0040403,34
RTS0040404,65
RTS0040405,4
RTS0040406,28
RTS0040407,29
RTS0040408,17
RTS0040409,27
RTS0040410,19
RTS0040411,53
RTS0040412,28
RTS0040413,44
RTS0040414,80
RTS0040415,50
RTS0040416,192
RTS0040417,43
RTS0040418,25
RTS0040419,235
RTS0040420,176
RTS0040421,24
RTS0040422,130
RTS0040423,93
RTS0040424,46
RTS0040425,16
RTS0040426,24
RTS0040428,74
RTS0040429,28
RTS0040430,50
RTS0040431,20
RTS0040432,14
RTS0040433,13
RTS0040434,13
RTS0040435,19
RTS0040436,77
RTS0040437,164
RTS0040438,314
RTS0040439,226
RTS0040440,245
RTS0040441,34
RTS0040442,23
RTS0040443,28
RTS0040444,26
RTS0040445,26
RTS0040446,21
RTS0040447,38
RTS0040448,41
RTS0040449,42
RTS0040450,18
RTS0040451,38
RTS0040452,24
RTS0040453,22
RTS0040454,20
RTS0040455,34
RTS0040456,49
RTS0040457,28
RTS0040458,16
RTS0040459,18
RTS0040460,33
RTS0040461,14
RTS0040462,20
RTS0040463,30
RTS0040464,34
RTS0040465,10
RTS0040466,28
RTS0040467,12
RTS0040468,12
RTS0040469,19
RTS0040470,12
RTS0040471,32
RTS0040472,26
RTS0040473,19
RTS0040474,5
RTS0040475,14
RTS0040476,18
RTS0040477,13
RTS0040478,12
RTS0040479,20
RTS0040480,13
RTS0040481,76
RTS0040482,54
RTS0040483,24
RTS0040484,61
RTS0040485,57
RTS0040486,17
RTS0040487,13
RTS0040488,15
RTS0040489,19
RTS0040490,13
RTS0040491,14
RTS0040492,12
RTS0040493,15
RTS0040494,18
RTS0040495,17
RTS0040496,19
RTS0040497,23
RTS0040498,18
RTS0040499,8
RTS0040500,19
RTS0040501,21
RTS0040502,9
RTS0040503,24
RTS0040504,20
RTS0040505,8
RTS0040506,13
RTS0040507,15
RTS0040508,17
RTS0040509,15
RTS0040510,6
RTS0040511,18
RTS0040512,15
RTS0040513,30
RTS0040514,12
RTS0040515,19
RTS0040516,34
RTS0040517,22
RTS0040518,28
RTS0040519,20
RTS0040520,14
RTS0040521,9
RTS0040522,11
RTS0040523,13
RTS0040524,9
RTS0040525,17
RTS0040526,41
RTS0040527,16
RTS0040528,20
RTS0040529,15
RTS0040530,28
RTS0040531,20
RTS0040532,37
RTS0040533,18
RTS0040534,17
RTS0040535,22
RTS0040536,56
RTS0040537,139
RTS0040538,68
RTS0040539,94
RTS0040540,101
RTS0040541,10
RTS0040542,14
RTS0040543,17
RTS0040544,15
RTS0040545,10
RTS0040546,16
RTS0040547,10
RTS0040548,20
RTS0040549,20
RTS0040550,28
RTS0040551,16
RTS0040552,20
RTS0040553,21
RTS0040554,14
RTS0040555,16
RTS0040556,19
RTS0040557,12
RTS0040558,12
RTS0040559,13
RTS0040560,12
RTS0040561,10
RTS0040562,16
RTS0040563,12
RTS0040564,15
RTS0040565,13
RTS0040566,14
RTS0040567,14
RTS0040568,10
RTS0040569,18
RTS0040570,10
RTS0040571,19
RTS0040572,21
RTS0040573,39
RTS0040574,47
RTS0040575,24
RTS0040576,32
RTS0040577,22
RTS0040578,26
RTS0040579,16
RTS0040580,23
RTS0040581,15
RTS0040582,21
RTS0040583,15
RTS0040584,14
RTS0040585,16
RTS0040586,16
RTS0040587,8
RTS0040588,19
RTS0040589,11
RTS0040590,16
RTS0040591,25
RTS0040592,15
RTS0040593,11
RTS0040594,18
RTS0040595,20
RTS0040596,20
RTS0040597,32
RTS0040598,11
RTS0040599,14
RTS0040600,31
RTS0040601,13
RTS0040602,17
RTS0040603,20
RTS0040604,31
RTS0040605,25
RTS0040606,23
RTS0040607,38
RTS0040608,26
RTS0040609,25
RTS0040610,31
RTS0040611,19
RTS0040612,23
RTS0040613,22
RTS0040614,21
RTS0040615,16
RTS0040616,11
RTS0040617,13
RTS0040618,14
RTS0040619,19
RTS0040620,11
RTS0040621,22
RTS0040622,11
RTS0040623,16
RTS0040624,10
RTS0040625,17
RTS0040626,12
RTS0040627,23
RTS0040628,18
RTS0040629,18
RTS0040630,21
RTS0040631,31
RTS0040632,15
RTS0040633,29
RTS0040634,23
RTS0040635,15
RTS0040636,20
RTS0040637,18
RTS0040638,12
RTS0040639,8
RTS0040640,19
RTS0040641,22
RTS0040642,47
RTS0040643,36
RTS0040644,37
RTS0040645,56
RTS0040646,14
RTS0040647,14
RTS0040648,14
RTS0040649,30
RTS0040650,16
RTS0040651,32
RTS0040652,16
RTS0040653,28
RTS0040654,21
RTS0040655,26
RTS0040656,33
RTS0040657,32
RTS0040658,18
RTS0040659,26
RTS0040660,21
RTS0040661,20
RTS0040662,13
RTS0040663,12
RTS0040664,22
RTS0040665,10
RTS0040666,13
RTS0040667,16
RTS0040668,6
RTS0040669,11
RTS0040670,11
RTS0040671,16
RTS0040672,19
RTS0040673,16
RTS0040674,15
RTS0040675,13
RTS0040676,224
RTS0040677,49
RTS0040678,406
RTS0040679,214
RTS0040680,436
RTS0040681,31
RTS0040682,65
RTS0040683,136
RTS0040684,180
RTS0040685,64
RTS0040686,10
RTS0040687,19
RTS0040688,8
RTS0040689,13
RTS0040690,12
RTS0040691,16
RTS0040692,14
RTS0040693,31
RTS0040694,17
RTS0040695,16
RTS0040696,10
RTS0040697,9
RTS0040698,19
RTS0040699,15
RTS0040700,17
RTS0040701,36
RTS0040702,231
RTS0040703,212
RTS0040704,180
RTS0040705,204
RTS0040706,15
RTS0040707,10
RTS0040708,14
RTS0040709,9
RTS0040710,23
RTS0040711,10
RTS0040712,10
RTS0040713,24
RTS0040714,27
RTS0040715,24
RTS0040716,14
RTS0040717,15
RTS0040718,11
RTS0040719,23
RTS0040720,18
RTS0040721,11
RTS0040722,11
RTS0040723,25
RTS0040724,11
RTS0040725,15
RTS0040726,32
RTS0040727,55
RTS0040728,45
RTS0040729,42
RTS0040730,34
RTS0040731,34
RTS0040732,22
RTS0040733,17
RTS0040734,15
RTS0040735,23
RTS0040736,142
RTS0040737,117
RTS0040738,104
RTS0040739,116
RTS0040740,115
RTS0040741,18
RTS0040742,18
RTS0040743,17
RTS0040744,12
RTS0040745,25
RTS0040746,30
RTS0040747,19
RTS0040748,28
RTS0040749,28
RTS0040750,27
RTS0040751,20
RTS0040752,29
RTS0040753,21
RTS0040754,24
RTS0040755,15
RTS0040756,17
RTS0040757,19
RTS0040758,17
RTS0040759,19
RTS0040760,23
RTS0040761,37
RTS0040762,25
RTS0040763,29
RTS0040764,49
RTS0040765,69
RTS0040766,23
RTS0040767,22
RTS0040768,27
RTS0040769,46
RTS0040770,18
RTS0040771,15
RTS0040772,15
RTS0040773,17
RTS0040774,16
RTS0040775,16
RTS0040776,26
RTS0040777,14
RTS0040778,22
RTS0040779,20
RTS0040780,33
RTS0040781,33
RTS0040782,52
RTS0040783,14
RTS0040784,31
RTS0040785,26
RTS0040786,18
RTS0040787,16
RTS0040788,20
RTS0040789,15
RTS0040790,8
RTS0040791,13
RTS0040792,23
RTS0040793,19
RTS0040794,3
RTS0040795,21
RTS0040796,48
RTS0040797,16
RTS0040798,20
RTS0040799,17
RTS0040800,14
RTS0040801,32
RTS0040802,42
RTS0040803,47
RTS0040804,14
RTS0040805,25
RTS0040806,17
RTS0040807,18
RTS0040808,16
RTS0040809,17
RTS0040810,12
RTS0040811,12
RTS0040812,20
RTS0040813,9
RTS0040814,20
RTS0040815,19
RTS0040816,29
RTS0040817,20
RTS0040818,43
RTS0040819,29
RTS0040820,47
RTS0040821,41
RTS0040822,40
RTS0040823,25
RTS0040824,34
RTS0040825,60
RTS0040826,35
RTS0040827,25
RTS0040828,18
RTS0040830,23
RTS0040831,12
RTS0040832,21
RTS0040833,14
RTS0040834,17
RTS0040836,77
RTS0040837,33
RTS0040838,70
RTS0040839,51
RTS0040840,38
RTS0040841,26
RTS0040842,61
RTS0040843,99
RTS0040844,61
RTS0040845,58
RTS0040846,43
RTS0040847,37
RTS0040848,32
RTS0040849,36
RTS0040850,45
RTS0040851,42
RTS0040852,29
RTS0040853,34
RTS0040854,36
RTS0040855,37
RTS0040856,22
RTS0040857,11
RTS0040858,19
RTS0040859,13
RTS0040860,15
RTS0040861,155
RTS0040862,48
RTS0040863,42
RTS0040864,23
RTS0040865,35
RTS0040866,10
RTS0040867,9
RTS0040868,15
RTS0040869,21
RTS0040870,13
RTS0040871,18
RTS0040872,16
RTS0040873,21
RTS0040874,41
RTS0040875,38
RTS0040876,15
RTS0040877,17
RTS0040878,16
RTS0040879,15
RTS0040880,25
RTS0040881,32
RTS0040882,18
RTS0040883,16
RTS0040884,17
RTS0040885,29
RTS0040886,187
RTS0040887,282
RTS0040888,208
RTS0040889,433
RTS0040890,190
RTS0040891,21
RTS0040892,36
RTS0040893,22
RTS0040894,19
RTS0040895,16
RTS0040896,12
RTS0040897,11
RTS0040898,10
RTS0040899,9
RTS0040900,13
RTS0040901,52
RTS0040902,24
RTS0040903,16
RTS0040904,47
RTS0040905,32
RTS0040906,54
RTS0040907,36
RTS0040908,50
RTS0040909,57
RTS0040910,34
RTS0040911,56
RTS0040912,37
RTS0040913,21
RTS0040914,30
RTS0040915,34
RTS0040916,13
RTS0040917,15
RTS0040918,19
RTS0040919,9
RTS0040920,13
RTS0040921,32
RTS0040922,23
RTS0040923,55
RTS0040924,42
RTS0040925,28
RTS0040926,14
RTS0040927,10
RTS0040928,10
RTS0040929,16
RTS0040930,12
RTS0040931,22
RTS0040932,30
RTS0040933,17
RTS0040934,25
RTS0040935,28
RTS0040936,25
RTS0040937,28
RTS0040938,25
RTS0040939,24
RTS0040940,23
RTS0040941,25
RTS0040942,35
RTS0040943,9
RTS0040944,45
RTS0040945,15
RTS0040946,285
RTS0040947,421
RTS0040948,364
RTS0040949,91
RTS0040950,321
RTS0040951,19
RTS0040952,5
RTS0040953,9
RTS0040954,18
RTS0040955,13
RTS0040956,32
RTS0040957,12
RTS0040958,16
RTS0040959,23
RTS0040960,19
RTS0040961,18
RTS0040962,14
RTS0040963,25
RTS0040964,19
RTS0040965,12
RTS0040966,31
RTS0040967,45
RTS0040968,34
RTS0040969,32
RTS0040970,25
RTS0040971,15
RTS0040972,18
RTS0040973,14
RTS0040974,12
RTS0040975,12
RTS0040976,18
RTS0040977,22
RTS0040978,12
RTS0040979,27
RTS0040980,21
RTS0040981,11
RTS0040982,22
RTS0040983,24
RTS0040984,15
RTS0040985,19
RTS0040986,24
RTS0040987,15
RTS0040988,10
RTS0040989,16
RTS0040990,18
RTS0040991,44
RTS0040992,26
RTS0040993,39
RTS0040994,36
RTS0040995,27
RTS0040996,21
RTS0040997,44
RTS0040998,21
RTS0040999,32
RTS0041000,32
RTS0041001,23
RTS0041002,25
RTS0041003,32
RTS0041004,34
RTS0041005,23
RTS0041006,24
RTS0041007,19
RTS0041008,25
RTS0041009,9
RTS0041010,7
RTS0041011,9
RTS0041012,10
RTS0041013,17
RTS0041014,14
RTS0041015,17
RTS0041016,18
RTS0041017,18
RTS0041018,24
RTS0041019,15
RTS0041020,16
RTS0041021,15
RTS0041022,16
RTS0041023,22
RTS0041024,23
RTS0041025,30
RTS0041026,27
RTS0041027,15
RTS0041028,23
RTS0041029,26
RTS0041030,19
RTS0041031,16
RTS0041032,31
RTS0041033,18
RTS0041034,26
RTS0041035,28
RTS0041036,17
RTS0041037,20
RTS0041038,16
RTS0041039,7
RTS0041040,23
RTS0041041,16
RTS0041042,12
RTS0041043,16
RTS0041044,13
RTS0041045,7
RTS0041046,224
RTS0041047,296
RTS0041048,64
RTS0041049,533
RTS0041050,498
RTS0041051,26
RTS0041052,9
RTS0041053,20
RTS0041054,19
RTS0041055,12
RTS0041056,16
RTS0041057,11
RTS0041058,17
RTS0041059,12
RTS0041060,11
RTS0041061,21
RTS0041062,24
RTS0041063,22
RTS0041064,23
RTS0041066,41
RTS0041067,23
RTS0041068,22
RTS0041069,13
RTS0041070,24
RTS0041071,11
RTS0041072,15
RTS0041073,10
RTS0041074,18
RTS0041075,24
RTS0041076,26
RTS0041077,13
RTS0041078,25
RTS0041079,21
RTS0041080,22
RTS0041081,21
RTS0041082,12
RTS0041083,22
RTS0041084,11
RTS0041085,13
RTS0041086,15
RTS0041087,16
RTS0041088,22
RTS0041089,18
RTS0041090,21
RTS0041091,10
RTS0041092,38
RTS0041093,14
RTS0041094,17
RTS0041095,16
RTS0041096,15
RTS0041097,17
RTS0041098,14
RTS0041099,14
RTS0041100,10
RTS0041101,14
RTS0041102,23
RTS0041103,21
RTS0041104,22
RTS0041105,18
RTS0041106,206
RTS0041107,484
RTS0041108,322
RTS0041109,330
RTS0041110,111
RTS0041111,25
RTS0041112,19
RTS0041113,24
RTS0041114,32
RTS0041115,36
RTS0041116,27
RTS0041117,34
RTS0041118,27
RTS0041119,24
RTS0041120,18
RTS0041121,28
RTS0041122,25
RTS0041123,33
RTS0041124,16
RTS0041125,23
RTS0041126,46
RTS0041127,62
RTS0041128,36
RTS0041129,21
RTS0041130,21
RTS0041131,54
RTS0041132,66
RTS0041133,43
RTS0041134,57
RTS0041135,46
RTS0041136,21
RTS0041137,22
RTS0041138,19
RTS0041139,24
RTS0041140,21
RTS0041141,41
RTS0041142,30
RTS0041143,12
RTS0041144,19
RTS0041145,17
RTS0041146,16
RTS0041147,19
RTS0041148,19
RTS0041149,27
RTS0041150,18
RTS0041151,21
RTS0041152,24
RTS0041153,20
RTS0041154,19
RTS0041155,27
RTS0041156,49
RTS0041157,36
RTS0041158,27
RTS0041159,24
RTS0041160,24
RTS0041161,25
RTS0041162,16
RTS0041163,18
RTS0041164,8
RTS0041165,14
RTS0041166,22
RTS0041167,16
RTS0041168,22
RTS0041169,17
RTS0041170,18
RTS0041171,11
RTS0041172,16
RTS0041173,16
RTS0041174,18
RTS0041175,18
RTS0041176,21
RTS0041177,20
RTS0041178,27
RTS0041179,20
RTS0041180,22
RTS0041181,32
RTS0041182,15
RTS0041183,18
RTS0041184,17
RTS0041185,14
RTS0041186,16
RTS0041187,12
RTS0041188,28
RTS0041189,23
RTS0041190,27
RTS0041191,62
RTS0041192,32
RTS0041193,29
RTS0041194,14
RTS0041195,12
RTS0041196,21
RTS0041197,21
RTS0041198,16
RTS0041199,15
RTS0041200,24
RTS0041201,17
RTS0041202,20
RTS0041203,17
RTS0041204,21
RTS0041205,11
RTS0041206,53
RTS0041207,117
RTS0041208,49
RTS0041209,85
RTS0041210,51
RTS0041211,51
RTS0041212,54
RTS0041213,77
RTS0041214,50
RTS0041215,31
RTS0041216,29
RTS0041217,15
RTS0041218,11
RTS0041219,22
RTS0041220,5
RTS0041221,19
RTS0041222,11
RTS0041223,24
RTS0041224,19
RTS0041225,11
RTS0041226,23
RTS0041227,15
RTS0041228,15
RTS0041229,23
RTS0041230,20
RTS0041231,55
RTS0041232,82
RTS0041233,93
RTS0041234,103
RTS0041235,56
RTS0041236,20
RTS0041237,10
RTS0041238,9
RTS0041239,15
RTS0041240,16
RTS0041241,27
RTS0041242,14
RTS0041243,23
RTS0041244,20
RTS0041246,15
RTS0041247,26
RTS0041248,12
RTS0041249,11
RTS0041250,27
RTS0041251,30
RTS0041252,44
RTS0041253,45
RTS0041254,79
RTS0041255,102
RTS0041256,13
RTS0041257,13
RTS0041258,8
RTS0041259,12
RTS0041260,29
RTS0041261,34
RTS0041262,24
RTS0041263,27
RTS0041265,28
RTS0041266,28
RTS0041267,16
RTS0041268,13
RTS0041269,17
RTS0041270,21
RTS0041271,32
RTS0041272,15
RTS0041273,21
RTS0041274,22
RTS0041275,29
RTS0041276,7
RTS0041277,14
RTS0041278,19
RTS0041279,17
RTS0041280,22
RTS0041281,12
RTS0041282,9
RTS0041283,17
RTS0041284,22
RTS0041285,13
RTS0041286,15
RTS0041287,16
RTS0041288,13
RTS0041289,18
RTS0041290,22
RTS0041291,21
RTS0041292,15
RTS0041293,19
RTS0041294,10
RTS0041295,17
RTS0041296,24
RTS0041297,12
RTS0041298,32
RTS0041299,27
RTS0041300,28
RTS0041301,31
RTS0041302,19
RTS0041303,23
RTS0041304,23
RTS0041305,27
RTS0041306,22
RTS0041307,17
RTS0041308,13
RTS0041309,24
RTS0041310,18
RTS0041311,4
RTS0041312,15
RTS0041313,16
RTS0041314,30
RTS0041315,20
RTS0041316,16
RTS0041317,27
RTS0041318,21
RTS0041319,15
RTS0041320,16
RTS0041321,57
RTS0041322,22
RTS0041323,24
RTS0041324,63
RTS0041325,64
RTS0041326,16
RTS0041327,11
RTS0041328,15
RTS0041329,17
RTS0041330,12
RTS0041331,24
RTS0041332,32
RTS0041333,45
RTS0041334,24
RTS0041335,33
RTS0041346,75
RTS0041347,28
RTS0041348,72
RTS0041349,81
RTS0041350,115
RTS0041351,19
RTS0041352,13
RTS0041353,20
RTS0041354,9
RTS0041355,20
RTS0041356,32
RTS0041357,17
RTS0041358,18
RTS0041359,39
RTS0041360,11
RTS0041361,21
RTS0041362,19
RTS0041363,25
RTS0041364,23
RTS0041365,31
RTS0041366,15
RTS0041367,20
RTS0041368,14
RTS0041369,10
RTS0041370,20
RTS0041371,16
RTS0041372,19
RTS0041373,7
RTS0041374,13
RTS0041375,22
RTS0041376,36
RTS0041377,15
RTS0041378,17
RTS0041379,9
RTS0041380,16
RTS0041381,26
RTS0041382,20
RTS0041383,6
RTS0041384,18
RTS0041385,21
RTS0041386,12
RTS0041387,11
RTS0041388,17
RTS0041389,15
RTS0041390,12
RTS0041391,23
RTS0041392,16
RTS0041393,14
RTS0041394,13
RTS0041395,16
RTS0041396,18
RTS0041397,10
RTS0041398,20
RTS0041399,14
RTS0041400,14
RTS0041401,25
RTS0041402,25
RTS0041403,19
RTS0041404,14
RTS0041405,21
RTS0041406,21
RTS0041407,20
RTS0041408,19
RTS0041409,15
RTS0041410,9
RTS0041411,15
RTS0041412,19
RTS0041413,19
RTS0041414,13
RTS0041415,20
RTS0041416,12
RTS0041417,11
RTS0041418,12
RTS0041419,23
RTS0041420,16
RTS0041421,20
RTS0041422,21
RTS0041423,14
RTS0041424,19
RTS0041425,12
RTS0041426,16
RTS0041427,11
RTS0041428,11
RTS0041429,12
RTS0041430,20
RTS0041431,18
RTS0041432,12
RTS0041433,19
RTS0041434,26
RTS0041435,22
RTS0041436,15
RTS0041437,12
RTS0041438,13
RTS0041439,21
RTS0041440,16
RTS0041441,15
RTS0041442,10
RTS0041443,11
RTS0041444,28
RTS0041445,14
RTS0041446,10
RTS0041447,16
RTS0041448,12
RTS0041449,19
RTS0041450,18
RTS0041451,12
RTS0041452,18
RTS0041453,20
RTS0041454,17
RTS0041455,22
RTS0041456,31
RTS0041457,41
RTS0041458,13
RTS0041459,58
RTS0041460,10
RTS0041461,14
RTS0041462,14
RTS0041463,8
RTS0041464,14
RTS0041465,12
RTS0041466,23
RTS0041467,43
RTS0041468,56
RTS0041469,51
RTS0041470,75
RTS0041471,12
RTS0041472,8
RTS0041473,13
RTS0041474,21
RTS0041475,13
RTS0041476,13
RTS0041477,22
RTS0041478,12
RTS0041479,20
RTS0041480,15
RTS0041481,14
RTS0041482,12
RTS0041483,16
RTS0041484,18
RTS0041485,14
RTS0041486,21
RTS0041487,17
RTS0041488,27
RTS0041489,26
RTS0041490,12
RTS0041491,21
RTS0041492,3
RTS0041493,12
RTS0041494,15
RTS0041495,8
RTS0041496,115
RTS0041497,106
RTS0041498,144
RTS0041499,131
RTS0041500,86
RTS0041501,35
RTS0041502,22
RTS0041503,33
RTS0041504,37
RTS0041505,32
RTS0041506,11
RTS0041507,11
RTS0041508,16
RTS0041509,10
RTS0041510,17
RTS0041511,19
RTS0041512,19
RTS0041513,16
RTS0041514,23
RTS0041515,14
RTS0041516,20
RTS0041517,17
RTS0041518,14
RTS0041519,21
RTS0041520,26
RTS0041521,7
RTS0041522,21
RTS0041523,21
RTS0041524,12
RTS0041525,15
RTS0041526,201
RTS0041527,739
RTS0041528,685
RTS0041529,102
RTS0041530,487
RTS0041531,19
RTS0041532,11
RTS0041533,14
RTS0041534,14
RTS0041535,11
RTS0041536,16
RTS0041537,23
RTS0041538,17
RTS0041540,11
RTS0041541,12
RTS0041542,19
RTS0041543,15
RTS0041544,22
RTS0041545,19
RTS0041546,15
RTS0041547,32
RTS0041548,35
RTS0041549,13
RTS0041550,26
RTS0041551,26
RTS0041552,13
RTS0041553,11
RTS0041554,20
RTS0041555,15
RTS0041556,12
RTS0041557,16
RTS0041558,27
RTS0041559,26
RTS0041560,11
RTS0041561,20
RTS0041562,26
RTS0041563,19
RTS0041564,32
RTS0041565,35
RTS0041566,32
RTS0041567,72
RTS0041568,48
RTS0041569,16
RTS0041570,41
RTS0041571,15
RTS0041572,12
RTS0041573,7
RTS0041574,7
RTS0041575,13
RTS0041576,23
RTS0041577,41
RTS0041578,48
RTS0041579,32
RTS0041580,49
RTS0041581,85
RTS0041582,57
RTS0041583,29
RTS0041584,58
RTS0041585,44
RTS0041586,21
RTS0041587,23
RTS0041588,22
RTS0041589,23
RTS0041590,16
RTS0041591,14
RTS0041592,14
RTS0041593,21
RTS0041594,15
RTS0041595,22
RTS0041596,17
RTS0041597,21
RTS0041598,28
RTS0041599,20
RTS0041600,17
RTS0041601,14
RTS0041602,15
RTS0041603,17
RTS0041604,16
RTS0041605,12
RTS0041606,12
RTS0041607,9
RTS0041608,22
RTS0041609,18
RTS0041610,16
RTS0041611,12
RTS0041612,21
RTS0041613,22
RTS0041614,14
RTS0041615,22
RTS0041616,35
RTS0041617,25
RTS0041618,16
RTS0041619,13
RTS0041620,43
RTS0041621,16
RTS0041622,12
RTS0041623,17
RTS0041624,20
RTS0041625,24
RTS0041626,29
RTS0041627,33
RTS0041628,42
RTS0041629,24
RTS0041630,32
RTS0041631,20
RTS0041632,20
RTS0041633,25
RTS0041634,26
RTS0041635,18
RTS0041636,52
RTS0041637,58
RTS0041638,75
RTS0041639,40
RTS0041640,60
RTS0041641,19
RTS0041642,19
RTS0041643,17
RTS0041644,27
RTS0041645,30
RTS0041646,46
RTS0041647,83
RTS0041648,95
RTS0041649,73
RTS0041650,89
RTS0041651,20
RTS0041652,24
RTS0041653,32
RTS0041654,24
RTS0041655,20
RTS0041656,24
RTS0041657,23
RTS0041658,22
RTS0041659,15
RTS0041660,23
RTS0041661,32
RTS0041662,32
RTS0041663,17
RTS0041664,14
RTS0041665,15
RTS0041666,17
RTS0041667,12
RTS0041668,21
RTS0041669,17
RTS0041670,25
RTS0041671,22
RTS0041672,19
RTS0041673,10
RTS0041674,13
RTS0041675,18
RTS0041676,19
RTS0041677,31
RTS0041678,24
RTS0041679,45
RTS0041680,37
RTS0041681,18
RTS0041682,22
RTS0041683,23
RTS0041684,27
RTS0041685,30
RTS0041686,25
RTS0041687,12
RTS0041688,30
RTS0041689,9
RTS0041690,61
RTS0041691,51
RTS0041692,11
RTS0041693,34
RTS0041694,9
RTS0041695,15
RTS0041696,19
RTS0041697,10
RTS0041698,14
RTS0041699,21
RTS0041700,9
RTS0041701,33
RTS0041702,27
RTS0041703,31
RTS0041704,18
RTS0041705,48
RTS0041706,16
RTS0041707,19
RTS0041708,33
RTS0041709,17
RTS0041710,23
RTS0041711,21
RTS0041712,15
RTS0041713,11
RTS0041714,17
RTS0041715,11
RTS0041716,293
RTS0041717,235
RTS0041718,328
RTS0041719,291
RTS0041720,310
RTS0041721,20
RTS0041722,9
RTS0041723,20
RTS0041724,26
RTS0041725,18
RTS0041726,11
RTS0041727,12
RTS0041728,18
RTS0041729,5
RTS0041730,16
RTS0041731,40
RTS0041732,17
RTS0041733,29
RTS0041734,14
RTS0041735,40
RTS0041736,14
RTS0041737,21
RTS0041738,37
RTS0041739,21
RTS0041740,16
RTS0041741,20
RTS0041742,18
RTS0041743,19
RTS0041744,24
RTS0041745,16
RTS0041746,32
RTS0041747,33
RTS0041748,23
RTS0041749,34
RTS0041750,25
RTS0041751,19
RTS0041752,9
RTS0041753,18
RTS0041754,22
RTS0041755,11
RTS0041756,91
RTS0041757,42
RTS0041758,73
RTS0041759,73
RTS0041760,28
RTS0041761,11
RTS0041762,13
RTS0041763,22
RTS0041764,15
RTS0041765,14
RTS0041766,7
RTS0041767,11
RTS0041768,11
RTS0041769,14
RTS0041770,30
RTS0041771,20
RTS0041772,16
RTS0041773,15
RTS0041774,16
RTS0041775,5
RTS0041776,21
RTS0041777,21
RTS0041778,33
RTS0041779,25
RTS0041780,17
RTS0041781,12
RTS0041782,20
RTS0041783,16
RTS0041784,28
RTS0041785,30
RTS0041786,29
RTS0041787,39
RTS0041788,13
RTS0041789,27
RTS0041790,28
RTS0041791,39
RTS0041793,26
RTS0041794,13
RTS0041795,28
RTS0041796,24
RTS0041797,50
RTS0041798,32
RTS0041799,23
RTS0041800,14
RTS0041801,13
RTS0041802,46
RTS0041803,56
RTS0041804,66
RTS0041805,35
RTS0041806,22
RTS0041807,11
RTS0041808,22
RTS0041809,26
RTS0041810,48
RTS0041811,44
RTS0041812,34
RTS0041813,44
RTS0041814,19
RTS0041815,31
RTS0041816,19
RTS0041817,25
RTS0041818,14
RTS0041819,21
RTS0041820,29
RTS0041821,36
RTS0041822,34
RTS0041823,13
RTS0041824,35
RTS0041825,11
RTS0041826,29
RTS0041827,32
RTS0041828,25
RTS0041829,12
RTS0041830,14
RTS0041831,23
RTS0041832,28
RTS0041833,25
RTS0041834,42
RTS0041835,30
RTS0041836,23
RTS0041837,21
RTS0041838,13
RTS0041839,17
RTS0041840,18
RTS0041841,17
RTS0041842,7
RTS0041843,13
RTS0041844,15
RTS0041845,18
RTS0041846,8
RTS0041847,15
RTS0041848,22
RTS0041849,22
RTS0041850,20
RTS0041851,14
RTS0041852,22
RTS0041853,8
RTS0041854,13
RTS0041855,12
RTS0041856,22
RTS0041857,31
RTS0041858,33
RTS0041859,16
RTS0041860,35
RTS0041861,14
RTS0041862,15
RTS0041863,13
RTS0041864,17
RTS0041865,25
RTS0041866,22
RTS0041867,26
RTS0041868,18
RTS0041869,16
RTS0041870,23
RTS0041871,24
RTS0041872,12
RTS0041873,26
RTS0041874,24
RTS0041875,19
RTS0041876,29
RTS0041877,39
RTS0041878,29
RTS0041879,33
RTS0041880,47
RTS0041881,23
RTS0041882,12
RTS0041883,22
RTS0041884,19
RTS0041885,24
RTS0041886,59
RTS0041887,97
RTS0041888,94
RTS0041889,58
RTS0041890,76
RTS0041891,67
RTS0041892,52
RTS0041893,64
RTS0041894,33
RTS0041895,91
RTS0041896,45
RTS0041897,19
RTS0041898,32
RTS0041899,40
RTS0041900,18
RTS0041901,46
RTS0041902,38
RTS0041903,71
RTS0041904,60
RTS0041905,42
RTS0041906,309
RTS0041907,17
RTS0041908,130
RTS0041909,20
RTS0041910,103
RTS0041911,18
RTS0041912,21
RTS0041913,20
RTS0041914,15
RTS0041915,25
RTS0041916,69
RTS0041917,208
RTS0041918,187
RTS0041919,450
RTS0041920,279
RTS0041922,32
RTS0041923,14
RTS0041924,15
RTS0041925,25
RTS0041926,15
RTS0041927,12
RTS0041928,19
RTS0041929,15
RTS0041930,26
RTS0041931,4
RTS0041932,6
RTS0041933,15
RTS0041934,7
RTS0041935,12
RTS0041936,10
RTS0041937,23
RTS0041938,15
RTS0041939,23
RTS0041940,18
RTS0041941,9
RTS0041942,12
RTS0041943,14
RTS0041944,19
RTS0041945,16
RTS0041946,53
RTS0041947,64
RTS0041948,24
RTS0041949,28
RTS0041950,29
RTS0041951,58
RTS0041952,102
RTS0041953,40
RTS0041954,44
RTS0041955,104
RTS0041956,20
RTS0041957,20
RTS0041958,25
RTS0041959,21
RTS0041960,19
RTS0041961,16
RTS0041962,17
RTS0041963,16
RTS0041964,27
RTS0041965,14
RTS0041966,25
RTS0041967,26
RTS0041968,23
RTS0041969,14
RTS0041971,18
RTS0041972,23
RTS0041973,21
RTS0041974,11
RTS0041975,30
RTS0041976,23
RTS0041977,74
RTS0041978,54
RTS0041979,26
RTS0041980,47
RTS0041981,31
RTS0041982,28
RTS0041983,44
RTS0041984,24
RTS0041985,41
RTS0041986,28
RTS0041987,69
RTS0041988,28
RTS0041989,19
RTS0041990,37
RTS0041991,15
RTS0041992,29
RTS0041993,22
RTS0041994,27
RTS0041995,16
RTS0041996,12
RTS0041997,15
RTS0041998,11
RTS0041999,19
RTS0042000,19
RTS0042001,18
RTS0042002,11
RTS0042003,14
RTS0042004,12
RTS0042005,16
RTS0042006,8
RTS0042007,14
RTS0042008,18
RTS0042009,22
RTS0042010,15
RTS0042011,60
RTS0042012,72
RTS0042013,91
RTS0042014,26
RTS0042015,43
RTS0042016,15
RTS0042017,25
RTS0042018,13
RTS0042019,16
RTS0042020,9
RTS0042021,46
RTS0042022,32
RTS0042023,71
RTS0042024,55
RTS0042025,61
RTS0042026,35
RTS0042027,44
RTS0042028,19
RTS0042029,15
RTS0042030,14
RTS0042031,26
RTS0042032,19
RTS0042033,23
RTS0042034,17
RTS0042035,24
RTS0042036,25
RTS0042037,52
RTS0042038,30
RTS0042039,35
RTS0042040,19
RTS0042041,39
RTS0042042,19
RTS0042043,15
RTS0042044,37
RTS0042045,15
RTS0042046,43
RTS0042047,45
RTS0042048,18
RTS0042049,49
RTS0042050,22
RTS0042051,21
RTS0042052,31
RTS0042053,23
RTS0042054,17
RTS0042055,22
RTS0042056,25
RTS0042057,18
RTS0042058,27
RTS0042059,40
RTS0042060,25
RTS0042061,39
RTS0042062,112
RTS0042063,162
RTS0042064,91
RTS0042065,146
RTS0042066,45
RTS0042067,61
RTS0042068,42
RTS0042069,13
RTS0042071,23
RTS0042072,18
RTS0042073,14
RTS0042074,16
RTS0042075,17
RTS0042076,18
RTS0042077,6
RTS0042078,13
RTS0042079,19
RTS0042080,14
RTS0042081,43
RTS0042082,37
RTS0042083,16
RTS0042084,33
RTS0042085,15
RTS0042086,9
RTS0042087,20
RTS0042088,15
RTS0042089,22
RTS0042090,16
RTS0042091,31
RTS0042092,34
RTS0042093,11
RTS0042094,22
RTS0042095,20
RTS0042096,15
RTS0042097,12
RTS0042098,24
RTS0042099,26
RTS0042100,20
RTS0042101,23
RTS0042102,14
RTS0042103,17
RTS0042104,10
RTS0042105,11
RTS0042106,18
RTS0042107,21
RTS0042108,15
RTS0042109,21
RTS0042110,13
RTS0042111,14
RTS0042112,33
RTS0042113,35
RTS0042114,23
RTS0042115,34
RTS0042116,12
RTS0042117,22
RTS0042118,18
RTS0042119,13
RTS0042120,11
RTS0042121,21
RTS0042122,12
RTS0042123,24
RTS0042124,12
RTS0042125,15
RTS0042126,18
RTS0042127,19
RTS0042128,27
RTS0042129,23
RTS0042130,28
RTS0042131,27
RTS0042132,20
RTS0042133,16
RTS0042134,13
RTS0042135,25
RTS0042136,22
RTS0042137,25
RTS0042138,12
RTS0042139,14
RTS0042140,14
RTS0042141,8
RTS0042142,15
RTS0042143,29
RTS0042144,20
RTS0042145,15
RTS0042146,30
RTS0042147,25
RTS0042148,34
RTS0042149,21
RTS0042150,53
RTS0042151,15
RTS0042152,16
RTS0042153,17
RTS0042154,24
RTS0042155,16
RTS0042156,29
RTS0042157,23
RTS0042158,12
RTS0042159,18
RTS0042160,12
RTS0042161,9
RTS0042162,17
RTS0042163,20
RTS0042164,17
RTS0042165,17
RTS0042166,13
RTS0042167,25
RTS0042168,19
RTS0042169,14
RTS0042170,13
RTS0042171,14
RTS0042172,16
RTS0042173,16
RTS0042174,19
RTS0042175,21
RTS0042176,12
RTS0042177,23
RTS0042178,23
RTS0042179,10
RTS0042180,18
RTS0042181,16
RTS0042182,22
RTS0042183,18
RTS0042184,21
RTS0042185,15
RTS0042186,21
RTS0042187,17
RTS0042188,15
RTS0042189,21
RTS0042190,13
RTS0042191,41
RTS0042192,39
RTS0042193,36
RTS0042194,59
RTS0042195,25
RTS0042196,12
RTS0042197,24
RTS0042198,9
RTS0042199,32
RTS0042200,15
RTS0042201,15
RTS0042202,17
RTS0042203,16
RTS0042204,11
RTS0042205,10
RTS0042206,12
RTS0042207,17
RTS0042208,17
RTS0042209,17
RTS0042210,12
RTS0042211,9
RTS0042212,15
RTS0042213,12
RTS0042214,11
RTS0042215,13
RTS0042216,20
RTS0042217,15
RTS0042218,17
RTS0042219,16
RTS0042220,9
RTS0042221,10
RTS0042222,15
RTS0042223,16
RTS0042224,19
RTS0042225,16
RTS0042226,29
RTS0042227,25
RTS0042228,25
RTS0042229,21
RTS0042230,36
RTS0042231,23
RTS0042232,44
RTS0042233,35
RTS0042234,43
RTS0042235,33
RTS0042236,71
RTS0042237,44
RTS0042238,55
RTS0042239,26
RTS0042240,78
RTS0042241,20
RTS0042242,10
RTS0042243,23
RTS0042244,16
RTS0042245,18
RTS0042246,73
RTS0042247,86
RTS0042248,173
RTS0042249,65
RTS0042250,110
RTS0042251,29
RTS0042252,28
RTS0042253,16
RTS0042254,24
RTS0042255,24
RTS0042256,30
RTS0042257,20
RTS0042258,18
RTS0042259,18
RTS0042260,23
RTS0042261,68
RTS0042262,30
RTS0042263,46
RTS0042264,74
RTS0042265,41
RTS0042266,17
RTS0042267,21
RTS0042268,10
RTS0042269,8
RTS0042270,14
RTS0042271,13
RTS0042272,22
RTS0042273,18
RTS0042274,16
RTS0042275,14
RTS0042276,35
RTS0042277,29
RTS0042278,19
RTS0042279,26
RTS0042280,20
RTS0042281,11
RTS0042282,18
RTS0042283,12
RTS0042284,7
RTS0042285,20
RTS0042286,16
RTS0042287,161
RTS0042288,138
RTS0042289,144
RTS0042290,156
RTS0042291,85
RTS0042292,124
RTS0042293,44
RTS0042294,48
RTS0042295,50
RTS0042296,13
RTS0042297,20
RTS0042298,11
RTS0042299,19
RTS0042300,13
RTS0042301,19
RTS0042302,13
RTS0042303,13
RTS0042304,20
RTS0042305,17
RTS0042306,30
RTS0042307,80
RTS0042308,61
RTS0042309,76
RTS0042310,88
RTS0042311,17
RTS0042312,20
RTS0042313,23
RTS0042314,16
RTS0042315,22
RTS0042316,24
RTS0042317,20
RTS0042318,17
RTS0042319,21
RTS0042320,27
RTS0042321,39
RTS0042322,15
RTS0042323,31
RTS0042324,24
RTS0042325,29
RTS0042326,27
RTS0042327,20
RTS0042328,19
RTS0042329,21
RTS0042330,41
RTS0042331,20
RTS0042332,33
RTS0042333,28
RTS0042334,35
RTS0042335,29
RTS0042336,45
RTS0042337,77
RTS0042338,107
RTS0042339,19
RTS0042340,64
RTS0042341,54
RTS0042342,12
RTS0042343,34
RTS0042344,34
RTS0042345,25
RTS0042346,24
RTS0042347,18
RTS0042348,12
RTS0042349,7
RTS0042350,10
RTS0042351,27
RTS0042352,28
RTS0042353,28
RTS0042354,32
RTS0042355,6
RTS0042356,29
RTS0042357,25
RTS0042358,30
RTS0042359,31
RTS0042360,23
RTS0042361,11
RTS0042362,34
RTS0042363,59
RTS0042364,21
RTS0042365,43
RTS0042366,19
RTS0042367,32
RTS0042368,20
RTS0042369,18
RTS0042370,35
RTS0042371,15
RTS0042372,14
RTS0042373,17
RTS0042374,5
RTS0042375,23
RTS0042376,9
RTS0042377,6
RTS0042378,19
RTS0042379,26
RTS0042380,6
RTS0042381,19
RTS0042382,19
RTS0042383,18
RTS0042384,21
RTS0042385,18
RTS0042386,17
RTS0042387,19
RTS0042388,32
RTS0042389,34
RTS0042390,22
RTS0042391,31
RTS0042392,25
RTS0042393,19
RTS0042394,37
RTS0042395,29
RTS0042396,10
RTS0042397,14
RTS0042398,10
RTS0042399,24
RTS0042400,15
RTS0042401,19
RTS0042402,16
RTS0042403,12
RTS0042404,16
RTS0042405,11
RTS0042406,15
RTS0042407,16
RTS0042408,27
RTS0042409,16
RTS0042410,18
RTS0042411,26
RTS0042412,27
RTS0042413,62
RTS0042414,56
RTS0042415,41
RTS0042416,64
RTS0042417,123
RTS0042418,91
RTS0042419,99
RTS0042420,58
RTS0042421,14
RTS0042422,23
RTS0042423,20
RTS0042424,22
RTS0042425,9
RTS0042426,17
RTS0042427,17
RTS0042428,19
RTS0042429,13
RTS0042430,17
RTS0042431,13
RTS0042432,19
RTS0042433,9
RTS0042434,21
RTS0042435,10
RTS0042436,59
RTS0042437,37
RTS0042438,36
RTS0042439,50
RTS0042440,51
RTS0042441,45
RTS0042442,48
RTS0042443,18
RTS0042444,34
RTS0042445,15
RTS0042446,40
RTS0042447,21
RTS0042448,19
RTS0042449,30
RTS0042450,24
RTS0042451,19
RTS0042452,13
RTS0042453,31
RTS0042454,14
RTS0042455,9
RTS0042456,15
RTS0042457,13
RTS0042458,23
RTS0042460,16
RTS0042461,83
RTS0042462,47
RTS0042463,42
RTS0042464,86
RTS0042465,85
RTS0042466,18
RTS0042467,24
RTS0042468,27
RTS0042469,34
RTS0042470,20
RTS0042471,63
RTS0042472,65
RTS0042473,118
RTS0042474,49
RTS0042475,145
RTS0042476,34
RTS0042477,24
RTS0042478,20
RTS0042479,20
RTS0042480,20
RTS0042481,58
RTS0042482,68
RTS0042483,292
RTS0042484,152
RTS0042485,71
RTS0042486,17
RTS0042487,22
RTS0042488,14
RTS0042489,19
RTS0042490,8
RTS0042491,10
RTS0042492,7
RTS0042493,25
RTS0042494,11
RTS0042495,13
RTS0042496,18
RTS0042497,15
RTS0042498,21
RTS0042499,30
RTS0042500,23
RTS0042501,14
RTS0042502,18
RTS0042503,17
RTS0042504,21
RTS0042505,16
RTS0042506,14
RTS0042507,22
RTS0042508,17
RTS0042509,18
RTS0042510,11
RTS0042515,16
RTS0042522,13
RTS0042526,17
RTS0042527,18
RTS0042528,15
RTS0042529,23
RTS0042530,8
RTS0042531,11
RTS0042532,12
RTS0042533,10
RTS0042534,13
RTS0042535,13
RTS0042536,36
RTS0042537,44
RTS0042538,20
RTS0042539,45
RTS0042540,44
RTS0042541,9
RTS0042542,7
RTS0042543,16
RTS0042544,10
RTS0042545,5
RTS0042546,9
RTS0042547,18
RTS0042548,21
RTS0042549,13
RTS0042550,9
RTS0042551,21
RTS0042552,14
RTS0042553,15
RTS0042554,13
RTS0042555,12
RTS0042556,16
RTS0042557,27
RTS0042558,21
RTS0042559,50
RTS0042560,27
RTS0042561,18
RTS0042562,18
RTS0042563,42
RTS0042564,14
RTS0042565,24
RTS0042566,49
RTS0042567,32
RTS0042568,49
RTS0042569,67
RTS0042570,35
RTS0042571,55
RTS0042572,37
RTS0042573,67
RTS0042574,52
RTS0042575,30
RTS0042576,18
RTS0042577,27
RTS0042578,22
RTS0042579,30
RTS0042580,8
RTS0042581,27
RTS0042582,17
RTS0042583,72
RTS0042584,18
RTS0042585,12
RTS0042586,16
RTS0042587,16
RTS0042588,13
RTS0042589,14
RTS0042590,10
RTS0042591,19
RTS0042592,18
RTS0042593,12
RTS0042594,18
RTS0042595,9
RTS0042596,33
RTS0042597,36
RTS0042598,39
RTS0042599,22
RTS0042600,30
RTS0042601,14
RTS0042602,13
RTS0042603,8
RTS0042604,28
RTS0042605,13
RTS0042606,13
RTS0042607,11
RTS0042608,23
RTS0042609,21
RTS0042610,22
RTS0042611,42
RTS0042612,43
RTS0042613,25
RTS0042614,41
RTS0042615,41
RTS0042616,11
RTS0042617,14
RTS0042618,18
RTS0042619,15
RTS0042620,12
RTS0042621,7
RTS0042622,12
RTS0042623,23
RTS0042624,10
RTS0042625,10
RTS0042626,13
RTS0042627,21
RTS0042628,14
RTS0042629,13
RTS0042630,20
RTS0042631,20
RTS0042633,13
RTS0042634,23
RTS0042635,11
RTS0042636,54
RTS0042637,53
RTS0042638,58
RTS0042639,42
RTS0042640,39
RTS0042641,15
RTS0042642,21
RTS0042643,6
RTS0042644,16
RTS0042645,10
RTS0042646,14
RTS0042647,15
RTS0042648,18
RTS0042649,12
RTS0042650,14
RTS0042651,14
RTS0042652,17
RTS0042653,11
RTS0042654,15
RTS0042655,21
RTS0042656,75
RTS0042657,29
RTS0042658,31
RTS0042659,34
RTS0042660,33
RTS0042661,16
RTS0042662,9
RTS0042663,16
RTS0042664,21
RTS0042665,14
RTS0042666,18
RTS0042667,18
RTS0042668,14
RTS0042669,10
RTS0042670,19
RTS0042671,68
RTS0042672,29
RTS0042673,62
RTS0042674,40
RTS0042675,73
RTS0042676,10
RTS0042678,23
RTS0042679,37
RTS0042680,13
RTS0042681,67
RTS0042682,38
RTS0042683,59
RTS0042684,27
RTS0042685,45
RTS0042686,43
RTS0042687,26
RTS0042688,18
RTS0042689,30
RTS0042690,17
RTS0042691,24
RTS0042692,12
RTS0042693,8
RTS0042695,15
RTS0042696,13
RTS0042697,12
RTS0042698,11
RTS0042699,19
RTS0042700,19
RTS0042701,8
RTS0042702,15
RTS0042703,19
RTS0042704,20
RTS0042705,16
RTS0042706,21
RTS0042707,17
RTS0042708,35
RTS0042709,13
RTS0042710,30
RTS0042711,28
RTS0042712,33
RTS0042713,18
RTS0042714,17
RTS0042715,28
RTS0042716,16
RTS0042717,12
RTS0042718,15
RTS0042719,14
RTS0042720,19
RTS0042721,34
RTS0042722,24
RTS0042723,23
RTS0042724,36
RTS0042725,25
RTS0042726,17
RTS0042727,12
RTS0042728,13
RTS0042729,11
RTS0042730,13
RTS0042731,16
RTS0042732,14
RTS0042733,25
RTS0042734,20
RTS0042735,21
RTS0042736,44
RTS0042737,67
RTS0042738,60
RTS0042739,42
RTS0042740,80
RTS0042741,11
RTS0042742,12
RTS0042743,13
RTS0042744,7
RTS0042745,16
RTS0042746,28
RTS0042747,17
RTS0042748,18
RTS0042749,18
RTS0042750,19
RTS0042751,14
RTS0042752,22
RTS0042753,12
RTS0042754,9
RTS0042755,9
RTS0042756,14
RTS0042757,23
RTS0042758,13
RTS0042759,18
RTS0042760,27
RTS0042761,12
RTS0042762,10
RTS0042763,11
RTS0042764,9
RTS0042765,12
RTS0042766,26
RTS0042767,17
RTS0042768,17
RTS0042769,31
RTS0042770,16
RTS0042771,24
RTS0042772,22
RTS0042773,19
RTS0042774,24
RTS0042775,18
RTS0042776,23
RTS0042777,34
RTS0042778,17
RTS0042779,26
RTS0042780,21
RTS0042781,43
RTS0042782,40
RTS0042783,75
RTS0042784,50
RTS0042785,41
RTS0042786,38
RTS0042787,21
RTS0042788,29
RTS0042789,18
RTS0042790,13
RTS0042791,243
RTS0042792,74
RTS0042793,58
RTS0042794,53
RTS0042795,80
RTS0042796,19
RTS0042797,27
RTS0042798,16
RTS0042799,26
RTS0042800,16
RTS0042801,22
RTS0042802,21
RTS0042803,15
RTS0042804,23
RTS0042805,22
RTS0042806,16
RTS0042807,19
RTS0042808,41
RTS0042809,21
RTS0042810,17
RTS0042811,27
RTS0042812,44
RTS0042813,21
RTS0042814,24
RTS0042815,31
RTS0042816,18
RTS0042817,33
RTS0042818,25
RTS0042819,25
RTS0042820,16
RTS0042821,15
RTS0042822,11
RTS0042823,12
RTS0042824,18
RTS0042825,22
RTS0042826,33
RTS0042827,22
RTS0042828,24
RTS0042829,26
RTS0042830,62
RTS0042831,23
RTS0042832,27
RTS0042833,30
RTS0042834,24
RTS0042835,30
RTS0042836,25
RTS0042837,13
RTS0042838,21
RTS0042839,21
RTS0042840,19
RTS0042841,32
RTS0042842,43
RTS0042843,37
RTS0042844,40
RTS0042845,48
RTS0042846,10
RTS0042847,45
RTS0042848,73
RTS0042849,15
RTS0042850,18
RTS0042851,28
RTS0042852,13
RTS0042853,25
RTS0042854,13
RTS0042855,23
RTS0042856,17
RTS0042857,20
RTS0042858,47
RTS0042859,32
RTS0042860,24
RTS0042861,27
RTS0042862,19
RTS0042863,31
RTS0042864,22
RTS0042865,26
RTS0042866,15
RTS0042867,21
RTS0042868,18
RTS0042869,36
RTS0042870,20
RTS0042871,18
RTS0042872,16
RTS0042873,19
RTS0042874,16
RTS0042875,22
RTS0042876,45
RTS0042877,29
RTS0042878,29
RTS0042879,28
RTS0042880,36
RTS0042881,28
RTS0042882,24
RTS0042883,25
RTS0042884,26
RTS0042885,23
RTS0042886,28
RTS0042887,21
RTS0042888,17
RTS0042889,15
RTS0042890,21
RTS0042891,15
RTS0042892,21
RTS0042893,33
RTS0042894,11
RTS0042895,15
RTS0042896,169
RTS0042897,80
RTS0042898,81
RTS0042899,151
RTS0042900,250
RTS0042901,19
RTS0042902,17
RTS0042903,11
RTS0042904,14
RTS0042905,15
RTS0042906,11
RTS0042907,16
RTS0042908,19
RTS0042909,24
RTS0042910,14
RTS0042911,21
RTS0042912,15
RTS0042913,14
RTS0042914,12
RTS0042915,9
RTS0042916,8
RTS0042917,24
RTS0042918,19
RTS0042919,22
RTS0042920,16
RTS0042921,41
RTS0042922,33
RTS0042923,37
RTS0042924,27
RTS0042925,44
RTS0042926,19
RTS0042927,6
RTS0042928,13
RTS0042929,19
RTS0042930,15
RTS0042931,10
RTS0042932,13
RTS0042933,23
RTS0042934,27
RTS0042935,18
RTS0042936,36
RTS0042937,25
RTS0042938,58
RTS0042939,47
RTS0042940,25
RTS0042941,84
RTS0042942,112
RTS0042943,255
RTS0042944,91
RTS0042945,58
RTS0042946,31
RTS0042947,26
RTS0042948,23
RTS0042949,17
RTS0042950,21
RTS0042951,22
RTS0042952,22
RTS0042953,18
RTS0042954,18
RTS0042955,20
RTS0042956,26
RTS0042957,34
RTS0042958,38
RTS0042959,30
RTS0042960,29
RTS0042961,45
RTS0042962,41
RTS0042963,27
RTS0042964,37
RTS0042965,54
RTS0042966,18
RTS0042967,28
RTS0042968,24
RTS0042969,19
RTS0042970,27
RTS0042971,75
RTS0042972,23
RTS0042973,35
RTS0042974,25
RTS0042975,30
RTS0042976,59
RTS0042977,58
RTS0042978,47
RTS0042979,34
RTS0042980,22
RTS0042981,22
RTS0042982,18
RTS0042983,10
RTS0042984,22
RTS0042985,19
RTS0042986,14
RTS0042987,6
RTS0042988,8
RTS0042989,16
RTS0042990,15
RTS0042991,28
RTS0042992,23
RTS0042993,21
RTS0042994,14
RTS0042995,28
RTS0042996,20
RTS0042997,14
RTS0042998,12
RTS0042999,15
RTS0043000,21
RTS0043001,14
RTS0043002,14
RTS0043003,21
RTS0043004,16
RTS0043005,21
RTS0043006,19
RTS0043007,24
RTS0043008,25
RTS0043009,23
RTS0043010,25
RTS0043011,37
RTS0043012,33
RTS0043013,26
RTS0043014,17
RTS0043015,40
RTS0043016,23
RTS0043017,19
RTS0043018,8
RTS0043019,25
RTS0043020,8
RTS0043021,36
RTS0043022,32
RTS0043023,40
RTS0043024,44
RTS0043025,52
RTS0043026,20
RTS0043027,66
RTS0043028,46
RTS0043029,68
RTS0043030,31
RTS0043031,28
RTS0043032,34
RTS0043033,31
RTS0043034,20
RTS0043035,16
RTS0043036,30
RTS0043037,15
RTS0043038,30
RTS0043039,18
RTS0043040,25
RTS0043041,20
RTS0043042,10
RTS0043043,12
RTS0043044,10
RTS0043045,13
RTS0043046,17
RTS0043047,18
RTS0043048,21
RTS0043049,13
RTS0043050,12
RTS0043051,30
RTS0043052,14
RTS0043053,16
RTS0043054,10
RTS0043055,20
RTS0043056,9
RTS0043057,21
RTS0043058,20
RTS0043059,15
RTS0043060,18
RTS0043061,24
RTS0043062,11
RTS0043063,17
RTS0043064,22
RTS0043065,23
RTS0043066,23
RTS0043067,24
RTS0043068,16
RTS0043069,21
RTS0043070,12
RTS0043071,12
RTS0043072,15
RTS0043073,16
RTS0043074,12
RTS0043075,11
RTS0043076,12
RTS0043077,14
RTS0043078,15
RTS0043079,8
RTS0043080,21
RTS0043081,63
RTS0043082,47
RTS0043083,44
RTS0043084,70
RTS0043085,26
RTS0043086,19
RTS0043087,21
RTS0043088,19
RTS0043089,24
RTS0043090,21
RTS0043091,11
RTS0043092,10
RTS0043093,19
RTS0043094,15
RTS0043095,24
RTS0043096,17
RTS0043097,10
RTS0043098,17
RTS0043099,26
RTS0043100,16
RTS0043101,19
RTS0043102,11
RTS0043103,15
RTS0043104,22
RTS0043105,17
RTS0043106,45
RTS0043107,18
RTS0043108,10
RTS0043109,21
RTS0043110,19
RTS0043111,25
RTS0043112,19
RTS0043113,20
RTS0043114,34
RTS0043115,15
RTS0043116,33
RTS0043117,21
RTS0043118,11
RTS0043119,13
RTS0043120,14
RTS0043121,12
RTS0043122,11
RTS0043123,12
RTS0043124,10
RTS0043125,16
RTS0043126,57
RTS0043127,23
RTS0043128,43
RTS0043129,34
RTS0043130,31
RTS0043131,21
RTS0043132,13
RTS0043133,23
RTS0043134,12
RTS0043135,26
RTS0043136,28
RTS0043137,17
RTS0043138,34
RTS0043139,24
RTS0043140,21
RTS0043141,16
RTS0043142,25
RTS0043143,16
RTS0043144,20
RTS0043145,17
RTS0043146,15
RTS0043147,33
RTS0043148,34
RTS0043149,23
RTS0043150,9
RTS0043151,31
RTS0043152,32
RTS0043153,25
RTS0043154,20
RTS0043155,30
RTS0043156,22
RTS0043157,24
RTS0043159,20
RTS0043160,35
RTS0043161,14
RTS0043162,19
RTS0043163,24
RTS0043164,19
RTS0043165,21
RTS0043167,28
RTS0043168,30
RTS0043169,33
RTS0043170,36
RTS0043171,20
RTS0043172,21
RTS0043173,24
RTS0043174,29
RTS0043175,28
RTS0043176,20
RTS0043177,15
RTS0043178,31
RTS0043179,25
RTS0043180,28
RTS0043181,14
RTS0043182,22
RTS0043183,20
RTS0043184,11
RTS0043185,14
RTS0043186,187
RTS0043187,71
RTS0043188,74
RTS0043189,72
RTS0043190,112
RTS0043191,18
RTS0043192,13
RTS0043193,17
RTS0043194,15
RTS0043195,21
RTS0043196,31
RTS0043197,21
RTS0043198,26
RTS0043199,22
RTS0043200,20
RTS0043201,26
RTS0043202,35
RTS0043203,25
RTS0043204,38
RTS0043205,50
RTS0043206,28
RTS0043207,21
RTS0043208,21
RTS0043209,11
RTS0043210,14
RTS0043211,34
RTS0043212,55
RTS0043213,51
RTS0043214,44
RTS0043215,41
RTS0043216,29
RTS0043217,17
RTS0043218,26
RTS0043219,49
RTS0043220,40
RTS0043221,13
RTS0043222,19
RTS0043223,20
RTS0043224,12
RTS0043225,21
RTS0043226,19
RTS0043227,14
RTS0043228,19
RTS0043229,26
RTS0043230,21
RTS0043231,19
RTS0043232,29
RTS0043233,39
RTS0043234,17
RTS0043235,18
RTS0043236,18
RTS0043237,16
RTS0043238,19
RTS0043239,23
RTS0043240,21
RTS0043241,26
RTS0043242,26
RTS0043243,38
RTS0043244,20
RTS0043245,25
RTS0043246,23
RTS0043247,25
RTS0043248,21
RTS0043249,33
RTS0043250,36
RTS0043251,30
RTS0043252,38
RTS0043253,25
RTS0043254,29
RTS0043255,22
RTS0043256,19
RTS0043257,17
RTS0043258,13
RTS0043259,22
RTS0043260,50
RTS0043261,33
RTS0043262,35
RTS0043263,21
RTS0043264,26
RTS0043265,26
RTS0043266,26
RTS0043267,28
RTS0043268,21
RTS0043269,42
RTS0043270,64
RTS0043271,31
RTS0043272,34
RTS0043273,23
RTS0043274,40
RTS0043275,36
RTS0043276,8
RTS0043277,32
RTS0043278,31
RTS0043279,16
RTS0043280,21
RTS0043281,36
RTS0043282,60
RTS0043283,48
RTS0043284,64
RTS0043285,29
RTS0043286,46
RTS0043287,58
RTS0043288,92
RTS0043289,77
RTS0043290,29
RTS0043291,70
RTS0043292,43
RTS0043293,28
RTS0043294,75
RTS0043295,58
RTS0043296,18
RTS0043297,9
RTS0043299,19
RTS0043300,26
RTS0043301,19
RTS0043302,13
RTS0043303,16
RTS0043304,33
RTS0043305,21
RTS0043306,16
RTS0043307,16
RTS0043308,14
RTS0043309,20
RTS0043310,12
RTS0043311,81
RTS0043312,81
RTS0043313,117
RTS0043314,75
RTS0043315,25
RTS0043316,25
RTS0043317,27
RTS0043318,15
RTS0043319,23
RTS0043320,26
RTS0043321,19
RTS0043322,22
RTS0043323,23
RTS0043324,28
RTS0043325,15
RTS0043326,22
RTS0043327,14
RTS0043328,18
RTS0043329,18
RTS0043330,17
RTS0043331,14
RTS0043332,10
RTS0043333,18
RTS0043334,7
RTS0043335,12
RTS0043336,19
RTS0043337,19
RTS0043338,13
RTS0043339,19
RTS0043340,14
RTS0043341,22
RTS0043342,19
RTS0043343,12
RTS0043344,21
RTS0043345,19
RTS0043346,14
RTS0043347,25
RTS0043348,25
RTS0043349,14
RTS0043350,24
RTS0043351,35
RTS0043352,54
RTS0043353,45
RTS0043354,31
RTS0043355,41
RTS0043356,23
RTS0043357,15
RTS0043358,34
RTS0043359,57
RTS0043360,39
RTS0043361,65
RTS0043362,61
RTS0043363,48
RTS0043364,43
RTS0043365,34
RTS0043366,12
RTS0043367,13
RTS0043368,14
RTS0043369,19
RTS0043370,17
RTS0043371,77
RTS0043372,46
RTS0043373,56
RTS0043374,23
RTS0043375,19
RTS0043376,189
RTS0043377,608
RTS0043378,176
RTS0043379,218
RTS0043380,295
RTS0043381,46
RTS0043382,21
RTS0043383,49
RTS0043384,44
RTS0043385,17
RTS0043386,13
RTS0043387,36
RTS0043388,11
RTS0043389,38
RTS0043390,23
RTS0043391,23
RTS0043392,26
RTS0043393,27
RTS0043394,30
RTS0043395,22
RTS0043396,77
RTS0043397,43
RTS0043398,30
RTS0043399,58
RTS0043400,13
RTS0043401,30
RTS0043402,16
RTS0043403,22
RTS0043404,24
RTS0043405,17
RTS0043406,15
RTS0043407,22
RTS0043408,16
RTS0043409,12
RTS0043410,22
RTS0043411,16
RTS0043412,20
RTS0043413,11
RTS0043414,13
RTS0043415,21
RTS0043416,19
RTS0043417,16
RTS0043418,12
RTS0043419,11
RTS0043420,11
RTS0043421,31
RTS0043422,20
RTS0043423,16
RTS0043424,23
RTS0043425,25
RTS0043426,22
RTS0043427,17
RTS0043428,30
RTS0043429,24
RTS0043430,13
RTS0043431,33
RTS0043432,17
RTS0043433,19
RTS0043434,27
RTS0043435,17
RTS0043436,29
RTS0043437,27
RTS0043438,29
RTS0043439,16
RTS0043440,43
RTS0043441,30
RTS0043442,26
RTS0043443,16
RTS0043444,19
RTS0043445,15
RTS0043446,17
RTS0043447,9
RTS0043448,9
RTS0043449,15
RTS0043450,21
RTS0043451,16
RTS0043452,29
RTS0043453,37
RTS0043454,33
RTS0043455,14
RTS0043456,14
RTS0043457,10
RTS0043458,26
RTS0043459,15
RTS0043460,21
RTS0043461,13
RTS0043462,15
RTS0043463,20
RTS0043464,22
RTS0043465,21
RTS0043466,33
RTS0043467,23
RTS0043468,34
RTS0043469,11
RTS0043470,28
RTS0043471,15
RTS0043472,21
RTS0043473,14
RTS0043474,26
RTS0043475,18
RTS0043476,19
RTS0043477,27
RTS0043478,20
RTS0043479,23
RTS0043480,17
RTS0043481,23
RTS0043482,38
RTS0043483,28
RTS0043484,15
RTS0043485,27
RTS0043486,27
RTS0043487,32
RTS0043488,50
RTS0043489,38
RTS0043490,16
RTS0043491,36
RTS0043492,49
RTS0043493,15
RTS0043494,43
RTS0043495,44
RTS0043496,24
RTS0043497,14
RTS0043498,21
RTS0043499,23
RTS0043500,14
RTS0043501,17
RTS0043502,6
RTS0043503,5
RTS0043504,24
RTS0043505,18
RTS0043506,32
RTS0043507,21
RTS0043508,24
RTS0043509,31
RTS0043510,29
RTS0043511,10
RTS0043512,17
RTS0043513,27
RTS0043514,14
RTS0043515,12
RTS0043516,9
RTS0043517,19
RTS0043518,21
RTS0043519,16
RTS0043520,29
RTS0043521,15
RTS0043522,21
RTS0043523,21
RTS0043524,10
RTS0043525,25
RTS0043526,15
RTS0043527,20
RTS0043528,14
RTS0043529,15
RTS0043530,17
RTS0043531,18
RTS0043532,10
RTS0043533,15
RTS0043534,23
RTS0043535,15
RTS0043536,30
RTS0043537,27
RTS0043538,35
RTS0043539,40
RTS0043540,27
RTS0043541,41
RTS0043542,19
RTS0043543,25
RTS0043544,51
RTS0043545,14
RTS0043546,23
RTS0043547,28
RTS0043548,14
RTS0043549,31
RTS0043550,20
RTS0043551,21
RTS0043552,13
RTS0043553,12
RTS0043554,15
RTS0043555,9
RTS0043556,30
RTS0043557,17
RTS0043558,27
RTS0043559,13
RTS0043560,31
RTS0043561,31
RTS0043562,20
RTS0043563,15
RTS0043564,19
RTS0043565,19
RTS0043566,95
RTS0043567,32
RTS0043568,109
RTS0043569,62
RTS0043570,113
RTS0043571,32
RTS0043572,110
RTS0043573,194
RTS0043574,31
RTS0043575,69
RTS0043576,51
RTS0043577,51
RTS0043578,15
RTS0043579,32
RTS0043580,50
RTS0043581,24
RTS0043582,37
RTS0043583,21
RTS0043584,35
RTS0043585,26
RTS0043586,12
RTS0043587,18
RTS0043588,12
RTS0043589,14
RTS0043590,13
RTS0043591,15
RTS0043592,24
RTS0043593,31
RTS0043594,16
RTS0043595,14
RTS0043596,27
RTS0043597,20
RTS0043598,18
RTS0043599,17
RTS0043600,28
RTS0043601,9
RTS0043602,10
RTS0043603,19
RTS0043604,24
RTS0043605,12
RTS0043606,16
RTS0043607,13
RTS0043608,13
RTS0043609,17
RTS0043610,22
RTS0043611,52
RTS0043612,44
RTS0043613,56
RTS0043614,41
RTS0043615,69
RTS0043616,58
RTS0043617,8
RTS0043618,44
RTS0043619,27
RTS0043620,14
RTS0043621,31
RTS0043622,25
RTS0043623,26
RTS0043624,51
RTS0043625,16
RTS0043626,23
RTS0043627,13
RTS0043628,36
RTS0043629,28
RTS0043630,27
RTS0043631,24
RTS0043632,23
RTS0043633,18
RTS0043634,44
RTS0043635,30
RTS0043636,15
RTS0043637,10
RTS0043638,17
RTS0043639,20
RTS0043640,15
RTS0043641,79
RTS0043642,48
RTS0043643,64
RTS0043644,70
RTS0043645,90
RTS0043646,21
RTS0043647,11
RTS0043648,15
RTS0043649,15
RTS0043650,22
RTS0043651,11
RTS0043652,17
RTS0043653,12
RTS0043654,23
RTS0043655,10
RTS0043656,31
RTS0043657,34
RTS0043658,55
RTS0043659,31
RTS0043660,40
RTS0043661,6
RTS0043663,15
RTS0043664,16
RTS0043665,21
RTS0043666,22
RTS0043667,9
RTS0043668,8
RTS0043669,17
RTS0043670,18
RTS0043671,14
RTS0043672,28
RTS0043673,25
RTS0043674,16
RTS0043675,31
RTS0043676,10
RTS0043677,19
RTS0043678,13
RTS0043679,8
RTS0043680,13
RTS0043681,19
RTS0043682,11
RTS0043683,20
RTS0043684,15
RTS0043685,15
RTS0043686,30
RTS0043687,30
RTS0043688,21
RTS0043689,27
RTS0043690,16
RTS0043691,27
RTS0043692,13
RTS0043693,25
RTS0043694,18
RTS0043695,28
RTS0043696,35
RTS0043697,19
RTS0043698,27
RTS0043699,31
RTS0043700,30
RTS0043701,17
RTS0043702,23
RTS0043703,19
RTS0043704,28
RTS0043705,27
RTS0043706,24
RTS0043707,20
RTS0043708,13
RTS0043709,17
RTS0043710,13
RTS0043711,11
RTS0043712,19
RTS0043713,13
RTS0043714,13
RTS0043715,11
RTS0043716,22
RTS0043717,21
RTS0043718,9
RTS0043719,14
RTS0043720,14
RTS0043721,69
RTS0043722,46
RTS0043723,88
RTS0043724,29
RTS0043725,58
RTS0043726,21
RTS0043727,21
RTS0043728,18
RTS0043729,12
RTS0043730,18
RTS0043731,11
RTS0043732,19
RTS0043733,18
RTS0043734,20
RTS0043735,20
RTS0043736,15
RTS0043737,22
RTS0043738,18
RTS0043739,16
RTS0043740,23
RTS0043741,34
RTS0043742,42
RTS0043743,28
RTS0043744,54
RTS0043745,14
RTS0043746,10
RTS0043747,19
RTS0043748,38
RTS0043749,10
RTS0043750,18
RTS0043751,22
RTS0043752,17
RTS0043753,17
RTS0043754,12
RTS0043755,34
RTS0043756,21
RTS0043757,16
RTS0043758,21
RTS0043759,25
RTS0043760,11
RTS0043761,63
RTS0043762,15
RTS0043763,18
RTS0043764,19
RTS0043765,23
RTS0043766,17
RTS0043767,13
RTS0043768,7
RTS0043769,18
RTS0043770,10
RTS0043771,12
RTS0043772,16
RTS0043773,22
RTS0043774,22
RTS0043775,12
RTS0043776,17
RTS0043777,29
RTS0043778,34
RTS0043779,32
RTS0043780,20
RTS0043781,47
RTS0043782,31
RTS0043783,27
RTS0043784,25
RTS0043785,19
RTS0043786,248
RTS0043787,155
RTS0043788,218
RTS0043789,171
RTS0043790,147
RTS0043791,47
RTS0043792,89
RTS0043793,62
RTS0043794,29
RTS0043795,29
RTS0043796,15
RTS0043797,20
RTS0043798,7
RTS0043799,9
RTS0043800,15
RTS0043801,13
RTS0043802,22
RTS0043803,15
RTS0043804,14
RTS0043805,14
RTS0043806,17
RTS0043807,19
RTS0043808,17
RTS0043809,18
RTS0043810,9
RTS0043811,21
RTS0043812,16
RTS0043813,14
RTS0043814,17
RTS0043815,14
RTS0043816,30
RTS0043817,13
RTS0043818,15
RTS0043819,24
RTS0043820,43
RTS0043821,26
RTS0043822,10
RTS0043823,24
RTS0043824,16
RTS0043825,16
RTS0043826,13
RTS0043827,13
RTS0043828,16
RTS0043829,11
RTS0043830,22
RTS0043831,20
RTS0043832,34
RTS0043833,32
RTS0043834,15
RTS0043835,22
RTS0043836,26
RTS0043837,23
RTS0043838,16
RTS0043839,17
RTS0043840,14
RTS0043841,18
RTS0043842,25
RTS0043843,37
RTS0043844,32
RTS0043845,25
RTS0043846,34
RTS0043847,17
RTS0043848,21
RTS0043849,14
RTS0043850,34
RTS0043851,21
RTS0043852,19
RTS0043853,26
RTS0043854,19
RTS0043856,11
RTS0043857,17
RTS0043858,23
RTS0043859,22
RTS0043860,23
RTS0043861,31
RTS0043862,41
RTS0043863,25
RTS0043864,20
RTS0043865,21
RTS0043866,80
RTS0043867,231
RTS0043868,203
RTS0043869,130
RTS0043870,66
RTS0043871,24
RTS0043872,18
RTS0043873,20
RTS0043874,27
RTS0043875,19
RTS0043876,19
RTS0043877,17
RTS0043878,13
RTS0043879,24
RTS0043880,21
RTS0043881,15
RTS0043882,13
RTS0043883,11
RTS0043884,9
RTS0043885,12
RTS0043886,25
RTS0043887,30
RTS0043888,50
RTS0043889,10
RTS0043890,42
RTS0043891,26
RTS0043892,24
RTS0043893,34
RTS0043894,22
RTS0043895,22
RTS0043896,18
RTS0043897,23
RTS0043898,33
RTS0043899,27
RTS0043900,34
RTS0043901,19
RTS0043902,15
RTS0043903,23
RTS0043904,36
RTS0043905,20
RTS0043906,14
RTS0043907,13
RTS0043908,4
RTS0043909,14
RTS0043910,23
RTS0043911,24
RTS0043912,40
RTS0043913,16
RTS0043914,25
RTS0043915,12
RTS0043916,33
RTS0043917,22
RTS0043918,15
RTS0043919,14
RTS0043920,32
RTS0043921,31
RTS0043922,18
RTS0043923,18
RTS0043924,39
RTS0043925,29
RTS0043926,24
RTS0043927,19
RTS0043928,17
RTS0043929,16
RTS0043930,22
RTS0043931,45
RTS0043932,37
RTS0043933,34
RTS0043934,19
RTS0043935,26
RTS0043936,12
RTS0043937,8
RTS0043938,14
RTS0043939,15
RTS0043940,22
RTS0043941,15
RTS0043942,18
RTS0043943,11
RTS0043944,14
RTS0043945,14
RTS0043946,17
RTS0043947,22
RTS0043948,18
RTS0043949,9
RTS0043950,13
RTS0043951,16
RTS0043952,25
RTS0043953,24
RTS0043954,8
RTS0043955,19
RTS0043956,16
RTS0043957,23
RTS0043958,54
RTS0043959,28
RTS0043960,20
RTS0043961,26
RTS0043962,21
RTS0043963,11
RTS0043964,21
RTS0043965,27
RTS0043966,44
RTS0043967,27
RTS0043968,36
RTS0043969,43
RTS0043970,48
RTS0043971,47
RTS0043972,51
RTS0043973,31
RTS0043974,39
RTS0043975,18
RTS0043976,23
RTS0043977,23
RTS0043978,30
RTS0043979,28
RTS0043980,37
RTS0043981,76
RTS0043982,45
RTS0043983,74
RTS0043984,15
RTS0043985,76
RTS0043986,10
RTS0043987,71
RTS0043988,38
RTS0043989,31
RTS0043990,24
RTS0043991,20
RTS0043992,17
RTS0043993,10
RTS0043994,18
RTS0043996,21
RTS0043997,16
RTS0043998,17
RTS0043999,14
RTS0044000,16
RTS0044001,13
RTS0044002,19
RTS0044003,65
RTS0044004,37
RTS0044005,38
RTS0044006,22
RTS0044007,13
RTS0044008,17
RTS0044009,22
RTS0044010,17
RTS0044011,26
RTS0044012,45
RTS0044013,32
RTS0044014,23
RTS0044015,30
RTS0044016,17
RTS0044017,22
RTS0044018,19
RTS0044019,13
RTS0044020,20
RTS0044021,22
RTS0044022,17
RTS0044023,18
RTS0044024,17
RTS0044025,18
RTS0044026,11
RTS0044027,12
RTS0044028,19
RTS0044029,17
RTS0044030,20
RTS0044031,16
RTS0044032,25
RTS0044033,13
RTS0044034,32
RTS0044035,14
RTS0044036,39
RTS0044037,29
RTS0044038,59
RTS0044039,17
RTS0044040,43
RTS0044041,31
RTS0044042,43
RTS0044043,37
RTS0044044,35
RTS0044045,32
RTS0044046,26
RTS0044047,24
RTS0044048,21
RTS0044049,20
RTS0044050,24
RTS0044051,20
RTS0044052,12
RTS0044053,18
RTS0044054,21
RTS0044055,26
RTS0044056,24
RTS0044057,15
RTS0044058,19
RTS0044059,20
RTS0044060,26
RTS0044061,28
RTS0044062,14
RTS0044063,20
RTS0044064,28
RTS0044065,28
RTS0044067,37
RTS0044068,21
RTS0044069,27
RTS0044070,13
RTS0044071,16
RTS0044072,15
RTS0044073,23
RTS0044074,20
RTS0044075,17
RTS0044076,18
RTS0044077,20
RTS0044078,13
RTS0044079,12
RTS0044080,9
RTS0044081,14
RTS0044082,20
RTS0044083,12
RTS0044084,18
RTS0044085,9
RTS0044086,32
RTS0044087,23
RTS0044088,18
RTS0044089,20
RTS0044090,32
RTS0044091,32
RTS0044092,40
RTS0044093,24
RTS0044094,19
RTS0044095,15
RTS0044096,40
RTS0044097,37
RTS0044098,32
RTS0044099,68
RTS0044100,49
RTS0044101,35
RTS0044102,23
RTS0044103,35
RTS0044104,21
RTS0044105,42
RTS0044106,44
RTS0044107,42
RTS0044108,25
RTS0044109,67
RTS0044110,102
RTS0044111,33
RTS0044112,26
RTS0044113,51
RTS0044114,17
RTS0044115,46
RTS0044116,39
RTS0044117,46
RTS0044118,33
RTS0044119,24
RTS0044120,23
RTS0044121,15
RTS0044122,15
RTS0044123,12
RTS0044124,22
RTS0044125,18
RTS0044126,33
RTS0044127,28
RTS0044128,20
RTS0044129,24
RTS0044130,23
RTS0044131,31
RTS0044132,29
RTS0044133,28
RTS0044134,30
RTS0044135,29
RTS0044136,24
RTS0044137,22
RTS0044138,24
RTS0044139,23
RTS0044140,28
RTS0044141,23
RTS0044142,15
RTS0044143,23
RTS0044144,25
RTS0044145,22
RTS0044146,13
RTS0044147,14
RTS0044148,24
RTS0044149,22
RTS0044150,22
RTS0044151,11
RTS0044152,18
RTS0044153,28
RTS0044154,14
RTS0044155,34
RTS0044156,35
RTS0044157,17
RTS0044158,107
RTS0044159,45
RTS0044160,17
RTS0044161,17
RTS0044162,43
RTS0044163,26
RTS0044164,31
RTS0044165,15
RTS0044166,37
RTS0044167,20
RTS0044168,14
RTS0044169,33
RTS0044170,20
RTS0044171,27
RTS0044172,21
RTS0044173,24
RTS0044174,10
RTS0044175,28
RTS0044176,35
RTS0044177,30
RTS0044178,28
RTS0044180,20
RTS0044181,27
RTS0044182,15
RTS0044183,12
RTS0044184,18
RTS0044185,21
RTS0044186,28
RTS0044187,37
RTS0044188,17
RTS0044189,28
RTS0044190,19
RTS0044191,25
RTS0044192,20
RTS0044193,18
RTS0044194,20
RTS0044195,25
RTS0044196,57
RTS0044197,25
RTS0044198,43
RTS0044199,33
RTS0044200,17
RTS0044206,26
RTS0044207,18
RTS0044208,21
RTS0044209,16
RTS0044210,18
RTS0044211,41
RTS0044212,22
RTS0044213,28
RTS0044214,28
RTS0044215,37
RTS0044216,22
RTS0044217,26
RTS0044218,24
RTS0044219,21
RTS0044220,14
RTS0044221,10
RTS0044222,7
RTS0044223,19
RTS0044224,24
RTS0044225,16
RTS0044226,18
RTS0044227,22
RTS0044228,33
RTS0044229,4
RTS0044230,18
RTS0044231,14
RTS0044232,18
RTS0044233,12
RTS0044234,10
RTS0044235,11
RTS0044236,20
RTS0044237,28
RTS0044238,21
RTS0044239,22
RTS0044240,17
RTS0044241,33
RTS0044242,40
RTS0044243,38
RTS0044244,32
RTS0044245,26
RTS0044246,22
RTS0044247,12
RTS0044248,19
RTS0044249,15
RTS0044250,13
RTS0044251,34
RTS0044252,27
RTS0044253,13
RTS0044254,15
RTS0044255,15
RTS0044256,16
RTS0044257,17
RTS0044258,15
RTS0044259,12
RTS0044260,21
RTS0044261,108
RTS0044262,40
RTS0044263,39
RTS0044264,32
RTS0044265,25
RTS0044266,17
RTS0044267,19
RTS0044268,22
RTS0044269,15
RTS0044270,32
RTS0044271,36
RTS0044272,75
RTS0044273,47
RTS0044274,25
RTS0044275,32
RTS0044276,25
RTS0044277,18
RTS0044278,16
RTS0044279,9
RTS0044280,16
RTS0044281,41
RTS0044282,15
RTS0044283,30
RTS0044284,40
RTS0044285,10
RTS0044286,13
RTS0044287,15
RTS0044288,15
RTS0044289,17
RTS0044290,14
RTS0044291,19
RTS0044292,30
RTS0044293,23
RTS0044294,18
RTS0044295,23
RTS0044296,15
RTS0044297,16
RTS0044298,15
RTS0044299,20
RTS0044300,25
RTS0044301,61
RTS0044302,31
RTS0044303,39
RTS0044304,52
RTS0044305,15
RTS0044306,83
RTS0044307,80
RTS0044308,143
RTS0044309,79
RTS0044310,84
RTS0044311,22
RTS0044312,21
RTS0044313,15
RTS0044314,23
RTS0044315,13
RTS0044316,55
RTS0044317,86
RTS0044318,50
RTS0044319,29
RTS0044320,22
RTS0044321,24
RTS0044322,16
RTS0044323,24
RTS0044324,17
RTS0044325,13
RTS0044326,22
RTS0044327,36
RTS0044328,21
RTS0044329,49
RTS0044330,13
RTS0044331,21
RTS0044332,26
RTS0044333,30
RTS0044334,45
RTS0044335,28
RTS0044336,11
RTS0044337,17
RTS0044338,18
RTS0044339,12
RTS0044340,11
RTS0044341,15
RTS0044342,18
RTS0044343,17
RTS0044344,10
RTS0044345,20
RTS0044346,73
RTS0044347,128
RTS0044348,99
RTS0044349,126
RTS0044350,132
RTS0044351,45
RTS0044352,35
RTS0044353,74
RTS0044354,34
RTS0044355,58
RTS0044356,13
RTS0044357,24
RTS0044358,17
RTS0044359,36
RTS0044360,22
RTS0044361,28
RTS0044362,45
RTS0044363,16
RTS0044364,37
RTS0044365,19
RTS0044366,77
RTS0044367,53
RTS0044368,153
RTS0044369,134
RTS0044370,96
RTS0044371,21
RTS0044372,17
RTS0044373,23
RTS0044374,14
RTS0044375,21
RTS0044376,21
RTS0044377,72
RTS0044378,50
RTS0044379,45
RTS0044380,46
RTS0044381,36
RTS0044382,69
RTS0044383,91
RTS0044384,11
RTS0044385,33
RTS0044386,38
RTS0044387,31
RTS0044388,43
RTS0044389,9
RTS0044390,28
RTS0044391,120
RTS0044392,189
RTS0044393,95
RTS0044394,43
RTS0044395,69
RTS0044396,16
RTS0044397,25
RTS0044399,11
RTS0044400,15
RTS0044401,14
RTS0044402,28
RTS0044403,40
RTS0044404,36
RTS0044405,32
RTS0044406,30
RTS0044407,16
RTS0044408,32
RTS0044409,26
RTS0044410,14
RTS0044411,13
RTS0044412,9
RTS0044413,19
RTS0044414,12
RTS0044415,24
RTS0044416,63
RTS0044417,63
RTS0044418,37
RTS0044419,36
RTS0044420,61
RTS0044421,9
RTS0044422,12
RTS0044423,23
RTS0044424,14
RTS0044425,13
RTS0044426,22
RTS0044427,15
RTS0044428,18
RTS0044429,23
RTS0044430,20
RTS0044431,27
RTS0044432,31
RTS0044433,22
RTS0044434,24
RTS0044435,24
RTS0044436,30
RTS0044437,42
RTS0044438,23
RTS0044439,46
RTS0044440,31
RTS0044441,39
RTS0044442,38
RTS0044443,48
RTS0044444,13
RTS0044445,30
RTS0044446,30
RTS0044447,17
RTS0044448,19
RTS0044449,16
RTS0044450,13
RTS0044451,31
RTS0044452,29
RTS0044453,19
RTS0044454,31
RTS0044455,14
RTS0044456,24
RTS0044457,30
RTS0044458,16
RTS0044459,21
RTS0044460,24
RTS0044461,34
RTS0044462,15
RTS0044463,20
RTS0044464,31
RTS0044465,31
RTS0044466,28
RTS0044467,23
RTS0044468,25
RTS0044469,13
RTS0044470,25
RTS0044471,34
RTS0044472,33
RTS0044473,23
RTS0044474,38
RTS0044475,23
RTS0044476,102
RTS0044477,157
RTS0044478,73
RTS0044479,72
RTS0044480,184
RTS0044481,19
RTS0044482,17
RTS0044483,21
RTS0044484,22
RTS0044485,24
RTS0044486,44
RTS0044487,14
RTS0044488,25
RTS0044489,26
RTS0044490,22
RTS0044491,20
RTS0044492,21
RTS0044493,32
RTS0044494,28
RTS0044495,26
RTS0044496,118
RTS0044497,94
RTS0044498,61
RTS0044499,153
RTS0044500,108
RTS0044501,36
RTS0044502,27
RTS0044503,22
RTS0044504,41
RTS0044505,19
RTS0044506,32
RTS0044507,28
RTS0044508,12
RTS0044509,29
RTS0044510,22
RTS0044511,245
RTS0044512,115
RTS0044513,254
RTS0044514,161
RTS0044515,149
RTS0044516,31
RTS0044517,26
RTS0044518,22
RTS0044519,39
RTS0044520,14
RTS0044521,39
RTS0044522,31
RTS0044523,25
RTS0044524,8
RTS0044525,14
RTS0044526,25
RTS0044527,24
RTS0044528,16
RTS0044529,30
RTS0044530,13
RTS0044531,19
RTS0044532,14
RTS0044533,13
RTS0044534,18
RTS0044535,17
RTS0044536,18
RTS0044537,15
RTS0044538,17
RTS0044539,17
RTS0044540,19
RTS0044541,31
RTS0044542,18
RTS0044543,23
RTS0044544,9
RTS0044545,23
RTS0044546,47
RTS0044547,41
RTS0044548,39
RTS0044549,40
RTS0044550,43
RTS0044551,33
RTS0044552,47
RTS0044553,20
RTS0044554,18
RTS0044555,59
RTS0044556,23
RTS0044557,26
RTS0044558,16
RTS0044559,13
RTS0044560,18
RTS0044561,23
RTS0044562,18
RTS0044563,27
RTS0044564,26
RTS0044565,33
RTS0044566,24
RTS0044567,12
RTS0044568,13
RTS0044569,20
RTS0044570,17
RTS0044571,21
RTS0044572,24
RTS0044573,13
RTS0044574,16
RTS0044575,29
RTS0044576,18
RTS0044577,10
RTS0044578,49
RTS0044579,34
RTS0044580,24
RTS0044581,13
RTS0044582,31
RTS0044583,22
RTS0044584,28
RTS0044585,8
RTS0044586,15
RTS0044587,19
RTS0044588,7
RTS0044589,13
RTS0044590,21
RTS0044591,16
RTS0044592,7
RTS0044593,16
RTS0044594,15
RTS0044595,10
RTS0044596,38
RTS0044597,33
RTS0044598,31
RTS0044599,34
RTS0044600,11
RTS0044601,14
RTS0044602,11
RTS0044603,16
RTS0044604,33
RTS0044605,14
RTS0044606,16
RTS0044607,15
RTS0044608,17
RTS0044609,6
RTS0044610,11
RTS0044611,15
RTS0044612,25
RTS0044613,20
RTS0044614,17
RTS0044615,15
RTS0044616,13
RTS0044617,18
RTS0044618,13
RTS0044619,20
RTS0044620,18
RTS0044621,28
RTS0044622,17
RTS0044623,39
RTS0044624,31
RTS0044625,23
RTS0044626,24
RTS0044627,14
RTS0044628,13
RTS0044629,20
RTS0044630,19
RTS0044631,19
RTS0044632,36
RTS0044633,26
RTS0044634,21
RTS0044635,22
RTS0044636,11
RTS0044637,14
RTS0044638,12
RTS0044639,9
RTS0044640,16
RTS0044641,18
RTS0044642,31
RTS0044643,19
RTS0044644,40
RTS0044645,32
RTS0044646,17
RTS0044647,18
RTS0044648,17
RTS0044649,18
RTS0044650,13
RTS0044651,32
RTS0044652,35
RTS0044653,42
RTS0044654,34
RTS0044655,54
RTS0044656,61
RTS0044657,44
RTS0044658,79
RTS0044659,42
RTS0044660,46
RTS0044661,29
RTS0044662,19
RTS0044663,22
RTS0044664,22
RTS0044665,34
RTS0044666,20
RTS0044667,13
RTS0044668,30
RTS0044669,23
RTS0044670,33
RTS0044671,25
RTS0044672,17
RTS0044673,35
RTS0044674,40
RTS0044675,35
RTS0044676,26
RTS0044677,25
RTS0044678,44
RTS0044679,31
RTS0044680,23
RTS0044681,12
RTS0044682,12
RTS0044683,16
RTS0044684,18
RTS0044685,12
RTS0044686,26
RTS0044687,45
RTS0044688,43
RTS0044689,63
RTS0044690,41
RTS0044691,28
RTS0044692,55
RTS0044693,53
RTS0044694,64
RTS0044695,13
RTS0044696,127
RTS0044697,85
RTS0044698,120
RTS0044699,97
RTS0044700,146
RTS0044701,51
RTS0044702,37
RTS0044703,34
RTS0044704,31
RTS0044705,20
RTS0044706,8
RTS0044707,24
RTS0044708,24
RTS0044709,22
RTS0044710,51
RTS0044711,20
RTS0044712,46
RTS0044714,38
RTS0044715,25
RTS0044716,33
RTS0044717,39
RTS0044718,62
RTS0044719,14
RTS0044720,72
RTS0044721,19
RTS0044722,15
RTS0044723,11
RTS0044724,15
RTS0044725,10
RTS0044726,37
RTS0044727,36
RTS0044728,37
RTS0044729,29
RTS0044730,44
RTS0044731,30
RTS0044732,32
RTS0044733,19
RTS0044734,11
RTS0044735,32
RTS0044736,19
RTS0044737,19
RTS0044738,21
RTS0044739,8
RTS0044740,9
RTS0044741,10
RTS0044742,14
RTS0044743,23
RTS0044744,20
RTS0044745,13
RTS0044746,15
RTS0044747,19
RTS0044748,15
RTS0044749,19
RTS0044750,20
RTS0044751,44
RTS0044752,31
RTS0044753,55
RTS0044754,24
RTS0044755,48
RTS0044756,27
RTS0044757,14
RTS0044758,25
RTS0044759,22
RTS0044760,12
RTS0044761,27
RTS0044762,29
RTS0044763,29
RTS0044764,18
RTS0044765,15
RTS0044766,12
RTS0044767,12
RTS0044768,29
RTS0044769,17
RTS0044770,26
RTS0044771,12
RTS0044772,20
RTS0044773,22
RTS0044774,10
RTS0044775,23
RTS0044776,29
RTS0044777,32
RTS0044778,24
RTS0044779,25
RTS0044780,46
RTS0044781,44
RTS0044782,50
RTS0044783,63
RTS0044784,50
RTS0044785,39
RTS0044786,37
RTS0044787,49
RTS0044788,29
RTS0044789,75
RTS0044790,15
RTS0044791,142
RTS0044792,280
RTS0044793,35
RTS0044794,38
RTS0044795,25
RTS0044796,55
RTS0044797,80
RTS0044798,46
RTS0044799,56
RTS0044800,31
RTS0044801,12
RTS0044802,20
RTS0044803,13
RTS0044804,29
RTS0044805,19
RTS0044806,18
RTS0044807,13
RTS0044808,13
RTS0044809,16
RTS0044810,17
RTS0044811,19
RTS0044812,23
RTS0044813,30
RTS0044814,37
RTS0044815,35
RTS0044816,29
RTS0044817,25
RTS0044818,25
RTS0044819,18
RTS0044820,27
RTS0044821,68
RTS0044822,73
RTS0044823,44
RTS0044824,19
RTS0044825,44
RTS0044826,33
RTS0044827,41
RTS0044828,37
RTS0044829,44
RTS0044830,32
RTS0044831,39
RTS0044832,28
RTS0044833,90
RTS0044834,86
RTS0044835,49
RTS0044836,34
RTS0044837,14
RTS0044838,25
RTS0044839,20
RTS0044840,20
RTS0044841,20
RTS0044842,22
RTS0044843,29
RTS0044844,14
RTS0044845,33
RTS0044846,17
RTS0044847,20
RTS0044848,23
RTS0044849,20
RTS0044850,25
RTS0044851,14
RTS0044852,11
RTS0044853,20
RTS0044854,20
RTS0044855,23
RTS0044856,14
RTS0044857,18
RTS0044858,14
RTS0044859,16
RTS0044860,22
RTS0044861,25
RTS0044862,14
RTS0044863,18
RTS0044864,16
RTS0044865,30
RTS0044866,18
RTS0044867,25
RTS0044868,23
RTS0044869,39
RTS0044870,44
RTS0044871,30
RTS0044872,22
RTS0044873,38
RTS0044874,30
RTS0044875,34
RTS0044876,39
RTS0044877,73
RTS0044878,66
RTS0044879,67
RTS0044880,88
RTS0044881,21
RTS0044882,16
RTS0044883,19
RTS0044884,18
RTS0044885,20
RTS0044886,32
RTS0044887,28
RTS0044888,24
RTS0044889,21
RTS0044890,15
RTS0044891,19
RTS0044892,24
RTS0044893,19
RTS0044894,27
RTS0044895,17
RTS0044896,81
RTS0044897,70
RTS0044898,43
RTS0044899,52
RTS0044900,31
RTS0044901,22
RTS0044902,29
RTS0044903,46
RTS0044904,28
RTS0044905,46
RTS0044906,200
RTS0044907,192
RTS0044908,155
RTS0044909,269
RTS0044910,113
RTS0044911,25
RTS0044912,24
RTS0044913,18
RTS0044914,25
RTS0044915,19
RTS0044916,14
RTS0044917,23
RTS0044918,23
RTS0044919,25
RTS0044920,29
RTS0044921,38
RTS0044922,61
RTS0044923,60
RTS0044924,34
RTS0044925,47
RTS0044926,22
RTS0044927,32
RTS0044928,21
RTS0044929,18
RTS0044930,18
RTS0044931,15
RTS0044932,31
RTS0044933,32
RTS0044934,15
RTS0044935,25
RTS0044936,23
RTS0044937,17
RTS0044938,15
RTS0044939,25
RTS0044940,17
RTS0044941,23
RTS0044942,15
RTS0044943,30
RTS0044944,27
RTS0044945,20
RTS0044946,25
RTS0044947,13
RTS0044948,12
RTS0044949,13
RTS0044950,22
RTS0044951,12
RTS0044952,21
RTS0044953,21
RTS0044954,24
RTS0044955,13
RTS0044956,28
RTS0044957,38
RTS0044958,15
RTS0044959,15
RTS0044960,20
RTS0044961,17
RTS0044962,16
RTS0044963,14
RTS0044964,14
RTS0044965,23
RTS0044966,15
RTS0044967,21
RTS0044968,28
RTS0044969,18
RTS0044970,23
RTS0044971,17
RTS0044972,19
RTS0044973,14
RTS0044974,13
RTS0044975,13
RTS0044976,41
RTS0044977,13
RTS0044978,23
RTS0044979,27
RTS0044980,12
RTS0044981,9
RTS0044982,11
RTS0044983,11
RTS0044984,19
RTS0044985,32
RTS0044986,17
RTS0044987,16
RTS0044988,17
RTS0044989,11
RTS0044990,30
RTS0044991,14
RTS0044992,25
RTS0044993,14
RTS0044994,26
RTS0044995,29
RTS0044996,21
RTS0044997,10
RTS0044998,15
RTS0044999,11
RTS0045000,19
RTS0045001,22
RTS0045002,25
RTS0045003,16
RTS0045004,25
RTS0045005,29
RTS0045006,35
RTS0045007,69
RTS0045008,43
RTS0045009,35
RTS0045010,25
RTS0045011,21
RTS0045012,16
RTS0045013,9
RTS0045014,13
RTS0045015,11
RTS0045016,6
RTS0045017,15
RTS0045018,18
RTS0045019,18
RTS0045020,15
RTS0045021,46
RTS0045022,33
RTS0045023,43
RTS0045024,52
RTS0045025,24
RTS0045026,130
RTS0045027,93
RTS0045028,81
RTS0045029,63
RTS0045030,111
RTS0045031,8
RTS0045032,15
RTS0045033,21
RTS0045034,11
RTS0045035,18
RTS0045036,32
RTS0045038,45
RTS0045039,26
RTS0045040,19
RTS0045041,17
RTS0045042,19
RTS0045043,16
RTS0045044,19
RTS0045045,40
RTS0045046,13
RTS0045047,19
RTS0045048,15
RTS0045049,22
RTS0045050,22
RTS0045051,12
RTS0045052,14
RTS0045053,13
RTS0045054,16
RTS0045055,12
RTS0045056,42
RTS0045057,79
RTS0045058,8
RTS0045059,24
RTS0045060,47
RTS0045061,30
RTS0045063,24
RTS0045064,47
RTS0045065,77
RTS0045066,19
RTS0045067,62
RTS0045068,73
RTS0045069,44
RTS0045070,61
RTS0045071,38
RTS0045072,39
RTS0045073,53
RTS0045074,59
RTS0045075,18
RTS0045076,19
RTS0045077,12
RTS0045078,18
RTS0045079,23
RTS0045080,15
RTS0045081,11
RTS0045082,12
RTS0045083,41
RTS0045084,19
RTS0045085,10
RTS0045086,12
RTS0045087,10
RTS0045088,16
RTS0045089,12
RTS0045090,16
RTS0045091,16
RTS0045092,15
RTS0045093,24
RTS0045094,10
RTS0045095,34
RTS0045096,17
RTS0045097,21
RTS0045098,9
RTS0045099,12
RTS0045100,25
RTS0045101,23
RTS0045102,13
RTS0045103,15
RTS0045104,17
RTS0045105,15
RTS0045106,28
RTS0045107,30
RTS0045108,37
RTS0045109,23
RTS0045110,15
RTS0045111,41
RTS0045112,20
RTS0045113,30
RTS0045114,28
RTS0045115,14
RTS0045116,20
RTS0045117,14
RTS0045118,22
RTS0045119,7
RTS0045120,19
RTS0045121,25
RTS0045122,14
RTS0045123,30
RTS0045124,19
RTS0045125,22
RTS0045126,15
RTS0045127,26
RTS0045128,20
RTS0045129,33
RTS0045130,17
RTS0045131,18
RTS0045132,23
RTS0045133,14
RTS0045134,27
RTS0045135,14
RTS0045136,49
RTS0045137,25
RTS0045138,24
RTS0045139,20
RTS0045140,16
RTS0045141,27
RTS0045142,23
RTS0045143,24
RTS0045144,19
RTS0045145,22
RTS0045146,10
RTS0045147,16
RTS0045148,19
RTS0045149,24
RTS0045150,10
RTS0045151,35
RTS0045152,49
RTS0045153,37
RTS0045154,28
RTS0045155,40
RTS0045156,20
RTS0045157,31
RTS0045158,19
RTS0045159,36
RTS0045160,32
RTS0045161,28
RTS0045162,29
RTS0045163,60
RTS0045164,29
RTS0045165,37
RTS0045166,37
RTS0045167,23
RTS0045168,32
RTS0045169,29
RTS0045170,23
RTS0045171,55
RTS0045172,46
RTS0045173,32
RTS0045174,34
RTS0045175,30
RTS0045176,28
RTS0045177,22
RTS0045178,15
RTS0045179,27
RTS0045180,33
RTS0045181,11
RTS0045182,18
RTS0045183,17
RTS0045184,24
RTS0045185,18
RTS0045186,28
RTS0045187,35
RTS0045188,19
RTS0045189,25
RTS0045190,29
RTS0045191,16
RTS0045192,25
RTS0045193,24
RTS0045194,15
RTS0045195,10
RTS0045196,19
RTS0045197,17
RTS0045198,24
RTS0045199,11
RTS0045200,19
RTS0045201,25
RTS0045202,23
RTS0045203,21
RTS0045204,23
RTS0045205,24
RTS0045206,11
RTS0045207,14
RTS0045208,26
RTS0045209,17
RTS0045210,20
RTS0045211,11
RTS0045212,16
RTS0045213,13
RTS0045214,17
RTS0045215,20
RTS0045216,26
RTS0045217,28
RTS0045218,41
RTS0045219,21
RTS0045220,22
RTS0045221,29
RTS0045222,26
RTS0045223,28
RTS0045224,28
RTS0045225,15
RTS0045226,1020
RTS0045227,398
RTS0045228,795
RTS0045229,531
RTS0045230,374
RTS0045231,51
RTS0045232,63
RTS0045233,56
RTS0045234,76
RTS0045235,26
RTS0045236,72
RTS0045237,68
RTS0045238,29
RTS0045239,53
RTS0045240,113
RTS0045241,49
RTS0045242,47
RTS0045243,28
RTS0045244,48
RTS0045245,19
RTS0045246,15
RTS0045247,23
RTS0045248,22
RTS0045249,13
RTS0045250,19
RTS0045251,30
RTS0045252,15
RTS0045253,11
RTS0045254,11
RTS0045255,11
RTS0045256,16
RTS0045257,32
RTS0045258,25
RTS0045259,26
RTS0045260,15
RTS0045261,18
RTS0045262,62
RTS0045263,24
RTS0045264,40
RTS0045265,41
RTS0045266,19
RTS0045267,36
RTS0045268,64
RTS0045269,57
RTS0045270,20
RTS0045271,17
RTS0045272,18
RTS0045273,16
RTS0045274,16
RTS0045275,27
RTS0045276,26
RTS0045277,33
RTS0045278,34
RTS0045279,16
RTS0045280,28
RTS0045281,25
RTS0045282,29
RTS0045283,21
RTS0045284,7
RTS0045285,21
RTS0045286,27
RTS0045287,18
RTS0045288,23
RTS0045289,21
RTS0045290,16
RTS0045291,14
RTS0045292,29
RTS0045293,11
RTS0045294,9
RTS0045295,10
RTS0045296,16
RTS0045297,20
RTS0045298,8
RTS0045299,26
RTS0045300,16
RTS0045301,91
RTS0045302,18
RTS0045303,114
RTS0045304,63
RTS0045305,109
RTS0045306,20
RTS0045307,10
RTS0045308,22
RTS0045309,26
RTS0045310,24
RTS0045311,7
RTS0045312,10
RTS0045313,9
RTS0045314,17
RTS0045315,16
RTS0045316,23
RTS0045317,15
RTS0045318,21
RTS0045319,20
RTS0045320,10
RTS0045321,10
RTS0045322,22
RTS0045323,20
RTS0045324,21
RTS0045325,15
RTS0045326,20
RTS0045327,38
RTS0045328,21
RTS0045329,19
RTS0045330,12
RTS0045331,13
RTS0045332,22
RTS0045333,25
RTS0045334,22
RTS0045335,10
RTS0045336,23
RTS0045337,13
RTS0045338,12
RTS0045339,20
RTS0045340,22
RTS0045341,8
RTS0045342,23
RTS0045343,20
RTS0045344,25
RTS0045345,22
RTS0045346,23
RTS0045347,14
RTS0045348,19
RTS0045349,24
RTS0045350,20
RTS0045351,19
RTS0045352,21
RTS0045353,26
RTS0045354,29
RTS0045355,13
RTS0045356,23
RTS0045357,22
RTS0045358,22
RTS0045359,27
RTS0045360,25
RTS0045361,36
RTS0045362,31
RTS0045363,34
RTS0045364,14
RTS0045365,31
RTS0045366,24
RTS0045367,18
RTS0045368,14
RTS0045369,12
RTS0045370,11
RTS0045371,30
RTS0045372,14
RTS0045373,36
RTS0045374,55
RTS0045375,36
RTS0045376,56
RTS0045377,32
RTS0045378,59
RTS0045379,65
RTS0045380,36
RTS0045381,28
RTS0045382,29
RTS0045383,18
RTS0045384,14
RTS0045385,14
RTS0045386,24
RTS0045387,11
RTS0045388,19
RTS0045389,19
RTS0045390,20
RTS0045391,20
RTS0045392,16
RTS0045393,18
RTS0045394,17
RTS0045395,16
RTS0045396,17
RTS0045397,38
RTS0045398,24
RTS0045399,42
RTS0045400,48
RTS0045401,23
RTS0045402,28
RTS0045403,33
RTS0045404,22
RTS0045405,16
RTS0045406,30
RTS0045407,30
RTS0045408,7
RTS0045409,59
RTS0045410,39
RTS0045411,67
RTS0045412,67
RTS0045413,41
RTS0045414,50
RTS0045415,58
RTS0045416,15
RTS0045417,16
RTS0045418,12
RTS0045419,14
RTS0045420,19
RTS0045421,2256
RTS0045422,2097
RTS0045423,670
RTS0045424,1542
RTS0045425,1791
RTS0045426,16
RTS0045427,20
RTS0045428,15
RTS0045429,26
RTS0045430,21
RTS0045431,50
RTS0045432,61
RTS0045433,51
RTS0045434,74
RTS0045435,25
RTS0045436,37
RTS0045437,65
RTS0045438,67
RTS0045439,50
RTS0045440,59
RTS0045441,83
RTS0045442,72
RTS0045443,72
RTS0045444,59
RTS0045445,48
RTS0045446,30
RTS0045447,21
RTS0045448,17
RTS0045449,19
RTS0045450,10
RTS0045451,110
RTS0045452,34
RTS0045453,60
RTS0045454,43
RTS0045455,73
RTS0045456,65
RTS0045457,84
RTS0045458,94
RTS0045459,30
RTS0045460,71
RTS0045461,15
RTS0045462,15
RTS0045463,9
RTS0045464,7
RTS0045465,13
RTS0045466,29
RTS0045467,34
RTS0045468,8
RTS0045469,41
RTS0045470,28
RTS0045471,36
RTS0045472,17
RTS0045473,23
RTS0045474,60
RTS0045475,52
RTS0045476,53
RTS0045477,55
RTS0045478,67
RTS0045479,84
RTS0045480,75
RTS0045481,28
RTS0045482,22
RTS0045483,14
RTS0045484,56
RTS0045485,46
RTS0045486,9
RTS0045487,13
RTS0045488,16
RTS0045489,28
RTS0045490,30
RTS0045491,294
RTS0045492,438
RTS0045493,197
RTS0045494,121
RTS0045495,121
RTS0045496,15
RTS0045497,16
RTS0045498,45
RTS0045499,63
RTS0045500,54
RTS0045501,82
RTS0045502,89
RTS0045503,78
RTS0045504,38
RTS0045505,59
RTS0045506,1880
RTS0045507,2766
RTS0045508,1132
RTS0045509,1577
RTS0045510,1022
RTS0045511,20
RTS0045512,19
RTS0045513,10
RTS0045514,24
RTS0045515,13
RTS0045516,40
RTS0045517,55
RTS0045518,42
RTS0045519,57
RTS0045520,35
RTS0045521,37
RTS0045522,40
RTS0045523,31
RTS0045524,23
RTS0045525,23
RTS0045526,63
RTS0045527,38
RTS0045528,48
RTS0045529,77
RTS0045530,48
RTS0045531,39
RTS0045532,30
RTS0045533,31
RTS0045534,25
RTS0045535,5
RTS0045536,63
RTS0045537,60
RTS0045538,16
RTS0045539,51
RTS0045540,73
RTS0045541,11
RTS0045542,10
RTS0045543,20
RTS0045544,3
RTS0045545,15
RTS0045546,20
RTS0045547,7
RTS0045548,16
RTS0045549,16
RTS0045550,11
RTS0045551,10
RTS0045552,21
RTS0045553,13
RTS0045554,26
RTS0045555,10
RTS0045556,8
RTS0045557,12
RTS0045558,20
RTS0045559,11
RTS0045560,26
RTS0045561,20
RTS0045562,10
RTS0045563,15
RTS0045564,32
RTS0045565,18
RTS0045566,21
RTS0045567,19
RTS0045568,21
RTS0045569,18
RTS0045570,18
RTS0045571,10
RTS0045572,27
RTS0045573,24
RTS0045574,11
RTS0045575,17
RTS0045576,41
RTS0045577,24
RTS0045578,19
RTS0045579,32
RTS0045580,25
RTS0045581,24
RTS0045582,14
RTS0045583,22
RTS0045584,20
RTS0045585,17
RTS0045586,23
RTS0045587,64
RTS0045588,29
RTS0045589,28
RTS0045590,16
RTS0045592,437
RTS0045593,398
RTS0045594,224
RTS0045595,247
RTS0045596,39
RTS0045597,60
RTS0045598,46
RTS0045599,50
RTS0045600,15
RTS0045601,25
RTS0045602,38
RTS0045603,14
RTS0045604,42
RTS0045606,21
RTS0045607,13
RTS0045608,16
RTS0045609,10
RTS0045610,16
RTS0045611,7
RTS0045612,17
RTS0045613,14
RTS0045614,11
RTS0045615,19
RTS0045616,14
RTS0045617,14
RTS0045618,9
RTS0045619,13
RTS0045620,14
RTS0045621,13
RTS0045622,57
RTS0045623,42
RTS0045624,12
RTS0045625,29
RTS0045626,7
RTS0045627,12
RTS0045628,16
RTS0045629,14
RTS0045630,14
RTS0045631,18
RTS0045632,17
RTS0045633,17
RTS0045634,14
RTS0045635,10
RTS0045636,31
RTS0045637,9
RTS0045638,22
RTS0045639,29
RTS0045640,28
RTS0045641,47
RTS0045642,45
RTS0045643,40
RTS0045644,47
RTS0045645,29
RTS0045646,19
RTS0045647,11
RTS0045648,17
RTS0045649,14
RTS0045650,29
RTS0045651,13
RTS0045652,36
RTS0045653,39
RTS0045654,44
RTS0045655,39
RTS0045656,30
RTS0045657,22
RTS0045658,36
RTS0045659,34
RTS0045660,51
RTS0045661,115
RTS0045662,63
RTS0045663,91
RTS0045664,98
RTS0045665,105
RTS0045666,13
RTS0045667,9
RTS0045668,16
RTS0045669,15
RTS0045670,15
RTS0045671,14
RTS0045672,23
RTS0045673,14
RTS0045674,19
RTS0045675,16
RTS0045676,36
RTS0045677,64
RTS0045678,44
RTS0045679,46
RTS0045680,72
RTS0045681,23
RTS0045682,13
RTS0045683,10
RTS0045684,8
RTS0045685,17
RTS0045687,49
RTS0045688,74
RTS0045689,26
RTS0045690,15
RTS0045691,15
RTS0045692,10
RTS0045693,18
RTS0045694,15
RTS0045695,19
RTS0045696,28
RTS0045697,29
RTS0045698,33
RTS0045699,20
RTS0045700,25
RTS0045701,23
RTS0045702,25
RTS0045703,15
RTS0045704,12
RTS0045705,26
RTS0045706,23
RTS0045707,31
RTS0045708,28
RTS0045709,17
RTS0045710,33
RTS0045711,17
RTS0045712,17
RTS0045713,17
RTS0045714,26
RTS0045715,20
RTS0045716,234
RTS0045717,121
RTS0045718,39
RTS0045719,39
RTS0045720,147
RTS0045721,71
RTS0045722,78
RTS0045723,74
RTS0045724,51
RTS0045725,43
RTS0045726,25
RTS0045727,25
RTS0045728,36
RTS0045729,33
RTS0045730,15
RTS0045731,86
RTS0045732,59
RTS0045733,48
RTS0045734,100
RTS0045735,122
RTS0045736,410
RTS0045737,723
RTS0045738,914
RTS0045739,798
RTS0045740,263
RTS0045741,144
RTS0045742,73
RTS0045743,120
RTS0045744,162
RTS0045745,85
RTS0045746,33
RTS0045747,56
RTS0045748,74
RTS0045749,33
RTS0045750,26
RTS0045751,81
RTS0045752,50
RTS0045753,47
RTS0045754,70
RTS0045755,58
RTS0045756,77
RTS0045757,96
RTS0045758,117
RTS0045759,78
RTS0045760,51
RTS0045761,12
RTS0045762,23
RTS0045763,22
RTS0045764,16
RTS0045765,9
RTS0045766,35
RTS0045767,25
RTS0045768,35
RTS0045769,45
RTS0045770,46
RTS0045771,15
RTS0045772,23
RTS0045773,36
RTS0045774,22
RTS0045775,34
RTS0045776,21
RTS0045777,17
RTS0045778,12
RTS0045779,15
RTS0045780,16
RTS0045781,63
RTS0045782,55
RTS0045783,88
RTS0045784,62
RTS0045785,93
RTS0045786,60
RTS0045787,110
RTS0045788,129
RTS0045789,51
RTS0045790,52
RTS0045791,19
RTS0045792,19
RTS0045793,18
RTS0045794,13
RTS0045795,11
RTS0045796,16
RTS0045797,14
RTS0045798,18
RTS0045799,18
RTS0045800,23
RTS0045801,16
RTS0045802,18
RTS0045803,26
RTS0045804,8
RTS0045805,17
RTS0045806,66
RTS0045807,40
RTS0045808,41
RTS0045809,28
RTS0045810,17
RTS0045811,54
RTS0045812,45
RTS0045813,28
RTS0045814,56
RTS0045815,44
RTS0045816,24
RTS0045817,25
RTS0045818,19
RTS0045819,27
RTS0045820,28
RTS0045821,81
RTS0045822,55
RTS0045823,56
RTS0045824,79
RTS0045825,22
RTS0045826,51
RTS0045827,59
RTS0045828,45
RTS0045829,40
RTS0045830,32
RTS0045831,32
RTS0045832,33
RTS0045833,36
RTS0045834,33
RTS0045835,32
RTS0045836,298
RTS0045837,286
RTS0045838,211
RTS0045840,82
RTS0045841,76
RTS0045842,49
RTS0045843,23
RTS0045844,48
RTS0045845,91
RTS0045846,413
RTS0045848,90
RTS0045849,754
RTS0045851,9
RTS0045852,18
RTS0045853,17
RTS0045854,15
RTS0045855,32
RTS0045856,22
RTS0045857,20
RTS0045858,12
RTS0045859,17
RTS0045860,15
RTS0045861,35
RTS0045862,32
RTS0045863,87
RTS0045864,156
RTS0045865,61
RTS0045866,116
RTS0045867,19
RTS0045868,20
RTS0045869,13
RTS0045870,10
RTS0045871,8
RTS0045872,23
RTS0045873,20
RTS0045874,13
RTS0045875,12
RTS0045876,9
RTS0045877,15
RTS0045878,15
RTS0045879,21
RTS0045880,18
RTS0045881,8
RTS0045882,222
RTS0045883,90
RTS0045884,103
RTS0045885,8
RTS0045886,89
RTS0045887,119
RTS0045888,52
RTS0045889,11
RTS0045890,21
RTS0045891,20
RTS0045892,28
RTS0045893,33
RTS0045894,37
RTS0045895,13
RTS0045896,35
RTS0045897,20
RTS0045898,11
RTS0045899,65
RTS0045900,79
RTS0045901,32
RTS0045902,40
RTS0045903,82
RTS0045904,86
RTS0045905,16
RTS0045906,16
RTS0045907,14
RTS0045908,17
RTS0045909,24
RTS0045910,17
RTS0045911,19
RTS0045912,14
RTS0045913,14
RTS0045914,15
RTS0045915,18
RTS0045916,23
RTS0045917,14
RTS0045918,18
RTS0045919,22
RTS0045920,11
RTS0045921,13
RTS0045922,11
RTS0045923,14
RTS0045924,13
RTS0045925,20
RTS0045926,68
RTS0045927,75
RTS0045928,35
RTS0045929,28
RTS0045930,103
RTS0045931,111
RTS0045932,41
RTS0045933,14
RTS0045935,14
RTS0045939,11
RTS0045940,19
RTS0045941,22
RTS0045942,17
RTS0045943,51
RTS0045944,6
RTS0045945,52
RTS0045946,18
RTS0045947,42
RTS0045948,28
RTS0045949,13
RTS0045950,12
RTS0045951,18
RTS0045952,18
RTS0045953,29
RTS0045954,103
RTS0045955,29
RTS0045956,14
RTS0045957,18
RTS0045958,20
RTS0045959,13
RTS0045960,11
RTS0045961,17
RTS0045962,20
RTS0045963,15
RTS0045964,19
RTS0045965,18
RTS0045966,25
RTS0045967,13
RTS0045968,14
RTS0045969,47
RTS0045970,37
RTS0045971,68
RTS0045972,15
RTS0045973,11
RTS0045974,8
RTS0045975,29
RTS0045976,11
RTS0045977,18
RTS0045978,19
RTS0045979,53
RTS0045980,47
RTS0045981,89
RTS0045982,48
RTS0045983,80
RTS0045984,88
RTS0045985,43
RTS0045986,12
RTS0045987,86
RTS0045988,30
RTS0045989,28
RTS0045990,37
RTS0045991,20
RTS0045992,27
RTS0045993,22
RTS0045994,26
RTS0045995,23
RTS0045996,16
RTS0045997,22
RTS0045998,13
RTS0045999,14
RTS0046000,14
RTS0046001,18
RTS0046002,23
RTS0046003,8
RTS0046004,18
RTS0046005,36
RTS0046006,14
RTS0046007,28
RTS0046008,27
RTS0046009,30
RTS0046010,12
RTS0046011,9
RTS0046012,24
RTS0046013,34
RTS0046014,20
RTS0046015,14
RTS0046016,34
RTS0046017,24
RTS0046018,12
RTS0046019,30
RTS0046020,22
RTS0046021,13
RTS0046022,20
RTS0046023,21
RTS0046024,12
RTS0046025,11
RTS0046026,12
RTS0046027,21
RTS0046028,15
RTS0046029,11
RTS0046030,51
RTS0046031,51
RTS0046032,39
RTS0046033,26
RTS0046034,19
RTS0046035,18
RTS0046036,8
RTS0046037,15
RTS0046038,40
RTS0046039,34
RTS0046040,21
RTS0046041,21
RTS0046042,20
RTS0046043,23
RTS0046044,22
RTS0046045,25
RTS0046046,23
RTS0046047,9
RTS0046048,30
RTS0046049,68
RTS0046050,30
RTS0046051,54
RTS0046052,81
RTS0046053,72
RTS0046054,70
RTS0046055,51
RTS0046056,18
RTS0046057,19
RTS0046058,17
RTS0046059,22
RTS0046060,13
RTS0046061,57
RTS0046062,28
RTS0046063,34
RTS0046064,242
RTS0046065,168
RTS0046066,285
RTS0046067,387
RTS0046068,13
RTS0046069,20
RTS0046070,18
RTS0046071,17
RTS0046072,17
RTS0046073,20
RTS0046074,13
RTS0046075,12
RTS0046076,18
RTS0046077,16
RTS0046078,21
RTS0046079,17
RTS0046080,16
RTS0046081,13
RTS0046082,16
RTS0046083,13
RTS0046084,21
RTS0046085,45
RTS0046086,43
RTS0046087,17
RTS0046088,30
RTS0046089,12
RTS0046090,29
RTS0046091,13
RTS0046092,41
RTS0046093,37
RTS0046094,21
RTS0046095,29
RTS0046096,16
RTS0046097,15
RTS0046098,15
RTS0046099,17
RTS0046100,9
RTS0046101,19
RTS0046102,8
RTS0046103,17
RTS0046104,15
RTS0046105,15
RTS0046106,11
RTS0046107,21
RTS0046108,15
RTS0046109,14
RTS0046110,16
RTS0046111,17
RTS0046112,42
RTS0046113,25
RTS0046114,19
RTS0046115,65
RTS0046116,59
RTS0046117,71
RTS0046119,20
RTS0046121,28
RTS0046122,37
RTS0046123,12
RTS0046124,31
RTS0046125,13
RTS0046126,7
RTS0046127,24
RTS0046128,37
RTS0046129,19
RTS0046130,17
RTS0046131,18
RTS0046132,39
RTS0046133,60
RTS0046134,72
RTS0046135,36
RTS0046136,89
RTS0046137,164
RTS0046138,25
RTS0046140,123
RTS0046141,97
RTS0046142,74
RTS0046143,150
RTS0046144,175
RTS0046145,21
RTS0046146,15
RTS0046147,14
RTS0046148,20
RTS0046149,16
RTS0046150,9
RTS0046152,17
RTS0046153,26
RTS0046154,6
RTS0046155,17
RTS0046156,17
RTS0046157,20
RTS0046158,14
RTS0046159,15
RTS0046160,22
RTS0046161,18
RTS0046162,12
RTS0046163,7
RTS0046164,37
RTS0046165,34
RTS0046166,24
RTS0046167,33
RTS0046168,20
RTS0046169,14
RTS0046170,17
RTS0046171,11
RTS0046172,14
RTS0046173,7
RTS0046174,19
RTS0046175,13
RTS0046176,7
RTS0046177,10
RTS0046178,10
RTS0046179,11
RTS0046180,16
RTS0046181,8
RTS0046182,12
RTS0046183,25
RTS0046184,22
RTS0046185,18
RTS0046186,17
RTS0046187,29
RTS0046188,39
RTS0046191,11
RTS0046193,8
RTS0046194,14
RTS0046195,14
RTS0046196,38
RTS0046197,50
RTS0046198,52
RTS0046199,25
RTS0046200,22
RTS0046201,10
RTS0046202,47
RTS0046203,34
RTS0046204,34
RTS0046205,35
RTS0046206,145
RTS0046207,144
RTS0046208,105
RTS0046209,191
RTS0046210,17
RTS0046211,22
RTS0046212,16
RTS0046213,16
RTS0046214,5
RTS0046215,10
RTS0046216,12
RTS0046217,10
RTS0046218,16
RTS0046219,8
RTS0046220,15
RTS0046221,17
RTS0046222,16
RTS0046223,15
RTS0046224,15
RTS0046225,44
RTS0046226,29
RTS0046227,38
RTS0046228,48
RTS0046229,42
RTS0046230,18
RTS0046231,7
RTS0046232,34
RTS0046233,8
RTS0046234,19
RTS0046235,18
RTS0046236,22
RTS0046237,20
RTS0046238,8
RTS0046239,17
RTS0046240,14
RTS0046241,12
RTS0046242,14
RTS0046243,9
RTS0046244,25
RTS0046245,8
RTS0046246,20
RTS0046247,13
RTS0046248,19
RTS0046249,17
RTS0046250,20
RTS0046251,12
RTS0046252,69
RTS0046253,29
RTS0046254,59
RTS0046255,13
RTS0046256,27
RTS0046257,26
RTS0046258,8
RTS0046259,22
RTS0046260,21
RTS0046261,16
RTS0046262,17
RTS0046263,14
RTS0046264,25
RTS0046265,11
RTS0046266,20
RTS0046267,12
RTS0046268,22
RTS0046269,23
RTS0046270,19
RTS0046271,17
RTS0046272,23
RTS0046273,9
RTS0046274,16
RTS0046275,24
RTS0046276,5
RTS0046277,10
RTS0046278,22
RTS0046279,22
RTS0046280,11
RTS0046281,21
RTS0046282,19
RTS0046283,39
RTS0046284,19
RTS0046285,7
RTS0046286,14
RTS0046287,20
RTS0046288,23
RTS0046289,20
RTS0046290,18
RTS0046291,23
RTS0046292,17
RTS0046293,71
RTS0046294,29
RTS0046295,98
RTS0046296,22
RTS0046297,26
RTS0046298,14
RTS0046299,18
RTS0046300,15
RTS0046301,24
RTS0046302,18
RTS0046303,13
RTS0046304,15
RTS0046305,24
RTS0046306,13
RTS0046307,9
RTS0046308,16
RTS0046309,19
RTS0046310,14
RTS0046311,20
RTS0046312,16
RTS0046313,9
RTS0046314,25
RTS0046315,11
RTS0046316,10
RTS0046317,21
RTS0046318,13
RTS0046319,18
RTS0046320,9
RTS0046321,18
RTS0046322,25
RTS0046323,17
RTS0046324,15
RTS0046325,27
RTS0046326,18
RTS0046327,27
RTS0046328,24
RTS0046329,36
RTS0046330,29
RTS0046331,32
RTS0046332,26
RTS0046333,32
RTS0046334,24
RTS0046335,42
RTS0046336,27
RTS0046342,14
RTS0046343,23
RTS0046344,21
RTS0046345,12
RTS0046346,18
RTS0046347,36
RTS0046348,54
RTS0046349,42
RTS0046350,13
RTS0046351,16
RTS0046352,28
RTS0046353,27
RTS0046354,11
RTS0046355,13
RTS0046356,16
RTS0046357,12
RTS0046358,8
RTS0046359,19
RTS0046360,11
RTS0046361,14
RTS0046362,20
RTS0046363,13
RTS0046364,15
RTS0046365,17
RTS0046366,14
RTS0046367,14
RTS0046368,21
RTS0046369,19
RTS0046370,19
RTS0046371,22
RTS0046372,21
RTS0046373,8
RTS0046374,12
RTS0046375,8
RTS0046376,25
RTS0046377,14
RTS0046378,12
RTS0046379,18
RTS0046380,28
RTS0046381,15
RTS0046382,4
RTS0046383,25
RTS0046384,12
RTS0046385,26
RTS0046386,22
RTS0046387,17
RTS0046388,18
RTS0046389,17
RTS0046390,10
RTS0046391,15
RTS0046392,11
RTS0046393,9
RTS0046394,16
RTS0046395,13
RTS0046396,15
RTS0046397,12
RTS0046398,12
RTS0046399,16
RTS0046400,13
RTS0046401,28
RTS0046402,28
RTS0046403,25
RTS0046404,22
RTS0046405,26
RTS0046406,27
RTS0046407,17
RTS0046408,12
RTS0046409,28
RTS0046410,63
RTS0046411,50
RTS0046412,52
RTS0046413,108
RTS0046414,587
RTS0046415,167
RTS0046416,11
RTS0046417,30
RTS0046418,22
RTS0046419,21
RTS0046420,83
RTS0046421,31
RTS0046422,26
RTS0046423,10
RTS0046424,14
RTS0046425,18
RTS0046426,10
RTS0046427,16
RTS0046428,20
RTS0046429,6
RTS0046430,18
RTS0046431,18
RTS0046432,40
RTS0046433,39
RTS0046434,33
RTS0046435,89
RTS0046439,77
RTS0046440,80
RTS0046441,84
RTS0046442,47
RTS0046443,84
RTS0046444,36
RTS0046445,14
RTS0046446,10
RTS0046447,14
RTS0046448,45
RTS0046449,31
RTS0046450,46
RTS0046451,21
RTS0046452,23
RTS0046453,23
RTS0046454,137
RTS0046455,156
RTS0046456,17
RTS0046457,55
RTS0046458,61
RTS0046459,169
RTS0046460,163
RTS0046461,18
RTS0046462,25
RTS0046463,25
RTS0046464,23
RTS0046466,15
RTS0046468,16
RTS0046469,13
RTS0046470,12
RTS0046471,11
RTS0046472,14
RTS0046473,14
RTS0046474,10
RTS0046475,29
RTS0046476,14
RTS0046477,15
RTS0046478,12
RTS0046479,14
RTS0046480,21
RTS0046481,13
RTS0046482,9
RTS0046483,14
RTS0046484,12
RTS0046485,18
RTS0046486,23
RTS0046487,24
RTS0046488,20
RTS0046489,21
RTS0046490,27
RTS0046491,24
RTS0046492,21
RTS0046493,17
RTS0046494,25
RTS0046495,24
RTS0046496,72
RTS0046497,63
RTS0046498,14
RTS0046499,290
RTS0046500,450
RTS0046501,228
RTS0046502,40
RTS0046503,50
RTS0046504,23
RTS0046505,9
RTS0046506,15
RTS0046507,18
RTS0046508,13
RTS0046509,12
RTS0046510,19
RTS0046511,15
RTS0046512,22
RTS0046513,20
RTS0046514,15
RTS0046515,21
RTS0046516,44
RTS0046517,36
RTS0046518,9
RTS0046519,16
RTS0046520,15
RTS0046521,18
RTS0046522,18
RTS0046524,26
RTS0046525,24
RTS0046526,38
RTS0046527,26
RTS0046528,21
RTS0046529,20
RTS0046530,14
RTS0046531,12
RTS0046532,18
RTS0046533,19
RTS0046534,32
RTS0046535,20
RTS0046536,16
RTS0046537,12
RTS0046538,35
RTS0046539,30
RTS0046540,29
RTS0046541,19
RTS0046542,33
RTS0046543,32
RTS0046544,20
RTS0046545,89
RTS0046546,22
RTS0046548,20
RTS0046549,78
RTS0046550,14
RTS0046551,19
RTS0046552,21
RTS0046553,45
RTS0046554,18
RTS0046555,12
RTS0046556,27
RTS0046557,15
RTS0046558,15
RTS0046559,17
RTS0046560,18
RTS0046561,15
RTS0046562,23
RTS0046563,16
RTS0046564,16
RTS0046565,17
RTS0046566,23
RTS0046567,26
RTS0046568,24
RTS0046569,27
RTS0046570,29
RTS0046571,15
RTS0046572,19
RTS0046573,19
RTS0046574,26
RTS0046575,22
RTS0046577,16
RTS0046578,18
RTS0046580,29
RTS0046581,20
RTS0046582,16
RTS0046583,15
RTS0046584,29
RTS0046585,18
RTS0046586,14
RTS0046587,18
RTS0046588,10
RTS0046589,13
RTS0046590,25
RTS0046591,23
RTS0046592,28
RTS0046593,16
RTS0046594,43
RTS0046595,20
RTS0046596,17
RTS0046597,22
RTS0046598,20
RTS0046599,14
RTS0046600,153
RTS0046601,277
RTS0046602,65
RTS0046603,97
RTS0046604,36
RTS0046605,33
RTS0046606,32
RTS0046607,14
RTS0046608,21
RTS0046609,9
RTS0046610,8
RTS0046611,17
RTS0046612,25
RTS0046613,15
RTS0046614,25
RTS0046615,11
RTS0046616,15
RTS0046617,22
RTS0046618,11
RTS0046619,19
RTS0046620,14
RTS0046621,36
RTS0046622,46
RTS0046623,28
RTS0046624,31
RTS0046625,28
RTS0046626,23
RTS0046627,25
RTS0046628,33
RTS0046629,18
RTS0046630,29
RTS0046631,22
RTS0046632,32
RTS0046633,12
RTS0046634,24
RTS0046635,16
RTS0046636,27
RTS0046637,34
RTS0046638,20
RTS0046639,26
RTS0046640,30
RTS0046641,15
RTS0046642,10
RTS0046643,26
RTS0046644,16
RTS0046645,16
RTS0046646,13
RTS0046647,17
RTS0046648,17
RTS0046649,23
RTS0046650,24
RTS0046651,47
RTS0046652,48
RTS0046653,107
RTS0046654,46
RTS0046655,91
RTS0046656,17
RTS0046657,10
RTS0046658,18
RTS0046659,20
RTS0046660,14
RTS0046661,21
RTS0046662,17
RTS0046663,18
RTS0046664,12
RTS0046665,10
RTS0046666,18
RTS0046667,33
RTS0046668,18
RTS0046669,16
RTS0046670,17
RTS0046671,16
RTS0046672,13
RTS0046673,25
RTS0046674,15
RTS0046675,19
RTS0046676,20
RTS0046677,22
RTS0046678,16
RTS0046679,14
RTS0046680,15
RTS0046681,13
RTS0046682,5
RTS0046683,11
RTS0046684,22
RTS0046685,9
RTS0046686,25
RTS0046687,20
RTS0046688,22
RTS0046689,19
RTS0046690,40
RTS0046691,37
RTS0046692,15
RTS0046693,25
RTS0046694,16
RTS0046695,17
RTS0046696,25
RTS0046697,21
RTS0046698,24
RTS0046699,36
RTS0046700,84
RTS0046701,166
RTS0046702,50
RTS0046703,653
RTS0046704,1042
RTS0046705,738
RTS0046706,155
RTS0046707,598
RTS0046708,485
RTS0046709,17
RTS0046710,21
RTS0046711,25
RTS0046712,21
RTS0046713,39
RTS0046714,39
RTS0046715,35
RTS0046716,47
RTS0046717,117
RTS0046718,11
RTS0046719,19
RTS0046720,18
RTS0046721,12
RTS0046722,18
RTS0046723,15
RTS0046724,14
RTS0046725,17
RTS0046726,21
RTS0046727,32
RTS0046728,16
RTS0046729,15
RTS0046730,23
RTS0046731,32
RTS0046732,21
RTS0046733,17
RTS0046734,20
RTS0046735,21
RTS0046736,15
RTS0046737,17
RTS0046738,12
RTS0046739,12
RTS0046740,46
RTS0046741,40
RTS0046742,18
RTS0046743,44
RTS0046744,13
RTS0046745,63
RTS0046746,22
RTS0046747,24
RTS0046748,42
RTS0046749,15
RTS0046750,16
RTS0046751,21
RTS0046752,21
RTS0046753,13
RTS0046754,20
RTS0046755,13
RTS0046756,18
RTS0046757,22
RTS0046758,19
RTS0046759,71
RTS0046760,40
RTS0046761,52
RTS0046763,23
RTS0046764,12
RTS0046765,12
RTS0046766,14
RTS0046767,16
RTS0046768,82
RTS0046769,94
RTS0046770,84
RTS0046771,17
RTS0046772,32
RTS0046773,17
RTS0046774,13
RTS0046775,27
RTS0046777,23
RTS0046778,16
RTS0046779,19
RTS0046780,20
RTS0046781,16
RTS0046782,17
RTS0046783,18
RTS0046784,15
RTS0046785,11
RTS0046790,15
RTS0046791,19
RTS0046792,31
RTS0046793,18
RTS0046794,19
RTS0046795,16
RTS0046796,17
RTS0046797,13
RTS0046798,18
RTS0046799,14
RTS0046800,13
RTS0046801,213
RTS0046802,128
RTS0046803,11
RTS0046804,20
RTS0046805,29
RTS0046806,28
RTS0046807,44
RTS0046808,12
RTS0046809,18
RTS0046810,18
RTS0046811,7
RTS0046812,12
RTS0046813,18
RTS0046814,24
RTS0046815,29
RTS0046816,15
RTS0046817,7
RTS0046818,17
RTS0046819,12
RTS0046820,19
RTS0046821,2
RTS0046822,20
RTS0046823,12
RTS0046824,63
RTS0046825,28
RTS0046826,7
RTS0046827,21
RTS0046828,18
RTS0046829,20
RTS0046830,23
RTS0046831,42
RTS0046832,13
RTS0046833,7
RTS0046835,13
RTS0046836,214
RTS0046837,514
RTS0046838,15
RTS0046839,179
RTS0046840,14
RTS0046841,17
RTS0046842,53
RTS0046843,61
RTS0046846,35
RTS0046849,43
RTS0046850,19
RTS0046851,18
RTS0046852,23
RTS0046853,24
RTS0046854,11
RTS0046855,22
RTS0046856,21
RTS0046857,64
RTS0046858,103
RTS0046859,19
RTS0046860,25
RTS0046861,26
RTS0046862,19
RTS0046863,12
RTS0046864,16
RTS0046866,16
RTS0046867,13
RTS0046868,5
RTS0046869,178
RTS0046870,192
RTS0046871,54
RTS0046872,67
RTS0046873,15
RTS0046874,13
RTS0046875,97
RTS0046876,29
RTS0046877,29
RTS0046878,30
RTS0046879,16
RTS0046880,16
RTS0046881,25
RTS0046882,32
RTS0046885,14
RTS0046886,19
RTS0046887,15
RTS0046889,24
RTS0046890,26
RTS0046891,17
RTS0046892,20
RTS0046893,13
RTS0046894,19
RTS0046895,14
RTS0046897,37
RTS0046898,7
RTS0046899,23
RTS0046900,190
RTS0046902,20
RTS0046903,29
RTS0046904,27
RTS0046905,6
RTS0046906,92
RTS0046907,33
RTS0046908,8
RTS0046909,22
RTS0046910,13
RTS0046911,30
RTS0046912,19
RTS0046913,20
RTS0046914,26
RTS0046915,19
RTS0046916,28
RTS0046918,692
RTS0046919,1129
RTS0046920,121
RTS0046921,15
RTS0046922,17
RTS0046923,38
RTS0046924,28
RTS0046925,18
RTS0046926,16
RTS0046927,8
RTS0046928,17
RTS0046929,16
RTS0046930,23
RTS0046931,12
RTS0046933,13
RTS0046934,38
RTS0046935,12
RTS0046936,30
RTS0046937,25
RTS0046938,34
RTS0046939,19
RTS0046940,34
RTS0046941,17
RTS0046942,15
RTS0046943,54
RTS0046944,9
RTS0046946,50
RTS0046947,9
RTS0046948,14
RTS0046949,11
RTS0046950,14
RTS0046951,19
RTS0046952,16
RTS0046954,16
RTS0046955,11
RTS0046956,32
RTS0046957,20
RTS0046958,22
RTS0046959,42
RTS0046960,14
RTS0046961,22
RTS0046962,187
RTS0046963,13
RTS0046965,43
RTS0046966,22
RTS0046967,20
RTS0046968,21
RTS0047054,12
RTS0047055,23
RTS0047056,11
RTS0047057,25
RTS0047058,14
RTS0047060,35
RTS0047061,32
RTS0047062,28
RTS0047063,38
RTS0047064,128
RTS0047065,87
RTS0047066,92
RTS0047067,95
RTS0047068,63
RTS0047069,68
RTS0047070,78
RTS0047071,68
RTS0047072,67
RTS0047073,72
RTS0047074,77
RTS0047075,10
RTS0047076,21
RTS0047077,26
RTS0047078,23
RTS0047079,19
RTS0047080,25
RTS0047081,26
RTS0047082,26
RTS0047083,25
RTS0047084,15
RTS0047085,10
RTS0047086,20
RTS0047087,20
RTS0047088,9
RTS0047089,10
RTS0047091,5
RTS0047092,24
RTS0047093,30
RTS0047094,21
RTS0047095,11
RTS0047096,17
RTS0047097,9
RTS0047098,10
RTS0047099,9
RTS0047100,16
RTS0047101,26
RTS0047102,18
RTS0047103,25
RTS0047104,14
RTS0047105,72
RTS0047106,102
RTS0047107,79
RTS0047108,126
RTS0047109,58
RTS0047110,33
RTS0047111,17
RTS0047112,14
RTS0047113,40
RTS0047114,25
RTS0047115,32
RTS0047116,35
RTS0047117,29
RTS0047118,43
RTS0047119,29
RTS0047120,12
RTS0047121,23
RTS0047122,29
RTS0047123,19
RTS0047124,33
RTS0047125,11
RTS0047126,17
RTS0047127,21
RTS0047128,9
RTS0047129,19
RTS0047130,65
RTS0047131,72
RTS0047132,42
RTS0047133,52
RTS0047134,17
RTS0047135,16
RTS0047136,20
RTS0047137,17
RTS0047138,36
RTS0047139,25
RTS0047140,15
RTS0047141,18
RTS0047142,16
RTS0047143,20
RTS0047144,9
RTS0047145,47
RTS0047146,37
RTS0047147,59
RTS0047148,76
RTS0047149,35
RTS0047150,36
RTS0047151,25
RTS0047152,44
RTS0047153,17
RTS0047154,38
RTS0047156,8
RTS0047157,21
RTS0047158,20
RTS0047159,20
RTS0047160,29
RTS0047165,51
RTS0047166,15
RTS0047167,16
RTS0047168,16
RTS0047169,19
RTS0047170,14
RTS0047171,29
RTS0047172,33
RTS0047173,37
RTS0047174,38
RTS0047175,7
RTS0047176,18
RTS0047177,16
RTS0047178,23
RTS0047179,26
RTS0047180,22
RTS0047181,24
RTS0047182,44
RTS0047183,23
RTS0047184,24
RTS0047185,17
RTS0047186,9
RTS0047187,17
RTS0047188,20
RTS0047189,16
RTS0047190,19
RTS0047191,12
RTS0047192,20
RTS0047193,17
RTS0047194,26
RTS0047195,20
RTS0047196,11
RTS0047197,30
RTS0047198,19
RTS0047199,20
RTS0047200,40
RTS0047201,18
RTS0047202,23
RTS0047203,24
RTS0047204,20
RTS0047205,18
RTS0047206,11
RTS0047207,15
RTS0047208,868
RTS0047209,595
RTS0047210,1311
RTS0047211,1180
RTS0047212,95
RTS0047213,22
RTS0047214,28
RTS0047215,20
RTS0047216,14
RTS0047217,9
RTS0047218,126
RTS0047219,103
RTS0047220,37
RTS0047221,140
RTS0047222,110
RTS0047223,36
RTS0047225,137
RTS0047226,84
RTS0047229,9
RTS0047230,21
RTS0047231,19
RTS0047232,16
RTS0047233,17
RTS0047234,12
RTS0047235,7
RTS0047236,10
RTS0047237,25
RTS0047238,9
RTS0047239,29
RTS0047240,17
RTS0047241,10
RTS0047242,13
RTS0047243,26
RTS0047244,16
RTS0047245,16
RTS0047246,16
RTS0047247,16
RTS0047248,17
RTS0047249,52
RTS0047250,54
RTS0047252,66
RTS0047253,47
RTS0047254,79
RTS0047255,44
RTS0047256,51
RTS0047257,50
RTS0047258,44
RTS0047259,63
RTS0047260,143
RTS0047261,133
RTS0047262,80
RTS0047263,109
RTS0047264,70
RTS0047266,66
RTS0047267,181
RTS0047268,108
RTS0047269,79
RTS0047270,151
RTS0047271,174
RTS0047272,63
RTS0047273,63
RTS0047274,18
RTS0047276,33
RTS0047277,104
RTS0047278,77
RTS0047279,131
RTS0047280,96
RTS0047281,84
RTS0047282,116
RTS0047283,90
RTS0047284,68
RTS0047290,109
RTS0047291,242
RTS0047292,130
RTS0047293,97
RTS0047294,135
RTS0047295,16
RTS0047296,49
RTS0047297,39
RTS0047298,28
RTS0047299,38
RTS0047300,19
RTS0047301,26
RTS0047302,8
RTS0047303,21
RTS0047304,19
RTS0047305,95
RTS0047306,121
RTS0047307,131
RTS0047308,42
RTS0047309,41
RTS0047310,70
RTS0047311,32
RTS0047312,25
RTS0047313,28
RTS0047314,23
RTS0047315,130
RTS0047316,74
RTS0047317,92
RTS0047318,105
RTS0047319,132
RTS0047320,34
RTS0047321,31
RTS0047322,35
RTS0047323,75
RTS0047324,48
RTS0047325,49
RTS0047326,36
RTS0047327,58
RTS0047328,24
RTS0047329,14
RTS0047331,52
RTS0047332,47
RTS0047333,39
RTS0047334,31
RTS0047335,66
RTS0047336,82
RTS0047337,28
RTS0047338,58
RTS0047339,29
RTS0047340,100
RTS0047341,76
RTS0047342,82
RTS0047343,71
RTS0047344,52
RTS0047345,42
RTS0047346,55
RTS0047348,67
RTS0047349,53
RTS0047350,55
RTS0047351,49
RTS0047352,72
RTS0047353,78
RTS0047354,53
RTS0047356,29
RTS0047357,33
RTS0047358,19
RTS0047359,49
RTS0047360,33
RTS0047361,15
RTS0047362,40
RTS0047363,42
RTS0047364,18
RTS0047365,21
RTS0047366,24
RTS0047367,17
RTS0047368,20
RTS0047369,29
RTS0047370,15
RTS0047373,28
RTS0047374,4
RTS0047375,23
RTS0047376,59
RTS0047377,45
RTS0047378,97
RTS0047379,142
RTS0047380,90
RTS0047381,10
RTS0047382,19
RTS0047383,19
RTS0047384,13
RTS0047385,14
RTS0047386,45
RTS0047387,35
RTS0047388,32
RTS0047389,48
RTS0047390,30
RTS0047391,30
RTS0047392,22
RTS0047393,46
RTS0047394,15
RTS0047395,13
RTS0047396,120
RTS0047397,14
RTS0047398,20
RTS0047399,16
RTS0047400,21
RTS0047401,22
RTS0047402,21
RTS0047403,16
RTS0047404,39
RTS0047405,58
RTS0047406,32
RTS0047407,20
RTS0047408,27
RTS0047409,91
RTS0047410,43
RTS0047411,32
RTS0047412,50
RTS0047413,12
RTS0047414,48
RTS0047415,40
RTS0047417,16
RTS0047418,33
RTS0047419,51
RTS0047420,49
RTS0047421,13
RTS0047422,13
RTS0047423,11
RTS0047424,20
RTS0047425,8
RTS0047426,43
RTS0047427,50
RTS0047428,26
RTS0047429,12
RTS0047430,37
RTS0047431,19
RTS0047432,20
RTS0047433,22
RTS0047434,19
RTS0047435,29
RTS0047436,17
RTS0047437,8
RTS0047438,7
RTS0047439,21
RTS0047440,19
RTS0047441,72
RTS0047442,64
RTS0047445,62
RTS0047446,42
RTS0047447,20
RTS0047448,17
RTS0047449,10
RTS0047450,14
RTS0047451,8
RTS0047452,10
RTS0047453,14
RTS0047454,20
RTS0047455,10
RTS0047456,19
RTS0047457,14
RTS0047458,13
RTS0047459,18
RTS0047460,17
RTS0047461,17
RTS0047462,19
RTS0047463,20
RTS0047464,22
RTS0047465,14
RTS0047466,13
RTS0047467,21
RTS0047468,15
RTS0047469,14
RTS0047471,16
RTS0047472,21
RTS0047473,19
RTS0047474,17
RTS0047475,19
RTS0047476,23
RTS0047477,84
RTS0047479,88
RTS0047480,60
RTS0047481,94
RTS0047482,11
RTS0047483,14
RTS0047484,24
RTS0047485,14
RTS0047486,10
RTS0047487,13
RTS0047488,16
RTS0047489,22
RTS0047490,19
RTS0047491,22
RTS0047492,38
RTS0047493,25
RTS0047494,53
RTS0047495,22
RTS0047496,25
RTS0047497,46
RTS0047498,19
RTS0047499,36
RTS0047500,22
RTS0047501,32
RTS0047502,15
RTS0047503,13
RTS0047504,89
RTS0047505,45
RTS0047506,74
RTS0047507,51
RTS0047508,36
RTS0047509,45
RTS0047510,49
RTS0047511,37
RTS0047512,100
RTS0047513,16
RTS0047514,18
RTS0047515,66
RTS0047516,104
RTS0047517,59
RTS0047518,70
RTS0047520,71
RTS0047521,80
RTS0047522,25
RTS0047523,41
RTS0047524,44
RTS0047525,17
RTS0047526,52
RTS0047527,11
RTS0047528,14
RTS0047529,25
RTS0047530,27
RTS0047531,22
RTS0047532,18
RTS0047533,3
RTS0047534,14
RTS0047535,18
RTS0047536,17
RTS0047537,40
RTS0047538,119
RTS0047540,80
RTS0047541,68
RTS0047543,21
RTS0047544,22
RTS0047545,21
RTS0047546,24
RTS0047547,10
RTS0047548,66
RTS0047549,47
RTS0047550,20
RTS0047551,31
RTS0047552,18
RTS0047553,29
RTS0047558,20
RTS0047559,20
RTS0047560,16
RTS0047561,22
RTS0047562,11
RTS0047563,30
RTS0047564,25
RTS0047565,19
RTS0047566,32
RTS0047567,11
RTS0047568,13
RTS0047569,25
RTS0047570,15
RTS0047571,24
RTS0047572,16
RTS0047573,11
RTS0047574,19
RTS0047575,21
RTS0047576,19
RTS0047577,10
RTS0047578,15
RTS0047579,19
RTS0047580,9
RTS0047581,16
RTS0047582,9
RTS0047583,6
RTS0047584,9
RTS0047585,19
RTS0047586,20
RTS0047587,14
RTS0047588,26
RTS0047590,24
RTS0047591,14
RTS0047592,17
RTS0047593,19
RTS0047594,18
RTS0047595,11
RTS0047596,22
RTS0047597,11
RTS0047598,20
RTS0047599,11
RTS0047600,31
RTS0047601,93
RTS0047602,49
RTS0047603,16
RTS0047604,25
RTS0047606,19
RTS0047613,17
RTS0047614,12
RTS0047615,12
RTS0047616,29
RTS0047617,38
RTS0047618,10
RTS0047619,17
RTS0047620,8
RTS0047621,14
RTS0047622,8
RTS0047624,12
RTS0047625,16
RTS0047626,13
RTS0047627,6
RTS0047628,12
RTS0047629,14
RTS0047630,8
RTS0047631,14
RTS0047632,21
RTS0047633,6
RTS0047634,12
RTS0047635,17
RTS0047636,13
RTS0047637,21
RTS0047638,16
RTS0047639,18
RTS0047640,12
RTS0047641,12
RTS0047642,6
RTS0047643,8
RTS0047644,14
RTS0047645,14
RTS0047646,10
RTS0047647,17
RTS0047648,18
RTS0047649,10
RTS0047650,5
RTS0047651,7
RTS0047652,16
RTS0047653,12
RTS0047654,8
RTS0047656,19
RTS0047657,10
RTS0047658,10
RTS0047659,9
RTS0047660,5
RTS0047661,18
RTS0047662,11
RTS0047663,7
RTS0047664,17
RTS0047665,13
RTS0047666,9
RTS0047667,18
RTS0047668,14
RTS0047669,15
RTS0047670,21
RTS0047672,12
RTS0047673,15
RTS0047674,12
RTS0047675,15
RTS0047676,12
RTS0047677,9
RTS0047678,14
RTS0047679,14
RTS0047680,16
RTS0047681,15
RTS0047682,26
RTS0047684,19
RTS0047685,11
RTS0047686,14
RTS0047687,9
RTS0047688,20
RTS0047689,17
RTS0047691,9
RTS0047692,6
RTS0047693,24
RTS0047694,18
RTS0047695,14
RTS0047696,13
RTS0047697,15
RTS0047698,20
RTS0047699,24
RTS0047700,17
RTS0047701,22
RTS0047702,35
RTS0047703,49
RTS0047704,18
RTS0047705,18
RTS0047706,26
RTS0047707,33
RTS0047708,50
RTS0047709,150
RTS0047710,10
RTS0047711,18
RTS0047712,18
RTS0047713,265
RTS0047714,300
RTS0047715,242
RTS0047716,323
RTS0047717,307
RTS0047718,20
RTS0047720,33
RTS0047721,21
RTS0047722,27
RTS0047723,40
RTS0047724,105
RTS0047725,109
RTS0047726,82
RTS0047727,108
RTS0047728,93
RTS0047729,16
RTS0047730,16
RTS0047731,8
RTS0047732,6
RTS0047733,22
RTS0047734,28
RTS0047735,15
RTS0047736,40
RTS0047737,21
RTS0047738,19
RTS0047739,22
RTS0047740,21
RTS0047741,36
RTS0047742,19
RTS0047743,22
RTS0047744,64
RTS0047745,65
RTS0047746,16
RTS0047747,32
RTS0047748,39
RTS0047749,37
RTS0047750,24
RTS0047752,14
RTS0047753,28
RTS0047754,80
RTS0047755,65
RTS0047756,32
RTS0047757,28
RTS0047758,23
RTS0047759,12
RTS0047760,11
RTS0047761,19
RTS0047762,12
RTS0047763,27
RTS0047764,21
RTS0047765,18
RTS0047766,31
RTS0047767,10
RTS0047768,8
RTS0047769,47
RTS0047770,54
RTS0047771,66
RTS0047772,64
RTS0047773,44
RTS0047774,25
RTS0047775,22
RTS0047776,15
RTS0047777,10
RTS0047778,8
RTS0047779,11
RTS0047780,18
RTS0047781,14
RTS0047782,28
RTS0047783,17
RTS0047784,13
RTS0047785,11
RTS0047786,33
RTS0047787,91
RTS0047788,16
RTS0047789,11
RTS0047790,20
RTS0047791,19
RTS0047792,28
RTS0047793,106
RTS0047794,11
RTS0047795,15
RTS0047796,25
RTS0047797,18
RTS0047798,19
RTS0047799,18
RTS0047800,7
RTS0047801,17
RTS0047802,25
RTS0047803,16
RTS0047804,14
RTS0047805,31
RTS0047806,27
RTS0047807,200
RTS0047808,254
RTS0047809,17
RTS0047810,28
RTS0047811,45
RTS0047812,31
RTS0047813,31
RTS0047814,18
RTS0047816,17
RTS0047817,23
RTS0047818,10
RTS0047819,12
RTS0047820,16
RTS0047821,77
RTS0047822,13
RTS0047823,26
RTS0047824,23
RTS0047825,14
RTS0047826,27
RTS0047827,16
RTS0047828,17
RTS0047829,55
RTS0047830,10
RTS0047831,13
RTS0047832,18
RTS0047833,14
RTS0047834,8
RTS0047835,31
RTS0047836,69
RTS0047837,60
RTS0047838,11
RTS0047839,13
RTS0047840,19
RTS0047841,19
RTS0047842,11
RTS0047843,21
RTS0047844,11
RTS0047845,14
RTS0047846,10
RTS0047847,17
RTS0047848,18
RTS0047849,131
RTS0047850,23
RTS0047851,18
RTS0047852,16
RTS0047853,17
RTS0047854,27
RTS0047855,17
RTS0047856,27
RTS0047857,25
RTS0047858,15
RTS0047859,14
RTS0047860,35
RTS0047861,18
RTS0047862,21
RTS0047863,18
RTS0047864,17
RTS0047865,34
RTS0047866,56
RTS0047867,20
RTS0047868,18
RTS0047869,27
RTS0047870,52
RTS0047871,13
RTS0047872,18
RTS0047873,24
RTS0047874,12
RTS0047875,18
RTS0047876,17
RTS0047877,10
RTS0047878,21
RTS0047879,55
RTS0047880,11
RTS0047881,25
RTS0047882,19
RTS0047883,35
RTS0047884,15
RTS0047885,27
RTS0047886,13
RTS0047890,24
RTS0047891,23
RTS0047892,20
RTS0047893,9
RTS0047894,17
RTS0047895,31
RTS0047896,20
RTS0047897,21
RTS0047898,21
RTS0047899,22
RTS0047900,23
RTS0047901,8
RTS0047902,41
RTS0047903,14
RTS0047904,28
RTS0047905,33
RTS0047906,23
RTS0047907,405
RTS0047908,337
RTS0047909,412
RTS0047910,15
RTS0047912,8
RTS0047913,15
RTS0047914,18
RTS0047915,11
RTS0047916,17
RTS0047917,13
RTS0047918,1
RTS0047919,14
RTS0047920,61
RTS0047921,314
RTS0047924,19
RTS0047925,24
RTS0047926,9
RTS0047927,22
RTS0047928,24
RTS0047929,11
RTS0047930,38
RTS0047931,36
RTS0047932,26
RTS0047933,32
RTS0047934,13
RTS0047935,13
RTS0047936,19
RTS0047937,21
RTS0047938,24
RTS0047939,70
RTS0047940,117
RTS0047941,17
RTS0047942,19
RTS0047943,16
RTS0047944,26
RTS0047945,16
RTS0047946,16
RTS0047947,20
RTS0047948,12
RTS0047949,14
RTS0047950,14
RTS0047951,48
RTS0047952,62
RTS0047953,19
RTS0047954,21
RTS0047956,16
RTS0047957,12
RTS0047958,21
RTS0047959,15
RTS0047960,11
RTS0047961,18
RTS0047963,28
RTS0047964,14
RTS0047965,15
RTS0047966,7
RTS0047967,13
RTS0047968,44
RTS0047969,29
RTS0047970,12
RTS0047972,25
RTS0047973,23
RTS0047974,33
RTS0047975,19
RTS0047976,161
RTS0047977,13
RTS0047978,12
RTS0047979,24
RTS0047980,12
RTS0047981,18
RTS0047982,15
RTS0047985,254
RTS0047986,13
RTS0047987,19
RTS0047988,63
RTS0047990,14
RTS0047991,75
RTS0047992,13
RTS0047993,18
RTS0047994,24
RTS0047995,13
RTS0047996,17
RTS0047997,30
RTS0047998,52
RTS0047999,17
RTS0048000,22
RTS0048001,46
RTS0048003,173
RTS0048005,10
RTS0048006,8
RTS0048008,32
RTS0048009,17
RTS0048012,13
RTS0048013,11
RTS0048014,10
RTS0048015,64
RTS0048016,78
RTS0048017,96
RTS0048018,45
RTS0048019,117
RTS0048020,21
RTS0048021,18
RTS0048022,27
RTS0048023,38
RTS0048024,23
RTS0048026,34
RTS0048027,44
RTS0048028,19
RTS0048029,11
RTS0048030,9
RTS0048031,12
RTS0048032,239
RTS0048033,19
RTS0048034,24
RTS0048035,16
RTS0048036,19
RTS0048037,27
RTS0048038,31
RTS0048040,21
RTS0048041,15
RTS0048042,37
RTS0048043,45
RTS0048044,17
RTS0048045,24
RTS0048046,17
RTS0048047,22
RTS0048048,25
RTS0048049,19
RTS0048050,24
RTS0048051,305
RTS0048052,53
RTS0048053,16
RTS0048054,25
RTS0048055,21
RTS0048056,40
RTS0048057,15
RTS0048058,6
RTS0048059,18
RTS0048060,15
RTS0048061,17
RTS0048062,14
RTS0048063,22
RTS0048064,56
RTS0048065,18
RTS0048066,30
RTS0048067,19
RTS0048068,15
RTS0048069,20
RTS0048070,13
RTS0048071,32
RTS0048072,7
RTS0048073,10
RTS0048074,16
RTS0048076,28
RTS0048077,46
RTS0048078,19
RTS0048079,25
RTS0048080,37
RTS0048081,15
RTS0048082,28
RTS0048084,14
RTS0048085,21
RTS0048086,22
RTS0048087,22
RTS0048088,16
RTS0048089,22
RTS0048090,34
RTS0048091,23
RTS0048092,14
RTS0048093,66
RTS0048094,18
RTS0048096,13
RTS0048097,25
RTS0048098,1487
RTS0048099,1946
RTS0048100,2234
RTS0048101,627
RTS0048102,1439
RTS0048104,13
RTS0048105,19
RTS0048106,8
RTS0048107,25
RTS0048108,26
RTS0048109,11
RTS0048110,18
RTS0048111,16
RTS0048112,19
RTS0048113,16
RTS0048114,13
RTS0048115,13
RTS0048116,17
RTS0048117,12
RTS0048118,20
RTS0048120,10
RTS0048126,17
RTS0048127,39
RTS0048129,31
RTS0048130,19
RTS0048131,55
RTS0048132,68
RTS0048133,21
RTS0048134,81
RTS0048135,105
RTS0048136,17
RTS0048138,14
RTS0048139,12
RTS0048140,22
RTS0048141,19
RTS0048142,22
RTS0048144,20
RTS0048145,23
RTS0048146,23
RTS0048147,17
RTS0048148,15
RTS0048149,12
RTS0048150,29
RTS0048151,18
RTS0048152,19
RTS0048153,22
RTS0048154,14
RTS0048155,17
RTS0048156,109
RTS0048158,94
RTS0048159,24
RTS0048160,575
RTS0048161,1115
RTS0048162,55
RTS0048163,50
RTS0048164,185
RTS0048165,96
RTS0048166,48
RTS0048167,46
RTS0048168,41
RTS0048169,48
RTS0048170,32
RTS0048171,23
RTS0048172,20
RTS0048173,14
RTS0048175,24
RTS0048176,11
RTS0048177,13
RTS0048178,18
RTS0048179,20
RTS0048180,21
RTS0048181,63
RTS0048182,43
RTS0048183,39
RTS0048184,49
RTS0048185,32
RTS0048186,13
RTS0048188,26
RTS0048189,31
RTS0048190,23
RTS0048191,28
RTS0048192,27
RTS0048193,23
RTS0048194,42
RTS0048195,44
RTS0048196,28
RTS0048197,48
RTS0048198,45
RTS0048200,29
RTS0048201,25
RTS0048202,16
RTS0048203,28
RTS0048204,27
RTS0048205,23
RTS0048207,23
RTS0048208,34
RTS0048209,31
RTS0048210,18
RTS0048211,48
RTS0048212,10
RTS0048213,32
RTS0048214,15
RTS0048215,41
RTS0048216,39
RTS0048217,27
RTS0048218,31
RTS0048219,19
RTS0048220,25
RTS0048221,12
RTS0048222,14
RTS0048223,12
RTS0048224,30
RTS0048225,21
RTS0048226,29
RTS0048227,49
RTS0048228,12
RTS0048229,23
RTS0048230,30
RTS0048231,34
RTS0048232,28
RTS0048233,10
RTS0048234,18
RTS0048235,31
RTS0048236,19
RTS0048237,30
RTS0048238,31
RTS0048239,18
RTS0048240,21
RTS0048241,37
RTS0048242,65
RTS0048243,60
RTS0048244,80
RTS0048245,21
RTS0048246,31
RTS0049343,29
RTS0049344,126
RTS0049345,41
RTS0049346,11
RTS0049347,13
RTS0049348,32
RTS0049349,21
RTS0049350,30
RTS0049351,16
RTS0049352,10
RTS0049353,19
RTS0049354,8
RTS0049355,11
RTS0049356,29
RTS0049357,13
RTS0049358,19
RTS0049359,12
RTS0049360,32
RTS0049361,21
RTS0049362,18
RTS0049363,20
RTS0049364,17
RTS0049365,43
RTS0049366,146
RTS0049367,159
RTS0049368,39
RTS0049369,9
RTS0049370,8
RTS0049371,34
RTS0049372,20
RTS0049373,158
RTS0049374,187
RTS0049375,136
RTS0049376,95
RTS0049377,132
RTS0049378,37
RTS0049379,22
RTS0049380,42
RTS0049381,24
RTS0049382,14
RTS0049383,13
RTS0049384,12
RTS0049385,11
RTS0049386,20
RTS0049387,18
RTS0049388,22
RTS0049389,21
RTS0049390,222
RTS0049391,354
RTS0049392,382
RTS0049393,339
RTS0049394,47
RTS0049395,78
RTS0049396,123
RTS0049397,168
RTS0049398,153
RTS0049399,101
RTS0049400,29
RTS0049401,18
RTS0049402,27
RTS0049403,9
RTS0049404,24
RTS0049405,19
RTS0049406,19
RTS0049407,15
RTS0049408,36
RTS0049409,17
RTS0049410,14
RTS0049411,29
RTS0049412,13
RTS0049413,16
RTS0049414,19
RTS0049415,26
RTS0049416,12
RTS0049417,15
RTS0049418,21
RTS0049419,19
RTS0049420,12
RTS0049421,22
RTS0049422,18
RTS0049423,10
RTS0049424,79
RTS0049425,26
RTS0049426,35
RTS0049427,35
RTS0049428,17
RTS0049429,73
RTS0049430,81
RTS0049431,40
RTS0049432,21
RTS0049433,18
RTS0049434,15
RTS0049435,9
RTS0049436,13
RTS0049437,76
RTS0049438,21
RTS0049439,45
RTS0049440,27
RTS0049441,66
RTS0049442,73
RTS0049443,28
RTS0049444,61
RTS0049445,16
RTS0049446,22
RTS0049447,29
RTS0049448,20
RTS0049449,22
RTS0049450,35
RTS0049451,23
RTS0049452,17
RTS0049453,58
RTS0049454,8
RTS0049455,15
RTS0049456,12
RTS0049457,32
RTS0049458,27
RTS0049459,90
RTS0049460,110
RTS0049461,203
RTS0049462,239
RTS0049463,26
RTS0049464,22
RTS0049465,13
RTS0049466,20
RTS0049467,14
RTS0049468,41
RTS0049469,37
RTS0049470,44
RTS0049471,65
RTS0049472,39
RTS0049473,230
RTS0049474,12
RTS0049475,19
RTS0049476,22
RTS0049477,13
RTS0049478,27
RTS0049479,5273
RTS0049480,373
RTS0049481,3
RTS0049482,17
RTS0049483,13
RTS0049484,18
RTS0049485,14
RTS0997079,12
RTS0997080,24
RTS0997081,10
RTS0997082,9
RTS0997083,13
RTS0997084,7
RTS0997085,10
RTS0997086,16
RTS0997087,11
RTS0997088,580
RTS0997089,908
RTS0997090,17
RTS0997091,32
RTS0997092,10
RTS0997093,15
RTS0997094,5
RTS0997095,8
RTS0997096,11
RTS0997097,6
RTS0997098,18
RTS0997099,9
RTS0997100,16
RTS0997101,9
RTS0997102,6
RTS0997103,8
RTS0997104,13
RTS0997105,13
RTS0997106,6
RTS0997107,8
RTS0997108,15
RTS0997109,6
RTS0997110,8
RTS0997111,6
RTS0997112,9
RTS0997113,7
RTS0997114,10
RTS0997115,8
RTS0997116,6
RTS0997117,7
RTS0997118,8
RTS0997119,7
RTS0997120,5
RTS0997121,36
RTS0997122,73
RTS0997123,73
RTS0997124,35
RTS0997125,65
RTS0997126,138
RTS0997127,132
RTS0997128,99
RTS0997129,223
RTS0997130,32
</Code_Summary>
