# Supplementary material for: Spatial meta-transcriptomics reveal associations of intratumor bacteria burden with lung cancer cells showing a distinct oncogenic signature
Source: J Immunother Cancer. 2022 Jul 6;10(7):e004698. doi: 10.1136/jitc-2022-004698 (PMC9260850; doi:10.1136/jitc-2022-004698)
Supplement: Supplementary data [file jitc-2022-004698supp009.zip › DSP-1001250002726-A-E07.dcc]

<Header>
FileVersion,0.02
SoftwareVersion,"GeoMx_NGS_Pipeline_ 2.0.0"
Date,2020-6-15
</Header>

<Scan_Attributes>
ID,DSP-1001250002726-A-E07
Plate_ID,1001250002726
Well,E07
</Scan_Attributes>

<NGS_Processing_Attributes>
SeqSetId,
tamperedIni,No
Raw,697745
Trimmed,693681
Stitched,687727
Aligned,674099
umiQ30,0.9918
rtsQ30,0.9915
</NGS_Processing_Attributes>


<Code_Summary>
RTS0039454,19
RTS0039455,24
RTS0039456,16
RTS0039457,30
RTS0039458,18
RTS0039459,5
RTS0039460,5
RTS0039461,10
RTS0039462,3
RTS0039463,6
RTS0039464,4
RTS0039465,5
RTS0039466,7
RTS0039467,17
RTS0039468,3
RTS0039469,9
RTS0039470,16
RTS0039471,23
RTS0039472,34
RTS0039473,28
RTS0039474,48
RTS0039475,47
RTS0039476,59
RTS0039477,59
RTS0039478,64
RTS0039479,15
RTS0039480,16
RTS0039481,17
RTS0039482,13
RTS0039483,23
RTS0039484,26
RTS0039485,31
RTS0039486,14
RTS0039487,14
RTS0039488,25
RTS0039489,9
RTS0039490,14
RTS0039491,6
RTS0039492,7
RTS0039493,7
RTS0039494,6
RTS0039495,10
RTS0039496,5
RTS0039497,4
RTS0039498,9
RTS0039499,61
RTS0039500,51
RTS0039501,62
RTS0039502,84
RTS0039503,75
RTS0039504,14
RTS0039505,13
RTS0039506,13
RTS0039507,24
RTS0039508,27
RTS0039509,12
RTS0039510,27
RTS0039511,130
RTS0039512,122
RTS0039513,138
RTS0039514,198
RTS0039515,176
RTS0039516,10
RTS0039517,3
RTS0039518,9
RTS0039519,6
RTS0039520,7
RTS0039521,14
RTS0039522,7
RTS0039523,7
RTS0039524,18
RTS0039525,17
RTS0039526,15
RTS0039527,15
RTS0039528,12
RTS0039529,16
RTS0039530,15
RTS0039531,10
RTS0039532,11
RTS0039533,12
RTS0039534,7
RTS0039535,11
RTS0039536,6
RTS0039537,9
RTS0039538,6
RTS0039539,5
RTS0039540,5
RTS0039541,8
RTS0039542,7
RTS0039543,7
RTS0039544,8
RTS0039545,17
RTS0039546,8
RTS0039547,3
RTS0039548,9
RTS0039549,6
RTS0039550,13
RTS0039551,8
RTS0039552,8
RTS0039553,8
RTS0039554,11
RTS0039555,6
RTS0039556,9
RTS0039557,8
RTS0039558,10
RTS0039559,2
RTS0039560,6
RTS0039561,6
RTS0039562,12
RTS0039563,5
RTS0039564,4
RTS0039565,15
RTS0039566,3
RTS0039567,6
RTS0039568,8
RTS0039569,6
RTS0039570,11
RTS0039571,8
RTS0039572,6
RTS0039573,3
RTS0039574,11
RTS0039575,9
RTS0039576,7
RTS0039577,13
RTS0039578,12
RTS0039579,13
RTS0039580,10
RTS0039581,12
RTS0039582,22
RTS0039583,27
RTS0039584,18
RTS0039585,11
RTS0039586,6
RTS0039587,6
RTS0039588,5
RTS0039589,14
RTS0039590,7
RTS0039591,11
RTS0039592,17
RTS0039593,18
RTS0039594,17
RTS0039595,18
RTS0039596,8
RTS0039597,7
RTS0039598,13
RTS0039599,3
RTS0039600,9
RTS0039601,4
RTS0039602,2
RTS0039603,5
RTS0039604,8
RTS0039605,4
RTS0039606,6
RTS0039607,6
RTS0039608,10
RTS0039609,5
RTS0039610,11
RTS0039611,9
RTS0039612,4
RTS0039613,8
RTS0039614,9
RTS0039615,1
RTS0039616,2
RTS0039617,8
RTS0039619,1
RTS0039620,3
RTS0039621,11
RTS0039622,4
RTS0039623,8
RTS0039624,6
RTS0039625,9
RTS0039626,6
RTS0039627,5
RTS0039628,5
RTS0039629,8
RTS0039630,2
RTS0039631,6
RTS0039632,6
RTS0039633,8
RTS0039634,9
RTS0039635,9
RTS0039636,6
RTS0039637,6
RTS0039638,5
RTS0039639,9
RTS0039640,7
RTS0039641,7
RTS0039642,10
RTS0039643,10
RTS0039644,6
RTS0039645,5
RTS0039646,3
RTS0039647,5
RTS0039648,9
RTS0039649,12
RTS0039650,9
RTS0039651,37
RTS0039652,19
RTS0039653,22
RTS0039654,28
RTS0039655,37
RTS0039656,24
RTS0039657,33
RTS0039658,19
RTS0039659,28
RTS0039660,23
RTS0039661,7
RTS0039662,11
RTS0039663,5
RTS0039664,7
RTS0039665,11
RTS0039666,5
RTS0039667,2
RTS0039668,4
RTS0039669,12
RTS0039670,7
RTS0039671,14
RTS0039672,14
RTS0039673,14
RTS0039674,16
RTS0039675,18
RTS0039676,3
RTS0039677,3
RTS0039678,4
RTS0039679,10
RTS0039680,9
RTS0039681,27
RTS0039682,15
RTS0039683,21
RTS0039684,28
RTS0039685,26
RTS0039686,48
RTS0039687,59
RTS0039688,56
RTS0039689,54
RTS0039690,59
RTS0039691,7
RTS0039692,8
RTS0039693,7
RTS0039694,11
RTS0039695,4
RTS0039696,8
RTS0039697,6
RTS0039698,6
RTS0039699,11
RTS0039700,9
RTS0039701,8
RTS0039702,9
RTS0039703,5
RTS0039704,6
RTS0039705,8
RTS0039706,8
RTS0039707,9
RTS0039708,4
RTS0039709,4
RTS0039710,3
RTS0039711,12
RTS0039712,19
RTS0039713,29
RTS0039714,7
RTS0039715,22
RTS0039716,6
RTS0039717,19
RTS0039718,3
RTS0039719,6
RTS0039720,26
RTS0039721,13
RTS0039722,10
RTS0039723,23
RTS0039724,5
RTS0039725,9
RTS0039726,8
RTS0039727,8
RTS0039728,18
RTS0039729,14
RTS0039730,11
RTS0039731,10
RTS0039732,10
RTS0039733,6
RTS0039734,9
RTS0039735,5
RTS0039736,12
RTS0039737,16
RTS0039738,9
RTS0039739,7
RTS0039740,10
RTS0039741,14
RTS0039742,6
RTS0039743,14
RTS0039744,9
RTS0039745,14
RTS0039746,9
RTS0039747,6
RTS0039749,9
RTS0039750,10
RTS0039751,6
RTS0039752,3
RTS0039753,14
RTS0039754,8
RTS0039755,8
RTS0039756,8
RTS0039757,8
RTS0039758,13
RTS0039759,4
RTS0039760,10
RTS0039761,13
RTS0039762,10
RTS0039763,8
RTS0039764,8
RTS0039765,11
RTS0039766,13
RTS0039767,8
RTS0039768,13
RTS0039769,14
RTS0039770,18
RTS0039771,10
RTS0039772,15
RTS0039773,24
RTS0039774,14
RTS0039775,12
RTS0039776,6
RTS0039777,7
RTS0039778,9
RTS0039779,4
RTS0039780,12
RTS0039781,31
RTS0039782,22
RTS0039783,12
RTS0039784,22
RTS0039785,28
RTS0039786,8
RTS0039787,5
RTS0039788,10
RTS0039789,8
RTS0039790,11
RTS0039791,21
RTS0039792,12
RTS0039793,13
RTS0039794,20
RTS0039795,7
RTS0039796,9
RTS0039797,12
RTS0039798,12
RTS0039799,5
RTS0039800,11
RTS0039801,20
RTS0039802,11
RTS0039803,18
RTS0039804,17
RTS0039805,13
RTS0039806,7
RTS0039807,10
RTS0039808,8
RTS0039809,5
RTS0039810,5
RTS0039811,6
RTS0039812,10
RTS0039813,7
RTS0039814,15
RTS0039815,12
RTS0039816,8
RTS0039817,11
RTS0039818,12
RTS0039819,7
RTS0039820,9
RTS0039821,10
RTS0039822,8
RTS0039823,11
RTS0039824,10
RTS0039825,12
RTS0039826,8
RTS0039827,10
RTS0039828,5
RTS0039829,7
RTS0039830,7
RTS0039831,12
RTS0039832,8
RTS0039833,7
RTS0039834,11
RTS0039835,9
RTS0039836,15
RTS0039838,16
RTS0039839,11
RTS0039840,6
RTS0039841,10
RTS0039842,15
RTS0039843,5
RTS0039844,11
RTS0039845,9
RTS0039846,6
RTS0039847,7
RTS0039848,6
RTS0039849,11
RTS0039850,6
RTS0039851,6
RTS0039852,10
RTS0039853,13
RTS0039854,11
RTS0039855,14
RTS0039856,1
RTS0039857,7
RTS0039858,4
RTS0039859,8
RTS0039860,5
RTS0039861,9
RTS0039862,11
RTS0039863,10
RTS0039864,7
RTS0039865,10
RTS0039866,17
RTS0039867,17
RTS0039868,9
RTS0039869,17
RTS0039870,8
RTS0039871,9
RTS0039872,14
RTS0039873,6
RTS0039874,11
RTS0039875,12
RTS0039876,9
RTS0039877,4
RTS0039878,5
RTS0039879,6
RTS0039880,1
RTS0039881,8
RTS0039882,5
RTS0039883,4
RTS0039884,8
RTS0039885,8
RTS0039886,4
RTS0039887,3
RTS0039888,7
RTS0039890,14
RTS0039891,16
RTS0039892,9
RTS0039893,18
RTS0039894,8
RTS0039895,9
RTS0039896,8
RTS0039897,8
RTS0039898,12
RTS0039899,7
RTS0039900,7
RTS0039901,5
RTS0039902,5
RTS0039903,5
RTS0039904,6
RTS0039905,4
RTS0039906,6
RTS0039907,7
RTS0039908,9
RTS0039909,7
RTS0039910,3
RTS0039911,3
RTS0039912,7
RTS0039913,3
RTS0039914,2
RTS0039915,3
RTS0039916,4
RTS0039917,8
RTS0039918,6
RTS0039919,6
RTS0039920,6
RTS0039921,6
RTS0039922,7
RTS0039923,7
RTS0039924,5
RTS0039925,8
RTS0039926,27
RTS0039927,21
RTS0039928,17
RTS0039929,15
RTS0039930,18
RTS0039931,6
RTS0039932,5
RTS0039933,7
RTS0039934,3
RTS0039935,5
RTS0039936,4
RTS0039937,8
RTS0039938,4
RTS0039939,5
RTS0039940,6
RTS0039941,6
RTS0039942,7
RTS0039943,6
RTS0039944,8
RTS0039945,5
RTS0039946,21
RTS0039947,27
RTS0039948,30
RTS0039949,22
RTS0039950,19
RTS0039951,11
RTS0039952,12
RTS0039953,5
RTS0039954,9
RTS0039955,10
RTS0039956,24
RTS0039957,20
RTS0039958,19
RTS0039959,19
RTS0039960,27
RTS0039961,6
RTS0039962,10
RTS0039963,2
RTS0039964,8
RTS0039965,4
RTS0039966,6
RTS0039967,2
RTS0039968,3
RTS0039969,6
RTS0039970,7
RTS0039971,7
RTS0039972,6
RTS0039973,7
RTS0039974,13
RTS0039975,10
RTS0039976,6
RTS0039977,9
RTS0039978,6
RTS0039979,11
RTS0039980,6
RTS0039981,12
RTS0039982,25
RTS0039983,11
RTS0039984,9
RTS0039985,22
RTS0039986,31
RTS0039987,30
RTS0039988,17
RTS0039989,23
RTS0039990,17
RTS0039991,8
RTS0039992,10
RTS0039993,13
RTS0039994,11
RTS0039995,17
RTS0039996,65
RTS0039997,50
RTS0039998,59
RTS0039999,76
RTS0040000,87
RTS0040001,4
RTS0040002,11
RTS0040003,6
RTS0040004,8
RTS0040005,20
RTS0040006,26
RTS0040007,37
RTS0040008,30
RTS0040009,26
RTS0040010,27
RTS0040011,7
RTS0040012,7
RTS0040013,7
RTS0040014,4
RTS0040015,5
RTS0040016,7
RTS0040017,4
RTS0040018,7
RTS0040019,10
RTS0040020,10
RTS0040021,8
RTS0040022,5
RTS0040023,4
RTS0040024,4
RTS0040025,6
RTS0040026,10
RTS0040027,10
RTS0040028,6
RTS0040029,14
RTS0040030,20
RTS0040031,7
RTS0040032,1
RTS0040033,4
RTS0040034,5
RTS0040035,3
RTS0040036,8
RTS0040037,4
RTS0040038,8
RTS0040039,2
RTS0040040,7
RTS0040041,8
RTS0040042,7
RTS0040043,6
RTS0040044,6
RTS0040045,5
RTS0040046,6
RTS0040047,10
RTS0040048,11
RTS0040049,9
RTS0040050,10
RTS0040051,3
RTS0040052,2
RTS0040053,7
RTS0040054,10
RTS0040055,7
RTS0040056,4
RTS0040057,9
RTS0040058,8
RTS0040059,8
RTS0040060,9
RTS0040061,4
RTS0040062,12
RTS0040063,6
RTS0040064,6
RTS0040065,11
RTS0040066,10
RTS0040067,9
RTS0040068,6
RTS0040069,12
RTS0040070,7
RTS0040071,5
RTS0040072,9
RTS0040073,11
RTS0040074,6
RTS0040075,7
RTS0040076,9
RTS0040077,8
RTS0040078,6
RTS0040079,11
RTS0040080,11
RTS0040081,4
RTS0040082,6
RTS0040083,4
RTS0040084,3
RTS0040085,6
RTS0040086,8
RTS0040087,6
RTS0040088,5
RTS0040089,8
RTS0040090,9
RTS0040091,11
RTS0040092,7
RTS0040093,4
RTS0040094,8
RTS0040095,8
RTS0040096,8
RTS0040097,6
RTS0040098,6
RTS0040099,11
RTS0040100,11
RTS0040101,5
RTS0040102,1
RTS0040103,7
RTS0040104,5
RTS0040105,3
RTS0040106,8
RTS0040107,6
RTS0040108,6
RTS0040109,20
RTS0040110,9
RTS0040111,3
RTS0040112,3
RTS0040113,6
RTS0040114,3
RTS0040115,10
RTS0040116,48
RTS0040117,33
RTS0040118,24
RTS0040119,29
RTS0040120,32
RTS0040121,13
RTS0040122,12
RTS0040123,14
RTS0040124,5
RTS0040125,8
RTS0040126,11
RTS0040127,15
RTS0040128,17
RTS0040129,15
RTS0040130,21
RTS0040131,6
RTS0040132,5
RTS0040133,9
RTS0040134,2
RTS0040135,3
RTS0040136,8
RTS0040137,8
RTS0040138,9
RTS0040139,15
RTS0040140,10
RTS0040141,12
RTS0040142,11
RTS0040143,11
RTS0040144,13
RTS0040145,5
RTS0040146,10
RTS0040147,4
RTS0040148,8
RTS0040149,6
RTS0040150,4
RTS0040151,6
RTS0040152,7
RTS0040153,5
RTS0040154,9
RTS0040155,4
RTS0040156,11
RTS0040157,10
RTS0040158,9
RTS0040159,26
RTS0040160,18
RTS0040161,7
RTS0040162,4
RTS0040163,4
RTS0040164,3
RTS0040165,6
RTS0040166,4
RTS0040167,6
RTS0040168,6
RTS0040169,7
RTS0040170,3
RTS0040171,4
RTS0040172,4
RTS0040173,7
RTS0040174,5
RTS0040175,7
RTS0040176,4
RTS0040177,3
RTS0040178,4
RTS0040179,3
RTS0040180,8
RTS0040181,8
RTS0040182,7
RTS0040183,4
RTS0040184,3
RTS0040185,6
RTS0040186,5
RTS0040187,13
RTS0040188,3
RTS0040189,6
RTS0040190,5
RTS0040191,6
RTS0040192,5
RTS0040193,7
RTS0040194,10
RTS0040195,9
RTS0040196,6
RTS0040197,4
RTS0040198,5
RTS0040199,7
RTS0040200,6
RTS0040201,21
RTS0040202,21
RTS0040203,27
RTS0040204,21
RTS0040205,24
RTS0040206,12
RTS0040207,3
RTS0040208,20
RTS0040209,17
RTS0040210,15
RTS0040211,7
RTS0040212,2
RTS0040213,3
RTS0040214,4
RTS0040215,11
RTS0040216,4
RTS0040217,8
RTS0040218,8
RTS0040219,1
RTS0040220,9
RTS0040221,5
RTS0040222,6
RTS0040223,12
RTS0040224,4
RTS0040225,5
RTS0040226,7
RTS0040227,2
RTS0040228,7
RTS0040229,10
RTS0040230,4
RTS0040231,3
RTS0040232,8
RTS0040233,3
RTS0040234,3
RTS0040235,6
RTS0040236,4
RTS0040237,6
RTS0040238,4
RTS0040239,8
RTS0040240,9
RTS0040241,8
RTS0040242,11
RTS0040243,13
RTS0040244,23
RTS0040245,9
RTS0040246,6
RTS0040247,7
RTS0040248,5
RTS0040249,4
RTS0040250,5
RTS0040251,10
RTS0040252,7
RTS0040253,5
RTS0040254,4
RTS0040255,6
RTS0040256,2
RTS0040257,2
RTS0040258,6
RTS0040259,11
RTS0040260,4
RTS0040261,4
RTS0040262,8
RTS0040263,9
RTS0040264,11
RTS0040265,8
RTS0040266,8
RTS0040267,6
RTS0040268,6
RTS0040269,7
RTS0040270,8
RTS0040271,16
RTS0040272,17
RTS0040273,8
RTS0040274,12
RTS0040275,10
RTS0040276,13
RTS0040277,21
RTS0040278,36
RTS0040279,31
RTS0040280,19
RTS0040281,5
RTS0040282,14
RTS0040283,7
RTS0040284,3
RTS0040285,5
RTS0040286,7
RTS0040287,3
RTS0040288,3
RTS0040289,6
RTS0040290,8
RTS0040291,3
RTS0040292,3
RTS0040293,7
RTS0040294,6
RTS0040295,3
RTS0040296,8
RTS0040297,4
RTS0040298,7
RTS0040299,6
RTS0040300,6
RTS0040301,7
RTS0040302,10
RTS0040303,3
RTS0040304,7
RTS0040305,4
RTS0040306,7
RTS0040307,8
RTS0040308,4
RTS0040309,7
RTS0040310,9
RTS0040311,15
RTS0040312,12
RTS0040313,17
RTS0040314,13
RTS0040315,9
RTS0040316,7
RTS0040317,4
RTS0040318,4
RTS0040319,8
RTS0040320,7
RTS0040321,8
RTS0040322,9
RTS0040323,8
RTS0040324,7
RTS0040325,7
RTS0040326,13
RTS0040327,12
RTS0040328,15
RTS0040329,26
RTS0040330,25
RTS0040331,15
RTS0040332,12
RTS0040333,6
RTS0040334,9
RTS0040335,13
RTS0040336,11
RTS0040337,17
RTS0040338,4
RTS0040339,14
RTS0040340,12
RTS0040341,8
RTS0040342,6
RTS0040343,4
RTS0040344,5
RTS0040345,7
RTS0040346,8
RTS0040347,12
RTS0040348,9
RTS0040349,16
RTS0040350,10
RTS0040351,12
RTS0040352,9
RTS0040353,13
RTS0040354,4
RTS0040355,3
RTS0040356,14
RTS0040357,17
RTS0040358,15
RTS0040359,14
RTS0040360,16
RTS0040361,11
RTS0040363,6
RTS0040364,5
RTS0040365,7
RTS0040366,26
RTS0040367,17
RTS0040368,32
RTS0040369,12
RTS0040370,21
RTS0040371,12
RTS0040372,10
RTS0040373,7
RTS0040374,7
RTS0040375,5
RTS0040376,24
RTS0040377,15
RTS0040378,17
RTS0040379,23
RTS0040380,14
RTS0040381,3
RTS0040382,10
RTS0040383,10
RTS0040384,3
RTS0040385,7
RTS0040386,10
RTS0040387,14
RTS0040388,23
RTS0040389,20
RTS0040390,9
RTS0040391,12
RTS0040392,7
RTS0040393,9
RTS0040394,6
RTS0040395,7
RTS0040396,22
RTS0040397,26
RTS0040398,27
RTS0040399,34
RTS0040400,37
RTS0040401,22
RTS0040402,33
RTS0040403,16
RTS0040404,20
RTS0040405,7
RTS0040406,8
RTS0040407,13
RTS0040408,11
RTS0040409,16
RTS0040410,12
RTS0040411,10
RTS0040412,6
RTS0040413,15
RTS0040414,18
RTS0040415,10
RTS0040416,130
RTS0040417,82
RTS0040418,73
RTS0040419,108
RTS0040420,131
RTS0040421,7
RTS0040422,24
RTS0040423,20
RTS0040424,6
RTS0040425,15
RTS0040426,5
RTS0040428,10
RTS0040429,6
RTS0040430,6
RTS0040431,11
RTS0040432,5
RTS0040433,9
RTS0040434,11
RTS0040435,5
RTS0040436,63
RTS0040437,87
RTS0040438,107
RTS0040439,96
RTS0040440,97
RTS0040441,13
RTS0040442,11
RTS0040443,12
RTS0040444,14
RTS0040445,12
RTS0040446,8
RTS0040447,11
RTS0040448,12
RTS0040449,11
RTS0040450,26
RTS0040451,28
RTS0040452,37
RTS0040453,40
RTS0040454,28
RTS0040455,73
RTS0040456,9
RTS0040457,10
RTS0040458,7
RTS0040459,9
RTS0040460,16
RTS0040461,11
RTS0040462,10
RTS0040463,10
RTS0040464,8
RTS0040465,1
RTS0040466,10
RTS0040467,6
RTS0040468,8
RTS0040469,3
RTS0040470,4
RTS0040471,5
RTS0040472,7
RTS0040473,9
RTS0040474,4
RTS0040475,7
RTS0040476,5
RTS0040477,8
RTS0040478,3
RTS0040479,4
RTS0040480,3
RTS0040481,14
RTS0040482,25
RTS0040483,9
RTS0040484,28
RTS0040485,14
RTS0040486,6
RTS0040487,7
RTS0040488,11
RTS0040489,4
RTS0040490,7
RTS0040491,4
RTS0040492,4
RTS0040493,7
RTS0040494,2
RTS0040495,9
RTS0040496,19
RTS0040497,19
RTS0040498,17
RTS0040499,17
RTS0040500,17
RTS0040501,11
RTS0040502,11
RTS0040503,7
RTS0040504,10
RTS0040505,5
RTS0040506,7
RTS0040507,6
RTS0040508,5
RTS0040509,4
RTS0040510,3
RTS0040511,16
RTS0040512,9
RTS0040513,15
RTS0040514,12
RTS0040515,11
RTS0040516,11
RTS0040517,15
RTS0040518,13
RTS0040519,8
RTS0040520,7
RTS0040521,10
RTS0040522,8
RTS0040523,4
RTS0040524,5
RTS0040525,5
RTS0040526,11
RTS0040527,4
RTS0040528,12
RTS0040529,9
RTS0040530,6
RTS0040531,5
RTS0040532,21
RTS0040533,11
RTS0040534,10
RTS0040535,15
RTS0040536,10
RTS0040537,17
RTS0040538,11
RTS0040539,6
RTS0040540,15
RTS0040541,6
RTS0040542,7
RTS0040543,11
RTS0040544,13
RTS0040545,4
RTS0040546,7
RTS0040547,7
RTS0040548,8
RTS0040549,6
RTS0040550,5
RTS0040551,5
RTS0040552,8
RTS0040553,9
RTS0040554,12
RTS0040555,9
RTS0040556,5
RTS0040557,8
RTS0040558,5
RTS0040559,9
RTS0040560,6
RTS0040561,5
RTS0040562,4
RTS0040563,7
RTS0040564,5
RTS0040565,5
RTS0040566,6
RTS0040567,3
RTS0040568,7
RTS0040569,4
RTS0040570,2
RTS0040571,18
RTS0040572,15
RTS0040573,28
RTS0040574,21
RTS0040575,20
RTS0040576,9
RTS0040577,11
RTS0040578,13
RTS0040579,6
RTS0040580,10
RTS0040581,8
RTS0040582,5
RTS0040583,3
RTS0040584,2
RTS0040585,5
RTS0040586,10
RTS0040587,9
RTS0040588,7
RTS0040589,3
RTS0040590,11
RTS0040591,13
RTS0040592,9
RTS0040593,7
RTS0040594,9
RTS0040595,4
RTS0040596,6
RTS0040597,8
RTS0040598,12
RTS0040599,7
RTS0040600,10
RTS0040601,4
RTS0040602,8
RTS0040603,7
RTS0040604,7
RTS0040605,4
RTS0040606,12
RTS0040607,7
RTS0040608,15
RTS0040609,6
RTS0040610,15
RTS0040611,8
RTS0040612,2
RTS0040613,8
RTS0040614,12
RTS0040615,7
RTS0040616,6
RTS0040617,4
RTS0040618,3
RTS0040619,7
RTS0040620,5
RTS0040621,5
RTS0040622,7
RTS0040623,7
RTS0040624,3
RTS0040625,4
RTS0040626,7
RTS0040627,6
RTS0040628,7
RTS0040629,7
RTS0040630,6
RTS0040631,19
RTS0040632,8
RTS0040633,17
RTS0040634,17
RTS0040635,7
RTS0040636,11
RTS0040637,13
RTS0040638,6
RTS0040639,5
RTS0040640,6
RTS0040641,19
RTS0040642,19
RTS0040643,18
RTS0040644,16
RTS0040645,16
RTS0040646,7
RTS0040647,8
RTS0040648,13
RTS0040649,3
RTS0040650,8
RTS0040651,15
RTS0040652,9
RTS0040653,10
RTS0040654,12
RTS0040655,15
RTS0040656,15
RTS0040657,13
RTS0040658,9
RTS0040659,12
RTS0040660,11
RTS0040661,2
RTS0040662,7
RTS0040663,5
RTS0040664,6
RTS0040665,5
RTS0040666,7
RTS0040667,7
RTS0040668,3
RTS0040669,10
RTS0040670,7
RTS0040671,5
RTS0040672,9
RTS0040673,3
RTS0040674,9
RTS0040675,5
RTS0040676,116
RTS0040677,76
RTS0040678,174
RTS0040679,49
RTS0040680,178
RTS0040681,90
RTS0040682,94
RTS0040683,120
RTS0040684,138
RTS0040685,92
RTS0040686,8
RTS0040687,8
RTS0040688,4
RTS0040689,7
RTS0040690,5
RTS0040691,8
RTS0040692,9
RTS0040693,11
RTS0040694,6
RTS0040695,4
RTS0040696,7
RTS0040697,2
RTS0040698,5
RTS0040699,5
RTS0040700,9
RTS0040701,118
RTS0040702,132
RTS0040703,112
RTS0040704,146
RTS0040705,166
RTS0040706,3
RTS0040707,5
RTS0040708,2
RTS0040709,9
RTS0040710,5
RTS0040711,3
RTS0040712,11
RTS0040713,5
RTS0040714,4
RTS0040715,6
RTS0040716,3
RTS0040717,3
RTS0040718,6
RTS0040719,4
RTS0040720,7
RTS0040721,7
RTS0040722,6
RTS0040723,12
RTS0040724,5
RTS0040725,8
RTS0040726,36
RTS0040727,42
RTS0040728,32
RTS0040729,43
RTS0040730,37
RTS0040731,12
RTS0040732,14
RTS0040733,8
RTS0040734,14
RTS0040735,12
RTS0040736,113
RTS0040737,109
RTS0040738,82
RTS0040739,73
RTS0040740,102
RTS0040741,7
RTS0040742,6
RTS0040743,13
RTS0040744,6
RTS0040745,8
RTS0040746,11
RTS0040747,7
RTS0040748,7
RTS0040749,15
RTS0040750,8
RTS0040751,6
RTS0040752,9
RTS0040753,8
RTS0040754,4
RTS0040755,10
RTS0040756,11
RTS0040757,12
RTS0040758,13
RTS0040759,16
RTS0040760,11
RTS0040761,11
RTS0040762,5
RTS0040763,15
RTS0040764,15
RTS0040765,20
RTS0040766,6
RTS0040767,10
RTS0040768,8
RTS0040769,10
RTS0040770,7
RTS0040771,5
RTS0040772,4
RTS0040773,6
RTS0040774,5
RTS0040775,6
RTS0040776,5
RTS0040777,3
RTS0040778,3
RTS0040779,9
RTS0040780,4
RTS0040781,9
RTS0040782,23
RTS0040783,11
RTS0040784,11
RTS0040785,13
RTS0040786,10
RTS0040787,6
RTS0040788,3
RTS0040789,10
RTS0040790,3
RTS0040791,2
RTS0040792,4
RTS0040793,4
RTS0040794,3
RTS0040795,2
RTS0040796,8
RTS0040797,3
RTS0040798,6
RTS0040799,5
RTS0040800,3
RTS0040801,12
RTS0040802,17
RTS0040803,10
RTS0040804,8
RTS0040805,18
RTS0040806,6
RTS0040807,2
RTS0040808,3
RTS0040809,9
RTS0040810,3
RTS0040811,7
RTS0040812,5
RTS0040813,7
RTS0040814,4
RTS0040815,6
RTS0040816,8
RTS0040817,9
RTS0040818,11
RTS0040819,14
RTS0040820,12
RTS0040821,8
RTS0040822,6
RTS0040823,6
RTS0040824,18
RTS0040825,14
RTS0040826,12
RTS0040827,16
RTS0040828,18
RTS0040830,15
RTS0040831,8
RTS0040832,5
RTS0040833,6
RTS0040834,5
RTS0040836,52
RTS0040837,39
RTS0040838,48
RTS0040839,45
RTS0040840,31
RTS0040841,34
RTS0040842,49
RTS0040843,47
RTS0040844,44
RTS0040845,62
RTS0040846,30
RTS0040847,29
RTS0040848,21
RTS0040849,25
RTS0040850,27
RTS0040851,16
RTS0040852,14
RTS0040853,16
RTS0040854,17
RTS0040855,13
RTS0040856,6
RTS0040857,5
RTS0040858,8
RTS0040859,3
RTS0040860,1
RTS0040861,10
RTS0040862,6
RTS0040863,4
RTS0040864,12
RTS0040865,5
RTS0040866,12
RTS0040867,5
RTS0040868,6
RTS0040869,8
RTS0040870,7
RTS0040871,10
RTS0040872,17
RTS0040873,21
RTS0040874,18
RTS0040875,8
RTS0040876,2
RTS0040877,10
RTS0040878,6
RTS0040879,4
RTS0040880,7
RTS0040881,15
RTS0040882,7
RTS0040883,8
RTS0040884,8
RTS0040885,11
RTS0040886,13
RTS0040887,17
RTS0040888,17
RTS0040889,23
RTS0040890,15
RTS0040891,5
RTS0040892,5
RTS0040893,6
RTS0040894,7
RTS0040895,1
RTS0040896,6
RTS0040897,4
RTS0040898,4
RTS0040899,3
RTS0040900,6
RTS0040901,26
RTS0040902,22
RTS0040903,12
RTS0040904,32
RTS0040905,33
RTS0040906,9
RTS0040907,6
RTS0040908,17
RTS0040909,13
RTS0040910,9
RTS0040911,12
RTS0040912,9
RTS0040913,11
RTS0040914,12
RTS0040915,12
RTS0040916,7
RTS0040917,8
RTS0040918,3
RTS0040919,6
RTS0040920,5
RTS0040921,10
RTS0040922,7
RTS0040923,19
RTS0040924,13
RTS0040925,7
RTS0040926,4
RTS0040927,2
RTS0040928,8
RTS0040929,3
RTS0040930,4
RTS0040931,5
RTS0040932,16
RTS0040933,17
RTS0040934,11
RTS0040935,14
RTS0040936,8
RTS0040937,9
RTS0040938,8
RTS0040939,11
RTS0040940,13
RTS0040941,10
RTS0040942,7
RTS0040943,4
RTS0040944,14
RTS0040945,10
RTS0040946,9
RTS0040947,9
RTS0040948,12
RTS0040949,10
RTS0040950,14
RTS0040951,12
RTS0040952,8
RTS0040953,3
RTS0040954,9
RTS0040955,7
RTS0040956,13
RTS0040957,9
RTS0040958,7
RTS0040959,10
RTS0040960,6
RTS0040961,5
RTS0040962,1
RTS0040963,6
RTS0040964,4
RTS0040965,5
RTS0040966,6
RTS0040967,10
RTS0040968,7
RTS0040969,7
RTS0040970,9
RTS0040971,9
RTS0040972,7
RTS0040973,7
RTS0040974,6
RTS0040975,4
RTS0040976,4
RTS0040977,6
RTS0040978,8
RTS0040979,6
RTS0040980,1
RTS0040981,11
RTS0040982,10
RTS0040983,22
RTS0040984,9
RTS0040985,17
RTS0040986,53
RTS0040987,45
RTS0040988,26
RTS0040989,29
RTS0040990,19
RTS0040991,9
RTS0040992,16
RTS0040993,18
RTS0040994,14
RTS0040995,23
RTS0040996,12
RTS0040997,5
RTS0040998,8
RTS0040999,17
RTS0041000,14
RTS0041001,13
RTS0041002,11
RTS0041003,22
RTS0041004,16
RTS0041005,8
RTS0041006,15
RTS0041007,16
RTS0041008,10
RTS0041009,9
RTS0041010,5
RTS0041011,3
RTS0041012,6
RTS0041013,5
RTS0041014,3
RTS0041015,10
RTS0041016,26
RTS0041017,14
RTS0041018,15
RTS0041019,20
RTS0041020,7
RTS0041021,11
RTS0041022,16
RTS0041023,17
RTS0041024,15
RTS0041025,17
RTS0041026,5
RTS0041027,13
RTS0041028,12
RTS0041029,5
RTS0041030,13
RTS0041031,14
RTS0041032,21
RTS0041033,19
RTS0041034,15
RTS0041035,22
RTS0041036,13
RTS0041037,8
RTS0041038,12
RTS0041039,9
RTS0041040,15
RTS0041041,12
RTS0041042,12
RTS0041043,4
RTS0041044,3
RTS0041045,6
RTS0041046,46
RTS0041047,50
RTS0041048,23
RTS0041049,52
RTS0041050,57
RTS0041051,10
RTS0041052,6
RTS0041053,10
RTS0041054,6
RTS0041055,13
RTS0041056,11
RTS0041057,6
RTS0041058,13
RTS0041059,11
RTS0041060,12
RTS0041061,45
RTS0041062,39
RTS0041063,33
RTS0041064,30
RTS0041066,5
RTS0041067,7
RTS0041068,5
RTS0041069,5
RTS0041070,13
RTS0041071,9
RTS0041072,6
RTS0041073,9
RTS0041074,11
RTS0041075,10
RTS0041076,8
RTS0041077,11
RTS0041078,10
RTS0041079,9
RTS0041080,10
RTS0041081,10
RTS0041082,7
RTS0041083,11
RTS0041084,1
RTS0041085,8
RTS0041086,13
RTS0041087,13
RTS0041088,16
RTS0041089,12
RTS0041090,7
RTS0041091,12
RTS0041092,7
RTS0041093,5
RTS0041094,14
RTS0041095,10
RTS0041096,2
RTS0041097,6
RTS0041098,5
RTS0041099,10
RTS0041100,3
RTS0041101,5
RTS0041102,9
RTS0041103,11
RTS0041104,13
RTS0041105,10
RTS0041106,30
RTS0041107,18
RTS0041108,43
RTS0041109,41
RTS0041110,36
RTS0041111,7
RTS0041112,9
RTS0041113,13
RTS0041114,10
RTS0041115,11
RTS0041116,18
RTS0041117,15
RTS0041118,9
RTS0041119,10
RTS0041120,21
RTS0041121,15
RTS0041122,6
RTS0041123,12
RTS0041124,5
RTS0041125,6
RTS0041126,9
RTS0041127,11
RTS0041128,8
RTS0041129,7
RTS0041130,8
RTS0041131,19
RTS0041132,25
RTS0041133,26
RTS0041134,26
RTS0041135,21
RTS0041136,9
RTS0041137,11
RTS0041138,7
RTS0041139,16
RTS0041140,5
RTS0041141,11
RTS0041142,17
RTS0041143,8
RTS0041144,9
RTS0041145,5
RTS0041146,3
RTS0041147,6
RTS0041148,8
RTS0041149,14
RTS0041150,5
RTS0041151,11
RTS0041152,17
RTS0041153,11
RTS0041154,6
RTS0041155,11
RTS0041156,10
RTS0041157,13
RTS0041158,12
RTS0041159,9
RTS0041160,7
RTS0041161,4
RTS0041162,4
RTS0041163,7
RTS0041164,7
RTS0041165,8
RTS0041166,5
RTS0041167,7
RTS0041168,3
RTS0041169,3
RTS0041170,4
RTS0041171,15
RTS0041172,17
RTS0041173,17
RTS0041174,24
RTS0041175,14
RTS0041176,4
RTS0041177,4
RTS0041178,9
RTS0041179,6
RTS0041180,6
RTS0041181,7
RTS0041182,7
RTS0041183,7
RTS0041184,8
RTS0041185,13
RTS0041186,6
RTS0041187,6
RTS0041188,6
RTS0041189,11
RTS0041190,9
RTS0041191,23
RTS0041192,25
RTS0041193,24
RTS0041194,15
RTS0041195,24
RTS0041196,6
RTS0041197,3
RTS0041198,9
RTS0041199,6
RTS0041200,2
RTS0041201,4
RTS0041202,9
RTS0041203,8
RTS0041204,9
RTS0041205,5
RTS0041206,23
RTS0041207,42
RTS0041208,28
RTS0041209,39
RTS0041210,10
RTS0041211,13
RTS0041212,12
RTS0041213,23
RTS0041214,21
RTS0041215,18
RTS0041216,12
RTS0041217,14
RTS0041218,8
RTS0041219,15
RTS0041220,8
RTS0041221,4
RTS0041222,4
RTS0041223,4
RTS0041224,8
RTS0041225,3
RTS0041226,7
RTS0041227,7
RTS0041228,4
RTS0041229,7
RTS0041230,6
RTS0041231,24
RTS0041232,33
RTS0041233,27
RTS0041234,34
RTS0041235,23
RTS0041236,3
RTS0041237,5
RTS0041238,2
RTS0041239,6
RTS0041240,9
RTS0041241,4
RTS0041242,7
RTS0041243,6
RTS0041244,6
RTS0041246,7
RTS0041247,18
RTS0041248,4
RTS0041249,11
RTS0041250,10
RTS0041251,13
RTS0041252,17
RTS0041253,10
RTS0041254,30
RTS0041255,14
RTS0041256,10
RTS0041257,11
RTS0041258,7
RTS0041259,11
RTS0041260,16
RTS0041261,11
RTS0041262,8
RTS0041263,1
RTS0041265,18
RTS0041266,2
RTS0041267,7
RTS0041268,9
RTS0041269,6
RTS0041270,2
RTS0041271,7
RTS0041272,11
RTS0041273,8
RTS0041274,5
RTS0041275,7
RTS0041276,5
RTS0041277,10
RTS0041278,7
RTS0041279,11
RTS0041280,5
RTS0041281,9
RTS0041282,4
RTS0041283,7
RTS0041284,9
RTS0041285,8
RTS0041286,8
RTS0041287,7
RTS0041288,2
RTS0041289,9
RTS0041290,6
RTS0041291,3
RTS0041292,8
RTS0041293,6
RTS0041294,13
RTS0041295,3
RTS0041296,7
RTS0041297,10
RTS0041298,6
RTS0041299,5
RTS0041300,5
RTS0041301,9
RTS0041302,14
RTS0041303,6
RTS0041304,15
RTS0041305,4
RTS0041306,7
RTS0041307,5
RTS0041308,9
RTS0041309,7
RTS0041310,16
RTS0041311,8
RTS0041312,6
RTS0041313,11
RTS0041314,12
RTS0041315,6
RTS0041316,20
RTS0041317,24
RTS0041318,21
RTS0041319,11
RTS0041320,14
RTS0041321,10
RTS0041322,7
RTS0041323,7
RTS0041324,8
RTS0041325,8
RTS0041326,9
RTS0041327,8
RTS0041328,9
RTS0041329,4
RTS0041330,5
RTS0041331,4
RTS0041332,3
RTS0041333,9
RTS0041334,5
RTS0041335,2
RTS0041346,30
RTS0041347,35
RTS0041348,28
RTS0041349,27
RTS0041350,44
RTS0041351,7
RTS0041352,9
RTS0041353,10
RTS0041354,5
RTS0041355,8
RTS0041356,5
RTS0041357,3
RTS0041358,4
RTS0041359,12
RTS0041360,6
RTS0041361,8
RTS0041362,9
RTS0041363,10
RTS0041364,14
RTS0041365,6
RTS0041366,8
RTS0041367,7
RTS0041368,4
RTS0041369,8
RTS0041370,5
RTS0041371,7
RTS0041372,4
RTS0041373,3
RTS0041374,6
RTS0041375,6
RTS0041376,9
RTS0041377,4
RTS0041378,10
RTS0041379,1
RTS0041381,6
RTS0041382,6
RTS0041383,5
RTS0041384,5
RTS0041385,9
RTS0041386,6
RTS0041387,6
RTS0041388,6
RTS0041389,6
RTS0041390,7
RTS0041391,7
RTS0041392,2
RTS0041393,1
RTS0041394,4
RTS0041395,5
RTS0041396,5
RTS0041397,6
RTS0041398,6
RTS0041399,5
RTS0041400,6
RTS0041401,6
RTS0041402,4
RTS0041403,2
RTS0041404,4
RTS0041405,11
RTS0041406,7
RTS0041407,7
RTS0041408,6
RTS0041409,3
RTS0041410,4
RTS0041411,6
RTS0041412,6
RTS0041413,3
RTS0041414,5
RTS0041415,4
RTS0041416,7
RTS0041417,1
RTS0041418,7
RTS0041419,6
RTS0041420,6
RTS0041421,7
RTS0041422,5
RTS0041423,4
RTS0041424,3
RTS0041425,4
RTS0041426,3
RTS0041427,4
RTS0041428,5
RTS0041429,12
RTS0041430,5
RTS0041431,4
RTS0041432,5
RTS0041433,6
RTS0041434,9
RTS0041435,9
RTS0041436,2
RTS0041437,3
RTS0041438,5
RTS0041439,3
RTS0041440,4
RTS0041441,6
RTS0041442,5
RTS0041443,5
RTS0041444,6
RTS0041445,3
RTS0041446,8
RTS0041447,7
RTS0041448,6
RTS0041449,4
RTS0041450,6
RTS0041451,8
RTS0041452,12
RTS0041453,8
RTS0041454,5
RTS0041455,8
RTS0041456,6
RTS0041457,3
RTS0041458,5
RTS0041459,9
RTS0041460,4
RTS0041461,4
RTS0041462,7
RTS0041463,7
RTS0041464,6
RTS0041465,7
RTS0041466,11
RTS0041467,9
RTS0041468,11
RTS0041469,6
RTS0041470,20
RTS0041471,8
RTS0041472,8
RTS0041473,5
RTS0041474,12
RTS0041475,6
RTS0041476,23
RTS0041477,23
RTS0041478,20
RTS0041479,26
RTS0041480,20
RTS0041481,6
RTS0041482,5
RTS0041483,7
RTS0041484,6
RTS0041485,5
RTS0041486,14
RTS0041487,14
RTS0041488,19
RTS0041489,11
RTS0041490,6
RTS0041491,6
RTS0041492,1
RTS0041493,9
RTS0041494,2
RTS0041495,4
RTS0041496,41
RTS0041497,61
RTS0041498,57
RTS0041499,65
RTS0041500,61
RTS0041501,8
RTS0041502,14
RTS0041503,15
RTS0041504,14
RTS0041505,11
RTS0041506,5
RTS0041507,3
RTS0041508,5
RTS0041509,6
RTS0041510,6
RTS0041511,8
RTS0041512,20
RTS0041513,12
RTS0041514,10
RTS0041515,8
RTS0041516,4
RTS0041517,7
RTS0041518,7
RTS0041519,4
RTS0041520,9
RTS0041521,4
RTS0041522,5
RTS0041523,7
RTS0041524,3
RTS0041525,9
RTS0041526,60
RTS0041527,87
RTS0041528,59
RTS0041529,15
RTS0041530,70
RTS0041531,5
RTS0041532,5
RTS0041533,2
RTS0041534,5
RTS0041535,7
RTS0041536,5
RTS0041537,8
RTS0041538,11
RTS0041540,5
RTS0041541,7
RTS0041542,5
RTS0041543,3
RTS0041544,4
RTS0041545,5
RTS0041546,3
RTS0041547,3
RTS0041548,5
RTS0041549,11
RTS0041550,4
RTS0041551,13
RTS0041552,15
RTS0041553,7
RTS0041554,11
RTS0041555,14
RTS0041556,4
RTS0041557,4
RTS0041558,4
RTS0041559,5
RTS0041560,4
RTS0041561,4
RTS0041562,2
RTS0041563,11
RTS0041564,13
RTS0041565,16
RTS0041566,16
RTS0041567,14
RTS0041568,24
RTS0041569,10
RTS0041570,15
RTS0041571,9
RTS0041572,7
RTS0041573,5
RTS0041574,7
RTS0041575,4
RTS0041576,9
RTS0041577,10
RTS0041578,19
RTS0041579,10
RTS0041580,14
RTS0041581,19
RTS0041582,20
RTS0041583,13
RTS0041584,7
RTS0041585,14
RTS0041586,12
RTS0041587,17
RTS0041588,8
RTS0041589,4
RTS0041590,12
RTS0041591,7
RTS0041592,7
RTS0041593,8
RTS0041594,6
RTS0041595,4
RTS0041596,6
RTS0041597,6
RTS0041598,8
RTS0041599,5
RTS0041600,3
RTS0041601,5
RTS0041602,4
RTS0041603,7
RTS0041604,3
RTS0041605,9
RTS0041606,12
RTS0041607,5
RTS0041608,8
RTS0041609,8
RTS0041610,7
RTS0041611,6
RTS0041612,10
RTS0041613,7
RTS0041614,6
RTS0041615,6
RTS0041616,6
RTS0041617,12
RTS0041618,6
RTS0041619,10
RTS0041620,7
RTS0041621,10
RTS0041622,6
RTS0041623,4
RTS0041624,3
RTS0041625,7
RTS0041626,16
RTS0041627,15
RTS0041628,16
RTS0041629,21
RTS0041630,17
RTS0041631,6
RTS0041632,10
RTS0041633,15
RTS0041634,21
RTS0041635,8
RTS0041636,7
RTS0041637,13
RTS0041638,26
RTS0041639,6
RTS0041640,15
RTS0041641,9
RTS0041642,5
RTS0041643,7
RTS0041644,5
RTS0041645,12
RTS0041646,4
RTS0041647,9
RTS0041648,2
RTS0041649,6
RTS0041650,6
RTS0041651,11
RTS0041652,10
RTS0041653,8
RTS0041654,5
RTS0041655,17
RTS0041656,6
RTS0041657,14
RTS0041658,8
RTS0041659,9
RTS0041660,8
RTS0041661,17
RTS0041662,11
RTS0041663,11
RTS0041664,15
RTS0041665,14
RTS0041666,9
RTS0041667,4
RTS0041668,7
RTS0041669,7
RTS0041670,7
RTS0041671,6
RTS0041672,1
RTS0041673,5
RTS0041674,3
RTS0041675,7
RTS0041676,4
RTS0041677,25
RTS0041678,12
RTS0041679,16
RTS0041680,21
RTS0041681,9
RTS0041682,9
RTS0041683,7
RTS0041684,10
RTS0041685,10
RTS0041686,14
RTS0041687,3
RTS0041688,14
RTS0041689,4
RTS0041690,24
RTS0041691,16
RTS0041692,4
RTS0041693,13
RTS0041694,3
RTS0041695,8
RTS0041696,7
RTS0041697,6
RTS0041698,9
RTS0041699,4
RTS0041700,4
RTS0041701,12
RTS0041702,8
RTS0041703,9
RTS0041704,9
RTS0041705,17
RTS0041706,9
RTS0041707,7
RTS0041708,14
RTS0041709,10
RTS0041710,12
RTS0041711,10
RTS0041712,9
RTS0041713,9
RTS0041714,5
RTS0041715,4
RTS0041716,124
RTS0041717,100
RTS0041718,137
RTS0041719,112
RTS0041720,113
RTS0041721,10
RTS0041722,15
RTS0041723,10
RTS0041724,9
RTS0041725,8
RTS0041726,7
RTS0041727,8
RTS0041728,11
RTS0041729,4
RTS0041730,3
RTS0041731,4
RTS0041732,7
RTS0041733,4
RTS0041734,4
RTS0041735,8
RTS0041736,96
RTS0041737,78
RTS0041738,106
RTS0041739,117
RTS0041740,74
RTS0041741,10
RTS0041742,4
RTS0041743,3
RTS0041744,9
RTS0041745,8
RTS0041746,11
RTS0041747,9
RTS0041748,13
RTS0041749,12
RTS0041750,16
RTS0041751,10
RTS0041752,10
RTS0041753,11
RTS0041754,8
RTS0041755,6
RTS0041756,30
RTS0041757,24
RTS0041758,24
RTS0041759,23
RTS0041760,23
RTS0041761,8
RTS0041762,4
RTS0041763,5
RTS0041764,10
RTS0041765,7
RTS0041766,4
RTS0041767,6
RTS0041768,7
RTS0041769,8
RTS0041770,8
RTS0041771,1
RTS0041772,7
RTS0041773,5
RTS0041774,9
RTS0041775,4
RTS0041776,14
RTS0041777,14
RTS0041778,10
RTS0041779,19
RTS0041780,12
RTS0041781,14
RTS0041782,11
RTS0041783,8
RTS0041784,7
RTS0041785,4
RTS0041786,7
RTS0041787,10
RTS0041788,4
RTS0041789,8
RTS0041790,16
RTS0041791,11
RTS0041793,15
RTS0041794,10
RTS0041795,13
RTS0041796,9
RTS0041797,22
RTS0041798,15
RTS0041799,21
RTS0041800,13
RTS0041801,7
RTS0041802,13
RTS0041803,10
RTS0041804,11
RTS0041805,12
RTS0041806,9
RTS0041807,5
RTS0041808,12
RTS0041809,13
RTS0041810,17
RTS0041811,18
RTS0041812,25
RTS0041813,25
RTS0041814,13
RTS0041815,19
RTS0041816,6
RTS0041817,11
RTS0041818,6
RTS0041819,5
RTS0041820,10
RTS0041821,9
RTS0041822,11
RTS0041823,6
RTS0041824,12
RTS0041825,3
RTS0041826,12
RTS0041827,6
RTS0041828,9
RTS0041829,9
RTS0041830,11
RTS0041831,7
RTS0041832,8
RTS0041833,9
RTS0041834,13
RTS0041835,4
RTS0041836,15
RTS0041837,8
RTS0041838,13
RTS0041839,9
RTS0041840,9
RTS0041841,5
RTS0041842,6
RTS0041843,9
RTS0041844,7
RTS0041845,5
RTS0041846,9
RTS0041847,9
RTS0041848,6
RTS0041849,7
RTS0041850,4
RTS0041851,11
RTS0041852,9
RTS0041853,6
RTS0041854,10
RTS0041855,12
RTS0041856,11
RTS0041857,13
RTS0041858,13
RTS0041859,8
RTS0041860,16
RTS0041861,4
RTS0041862,4
RTS0041863,15
RTS0041864,11
RTS0041865,12
RTS0041866,4
RTS0041867,6
RTS0041868,2
RTS0041869,5
RTS0041870,7
RTS0041871,4
RTS0041872,7
RTS0041873,6
RTS0041874,10
RTS0041875,5
RTS0041876,11
RTS0041877,12
RTS0041878,17
RTS0041879,19
RTS0041880,17
RTS0041881,6
RTS0041882,14
RTS0041883,10
RTS0041884,11
RTS0041885,6
RTS0041886,37
RTS0041887,71
RTS0041888,42
RTS0041889,24
RTS0041890,40
RTS0041891,50
RTS0041892,42
RTS0041893,35
RTS0041894,24
RTS0041895,26
RTS0041896,15
RTS0041897,18
RTS0041898,23
RTS0041899,19
RTS0041900,8
RTS0041901,10
RTS0041902,2
RTS0041903,11
RTS0041904,7
RTS0041905,7
RTS0041906,209
RTS0041907,4
RTS0041908,86
RTS0041909,3
RTS0041910,84
RTS0041911,4
RTS0041912,4
RTS0041913,15
RTS0041914,5
RTS0041915,16
RTS0041916,123
RTS0041917,226
RTS0041918,172
RTS0041919,299
RTS0041920,261
RTS0041922,8
RTS0041923,7
RTS0041924,7
RTS0041925,3
RTS0041926,3
RTS0041927,5
RTS0041928,6
RTS0041929,6
RTS0041930,6
RTS0041931,9
RTS0041932,9
RTS0041933,6
RTS0041934,3
RTS0041935,3
RTS0041936,6
RTS0041937,10
RTS0041938,10
RTS0041940,3
RTS0041941,1
RTS0041942,6
RTS0041943,3
RTS0041944,1
RTS0041945,9
RTS0041946,9
RTS0041947,13
RTS0041948,7
RTS0041949,6
RTS0041950,9
RTS0041951,8
RTS0041952,13
RTS0041953,11
RTS0041954,17
RTS0041955,11
RTS0041956,3
RTS0041957,2
RTS0041958,5
RTS0041959,3
RTS0041960,10
RTS0041961,6
RTS0041962,7
RTS0041963,3
RTS0041964,9
RTS0041965,7
RTS0041966,6
RTS0041967,9
RTS0041968,6
RTS0041969,3
RTS0041971,21
RTS0041972,29
RTS0041973,20
RTS0041974,20
RTS0041975,14
RTS0041976,14
RTS0041977,19
RTS0041978,25
RTS0041979,18
RTS0041980,23
RTS0041981,51
RTS0041982,60
RTS0041983,54
RTS0041984,29
RTS0041985,60
RTS0041986,16
RTS0041987,12
RTS0041988,18
RTS0041989,12
RTS0041990,17
RTS0041991,14
RTS0041992,18
RTS0041993,7
RTS0041994,11
RTS0041995,10
RTS0041996,7
RTS0041997,12
RTS0041998,7
RTS0041999,7
RTS0042000,13
RTS0042001,14
RTS0042002,6
RTS0042003,8
RTS0042004,5
RTS0042005,10
RTS0042006,18
RTS0042007,30
RTS0042008,14
RTS0042009,16
RTS0042010,13
RTS0042011,16
RTS0042012,18
RTS0042013,19
RTS0042014,12
RTS0042015,16
RTS0042016,3
RTS0042017,3
RTS0042018,4
RTS0042019,7
RTS0042020,8
RTS0042021,20
RTS0042022,16
RTS0042023,16
RTS0042024,22
RTS0042025,23
RTS0042026,10
RTS0042027,9
RTS0042028,4
RTS0042029,5
RTS0042030,3
RTS0042031,17
RTS0042032,7
RTS0042033,8
RTS0042034,8
RTS0042035,11
RTS0042036,9
RTS0042037,20
RTS0042038,19
RTS0042039,17
RTS0042040,12
RTS0042041,14
RTS0042042,14
RTS0042043,3
RTS0042044,21
RTS0042045,10
RTS0042046,13
RTS0042047,10
RTS0042048,11
RTS0042049,13
RTS0042050,14
RTS0042051,18
RTS0042052,11
RTS0042053,16
RTS0042054,5
RTS0042055,6
RTS0042056,8
RTS0042057,9
RTS0042058,4
RTS0042059,9
RTS0042060,12
RTS0042061,18
RTS0042062,24
RTS0042063,28
RTS0042064,11
RTS0042065,25
RTS0042066,14
RTS0042067,12
RTS0042068,4
RTS0042069,4
RTS0042071,7
RTS0042072,6
RTS0042073,5
RTS0042074,2
RTS0042075,9
RTS0042076,10
RTS0042077,7
RTS0042078,4
RTS0042079,6
RTS0042080,7
RTS0042081,35
RTS0042082,31
RTS0042083,15
RTS0042084,15
RTS0042085,18
RTS0042086,4
RTS0042087,3
RTS0042088,1
RTS0042089,5
RTS0042090,7
RTS0042091,9
RTS0042092,6
RTS0042093,10
RTS0042094,4
RTS0042095,8
RTS0042096,12
RTS0042097,9
RTS0042098,3
RTS0042099,9
RTS0042100,4
RTS0042101,8
RTS0042102,5
RTS0042103,9
RTS0042104,3
RTS0042105,7
RTS0042106,8
RTS0042107,4
RTS0042108,3
RTS0042109,6
RTS0042110,9
RTS0042111,7
RTS0042112,17
RTS0042113,13
RTS0042114,6
RTS0042115,15
RTS0042116,4
RTS0042117,9
RTS0042118,9
RTS0042119,6
RTS0042120,5
RTS0042121,4
RTS0042122,10
RTS0042123,12
RTS0042124,6
RTS0042125,6
RTS0042126,12
RTS0042127,7
RTS0042128,5
RTS0042129,9
RTS0042130,7
RTS0042131,8
RTS0042132,10
RTS0042133,6
RTS0042134,7
RTS0042135,6
RTS0042136,9
RTS0042137,5
RTS0042138,3
RTS0042139,4
RTS0042140,9
RTS0042141,3
RTS0042142,6
RTS0042143,5
RTS0042144,3
RTS0042145,4
RTS0042146,38
RTS0042147,24
RTS0042148,27
RTS0042149,28
RTS0042150,31
RTS0042151,7
RTS0042152,6
RTS0042153,5
RTS0042154,4
RTS0042155,5
RTS0042156,3
RTS0042157,8
RTS0042158,5
RTS0042159,2
RTS0042160,4
RTS0042161,7
RTS0042162,7
RTS0042163,7
RTS0042164,13
RTS0042165,7
RTS0042166,8
RTS0042167,8
RTS0042168,10
RTS0042169,7
RTS0042170,3
RTS0042171,5
RTS0042172,8
RTS0042173,8
RTS0042174,3
RTS0042175,4
RTS0042176,7
RTS0042177,6
RTS0042178,8
RTS0042179,10
RTS0042180,7
RTS0042181,6
RTS0042182,3
RTS0042183,4
RTS0042184,10
RTS0042185,4
RTS0042186,10
RTS0042187,9
RTS0042188,2
RTS0042189,4
RTS0042190,6
RTS0042191,6
RTS0042192,7
RTS0042193,7
RTS0042194,12
RTS0042195,7
RTS0042196,4
RTS0042197,2
RTS0042198,2
RTS0042199,5
RTS0042200,8
RTS0042201,4
RTS0042202,4
RTS0042203,2
RTS0042204,1
RTS0042205,9
RTS0042206,3
RTS0042207,9
RTS0042208,7
RTS0042209,4
RTS0042210,5
RTS0042211,3
RTS0042212,7
RTS0042213,6
RTS0042214,6
RTS0042215,3
RTS0042216,2
RTS0042217,8
RTS0042218,5
RTS0042219,3
RTS0042220,8
RTS0042221,6
RTS0042222,5
RTS0042223,2
RTS0042224,5
RTS0042225,5
RTS0042226,6
RTS0042227,8
RTS0042228,6
RTS0042229,6
RTS0042230,10
RTS0042231,22
RTS0042232,25
RTS0042233,26
RTS0042234,31
RTS0042235,29
RTS0042236,19
RTS0042237,19
RTS0042238,19
RTS0042239,18
RTS0042240,18
RTS0042241,6
RTS0042242,4
RTS0042243,4
RTS0042244,9
RTS0042245,4
RTS0042246,25
RTS0042247,34
RTS0042248,67
RTS0042249,48
RTS0042250,34
RTS0042251,7
RTS0042252,6
RTS0042253,2
RTS0042254,8
RTS0042255,10
RTS0042256,11
RTS0042257,6
RTS0042258,12
RTS0042259,9
RTS0042260,5
RTS0042261,17
RTS0042262,16
RTS0042263,24
RTS0042264,21
RTS0042265,20
RTS0042266,11
RTS0042267,5
RTS0042268,6
RTS0042269,3
RTS0042270,5
RTS0042271,9
RTS0042272,7
RTS0042273,4
RTS0042274,5
RTS0042275,7
RTS0042276,10
RTS0042277,5
RTS0042278,4
RTS0042279,12
RTS0042280,6
RTS0042281,6
RTS0042282,7
RTS0042283,4
RTS0042285,2
RTS0042286,5
RTS0042287,9
RTS0042288,9
RTS0042289,11
RTS0042290,11
RTS0042291,18
RTS0042292,36
RTS0042293,24
RTS0042294,20
RTS0042295,24
RTS0042296,7
RTS0042297,8
RTS0042298,1
RTS0042299,8
RTS0042300,11
RTS0042301,13
RTS0042302,7
RTS0042303,7
RTS0042304,9
RTS0042305,5
RTS0042306,22
RTS0042307,20
RTS0042308,19
RTS0042309,22
RTS0042310,18
RTS0042311,3
RTS0042312,6
RTS0042313,4
RTS0042314,4
RTS0042315,8
RTS0042316,7
RTS0042317,4
RTS0042318,5
RTS0042319,9
RTS0042320,7
RTS0042321,10
RTS0042322,3
RTS0042323,10
RTS0042324,8
RTS0042325,7
RTS0042326,19
RTS0042327,11
RTS0042328,12
RTS0042329,6
RTS0042330,17
RTS0042331,6
RTS0042332,12
RTS0042333,16
RTS0042334,8
RTS0042335,8
RTS0042336,6
RTS0042337,3
RTS0042338,4
RTS0042339,6
RTS0042340,9
RTS0042341,17
RTS0042342,10
RTS0042343,26
RTS0042344,14
RTS0042345,18
RTS0042346,8
RTS0042347,5
RTS0042348,5
RTS0042349,3
RTS0042350,8
RTS0042351,7
RTS0042352,11
RTS0042353,26
RTS0042354,15
RTS0042355,14
RTS0042356,6
RTS0042357,5
RTS0042358,5
RTS0042359,5
RTS0042360,12
RTS0042361,8
RTS0042362,16
RTS0042363,19
RTS0042364,9
RTS0042365,16
RTS0042366,13
RTS0042367,15
RTS0042368,13
RTS0042369,17
RTS0042370,24
RTS0042371,7
RTS0042372,6
RTS0042373,10
RTS0042374,5
RTS0042375,11
RTS0042377,1
RTS0042378,3
RTS0042379,7
RTS0042380,4
RTS0042381,37
RTS0042382,37
RTS0042383,35
RTS0042384,43
RTS0042385,43
RTS0042386,9
RTS0042387,6
RTS0042388,12
RTS0042389,12
RTS0042390,13
RTS0042391,2
RTS0042392,4
RTS0042393,3
RTS0042394,10
RTS0042395,6
RTS0042396,6
RTS0042397,4
RTS0042398,8
RTS0042399,9
RTS0042400,7
RTS0042401,9
RTS0042402,8
RTS0042403,7
RTS0042404,4
RTS0042405,8
RTS0042406,12
RTS0042407,15
RTS0042408,11
RTS0042409,14
RTS0042410,14
RTS0042411,18
RTS0042412,13
RTS0042413,17
RTS0042414,35
RTS0042415,13
RTS0042416,39
RTS0042417,52
RTS0042418,59
RTS0042419,35
RTS0042420,38
RTS0042421,4
RTS0042422,7
RTS0042423,4
RTS0042424,6
RTS0042425,6
RTS0042426,15
RTS0042427,18
RTS0042428,12
RTS0042429,30
RTS0042430,26
RTS0042431,13
RTS0042432,14
RTS0042433,10
RTS0042434,16
RTS0042435,9
RTS0042436,17
RTS0042437,10
RTS0042438,8
RTS0042439,18
RTS0042440,13
RTS0042441,6
RTS0042442,7
RTS0042443,9
RTS0042444,10
RTS0042445,5
RTS0042446,10
RTS0042447,8
RTS0042448,10
RTS0042449,7
RTS0042450,7
RTS0042451,7
RTS0042452,9
RTS0042453,14
RTS0042454,11
RTS0042455,1
RTS0042456,6
RTS0042457,9
RTS0042458,10
RTS0042460,9
RTS0042461,31
RTS0042462,15
RTS0042463,14
RTS0042464,25
RTS0042465,20
RTS0042466,8
RTS0042467,8
RTS0042468,8
RTS0042469,18
RTS0042470,8
RTS0042471,24
RTS0042472,12
RTS0042473,15
RTS0042474,12
RTS0042475,15
RTS0042476,7
RTS0042477,10
RTS0042478,7
RTS0042479,12
RTS0042480,11
RTS0042481,16
RTS0042482,30
RTS0042483,48
RTS0042484,39
RTS0042485,28
RTS0042486,10
RTS0042487,12
RTS0042488,8
RTS0042489,8
RTS0042490,6
RTS0042491,5
RTS0042492,8
RTS0042493,9
RTS0042494,1
RTS0042495,6
RTS0042496,7
RTS0042497,6
RTS0042498,4
RTS0042499,5
RTS0042500,5
RTS0042501,9
RTS0042502,11
RTS0042503,10
RTS0042504,6
RTS0042505,7
RTS0042506,6
RTS0042507,11
RTS0042508,8
RTS0042509,8
RTS0042510,8
RTS0042515,9
RTS0042522,6
RTS0042526,7
RTS0042527,7
RTS0042528,6
RTS0042529,2
RTS0042530,3
RTS0042531,14
RTS0042532,3
RTS0042533,7
RTS0042534,5
RTS0042535,7
RTS0042536,16
RTS0042537,4
RTS0042538,6
RTS0042539,7
RTS0042540,9
RTS0042541,6
RTS0042542,6
RTS0042543,16
RTS0042544,5
RTS0042545,3
RTS0042546,11
RTS0042547,8
RTS0042548,8
RTS0042549,8
RTS0042550,8
RTS0042551,8
RTS0042552,2
RTS0042553,6
RTS0042554,9
RTS0042555,7
RTS0042556,6
RTS0042557,11
RTS0042558,7
RTS0042559,9
RTS0042560,8
RTS0042561,19
RTS0042562,20
RTS0042563,32
RTS0042564,17
RTS0042565,21
RTS0042566,14
RTS0042567,13
RTS0042568,11
RTS0042569,21
RTS0042570,13
RTS0042571,15
RTS0042572,7
RTS0042573,16
RTS0042574,16
RTS0042575,11
RTS0042576,8
RTS0042577,12
RTS0042578,9
RTS0042579,11
RTS0042580,10
RTS0042581,8
RTS0042582,8
RTS0042583,11
RTS0042584,3
RTS0042585,6
RTS0042586,35
RTS0042587,39
RTS0042588,41
RTS0042589,31
RTS0042590,45
RTS0042591,7
RTS0042592,5
RTS0042593,3
RTS0042594,5
RTS0042595,4
RTS0042596,14
RTS0042597,17
RTS0042598,17
RTS0042599,10
RTS0042600,8
RTS0042601,7
RTS0042602,6
RTS0042603,11
RTS0042604,4
RTS0042605,6
RTS0042606,6
RTS0042607,6
RTS0042608,7
RTS0042609,4
RTS0042610,5
RTS0042611,12
RTS0042612,14
RTS0042613,12
RTS0042614,16
RTS0042615,13
RTS0042616,14
RTS0042617,21
RTS0042618,17
RTS0042619,6
RTS0042620,11
RTS0042621,4
RTS0042622,4
RTS0042623,5
RTS0042624,4
RTS0042625,6
RTS0042626,17
RTS0042627,10
RTS0042628,7
RTS0042629,10
RTS0042630,7
RTS0042631,7
RTS0042633,7
RTS0042634,9
RTS0042635,7
RTS0042636,32
RTS0042637,24
RTS0042638,34
RTS0042639,27
RTS0042640,41
RTS0042641,6
RTS0042642,5
RTS0042643,3
RTS0042644,6
RTS0042645,8
RTS0042646,16
RTS0042647,12
RTS0042648,24
RTS0042649,21
RTS0042650,14
RTS0042651,3
RTS0042652,2
RTS0042653,1
RTS0042654,3
RTS0042655,6
RTS0042656,15
RTS0042657,12
RTS0042658,15
RTS0042659,14
RTS0042660,9
RTS0042661,9
RTS0042662,18
RTS0042663,13
RTS0042664,6
RTS0042665,10
RTS0042666,8
RTS0042667,9
RTS0042668,6
RTS0042669,8
RTS0042670,3
RTS0042671,23
RTS0042672,5
RTS0042673,3
RTS0042674,2
RTS0042675,3
RTS0042676,5
RTS0042678,6
RTS0042679,9
RTS0042680,3
RTS0042681,25
RTS0042682,33
RTS0042683,36
RTS0042684,14
RTS0042685,28
RTS0042686,8
RTS0042687,5
RTS0042688,4
RTS0042689,8
RTS0042690,8
RTS0042691,5
RTS0042692,3
RTS0042693,2
RTS0042695,6
RTS0042696,4
RTS0042697,5
RTS0042698,4
RTS0042699,2
RTS0042700,7
RTS0042701,12
RTS0042702,9
RTS0042703,7
RTS0042704,5
RTS0042705,6
RTS0042706,15
RTS0042707,9
RTS0042708,6
RTS0042709,12
RTS0042710,15
RTS0042711,42
RTS0042712,33
RTS0042713,23
RTS0042714,31
RTS0042715,20
RTS0042716,1
RTS0042717,3
RTS0042718,7
RTS0042719,8
RTS0042720,7
RTS0042721,6
RTS0042722,9
RTS0042723,9
RTS0042724,9
RTS0042725,7
RTS0042726,10
RTS0042727,1
RTS0042728,4
RTS0042729,4
RTS0042730,3
RTS0042731,8
RTS0042732,7
RTS0042733,15
RTS0042734,11
RTS0042735,8
RTS0042736,22
RTS0042737,32
RTS0042738,22
RTS0042739,10
RTS0042740,19
RTS0042741,8
RTS0042742,10
RTS0042743,3
RTS0042744,2
RTS0042745,5
RTS0042746,8
RTS0042747,6
RTS0042748,6
RTS0042749,10
RTS0042750,6
RTS0042751,8
RTS0042752,13
RTS0042753,14
RTS0042754,3
RTS0042755,4
RTS0042756,15
RTS0042757,14
RTS0042758,7
RTS0042759,7
RTS0042760,11
RTS0042761,8
RTS0042762,5
RTS0042763,3
RTS0042764,9
RTS0042765,5
RTS0042766,10
RTS0042767,14
RTS0042768,16
RTS0042769,11
RTS0042770,9
RTS0042771,11
RTS0042772,19
RTS0042773,10
RTS0042774,14
RTS0042775,10
RTS0042776,11
RTS0042777,5
RTS0042778,13
RTS0042779,9
RTS0042780,13
RTS0042781,6
RTS0042782,7
RTS0042783,9
RTS0042784,9
RTS0042785,6
RTS0042786,21
RTS0042787,22
RTS0042788,10
RTS0042789,18
RTS0042790,24
RTS0042791,235
RTS0042792,143
RTS0042793,177
RTS0042794,186
RTS0042795,208
RTS0042796,5
RTS0042797,10
RTS0042798,4
RTS0042799,4
RTS0042800,7
RTS0042801,9
RTS0042802,3
RTS0042803,6
RTS0042804,6
RTS0042805,7
RTS0042806,11
RTS0042807,12
RTS0042808,21
RTS0042809,13
RTS0042810,7
RTS0042811,13
RTS0042812,9
RTS0042813,8
RTS0042814,16
RTS0042815,9
RTS0042816,3
RTS0042817,4
RTS0042818,6
RTS0042819,8
RTS0042820,5
RTS0042821,6
RTS0042822,7
RTS0042823,3
RTS0042824,4
RTS0042825,7
RTS0042826,12
RTS0042827,7
RTS0042828,10
RTS0042829,5
RTS0042830,16
RTS0042831,7
RTS0042832,4
RTS0042833,10
RTS0042834,9
RTS0042835,4
RTS0042836,13
RTS0042837,12
RTS0042838,17
RTS0042839,4
RTS0042840,6
RTS0042841,12
RTS0042842,9
RTS0042843,7
RTS0042844,9
RTS0042845,10
RTS0042846,10
RTS0042847,13
RTS0042848,13
RTS0042849,5
RTS0042850,6
RTS0042851,9
RTS0042852,8
RTS0042853,9
RTS0042854,6
RTS0042855,7
RTS0042856,3
RTS0042857,5
RTS0042858,4
RTS0042859,16
RTS0042860,12
RTS0042861,10
RTS0042862,5
RTS0042863,7
RTS0042864,9
RTS0042865,7
RTS0042866,4
RTS0042867,12
RTS0042868,8
RTS0042869,11
RTS0042870,11
RTS0042871,9
RTS0042872,6
RTS0042873,7
RTS0042874,7
RTS0042875,7
RTS0042876,21
RTS0042877,9
RTS0042878,15
RTS0042879,10
RTS0042880,9
RTS0042881,11
RTS0042882,17
RTS0042883,16
RTS0042884,14
RTS0042885,23
RTS0042886,5
RTS0042887,10
RTS0042888,6
RTS0042889,8
RTS0042890,15
RTS0042891,8
RTS0042892,9
RTS0042893,3
RTS0042894,11
RTS0042895,5
RTS0042896,17
RTS0042897,13
RTS0042898,11
RTS0042899,15
RTS0042900,16
RTS0042901,5
RTS0042902,6
RTS0042903,8
RTS0042904,3
RTS0042905,3
RTS0042906,11
RTS0042907,8
RTS0042908,17
RTS0042909,11
RTS0042910,9
RTS0042911,3
RTS0042912,5
RTS0042913,5
RTS0042914,12
RTS0042915,2
RTS0042916,4
RTS0042917,6
RTS0042918,4
RTS0042919,5
RTS0042920,4
RTS0042921,19
RTS0042922,9
RTS0042923,13
RTS0042924,18
RTS0042925,16
RTS0042926,11
RTS0042927,6
RTS0042928,6
RTS0042929,5
RTS0042930,3
RTS0042931,9
RTS0042932,7
RTS0042933,6
RTS0042934,5
RTS0042935,10
RTS0042936,18
RTS0042937,16
RTS0042938,8
RTS0042939,29
RTS0042940,17
RTS0042941,54
RTS0042942,46
RTS0042943,64
RTS0042944,60
RTS0042945,44
RTS0042946,5
RTS0042947,12
RTS0042948,6
RTS0042949,2
RTS0042950,7
RTS0042951,10
RTS0042952,10
RTS0042953,9
RTS0042954,11
RTS0042955,10
RTS0042956,13
RTS0042957,10
RTS0042958,6
RTS0042959,9
RTS0042960,9
RTS0042961,13
RTS0042962,12
RTS0042963,11
RTS0042964,19
RTS0042965,22
RTS0042966,7
RTS0042967,5
RTS0042968,6
RTS0042969,10
RTS0042970,7
RTS0042971,15
RTS0042972,17
RTS0042973,13
RTS0042974,10
RTS0042975,13
RTS0042976,10
RTS0042977,20
RTS0042978,15
RTS0042979,13
RTS0042980,16
RTS0042981,6
RTS0042982,13
RTS0042983,8
RTS0042984,5
RTS0042985,11
RTS0042986,6
RTS0042987,10
RTS0042988,12
RTS0042989,8
RTS0042990,3
RTS0042991,11
RTS0042992,19
RTS0042993,7
RTS0042994,10
RTS0042995,14
RTS0042996,2
RTS0042997,3
RTS0042998,4
RTS0042999,7
RTS0043000,11
RTS0043001,6
RTS0043002,7
RTS0043003,18
RTS0043004,9
RTS0043005,2
RTS0043006,6
RTS0043007,8
RTS0043008,10
RTS0043009,10
RTS0043010,11
RTS0043011,12
RTS0043012,9
RTS0043013,12
RTS0043014,16
RTS0043015,12
RTS0043016,8
RTS0043017,15
RTS0043018,10
RTS0043019,15
RTS0043020,5
RTS0043021,8
RTS0043022,12
RTS0043023,17
RTS0043024,18
RTS0043025,24
RTS0043026,10
RTS0043027,10
RTS0043028,17
RTS0043029,9
RTS0043030,7
RTS0043031,9
RTS0043032,13
RTS0043033,12
RTS0043034,6
RTS0043035,4
RTS0043036,10
RTS0043037,8
RTS0043038,8
RTS0043039,6
RTS0043040,15
RTS0043041,6
RTS0043042,3
RTS0043043,4
RTS0043044,5
RTS0043045,7
RTS0043046,9
RTS0043047,4
RTS0043048,7
RTS0043049,6
RTS0043050,4
RTS0043051,13
RTS0043052,17
RTS0043053,10
RTS0043054,5
RTS0043055,13
RTS0043056,4
RTS0043057,7
RTS0043058,11
RTS0043059,8
RTS0043060,10
RTS0043061,29
RTS0043062,16
RTS0043063,16
RTS0043064,15
RTS0043065,13
RTS0043066,10
RTS0043067,9
RTS0043068,3
RTS0043069,3
RTS0043070,10
RTS0043071,8
RTS0043072,6
RTS0043073,8
RTS0043074,6
RTS0043075,3
RTS0043076,4
RTS0043077,8
RTS0043078,6
RTS0043079,9
RTS0043080,4
RTS0043081,23
RTS0043082,22
RTS0043083,22
RTS0043084,15
RTS0043085,18
RTS0043086,7
RTS0043087,5
RTS0043088,10
RTS0043089,7
RTS0043090,5
RTS0043091,4
RTS0043092,9
RTS0043093,5
RTS0043094,8
RTS0043095,13
RTS0043096,5
RTS0043097,3
RTS0043098,4
RTS0043099,10
RTS0043100,5
RTS0043101,3
RTS0043102,4
RTS0043103,8
RTS0043104,3
RTS0043105,7
RTS0043106,3
RTS0043107,5
RTS0043108,4
RTS0043109,9
RTS0043110,10
RTS0043111,22
RTS0043112,14
RTS0043113,15
RTS0043114,23
RTS0043115,18
RTS0043116,11
RTS0043117,8
RTS0043118,6
RTS0043119,5
RTS0043120,8
RTS0043121,4
RTS0043122,8
RTS0043123,3
RTS0043124,3
RTS0043125,12
RTS0043126,25
RTS0043127,13
RTS0043128,32
RTS0043129,22
RTS0043130,16
RTS0043131,10
RTS0043132,10
RTS0043133,9
RTS0043134,9
RTS0043135,7
RTS0043136,8
RTS0043137,12
RTS0043138,10
RTS0043139,7
RTS0043140,14
RTS0043141,2
RTS0043142,8
RTS0043143,12
RTS0043144,11
RTS0043145,7
RTS0043146,9
RTS0043147,11
RTS0043148,9
RTS0043149,7
RTS0043150,3
RTS0043151,8
RTS0043152,8
RTS0043153,7
RTS0043154,12
RTS0043155,10
RTS0043156,51
RTS0043157,36
RTS0043159,50
RTS0043160,79
RTS0043161,10
RTS0043162,9
RTS0043163,6
RTS0043164,8
RTS0043165,6
RTS0043167,8
RTS0043168,10
RTS0043169,8
RTS0043170,7
RTS0043171,7
RTS0043172,17
RTS0043173,19
RTS0043174,18
RTS0043175,9
RTS0043176,6
RTS0043177,7
RTS0043178,19
RTS0043179,8
RTS0043180,5
RTS0043181,14
RTS0043182,5
RTS0043183,12
RTS0043184,4
RTS0043185,4
RTS0043186,12
RTS0043187,10
RTS0043188,11
RTS0043189,13
RTS0043190,11
RTS0043191,9
RTS0043192,7
RTS0043193,3
RTS0043194,5
RTS0043195,10
RTS0043196,8
RTS0043197,8
RTS0043198,11
RTS0043199,7
RTS0043200,11
RTS0043201,11
RTS0043202,15
RTS0043203,13
RTS0043204,17
RTS0043205,21
RTS0043206,14
RTS0043207,12
RTS0043208,17
RTS0043209,11
RTS0043210,11
RTS0043211,10
RTS0043212,7
RTS0043213,10
RTS0043214,11
RTS0043215,10
RTS0043216,11
RTS0043217,13
RTS0043218,14
RTS0043219,10
RTS0043220,15
RTS0043221,10
RTS0043222,10
RTS0043223,5
RTS0043224,12
RTS0043225,12
RTS0043226,16
RTS0043227,9
RTS0043228,11
RTS0043229,6
RTS0043230,11
RTS0043231,21
RTS0043232,13
RTS0043233,23
RTS0043234,9
RTS0043235,12
RTS0043236,6
RTS0043237,6
RTS0043238,9
RTS0043239,8
RTS0043240,10
RTS0043241,5
RTS0043242,10
RTS0043243,6
RTS0043244,6
RTS0043245,12
RTS0043246,11
RTS0043247,13
RTS0043248,8
RTS0043249,10
RTS0043250,9
RTS0043251,12
RTS0043252,12
RTS0043253,10
RTS0043254,12
RTS0043255,8
RTS0043256,7
RTS0043257,8
RTS0043258,4
RTS0043259,8
RTS0043260,9
RTS0043261,13
RTS0043262,15
RTS0043263,7
RTS0043264,10
RTS0043265,13
RTS0043266,17
RTS0043267,19
RTS0043268,14
RTS0043269,13
RTS0043270,27
RTS0043271,20
RTS0043272,20
RTS0043273,12
RTS0043274,22
RTS0043275,19
RTS0043276,2
RTS0043277,10
RTS0043278,8
RTS0043279,9
RTS0043280,6
RTS0043281,17
RTS0043282,14
RTS0043283,16
RTS0043284,13
RTS0043285,11
RTS0043286,13
RTS0043287,14
RTS0043288,15
RTS0043289,15
RTS0043290,7
RTS0043291,27
RTS0043292,24
RTS0043293,16
RTS0043294,19
RTS0043295,23
RTS0043296,5
RTS0043297,8
RTS0043299,6
RTS0043300,9
RTS0043301,6
RTS0043302,15
RTS0043303,9
RTS0043304,7
RTS0043305,7
RTS0043306,11
RTS0043307,3
RTS0043308,3
RTS0043309,7
RTS0043310,3
RTS0043311,23
RTS0043312,14
RTS0043313,30
RTS0043314,25
RTS0043315,21
RTS0043316,7
RTS0043317,5
RTS0043318,5
RTS0043319,9
RTS0043320,2
RTS0043321,8
RTS0043322,8
RTS0043323,8
RTS0043324,17
RTS0043325,2
RTS0043326,6
RTS0043327,7
RTS0043328,10
RTS0043329,10
RTS0043330,11
RTS0043331,2
RTS0043332,6
RTS0043333,4
RTS0043334,4
RTS0043335,6
RTS0043336,6
RTS0043337,3
RTS0043338,5
RTS0043339,5
RTS0043340,11
RTS0043341,4
RTS0043342,5
RTS0043343,3
RTS0043344,6
RTS0043345,4
RTS0043346,7
RTS0043347,7
RTS0043348,10
RTS0043349,2
RTS0043350,6
RTS0043351,19
RTS0043352,22
RTS0043353,17
RTS0043354,15
RTS0043355,17
RTS0043356,22
RTS0043357,12
RTS0043358,13
RTS0043359,23
RTS0043360,22
RTS0043361,15
RTS0043362,23
RTS0043363,24
RTS0043364,21
RTS0043365,13
RTS0043366,6
RTS0043367,7
RTS0043368,6
RTS0043369,3
RTS0043370,8
RTS0043371,10
RTS0043372,13
RTS0043373,16
RTS0043374,18
RTS0043375,15
RTS0043376,9
RTS0043377,21
RTS0043378,10
RTS0043379,15
RTS0043380,17
RTS0043381,7
RTS0043382,5
RTS0043383,7
RTS0043384,7
RTS0043385,7
RTS0043386,15
RTS0043387,7
RTS0043388,12
RTS0043389,20
RTS0043390,8
RTS0043391,7
RTS0043392,14
RTS0043393,10
RTS0043394,7
RTS0043395,10
RTS0043396,26
RTS0043397,19
RTS0043398,21
RTS0043399,23
RTS0043400,6
RTS0043401,9
RTS0043402,10
RTS0043403,5
RTS0043404,5
RTS0043405,8
RTS0043406,6
RTS0043407,14
RTS0043408,4
RTS0043409,5
RTS0043410,5
RTS0043411,6
RTS0043412,2
RTS0043413,5
RTS0043414,7
RTS0043415,7
RTS0043416,8
RTS0043417,5
RTS0043418,8
RTS0043419,7
RTS0043420,8
RTS0043421,9
RTS0043422,7
RTS0043423,10
RTS0043424,7
RTS0043425,10
RTS0043426,9
RTS0043427,6
RTS0043428,4
RTS0043429,11
RTS0043430,3
RTS0043431,17
RTS0043432,14
RTS0043433,18
RTS0043434,18
RTS0043435,24
RTS0043436,19
RTS0043437,13
RTS0043438,18
RTS0043439,9
RTS0043440,20
RTS0043441,31
RTS0043442,17
RTS0043443,17
RTS0043444,26
RTS0043445,12
RTS0043446,4
RTS0043447,11
RTS0043448,12
RTS0043449,8
RTS0043450,11
RTS0043451,2
RTS0043452,10
RTS0043453,7
RTS0043454,12
RTS0043455,5
RTS0043456,10
RTS0043457,4
RTS0043458,4
RTS0043459,5
RTS0043460,5
RTS0043461,8
RTS0043462,5
RTS0043463,13
RTS0043464,4
RTS0043465,10
RTS0043466,19
RTS0043467,12
RTS0043468,16
RTS0043469,9
RTS0043470,10
RTS0043471,3
RTS0043472,3
RTS0043473,4
RTS0043474,7
RTS0043475,6
RTS0043476,5
RTS0043477,7
RTS0043478,5
RTS0043479,10
RTS0043480,7
RTS0043481,26
RTS0043482,10
RTS0043483,17
RTS0043484,15
RTS0043485,31
RTS0043486,22
RTS0043487,18
RTS0043488,21
RTS0043489,24
RTS0043490,14
RTS0043491,18
RTS0043492,20
RTS0043493,21
RTS0043494,20
RTS0043495,25
RTS0043496,4
RTS0043497,6
RTS0043498,8
RTS0043499,14
RTS0043500,8
RTS0043501,8
RTS0043502,1
RTS0043503,1
RTS0043504,3
RTS0043505,9
RTS0043506,5
RTS0043507,7
RTS0043508,5
RTS0043509,7
RTS0043510,5
RTS0043511,3
RTS0043512,9
RTS0043513,6
RTS0043514,7
RTS0043515,2
RTS0043517,7
RTS0043518,4
RTS0043519,7
RTS0043520,5
RTS0043521,4
RTS0043522,6
RTS0043523,17
RTS0043524,8
RTS0043525,10
RTS0043526,8
RTS0043527,2
RTS0043528,9
RTS0043529,11
RTS0043530,2
RTS0043531,8
RTS0043532,2
RTS0043533,12
RTS0043534,7
RTS0043535,5
RTS0043536,11
RTS0043537,7
RTS0043538,6
RTS0043539,11
RTS0043540,6
RTS0043541,16
RTS0043542,11
RTS0043543,5
RTS0043544,14
RTS0043545,11
RTS0043546,14
RTS0043547,9
RTS0043548,10
RTS0043549,11
RTS0043550,7
RTS0043551,11
RTS0043552,8
RTS0043553,3
RTS0043554,12
RTS0043555,7
RTS0043556,8
RTS0043557,9
RTS0043558,11
RTS0043559,1
RTS0043560,12
RTS0043561,6
RTS0043562,6
RTS0043563,5
RTS0043564,6
RTS0043565,5
RTS0043566,18
RTS0043567,19
RTS0043568,23
RTS0043569,21
RTS0043570,31
RTS0043571,9
RTS0043572,9
RTS0043573,10
RTS0043574,5
RTS0043575,6
RTS0043576,13
RTS0043577,16
RTS0043578,4
RTS0043579,12
RTS0043580,19
RTS0043581,17
RTS0043582,12
RTS0043583,6
RTS0043584,8
RTS0043585,11
RTS0043586,6
RTS0043587,6
RTS0043588,9
RTS0043589,7
RTS0043590,5
RTS0043591,8
RTS0043592,2
RTS0043593,7
RTS0043594,9
RTS0043595,13
RTS0043596,7
RTS0043597,7
RTS0043598,6
RTS0043599,8
RTS0043600,5
RTS0043601,9
RTS0043602,7
RTS0043603,11
RTS0043604,10
RTS0043605,8
RTS0043606,11
RTS0043607,8
RTS0043608,12
RTS0043609,6
RTS0043610,13
RTS0043611,21
RTS0043612,8
RTS0043613,17
RTS0043614,13
RTS0043615,16
RTS0043616,8
RTS0043617,12
RTS0043618,7
RTS0043619,4
RTS0043620,8
RTS0043621,10
RTS0043622,8
RTS0043623,11
RTS0043624,11
RTS0043625,6
RTS0043626,7
RTS0043627,10
RTS0043628,9
RTS0043629,7
RTS0043630,8
RTS0043631,6
RTS0043632,10
RTS0043633,9
RTS0043634,7
RTS0043635,9
RTS0043636,5
RTS0043637,4
RTS0043638,3
RTS0043639,4
RTS0043640,5
RTS0043641,83
RTS0043642,79
RTS0043643,107
RTS0043644,83
RTS0043645,79
RTS0043646,12
RTS0043647,8
RTS0043648,9
RTS0043649,9
RTS0043650,13
RTS0043652,6
RTS0043653,4
RTS0043654,4
RTS0043655,1
RTS0043656,2
RTS0043657,6
RTS0043658,9
RTS0043659,6
RTS0043660,9
RTS0043661,13
RTS0043663,6
RTS0043664,3
RTS0043665,3
RTS0043666,1
RTS0043667,3
RTS0043668,7
RTS0043669,8
RTS0043670,10
RTS0043671,6
RTS0043672,4
RTS0043673,10
RTS0043674,6
RTS0043675,3
RTS0043676,9
RTS0043677,5
RTS0043678,6
RTS0043679,9
RTS0043680,4
RTS0043681,4
RTS0043682,4
RTS0043683,1
RTS0043684,10
RTS0043685,7
RTS0043686,5
RTS0043687,8
RTS0043688,5
RTS0043689,12
RTS0043690,8
RTS0043691,50
RTS0043692,49
RTS0043693,38
RTS0043694,46
RTS0043695,80
RTS0043696,8
RTS0043697,12
RTS0043698,18
RTS0043699,11
RTS0043700,9
RTS0043701,10
RTS0043702,15
RTS0043703,14
RTS0043704,12
RTS0043705,4
RTS0043706,10
RTS0043707,11
RTS0043708,4
RTS0043709,5
RTS0043710,7
RTS0043711,6
RTS0043712,9
RTS0043713,2
RTS0043714,4
RTS0043715,6
RTS0043716,5
RTS0043717,4
RTS0043718,7
RTS0043719,3
RTS0043720,6
RTS0043721,12
RTS0043722,9
RTS0043723,6
RTS0043724,11
RTS0043725,12
RTS0043726,2
RTS0043727,5
RTS0043728,5
RTS0043729,7
RTS0043730,3
RTS0043731,4
RTS0043732,6
RTS0043733,10
RTS0043734,4
RTS0043735,8
RTS0043736,11
RTS0043737,9
RTS0043738,15
RTS0043739,7
RTS0043740,5
RTS0043741,19
RTS0043742,17
RTS0043743,11
RTS0043744,11
RTS0043745,12
RTS0043746,7
RTS0043747,7
RTS0043748,10
RTS0043749,17
RTS0043750,7
RTS0043751,10
RTS0043752,10
RTS0043753,6
RTS0043754,9
RTS0043755,11
RTS0043756,8
RTS0043757,5
RTS0043758,9
RTS0043759,3
RTS0043760,3
RTS0043761,17
RTS0043762,2
RTS0043763,4
RTS0043764,5
RTS0043765,2
RTS0043766,4
RTS0043767,3
RTS0043768,2
RTS0043769,8
RTS0043770,7
RTS0043771,4
RTS0043772,7
RTS0043773,8
RTS0043774,1
RTS0043775,5
RTS0043776,13
RTS0043777,10
RTS0043778,9
RTS0043779,8
RTS0043780,13
RTS0043781,14
RTS0043782,6
RTS0043783,9
RTS0043784,13
RTS0043785,4
RTS0043786,10
RTS0043787,7
RTS0043788,6
RTS0043789,4
RTS0043790,6
RTS0043791,2
RTS0043792,3
RTS0043793,5
RTS0043794,6
RTS0043795,10
RTS0043796,2
RTS0043797,7
RTS0043798,6
RTS0043799,4
RTS0043800,5
RTS0043801,5
RTS0043802,5
RTS0043803,3
RTS0043804,7
RTS0043805,3
RTS0043806,7
RTS0043807,5
RTS0043808,5
RTS0043809,4
RTS0043810,9
RTS0043811,16
RTS0043812,15
RTS0043813,21
RTS0043814,10
RTS0043815,13
RTS0043816,20
RTS0043817,9
RTS0043818,16
RTS0043819,11
RTS0043820,26
RTS0043821,7
RTS0043822,4
RTS0043823,10
RTS0043824,6
RTS0043825,9
RTS0043826,5
RTS0043827,4
RTS0043828,11
RTS0043829,4
RTS0043830,6
RTS0043831,20
RTS0043832,9
RTS0043833,12
RTS0043834,13
RTS0043835,13
RTS0043836,9
RTS0043837,11
RTS0043838,6
RTS0043839,8
RTS0043840,11
RTS0043841,7
RTS0043842,6
RTS0043843,6
RTS0043844,13
RTS0043845,13
RTS0043846,17
RTS0043847,11
RTS0043848,19
RTS0043849,16
RTS0043850,15
RTS0043851,2
RTS0043852,5
RTS0043853,8
RTS0043854,5
RTS0043856,6
RTS0043857,5
RTS0043858,7
RTS0043859,11
RTS0043860,9
RTS0043861,17
RTS0043862,21
RTS0043863,9
RTS0043864,5
RTS0043865,14
RTS0043866,12
RTS0043867,15
RTS0043868,8
RTS0043869,8
RTS0043870,13
RTS0043871,16
RTS0043872,21
RTS0043873,11
RTS0043874,18
RTS0043875,15
RTS0043876,4
RTS0043877,4
RTS0043878,10
RTS0043879,8
RTS0043880,6
RTS0043881,10
RTS0043882,5
RTS0043883,8
RTS0043884,4
RTS0043885,4
RTS0043886,6
RTS0043887,8
RTS0043888,12
RTS0043889,5
RTS0043890,7
RTS0043891,14
RTS0043892,15
RTS0043893,14
RTS0043894,14
RTS0043895,7
RTS0043896,8
RTS0043897,10
RTS0043898,7
RTS0043899,12
RTS0043900,8
RTS0043901,11
RTS0043902,9
RTS0043903,13
RTS0043904,12
RTS0043905,10
RTS0043906,3
RTS0043907,14
RTS0043908,5
RTS0043909,5
RTS0043910,8
RTS0043911,10
RTS0043912,15
RTS0043913,11
RTS0043914,6
RTS0043915,3
RTS0043916,7
RTS0043917,4
RTS0043918,3
RTS0043919,4
RTS0043920,7
RTS0043921,10
RTS0043922,15
RTS0043923,12
RTS0043924,18
RTS0043925,8
RTS0043926,11
RTS0043927,7
RTS0043928,8
RTS0043929,13
RTS0043930,6
RTS0043931,10
RTS0043932,18
RTS0043933,20
RTS0043934,15
RTS0043935,13
RTS0043936,3
RTS0043937,3
RTS0043938,8
RTS0043939,4
RTS0043940,9
RTS0043941,5
RTS0043942,7
RTS0043943,6
RTS0043944,7
RTS0043945,6
RTS0043946,6
RTS0043947,6
RTS0043948,6
RTS0043949,6
RTS0043950,3
RTS0043951,8
RTS0043952,7
RTS0043953,11
RTS0043954,7
RTS0043955,9
RTS0043956,17
RTS0043957,12
RTS0043958,18
RTS0043959,9
RTS0043960,13
RTS0043961,10
RTS0043962,6
RTS0043963,7
RTS0043964,8
RTS0043965,8
RTS0043966,22
RTS0043967,10
RTS0043968,18
RTS0043969,16
RTS0043970,17
RTS0043971,18
RTS0043972,8
RTS0043973,23
RTS0043974,23
RTS0043975,14
RTS0043976,28
RTS0043977,25
RTS0043978,33
RTS0043979,19
RTS0043980,15
RTS0043981,28
RTS0043982,29
RTS0043983,36
RTS0043984,10
RTS0043985,32
RTS0043986,11
RTS0043987,22
RTS0043988,8
RTS0043989,7
RTS0043990,21
RTS0043991,8
RTS0043992,7
RTS0043993,5
RTS0043994,4
RTS0043996,1
RTS0043997,6
RTS0043998,2
RTS0043999,5
RTS0044000,3
RTS0044001,10
RTS0044002,7
RTS0044003,23
RTS0044004,11
RTS0044005,10
RTS0044006,11
RTS0044007,9
RTS0044008,9
RTS0044009,7
RTS0044010,8
RTS0044011,22
RTS0044012,19
RTS0044013,18
RTS0044014,16
RTS0044015,10
RTS0044016,6
RTS0044017,4
RTS0044018,4
RTS0044019,7
RTS0044020,8
RTS0044021,1
RTS0044022,8
RTS0044023,5
RTS0044024,11
RTS0044025,5
RTS0044026,9
RTS0044027,7
RTS0044028,12
RTS0044029,18
RTS0044030,8
RTS0044031,11
RTS0044032,14
RTS0044033,9
RTS0044034,5
RTS0044035,6
RTS0044036,33
RTS0044037,29
RTS0044038,52
RTS0044039,22
RTS0044040,31
RTS0044041,15
RTS0044042,21
RTS0044043,21
RTS0044044,17
RTS0044045,13
RTS0044046,7
RTS0044047,8
RTS0044048,4
RTS0044049,4
RTS0044050,8
RTS0044051,6
RTS0044052,7
RTS0044053,10
RTS0044054,2
RTS0044055,5
RTS0044056,9
RTS0044057,8
RTS0044058,5
RTS0044059,8
RTS0044060,6
RTS0044061,5
RTS0044062,3
RTS0044063,7
RTS0044064,8
RTS0044065,5
RTS0044067,13
RTS0044068,12
RTS0044069,16
RTS0044070,16
RTS0044071,7
RTS0044072,6
RTS0044073,7
RTS0044074,6
RTS0044075,8
RTS0044076,4
RTS0044077,7
RTS0044078,5
RTS0044079,3
RTS0044080,7
RTS0044081,15
RTS0044082,8
RTS0044083,9
RTS0044084,5
RTS0044085,4
RTS0044086,6
RTS0044087,10
RTS0044088,12
RTS0044089,6
RTS0044090,9
RTS0044091,12
RTS0044092,13
RTS0044093,9
RTS0044094,8
RTS0044095,9
RTS0044096,7
RTS0044097,7
RTS0044098,3
RTS0044099,6
RTS0044100,3
RTS0044101,14
RTS0044102,15
RTS0044103,7
RTS0044104,15
RTS0044105,14
RTS0044106,32
RTS0044107,17
RTS0044108,16
RTS0044109,24
RTS0044110,25
RTS0044111,9
RTS0044112,6
RTS0044113,13
RTS0044114,16
RTS0044115,16
RTS0044116,11
RTS0044117,8
RTS0044118,8
RTS0044119,5
RTS0044120,11
RTS0044121,2
RTS0044122,2
RTS0044123,8
RTS0044124,2
RTS0044125,6
RTS0044126,5
RTS0044127,8
RTS0044128,6
RTS0044129,6
RTS0044130,5
RTS0044131,12
RTS0044132,15
RTS0044133,3
RTS0044134,14
RTS0044135,5
RTS0044136,6
RTS0044137,5
RTS0044138,5
RTS0044139,7
RTS0044140,11
RTS0044141,6
RTS0044142,14
RTS0044143,13
RTS0044144,9
RTS0044145,8
RTS0044146,13
RTS0044147,9
RTS0044148,13
RTS0044149,13
RTS0044150,5
RTS0044151,5
RTS0044152,11
RTS0044153,23
RTS0044154,11
RTS0044155,7
RTS0044156,27
RTS0044157,35
RTS0044158,52
RTS0044159,33
RTS0044160,31
RTS0044161,10
RTS0044162,10
RTS0044163,8
RTS0044164,15
RTS0044165,6
RTS0044166,10
RTS0044167,7
RTS0044168,4
RTS0044169,13
RTS0044170,15
RTS0044171,14
RTS0044172,12
RTS0044173,8
RTS0044174,9
RTS0044175,10
RTS0044176,6
RTS0044177,13
RTS0044178,10
RTS0044180,8
RTS0044181,5
RTS0044182,14
RTS0044183,4
RTS0044184,10
RTS0044185,7
RTS0044186,8
RTS0044187,3
RTS0044188,3
RTS0044189,6
RTS0044190,10
RTS0044191,4
RTS0044192,25
RTS0044193,9
RTS0044194,11
RTS0044195,10
RTS0044196,10
RTS0044197,16
RTS0044198,24
RTS0044199,12
RTS0044200,11
RTS0044206,9
RTS0044207,7
RTS0044208,7
RTS0044209,7
RTS0044210,8
RTS0044211,17
RTS0044212,10
RTS0044213,6
RTS0044214,11
RTS0044215,9
RTS0044216,8
RTS0044217,9
RTS0044218,7
RTS0044219,12
RTS0044220,6
RTS0044221,7
RTS0044222,7
RTS0044223,1
RTS0044224,4
RTS0044225,3
RTS0044226,6
RTS0044227,4
RTS0044228,8
RTS0044229,6
RTS0044230,7
RTS0044231,4
RTS0044232,6
RTS0044233,6
RTS0044234,1
RTS0044235,4
RTS0044236,9
RTS0044237,11
RTS0044238,10
RTS0044239,4
RTS0044240,6
RTS0044241,8
RTS0044242,8
RTS0044243,6
RTS0044244,16
RTS0044245,9
RTS0044246,8
RTS0044247,5
RTS0044248,5
RTS0044249,5
RTS0044250,2
RTS0044251,22
RTS0044252,16
RTS0044253,14
RTS0044254,21
RTS0044255,15
RTS0044256,8
RTS0044257,18
RTS0044258,8
RTS0044259,9
RTS0044260,7
RTS0044261,31
RTS0044262,22
RTS0044263,18
RTS0044264,13
RTS0044265,23
RTS0044266,3
RTS0044267,6
RTS0044268,11
RTS0044269,10
RTS0044270,6
RTS0044271,14
RTS0044272,13
RTS0044273,21
RTS0044274,10
RTS0044275,9
RTS0044276,9
RTS0044277,10
RTS0044278,6
RTS0044279,6
RTS0044280,5
RTS0044281,9
RTS0044282,13
RTS0044283,12
RTS0044284,10
RTS0044285,10
RTS0044286,8
RTS0044287,7
RTS0044288,7
RTS0044289,2
RTS0044290,5
RTS0044291,3
RTS0044292,11
RTS0044293,5
RTS0044294,6
RTS0044295,6
RTS0044296,15
RTS0044297,20
RTS0044298,15
RTS0044299,18
RTS0044300,18
RTS0044301,13
RTS0044302,14
RTS0044303,14
RTS0044304,11
RTS0044305,12
RTS0044306,22
RTS0044307,23
RTS0044308,24
RTS0044309,30
RTS0044310,21
RTS0044311,4
RTS0044312,4
RTS0044313,7
RTS0044314,4
RTS0044315,9
RTS0044316,8
RTS0044317,3
RTS0044318,10
RTS0044319,14
RTS0044320,3
RTS0044321,6
RTS0044322,4
RTS0044323,8
RTS0044324,6
RTS0044325,4
RTS0044326,8
RTS0044327,15
RTS0044328,8
RTS0044329,14
RTS0044330,4
RTS0044331,83
RTS0044332,72
RTS0044333,95
RTS0044334,107
RTS0044335,96
RTS0044336,4
RTS0044337,6
RTS0044338,8
RTS0044339,7
RTS0044340,6
RTS0044341,11
RTS0044342,4
RTS0044343,10
RTS0044344,8
RTS0044345,12
RTS0044346,66
RTS0044347,72
RTS0044348,63
RTS0044349,64
RTS0044350,39
RTS0044351,25
RTS0044352,13
RTS0044353,41
RTS0044354,19
RTS0044355,30
RTS0044356,7
RTS0044357,8
RTS0044358,7
RTS0044359,19
RTS0044360,5
RTS0044361,14
RTS0044362,11
RTS0044363,17
RTS0044364,12
RTS0044365,5
RTS0044366,36
RTS0044367,15
RTS0044368,31
RTS0044369,31
RTS0044370,31
RTS0044371,3
RTS0044372,2
RTS0044373,7
RTS0044374,3
RTS0044375,14
RTS0044376,25
RTS0044377,35
RTS0044378,22
RTS0044379,53
RTS0044380,38
RTS0044381,10
RTS0044382,9
RTS0044383,14
RTS0044384,9
RTS0044385,5
RTS0044386,10
RTS0044387,5
RTS0044388,11
RTS0044389,9
RTS0044390,15
RTS0044391,29
RTS0044392,20
RTS0044393,24
RTS0044394,18
RTS0044395,21
RTS0044396,10
RTS0044397,8
RTS0044399,6
RTS0044400,6
RTS0044401,6
RTS0044402,9
RTS0044403,7
RTS0044404,9
RTS0044405,5
RTS0044406,12
RTS0044407,6
RTS0044408,8
RTS0044409,13
RTS0044410,5
RTS0044411,8
RTS0044412,22
RTS0044413,5
RTS0044414,1
RTS0044415,10
RTS0044416,32
RTS0044417,16
RTS0044418,11
RTS0044419,15
RTS0044420,26
RTS0044421,4
RTS0044422,10
RTS0044423,8
RTS0044424,8
RTS0044425,11
RTS0044426,5
RTS0044427,5
RTS0044428,3
RTS0044429,11
RTS0044430,6
RTS0044431,13
RTS0044432,11
RTS0044433,14
RTS0044434,12
RTS0044435,8
RTS0044436,15
RTS0044437,6
RTS0044438,15
RTS0044439,10
RTS0044440,15
RTS0044441,18
RTS0044442,16
RTS0044443,25
RTS0044444,13
RTS0044445,17
RTS0044446,4
RTS0044447,7
RTS0044448,7
RTS0044449,6
RTS0044450,10
RTS0044451,13
RTS0044452,9
RTS0044453,2
RTS0044454,12
RTS0044455,3
RTS0044456,5
RTS0044457,12
RTS0044458,7
RTS0044459,9
RTS0044460,10
RTS0044461,17
RTS0044462,6
RTS0044463,7
RTS0044464,10
RTS0044465,14
RTS0044466,9
RTS0044467,4
RTS0044468,5
RTS0044469,6
RTS0044470,3
RTS0044471,12
RTS0044472,9
RTS0044473,6
RTS0044474,15
RTS0044475,11
RTS0044476,15
RTS0044477,32
RTS0044478,22
RTS0044479,18
RTS0044480,25
RTS0044481,11
RTS0044482,3
RTS0044483,5
RTS0044484,7
RTS0044485,13
RTS0044486,14
RTS0044487,8
RTS0044488,10
RTS0044489,11
RTS0044490,6
RTS0044491,10
RTS0044492,8
RTS0044493,8
RTS0044494,5
RTS0044495,5
RTS0044496,21
RTS0044497,27
RTS0044498,16
RTS0044499,41
RTS0044500,29
RTS0044501,11
RTS0044502,9
RTS0044503,10
RTS0044504,14
RTS0044505,15
RTS0044506,8
RTS0044507,13
RTS0044508,15
RTS0044509,12
RTS0044510,16
RTS0044511,8
RTS0044512,5
RTS0044513,5
RTS0044514,10
RTS0044515,11
RTS0044516,13
RTS0044517,11
RTS0044518,12
RTS0044519,6
RTS0044520,9
RTS0044521,4
RTS0044522,7
RTS0044523,13
RTS0044524,6
RTS0044525,7
RTS0044526,13
RTS0044527,10
RTS0044528,10
RTS0044529,7
RTS0044530,12
RTS0044531,5
RTS0044532,13
RTS0044533,8
RTS0044534,7
RTS0044535,8
RTS0044536,8
RTS0044537,3
RTS0044538,3
RTS0044539,5
RTS0044540,5
RTS0044541,10
RTS0044542,5
RTS0044543,9
RTS0044544,12
RTS0044545,10
RTS0044546,18
RTS0044547,15
RTS0044548,11
RTS0044549,23
RTS0044550,28
RTS0044551,8
RTS0044552,5
RTS0044553,10
RTS0044554,10
RTS0044555,6
RTS0044556,7
RTS0044557,7
RTS0044558,2
RTS0044559,9
RTS0044560,5
RTS0044561,13
RTS0044562,8
RTS0044563,16
RTS0044564,11
RTS0044565,14
RTS0044566,3
RTS0044567,4
RTS0044568,3
RTS0044569,5
RTS0044570,6
RTS0044571,9
RTS0044572,8
RTS0044573,3
RTS0044574,7
RTS0044575,7
RTS0044576,9
RTS0044577,7
RTS0044578,10
RTS0044579,4
RTS0044580,6
RTS0044581,8
RTS0044582,8
RTS0044583,4
RTS0044584,8
RTS0044585,6
RTS0044586,11
RTS0044587,5
RTS0044588,7
RTS0044589,5
RTS0044590,8
RTS0044591,10
RTS0044592,8
RTS0044593,9
RTS0044594,6
RTS0044595,8
RTS0044596,14
RTS0044597,14
RTS0044598,10
RTS0044599,4
RTS0044600,5
RTS0044601,9
RTS0044602,11
RTS0044603,8
RTS0044604,9
RTS0044605,7
RTS0044606,5
RTS0044607,5
RTS0044608,3
RTS0044609,9
RTS0044611,6
RTS0044612,7
RTS0044613,4
RTS0044614,6
RTS0044615,10
RTS0044616,5
RTS0044617,5
RTS0044618,7
RTS0044619,3
RTS0044620,6
RTS0044621,15
RTS0044622,16
RTS0044623,23
RTS0044624,20
RTS0044625,10
RTS0044626,6
RTS0044627,2
RTS0044628,5
RTS0044629,4
RTS0044630,9
RTS0044631,8
RTS0044632,7
RTS0044633,5
RTS0044634,10
RTS0044635,6
RTS0044636,3
RTS0044637,6
RTS0044638,4
RTS0044639,4
RTS0044640,7
RTS0044641,12
RTS0044642,5
RTS0044643,11
RTS0044644,12
RTS0044645,14
RTS0044646,7
RTS0044647,4
RTS0044648,3
RTS0044649,5
RTS0044650,6
RTS0044651,11
RTS0044652,13
RTS0044653,7
RTS0044654,8
RTS0044655,12
RTS0044656,26
RTS0044657,17
RTS0044658,42
RTS0044659,28
RTS0044660,24
RTS0044661,11
RTS0044662,11
RTS0044663,17
RTS0044664,23
RTS0044665,14
RTS0044666,6
RTS0044667,12
RTS0044668,9
RTS0044669,8
RTS0044670,7
RTS0044671,11
RTS0044672,11
RTS0044673,13
RTS0044674,16
RTS0044675,14
RTS0044676,22
RTS0044677,10
RTS0044678,7
RTS0044679,10
RTS0044680,17
RTS0044681,3
RTS0044682,9
RTS0044683,4
RTS0044684,12
RTS0044685,8
RTS0044686,7
RTS0044687,21
RTS0044688,13
RTS0044689,11
RTS0044690,17
RTS0044691,13
RTS0044692,14
RTS0044693,13
RTS0044694,19
RTS0044695,13
RTS0044696,23
RTS0044697,17
RTS0044698,19
RTS0044699,7
RTS0044700,14
RTS0044701,20
RTS0044702,15
RTS0044703,14
RTS0044704,12
RTS0044705,11
RTS0044706,6
RTS0044707,10
RTS0044708,13
RTS0044709,8
RTS0044710,13
RTS0044711,7
RTS0044712,10
RTS0044714,14
RTS0044715,14
RTS0044716,19
RTS0044717,29
RTS0044718,32
RTS0044719,15
RTS0044720,27
RTS0044721,13
RTS0044722,6
RTS0044723,9
RTS0044724,7
RTS0044725,10
RTS0044726,9
RTS0044727,7
RTS0044728,9
RTS0044729,11
RTS0044730,14
RTS0044731,10
RTS0044732,8
RTS0044733,7
RTS0044734,6
RTS0044735,10
RTS0044736,19
RTS0044737,16
RTS0044738,16
RTS0044739,14
RTS0044740,5
RTS0044741,5
RTS0044742,7
RTS0044743,5
RTS0044744,8
RTS0044745,4
RTS0044746,9
RTS0044747,3
RTS0044748,5
RTS0044749,5
RTS0044750,4
RTS0044751,6
RTS0044752,13
RTS0044753,18
RTS0044754,12
RTS0044755,10
RTS0044756,9
RTS0044757,8
RTS0044758,8
RTS0044759,13
RTS0044760,7
RTS0044761,13
RTS0044762,5
RTS0044763,10
RTS0044764,1
RTS0044765,8
RTS0044766,8
RTS0044767,8
RTS0044768,8
RTS0044769,10
RTS0044770,7
RTS0044771,4
RTS0044772,8
RTS0044773,6
RTS0044774,4
RTS0044775,8
RTS0044776,10
RTS0044777,10
RTS0044778,19
RTS0044779,14
RTS0044780,8
RTS0044781,19
RTS0044782,48
RTS0044783,35
RTS0044784,38
RTS0044785,25
RTS0044786,29
RTS0044787,26
RTS0044788,17
RTS0044789,29
RTS0044790,5
RTS0044791,75
RTS0044792,57
RTS0044793,15
RTS0044794,18
RTS0044795,9
RTS0044796,7
RTS0044797,12
RTS0044798,5
RTS0044799,9
RTS0044800,7
RTS0044801,21
RTS0044802,12
RTS0044803,22
RTS0044804,18
RTS0044805,10
RTS0044806,5
RTS0044807,5
RTS0044808,7
RTS0044809,7
RTS0044810,4
RTS0044811,16
RTS0044812,13
RTS0044813,19
RTS0044814,19
RTS0044815,28
RTS0044816,9
RTS0044817,8
RTS0044818,10
RTS0044819,13
RTS0044820,9
RTS0044821,11
RTS0044822,14
RTS0044823,9
RTS0044824,13
RTS0044825,17
RTS0044826,7
RTS0044827,15
RTS0044828,12
RTS0044829,14
RTS0044830,2
RTS0044831,3
RTS0044832,7
RTS0044833,10
RTS0044834,8
RTS0044835,12
RTS0044836,9
RTS0044837,7
RTS0044838,13
RTS0044839,6
RTS0044840,6
RTS0044841,12
RTS0044842,7
RTS0044843,5
RTS0044844,3
RTS0044845,3
RTS0044846,3
RTS0044847,4
RTS0044848,7
RTS0044849,7
RTS0044850,4
RTS0044851,8
RTS0044852,10
RTS0044853,8
RTS0044854,5
RTS0044855,5
RTS0044856,5
RTS0044857,10
RTS0044858,9
RTS0044859,8
RTS0044860,7
RTS0044861,9
RTS0044862,8
RTS0044863,5
RTS0044864,9
RTS0044865,12
RTS0044866,10
RTS0044867,14
RTS0044868,17
RTS0044869,20
RTS0044870,11
RTS0044871,12
RTS0044872,10
RTS0044873,15
RTS0044874,9
RTS0044875,17
RTS0044876,16
RTS0044877,30
RTS0044878,33
RTS0044879,29
RTS0044880,38
RTS0044881,1
RTS0044882,8
RTS0044883,8
RTS0044884,9
RTS0044885,6
RTS0044886,11
RTS0044887,16
RTS0044888,9
RTS0044889,16
RTS0044890,7
RTS0044891,25
RTS0044892,12
RTS0044893,13
RTS0044894,13
RTS0044895,18
RTS0044896,30
RTS0044897,20
RTS0044898,29
RTS0044899,21
RTS0044900,15
RTS0044901,8
RTS0044902,6
RTS0044903,4
RTS0044904,8
RTS0044905,16
RTS0044906,23
RTS0044907,18
RTS0044908,19
RTS0044909,21
RTS0044910,15
RTS0044911,5
RTS0044912,3
RTS0044913,6
RTS0044914,7
RTS0044915,7
RTS0044916,11
RTS0044917,13
RTS0044918,10
RTS0044919,7
RTS0044920,11
RTS0044921,25
RTS0044922,14
RTS0044923,23
RTS0044924,19
RTS0044925,11
RTS0044926,8
RTS0044927,8
RTS0044928,6
RTS0044929,9
RTS0044930,6
RTS0044931,5
RTS0044932,10
RTS0044933,7
RTS0044934,11
RTS0044935,5
RTS0044936,5
RTS0044937,10
RTS0044938,11
RTS0044939,14
RTS0044940,7
RTS0044941,6
RTS0044943,9
RTS0044944,7
RTS0044945,5
RTS0044946,13
RTS0044947,9
RTS0044948,11
RTS0044949,9
RTS0044950,11
RTS0044951,5
RTS0044952,7
RTS0044953,3
RTS0044954,3
RTS0044955,3
RTS0044956,16
RTS0044957,11
RTS0044958,8
RTS0044959,16
RTS0044960,12
RTS0044961,5
RTS0044962,6
RTS0044963,9
RTS0044964,7
RTS0044965,4
RTS0044966,3
RTS0044967,10
RTS0044968,12
RTS0044969,9
RTS0044970,8
RTS0044971,5
RTS0044972,13
RTS0044973,11
RTS0044974,8
RTS0044975,6
RTS0044976,6
RTS0044977,8
RTS0044978,8
RTS0044979,4
RTS0044980,10
RTS0044981,8
RTS0044982,4
RTS0044983,6
RTS0044984,11
RTS0044985,8
RTS0044986,4
RTS0044987,4
RTS0044988,6
RTS0044989,4
RTS0044990,6
RTS0044991,6
RTS0044992,7
RTS0044993,5
RTS0044994,4
RTS0044995,4
RTS0044996,4
RTS0044997,4
RTS0044998,4
RTS0044999,9
RTS0045000,2
RTS0045001,8
RTS0045002,10
RTS0045003,7
RTS0045004,5
RTS0045005,11
RTS0045006,17
RTS0045007,32
RTS0045008,28
RTS0045009,18
RTS0045010,8
RTS0045011,9
RTS0045012,12
RTS0045013,5
RTS0045014,7
RTS0045015,11
RTS0045016,7
RTS0045017,7
RTS0045018,10
RTS0045019,7
RTS0045020,6
RTS0045021,10
RTS0045022,24
RTS0045023,16
RTS0045024,13
RTS0045025,28
RTS0045026,9
RTS0045027,14
RTS0045028,7
RTS0045029,9
RTS0045030,17
RTS0045031,2
RTS0045032,6
RTS0045033,6
RTS0045034,9
RTS0045035,6
RTS0045036,5
RTS0045038,8
RTS0045039,7
RTS0045040,5
RTS0045041,10
RTS0045042,10
RTS0045043,4
RTS0045044,10
RTS0045045,16
RTS0045046,5
RTS0045047,6
RTS0045048,7
RTS0045049,5
RTS0045050,3
RTS0045051,7
RTS0045052,5
RTS0045053,10
RTS0045054,3
RTS0045055,3
RTS0045056,10
RTS0045057,14
RTS0045058,12
RTS0045059,12
RTS0045060,12
RTS0045061,6
RTS0045063,8
RTS0045064,7
RTS0045065,9
RTS0045066,14
RTS0045067,25
RTS0045068,20
RTS0045069,23
RTS0045070,43
RTS0045071,17
RTS0045072,19
RTS0045073,17
RTS0045074,13
RTS0045075,8
RTS0045076,3
RTS0045077,8
RTS0045078,10
RTS0045079,4
RTS0045080,8
RTS0045081,15
RTS0045082,19
RTS0045083,22
RTS0045084,27
RTS0045085,7
RTS0045086,2
RTS0045087,4
RTS0045088,4
RTS0045089,6
RTS0045090,8
RTS0045091,9
RTS0045092,9
RTS0045093,9
RTS0045094,7
RTS0045095,14
RTS0045096,7
RTS0045097,8
RTS0045098,3
RTS0045099,11
RTS0045100,11
RTS0045101,8
RTS0045102,3
RTS0045103,7
RTS0045104,7
RTS0045105,9
RTS0045106,9
RTS0045107,5
RTS0045108,8
RTS0045109,5
RTS0045110,2
RTS0045111,15
RTS0045112,7
RTS0045113,13
RTS0045114,8
RTS0045115,8
RTS0045116,6
RTS0045117,1
RTS0045118,5
RTS0045119,6
RTS0045120,4
RTS0045121,3
RTS0045122,5
RTS0045123,6
RTS0045124,8
RTS0045125,2
RTS0045126,7
RTS0045127,13
RTS0045128,9
RTS0045129,10
RTS0045130,8
RTS0045131,13
RTS0045132,14
RTS0045133,9
RTS0045134,16
RTS0045135,13
RTS0045136,12
RTS0045137,12
RTS0045138,19
RTS0045139,10
RTS0045140,11
RTS0045141,7
RTS0045142,2
RTS0045143,3
RTS0045144,8
RTS0045145,9
RTS0045146,5
RTS0045147,18
RTS0045148,1
RTS0045149,2
RTS0045150,7
RTS0045151,9
RTS0045152,13
RTS0045153,6
RTS0045154,8
RTS0045155,9
RTS0045156,9
RTS0045157,12
RTS0045158,5
RTS0045159,13
RTS0045160,9
RTS0045161,6
RTS0045162,10
RTS0045163,8
RTS0045164,11
RTS0045165,8
RTS0045166,12
RTS0045167,6
RTS0045168,9
RTS0045169,6
RTS0045170,9
RTS0045171,19
RTS0045172,20
RTS0045173,16
RTS0045174,14
RTS0045175,10
RTS0045176,7
RTS0045177,10
RTS0045178,11
RTS0045179,8
RTS0045180,17
RTS0045181,7
RTS0045182,13
RTS0045183,13
RTS0045184,6
RTS0045185,13
RTS0045186,12
RTS0045187,15
RTS0045188,5
RTS0045189,8
RTS0045190,7
RTS0045191,7
RTS0045192,7
RTS0045193,6
RTS0045194,10
RTS0045195,8
RTS0045196,5
RTS0045197,5
RTS0045198,6
RTS0045199,5
RTS0045200,5
RTS0045201,11
RTS0045202,5
RTS0045203,8
RTS0045204,5
RTS0045205,4
RTS0045206,5
RTS0045207,11
RTS0045208,7
RTS0045209,12
RTS0045210,9
RTS0045211,5
RTS0045212,10
RTS0045213,7
RTS0045214,9
RTS0045215,9
RTS0045216,15
RTS0045217,17
RTS0045218,24
RTS0045219,21
RTS0045220,16
RTS0045221,9
RTS0045222,8
RTS0045223,4
RTS0045224,6
RTS0045225,9
RTS0045226,70
RTS0045227,59
RTS0045228,98
RTS0045229,60
RTS0045230,51
RTS0045231,16
RTS0045232,20
RTS0045233,13
RTS0045234,25
RTS0045235,20
RTS0045236,22
RTS0045237,29
RTS0045238,26
RTS0045239,17
RTS0045240,29
RTS0045241,20
RTS0045242,18
RTS0045243,12
RTS0045244,13
RTS0045245,18
RTS0045246,12
RTS0045247,7
RTS0045248,6
RTS0045249,7
RTS0045250,6
RTS0045251,18
RTS0045252,7
RTS0045253,11
RTS0045254,10
RTS0045255,8
RTS0045256,5
RTS0045257,12
RTS0045258,3
RTS0045259,9
RTS0045260,7
RTS0045261,7
RTS0045262,14
RTS0045263,14
RTS0045264,17
RTS0045265,12
RTS0045266,12
RTS0045267,12
RTS0045268,22
RTS0045269,16
RTS0045270,9
RTS0045272,5
RTS0045273,7
RTS0045274,11
RTS0045275,4
RTS0045276,8
RTS0045277,12
RTS0045278,13
RTS0045279,2
RTS0045280,3
RTS0045281,5
RTS0045282,7
RTS0045283,3
RTS0045284,8
RTS0045285,16
RTS0045286,6
RTS0045287,9
RTS0045288,4
RTS0045289,9
RTS0045290,7
RTS0045291,8
RTS0045292,4
RTS0045293,8
RTS0045294,10
RTS0045295,4
RTS0045296,9
RTS0045297,4
RTS0045298,7
RTS0045299,11
RTS0045300,6
RTS0045301,29
RTS0045302,14
RTS0045303,26
RTS0045304,20
RTS0045305,30
RTS0045306,11
RTS0045307,8
RTS0045308,7
RTS0045309,11
RTS0045310,6
RTS0045311,4
RTS0045312,7
RTS0045313,2
RTS0045314,2
RTS0045315,4
RTS0045316,5
RTS0045317,7
RTS0045318,6
RTS0045319,6
RTS0045320,9
RTS0045321,5
RTS0045322,8
RTS0045323,5
RTS0045324,1
RTS0045325,9
RTS0045326,7
RTS0045327,10
RTS0045328,5
RTS0045329,1
RTS0045330,5
RTS0045331,11
RTS0045332,4
RTS0045333,6
RTS0045334,6
RTS0045335,2
RTS0045336,2
RTS0045337,9
RTS0045338,5
RTS0045339,9
RTS0045340,7
RTS0045341,2
RTS0045342,9
RTS0045343,3
RTS0045344,7
RTS0045345,3
RTS0045346,3
RTS0045347,2
RTS0045348,6
RTS0045349,6
RTS0045350,9
RTS0045351,5
RTS0045352,3
RTS0045353,8
RTS0045354,9
RTS0045355,5
RTS0045356,8
RTS0045357,12
RTS0045358,8
RTS0045360,6
RTS0045361,15
RTS0045362,10
RTS0045363,5
RTS0045364,9
RTS0045365,19
RTS0045366,9
RTS0045367,5
RTS0045368,13
RTS0045369,3
RTS0045370,9
RTS0045371,11
RTS0045372,10
RTS0045373,10
RTS0045374,11
RTS0045375,11
RTS0045376,20
RTS0045377,6
RTS0045378,16
RTS0045379,16
RTS0045380,7
RTS0045381,12
RTS0045382,5
RTS0045383,4
RTS0045384,1
RTS0045385,4
RTS0045386,16
RTS0045387,12
RTS0045388,8
RTS0045389,3
RTS0045390,8
RTS0045391,9
RTS0045392,5
RTS0045393,6
RTS0045394,8
RTS0045395,7
RTS0045396,3
RTS0045397,16
RTS0045398,11
RTS0045399,10
RTS0045400,9
RTS0045401,9
RTS0045402,14
RTS0045403,10
RTS0045404,7
RTS0045405,7
RTS0045406,13
RTS0045407,16
RTS0045408,12
RTS0045409,17
RTS0045410,16
RTS0045411,20
RTS0045412,31
RTS0045413,31
RTS0045414,20
RTS0045415,20
RTS0045416,5
RTS0045417,6
RTS0045418,5
RTS0045419,2
RTS0045420,7
RTS0045421,797
RTS0045422,709
RTS0045423,634
RTS0045424,771
RTS0045425,648
RTS0045426,4
RTS0045427,7
RTS0045428,9
RTS0045429,6
RTS0045430,8
RTS0045431,13
RTS0045432,15
RTS0045433,5
RTS0045434,14
RTS0045435,10
RTS0045436,24
RTS0045437,18
RTS0045438,33
RTS0045439,16
RTS0045440,19
RTS0045441,98
RTS0045442,64
RTS0045443,73
RTS0045444,72
RTS0045445,53
RTS0045446,33
RTS0045447,50
RTS0045448,43
RTS0045449,36
RTS0045450,21
RTS0045451,25
RTS0045452,12
RTS0045453,21
RTS0045454,20
RTS0045455,27
RTS0045456,5
RTS0045457,7
RTS0045458,6
RTS0045459,3
RTS0045460,8
RTS0045461,10
RTS0045462,8
RTS0045463,3
RTS0045464,7
RTS0045465,10
RTS0045466,20
RTS0045467,21
RTS0045468,12
RTS0045469,12
RTS0045470,16
RTS0045471,13
RTS0045472,21
RTS0045473,12
RTS0045474,23
RTS0045475,20
RTS0045476,18
RTS0045477,31
RTS0045478,18
RTS0045479,27
RTS0045480,34
RTS0045481,12
RTS0045482,10
RTS0045483,14
RTS0045484,25
RTS0045485,21
RTS0045486,6
RTS0045487,3
RTS0045488,10
RTS0045489,4
RTS0045490,10
RTS0045491,54
RTS0045492,59
RTS0045493,34
RTS0045494,17
RTS0045495,26
RTS0045496,19
RTS0045497,11
RTS0045498,34
RTS0045499,40
RTS0045500,39
RTS0045501,58
RTS0045502,54
RTS0045503,48
RTS0045504,42
RTS0045505,48
RTS0045506,901
RTS0045507,837
RTS0045508,695
RTS0045509,877
RTS0045510,695
RTS0045511,14
RTS0045512,15
RTS0045513,10
RTS0045514,9
RTS0045515,3
RTS0045516,14
RTS0045517,16
RTS0045518,22
RTS0045519,20
RTS0045520,19
RTS0045521,9
RTS0045522,14
RTS0045523,11
RTS0045524,11
RTS0045525,3
RTS0045526,17
RTS0045527,21
RTS0045528,20
RTS0045529,20
RTS0045530,20
RTS0045531,6
RTS0045532,10
RTS0045533,6
RTS0045534,4
RTS0045535,5
RTS0045536,43
RTS0045537,49
RTS0045538,32
RTS0045539,32
RTS0045540,50
RTS0045541,15
RTS0045542,19
RTS0045543,22
RTS0045544,12
RTS0045545,19
RTS0045546,38
RTS0045547,45
RTS0045548,31
RTS0045549,55
RTS0045550,31
RTS0045551,9
RTS0045552,7
RTS0045553,9
RTS0045554,10
RTS0045555,5
RTS0045556,33
RTS0045557,19
RTS0045558,36
RTS0045559,35
RTS0045560,19
RTS0045561,12
RTS0045562,9
RTS0045563,4
RTS0045564,5
RTS0045565,13
RTS0045566,7
RTS0045567,5
RTS0045568,13
RTS0045569,12
RTS0045570,11
RTS0045571,3
RTS0045572,4
RTS0045573,4
RTS0045574,3
RTS0045575,4
RTS0045576,17
RTS0045577,15
RTS0045578,9
RTS0045579,14
RTS0045580,15
RTS0045581,11
RTS0045582,14
RTS0045583,15
RTS0045584,12
RTS0045585,7
RTS0045586,15
RTS0045587,12
RTS0045588,15
RTS0045589,30
RTS0045590,14
RTS0045592,119
RTS0045593,151
RTS0045594,121
RTS0045595,152
RTS0045596,31
RTS0045597,29
RTS0045598,56
RTS0045599,31
RTS0045600,42
RTS0045601,7
RTS0045602,7
RTS0045603,1
RTS0045604,4
RTS0045606,27
RTS0045607,7
RTS0045608,13
RTS0045609,17
RTS0045610,17
RTS0045611,5
RTS0045612,3
RTS0045613,9
RTS0045614,10
RTS0045615,10
RTS0045616,8
RTS0045617,6
RTS0045618,6
RTS0045619,7
RTS0045620,7
RTS0045621,19
RTS0045622,25
RTS0045623,22
RTS0045624,12
RTS0045625,14
RTS0045626,1
RTS0045627,3
RTS0045628,6
RTS0045629,7
RTS0045630,3
RTS0045631,5
RTS0045632,10
RTS0045633,6
RTS0045634,5
RTS0045635,9
RTS0045636,6
RTS0045637,6
RTS0045638,15
RTS0045639,9
RTS0045640,8
RTS0045641,4
RTS0045642,6
RTS0045643,6
RTS0045644,6
RTS0045645,6
RTS0045646,6
RTS0045647,5
RTS0045648,3
RTS0045649,10
RTS0045650,7
RTS0045651,11
RTS0045652,11
RTS0045653,14
RTS0045654,17
RTS0045655,20
RTS0045656,12
RTS0045657,15
RTS0045658,15
RTS0045659,9
RTS0045660,20
RTS0045661,62
RTS0045662,38
RTS0045663,32
RTS0045664,31
RTS0045665,38
RTS0045666,6
RTS0045667,4
RTS0045668,4
RTS0045669,9
RTS0045670,10
RTS0045671,15
RTS0045672,16
RTS0045673,10
RTS0045674,4
RTS0045675,10
RTS0045676,61
RTS0045677,75
RTS0045678,88
RTS0045679,50
RTS0045680,80
RTS0045681,10
RTS0045682,8
RTS0045683,7
RTS0045684,3
RTS0045685,9
RTS0045687,11
RTS0045688,7
RTS0045689,13
RTS0045690,8
RTS0045691,8
RTS0045692,6
RTS0045693,9
RTS0045694,10
RTS0045695,5
RTS0045696,36
RTS0045697,20
RTS0045698,29
RTS0045699,27
RTS0045700,32
RTS0045701,4
RTS0045702,7
RTS0045703,6
RTS0045704,11
RTS0045705,8
RTS0045706,6
RTS0045707,9
RTS0045708,6
RTS0045709,5
RTS0045710,8
RTS0045711,8
RTS0045712,6
RTS0045713,12
RTS0045714,5
RTS0045715,2
RTS0045716,38
RTS0045717,25
RTS0045718,16
RTS0045719,26
RTS0045720,23
RTS0045721,30
RTS0045722,39
RTS0045723,37
RTS0045724,21
RTS0045725,22
RTS0045726,18
RTS0045727,17
RTS0045728,18
RTS0045729,16
RTS0045730,10
RTS0045731,31
RTS0045732,20
RTS0045733,27
RTS0045734,32
RTS0045735,23
RTS0045736,101
RTS0045737,185
RTS0045738,205
RTS0045739,199
RTS0045740,102
RTS0045741,57
RTS0045742,36
RTS0045743,49
RTS0045744,73
RTS0045745,71
RTS0045746,87
RTS0045747,42
RTS0045748,86
RTS0045749,39
RTS0045750,45
RTS0045751,32
RTS0045752,11
RTS0045753,27
RTS0045754,32
RTS0045755,29
RTS0045756,33
RTS0045757,29
RTS0045758,40
RTS0045759,48
RTS0045760,37
RTS0045761,10
RTS0045762,9
RTS0045763,9
RTS0045764,5
RTS0045765,7
RTS0045766,10
RTS0045767,7
RTS0045768,14
RTS0045769,9
RTS0045770,8
RTS0045771,8
RTS0045772,6
RTS0045773,5
RTS0045774,9
RTS0045775,7
RTS0045776,8
RTS0045777,7
RTS0045778,9
RTS0045779,9
RTS0045780,10
RTS0045781,28
RTS0045782,34
RTS0045783,30
RTS0045784,27
RTS0045785,25
RTS0045786,11
RTS0045787,13
RTS0045788,11
RTS0045789,10
RTS0045790,15
RTS0045791,5
RTS0045792,6
RTS0045793,15
RTS0045794,4
RTS0045795,9
RTS0045796,12
RTS0045797,4
RTS0045798,7
RTS0045799,3
RTS0045800,8
RTS0045801,5
RTS0045802,7
RTS0045803,6
RTS0045804,6
RTS0045805,6
RTS0045806,26
RTS0045807,29
RTS0045808,19
RTS0045809,25
RTS0045810,20
RTS0045811,14
RTS0045812,14
RTS0045813,12
RTS0045814,20
RTS0045815,16
RTS0045816,13
RTS0045817,12
RTS0045818,13
RTS0045819,7
RTS0045820,9
RTS0045821,51
RTS0045822,23
RTS0045823,28
RTS0045824,38
RTS0045825,18
RTS0045826,22
RTS0045827,21
RTS0045828,17
RTS0045829,22
RTS0045830,29
RTS0045831,10
RTS0045832,13
RTS0045833,15
RTS0045834,11
RTS0045835,10
RTS0045836,70
RTS0045837,96
RTS0045838,56
RTS0045840,44
RTS0045841,61
RTS0045842,53
RTS0045843,31
RTS0045844,38
RTS0045845,50
RTS0045846,228
RTS0045848,72
RTS0045849,268
RTS0045851,2
RTS0045852,5
RTS0045853,11
RTS0045854,6
RTS0045855,12
RTS0045856,7
RTS0045857,6
RTS0045858,4
RTS0045859,8
RTS0045860,6
RTS0045861,8
RTS0045862,17
RTS0045863,56
RTS0045864,78
RTS0045865,85
RTS0045866,101
RTS0045867,3
RTS0045868,5
RTS0045869,5
RTS0045870,3
RTS0045871,4
RTS0045872,7
RTS0045873,9
RTS0045874,4
RTS0045875,5
RTS0045876,3
RTS0045877,5
RTS0045878,2
RTS0045879,9
RTS0045880,8
RTS0045881,4
RTS0045882,5
RTS0045883,4
RTS0045884,11
RTS0045885,4
RTS0045886,4
RTS0045887,7
RTS0045888,3
RTS0045889,5
RTS0045890,5
RTS0045891,7
RTS0045892,6
RTS0045893,9
RTS0045894,7
RTS0045895,12
RTS0045896,12
RTS0045897,8
RTS0045898,18
RTS0045899,28
RTS0045900,30
RTS0045901,17
RTS0045902,16
RTS0045903,9
RTS0045904,8
RTS0045905,18
RTS0045906,7
RTS0045907,14
RTS0045908,6
RTS0045909,5
RTS0045910,5
RTS0045911,6
RTS0045912,7
RTS0045913,5
RTS0045914,2
RTS0045915,5
RTS0045916,1
RTS0045917,3
RTS0045918,4
RTS0045919,8
RTS0045920,3
RTS0045921,2
RTS0045922,3
RTS0045923,5
RTS0045924,6
RTS0045925,5
RTS0045926,10
RTS0045927,4
RTS0045928,4
RTS0045929,8
RTS0045930,50
RTS0045931,33
RTS0045932,18
RTS0045933,5
RTS0045935,9
RTS0045939,7
RTS0045940,10
RTS0045941,5
RTS0045942,4
RTS0045943,12
RTS0045944,6
RTS0045945,12
RTS0045946,8
RTS0045947,16
RTS0045948,8
RTS0045949,8
RTS0045950,27
RTS0045951,28
RTS0045952,22
RTS0045953,8
RTS0045954,23
RTS0045955,10
RTS0045956,7
RTS0045957,5
RTS0045958,9
RTS0045959,3
RTS0045960,9
RTS0045961,2
RTS0045962,5
RTS0045963,7
RTS0045964,6
RTS0045965,6
RTS0045966,13
RTS0045967,3
RTS0045968,1
RTS0045969,12
RTS0045970,34
RTS0045971,30
RTS0045972,4
RTS0045973,6
RTS0045974,7
RTS0045975,4
RTS0045976,9
RTS0045977,6
RTS0045978,2
RTS0045979,16
RTS0045980,21
RTS0045981,12
RTS0045982,25
RTS0045983,15
RTS0045984,10
RTS0045985,10
RTS0045986,4
RTS0045987,13
RTS0045988,12
RTS0045989,11
RTS0045990,5
RTS0045991,27
RTS0045992,18
RTS0045993,22
RTS0045994,9
RTS0045995,3
RTS0045996,4
RTS0045997,16
RTS0045998,7
RTS0045999,4
RTS0046000,6
RTS0046001,7
RTS0046002,3
RTS0046003,6
RTS0046004,2
RTS0046005,19
RTS0046006,14
RTS0046007,14
RTS0046008,19
RTS0046009,21
RTS0046010,7
RTS0046011,4
RTS0046012,6
RTS0046013,5
RTS0046014,3
RTS0046015,10
RTS0046016,10
RTS0046017,5
RTS0046018,9
RTS0046019,6
RTS0046020,19
RTS0046021,19
RTS0046022,22
RTS0046023,21
RTS0046024,12
RTS0046025,11
RTS0046026,5
RTS0046027,6
RTS0046028,8
RTS0046029,8
RTS0046030,7
RTS0046031,7
RTS0046032,5
RTS0046033,10
RTS0046034,4
RTS0046035,4
RTS0046036,8
RTS0046037,6
RTS0046038,6
RTS0046039,4
RTS0046040,2
RTS0046041,6
RTS0046042,5
RTS0046043,6
RTS0046044,12
RTS0046045,8
RTS0046046,6
RTS0046047,8
RTS0046048,16
RTS0046049,22
RTS0046050,22
RTS0046051,31
RTS0046052,13
RTS0046053,16
RTS0046054,15
RTS0046055,17
RTS0046056,8
RTS0046057,1
RTS0046058,10
RTS0046059,7
RTS0046060,6
RTS0046061,11
RTS0046062,17
RTS0046063,13
RTS0046064,40
RTS0046065,38
RTS0046066,33
RTS0046067,29
RTS0046068,6
RTS0046069,8
RTS0046070,5
RTS0046071,8
RTS0046072,7
RTS0046073,6
RTS0046074,7
RTS0046075,8
RTS0046076,3
RTS0046077,11
RTS0046078,6
RTS0046079,8
RTS0046080,10
RTS0046081,3
RTS0046082,22
RTS0046083,7
RTS0046084,25
RTS0046085,6
RTS0046086,8
RTS0046087,9
RTS0046088,10
RTS0046089,2
RTS0046090,9
RTS0046091,9
RTS0046092,12
RTS0046093,11
RTS0046094,6
RTS0046095,2
RTS0046096,10
RTS0046097,7
RTS0046098,6
RTS0046099,4
RTS0046100,7
RTS0046101,8
RTS0046102,4
RTS0046103,10
RTS0046104,11
RTS0046105,7
RTS0046106,2
RTS0046107,7
RTS0046108,5
RTS0046109,1
RTS0046110,8
RTS0046111,6
RTS0046112,14
RTS0046113,10
RTS0046114,3
RTS0046115,20
RTS0046116,22
RTS0046117,20
RTS0046119,3
RTS0046121,11
RTS0046122,10
RTS0046123,4
RTS0046124,9
RTS0046125,10
RTS0046126,7
RTS0046127,2
RTS0046128,17
RTS0046129,14
RTS0046130,11
RTS0046131,7
RTS0046132,24
RTS0046133,41
RTS0046134,17
RTS0046135,13
RTS0046136,76
RTS0046137,126
RTS0046138,23
RTS0046140,25
RTS0046141,20
RTS0046142,24
RTS0046143,33
RTS0046144,49
RTS0046145,7
RTS0046146,8
RTS0046147,5
RTS0046148,5
RTS0046149,2
RTS0046150,6
RTS0046152,5
RTS0046153,6
RTS0046154,6
RTS0046155,6
RTS0046156,7
RTS0046157,7
RTS0046158,7
RTS0046159,4
RTS0046161,7
RTS0046162,3
RTS0046163,11
RTS0046164,14
RTS0046165,17
RTS0046166,10
RTS0046167,11
RTS0046168,7
RTS0046169,8
RTS0046170,7
RTS0046171,2
RTS0046172,2
RTS0046173,4
RTS0046174,7
RTS0046175,9
RTS0046176,2
RTS0046177,6
RTS0046178,2
RTS0046179,5
RTS0046180,4
RTS0046181,8
RTS0046182,3
RTS0046183,21
RTS0046184,24
RTS0046185,21
RTS0046186,17
RTS0046187,19
RTS0046188,31
RTS0046191,5
RTS0046193,2
RTS0046194,7
RTS0046195,9
RTS0046196,4
RTS0046197,6
RTS0046198,6
RTS0046199,5
RTS0046200,8
RTS0046201,5
RTS0046202,21
RTS0046203,17
RTS0046204,16
RTS0046205,19
RTS0046206,11
RTS0046207,10
RTS0046208,8
RTS0046209,9
RTS0046210,7
RTS0046211,4
RTS0046212,5
RTS0046213,64
RTS0046214,44
RTS0046215,51
RTS0046216,59
RTS0046217,71
RTS0046218,9
RTS0046219,7
RTS0046220,8
RTS0046221,8
RTS0046222,6
RTS0046223,6
RTS0046224,6
RTS0046225,9
RTS0046226,13
RTS0046227,10
RTS0046228,12
RTS0046229,7
RTS0046230,7
RTS0046231,7
RTS0046232,5
RTS0046233,6
RTS0046234,6
RTS0046235,10
RTS0046236,8
RTS0046237,5
RTS0046238,2
RTS0046239,8
RTS0046240,8
RTS0046241,8
RTS0046242,5
RTS0046243,8
RTS0046244,16
RTS0046245,7
RTS0046246,12
RTS0046247,6
RTS0046248,8
RTS0046249,6
RTS0046250,4
RTS0046251,5
RTS0046252,27
RTS0046253,24
RTS0046254,30
RTS0046255,2
RTS0046256,7
RTS0046257,9
RTS0046258,6
RTS0046259,9
RTS0046260,2
RTS0046261,7
RTS0046262,10
RTS0046263,9
RTS0046264,6
RTS0046265,6
RTS0046266,16
RTS0046267,4
RTS0046268,27
RTS0046269,20
RTS0046270,30
RTS0046271,13
RTS0046272,29
RTS0046273,5
RTS0046274,9
RTS0046275,7
RTS0046276,6
RTS0046277,11
RTS0046278,4
RTS0046279,8
RTS0046280,7
RTS0046281,8
RTS0046282,7
RTS0046283,11
RTS0046284,10
RTS0046285,7
RTS0046286,12
RTS0046287,6
RTS0046288,6
RTS0046289,5
RTS0046290,4
RTS0046291,3
RTS0046292,5
RTS0046293,13
RTS0046294,8
RTS0046295,13
RTS0046296,4
RTS0046297,6
RTS0046298,7
RTS0046299,7
RTS0046300,6
RTS0046301,5
RTS0046302,2
RTS0046303,6
RTS0046304,2
RTS0046305,6
RTS0046306,5
RTS0046307,7
RTS0046308,7
RTS0046309,11
RTS0046310,3
RTS0046311,5
RTS0046312,4
RTS0046313,8
RTS0046314,4
RTS0046316,7
RTS0046317,8
RTS0046318,11
RTS0046319,6
RTS0046320,7
RTS0046321,9
RTS0046322,9
RTS0046323,2
RTS0046324,9
RTS0046325,5
RTS0046326,7
RTS0046327,5
RTS0046328,11
RTS0046329,35
RTS0046330,29
RTS0046331,42
RTS0046332,16
RTS0046333,47
RTS0046334,19
RTS0046335,18
RTS0046336,19
RTS0046342,5
RTS0046343,7
RTS0046344,9
RTS0046345,3
RTS0046346,3
RTS0046347,144
RTS0046348,122
RTS0046349,157
RTS0046350,6
RTS0046351,4
RTS0046352,8
RTS0046353,10
RTS0046354,10
RTS0046355,8
RTS0046356,16
RTS0046357,11
RTS0046358,10
RTS0046359,12
RTS0046360,2
RTS0046361,5
RTS0046362,5
RTS0046363,9
RTS0046364,9
RTS0046365,8
RTS0046366,9
RTS0046367,5
RTS0046368,10
RTS0046369,5
RTS0046370,8
RTS0046371,4
RTS0046372,4
RTS0046373,7
RTS0046374,2
RTS0046375,2
RTS0046376,3
RTS0046377,6
RTS0046378,5
RTS0046379,7
RTS0046380,5
RTS0046381,5
RTS0046382,5
RTS0046383,8
RTS0046384,8
RTS0046385,5
RTS0046386,10
RTS0046387,6
RTS0046388,12
RTS0046389,3
RTS0046390,5
RTS0046391,7
RTS0046392,5
RTS0046393,6
RTS0046394,6
RTS0046395,4
RTS0046396,5
RTS0046397,6
RTS0046398,20
RTS0046399,11
RTS0046400,11
RTS0046401,11
RTS0046402,8
RTS0046403,4
RTS0046404,10
RTS0046405,9
RTS0046406,7
RTS0046407,7
RTS0046408,4
RTS0046409,7
RTS0046410,27
RTS0046411,18
RTS0046412,16
RTS0046413,58
RTS0046414,272
RTS0046415,58
RTS0046416,5
RTS0046417,10
RTS0046418,12
RTS0046419,9
RTS0046420,28
RTS0046421,11
RTS0046422,13
RTS0046423,3
RTS0046424,9
RTS0046425,7
RTS0046426,5
RTS0046427,9
RTS0046428,3
RTS0046429,4
RTS0046430,4
RTS0046431,7
RTS0046432,13
RTS0046433,11
RTS0046434,14
RTS0046435,60
RTS0046439,22
RTS0046440,33
RTS0046441,31
RTS0046442,28
RTS0046443,25
RTS0046444,8
RTS0046445,3
RTS0046446,3
RTS0046447,8
RTS0046448,10
RTS0046449,24
RTS0046450,37
RTS0046451,10
RTS0046452,28
RTS0046453,23
RTS0046454,38
RTS0046455,31
RTS0046456,18
RTS0046457,40
RTS0046458,16
RTS0046459,58
RTS0046460,52
RTS0046461,13
RTS0046462,10
RTS0046463,5
RTS0046464,6
RTS0046466,6
RTS0046468,7
RTS0046469,6
RTS0046470,4
RTS0046471,7
RTS0046472,11
RTS0046473,7
RTS0046475,9
RTS0046476,3
RTS0046477,3
RTS0046478,10
RTS0046479,5
RTS0046480,5
RTS0046481,5
RTS0046482,3
RTS0046483,6
RTS0046484,3
RTS0046485,4
RTS0046486,7
RTS0046487,8
RTS0046488,3
RTS0046489,2
RTS0046490,5
RTS0046491,6
RTS0046492,7
RTS0046493,7
RTS0046494,6
RTS0046495,5
RTS0046496,18
RTS0046497,16
RTS0046498,11
RTS0046499,60
RTS0046500,54
RTS0046501,49
RTS0046502,16
RTS0046503,5
RTS0046504,8
RTS0046505,4
RTS0046506,9
RTS0046507,9
RTS0046508,8
RTS0046509,6
RTS0046510,5
RTS0046511,9
RTS0046512,11
RTS0046513,16
RTS0046514,3
RTS0046515,7
RTS0046516,13
RTS0046517,12
RTS0046518,3
RTS0046519,5
RTS0046520,4
RTS0046521,3
RTS0046522,6
RTS0046524,7
RTS0046525,5
RTS0046526,15
RTS0046527,14
RTS0046528,10
RTS0046529,12
RTS0046530,3
RTS0046531,7
RTS0046532,10
RTS0046533,3
RTS0046534,6
RTS0046535,9
RTS0046536,9
RTS0046537,1
RTS0046538,13
RTS0046539,12
RTS0046540,9
RTS0046541,8
RTS0046542,10
RTS0046543,16
RTS0046544,4
RTS0046545,18
RTS0046546,4
RTS0046548,9
RTS0046549,23
RTS0046550,9
RTS0046551,9
RTS0046552,12
RTS0046553,7
RTS0046554,2
RTS0046555,3
RTS0046557,7
RTS0046558,7
RTS0046559,11
RTS0046560,4
RTS0046561,11
RTS0046562,3
RTS0046563,6
RTS0046564,7
RTS0046565,5
RTS0046566,8
RTS0046567,4
RTS0046568,6
RTS0046569,8
RTS0046570,10
RTS0046571,4
RTS0046572,17
RTS0046573,11
RTS0046574,15
RTS0046575,4
RTS0046577,3
RTS0046578,11
RTS0046580,13
RTS0046581,11
RTS0046582,19
RTS0046583,8
RTS0046584,6
RTS0046585,6
RTS0046586,9
RTS0046587,13
RTS0046588,7
RTS0046589,12
RTS0046590,8
RTS0046591,8
RTS0046592,4
RTS0046593,5
RTS0046594,9
RTS0046595,5
RTS0046596,5
RTS0046597,5
RTS0046598,12
RTS0046599,7
RTS0046600,14
RTS0046601,24
RTS0046602,20
RTS0046603,23
RTS0046604,4
RTS0046605,7
RTS0046606,4
RTS0046607,16
RTS0046608,30
RTS0046609,26
RTS0046610,4
RTS0046611,5
RTS0046612,8
RTS0046613,5
RTS0046614,7
RTS0046615,3
RTS0046616,9
RTS0046617,4
RTS0046618,5
RTS0046619,7
RTS0046620,6
RTS0046621,11
RTS0046622,13
RTS0046623,9
RTS0046624,7
RTS0046625,10
RTS0046626,12
RTS0046627,7
RTS0046628,12
RTS0046629,7
RTS0046630,4
RTS0046631,8
RTS0046632,21
RTS0046633,9
RTS0046634,16
RTS0046635,11
RTS0046636,7
RTS0046637,10
RTS0046638,4
RTS0046639,9
RTS0046640,3
RTS0046641,4
RTS0046642,8
RTS0046643,8
RTS0046644,7
RTS0046645,4
RTS0046646,9
RTS0046647,9
RTS0046648,8
RTS0046649,9
RTS0046650,8
RTS0046651,20
RTS0046652,13
RTS0046653,20
RTS0046654,18
RTS0046655,18
RTS0046656,3
RTS0046657,8
RTS0046658,7
RTS0046659,5
RTS0046660,8
RTS0046661,7
RTS0046662,5
RTS0046663,8
RTS0046664,11
RTS0046665,5
RTS0046666,4
RTS0046667,9
RTS0046668,5
RTS0046669,5
RTS0046670,8
RTS0046671,6
RTS0046672,7
RTS0046673,9
RTS0046674,4
RTS0046675,2
RTS0046676,3
RTS0046677,6
RTS0046678,8
RTS0046679,6
RTS0046680,6
RTS0046681,4
RTS0046682,5
RTS0046683,6
RTS0046684,7
RTS0046685,4
RTS0046686,7
RTS0046687,10
RTS0046688,4
RTS0046689,10
RTS0046690,12
RTS0046691,5
RTS0046692,3
RTS0046693,7
RTS0046694,8
RTS0046695,11
RTS0046696,7
RTS0046697,10
RTS0046698,8
RTS0046699,19
RTS0046700,30
RTS0046701,22
RTS0046702,22
RTS0046703,134
RTS0046704,177
RTS0046705,173
RTS0046706,103
RTS0046707,182
RTS0046708,154
RTS0046709,3
RTS0046710,11
RTS0046711,11
RTS0046712,8
RTS0046713,9
RTS0046714,10
RTS0046715,7
RTS0046716,14
RTS0046717,21
RTS0046718,5
RTS0046719,10
RTS0046720,1
RTS0046721,6
RTS0046722,13
RTS0046723,5
RTS0046724,6
RTS0046725,10
RTS0046726,7
RTS0046727,3
RTS0046728,6
RTS0046729,5
RTS0046730,3
RTS0046731,9
RTS0046732,10
RTS0046733,8
RTS0046734,8
RTS0046735,7
RTS0046736,4
RTS0046737,8
RTS0046738,4
RTS0046739,6
RTS0046740,6
RTS0046741,6
RTS0046742,2
RTS0046743,6
RTS0046744,10
RTS0046745,7
RTS0046746,8
RTS0046747,7
RTS0046748,7
RTS0046749,12
RTS0046750,8
RTS0046751,6
RTS0046752,8
RTS0046753,8
RTS0046754,5
RTS0046755,6
RTS0046756,8
RTS0046757,7
RTS0046758,8
RTS0046759,21
RTS0046760,12
RTS0046761,12
RTS0046763,12
RTS0046764,11
RTS0046765,7
RTS0046766,3
RTS0046767,3
RTS0046768,36
RTS0046769,40
RTS0046770,47
RTS0046771,6
RTS0046772,18
RTS0046773,4
RTS0046774,11
RTS0046775,10
RTS0046777,6
RTS0046778,10
RTS0046779,5
RTS0046780,7
RTS0046781,6
RTS0046782,3
RTS0046783,6
RTS0046784,5
RTS0046785,23
RTS0046790,22
RTS0046791,15
RTS0046792,9
RTS0046793,5
RTS0046794,5
RTS0046795,9
RTS0046796,6
RTS0046797,6
RTS0046798,6
RTS0046799,6
RTS0046800,6
RTS0046801,207
RTS0046802,117
RTS0046803,10
RTS0046804,5
RTS0046805,6
RTS0046806,14
RTS0046807,7
RTS0046808,3
RTS0046809,5
RTS0046810,8
RTS0046811,3
RTS0046812,8
RTS0046813,6
RTS0046814,8
RTS0046815,4
RTS0046816,9
RTS0046817,5
RTS0046818,3
RTS0046819,17
RTS0046820,3
RTS0046821,5
RTS0046822,8
RTS0046823,8
RTS0046824,19
RTS0046825,9
RTS0046826,6
RTS0046827,8
RTS0046828,3
RTS0046829,5
RTS0046830,12
RTS0046831,8
RTS0046832,9
RTS0046833,1
RTS0046835,7
RTS0046836,150
RTS0046837,260
RTS0046838,43
RTS0046839,128
RTS0046840,4
RTS0046841,1
RTS0046842,23
RTS0046843,36
RTS0046846,9
RTS0046849,10
RTS0046850,25
RTS0046851,47
RTS0046852,22
RTS0046853,20
RTS0046854,2
RTS0046855,6
RTS0046856,3
RTS0046857,11
RTS0046858,13
RTS0046859,7
RTS0046860,13
RTS0046861,6
RTS0046862,13
RTS0046863,2
RTS0046864,6
RTS0046866,4
RTS0046867,8
RTS0046868,3
RTS0046869,29
RTS0046870,29
RTS0046871,66
RTS0046872,176
RTS0046873,3
RTS0046874,2
RTS0046875,6
RTS0046876,5
RTS0046877,12
RTS0046878,5
RTS0046879,4
RTS0046880,4
RTS0046881,11
RTS0046882,11
RTS0046885,5
RTS0046886,5
RTS0046887,5
RTS0046889,4
RTS0046890,3
RTS0046891,7
RTS0046892,6
RTS0046893,9
RTS0046894,11
RTS0046895,4
RTS0046897,4
RTS0046898,4
RTS0046899,25
RTS0046900,20
RTS0046902,5
RTS0046903,32
RTS0046904,6
RTS0046905,5
RTS0046906,29
RTS0046907,15
RTS0046908,4
RTS0046909,5
RTS0046910,3
RTS0046911,12
RTS0046912,10
RTS0046913,3
RTS0046914,9
RTS0046915,3
RTS0046916,8
RTS0046918,331
RTS0046919,533
RTS0046920,24
RTS0046921,10
RTS0046922,7
RTS0046923,24
RTS0046924,21
RTS0046925,11
RTS0046926,3
RTS0046927,6
RTS0046928,9
RTS0046929,6
RTS0046930,11
RTS0046931,6
RTS0046933,5
RTS0046934,14
RTS0046935,16
RTS0046936,16
RTS0046937,7
RTS0046938,63
RTS0046939,6
RTS0046940,10
RTS0046941,7
RTS0046942,8
RTS0046943,12
RTS0046944,4
RTS0046946,12
RTS0046947,2
RTS0046948,2
RTS0046949,5
RTS0046950,3
RTS0046951,6
RTS0046952,4
RTS0046954,3
RTS0046955,6
RTS0046956,8
RTS0046957,7
RTS0046958,1
RTS0046959,8
RTS0046960,5
RTS0046961,11
RTS0046962,17
RTS0046963,2
RTS0046965,23
RTS0046966,15
RTS0046967,6
RTS0046968,5
RTS0047054,11
RTS0047055,8
RTS0047056,3
RTS0047057,5
RTS0047058,4
RTS0047060,11
RTS0047061,13
RTS0047062,14
RTS0047063,20
RTS0047064,26
RTS0047065,19
RTS0047066,20
RTS0047067,29
RTS0047068,18
RTS0047069,13
RTS0047070,23
RTS0047071,18
RTS0047072,24
RTS0047073,19
RTS0047074,21
RTS0047075,8
RTS0047076,13
RTS0047077,13
RTS0047078,13
RTS0047079,9
RTS0047080,7
RTS0047081,9
RTS0047082,7
RTS0047083,7
RTS0047085,3
RTS0047086,5
RTS0047087,6
RTS0047088,5
RTS0047089,3
RTS0047091,4
RTS0047092,5
RTS0047093,6
RTS0047094,13
RTS0047095,8
RTS0047096,4
RTS0047097,8
RTS0047098,3
RTS0047099,6
RTS0047100,4
RTS0047101,1
RTS0047102,3
RTS0047103,9
RTS0047104,5
RTS0047105,18
RTS0047106,18
RTS0047107,18
RTS0047108,28
RTS0047109,10
RTS0047110,5
RTS0047111,9
RTS0047112,7
RTS0047113,13
RTS0047114,3
RTS0047115,11
RTS0047116,21
RTS0047117,22
RTS0047118,18
RTS0047119,14
RTS0047120,8
RTS0047121,5
RTS0047122,6
RTS0047123,8
RTS0047124,8
RTS0047125,6
RTS0047126,3
RTS0047127,5
RTS0047128,5
RTS0047129,10
RTS0047130,6
RTS0047131,8
RTS0047132,3
RTS0047133,5
RTS0047134,8
RTS0047135,23
RTS0047136,29
RTS0047137,28
RTS0047138,29
RTS0047139,25
RTS0047140,7
RTS0047141,10
RTS0047142,6
RTS0047143,11
RTS0047144,3
RTS0047145,10
RTS0047146,12
RTS0047147,15
RTS0047148,11
RTS0047149,9
RTS0047150,16
RTS0047151,8
RTS0047152,22
RTS0047153,17
RTS0047154,19
RTS0047156,7
RTS0047157,9
RTS0047158,6
RTS0047159,4
RTS0047160,9
RTS0047165,13
RTS0047166,2
RTS0047167,3
RTS0047168,8
RTS0047169,3
RTS0047170,8
RTS0047171,11
RTS0047172,12
RTS0047173,11
RTS0047174,5
RTS0047175,6
RTS0047176,9
RTS0047177,4
RTS0047178,9
RTS0047179,3
RTS0047180,9
RTS0047181,7
RTS0047182,17
RTS0047183,12
RTS0047184,10
RTS0047185,6
RTS0047186,3
RTS0047187,5
RTS0047188,12
RTS0047189,5
RTS0047190,9
RTS0047191,8
RTS0047192,8
RTS0047193,6
RTS0047194,10
RTS0047195,9
RTS0047196,5
RTS0047197,15
RTS0047198,7
RTS0047199,15
RTS0047200,10
RTS0047201,5
RTS0047202,12
RTS0047203,19
RTS0047204,6
RTS0047205,9
RTS0047206,10
RTS0047207,10
RTS0047208,137
RTS0047209,176
RTS0047210,244
RTS0047211,214
RTS0047212,101
RTS0047213,7
RTS0047214,4
RTS0047215,8
RTS0047216,7
RTS0047217,7
RTS0047218,25
RTS0047219,40
RTS0047220,12
RTS0047221,65
RTS0047222,55
RTS0047223,31
RTS0047225,14
RTS0047226,23
RTS0047229,5
RTS0047230,9
RTS0047231,5
RTS0047232,6
RTS0047233,3
RTS0047234,7
RTS0047235,5
RTS0047236,6
RTS0047237,3
RTS0047238,3
RTS0047239,12
RTS0047240,4
RTS0047241,2
RTS0047242,5
RTS0047243,6
RTS0047244,4
RTS0047245,8
RTS0047246,6
RTS0047247,8
RTS0047248,6
RTS0047249,13
RTS0047250,10
RTS0047252,12
RTS0047253,4
RTS0047254,7
RTS0047255,22
RTS0047256,30
RTS0047257,22
RTS0047258,26
RTS0047259,27
RTS0047260,16
RTS0047261,19
RTS0047262,17
RTS0047263,28
RTS0047264,5
RTS0047266,21
RTS0047267,43
RTS0047268,25
RTS0047269,35
RTS0047270,36
RTS0047271,48
RTS0047272,23
RTS0047273,43
RTS0047274,25
RTS0047276,7
RTS0047277,51
RTS0047278,50
RTS0047279,58
RTS0047280,31
RTS0047281,34
RTS0047282,49
RTS0047283,21
RTS0047284,31
RTS0047290,70
RTS0047291,142
RTS0047292,92
RTS0047293,56
RTS0047294,118
RTS0047295,3
RTS0047296,7
RTS0047297,9
RTS0047298,5
RTS0047299,10
RTS0047300,3
RTS0047301,9
RTS0047302,4
RTS0047303,5
RTS0047304,4
RTS0047305,22
RTS0047306,27
RTS0047307,29
RTS0047308,17
RTS0047309,17
RTS0047310,23
RTS0047311,22
RTS0047312,19
RTS0047313,18
RTS0047314,14
RTS0047315,34
RTS0047316,25
RTS0047317,38
RTS0047318,33
RTS0047319,28
RTS0047320,11
RTS0047321,19
RTS0047322,10
RTS0047323,25
RTS0047324,17
RTS0047325,12
RTS0047326,14
RTS0047327,17
RTS0047328,12
RTS0047329,7
RTS0047331,18
RTS0047332,15
RTS0047333,19
RTS0047334,26
RTS0047335,20
RTS0047336,25
RTS0047337,17
RTS0047338,27
RTS0047339,13
RTS0047340,27
RTS0047341,36
RTS0047342,26
RTS0047343,30
RTS0047344,26
RTS0047345,13
RTS0047346,13
RTS0047348,12
RTS0047349,16
RTS0047350,18
RTS0047351,28
RTS0047352,57
RTS0047353,45
RTS0047354,40
RTS0047356,7
RTS0047357,15
RTS0047358,10
RTS0047359,6
RTS0047360,11
RTS0047361,7
RTS0047362,17
RTS0047363,10
RTS0047364,6
RTS0047365,12
RTS0047366,6
RTS0047367,2
RTS0047368,4
RTS0047369,6
RTS0047370,4
RTS0047373,16
RTS0047374,4
RTS0047375,13
RTS0047376,11
RTS0047377,10
RTS0047378,13
RTS0047379,12
RTS0047380,14
RTS0047381,7
RTS0047382,6
RTS0047383,7
RTS0047384,3
RTS0047385,2
RTS0047386,14
RTS0047387,15
RTS0047388,15
RTS0047389,12
RTS0047390,9
RTS0047391,16
RTS0047392,11
RTS0047393,27
RTS0047394,3
RTS0047395,4
RTS0047396,27
RTS0047397,15
RTS0047398,7
RTS0047399,6
RTS0047400,7
RTS0047401,6
RTS0047402,14
RTS0047403,7
RTS0047404,14
RTS0047405,24
RTS0047406,5
RTS0047407,5
RTS0047408,10
RTS0047409,17
RTS0047410,18
RTS0047411,15
RTS0047412,18
RTS0047413,9
RTS0047414,14
RTS0047415,18
RTS0047417,12
RTS0047418,30
RTS0047419,14
RTS0047420,12
RTS0047421,9
RTS0047422,8
RTS0047423,6
RTS0047424,6
RTS0047425,9
RTS0047426,13
RTS0047427,10
RTS0047428,12
RTS0047429,15
RTS0047430,21
RTS0047431,3
RTS0047432,19
RTS0047433,10
RTS0047434,10
RTS0047435,14
RTS0047436,15
RTS0047437,5
RTS0047438,13
RTS0047439,6
RTS0047440,4
RTS0047441,32
RTS0047442,23
RTS0047445,23
RTS0047446,27
RTS0047447,5
RTS0047448,10
RTS0047449,5
RTS0047450,6
RTS0047451,6
RTS0047452,8
RTS0047453,2
RTS0047454,3
RTS0047455,4
RTS0047456,3
RTS0047457,11
RTS0047458,4
RTS0047459,5
RTS0047460,9
RTS0047461,4
RTS0047462,9
RTS0047463,6
RTS0047464,13
RTS0047465,10
RTS0047466,3
RTS0047467,4
RTS0047468,6
RTS0047469,6
RTS0047471,8
RTS0047472,8
RTS0047473,4
RTS0047474,9
RTS0047475,5
RTS0047476,8
RTS0047477,19
RTS0047479,14
RTS0047480,18
RTS0047481,22
RTS0047482,7
RTS0047483,13
RTS0047484,6
RTS0047485,7
RTS0047486,7
RTS0047487,4
RTS0047488,5
RTS0047489,4
RTS0047490,5
RTS0047491,9
RTS0047492,14
RTS0047493,15
RTS0047494,18
RTS0047495,13
RTS0047496,10
RTS0047497,12
RTS0047498,13
RTS0047499,14
RTS0047500,11
RTS0047501,6
RTS0047502,7
RTS0047503,7
RTS0047504,19
RTS0047505,13
RTS0047506,27
RTS0047507,11
RTS0047508,11
RTS0047509,12
RTS0047510,7
RTS0047511,3
RTS0047512,31
RTS0047513,10
RTS0047514,5
RTS0047515,33
RTS0047516,45
RTS0047517,25
RTS0047518,27
RTS0047520,19
RTS0047521,29
RTS0047522,12
RTS0047523,7
RTS0047524,12
RTS0047525,6
RTS0047526,13
RTS0047527,5
RTS0047528,8
RTS0047529,11
RTS0047530,7
RTS0047531,10
RTS0047532,7
RTS0047533,3
RTS0047534,5
RTS0047535,14
RTS0047536,14
RTS0047537,11
RTS0047538,56
RTS0047540,45
RTS0047541,44
RTS0047543,8
RTS0047544,11
RTS0047545,6
RTS0047546,8
RTS0047547,6
RTS0047548,18
RTS0047549,18
RTS0047550,14
RTS0047551,22
RTS0047552,8
RTS0047553,3
RTS0047558,3
RTS0047559,8
RTS0047560,3
RTS0047561,7
RTS0047562,4
RTS0047563,16
RTS0047564,12
RTS0047565,10
RTS0047566,12
RTS0047567,7
RTS0047568,10
RTS0047569,12
RTS0047570,6
RTS0047571,5
RTS0047572,8
RTS0047573,6
RTS0047574,10
RTS0047575,16
RTS0047576,8
RTS0047577,8
RTS0047578,5
RTS0047579,3
RTS0047581,4
RTS0047582,5
RTS0047583,7
RTS0047584,3
RTS0047585,3
RTS0047586,6
RTS0047587,5
RTS0047588,7
RTS0047590,7
RTS0047591,7
RTS0047592,3
RTS0047593,6
RTS0047594,6
RTS0047595,8
RTS0047596,9
RTS0047597,7
RTS0047598,14
RTS0047599,4
RTS0047600,9
RTS0047601,33
RTS0047602,14
RTS0047603,8
RTS0047604,10
RTS0047606,2
RTS0047613,9
RTS0047614,7
RTS0047615,7
RTS0047616,20
RTS0047617,18
RTS0047618,6
RTS0047619,4
RTS0047620,3
RTS0047621,7
RTS0047622,1
RTS0047624,5
RTS0047625,5
RTS0047626,5
RTS0047627,3
RTS0047628,2
RTS0047629,2
RTS0047631,3
RTS0047632,5
RTS0047633,5
RTS0047634,5
RTS0047635,5
RTS0047636,4
RTS0047637,5
RTS0047638,4
RTS0047639,6
RTS0047640,7
RTS0047641,3
RTS0047642,3
RTS0047643,3
RTS0047644,3
RTS0047645,3
RTS0047646,8
RTS0047647,3
RTS0047648,2
RTS0047649,5
RTS0047650,3
RTS0047651,2
RTS0047652,3
RTS0047653,2
RTS0047654,6
RTS0047656,6
RTS0047657,4
RTS0047658,6
RTS0047659,3
RTS0047660,5
RTS0047661,6
RTS0047662,8
RTS0047663,6
RTS0047664,4
RTS0047665,8
RTS0047666,5
RTS0047667,9
RTS0047668,3
RTS0047669,7
RTS0047670,7
RTS0047672,1
RTS0047673,6
RTS0047674,6
RTS0047675,7
RTS0047676,5
RTS0047677,6
RTS0047678,10
RTS0047679,8
RTS0047680,7
RTS0047681,13
RTS0047682,6
RTS0047684,3
RTS0047685,3
RTS0047686,8
RTS0047687,2
RTS0047688,4
RTS0047689,6
RTS0047691,5
RTS0047692,3
RTS0047693,7
RTS0047694,5
RTS0047695,4
RTS0047696,3
RTS0047697,5
RTS0047698,4
RTS0047699,12
RTS0047700,4
RTS0047701,3
RTS0047702,11
RTS0047703,4
RTS0047704,11
RTS0047705,11
RTS0047706,7
RTS0047707,10
RTS0047708,27
RTS0047709,19
RTS0047710,10
RTS0047711,3
RTS0047712,12
RTS0047713,24
RTS0047714,25
RTS0047715,14
RTS0047716,22
RTS0047717,12
RTS0047718,7
RTS0047720,4
RTS0047721,7
RTS0047722,12
RTS0047723,12
RTS0047724,16
RTS0047725,24
RTS0047726,35
RTS0047727,22
RTS0047728,22
RTS0047729,7
RTS0047730,4
RTS0047731,5
RTS0047732,8
RTS0047733,5
RTS0047734,9
RTS0047735,3
RTS0047736,6
RTS0047737,9
RTS0047738,4
RTS0047739,5
RTS0047740,10
RTS0047741,12
RTS0047742,10
RTS0047743,8
RTS0047744,23
RTS0047745,22
RTS0047746,11
RTS0047747,11
RTS0047748,21
RTS0047749,8
RTS0047750,7
RTS0047753,6
RTS0047754,10
RTS0047755,5
RTS0047756,4
RTS0047757,6
RTS0047758,14
RTS0047759,9
RTS0047760,5
RTS0047761,6
RTS0047762,11
RTS0047763,5
RTS0047764,11
RTS0047765,11
RTS0047766,10
RTS0047767,5
RTS0047768,10
RTS0047769,14
RTS0047770,13
RTS0047771,20
RTS0047772,21
RTS0047773,18
RTS0047774,4
RTS0047775,8
RTS0047776,10
RTS0047777,9
RTS0047778,5
RTS0047779,10
RTS0047780,10
RTS0047781,18
RTS0047782,25
RTS0047783,10
RTS0047784,6
RTS0047785,3
RTS0047786,29
RTS0047787,13
RTS0047788,4
RTS0047789,6
RTS0047790,3
RTS0047791,7
RTS0047792,13
RTS0047793,37
RTS0047794,3
RTS0047795,6
RTS0047796,13
RTS0047797,7
RTS0047798,9
RTS0047799,6
RTS0047800,5
RTS0047801,7
RTS0047802,11
RTS0047803,11
RTS0047804,7
RTS0047805,12
RTS0047806,18
RTS0047807,22
RTS0047808,90
RTS0047809,9
RTS0047810,6
RTS0047811,18
RTS0047812,6
RTS0047813,12
RTS0047814,7
RTS0047816,9
RTS0047817,5
RTS0047818,8
RTS0047819,6
RTS0047820,7
RTS0047821,13
RTS0047823,4
RTS0047824,13
RTS0047825,13
RTS0047826,6
RTS0047827,21
RTS0047828,5
RTS0047829,5
RTS0047830,3
RTS0047831,5
RTS0047832,5
RTS0047833,7
RTS0047834,7
RTS0047835,16
RTS0047836,19
RTS0047837,16
RTS0047838,17
RTS0047839,12
RTS0047840,11
RTS0047841,8
RTS0047842,3
RTS0047843,8
RTS0047844,5
RTS0047845,6
RTS0047846,3
RTS0047847,12
RTS0047848,2
RTS0047849,2
RTS0047850,4
RTS0047851,8
RTS0047852,9
RTS0047853,9
RTS0047854,9
RTS0047855,8
RTS0047856,5
RTS0047857,9
RTS0047858,12
RTS0047859,4
RTS0047860,6
RTS0047861,7
RTS0047862,11
RTS0047863,5
RTS0047864,9
RTS0047865,17
RTS0047866,18
RTS0047867,6
RTS0047868,5
RTS0047869,16
RTS0047870,25
RTS0047871,10
RTS0047872,22
RTS0047873,4
RTS0047874,5
RTS0047875,7
RTS0047876,7
RTS0047877,4
RTS0047878,9
RTS0047879,19
RTS0047880,6
RTS0047881,5
RTS0047882,7
RTS0047883,13
RTS0047884,9
RTS0047885,6
RTS0047886,5
RTS0047890,74
RTS0047891,58
RTS0047892,27
RTS0047893,22
RTS0047894,12
RTS0047895,8
RTS0047896,8
RTS0047897,9
RTS0047898,5
RTS0047899,8
RTS0047900,12
RTS0047901,2
RTS0047902,4
RTS0047903,20
RTS0047904,18
RTS0047905,14
RTS0047906,8
RTS0047907,120
RTS0047908,74
RTS0047909,115
RTS0047910,8
RTS0047912,5
RTS0047913,13
RTS0047914,10
RTS0047915,6
RTS0047916,5
RTS0047917,4
RTS0047919,6
RTS0047920,44
RTS0047921,95
RTS0047924,9
RTS0047925,5
RTS0047926,2
RTS0047927,12
RTS0047928,9
RTS0047929,6
RTS0047930,6
RTS0047931,7
RTS0047932,7
RTS0047933,6
RTS0047934,6
RTS0047935,7
RTS0047936,7
RTS0047937,11
RTS0047938,14
RTS0047939,20
RTS0047940,31
RTS0047941,9
RTS0047942,4
RTS0047943,3
RTS0047944,26
RTS0047945,8
RTS0047946,2
RTS0047947,8
RTS0047948,1
RTS0047949,10
RTS0047950,4
RTS0047951,2
RTS0047952,9
RTS0047953,6
RTS0047954,6
RTS0047956,2
RTS0047957,5
RTS0047958,6
RTS0047959,9
RTS0047960,5
RTS0047961,6
RTS0047963,10
RTS0047964,6
RTS0047965,7
RTS0047966,8
RTS0047967,7
RTS0047968,30
RTS0047969,6
RTS0047970,6
RTS0047972,3
RTS0047973,22
RTS0047974,7
RTS0047975,7
RTS0047976,6
RTS0047977,1
RTS0047978,7
RTS0047979,8
RTS0047980,4
RTS0047981,41
RTS0047982,5
RTS0047985,113
RTS0047986,12
RTS0047987,13
RTS0047988,21
RTS0047990,11
RTS0047991,24
RTS0047992,11
RTS0047993,3
RTS0047994,8
RTS0047995,6
RTS0047996,6
RTS0047997,8
RTS0047998,15
RTS0047999,3
RTS0048000,6
RTS0048001,6
RTS0048003,17
RTS0048005,5
RTS0048006,11
RTS0048008,18
RTS0048009,8
RTS0048012,7
RTS0048013,4
RTS0048014,8
RTS0048015,85
RTS0048016,116
RTS0048017,9
RTS0048018,12
RTS0048019,13
RTS0048020,11
RTS0048021,4
RTS0048022,3
RTS0048023,12
RTS0048024,10
RTS0048026,4
RTS0048027,19
RTS0048028,3
RTS0048029,3
RTS0048031,10
RTS0048032,12
RTS0048033,3
RTS0048034,4
RTS0048035,6
RTS0048036,4
RTS0048037,9
RTS0048038,9
RTS0048040,6
RTS0048041,4
RTS0048042,7
RTS0048043,15
RTS0048044,7
RTS0048045,9
RTS0048046,9
RTS0048047,3
RTS0048048,4
RTS0048049,3
RTS0048050,8
RTS0048051,31
RTS0048052,18
RTS0048053,4
RTS0048054,10
RTS0048055,4
RTS0048056,11
RTS0048057,6
RTS0048058,6
RTS0048059,8
RTS0048060,9
RTS0048061,8
RTS0048062,3
RTS0048063,8
RTS0048064,15
RTS0048065,21
RTS0048066,23
RTS0048067,7
RTS0048068,7
RTS0048069,6
RTS0048070,5
RTS0048071,7
RTS0048072,8
RTS0048073,3
RTS0048074,5
RTS0048076,7
RTS0048077,16
RTS0048078,21
RTS0048079,18
RTS0048080,15
RTS0048081,9
RTS0048082,7
RTS0048084,3
RTS0048085,7
RTS0048086,6
RTS0048087,8
RTS0048088,5
RTS0048089,13
RTS0048090,12
RTS0048091,9
RTS0048092,3
RTS0048093,37
RTS0048094,2
RTS0048096,9
RTS0048097,3
RTS0048098,685
RTS0048099,960
RTS0048100,917
RTS0048101,933
RTS0048102,814
RTS0048104,5
RTS0048105,2
RTS0048106,8
RTS0048107,9
RTS0048108,5
RTS0048109,1
RTS0048110,9
RTS0048111,2
RTS0048112,3
RTS0048113,5
RTS0048114,19
RTS0048115,23
RTS0048116,14
RTS0048117,16
RTS0048118,21
RTS0048120,2
RTS0048127,8
RTS0048129,8
RTS0048130,7
RTS0048131,35
RTS0048132,35
RTS0048133,14
RTS0048134,32
RTS0048135,39
RTS0048136,3
RTS0048138,3
RTS0048139,11
RTS0048140,9
RTS0048141,6
RTS0048142,8
RTS0048144,9
RTS0048145,10
RTS0048146,10
RTS0048147,6
RTS0048148,7
RTS0048149,11
RTS0048150,12
RTS0048151,11
RTS0048152,5
RTS0048153,6
RTS0048154,6
RTS0048155,6
RTS0048156,31
RTS0048158,24
RTS0048159,14
RTS0048160,179
RTS0048161,185
RTS0048162,24
RTS0048163,25
RTS0048164,57
RTS0048165,31
RTS0048166,19
RTS0048167,20
RTS0048168,9
RTS0048169,14
RTS0048170,16
RTS0048171,17
RTS0048172,7
RTS0048173,4
RTS0048175,7
RTS0048176,4
RTS0048177,7
RTS0048178,6
RTS0048179,12
RTS0048180,3
RTS0048181,16
RTS0048182,10
RTS0048183,17
RTS0048184,12
RTS0048185,19
RTS0048186,9
RTS0048188,10
RTS0048189,14
RTS0048190,9
RTS0048191,15
RTS0048192,11
RTS0048193,7
RTS0048194,15
RTS0048195,8
RTS0048196,9
RTS0048197,12
RTS0048198,20
RTS0048200,17
RTS0048201,9
RTS0048202,7
RTS0048203,15
RTS0048204,10
RTS0048205,20
RTS0048207,12
RTS0048208,20
RTS0048209,10
RTS0048210,10
RTS0048211,19
RTS0048212,12
RTS0048213,12
RTS0048214,6
RTS0048215,18
RTS0048216,13
RTS0048217,10
RTS0048218,5
RTS0048219,12
RTS0048220,3
RTS0048221,15
RTS0048222,11
RTS0048223,5
RTS0048224,11
RTS0048225,8
RTS0048226,8
RTS0048227,23
RTS0048228,8
RTS0048229,7
RTS0048230,11
RTS0048231,15
RTS0048232,5
RTS0048233,12
RTS0048234,6
RTS0048235,12
RTS0048236,9
RTS0048237,9
RTS0048238,13
RTS0048239,9
RTS0048240,13
RTS0048241,13
RTS0048242,24
RTS0048243,15
RTS0048244,18
RTS0048245,9
RTS0048246,13
RTS0049343,6
RTS0049344,25
RTS0049345,10
RTS0049346,8
RTS0049347,5
RTS0049348,10
RTS0049349,11
RTS0049350,8
RTS0049351,8
RTS0049352,5
RTS0049353,9
RTS0049354,5
RTS0049355,5
RTS0049356,21
RTS0049357,17
RTS0049358,7
RTS0049359,6
RTS0049360,5
RTS0049361,7
RTS0049362,5
RTS0049363,16
RTS0049364,9
RTS0049365,10
RTS0049366,46
RTS0049367,38
RTS0049368,19
RTS0049369,3
RTS0049370,3
RTS0049371,5
RTS0049372,8
RTS0049373,34
RTS0049374,42
RTS0049375,50
RTS0049376,32
RTS0049377,32
RTS0049378,37
RTS0049379,36
RTS0049380,46
RTS0049381,27
RTS0049382,26
RTS0049383,9
RTS0049384,8
RTS0049385,3
RTS0049386,5
RTS0049387,5
RTS0049388,3
RTS0049389,7
RTS0049390,235
RTS0049391,199
RTS0049392,196
RTS0049393,272
RTS0049394,77
RTS0049395,70
RTS0049396,80
RTS0049397,99
RTS0049398,96
RTS0049399,75
RTS0049400,8
RTS0049401,6
RTS0049402,8
RTS0049403,3
RTS0049404,4
RTS0049405,6
RTS0049406,5
RTS0049407,2
RTS0049408,10
RTS0049409,6
RTS0049410,3
RTS0049411,15
RTS0049412,1
RTS0049413,5
RTS0049414,14
RTS0049415,16
RTS0049416,10
RTS0049417,6
RTS0049418,5
RTS0049419,8
RTS0049420,9
RTS0049421,7
RTS0049422,7
RTS0049423,8
RTS0049424,19
RTS0049425,10
RTS0049426,9
RTS0049427,9
RTS0049428,5
RTS0049429,22
RTS0049430,14
RTS0049431,21
RTS0049432,10
RTS0049433,10
RTS0049434,7
RTS0049435,2
RTS0049436,3
RTS0049437,30
RTS0049438,11
RTS0049439,15
RTS0049440,14
RTS0049441,26
RTS0049442,23
RTS0049443,26
RTS0049444,20
RTS0049445,7
RTS0049446,9
RTS0049447,5
RTS0049448,4
RTS0049449,9
RTS0049450,3
RTS0049451,3
RTS0049452,5
RTS0049453,13
RTS0049454,3
RTS0049455,8
RTS0049456,9
RTS0049457,17
RTS0049458,9
RTS0049459,22
RTS0049460,29
RTS0049461,25
RTS0049462,32
RTS0049463,11
RTS0049464,11
RTS0049465,10
RTS0049466,4
RTS0049467,4
RTS0049468,15
RTS0049469,10
RTS0049470,8
RTS0049471,18
RTS0049472,7
RTS0049473,49
RTS0049474,9
RTS0049475,8
RTS0049476,14
RTS0049477,5
RTS0049478,9
RTS0049479,1194
RTS0049480,131
RTS0049481,5
RTS0049482,7
RTS0049483,6
RTS0049484,8
RTS0049485,15
RTS0997079,4
RTS0997080,10
RTS0997081,3
RTS0997082,4
RTS0997083,6
RTS0997084,5
RTS0997085,4
RTS0997086,5
RTS0997087,4
RTS0997088,4626
RTS0997089,471
RTS0997090,7
RTS0997091,6
RTS0997092,8
RTS0997093,4
RTS0997094,1
RTS0997095,5
RTS0997096,7
RTS0997097,2
RTS0997099,5
RTS0997100,8
RTS0997101,2
RTS0997102,3
RTS0997103,4
RTS0997104,6
RTS0997105,2
RTS0997106,3
RTS0997107,3
RTS0997108,3
RTS0997109,3
RTS0997110,7
RTS0997111,3
RTS0997112,6
RTS0997113,5
RTS0997114,5
RTS0997115,5
RTS0997116,5
RTS0997117,5
RTS0997118,2
RTS0997119,5
RTS0997120,2
RTS0997121,9
RTS0997122,20
RTS0997123,20
RTS0997124,24
RTS0997125,76
RTS0997126,89
RTS0997127,70
RTS0997128,75
RTS0997129,75
RTS0997130,25
</Code_Summary>
