# Supplementary material for: Spatial meta-transcriptomics reveal associations of intratumor bacteria burden with lung cancer cells showing a distinct oncogenic signature
Source: J Immunother Cancer. 2022 Jul 6;10(7):e004698. doi: 10.1136/jitc-2022-004698 (PMC9260850; doi:10.1136/jitc-2022-004698)
Supplement: Supplementary data [file jitc-2022-004698supp009.zip › DSP-1001660004187-B-C06.dcc]

<Header>
FileVersion,0.02
SoftwareVersion,"GeoMx_NGS_Pipeline_ 2.0.0"
Date,2020-6-15
</Header>

<Scan_Attributes>
ID,DSP-1001660004187-B-C06
Plate_ID,1001660004187
Well,C06
</Scan_Attributes>

<NGS_Processing_Attributes>
SeqSetId,
tamperedIni,No
Raw,17161
Trimmed,17030
Stitched,16784
Aligned,16439
umiQ30,0.9911
rtsQ30,0.9903
</NGS_Processing_Attributes>


<Code_Summary>
RTS0039454,2
RTS0039455,1
RTS0039456,3
RTS0039457,5
RTS0039459,1
RTS0039462,1
RTS0039466,1
RTS0039467,1
RTS0039469,2
RTS0039470,1
RTS0039471,1
RTS0039472,4
RTS0039473,3
RTS0039474,5
RTS0039475,3
RTS0039476,1
RTS0039477,7
RTS0039478,13
RTS0039479,1
RTS0039480,2
RTS0039481,1
RTS0039483,1
RTS0039485,2
RTS0039490,1
RTS0039491,1
RTS0039493,1
RTS0039495,3
RTS0039496,1
RTS0039497,1
RTS0039499,4
RTS0039500,2
RTS0039501,1
RTS0039503,3
RTS0039506,2
RTS0039507,2
RTS0039511,1
RTS0039513,1
RTS0039514,1
RTS0039515,2
RTS0039517,1
RTS0039521,2
RTS0039525,1
RTS0039527,1
RTS0039529,2
RTS0039530,1
RTS0039531,1
RTS0039532,2
RTS0039536,1
RTS0039538,1
RTS0039540,1
RTS0039542,1
RTS0039545,1
RTS0039548,2
RTS0039556,1
RTS0039558,1
RTS0039564,1
RTS0039569,1
RTS0039571,1
RTS0039572,2
RTS0039573,1
RTS0039577,1
RTS0039578,1
RTS0039580,1
RTS0039581,1
RTS0039582,2
RTS0039583,1
RTS0039586,1
RTS0039589,1
RTS0039591,1
RTS0039592,1
RTS0039593,2
RTS0039596,1
RTS0039598,1
RTS0039600,1
RTS0039605,1
RTS0039607,2
RTS0039609,2
RTS0039619,1
RTS0039620,1
RTS0039621,1
RTS0039622,2
RTS0039625,1
RTS0039629,1
RTS0039634,1
RTS0039637,1
RTS0039641,1
RTS0039643,2
RTS0039644,2
RTS0039645,1
RTS0039649,2
RTS0039656,1
RTS0039659,1
RTS0039660,2
RTS0039661,1
RTS0039664,1
RTS0039666,1
RTS0039671,1
RTS0039672,1
RTS0039673,1
RTS0039674,1
RTS0039682,1
RTS0039683,1
RTS0039684,2
RTS0039685,1
RTS0039690,1
RTS0039691,1
RTS0039692,1
RTS0039694,1
RTS0039695,1
RTS0039701,1
RTS0039704,1
RTS0039707,1
RTS0039708,2
RTS0039711,1
RTS0039712,2
RTS0039713,1
RTS0039720,2
RTS0039721,1
RTS0039724,2
RTS0039726,1
RTS0039727,2
RTS0039734,1
RTS0039735,2
RTS0039736,1
RTS0039737,1
RTS0039738,1
RTS0039749,1
RTS0039754,2
RTS0039756,1
RTS0039758,1
RTS0039765,1
RTS0039770,3
RTS0039771,1
RTS0039772,2
RTS0039776,1
RTS0039785,1
RTS0039790,1
RTS0039792,2
RTS0039794,1
RTS0039796,1
RTS0039798,1
RTS0039804,2
RTS0039808,1
RTS0039812,2
RTS0039813,1
RTS0039815,1
RTS0039822,1
RTS0039824,1
RTS0039826,1
RTS0039827,3
RTS0039828,1
RTS0039829,1
RTS0039830,1
RTS0039832,4
RTS0039834,1
RTS0039839,2
RTS0039842,1
RTS0039845,2
RTS0039847,1
RTS0039851,1
RTS0039852,1
RTS0039853,1
RTS0039854,1
RTS0039856,1
RTS0039857,1
RTS0039862,1
RTS0039863,1
RTS0039865,1
RTS0039867,1
RTS0039868,1
RTS0039870,2
RTS0039881,2
RTS0039884,1
RTS0039902,1
RTS0039903,1
RTS0039905,1
RTS0039907,1
RTS0039908,1
RTS0039909,1
RTS0039917,1
RTS0039919,3
RTS0039922,1
RTS0039925,1
RTS0039926,1
RTS0039931,1
RTS0039932,1
RTS0039935,1
RTS0039940,1
RTS0039945,1
RTS0039946,1
RTS0039950,1
RTS0039952,1
RTS0039953,1
RTS0039955,1
RTS0039956,1
RTS0039960,2
RTS0039963,1
RTS0039966,1
RTS0039967,1
RTS0039969,1
RTS0039970,1
RTS0039972,1
RTS0039975,1
RTS0039976,1
RTS0039977,2
RTS0039978,1
RTS0039980,1
RTS0039982,1
RTS0039983,1
RTS0039985,1
RTS0039987,2
RTS0039989,1
RTS0039990,1
RTS0039991,1
RTS0039997,3
RTS0039998,2
RTS0039999,3
RTS0040000,2
RTS0040003,1
RTS0040009,1
RTS0040026,1
RTS0040028,1
RTS0040031,1
RTS0040032,1
RTS0040033,1
RTS0040036,2
RTS0040041,1
RTS0040042,1
RTS0040043,1
RTS0040047,1
RTS0040049,1
RTS0040050,1
RTS0040054,1
RTS0040074,1
RTS0040080,1
RTS0040081,1
RTS0040082,1
RTS0040084,1
RTS0040085,1
RTS0040086,2
RTS0040089,1
RTS0040090,1
RTS0040092,1
RTS0040093,2
RTS0040095,1
RTS0040110,1
RTS0040113,1
RTS0040115,1
RTS0040116,2
RTS0040117,1
RTS0040119,1
RTS0040122,1
RTS0040123,2
RTS0040124,1
RTS0040125,2
RTS0040127,1
RTS0040131,1
RTS0040132,1
RTS0040140,2
RTS0040146,1
RTS0040147,1
RTS0040150,1
RTS0040152,2
RTS0040153,1
RTS0040154,1
RTS0040156,1
RTS0040157,1
RTS0040159,1
RTS0040160,1
RTS0040167,1
RTS0040168,1
RTS0040172,2
RTS0040175,1
RTS0040177,2
RTS0040179,1
RTS0040187,2
RTS0040188,1
RTS0040193,1
RTS0040195,1
RTS0040196,1
RTS0040198,1
RTS0040201,1
RTS0040202,1
RTS0040206,2
RTS0040211,1
RTS0040212,1
RTS0040216,1
RTS0040219,1
RTS0040220,1
RTS0040221,1
RTS0040228,2
RTS0040229,1
RTS0040234,1
RTS0040235,1
RTS0040237,1
RTS0040239,1
RTS0040241,1
RTS0040242,2
RTS0040244,1
RTS0040245,3
RTS0040247,1
RTS0040250,1
RTS0040253,1
RTS0040255,1
RTS0040256,1
RTS0040265,1
RTS0040272,2
RTS0040273,1
RTS0040275,1
RTS0040276,1
RTS0040279,2
RTS0040280,2
RTS0040284,1
RTS0040287,1
RTS0040290,1
RTS0040299,1
RTS0040302,1
RTS0040303,1
RTS0040305,2
RTS0040309,1
RTS0040311,3
RTS0040312,1
RTS0040314,2
RTS0040315,1
RTS0040317,3
RTS0040319,2
RTS0040320,1
RTS0040326,1
RTS0040327,1
RTS0040329,1
RTS0040330,3
RTS0040334,1
RTS0040336,1
RTS0040339,2
RTS0040340,1
RTS0040342,2
RTS0040345,2
RTS0040350,1
RTS0040351,1
RTS0040353,1
RTS0040354,1
RTS0040356,1
RTS0040357,1
RTS0040360,2
RTS0040369,2
RTS0040370,1
RTS0040372,2
RTS0040377,3
RTS0040378,2
RTS0040379,2
RTS0040381,1
RTS0040384,1
RTS0040386,2
RTS0040387,2
RTS0040388,1
RTS0040391,3
RTS0040392,1
RTS0040394,2
RTS0040396,2
RTS0040397,2
RTS0040398,4
RTS0040399,5
RTS0040400,2
RTS0040403,1
RTS0040406,1
RTS0040410,1
RTS0040411,1
RTS0040412,1
RTS0040413,1
RTS0040414,1
RTS0040415,3
RTS0040418,1
RTS0040422,2
RTS0040423,1
RTS0040424,1
RTS0040429,2
RTS0040433,1
RTS0040434,1
RTS0040436,3
RTS0040437,5
RTS0040438,2
RTS0040439,2
RTS0040440,4
RTS0040441,2
RTS0040443,1
RTS0040446,1
RTS0040447,1
RTS0040449,1
RTS0040450,1
RTS0040451,2
RTS0040452,1
RTS0040454,1
RTS0040456,1
RTS0040457,2
RTS0040458,1
RTS0040460,1
RTS0040462,1
RTS0040465,1
RTS0040469,1
RTS0040471,1
RTS0040473,2
RTS0040476,1
RTS0040477,1
RTS0040479,1
RTS0040482,1
RTS0040483,1
RTS0040487,1
RTS0040492,1
RTS0040493,1
RTS0040494,1
RTS0040496,1
RTS0040497,1
RTS0040501,1
RTS0040502,1
RTS0040503,1
RTS0040507,1
RTS0040508,1
RTS0040511,1
RTS0040512,1
RTS0040521,1
RTS0040523,1
RTS0040524,1
RTS0040525,2
RTS0040527,1
RTS0040528,4
RTS0040530,2
RTS0040531,3
RTS0040538,1
RTS0040548,1
RTS0040553,1
RTS0040554,1
RTS0040563,1
RTS0040566,1
RTS0040569,1
RTS0040570,1
RTS0040582,1
RTS0040583,1
RTS0040585,3
RTS0040586,2
RTS0040587,1
RTS0040588,2
RTS0040590,2
RTS0040595,1
RTS0040596,1
RTS0040598,1
RTS0040600,1
RTS0040603,1
RTS0040609,1
RTS0040610,1
RTS0040611,1
RTS0040613,1
RTS0040620,1
RTS0040621,1
RTS0040624,1
RTS0040625,1
RTS0040628,2
RTS0040629,1
RTS0040630,1
RTS0040633,1
RTS0040636,1
RTS0040642,1
RTS0040643,3
RTS0040644,1
RTS0040645,1
RTS0040646,3
RTS0040651,1
RTS0040660,1
RTS0040664,1
RTS0040666,1
RTS0040669,1
RTS0040676,1
RTS0040677,2
RTS0040680,1
RTS0040681,1
RTS0040684,1
RTS0040686,1
RTS0040687,1
RTS0040690,1
RTS0040692,1
RTS0040694,1
RTS0040696,1
RTS0040700,1
RTS0040705,1
RTS0040708,1
RTS0040709,1
RTS0040711,1
RTS0040713,1
RTS0040716,1
RTS0040723,1
RTS0040731,1
RTS0040732,1
RTS0040733,1
RTS0040734,1
RTS0040736,2
RTS0040741,1
RTS0040749,1
RTS0040751,2
RTS0040752,1
RTS0040753,1
RTS0040762,2
RTS0040767,2
RTS0040770,1
RTS0040772,1
RTS0040773,1
RTS0040777,2
RTS0040782,2
RTS0040786,1
RTS0040798,1
RTS0040802,1
RTS0040803,1
RTS0040807,1
RTS0040809,1
RTS0040810,1
RTS0040811,1
RTS0040814,1
RTS0040815,1
RTS0040818,1
RTS0040821,1
RTS0040827,2
RTS0040831,1
RTS0040836,1
RTS0040838,2
RTS0040845,1
RTS0040846,1
RTS0040847,1
RTS0040850,2
RTS0040851,1
RTS0040852,1
RTS0040854,1
RTS0040858,2
RTS0040864,1
RTS0040866,1
RTS0040867,1
RTS0040870,1
RTS0040872,1
RTS0040887,5
RTS0040889,6
RTS0040890,7
RTS0040893,1
RTS0040898,2
RTS0040900,1
RTS0040904,1
RTS0040907,1
RTS0040908,1
RTS0040910,1
RTS0040913,1
RTS0040914,1
RTS0040921,1
RTS0040923,1
RTS0040929,1
RTS0040930,1
RTS0040935,1
RTS0040937,1
RTS0040939,1
RTS0040941,1
RTS0040946,3
RTS0040947,1
RTS0040948,1
RTS0040949,1
RTS0040950,1
RTS0040953,1
RTS0040956,1
RTS0040957,2
RTS0040963,1
RTS0040965,1
RTS0040967,1
RTS0040969,1
RTS0040971,2
RTS0040972,1
RTS0040975,1
RTS0040980,1
RTS0040984,1
RTS0040986,1
RTS0040987,1
RTS0040989,1
RTS0040990,1
RTS0040991,1
RTS0040995,1
RTS0040997,1
RTS0040999,2
RTS0041002,2
RTS0041003,1
RTS0041005,1
RTS0041010,1
RTS0041015,1
RTS0041020,1
RTS0041021,1
RTS0041024,1
RTS0041026,1
RTS0041028,1
RTS0041029,1
RTS0041030,1
RTS0041031,3
RTS0041043,1
RTS0041046,1
RTS0041047,1
RTS0041050,2
RTS0041053,3
RTS0041054,2
RTS0041055,2
RTS0041061,1
RTS0041062,1
RTS0041064,2
RTS0041069,1
RTS0041072,1
RTS0041073,1
RTS0041075,1
RTS0041076,1
RTS0041082,2
RTS0041087,1
RTS0041088,1
RTS0041091,1
RTS0041093,2
RTS0041101,1
RTS0041102,1
RTS0041104,1
RTS0041105,2
RTS0041106,1
RTS0041107,1
RTS0041120,1
RTS0041127,1
RTS0041131,1
RTS0041135,1
RTS0041139,1
RTS0041140,1
RTS0041146,2
RTS0041149,1
RTS0041156,1
RTS0041157,2
RTS0041162,1
RTS0041163,1
RTS0041167,1
RTS0041168,1
RTS0041175,1
RTS0041178,1
RTS0041179,1
RTS0041180,1
RTS0041183,1
RTS0041184,1
RTS0041187,1
RTS0041188,1
RTS0041193,1
RTS0041194,1
RTS0041195,1
RTS0041196,1
RTS0041199,1
RTS0041201,1
RTS0041206,1
RTS0041207,1
RTS0041208,5
RTS0041209,2
RTS0041210,2
RTS0041213,2
RTS0041219,1
RTS0041220,1
RTS0041223,1
RTS0041226,1
RTS0041231,3
RTS0041232,2
RTS0041233,2
RTS0041234,1
RTS0041235,2
RTS0041236,1
RTS0041238,3
RTS0041240,1
RTS0041242,1
RTS0041246,1
RTS0041247,1
RTS0041248,1
RTS0041253,2
RTS0041257,1
RTS0041259,1
RTS0041271,1
RTS0041274,1
RTS0041276,1
RTS0041280,2
RTS0041281,1
RTS0041286,1
RTS0041287,1
RTS0041289,2
RTS0041293,2
RTS0041299,3
RTS0041300,2
RTS0041304,1
RTS0041310,1
RTS0041311,1
RTS0041313,1
RTS0041323,1
RTS0041325,1
RTS0041326,1
RTS0041327,1
RTS0041329,1
RTS0041346,2
RTS0041347,2
RTS0041350,1
RTS0041354,1
RTS0041361,1
RTS0041365,1
RTS0041369,1
RTS0041370,1
RTS0041371,1
RTS0041374,1
RTS0041376,2
RTS0041382,1
RTS0041383,1
RTS0041388,1
RTS0041390,1
RTS0041391,1
RTS0041396,1
RTS0041399,2
RTS0041401,1
RTS0041402,1
RTS0041406,3
RTS0041408,1
RTS0041409,1
RTS0041418,2
RTS0041421,1
RTS0041426,2
RTS0041427,1
RTS0041433,1
RTS0041435,1
RTS0041437,1
RTS0041444,1
RTS0041445,1
RTS0041447,1
RTS0041450,2
RTS0041460,1
RTS0041463,1
RTS0041473,1
RTS0041475,1
RTS0041477,2
RTS0041482,1
RTS0041484,1
RTS0041486,1
RTS0041488,1
RTS0041493,2
RTS0041496,1
RTS0041497,3
RTS0041498,1
RTS0041499,1
RTS0041500,3
RTS0041503,2
RTS0041506,1
RTS0041507,2
RTS0041510,1
RTS0041515,1
RTS0041516,1
RTS0041518,1
RTS0041526,1
RTS0041532,2
RTS0041536,1
RTS0041541,1
RTS0041544,1
RTS0041549,1
RTS0041554,1
RTS0041555,1
RTS0041556,2
RTS0041557,1
RTS0041561,1
RTS0041567,1
RTS0041568,1
RTS0041569,1
RTS0041572,1
RTS0041574,1
RTS0041575,1
RTS0041578,1
RTS0041581,3
RTS0041582,2
RTS0041583,1
RTS0041591,1
RTS0041597,1
RTS0041598,1
RTS0041602,1
RTS0041603,1
RTS0041606,1
RTS0041609,1
RTS0041615,1
RTS0041616,1
RTS0041617,2
RTS0041619,2
RTS0041620,1
RTS0041624,1
RTS0041625,1
RTS0041627,1
RTS0041630,1
RTS0041633,2
RTS0041634,1
RTS0041635,1
RTS0041636,1
RTS0041641,1
RTS0041642,2
RTS0041644,1
RTS0041645,1
RTS0041648,1
RTS0041650,2
RTS0041653,1
RTS0041654,1
RTS0041656,1
RTS0041657,1
RTS0041666,1
RTS0041672,1
RTS0041673,1
RTS0041680,1
RTS0041683,1
RTS0041684,1
RTS0041687,2
RTS0041691,1
RTS0041697,1
RTS0041701,1
RTS0041704,3
RTS0041708,1
RTS0041709,1
RTS0041710,1
RTS0041716,3
RTS0041717,3
RTS0041718,3
RTS0041719,1
RTS0041720,1
RTS0041721,1
RTS0041723,1
RTS0041731,1
RTS0041733,1
RTS0041735,1
RTS0041736,1
RTS0041740,1
RTS0041741,2
RTS0041742,1
RTS0041745,1
RTS0041746,1
RTS0041750,1
RTS0041752,1
RTS0041757,1
RTS0041761,1
RTS0041764,1
RTS0041765,2
RTS0041772,1
RTS0041774,1
RTS0041777,1
RTS0041778,1
RTS0041779,1
RTS0041785,1
RTS0041788,1
RTS0041793,1
RTS0041794,1
RTS0041795,1
RTS0041796,1
RTS0041798,3
RTS0041799,2
RTS0041800,1
RTS0041801,2
RTS0041802,2
RTS0041803,3
RTS0041804,5
RTS0041807,1
RTS0041810,1
RTS0041812,1
RTS0041814,1
RTS0041816,1
RTS0041818,1
RTS0041820,1
RTS0041821,2
RTS0041822,2
RTS0041824,1
RTS0041825,1
RTS0041827,1
RTS0041829,1
RTS0041832,1
RTS0041837,2
RTS0041838,1
RTS0041841,1
RTS0041846,1
RTS0041848,1
RTS0041849,3
RTS0041851,1
RTS0041858,2
RTS0041860,1
RTS0041861,1
RTS0041862,1
RTS0041863,2
RTS0041865,1
RTS0041868,1
RTS0041873,2
RTS0041874,2
RTS0041877,2
RTS0041878,1
RTS0041885,1
RTS0041887,1
RTS0041890,1
RTS0041894,1
RTS0041896,1
RTS0041897,2
RTS0041898,1
RTS0041899,1
RTS0041902,1
RTS0041903,1
RTS0041904,1
RTS0041906,7
RTS0041908,1
RTS0041909,1
RTS0041910,1
RTS0041916,1
RTS0041917,2
RTS0041919,7
RTS0041920,5
RTS0041924,1
RTS0041929,1
RTS0041931,1
RTS0041934,1
RTS0041935,2
RTS0041939,1
RTS0041941,1
RTS0041946,3
RTS0041949,1
RTS0041951,1
RTS0041955,1
RTS0041957,3
RTS0041959,1
RTS0041961,1
RTS0041966,1
RTS0041968,1
RTS0041977,4
RTS0041979,1
RTS0041980,2
RTS0041982,1
RTS0041983,2
RTS0041985,1
RTS0041989,2
RTS0041991,1
RTS0041992,2
RTS0041993,1
RTS0041995,1
RTS0041998,1
RTS0042001,1
RTS0042008,1
RTS0042011,1
RTS0042012,1
RTS0042013,1
RTS0042020,1
RTS0042022,1
RTS0042023,1
RTS0042025,1
RTS0042027,1
RTS0042031,1
RTS0042032,1
RTS0042038,1
RTS0042039,1
RTS0042042,1
RTS0042043,1
RTS0042045,1
RTS0042047,1
RTS0042050,2
RTS0042055,2
RTS0042058,1
RTS0042060,2
RTS0042064,2
RTS0042065,1
RTS0042067,2
RTS0042082,1
RTS0042083,1
RTS0042086,2
RTS0042090,1
RTS0042091,1
RTS0042093,1
RTS0042094,2
RTS0042096,2
RTS0042101,1
RTS0042104,1
RTS0042105,1
RTS0042107,1
RTS0042112,1
RTS0042113,1
RTS0042114,1
RTS0042115,1
RTS0042116,1
RTS0042121,4
RTS0042129,1
RTS0042130,1
RTS0042133,2
RTS0042134,1
RTS0042135,1
RTS0042138,2
RTS0042139,1
RTS0042140,1
RTS0042146,1
RTS0042147,1
RTS0042157,1
RTS0042171,1
RTS0042173,1
RTS0042175,1
RTS0042177,1
RTS0042180,1
RTS0042185,1
RTS0042186,1
RTS0042187,1
RTS0042188,2
RTS0042190,1
RTS0042192,1
RTS0042196,1
RTS0042198,2
RTS0042203,1
RTS0042208,2
RTS0042211,1
RTS0042213,3
RTS0042214,2
RTS0042218,1
RTS0042223,1
RTS0042225,1
RTS0042229,1
RTS0042233,1
RTS0042235,2
RTS0042236,2
RTS0042237,2
RTS0042238,1
RTS0042240,1
RTS0042244,1
RTS0042246,2
RTS0042248,1
RTS0042249,1
RTS0042250,3
RTS0042252,1
RTS0042256,1
RTS0042258,1
RTS0042259,1
RTS0042263,1
RTS0042264,1
RTS0042265,1
RTS0042266,1
RTS0042272,1
RTS0042277,1
RTS0042278,1
RTS0042279,2
RTS0042280,1
RTS0042286,3
RTS0042287,4
RTS0042288,3
RTS0042290,3
RTS0042291,1
RTS0042292,1
RTS0042295,1
RTS0042296,1
RTS0042303,1
RTS0042306,1
RTS0042307,2
RTS0042308,2
RTS0042312,1
RTS0042314,1
RTS0042319,1
RTS0042321,1
RTS0042325,1
RTS0042326,1
RTS0042328,1
RTS0042332,1
RTS0042333,1
RTS0042337,2
RTS0042338,1
RTS0042341,2
RTS0042344,2
RTS0042345,1
RTS0042347,1
RTS0042348,1
RTS0042351,1
RTS0042354,1
RTS0042357,1
RTS0042361,1
RTS0042364,1
RTS0042367,1
RTS0042373,1
RTS0042374,1
RTS0042379,1
RTS0042380,1
RTS0042385,1
RTS0042387,1
RTS0042398,1
RTS0042399,4
RTS0042400,1
RTS0042405,1
RTS0042410,2
RTS0042411,2
RTS0042412,1
RTS0042413,4
RTS0042415,2
RTS0042418,4
RTS0042420,1
RTS0042423,1
RTS0042426,1
RTS0042434,3
RTS0042437,1
RTS0042439,1
RTS0042440,1
RTS0042441,1
RTS0042444,1
RTS0042448,1
RTS0042449,2
RTS0042451,3
RTS0042456,1
RTS0042460,2
RTS0042464,1
RTS0042465,2
RTS0042466,1
RTS0042467,2
RTS0042470,1
RTS0042471,2
RTS0042472,1
RTS0042475,4
RTS0042476,1
RTS0042477,1
RTS0042481,1
RTS0042484,1
RTS0042485,2
RTS0042488,1
RTS0042489,1
RTS0042490,1
RTS0042493,1
RTS0042495,1
RTS0042496,1
RTS0042506,2
RTS0042507,1
RTS0042508,1
RTS0042533,1
RTS0042536,1
RTS0042539,2
RTS0042541,1
RTS0042547,1
RTS0042551,1
RTS0042557,3
RTS0042558,1
RTS0042563,1
RTS0042564,1
RTS0042567,1
RTS0042570,2
RTS0042571,1
RTS0042572,1
RTS0042577,1
RTS0042578,2
RTS0042580,1
RTS0042581,2
RTS0042583,3
RTS0042586,2
RTS0042587,1
RTS0042588,1
RTS0042592,1
RTS0042597,1
RTS0042599,1
RTS0042600,2
RTS0042606,1
RTS0042607,1
RTS0042611,1
RTS0042612,1
RTS0042617,1
RTS0042623,1
RTS0042629,1
RTS0042633,2
RTS0042636,3
RTS0042638,1
RTS0042639,1
RTS0042641,1
RTS0042650,1
RTS0042656,1
RTS0042660,1
RTS0042661,1
RTS0042667,1
RTS0042668,1
RTS0042670,2
RTS0042673,1
RTS0042674,2
RTS0042678,1
RTS0042679,1
RTS0042680,2
RTS0042681,1
RTS0042682,1
RTS0042683,2
RTS0042692,1
RTS0042693,2
RTS0042696,1
RTS0042701,1
RTS0042705,1
RTS0042710,1
RTS0042711,1
RTS0042712,1
RTS0042714,1
RTS0042715,1
RTS0042718,1
RTS0042720,1
RTS0042721,2
RTS0042723,1
RTS0042726,2
RTS0042734,1
RTS0042735,1
RTS0042736,1
RTS0042737,1
RTS0042746,1
RTS0042748,1
RTS0042750,1
RTS0042752,1
RTS0042753,1
RTS0042754,1
RTS0042761,3
RTS0042772,1
RTS0042776,1
RTS0042783,2
RTS0042785,1
RTS0042786,1
RTS0042790,1
RTS0042791,3
RTS0042793,2
RTS0042794,1
RTS0042795,4
RTS0042796,1
RTS0042798,1
RTS0042799,1
RTS0042801,1
RTS0042806,1
RTS0042808,2
RTS0042811,1
RTS0042812,1
RTS0042813,2
RTS0042817,1
RTS0042819,1
RTS0042820,1
RTS0042825,2
RTS0042826,1
RTS0042828,1
RTS0042830,1
RTS0042832,1
RTS0042834,3
RTS0042835,1
RTS0042836,1
RTS0042841,1
RTS0042844,1
RTS0042846,1
RTS0042847,1
RTS0042848,3
RTS0042849,2
RTS0042857,1
RTS0042860,1
RTS0042869,2
RTS0042871,1
RTS0042878,1
RTS0042879,1
RTS0042881,1
RTS0042884,4
RTS0042893,1
RTS0042894,1
RTS0042896,1
RTS0042897,1
RTS0042898,2
RTS0042899,2
RTS0042900,4
RTS0042902,1
RTS0042907,2
RTS0042910,1
RTS0042911,1
RTS0042912,1
RTS0042917,1
RTS0042921,1
RTS0042924,1
RTS0042926,1
RTS0042929,1
RTS0042930,1
RTS0042932,3
RTS0042933,1
RTS0042937,1
RTS0042940,1
RTS0042941,2
RTS0042943,2
RTS0042945,1
RTS0042956,2
RTS0042959,1
RTS0042960,2
RTS0042961,1
RTS0042964,1
RTS0042965,1
RTS0042966,2
RTS0042971,1
RTS0042973,1
RTS0042975,1
RTS0042977,1
RTS0042978,1
RTS0042983,1
RTS0042988,1
RTS0042999,2
RTS0043003,1
RTS0043004,1
RTS0043005,1
RTS0043006,1
RTS0043007,1
RTS0043010,1
RTS0043011,1
RTS0043014,1
RTS0043017,1
RTS0043018,1
RTS0043023,1
RTS0043024,1
RTS0043032,1
RTS0043033,1
RTS0043036,1
RTS0043037,1
RTS0043038,1
RTS0043039,1
RTS0043040,1
RTS0043057,2
RTS0043058,1
RTS0043059,1
RTS0043061,1
RTS0043062,2
RTS0043065,1
RTS0043072,1
RTS0043073,1
RTS0043075,2
RTS0043076,2
RTS0043080,1
RTS0043083,1
RTS0043085,1
RTS0043089,1
RTS0043095,1
RTS0043099,1
RTS0043100,1
RTS0043101,2
RTS0043107,1
RTS0043111,1
RTS0043112,1
RTS0043114,2
RTS0043115,2
RTS0043119,3
RTS0043120,1
RTS0043121,1
RTS0043125,1
RTS0043127,1
RTS0043128,1
RTS0043129,1
RTS0043131,1
RTS0043138,1
RTS0043145,1
RTS0043147,3
RTS0043155,1
RTS0043157,1
RTS0043159,2
RTS0043161,1
RTS0043165,4
RTS0043167,2
RTS0043168,1
RTS0043170,1
RTS0043172,1
RTS0043176,1
RTS0043178,1
RTS0043179,1
RTS0043181,1
RTS0043185,1
RTS0043188,1
RTS0043190,1
RTS0043191,1
RTS0043193,1
RTS0043195,1
RTS0043197,1
RTS0043198,1
RTS0043202,1
RTS0043204,1
RTS0043208,1
RTS0043209,1
RTS0043210,1
RTS0043213,1
RTS0043215,4
RTS0043236,1
RTS0043237,1
RTS0043240,1
RTS0043243,2
RTS0043245,1
RTS0043248,1
RTS0043252,1
RTS0043257,1
RTS0043260,2
RTS0043262,2
RTS0043266,1
RTS0043267,1
RTS0043269,1
RTS0043270,1
RTS0043273,2
RTS0043277,1
RTS0043281,2
RTS0043282,1
RTS0043287,1
RTS0043290,1
RTS0043291,1
RTS0043292,1
RTS0043295,1
RTS0043297,1
RTS0043299,1
RTS0043308,2
RTS0043312,2
RTS0043314,3
RTS0043315,1
RTS0043316,1
RTS0043317,1
RTS0043319,1
RTS0043321,2
RTS0043323,1
RTS0043324,1
RTS0043328,3
RTS0043331,1
RTS0043334,1
RTS0043338,2
RTS0043339,1
RTS0043340,1
RTS0043341,1
RTS0043343,1
RTS0043350,1
RTS0043351,3
RTS0043356,2
RTS0043357,1
RTS0043358,1
RTS0043360,1
RTS0043363,2
RTS0043368,1
RTS0043373,1
RTS0043374,1
RTS0043378,1
RTS0043382,1
RTS0043384,1
RTS0043389,1
RTS0043391,1
RTS0043393,1
RTS0043396,1
RTS0043398,1
RTS0043400,1
RTS0043401,1
RTS0043402,1
RTS0043408,1
RTS0043417,1
RTS0043419,1
RTS0043421,2
RTS0043425,2
RTS0043426,1
RTS0043428,2
RTS0043429,3
RTS0043430,1
RTS0043432,1
RTS0043434,1
RTS0043436,1
RTS0043438,2
RTS0043452,2
RTS0043453,1
RTS0043457,1
RTS0043458,1
RTS0043464,1
RTS0043466,1
RTS0043472,1
RTS0043474,1
RTS0043480,3
RTS0043481,1
RTS0043483,1
RTS0043484,3
RTS0043487,1
RTS0043489,1
RTS0043491,1
RTS0043494,1
RTS0043495,1
RTS0043500,1
RTS0043503,2
RTS0043504,1
RTS0043507,1
RTS0043509,1
RTS0043510,1
RTS0043516,2
RTS0043517,1
RTS0043525,1
RTS0043527,1
RTS0043531,1
RTS0043534,2
RTS0043536,1
RTS0043543,1
RTS0043544,1
RTS0043546,1
RTS0043554,1
RTS0043557,1
RTS0043558,1
RTS0043559,1
RTS0043560,1
RTS0043576,1
RTS0043577,1
RTS0043579,1
RTS0043580,1
RTS0043581,1
RTS0043582,2
RTS0043591,1
RTS0043592,1
RTS0043595,1
RTS0043597,1
RTS0043602,1
RTS0043603,1
RTS0043604,1
RTS0043605,1
RTS0043606,1
RTS0043607,1
RTS0043608,1
RTS0043610,1
RTS0043613,1
RTS0043614,1
RTS0043616,1
RTS0043621,1
RTS0043624,1
RTS0043627,1
RTS0043628,1
RTS0043629,1
RTS0043635,1
RTS0043637,1
RTS0043639,2
RTS0043643,1
RTS0043645,2
RTS0043647,1
RTS0043649,1
RTS0043658,1
RTS0043663,1
RTS0043664,1
RTS0043666,1
RTS0043667,1
RTS0043668,1
RTS0043669,1
RTS0043671,1
RTS0043672,1
RTS0043675,2
RTS0043676,2
RTS0043677,3
RTS0043678,1
RTS0043684,1
RTS0043686,1
RTS0043688,1
RTS0043690,1
RTS0043691,1
RTS0043692,1
RTS0043694,1
RTS0043696,3
RTS0043701,1
RTS0043702,1
RTS0043705,1
RTS0043706,1
RTS0043709,2
RTS0043710,1
RTS0043713,1
RTS0043714,1
RTS0043716,1
RTS0043718,2
RTS0043720,1
RTS0043723,1
RTS0043726,1
RTS0043732,2
RTS0043735,2
RTS0043738,1
RTS0043740,1
RTS0043741,1
RTS0043745,1
RTS0043747,2
RTS0043755,4
RTS0043756,1
RTS0043757,1
RTS0043759,1
RTS0043761,1
RTS0043765,1
RTS0043767,1
RTS0043773,1
RTS0043778,2
RTS0043782,1
RTS0043786,1
RTS0043790,1
RTS0043792,3
RTS0043793,2
RTS0043796,1
RTS0043812,1
RTS0043815,1
RTS0043817,2
RTS0043818,1
RTS0043819,1
RTS0043820,2
RTS0043827,2
RTS0043830,1
RTS0043834,1
RTS0043839,1
RTS0043840,1
RTS0043841,3
RTS0043843,1
RTS0043846,2
RTS0043848,1
RTS0043856,1
RTS0043860,2
RTS0043861,1
RTS0043863,1
RTS0043864,1
RTS0043870,1
RTS0043871,3
RTS0043874,1
RTS0043875,2
RTS0043877,1
RTS0043882,1
RTS0043884,1
RTS0043886,2
RTS0043888,1
RTS0043890,1
RTS0043896,1
RTS0043897,3
RTS0043903,1
RTS0043910,1
RTS0043914,1
RTS0043916,1
RTS0043917,2
RTS0043918,3
RTS0043924,2
RTS0043926,1
RTS0043929,1
RTS0043930,3
RTS0043933,1
RTS0043941,2
RTS0043947,1
RTS0043953,1
RTS0043958,2
RTS0043959,1
RTS0043960,1
RTS0043962,1
RTS0043964,1
RTS0043965,1
RTS0043973,2
RTS0043976,1
RTS0043977,3
RTS0043978,1
RTS0043980,2
RTS0043981,1
RTS0043982,1
RTS0043987,1
RTS0043988,1
RTS0043994,2
RTS0043998,1
RTS0044005,1
RTS0044010,1
RTS0044013,1
RTS0044014,1
RTS0044016,1
RTS0044017,3
RTS0044018,1
RTS0044021,1
RTS0044024,1
RTS0044027,1
RTS0044030,1
RTS0044032,1
RTS0044034,1
RTS0044040,2
RTS0044041,1
RTS0044042,2
RTS0044044,1
RTS0044045,1
RTS0044046,1
RTS0044047,1
RTS0044050,1
RTS0044051,1
RTS0044053,2
RTS0044058,2
RTS0044061,2
RTS0044064,2
RTS0044067,1
RTS0044068,2
RTS0044071,1
RTS0044073,1
RTS0044076,1
RTS0044077,1
RTS0044079,1
RTS0044081,1
RTS0044086,2
RTS0044091,1
RTS0044092,1
RTS0044093,1
RTS0044099,2
RTS0044100,1
RTS0044106,1
RTS0044107,1
RTS0044108,1
RTS0044111,2
RTS0044114,1
RTS0044116,1
RTS0044120,1
RTS0044126,1
RTS0044128,1
RTS0044129,1
RTS0044132,1
RTS0044133,1
RTS0044134,3
RTS0044140,1
RTS0044143,1
RTS0044145,2
RTS0044147,2
RTS0044153,1
RTS0044154,1
RTS0044155,1
RTS0044157,1
RTS0044159,3
RTS0044162,1
RTS0044163,1
RTS0044165,1
RTS0044167,1
RTS0044169,1
RTS0044172,1
RTS0044173,1
RTS0044175,2
RTS0044183,1
RTS0044184,1
RTS0044188,1
RTS0044191,1
RTS0044192,1
RTS0044197,1
RTS0044199,1
RTS0044212,2
RTS0044214,1
RTS0044215,1
RTS0044217,1
RTS0044218,1
RTS0044219,1
RTS0044220,1
RTS0044226,1
RTS0044229,1
RTS0044231,1
RTS0044232,2
RTS0044233,1
RTS0044241,1
RTS0044242,1
RTS0044247,1
RTS0044252,1
RTS0044253,1
RTS0044254,1
RTS0044255,1
RTS0044256,2
RTS0044258,1
RTS0044260,1
RTS0044261,2
RTS0044262,1
RTS0044265,1
RTS0044270,2
RTS0044272,2
RTS0044273,1
RTS0044277,2
RTS0044281,1
RTS0044283,1
RTS0044284,2
RTS0044285,2
RTS0044288,1
RTS0044289,1
RTS0044295,3
RTS0044298,1
RTS0044299,3
RTS0044301,3
RTS0044302,1
RTS0044306,1
RTS0044308,2
RTS0044309,1
RTS0044313,1
RTS0044316,1
RTS0044319,1
RTS0044320,1
RTS0044321,1
RTS0044323,1
RTS0044325,1
RTS0044326,1
RTS0044329,2
RTS0044330,1
RTS0044331,2
RTS0044332,1
RTS0044333,1
RTS0044339,2
RTS0044340,2
RTS0044345,1
RTS0044346,1
RTS0044353,1
RTS0044364,1
RTS0044365,1
RTS0044366,1
RTS0044369,1
RTS0044372,1
RTS0044375,2
RTS0044376,1
RTS0044377,2
RTS0044378,1
RTS0044381,1
RTS0044386,3
RTS0044389,2
RTS0044391,2
RTS0044392,1
RTS0044393,2
RTS0044394,1
RTS0044397,1
RTS0044401,1
RTS0044402,1
RTS0044403,1
RTS0044406,1
RTS0044410,1
RTS0044416,1
RTS0044424,3
RTS0044431,1
RTS0044442,1
RTS0044443,1
RTS0044446,1
RTS0044448,2
RTS0044452,1
RTS0044459,1
RTS0044461,1
RTS0044462,1
RTS0044465,1
RTS0044466,2
RTS0044470,1
RTS0044471,2
RTS0044472,1
RTS0044476,1
RTS0044477,2
RTS0044478,1
RTS0044479,1
RTS0044480,2
RTS0044481,1
RTS0044486,2
RTS0044487,2
RTS0044488,1
RTS0044490,2
RTS0044496,1
RTS0044497,1
RTS0044499,1
RTS0044501,1
RTS0044502,2
RTS0044504,1
RTS0044509,1
RTS0044514,1
RTS0044515,1
RTS0044516,1
RTS0044518,1
RTS0044524,1
RTS0044525,1
RTS0044526,1
RTS0044530,1
RTS0044531,1
RTS0044533,1
RTS0044534,1
RTS0044535,1
RTS0044536,1
RTS0044538,1
RTS0044543,2
RTS0044544,2
RTS0044546,1
RTS0044548,2
RTS0044549,1
RTS0044550,1
RTS0044555,2
RTS0044562,1
RTS0044563,1
RTS0044564,2
RTS0044565,2
RTS0044570,1
RTS0044573,2
RTS0044578,1
RTS0044583,1
RTS0044584,2
RTS0044587,1
RTS0044588,1
RTS0044589,1
RTS0044590,1
RTS0044593,1
RTS0044596,1
RTS0044598,1
RTS0044599,2
RTS0044600,1
RTS0044601,2
RTS0044610,1
RTS0044611,1
RTS0044612,1
RTS0044613,1
RTS0044614,1
RTS0044616,1
RTS0044617,1
RTS0044618,1
RTS0044621,1
RTS0044622,1
RTS0044623,1
RTS0044627,1
RTS0044631,1
RTS0044632,1
RTS0044633,1
RTS0044634,1
RTS0044637,4
RTS0044639,2
RTS0044640,1
RTS0044646,1
RTS0044649,1
RTS0044650,1
RTS0044652,1
RTS0044655,1
RTS0044660,1
RTS0044661,1
RTS0044669,2
RTS0044670,1
RTS0044671,1
RTS0044672,1
RTS0044675,1
RTS0044683,1
RTS0044690,1
RTS0044691,1
RTS0044692,1
RTS0044693,2
RTS0044694,1
RTS0044697,1
RTS0044698,3
RTS0044700,1
RTS0044704,1
RTS0044707,1
RTS0044711,1
RTS0044712,1
RTS0044714,1
RTS0044716,1
RTS0044718,1
RTS0044719,2
RTS0044721,1
RTS0044724,1
RTS0044726,1
RTS0044727,1
RTS0044729,1
RTS0044730,2
RTS0044731,1
RTS0044736,1
RTS0044739,1
RTS0044740,2
RTS0044748,2
RTS0044750,1
RTS0044752,1
RTS0044753,1
RTS0044760,1
RTS0044761,1
RTS0044765,1
RTS0044766,1
RTS0044772,1
RTS0044773,1
RTS0044775,1
RTS0044781,1
RTS0044782,2
RTS0044784,1
RTS0044785,1
RTS0044790,1
RTS0044791,1
RTS0044792,1
RTS0044793,2
RTS0044796,2
RTS0044797,1
RTS0044799,2
RTS0044804,1
RTS0044808,2
RTS0044811,1
RTS0044812,2
RTS0044814,2
RTS0044815,1
RTS0044816,2
RTS0044818,2
RTS0044823,2
RTS0044825,1
RTS0044826,1
RTS0044830,1
RTS0044831,1
RTS0044832,1
RTS0044833,2
RTS0044834,1
RTS0044835,1
RTS0044838,1
RTS0044841,1
RTS0044845,1
RTS0044849,1
RTS0044851,1
RTS0044855,1
RTS0044859,2
RTS0044860,1
RTS0044867,2
RTS0044876,1
RTS0044877,2
RTS0044880,1
RTS0044883,1
RTS0044885,1
RTS0044886,1
RTS0044888,2
RTS0044889,1
RTS0044891,1
RTS0044892,2
RTS0044893,2
RTS0044896,3
RTS0044898,1
RTS0044900,1
RTS0044905,1
RTS0044906,2
RTS0044907,1
RTS0044908,1
RTS0044909,1
RTS0044910,3
RTS0044911,1
RTS0044912,1
RTS0044916,1
RTS0044919,1
RTS0044920,1
RTS0044921,1
RTS0044925,2
RTS0044926,2
RTS0044929,2
RTS0044932,1
RTS0044943,2
RTS0044948,1
RTS0044952,1
RTS0044956,2
RTS0044959,1
RTS0044961,1
RTS0044962,1
RTS0044967,1
RTS0044968,3
RTS0044974,1
RTS0044975,2
RTS0044979,1
RTS0044983,1
RTS0044985,1
RTS0044990,1
RTS0044991,1
RTS0044996,1
RTS0044998,1
RTS0045006,1
RTS0045007,1
RTS0045009,2
RTS0045012,1
RTS0045014,1
RTS0045015,3
RTS0045019,1
RTS0045026,2
RTS0045028,2
RTS0045029,2
RTS0045034,1
RTS0045039,1
RTS0045041,1
RTS0045046,1
RTS0045052,1
RTS0045054,1
RTS0045056,1
RTS0045059,2
RTS0045060,1
RTS0045061,1
RTS0045066,2
RTS0045067,1
RTS0045068,1
RTS0045071,1
RTS0045072,1
RTS0045073,3
RTS0045074,1
RTS0045075,1
RTS0045077,1
RTS0045078,1
RTS0045079,3
RTS0045084,1
RTS0045088,1
RTS0045089,1
RTS0045093,1
RTS0045101,1
RTS0045103,1
RTS0045104,1
RTS0045105,1
RTS0045106,1
RTS0045107,1
RTS0045111,1
RTS0045115,1
RTS0045122,1
RTS0045123,1
RTS0045127,2
RTS0045132,1
RTS0045134,2
RTS0045136,1
RTS0045137,1
RTS0045141,1
RTS0045144,2
RTS0045145,2
RTS0045151,1
RTS0045153,1
RTS0045157,1
RTS0045160,1
RTS0045163,1
RTS0045165,2
RTS0045167,2
RTS0045168,1
RTS0045169,1
RTS0045170,1
RTS0045171,1
RTS0045172,1
RTS0045173,3
RTS0045179,1
RTS0045180,1
RTS0045182,1
RTS0045189,2
RTS0045191,2
RTS0045193,1
RTS0045196,1
RTS0045197,1
RTS0045199,1
RTS0045200,1
RTS0045201,1
RTS0045203,1
RTS0045205,2
RTS0045207,2
RTS0045211,2
RTS0045212,1
RTS0045213,2
RTS0045219,1
RTS0045222,1
RTS0045223,1
RTS0045224,1
RTS0045226,1
RTS0045227,4
RTS0045228,2
RTS0045229,4
RTS0045230,3
RTS0045231,3
RTS0045232,2
RTS0045234,1
RTS0045236,3
RTS0045237,1
RTS0045238,2
RTS0045240,3
RTS0045244,1
RTS0045251,1
RTS0045252,1
RTS0045253,1
RTS0045254,1
RTS0045255,1
RTS0045257,1
RTS0045260,3
RTS0045261,1
RTS0045266,1
RTS0045269,1
RTS0045270,1
RTS0045272,1
RTS0045273,1
RTS0045276,2
RTS0045282,2
RTS0045286,2
RTS0045287,1
RTS0045290,1
RTS0045295,1
RTS0045301,1
RTS0045303,3
RTS0045304,3
RTS0045305,2
RTS0045310,3
RTS0045311,1
RTS0045312,1
RTS0045314,1
RTS0045316,1
RTS0045319,1
RTS0045321,1
RTS0045324,1
RTS0045326,1
RTS0045335,1
RTS0045339,1
RTS0045341,1
RTS0045343,1
RTS0045347,1
RTS0045349,1
RTS0045352,1
RTS0045354,1
RTS0045358,2
RTS0045359,1
RTS0045361,1
RTS0045363,1
RTS0045364,1
RTS0045366,1
RTS0045368,1
RTS0045370,1
RTS0045374,3
RTS0045376,1
RTS0045377,1
RTS0045379,3
RTS0045380,2
RTS0045382,1
RTS0045383,1
RTS0045384,2
RTS0045385,1
RTS0045386,2
RTS0045387,2
RTS0045388,1
RTS0045391,1
RTS0045395,1
RTS0045399,1
RTS0045403,1
RTS0045404,1
RTS0045408,1
RTS0045409,1
RTS0045414,1
RTS0045421,23
RTS0045422,21
RTS0045423,18
RTS0045424,23
RTS0045425,21
RTS0045427,1
RTS0045428,1
RTS0045432,1
RTS0045434,2
RTS0045437,1
RTS0045438,1
RTS0045441,1
RTS0045442,1
RTS0045443,4
RTS0045444,1
RTS0045445,1
RTS0045446,1
RTS0045448,1
RTS0045450,1
RTS0045452,1
RTS0045453,1
RTS0045455,1
RTS0045458,1
RTS0045460,1
RTS0045462,1
RTS0045469,1
RTS0045470,1
RTS0045471,2
RTS0045472,2
RTS0045474,2
RTS0045475,2
RTS0045477,1
RTS0045478,1
RTS0045480,2
RTS0045486,1
RTS0045487,2
RTS0045488,1
RTS0045491,3
RTS0045492,4
RTS0045493,1
RTS0045494,3
RTS0045495,2
RTS0045499,5
RTS0045502,1
RTS0045503,1
RTS0045504,1
RTS0045505,1
RTS0045506,20
RTS0045507,23
RTS0045508,12
RTS0045509,12
RTS0045510,8
RTS0045511,1
RTS0045515,1
RTS0045516,3
RTS0045518,1
RTS0045519,1
RTS0045520,3
RTS0045527,1
RTS0045528,1
RTS0045530,1
RTS0045531,1
RTS0045535,3
RTS0045537,4
RTS0045539,2
RTS0045541,1
RTS0045542,1
RTS0045543,2
RTS0045544,1
RTS0045546,4
RTS0045547,4
RTS0045550,1
RTS0045553,2
RTS0045554,1
RTS0045566,1
RTS0045568,2
RTS0045569,1
RTS0045570,2
RTS0045571,1
RTS0045573,2
RTS0045575,1
RTS0045583,1
RTS0045586,1
RTS0045590,1
RTS0045592,3
RTS0045593,4
RTS0045594,3
RTS0045596,1
RTS0045598,1
RTS0045599,1
RTS0045600,1
RTS0045601,1
RTS0045602,1
RTS0045603,1
RTS0045604,1
RTS0045607,1
RTS0045608,1
RTS0045610,2
RTS0045612,1
RTS0045614,1
RTS0045621,1
RTS0045623,1
RTS0045625,1
RTS0045627,1
RTS0045629,1
RTS0045630,1
RTS0045635,1
RTS0045638,1
RTS0045644,1
RTS0045646,1
RTS0045649,1
RTS0045650,1
RTS0045651,2
RTS0045652,1
RTS0045653,2
RTS0045655,2
RTS0045657,1
RTS0045658,2
RTS0045659,1
RTS0045660,1
RTS0045661,1
RTS0045662,3
RTS0045663,1
RTS0045664,5
RTS0045665,3
RTS0045669,1
RTS0045672,1
RTS0045674,1
RTS0045676,1
RTS0045677,1
RTS0045679,1
RTS0045682,1
RTS0045684,2
RTS0045689,1
RTS0045690,1
RTS0045692,1
RTS0045696,2
RTS0045697,1
RTS0045698,2
RTS0045700,2
RTS0045701,2
RTS0045702,1
RTS0045703,1
RTS0045709,1
RTS0045711,1
RTS0045712,1
RTS0045717,1
RTS0045720,1
RTS0045722,4
RTS0045725,1
RTS0045726,1
RTS0045732,2
RTS0045733,2
RTS0045734,2
RTS0045735,1
RTS0045736,6
RTS0045737,11
RTS0045738,7
RTS0045739,9
RTS0045740,2
RTS0045741,1
RTS0045742,2
RTS0045743,2
RTS0045745,1
RTS0045750,1
RTS0045751,1
RTS0045753,1
RTS0045755,1
RTS0045757,1
RTS0045758,1
RTS0045759,1
RTS0045769,2
RTS0045771,1
RTS0045772,1
RTS0045774,1
RTS0045777,1
RTS0045778,2
RTS0045782,1
RTS0045784,1
RTS0045786,1
RTS0045787,1
RTS0045791,1
RTS0045798,1
RTS0045803,1
RTS0045805,1
RTS0045806,1
RTS0045808,1
RTS0045809,1
RTS0045810,1
RTS0045812,2
RTS0045814,2
RTS0045816,1
RTS0045818,1
RTS0045819,1
RTS0045821,1
RTS0045824,2
RTS0045825,4
RTS0045826,1
RTS0045828,2
RTS0045829,1
RTS0045830,1
RTS0045831,1
RTS0045832,1
RTS0045833,1
RTS0045836,3
RTS0045838,2
RTS0045840,1
RTS0045841,2
RTS0045843,1
RTS0045844,2
RTS0045846,2
RTS0045849,7
RTS0045853,2
RTS0045857,1
RTS0045859,1
RTS0045862,1
RTS0045863,1
RTS0045864,1
RTS0045865,1
RTS0045866,1
RTS0045872,1
RTS0045873,1
RTS0045882,3
RTS0045883,2
RTS0045888,1
RTS0045891,1
RTS0045894,1
RTS0045898,1
RTS0045899,1
RTS0045900,2
RTS0045904,1
RTS0045907,1
RTS0045916,1
RTS0045918,1
RTS0045925,2
RTS0045931,2
RTS0045932,2
RTS0045939,1
RTS0045947,1
RTS0045950,1
RTS0045951,2
RTS0045953,1
RTS0045954,2
RTS0045959,1
RTS0045966,2
RTS0045968,1
RTS0045972,1
RTS0045974,1
RTS0045977,1
RTS0045983,2
RTS0045984,2
RTS0045986,1
RTS0045988,1
RTS0045992,1
RTS0045996,1
RTS0046001,1
RTS0046004,1
RTS0046005,2
RTS0046006,1
RTS0046016,1
RTS0046021,2
RTS0046022,1
RTS0046023,1
RTS0046030,1
RTS0046036,1
RTS0046041,2
RTS0046042,2
RTS0046043,1
RTS0046044,1
RTS0046045,1
RTS0046047,1
RTS0046048,1
RTS0046049,1
RTS0046050,2
RTS0046051,1
RTS0046052,1
RTS0046053,1
RTS0046056,2
RTS0046066,2
RTS0046067,2
RTS0046073,1
RTS0046074,1
RTS0046075,1
RTS0046076,1
RTS0046077,1
RTS0046079,2
RTS0046086,1
RTS0046090,3
RTS0046094,1
RTS0046106,1
RTS0046112,1
RTS0046116,3
RTS0046119,1
RTS0046132,1
RTS0046134,1
RTS0046137,2
RTS0046141,1
RTS0046143,1
RTS0046150,1
RTS0046154,1
RTS0046165,2
RTS0046166,2
RTS0046167,2
RTS0046169,3
RTS0046170,1
RTS0046171,1
RTS0046172,2
RTS0046173,1
RTS0046178,1
RTS0046179,1
RTS0046182,1
RTS0046183,2
RTS0046186,2
RTS0046187,1
RTS0046198,1
RTS0046199,1
RTS0046200,1
RTS0046204,2
RTS0046205,1
RTS0046206,1
RTS0046209,1
RTS0046210,2
RTS0046214,2
RTS0046217,1
RTS0046223,1
RTS0046227,1
RTS0046231,1
RTS0046247,1
RTS0046248,1
RTS0046249,1
RTS0046254,1
RTS0046258,1
RTS0046259,1
RTS0046262,3
RTS0046266,1
RTS0046267,1
RTS0046270,1
RTS0046274,1
RTS0046282,1
RTS0046285,2
RTS0046286,1
RTS0046289,1
RTS0046293,1
RTS0046295,2
RTS0046298,2
RTS0046304,1
RTS0046309,1
RTS0046311,1
RTS0046314,1
RTS0046323,2
RTS0046330,1
RTS0046331,1
RTS0046333,1
RTS0046334,1
RTS0046335,1
RTS0046343,1
RTS0046344,1
RTS0046345,1
RTS0046347,1
RTS0046348,1
RTS0046350,1
RTS0046354,2
RTS0046361,1
RTS0046362,1
RTS0046366,2
RTS0046370,1
RTS0046372,1
RTS0046378,1
RTS0046379,3
RTS0046383,1
RTS0046384,2
RTS0046385,1
RTS0046390,1
RTS0046392,1
RTS0046394,1
RTS0046398,2
RTS0046399,1
RTS0046401,2
RTS0046402,1
RTS0046403,1
RTS0046407,1
RTS0046412,1
RTS0046413,2
RTS0046414,6
RTS0046415,5
RTS0046417,1
RTS0046423,1
RTS0046424,1
RTS0046426,2
RTS0046427,3
RTS0046428,1
RTS0046431,1
RTS0046435,1
RTS0046440,1
RTS0046441,2
RTS0046446,1
RTS0046448,1
RTS0046452,1
RTS0046455,1
RTS0046457,3
RTS0046460,1
RTS0046461,3
RTS0046462,2
RTS0046463,2
RTS0046475,1
RTS0046477,1
RTS0046478,1
RTS0046481,1
RTS0046482,1
RTS0046483,1
RTS0046485,1
RTS0046492,1
RTS0046494,1
RTS0046499,1
RTS0046500,1
RTS0046505,1
RTS0046507,1
RTS0046508,1
RTS0046510,2
RTS0046512,2
RTS0046517,1
RTS0046518,1
RTS0046522,1
RTS0046528,1
RTS0046529,2
RTS0046530,1
RTS0046533,2
RTS0046537,1
RTS0046539,1
RTS0046543,1
RTS0046548,1
RTS0046549,2
RTS0046554,2
RTS0046559,2
RTS0046560,1
RTS0046565,1
RTS0046568,1
RTS0046570,1
RTS0046574,1
RTS0046578,1
RTS0046580,1
RTS0046583,1
RTS0046585,1
RTS0046587,3
RTS0046588,1
RTS0046592,1
RTS0046595,1
RTS0046596,1
RTS0046599,1
RTS0046601,1
RTS0046610,1
RTS0046611,3
RTS0046614,1
RTS0046615,1
RTS0046616,1
RTS0046620,2
RTS0046622,1
RTS0046630,2
RTS0046634,1
RTS0046636,1
RTS0046638,1
RTS0046640,1
RTS0046645,1
RTS0046652,1
RTS0046655,1
RTS0046656,1
RTS0046663,1
RTS0046672,1
RTS0046687,1
RTS0046689,1
RTS0046694,1
RTS0046697,1
RTS0046698,1
RTS0046699,1
RTS0046700,1
RTS0046703,8
RTS0046704,10
RTS0046705,13
RTS0046706,3
RTS0046707,11
RTS0046708,4
RTS0046711,1
RTS0046712,1
RTS0046714,2
RTS0046716,1
RTS0046723,1
RTS0046728,1
RTS0046730,1
RTS0046731,3
RTS0046732,1
RTS0046734,1
RTS0046743,1
RTS0046747,1
RTS0046751,1
RTS0046756,1
RTS0046757,2
RTS0046759,2
RTS0046760,2
RTS0046761,1
RTS0046763,1
RTS0046765,1
RTS0046767,1
RTS0046768,1
RTS0046770,2
RTS0046780,1
RTS0046781,1
RTS0046782,1
RTS0046785,3
RTS0046790,1
RTS0046791,1
RTS0046797,2
RTS0046801,3
RTS0046803,1
RTS0046806,1
RTS0046809,1
RTS0046810,1
RTS0046814,2
RTS0046816,1
RTS0046818,1
RTS0046819,1
RTS0046823,1
RTS0046824,1
RTS0046831,1
RTS0046836,2
RTS0046837,6
RTS0046838,5
RTS0046839,2
RTS0046840,2
RTS0046842,1
RTS0046850,2
RTS0046861,1
RTS0046866,1
RTS0046870,1
RTS0046876,2
RTS0046878,2
RTS0046879,2
RTS0046881,1
RTS0046882,1
RTS0046886,2
RTS0046890,2
RTS0046891,1
RTS0046892,1
RTS0046897,1
RTS0046898,1
RTS0046900,1
RTS0046902,1
RTS0046905,1
RTS0046906,1
RTS0046907,2
RTS0046910,1
RTS0046911,1
RTS0046915,1
RTS0046918,12
RTS0046919,19
RTS0046920,1
RTS0046921,2
RTS0046923,1
RTS0046924,1
RTS0046925,1
RTS0046927,1
RTS0046929,2
RTS0046930,1
RTS0046936,2
RTS0046941,2
RTS0046943,1
RTS0046948,1
RTS0046955,1
RTS0046956,1
RTS0046960,1
RTS0046962,2
RTS0046963,1
RTS0046965,1
RTS0046968,1
RTS0047054,1
RTS0047055,1
RTS0047064,2
RTS0047068,1
RTS0047072,1
RTS0047075,1
RTS0047077,1
RTS0047079,2
RTS0047080,1
RTS0047083,1
RTS0047084,1
RTS0047092,1
RTS0047099,1
RTS0047101,1
RTS0047104,1
RTS0047105,1
RTS0047106,2
RTS0047108,6
RTS0047109,1
RTS0047114,2
RTS0047119,2
RTS0047122,1
RTS0047124,2
RTS0047126,1
RTS0047128,3
RTS0047133,1
RTS0047136,1
RTS0047140,1
RTS0047141,1
RTS0047142,1
RTS0047143,1
RTS0047145,1
RTS0047149,1
RTS0047159,1
RTS0047168,1
RTS0047171,1
RTS0047172,3
RTS0047173,1
RTS0047174,2
RTS0047175,1
RTS0047177,1
RTS0047179,1
RTS0047180,1
RTS0047181,1
RTS0047182,1
RTS0047183,1
RTS0047184,1
RTS0047187,1
RTS0047193,1
RTS0047194,1
RTS0047198,1
RTS0047199,1
RTS0047207,1
RTS0047208,6
RTS0047209,6
RTS0047210,12
RTS0047211,5
RTS0047212,4
RTS0047213,1
RTS0047220,1
RTS0047221,2
RTS0047222,1
RTS0047223,1
RTS0047225,1
RTS0047226,1
RTS0047231,1
RTS0047234,2
RTS0047237,2
RTS0047238,2
RTS0047241,1
RTS0047245,1
RTS0047246,1
RTS0047248,1
RTS0047249,1
RTS0047254,1
RTS0047266,1
RTS0047267,2
RTS0047273,2
RTS0047278,1
RTS0047279,2
RTS0047283,1
RTS0047291,2
RTS0047292,1
RTS0047293,1
RTS0047294,2
RTS0047299,1
RTS0047301,1
RTS0047312,1
RTS0047314,2
RTS0047315,4
RTS0047320,1
RTS0047321,1
RTS0047323,2
RTS0047324,1
RTS0047331,3
RTS0047332,1
RTS0047334,1
RTS0047336,4
RTS0047339,3
RTS0047342,2
RTS0047343,1
RTS0047344,1
RTS0047345,1
RTS0047351,2
RTS0047352,1
RTS0047354,1
RTS0047359,1
RTS0047363,1
RTS0047365,1
RTS0047369,1
RTS0047374,1
RTS0047376,2
RTS0047377,1
RTS0047378,2
RTS0047379,1
RTS0047382,1
RTS0047383,1
RTS0047384,1
RTS0047385,1
RTS0047387,2
RTS0047392,1
RTS0047393,1
RTS0047396,3
RTS0047397,1
RTS0047405,1
RTS0047408,1
RTS0047410,1
RTS0047413,1
RTS0047414,1
RTS0047415,1
RTS0047418,1
RTS0047419,1
RTS0047420,3
RTS0047421,1
RTS0047422,1
RTS0047425,1
RTS0047427,2
RTS0047429,1
RTS0047431,2
RTS0047432,1
RTS0047439,1
RTS0047449,1
RTS0047452,1
RTS0047466,3
RTS0047467,1
RTS0047468,3
RTS0047473,1
RTS0047479,1
RTS0047480,1
RTS0047484,1
RTS0047485,1
RTS0047488,1
RTS0047491,1
RTS0047492,1
RTS0047493,1
RTS0047496,1
RTS0047498,1
RTS0047500,1
RTS0047501,2
RTS0047502,1
RTS0047506,1
RTS0047511,2
RTS0047512,1
RTS0047516,1
RTS0047517,1
RTS0047518,3
RTS0047521,3
RTS0047523,3
RTS0047526,1
RTS0047528,1
RTS0047536,1
RTS0047538,1
RTS0047540,3
RTS0047543,2
RTS0047551,5
RTS0047552,2
RTS0047558,1
RTS0047559,2
RTS0047561,1
RTS0047562,2
RTS0047563,1
RTS0047565,2
RTS0047569,1
RTS0047573,1
RTS0047574,1
RTS0047575,1
RTS0047579,1
RTS0047581,1
RTS0047582,1
RTS0047583,1
RTS0047587,1
RTS0047590,1
RTS0047592,1
RTS0047599,1
RTS0047606,1
RTS0047614,1
RTS0047621,1
RTS0047622,1
RTS0047643,1
RTS0047644,1
RTS0047645,2
RTS0047650,1
RTS0047651,1
RTS0047652,1
RTS0047656,1
RTS0047679,1
RTS0047685,1
RTS0047687,1
RTS0047688,2
RTS0047689,2
RTS0047694,1
RTS0047702,2
RTS0047703,1
RTS0047704,1
RTS0047706,1
RTS0047710,1
RTS0047711,1
RTS0047714,1
RTS0047722,1
RTS0047724,1
RTS0047725,1
RTS0047726,1
RTS0047728,2
RTS0047730,1
RTS0047733,1
RTS0047734,1
RTS0047735,1
RTS0047736,1
RTS0047737,2
RTS0047744,1
RTS0047746,1
RTS0047758,1
RTS0047766,1
RTS0047771,1
RTS0047772,1
RTS0047773,2
RTS0047774,1
RTS0047787,1
RTS0047792,1
RTS0047793,3
RTS0047795,1
RTS0047802,1
RTS0047804,1
RTS0047808,1
RTS0047811,1
RTS0047814,1
RTS0047818,1
RTS0047821,1
RTS0047823,3
RTS0047825,1
RTS0047826,1
RTS0047828,1
RTS0047832,1
RTS0047833,1
RTS0047840,1
RTS0047843,1
RTS0047844,1
RTS0047847,1
RTS0047853,1
RTS0047854,1
RTS0047858,1
RTS0047859,1
RTS0047860,1
RTS0047863,1
RTS0047865,2
RTS0047870,1
RTS0047878,1
RTS0047879,1
RTS0047883,1
RTS0047890,1
RTS0047891,2
RTS0047892,1
RTS0047895,2
RTS0047897,1
RTS0047900,1
RTS0047903,1
RTS0047905,1
RTS0047907,5
RTS0047908,1
RTS0047909,4
RTS0047920,1
RTS0047921,3
RTS0047925,1
RTS0047926,1
RTS0047927,1
RTS0047933,2
RTS0047934,1
RTS0047939,2
RTS0047940,1
RTS0047942,1
RTS0047945,1
RTS0047946,1
RTS0047947,1
RTS0047957,1
RTS0047958,1
RTS0047960,1
RTS0047964,1
RTS0047965,1
RTS0047966,1
RTS0047967,1
RTS0047976,1
RTS0047977,1
RTS0047988,1
RTS0047991,1
RTS0047995,1
RTS0048003,1
RTS0048009,1
RTS0048015,1
RTS0048016,1
RTS0048017,1
RTS0048022,1
RTS0048024,1
RTS0048028,1
RTS0048031,1
RTS0048032,1
RTS0048038,1
RTS0048040,1
RTS0048044,1
RTS0048048,1
RTS0048049,1
RTS0048051,2
RTS0048052,1
RTS0048058,2
RTS0048069,1
RTS0048071,1
RTS0048081,1
RTS0048086,2
RTS0048089,1
RTS0048090,2
RTS0048092,2
RTS0048093,2
RTS0048096,1
RTS0048098,11
RTS0048099,22
RTS0048100,27
RTS0048101,13
RTS0048102,18
RTS0048105,1
RTS0048110,1
RTS0048111,1
RTS0048116,1
RTS0048129,1
RTS0048131,2
RTS0048132,1
RTS0048134,1
RTS0048141,1
RTS0048148,1
RTS0048153,2
RTS0048160,4
RTS0048161,14
RTS0048164,4
RTS0048166,2
RTS0048167,2
RTS0048170,1
RTS0048173,1
RTS0048180,1
RTS0048182,1
RTS0048183,1
RTS0048185,2
RTS0048186,1
RTS0048188,1
RTS0048189,1
RTS0048194,2
RTS0048197,1
RTS0048198,1
RTS0048200,2
RTS0048201,1
RTS0048209,1
RTS0048210,1
RTS0048216,1
RTS0048219,1
RTS0048236,1
RTS0048237,1
RTS0048240,3
RTS0048242,1
RTS0048243,2
RTS0049344,1
RTS0049347,2
RTS0049348,1
RTS0049349,1
RTS0049353,1
RTS0049356,1
RTS0049360,1
RTS0049364,1
RTS0049365,1
RTS0049366,2
RTS0049368,1
RTS0049371,1
RTS0049373,1
RTS0049374,1
RTS0049375,3
RTS0049376,2
RTS0049377,1
RTS0049381,2
RTS0049382,1
RTS0049390,6
RTS0049391,4
RTS0049392,4
RTS0049393,8
RTS0049394,4
RTS0049396,2
RTS0049397,2
RTS0049398,1
RTS0049399,1
RTS0049400,1
RTS0049407,2
RTS0049408,2
RTS0049411,1
RTS0049412,1
RTS0049414,1
RTS0049417,1
RTS0049420,3
RTS0049423,1
RTS0049424,2
RTS0049426,1
RTS0049427,1
RTS0049429,2
RTS0049430,1
RTS0049433,2
RTS0049434,1
RTS0049438,1
RTS0049439,1
RTS0049445,3
RTS0049447,1
RTS0049449,2
RTS0049451,1
RTS0049452,1
RTS0049459,3
RTS0049461,2
RTS0049462,1
RTS0049465,1
RTS0049466,1
RTS0049467,1
RTS0049471,2
RTS0049475,1
RTS0049479,20
RTS0049480,4
RTS0997080,1
RTS0997081,1
RTS0997086,1
RTS0997087,1
RTS0997088,71
RTS0997089,15
RTS0997090,1
RTS0997096,1
RTS0997110,1
RTS0997114,1
RTS0997117,1
RTS0997121,1
RTS0997122,3
RTS0997123,2
RTS0997125,1
RTS0997126,2
RTS0997127,1
RTS0997128,2
RTS0997129,1
RTS0997130,2
</Code_Summary>
