# Supplementary material for: Spatial meta-transcriptomics reveal associations of intratumor bacteria burden with lung cancer cells showing a distinct oncogenic signature
Source: J Immunother Cancer. 2022 Jul 6;10(7):e004698. doi: 10.1136/jitc-2022-004698 (PMC9260850; doi:10.1136/jitc-2022-004698)
Supplement: Supplementary data [file jitc-2022-004698supp009.zip › DSP-1001660004185-D-G06.dcc]

<Header>
FileVersion,0.02
SoftwareVersion,"GeoMx_NGS_Pipeline_ 2.0.0"
Date,2020-6-15
</Header>

<Scan_Attributes>
ID,DSP-1001660004185-D-G06
Plate_ID,1001660004185
Well,G06
</Scan_Attributes>

<NGS_Processing_Attributes>
SeqSetId,
tamperedIni,No
Raw,934230
Trimmed,925389
Stitched,918765
Aligned,902287
umiQ30,0.9922
rtsQ30,0.9917
</NGS_Processing_Attributes>


<Code_Summary>
RTS0039454,16
RTS0039455,10
RTS0039456,10
RTS0039457,23
RTS0039458,11
RTS0039459,10
RTS0039460,10
RTS0039461,12
RTS0039462,6
RTS0039463,10
RTS0039464,11
RTS0039465,19
RTS0039466,8
RTS0039467,14
RTS0039468,8
RTS0039469,7
RTS0039470,15
RTS0039471,10
RTS0039472,11
RTS0039473,7
RTS0039474,10
RTS0039475,12
RTS0039476,20
RTS0039477,14
RTS0039478,14
RTS0039479,10
RTS0039480,7
RTS0039481,15
RTS0039482,12
RTS0039483,7
RTS0039484,22
RTS0039485,10
RTS0039486,9
RTS0039487,12
RTS0039488,8
RTS0039489,7
RTS0039490,9
RTS0039491,10
RTS0039492,11
RTS0039493,6
RTS0039494,10
RTS0039495,5
RTS0039496,9
RTS0039497,5
RTS0039498,9
RTS0039499,42
RTS0039500,35
RTS0039501,38
RTS0039502,39
RTS0039503,32
RTS0039504,15
RTS0039505,11
RTS0039506,5
RTS0039507,17
RTS0039508,10
RTS0039509,6
RTS0039510,8
RTS0039511,21
RTS0039512,20
RTS0039513,25
RTS0039514,28
RTS0039515,31
RTS0039516,11
RTS0039517,6
RTS0039518,12
RTS0039519,7
RTS0039520,9
RTS0039521,9
RTS0039522,10
RTS0039523,15
RTS0039524,9
RTS0039525,13
RTS0039526,12
RTS0039527,17
RTS0039528,9
RTS0039529,9
RTS0039530,13
RTS0039531,11
RTS0039532,14
RTS0039533,13
RTS0039534,11
RTS0039535,13
RTS0039536,13
RTS0039537,9
RTS0039538,8
RTS0039539,9
RTS0039540,5
RTS0039541,6
RTS0039542,10
RTS0039543,5
RTS0039544,5
RTS0039545,9
RTS0039546,12
RTS0039547,6
RTS0039548,7
RTS0039549,12
RTS0039550,4
RTS0039551,9
RTS0039552,8
RTS0039553,13
RTS0039554,9
RTS0039555,12
RTS0039556,6
RTS0039557,8
RTS0039558,15
RTS0039559,13
RTS0039560,6
RTS0039561,10
RTS0039562,13
RTS0039563,13
RTS0039564,15
RTS0039565,15
RTS0039566,12
RTS0039567,11
RTS0039568,8
RTS0039569,6
RTS0039570,10
RTS0039571,9
RTS0039572,14
RTS0039573,11
RTS0039574,10
RTS0039575,8
RTS0039576,7
RTS0039577,7
RTS0039578,11
RTS0039579,8
RTS0039580,11
RTS0039581,5
RTS0039582,22
RTS0039583,21
RTS0039584,11
RTS0039585,9
RTS0039586,3
RTS0039587,9
RTS0039588,13
RTS0039589,8
RTS0039590,14
RTS0039591,19
RTS0039592,14
RTS0039593,11
RTS0039594,12
RTS0039595,13
RTS0039596,15
RTS0039597,11
RTS0039598,9
RTS0039599,4
RTS0039600,12
RTS0039601,6
RTS0039602,6
RTS0039603,9
RTS0039604,13
RTS0039605,4
RTS0039606,7
RTS0039607,5
RTS0039608,6
RTS0039609,14
RTS0039610,11
RTS0039611,8
RTS0039612,11
RTS0039613,12
RTS0039614,6
RTS0039615,6
RTS0039616,10
RTS0039617,5
RTS0039619,14
RTS0039620,8
RTS0039621,11
RTS0039622,12
RTS0039623,16
RTS0039624,7
RTS0039625,7
RTS0039626,2
RTS0039627,3
RTS0039628,4
RTS0039629,9
RTS0039630,5
RTS0039631,3
RTS0039632,10
RTS0039633,8
RTS0039634,15
RTS0039635,12
RTS0039636,18
RTS0039637,16
RTS0039638,20
RTS0039639,14
RTS0039640,15
RTS0039641,17
RTS0039642,16
RTS0039643,26
RTS0039644,13
RTS0039645,11
RTS0039646,9
RTS0039647,10
RTS0039648,9
RTS0039649,7
RTS0039650,15
RTS0039651,23
RTS0039652,19
RTS0039653,14
RTS0039654,13
RTS0039655,18
RTS0039656,81
RTS0039657,76
RTS0039658,52
RTS0039659,75
RTS0039660,38
RTS0039661,8
RTS0039662,7
RTS0039663,9
RTS0039664,15
RTS0039665,15
RTS0039666,15
RTS0039667,9
RTS0039668,10
RTS0039669,22
RTS0039670,9
RTS0039671,12
RTS0039672,14
RTS0039673,14
RTS0039674,13
RTS0039675,19
RTS0039676,11
RTS0039677,6
RTS0039678,6
RTS0039679,12
RTS0039680,9
RTS0039681,41
RTS0039682,21
RTS0039683,18
RTS0039684,33
RTS0039685,16
RTS0039686,30
RTS0039687,25
RTS0039688,29
RTS0039689,22
RTS0039690,21
RTS0039691,16
RTS0039692,16
RTS0039693,6
RTS0039694,26
RTS0039695,16
RTS0039696,8
RTS0039697,4
RTS0039698,4
RTS0039699,6
RTS0039700,7
RTS0039701,12
RTS0039702,15
RTS0039703,18
RTS0039704,15
RTS0039705,10
RTS0039706,8
RTS0039707,8
RTS0039708,15
RTS0039709,12
RTS0039710,13
RTS0039711,13
RTS0039712,13
RTS0039713,17
RTS0039714,8
RTS0039715,10
RTS0039716,10
RTS0039717,13
RTS0039718,14
RTS0039719,14
RTS0039720,20
RTS0039721,14
RTS0039722,7
RTS0039723,21
RTS0039724,9
RTS0039725,12
RTS0039726,15
RTS0039727,10
RTS0039728,11
RTS0039729,8
RTS0039730,9
RTS0039731,9
RTS0039732,14
RTS0039733,14
RTS0039734,21
RTS0039735,7
RTS0039736,15
RTS0039737,9
RTS0039738,9
RTS0039739,10
RTS0039740,8
RTS0039741,14
RTS0039742,11
RTS0039743,16
RTS0039744,10
RTS0039745,13
RTS0039746,22
RTS0039747,31
RTS0039749,14
RTS0039750,19
RTS0039751,12
RTS0039752,14
RTS0039753,9
RTS0039754,9
RTS0039755,7
RTS0039756,10
RTS0039757,6
RTS0039758,14
RTS0039759,8
RTS0039760,7
RTS0039761,13
RTS0039762,10
RTS0039763,13
RTS0039764,4
RTS0039765,17
RTS0039766,17
RTS0039767,24
RTS0039768,18
RTS0039769,22
RTS0039770,32
RTS0039771,10
RTS0039772,18
RTS0039773,11
RTS0039774,9
RTS0039775,9
RTS0039776,10
RTS0039777,15
RTS0039778,9
RTS0039779,11
RTS0039780,7
RTS0039781,29
RTS0039782,14
RTS0039783,25
RTS0039784,13
RTS0039785,31
RTS0039786,13
RTS0039787,9
RTS0039788,11
RTS0039789,10
RTS0039790,21
RTS0039791,10
RTS0039792,12
RTS0039793,9
RTS0039794,11
RTS0039795,11
RTS0039796,8
RTS0039797,15
RTS0039798,7
RTS0039799,9
RTS0039800,6
RTS0039801,13
RTS0039802,19
RTS0039803,26
RTS0039804,23
RTS0039805,24
RTS0039806,9
RTS0039807,3
RTS0039808,12
RTS0039809,11
RTS0039810,9
RTS0039811,6
RTS0039812,8
RTS0039813,10
RTS0039814,14
RTS0039815,9
RTS0039816,2
RTS0039817,15
RTS0039818,11
RTS0039819,12
RTS0039820,7
RTS0039821,7
RTS0039822,13
RTS0039823,13
RTS0039824,12
RTS0039825,13
RTS0039826,8
RTS0039827,11
RTS0039828,6
RTS0039829,20
RTS0039830,9
RTS0039831,7
RTS0039832,14
RTS0039833,18
RTS0039834,16
RTS0039835,9
RTS0039836,20
RTS0039838,18
RTS0039839,15
RTS0039840,17
RTS0039841,20
RTS0039842,13
RTS0039843,10
RTS0039844,23
RTS0039845,14
RTS0039846,11
RTS0039847,9
RTS0039848,7
RTS0039849,12
RTS0039850,6
RTS0039851,10
RTS0039852,10
RTS0039853,13
RTS0039854,10
RTS0039855,11
RTS0039856,8
RTS0039857,10
RTS0039858,9
RTS0039859,18
RTS0039860,8
RTS0039861,13
RTS0039862,8
RTS0039863,10
RTS0039864,6
RTS0039865,8
RTS0039866,9
RTS0039867,15
RTS0039868,10
RTS0039869,12
RTS0039870,13
RTS0039871,12
RTS0039872,8
RTS0039873,11
RTS0039874,8
RTS0039875,9
RTS0039876,7
RTS0039877,6
RTS0039878,8
RTS0039879,8
RTS0039880,6
RTS0039881,9
RTS0039882,5
RTS0039883,8
RTS0039884,8
RTS0039885,10
RTS0039886,12
RTS0039887,7
RTS0039888,9
RTS0039890,9
RTS0039891,11
RTS0039892,7
RTS0039893,14
RTS0039894,9
RTS0039895,16
RTS0039896,13
RTS0039897,7
RTS0039898,11
RTS0039899,8
RTS0039900,11
RTS0039901,9
RTS0039902,4
RTS0039903,6
RTS0039904,9
RTS0039905,7
RTS0039906,11
RTS0039907,15
RTS0039908,12
RTS0039909,8
RTS0039910,6
RTS0039911,6
RTS0039912,10
RTS0039913,4
RTS0039914,11
RTS0039915,7
RTS0039916,5
RTS0039917,8
RTS0039918,11
RTS0039919,6
RTS0039920,11
RTS0039921,10
RTS0039922,6
RTS0039923,14
RTS0039924,15
RTS0039925,6
RTS0039926,13
RTS0039927,10
RTS0039928,10
RTS0039929,18
RTS0039930,19
RTS0039931,8
RTS0039932,10
RTS0039933,15
RTS0039934,6
RTS0039935,7
RTS0039936,6
RTS0039937,9
RTS0039938,4
RTS0039939,9
RTS0039940,10
RTS0039941,9
RTS0039942,3
RTS0039943,4
RTS0039944,6
RTS0039945,10
RTS0039946,12
RTS0039947,20
RTS0039948,23
RTS0039949,17
RTS0039950,28
RTS0039951,4
RTS0039952,11
RTS0039953,11
RTS0039954,12
RTS0039955,9
RTS0039956,14
RTS0039957,16
RTS0039958,12
RTS0039959,26
RTS0039960,18
RTS0039961,9
RTS0039962,6
RTS0039963,3
RTS0039964,9
RTS0039965,12
RTS0039966,6
RTS0039967,6
RTS0039968,8
RTS0039969,13
RTS0039970,16
RTS0039971,18
RTS0039972,15
RTS0039973,12
RTS0039974,18
RTS0039975,10
RTS0039976,10
RTS0039977,12
RTS0039978,8
RTS0039979,5
RTS0039980,6
RTS0039981,7
RTS0039982,10
RTS0039983,15
RTS0039984,7
RTS0039985,16
RTS0039986,17
RTS0039987,12
RTS0039988,14
RTS0039989,14
RTS0039990,11
RTS0039991,13
RTS0039992,14
RTS0039993,21
RTS0039994,9
RTS0039995,20
RTS0039996,30
RTS0039997,16
RTS0039998,26
RTS0039999,28
RTS0040000,22
RTS0040001,8
RTS0040002,17
RTS0040003,13
RTS0040004,10
RTS0040005,10
RTS0040006,20
RTS0040007,19
RTS0040008,16
RTS0040009,25
RTS0040010,17
RTS0040011,10
RTS0040012,9
RTS0040013,4
RTS0040014,10
RTS0040015,6
RTS0040016,16
RTS0040017,25
RTS0040018,22
RTS0040019,30
RTS0040020,30
RTS0040021,12
RTS0040022,5
RTS0040023,15
RTS0040024,8
RTS0040025,9
RTS0040026,11
RTS0040027,7
RTS0040028,9
RTS0040029,5
RTS0040030,11
RTS0040031,8
RTS0040032,9
RTS0040033,6
RTS0040034,8
RTS0040035,6
RTS0040036,15
RTS0040037,16
RTS0040038,13
RTS0040039,11
RTS0040040,11
RTS0040041,5
RTS0040042,10
RTS0040043,11
RTS0040044,7
RTS0040045,7
RTS0040046,14
RTS0040047,9
RTS0040048,7
RTS0040049,5
RTS0040050,8
RTS0040051,13
RTS0040052,7
RTS0040053,7
RTS0040054,19
RTS0040055,7
RTS0040056,9
RTS0040057,10
RTS0040058,15
RTS0040059,8
RTS0040060,8
RTS0040061,10
RTS0040062,5
RTS0040063,5
RTS0040064,8
RTS0040065,11
RTS0040066,9
RTS0040067,11
RTS0040068,6
RTS0040069,13
RTS0040070,10
RTS0040071,6
RTS0040072,11
RTS0040073,14
RTS0040074,9
RTS0040075,8
RTS0040076,5
RTS0040077,14
RTS0040078,9
RTS0040079,13
RTS0040080,10
RTS0040081,8
RTS0040082,8
RTS0040083,8
RTS0040084,12
RTS0040085,12
RTS0040086,12
RTS0040087,12
RTS0040088,7
RTS0040089,5
RTS0040090,10
RTS0040091,8
RTS0040092,8
RTS0040093,9
RTS0040094,10
RTS0040095,9
RTS0040096,11
RTS0040097,15
RTS0040098,10
RTS0040099,9
RTS0040100,9
RTS0040101,10
RTS0040102,7
RTS0040103,9
RTS0040104,7
RTS0040105,17
RTS0040106,13
RTS0040107,8
RTS0040108,12
RTS0040109,9
RTS0040110,12
RTS0040111,1
RTS0040112,7
RTS0040113,8
RTS0040114,8
RTS0040115,6
RTS0040116,38
RTS0040117,23
RTS0040118,14
RTS0040119,26
RTS0040120,26
RTS0040121,17
RTS0040122,19
RTS0040123,13
RTS0040124,10
RTS0040125,15
RTS0040126,8
RTS0040127,13
RTS0040128,16
RTS0040129,11
RTS0040130,10
RTS0040131,12
RTS0040132,9
RTS0040133,7
RTS0040134,10
RTS0040135,9
RTS0040136,14
RTS0040137,5
RTS0040138,14
RTS0040139,5
RTS0040140,9
RTS0040141,8
RTS0040142,24
RTS0040143,10
RTS0040144,14
RTS0040145,7
RTS0040146,18
RTS0040147,20
RTS0040148,15
RTS0040149,10
RTS0040150,19
RTS0040151,18
RTS0040152,8
RTS0040153,13
RTS0040154,16
RTS0040155,16
RTS0040156,16
RTS0040157,20
RTS0040158,12
RTS0040159,18
RTS0040160,18
RTS0040161,5
RTS0040162,4
RTS0040163,8
RTS0040164,8
RTS0040165,4
RTS0040166,6
RTS0040167,5
RTS0040168,8
RTS0040169,12
RTS0040170,11
RTS0040171,4
RTS0040172,8
RTS0040173,5
RTS0040174,9
RTS0040175,5
RTS0040176,5
RTS0040177,9
RTS0040178,8
RTS0040179,8
RTS0040180,9
RTS0040181,12
RTS0040182,10
RTS0040183,9
RTS0040184,2
RTS0040185,3
RTS0040186,8
RTS0040187,8
RTS0040188,5
RTS0040189,7
RTS0040190,10
RTS0040191,8
RTS0040192,4
RTS0040193,7
RTS0040194,10
RTS0040195,15
RTS0040196,17
RTS0040197,6
RTS0040198,4
RTS0040199,9
RTS0040200,5
RTS0040201,6
RTS0040202,10
RTS0040203,9
RTS0040204,8
RTS0040205,11
RTS0040206,14
RTS0040207,12
RTS0040208,15
RTS0040209,20
RTS0040210,9
RTS0040211,10
RTS0040212,14
RTS0040213,7
RTS0040214,15
RTS0040215,13
RTS0040216,8
RTS0040217,9
RTS0040218,10
RTS0040219,7
RTS0040220,4
RTS0040221,20
RTS0040222,20
RTS0040223,21
RTS0040224,6
RTS0040225,12
RTS0040226,10
RTS0040227,7
RTS0040228,6
RTS0040229,10
RTS0040230,13
RTS0040231,11
RTS0040232,7
RTS0040233,12
RTS0040234,4
RTS0040235,8
RTS0040236,13
RTS0040237,7
RTS0040238,9
RTS0040239,8
RTS0040240,7
RTS0040241,10
RTS0040242,6
RTS0040243,13
RTS0040244,9
RTS0040245,8
RTS0040246,13
RTS0040247,7
RTS0040248,11
RTS0040249,2
RTS0040250,5
RTS0040251,5
RTS0040252,3
RTS0040253,8
RTS0040254,9
RTS0040255,10
RTS0040256,11
RTS0040257,8
RTS0040258,7
RTS0040259,9
RTS0040260,14
RTS0040261,5
RTS0040262,6
RTS0040263,13
RTS0040264,11
RTS0040265,10
RTS0040266,3
RTS0040267,14
RTS0040268,4
RTS0040269,6
RTS0040270,7
RTS0040271,54
RTS0040272,34
RTS0040273,32
RTS0040274,33
RTS0040275,34
RTS0040276,12
RTS0040277,16
RTS0040278,41
RTS0040279,34
RTS0040280,29
RTS0040281,1
RTS0040282,6
RTS0040283,10
RTS0040284,4
RTS0040285,8
RTS0040286,8
RTS0040287,6
RTS0040288,8
RTS0040289,3
RTS0040290,9
RTS0040291,12
RTS0040292,2
RTS0040293,6
RTS0040294,7
RTS0040295,12
RTS0040296,2
RTS0040297,5
RTS0040298,8
RTS0040299,8
RTS0040300,2
RTS0040301,8
RTS0040302,5
RTS0040303,8
RTS0040304,12
RTS0040305,6
RTS0040306,7
RTS0040307,2
RTS0040308,13
RTS0040309,11
RTS0040310,8
RTS0040311,11
RTS0040312,12
RTS0040313,8
RTS0040314,9
RTS0040315,7
RTS0040316,10
RTS0040317,5
RTS0040318,6
RTS0040319,13
RTS0040320,7
RTS0040321,11
RTS0040322,13
RTS0040323,12
RTS0040324,19
RTS0040325,5
RTS0040326,7
RTS0040327,15
RTS0040328,10
RTS0040329,20
RTS0040330,8
RTS0040331,4
RTS0040332,8
RTS0040333,10
RTS0040334,7
RTS0040335,7
RTS0040336,5
RTS0040337,10
RTS0040338,8
RTS0040339,10
RTS0040340,12
RTS0040341,11
RTS0040342,4
RTS0040343,7
RTS0040344,10
RTS0040345,11
RTS0040346,3
RTS0040347,8
RTS0040348,7
RTS0040349,19
RTS0040350,11
RTS0040351,11
RTS0040352,13
RTS0040353,10
RTS0040354,11
RTS0040355,9
RTS0040356,7
RTS0040357,12
RTS0040358,14
RTS0040359,11
RTS0040360,10
RTS0040361,11
RTS0040363,10
RTS0040364,9
RTS0040365,11
RTS0040366,26
RTS0040367,30
RTS0040368,35
RTS0040369,18
RTS0040370,35
RTS0040371,10
RTS0040372,10
RTS0040373,14
RTS0040374,8
RTS0040375,2
RTS0040376,10
RTS0040377,15
RTS0040378,14
RTS0040379,11
RTS0040380,7
RTS0040381,3
RTS0040382,7
RTS0040383,16
RTS0040384,7
RTS0040385,6
RTS0040386,6
RTS0040387,6
RTS0040388,13
RTS0040389,11
RTS0040390,9
RTS0040391,9
RTS0040392,11
RTS0040393,18
RTS0040394,13
RTS0040395,11
RTS0040396,33
RTS0040397,51
RTS0040398,45
RTS0040399,65
RTS0040400,20
RTS0040401,33
RTS0040402,37
RTS0040403,14
RTS0040404,14
RTS0040405,8
RTS0040406,10
RTS0040407,9
RTS0040408,15
RTS0040409,8
RTS0040410,10
RTS0040411,10
RTS0040412,4
RTS0040413,10
RTS0040414,18
RTS0040415,10
RTS0040416,87
RTS0040417,51
RTS0040418,48
RTS0040419,110
RTS0040420,115
RTS0040421,13
RTS0040422,17
RTS0040423,8
RTS0040424,15
RTS0040425,8
RTS0040426,7
RTS0040428,15
RTS0040429,8
RTS0040430,9
RTS0040431,12
RTS0040432,15
RTS0040433,18
RTS0040434,12
RTS0040435,10
RTS0040436,102
RTS0040437,54
RTS0040438,141
RTS0040439,80
RTS0040440,96
RTS0040441,31
RTS0040442,17
RTS0040443,27
RTS0040444,17
RTS0040445,20
RTS0040446,13
RTS0040447,11
RTS0040448,19
RTS0040449,11
RTS0040450,10
RTS0040451,40
RTS0040452,43
RTS0040453,48
RTS0040454,40
RTS0040455,64
RTS0040456,12
RTS0040457,13
RTS0040458,10
RTS0040459,5
RTS0040460,11
RTS0040461,10
RTS0040462,16
RTS0040463,8
RTS0040464,6
RTS0040465,5
RTS0040466,7
RTS0040467,2
RTS0040468,4
RTS0040469,9
RTS0040470,6
RTS0040471,10
RTS0040472,9
RTS0040473,5
RTS0040474,10
RTS0040475,5
RTS0040476,11
RTS0040477,5
RTS0040478,11
RTS0040479,7
RTS0040480,7
RTS0040481,15
RTS0040482,11
RTS0040483,7
RTS0040484,9
RTS0040485,9
RTS0040486,10
RTS0040487,7
RTS0040488,9
RTS0040489,3
RTS0040490,6
RTS0040491,6
RTS0040492,10
RTS0040493,14
RTS0040494,3
RTS0040495,9
RTS0040496,10
RTS0040497,10
RTS0040498,14
RTS0040499,14
RTS0040500,11
RTS0040501,18
RTS0040502,6
RTS0040503,8
RTS0040504,9
RTS0040505,8
RTS0040506,7
RTS0040507,4
RTS0040508,8
RTS0040509,4
RTS0040510,9
RTS0040511,7
RTS0040512,13
RTS0040513,10
RTS0040514,9
RTS0040515,12
RTS0040516,13
RTS0040517,8
RTS0040518,9
RTS0040519,9
RTS0040520,12
RTS0040521,10
RTS0040522,6
RTS0040523,5
RTS0040524,4
RTS0040525,9
RTS0040526,7
RTS0040527,6
RTS0040528,4
RTS0040529,7
RTS0040530,9
RTS0040531,13
RTS0040532,8
RTS0040533,9
RTS0040534,1
RTS0040535,9
RTS0040536,10
RTS0040537,9
RTS0040538,15
RTS0040539,9
RTS0040540,11
RTS0040541,8
RTS0040542,9
RTS0040543,11
RTS0040544,10
RTS0040545,9
RTS0040546,4
RTS0040547,7
RTS0040548,4
RTS0040549,8
RTS0040550,8
RTS0040551,7
RTS0040552,10
RTS0040553,10
RTS0040554,9
RTS0040555,6
RTS0040556,8
RTS0040557,7
RTS0040558,13
RTS0040559,5
RTS0040560,11
RTS0040561,6
RTS0040562,7
RTS0040563,9
RTS0040564,10
RTS0040565,10
RTS0040566,8
RTS0040567,7
RTS0040568,9
RTS0040569,10
RTS0040570,13
RTS0040571,20
RTS0040572,15
RTS0040573,24
RTS0040574,31
RTS0040575,22
RTS0040576,6
RTS0040577,8
RTS0040578,9
RTS0040579,8
RTS0040580,13
RTS0040581,14
RTS0040582,5
RTS0040583,13
RTS0040584,11
RTS0040585,3
RTS0040586,18
RTS0040587,8
RTS0040588,16
RTS0040589,6
RTS0040590,9
RTS0040591,12
RTS0040592,19
RTS0040593,8
RTS0040594,6
RTS0040595,9
RTS0040596,7
RTS0040597,9
RTS0040598,8
RTS0040599,12
RTS0040600,15
RTS0040601,12
RTS0040602,13
RTS0040603,8
RTS0040604,15
RTS0040605,12
RTS0040606,4
RTS0040607,12
RTS0040608,11
RTS0040609,7
RTS0040610,9
RTS0040611,15
RTS0040612,5
RTS0040613,16
RTS0040614,14
RTS0040615,15
RTS0040616,6
RTS0040617,3
RTS0040618,7
RTS0040619,13
RTS0040620,11
RTS0040621,10
RTS0040622,6
RTS0040623,9
RTS0040624,6
RTS0040625,8
RTS0040626,4
RTS0040627,9
RTS0040628,13
RTS0040629,10
RTS0040630,11
RTS0040631,29
RTS0040632,23
RTS0040633,33
RTS0040634,27
RTS0040635,19
RTS0040636,15
RTS0040637,8
RTS0040638,11
RTS0040639,7
RTS0040640,7
RTS0040641,11
RTS0040642,16
RTS0040643,6
RTS0040644,13
RTS0040645,17
RTS0040646,7
RTS0040647,10
RTS0040648,9
RTS0040649,16
RTS0040650,7
RTS0040651,12
RTS0040652,14
RTS0040653,15
RTS0040654,15
RTS0040655,15
RTS0040656,14
RTS0040657,17
RTS0040658,7
RTS0040659,14
RTS0040660,6
RTS0040661,10
RTS0040662,10
RTS0040663,4
RTS0040664,5
RTS0040665,7
RTS0040666,7
RTS0040667,4
RTS0040668,4
RTS0040669,10
RTS0040670,3
RTS0040671,9
RTS0040672,11
RTS0040673,6
RTS0040674,12
RTS0040675,9
RTS0040676,4
RTS0040677,11
RTS0040678,11
RTS0040679,10
RTS0040680,15
RTS0040681,8
RTS0040682,12
RTS0040683,12
RTS0040684,14
RTS0040685,7
RTS0040686,7
RTS0040687,11
RTS0040688,3
RTS0040689,6
RTS0040690,3
RTS0040691,7
RTS0040692,7
RTS0040693,8
RTS0040694,7
RTS0040695,7
RTS0040696,15
RTS0040697,7
RTS0040698,12
RTS0040699,11
RTS0040700,11
RTS0040701,9
RTS0040702,11
RTS0040703,7
RTS0040704,7
RTS0040705,13
RTS0040706,6
RTS0040707,8
RTS0040708,7
RTS0040709,7
RTS0040710,8
RTS0040711,9
RTS0040712,11
RTS0040713,10
RTS0040714,11
RTS0040715,9
RTS0040716,4
RTS0040717,8
RTS0040718,7
RTS0040719,8
RTS0040720,12
RTS0040721,6
RTS0040722,5
RTS0040723,9
RTS0040724,8
RTS0040725,6
RTS0040726,6
RTS0040727,8
RTS0040728,9
RTS0040729,13
RTS0040730,8
RTS0040731,8
RTS0040732,7
RTS0040733,6
RTS0040734,9
RTS0040735,11
RTS0040736,11
RTS0040737,11
RTS0040738,17
RTS0040739,14
RTS0040740,8
RTS0040741,4
RTS0040742,7
RTS0040743,2
RTS0040744,13
RTS0040745,16
RTS0040746,20
RTS0040747,12
RTS0040748,11
RTS0040749,19
RTS0040750,18
RTS0040751,10
RTS0040752,9
RTS0040753,7
RTS0040754,6
RTS0040755,8
RTS0040756,12
RTS0040757,18
RTS0040758,12
RTS0040759,17
RTS0040760,16
RTS0040761,12
RTS0040762,13
RTS0040763,9
RTS0040764,11
RTS0040765,11
RTS0040766,9
RTS0040767,13
RTS0040768,15
RTS0040769,15
RTS0040770,6
RTS0040771,6
RTS0040772,4
RTS0040773,12
RTS0040774,10
RTS0040775,14
RTS0040776,9
RTS0040777,9
RTS0040778,7
RTS0040779,10
RTS0040780,7
RTS0040781,10
RTS0040782,18
RTS0040783,15
RTS0040784,14
RTS0040785,17
RTS0040786,12
RTS0040787,5
RTS0040788,9
RTS0040789,13
RTS0040790,6
RTS0040791,9
RTS0040792,9
RTS0040793,11
RTS0040794,8
RTS0040795,6
RTS0040796,26
RTS0040797,15
RTS0040798,11
RTS0040799,6
RTS0040800,9
RTS0040801,25
RTS0040802,17
RTS0040803,16
RTS0040804,9
RTS0040805,9
RTS0040806,6
RTS0040807,9
RTS0040808,9
RTS0040809,13
RTS0040810,12
RTS0040811,14
RTS0040812,9
RTS0040813,8
RTS0040814,5
RTS0040815,11
RTS0040816,10
RTS0040817,19
RTS0040818,15
RTS0040819,19
RTS0040820,22
RTS0040821,14
RTS0040822,18
RTS0040823,10
RTS0040824,10
RTS0040825,9
RTS0040826,21
RTS0040827,18
RTS0040828,14
RTS0040830,21
RTS0040831,3
RTS0040832,8
RTS0040833,10
RTS0040834,7
RTS0040836,50
RTS0040837,27
RTS0040838,38
RTS0040839,40
RTS0040840,23
RTS0040841,69
RTS0040842,66
RTS0040843,78
RTS0040844,73
RTS0040845,96
RTS0040846,13
RTS0040847,7
RTS0040848,7
RTS0040849,7
RTS0040850,12
RTS0040851,16
RTS0040852,10
RTS0040853,8
RTS0040854,15
RTS0040855,11
RTS0040856,12
RTS0040857,5
RTS0040858,7
RTS0040859,6
RTS0040860,10
RTS0040861,9
RTS0040862,7
RTS0040863,9
RTS0040864,8
RTS0040865,11
RTS0040866,8
RTS0040867,7
RTS0040868,7
RTS0040869,7
RTS0040870,11
RTS0040871,24
RTS0040872,47
RTS0040873,34
RTS0040874,51
RTS0040875,30
RTS0040876,7
RTS0040877,7
RTS0040878,9
RTS0040879,6
RTS0040880,9
RTS0040881,7
RTS0040882,8
RTS0040883,5
RTS0040884,9
RTS0040885,6
RTS0040886,7
RTS0040887,7
RTS0040888,10
RTS0040889,19
RTS0040890,18
RTS0040891,5
RTS0040892,9
RTS0040893,7
RTS0040894,3
RTS0040895,7
RTS0040896,6
RTS0040897,9
RTS0040898,12
RTS0040899,5
RTS0040900,3
RTS0040901,44
RTS0040902,43
RTS0040903,29
RTS0040904,53
RTS0040905,43
RTS0040906,5
RTS0040907,10
RTS0040908,12
RTS0040909,11
RTS0040910,6
RTS0040911,12
RTS0040912,7
RTS0040913,8
RTS0040914,16
RTS0040915,9
RTS0040916,9
RTS0040917,13
RTS0040918,6
RTS0040919,5
RTS0040920,12
RTS0040921,26
RTS0040922,22
RTS0040923,36
RTS0040924,27
RTS0040925,27
RTS0040926,10
RTS0040927,8
RTS0040928,5
RTS0040929,6
RTS0040930,6
RTS0040931,9
RTS0040932,5
RTS0040933,8
RTS0040934,15
RTS0040935,10
RTS0040936,11
RTS0040937,12
RTS0040938,10
RTS0040939,16
RTS0040940,14
RTS0040941,18
RTS0040942,13
RTS0040943,10
RTS0040944,23
RTS0040945,6
RTS0040946,17
RTS0040947,22
RTS0040948,26
RTS0040949,21
RTS0040950,25
RTS0040951,12
RTS0040952,7
RTS0040953,6
RTS0040954,11
RTS0040955,7
RTS0040956,27
RTS0040957,20
RTS0040958,21
RTS0040959,31
RTS0040960,24
RTS0040961,5
RTS0040962,10
RTS0040963,9
RTS0040964,11
RTS0040965,5
RTS0040966,7
RTS0040967,10
RTS0040968,15
RTS0040969,4
RTS0040970,15
RTS0040971,9
RTS0040972,11
RTS0040973,13
RTS0040974,5
RTS0040975,12
RTS0040976,8
RTS0040977,11
RTS0040978,11
RTS0040979,10
RTS0040980,11
RTS0040981,5
RTS0040982,10
RTS0040983,10
RTS0040984,12
RTS0040985,7
RTS0040986,12
RTS0040987,19
RTS0040988,11
RTS0040989,16
RTS0040990,9
RTS0040991,13
RTS0040992,12
RTS0040993,19
RTS0040994,15
RTS0040995,15
RTS0040996,8
RTS0040997,10
RTS0040998,10
RTS0040999,19
RTS0041000,8
RTS0041001,13
RTS0041002,5
RTS0041003,8
RTS0041004,10
RTS0041005,10
RTS0041006,15
RTS0041007,6
RTS0041008,7
RTS0041009,8
RTS0041010,10
RTS0041011,9
RTS0041012,10
RTS0041013,6
RTS0041014,8
RTS0041015,12
RTS0041016,12
RTS0041017,9
RTS0041018,11
RTS0041019,12
RTS0041020,8
RTS0041021,20
RTS0041022,16
RTS0041023,9
RTS0041024,19
RTS0041025,13
RTS0041026,10
RTS0041027,13
RTS0041028,16
RTS0041029,11
RTS0041030,7
RTS0041031,10
RTS0041032,19
RTS0041033,8
RTS0041034,17
RTS0041035,12
RTS0041036,16
RTS0041037,13
RTS0041038,19
RTS0041039,4
RTS0041040,11
RTS0041041,11
RTS0041042,16
RTS0041043,9
RTS0041044,9
RTS0041045,18
RTS0041046,51
RTS0041047,46
RTS0041048,26
RTS0041049,60
RTS0041050,53
RTS0041051,20
RTS0041052,6
RTS0041053,7
RTS0041054,19
RTS0041055,15
RTS0041056,6
RTS0041057,10
RTS0041058,12
RTS0041059,9
RTS0041060,10
RTS0041061,15
RTS0041062,10
RTS0041063,12
RTS0041064,21
RTS0041066,10
RTS0041067,17
RTS0041068,16
RTS0041069,14
RTS0041070,16
RTS0041071,9
RTS0041072,7
RTS0041073,9
RTS0041074,16
RTS0041075,11
RTS0041076,11
RTS0041077,18
RTS0041078,7
RTS0041079,10
RTS0041080,10
RTS0041081,14
RTS0041082,11
RTS0041083,23
RTS0041084,10
RTS0041085,13
RTS0041086,11
RTS0041087,13
RTS0041088,10
RTS0041089,8
RTS0041090,9
RTS0041091,9
RTS0041092,12
RTS0041093,9
RTS0041094,9
RTS0041095,7
RTS0041096,8
RTS0041097,6
RTS0041098,9
RTS0041099,7
RTS0041100,7
RTS0041101,20
RTS0041102,12
RTS0041103,14
RTS0041104,8
RTS0041105,13
RTS0041106,17
RTS0041107,17
RTS0041108,23
RTS0041109,16
RTS0041110,18
RTS0041111,8
RTS0041112,19
RTS0041113,13
RTS0041114,12
RTS0041115,21
RTS0041116,10
RTS0041117,22
RTS0041118,14
RTS0041119,16
RTS0041120,14
RTS0041121,16
RTS0041122,11
RTS0041123,12
RTS0041124,6
RTS0041125,14
RTS0041126,13
RTS0041127,17
RTS0041128,19
RTS0041129,12
RTS0041130,12
RTS0041131,21
RTS0041132,25
RTS0041133,18
RTS0041134,18
RTS0041135,18
RTS0041136,15
RTS0041137,14
RTS0041138,13
RTS0041139,22
RTS0041140,11
RTS0041141,14
RTS0041142,13
RTS0041143,4
RTS0041144,7
RTS0041145,6
RTS0041146,3
RTS0041147,11
RTS0041148,12
RTS0041149,10
RTS0041150,7
RTS0041151,13
RTS0041152,5
RTS0041153,4
RTS0041154,10
RTS0041155,16
RTS0041156,9
RTS0041157,17
RTS0041158,11
RTS0041159,3
RTS0041160,15
RTS0041161,7
RTS0041162,4
RTS0041163,10
RTS0041164,8
RTS0041165,12
RTS0041166,9
RTS0041167,10
RTS0041168,14
RTS0041169,7
RTS0041170,15
RTS0041171,9
RTS0041172,10
RTS0041173,8
RTS0041174,13
RTS0041175,20
RTS0041176,9
RTS0041177,10
RTS0041178,8
RTS0041179,7
RTS0041180,14
RTS0041181,12
RTS0041182,15
RTS0041183,14
RTS0041184,7
RTS0041185,7
RTS0041186,10
RTS0041187,15
RTS0041188,6
RTS0041189,8
RTS0041190,11
RTS0041191,22
RTS0041192,14
RTS0041193,22
RTS0041194,10
RTS0041195,15
RTS0041196,13
RTS0041197,9
RTS0041198,13
RTS0041199,13
RTS0041200,6
RTS0041201,5
RTS0041202,8
RTS0041203,12
RTS0041204,4
RTS0041205,6
RTS0041206,8
RTS0041207,14
RTS0041208,17
RTS0041209,18
RTS0041210,13
RTS0041211,22
RTS0041212,20
RTS0041213,19
RTS0041214,29
RTS0041215,23
RTS0041216,7
RTS0041217,10
RTS0041218,15
RTS0041219,14
RTS0041220,10
RTS0041221,8
RTS0041222,8
RTS0041223,8
RTS0041224,6
RTS0041225,11
RTS0041226,13
RTS0041227,6
RTS0041228,12
RTS0041229,11
RTS0041230,15
RTS0041231,22
RTS0041232,25
RTS0041233,23
RTS0041234,24
RTS0041235,28
RTS0041236,9
RTS0041237,11
RTS0041238,8
RTS0041239,6
RTS0041240,19
RTS0041241,13
RTS0041242,8
RTS0041243,9
RTS0041244,10
RTS0041246,7
RTS0041247,15
RTS0041248,5
RTS0041249,8
RTS0041250,18
RTS0041251,11
RTS0041252,11
RTS0041253,15
RTS0041254,18
RTS0041255,12
RTS0041256,16
RTS0041257,11
RTS0041258,13
RTS0041259,14
RTS0041260,7
RTS0041261,15
RTS0041262,11
RTS0041263,8
RTS0041265,12
RTS0041266,11
RTS0041267,6
RTS0041268,11
RTS0041269,9
RTS0041270,13
RTS0041271,4
RTS0041272,10
RTS0041273,7
RTS0041274,8
RTS0041275,8
RTS0041276,8
RTS0041277,11
RTS0041278,22
RTS0041279,11
RTS0041280,2
RTS0041281,7
RTS0041282,10
RTS0041283,10
RTS0041284,10
RTS0041285,10
RTS0041286,14
RTS0041287,11
RTS0041288,10
RTS0041289,11
RTS0041290,12
RTS0041291,6
RTS0041292,4
RTS0041293,12
RTS0041294,8
RTS0041295,12
RTS0041296,12
RTS0041297,14
RTS0041298,9
RTS0041299,7
RTS0041300,11
RTS0041301,11
RTS0041302,11
RTS0041303,13
RTS0041304,13
RTS0041305,13
RTS0041306,14
RTS0041307,10
RTS0041308,15
RTS0041309,8
RTS0041310,14
RTS0041311,9
RTS0041312,4
RTS0041313,9
RTS0041314,8
RTS0041315,11
RTS0041316,74
RTS0041317,72
RTS0041318,87
RTS0041319,46
RTS0041320,63
RTS0041321,10
RTS0041322,4
RTS0041323,9
RTS0041324,10
RTS0041325,17
RTS0041326,11
RTS0041327,12
RTS0041328,10
RTS0041329,5
RTS0041330,9
RTS0041331,10
RTS0041332,8
RTS0041333,15
RTS0041334,11
RTS0041335,13
RTS0041346,35
RTS0041347,26
RTS0041348,35
RTS0041349,39
RTS0041350,51
RTS0041351,11
RTS0041352,7
RTS0041353,11
RTS0041354,9
RTS0041355,18
RTS0041356,5
RTS0041357,7
RTS0041358,8
RTS0041359,14
RTS0041360,14
RTS0041361,9
RTS0041362,3
RTS0041363,11
RTS0041364,13
RTS0041365,8
RTS0041366,7
RTS0041367,8
RTS0041368,12
RTS0041369,9
RTS0041370,8
RTS0041371,7
RTS0041372,15
RTS0041373,15
RTS0041374,7
RTS0041375,7
RTS0041376,17
RTS0041377,5
RTS0041378,5
RTS0041379,8
RTS0041380,5
RTS0041381,4
RTS0041382,9
RTS0041383,5
RTS0041384,6
RTS0041385,16
RTS0041386,7
RTS0041387,8
RTS0041388,14
RTS0041389,7
RTS0041390,9
RTS0041391,12
RTS0041392,12
RTS0041393,10
RTS0041394,9
RTS0041395,5
RTS0041396,5
RTS0041397,8
RTS0041398,12
RTS0041399,10
RTS0041400,10
RTS0041401,7
RTS0041402,14
RTS0041403,8
RTS0041404,11
RTS0041405,9
RTS0041406,10
RTS0041407,10
RTS0041408,8
RTS0041409,10
RTS0041410,10
RTS0041411,9
RTS0041412,4
RTS0041413,5
RTS0041414,14
RTS0041415,6
RTS0041416,6
RTS0041417,12
RTS0041418,10
RTS0041419,10
RTS0041420,10
RTS0041421,10
RTS0041422,14
RTS0041423,10
RTS0041424,8
RTS0041425,8
RTS0041426,10
RTS0041427,4
RTS0041428,7
RTS0041429,6
RTS0041430,8
RTS0041431,14
RTS0041432,6
RTS0041433,7
RTS0041434,9
RTS0041435,6
RTS0041436,17
RTS0041437,9
RTS0041438,9
RTS0041439,10
RTS0041440,8
RTS0041441,6
RTS0041442,8
RTS0041443,7
RTS0041444,19
RTS0041445,8
RTS0041446,13
RTS0041447,9
RTS0041448,10
RTS0041449,8
RTS0041450,5
RTS0041451,5
RTS0041452,12
RTS0041453,16
RTS0041454,6
RTS0041455,12
RTS0041456,8
RTS0041457,11
RTS0041458,4
RTS0041459,13
RTS0041460,13
RTS0041461,7
RTS0041462,13
RTS0041463,9
RTS0041464,15
RTS0041465,11
RTS0041466,12
RTS0041467,9
RTS0041468,10
RTS0041469,6
RTS0041470,6
RTS0041471,8
RTS0041472,3
RTS0041473,7
RTS0041474,14
RTS0041475,5
RTS0041476,8
RTS0041477,9
RTS0041478,14
RTS0041479,12
RTS0041480,8
RTS0041481,7
RTS0041482,5
RTS0041483,10
RTS0041484,3
RTS0041485,11
RTS0041486,10
RTS0041487,10
RTS0041488,18
RTS0041489,7
RTS0041490,10
RTS0041491,14
RTS0041492,8
RTS0041493,9
RTS0041494,10
RTS0041495,9
RTS0041496,57
RTS0041497,55
RTS0041498,74
RTS0041499,50
RTS0041500,45
RTS0041501,14
RTS0041502,9
RTS0041503,13
RTS0041504,14
RTS0041505,15
RTS0041506,9
RTS0041507,7
RTS0041508,14
RTS0041509,7
RTS0041510,8
RTS0041511,5
RTS0041512,9
RTS0041513,6
RTS0041514,7
RTS0041515,7
RTS0041516,9
RTS0041517,12
RTS0041518,2
RTS0041519,8
RTS0041520,14
RTS0041521,5
RTS0041522,7
RTS0041523,12
RTS0041524,12
RTS0041525,8
RTS0041526,42
RTS0041527,31
RTS0041528,42
RTS0041529,8
RTS0041530,39
RTS0041531,9
RTS0041532,7
RTS0041533,10
RTS0041534,10
RTS0041535,7
RTS0041536,3
RTS0041537,8
RTS0041538,7
RTS0041540,8
RTS0041541,6
RTS0041542,1
RTS0041543,10
RTS0041544,13
RTS0041545,10
RTS0041546,16
RTS0041547,15
RTS0041548,15
RTS0041549,9
RTS0041550,20
RTS0041551,13
RTS0041552,14
RTS0041553,11
RTS0041554,15
RTS0041555,22
RTS0041556,10
RTS0041557,3
RTS0041558,14
RTS0041559,9
RTS0041560,11
RTS0041561,9
RTS0041562,14
RTS0041563,7
RTS0041564,13
RTS0041565,6
RTS0041566,13
RTS0041567,14
RTS0041568,18
RTS0041569,9
RTS0041570,11
RTS0041571,9
RTS0041572,10
RTS0041573,8
RTS0041574,7
RTS0041575,5
RTS0041576,3
RTS0041577,10
RTS0041578,5
RTS0041579,4
RTS0041580,8
RTS0041581,3
RTS0041582,11
RTS0041583,15
RTS0041584,11
RTS0041585,6
RTS0041586,9
RTS0041587,11
RTS0041588,6
RTS0041589,7
RTS0041590,5
RTS0041591,15
RTS0041592,9
RTS0041593,14
RTS0041594,10
RTS0041595,6
RTS0041596,11
RTS0041597,12
RTS0041598,2
RTS0041599,13
RTS0041600,8
RTS0041601,11
RTS0041602,10
RTS0041603,9
RTS0041604,7
RTS0041605,14
RTS0041606,9
RTS0041607,9
RTS0041608,5
RTS0041609,8
RTS0041610,7
RTS0041611,7
RTS0041612,10
RTS0041613,7
RTS0041614,5
RTS0041615,11
RTS0041616,11
RTS0041617,9
RTS0041618,6
RTS0041619,8
RTS0041620,13
RTS0041621,9
RTS0041622,9
RTS0041623,10
RTS0041624,6
RTS0041625,7
RTS0041626,21
RTS0041627,13
RTS0041628,21
RTS0041629,17
RTS0041630,15
RTS0041631,9
RTS0041632,7
RTS0041633,17
RTS0041634,10
RTS0041635,13
RTS0041636,11
RTS0041637,17
RTS0041638,19
RTS0041639,17
RTS0041640,21
RTS0041641,14
RTS0041642,5
RTS0041643,7
RTS0041644,7
RTS0041645,7
RTS0041646,10
RTS0041647,4
RTS0041648,7
RTS0041649,6
RTS0041650,2
RTS0041651,10
RTS0041652,13
RTS0041653,14
RTS0041654,13
RTS0041655,5
RTS0041656,16
RTS0041657,16
RTS0041658,10
RTS0041659,9
RTS0041660,12
RTS0041661,14
RTS0041662,19
RTS0041663,8
RTS0041664,10
RTS0041665,13
RTS0041666,10
RTS0041667,7
RTS0041668,8
RTS0041669,8
RTS0041670,10
RTS0041671,10
RTS0041672,8
RTS0041673,8
RTS0041674,8
RTS0041675,7
RTS0041676,11
RTS0041677,12
RTS0041678,7
RTS0041679,9
RTS0041680,4
RTS0041681,4
RTS0041682,12
RTS0041683,3
RTS0041684,2
RTS0041685,17
RTS0041686,18
RTS0041687,12
RTS0041688,22
RTS0041689,20
RTS0041690,30
RTS0041691,12
RTS0041692,15
RTS0041693,11
RTS0041694,9
RTS0041695,15
RTS0041696,4
RTS0041697,12
RTS0041698,11
RTS0041699,7
RTS0041700,9
RTS0041701,16
RTS0041702,13
RTS0041703,14
RTS0041704,8
RTS0041705,10
RTS0041706,13
RTS0041707,11
RTS0041708,8
RTS0041709,10
RTS0041710,5
RTS0041711,6
RTS0041712,13
RTS0041713,12
RTS0041714,7
RTS0041715,5
RTS0041716,62
RTS0041717,50
RTS0041718,58
RTS0041719,57
RTS0041720,54
RTS0041721,9
RTS0041722,11
RTS0041723,13
RTS0041724,12
RTS0041725,8
RTS0041726,7
RTS0041727,4
RTS0041728,11
RTS0041729,7
RTS0041730,11
RTS0041731,9
RTS0041732,6
RTS0041733,12
RTS0041734,6
RTS0041735,15
RTS0041736,12
RTS0041737,10
RTS0041738,9
RTS0041739,12
RTS0041740,4
RTS0041741,12
RTS0041742,9
RTS0041743,18
RTS0041744,10
RTS0041745,11
RTS0041746,9
RTS0041747,8
RTS0041748,6
RTS0041749,8
RTS0041750,12
RTS0041751,3
RTS0041752,10
RTS0041753,7
RTS0041754,11
RTS0041755,7
RTS0041756,26
RTS0041757,22
RTS0041758,18
RTS0041759,38
RTS0041760,25
RTS0041761,9
RTS0041762,10
RTS0041763,12
RTS0041764,10
RTS0041765,9
RTS0041766,10
RTS0041767,12
RTS0041768,10
RTS0041769,5
RTS0041770,11
RTS0041771,7
RTS0041772,5
RTS0041773,6
RTS0041774,10
RTS0041775,16
RTS0041776,10
RTS0041777,12
RTS0041778,7
RTS0041779,11
RTS0041780,13
RTS0041781,8
RTS0041782,11
RTS0041783,9
RTS0041784,6
RTS0041785,8
RTS0041786,11
RTS0041787,13
RTS0041788,9
RTS0041789,9
RTS0041790,9
RTS0041791,14
RTS0041793,12
RTS0041794,7
RTS0041795,15
RTS0041796,7
RTS0041797,7
RTS0041798,12
RTS0041799,5
RTS0041800,5
RTS0041801,1
RTS0041802,8
RTS0041803,12
RTS0041804,10
RTS0041805,9
RTS0041806,9
RTS0041807,16
RTS0041808,32
RTS0041809,18
RTS0041810,25
RTS0041811,17
RTS0041812,8
RTS0041813,11
RTS0041814,9
RTS0041815,14
RTS0041816,7
RTS0041817,14
RTS0041818,9
RTS0041819,12
RTS0041820,18
RTS0041821,11
RTS0041822,13
RTS0041823,12
RTS0041824,14
RTS0041825,10
RTS0041826,14
RTS0041827,7
RTS0041828,7
RTS0041829,8
RTS0041830,6
RTS0041831,5
RTS0041832,12
RTS0041833,7
RTS0041834,21
RTS0041835,13
RTS0041836,14
RTS0041837,13
RTS0041838,10
RTS0041839,10
RTS0041840,8
RTS0041841,4
RTS0041842,9
RTS0041843,10
RTS0041844,6
RTS0041845,9
RTS0041846,11
RTS0041847,5
RTS0041848,10
RTS0041849,8
RTS0041850,6
RTS0041851,10
RTS0041852,12
RTS0041853,11
RTS0041854,14
RTS0041855,19
RTS0041856,10
RTS0041857,15
RTS0041858,8
RTS0041859,7
RTS0041860,7
RTS0041861,12
RTS0041862,8
RTS0041863,14
RTS0041864,12
RTS0041865,7
RTS0041866,5
RTS0041867,12
RTS0041868,14
RTS0041869,6
RTS0041870,11
RTS0041871,8
RTS0041872,9
RTS0041873,10
RTS0041874,11
RTS0041875,5
RTS0041876,16
RTS0041877,23
RTS0041878,12
RTS0041879,15
RTS0041880,15
RTS0041881,7
RTS0041882,17
RTS0041883,22
RTS0041884,11
RTS0041885,20
RTS0041886,40
RTS0041887,43
RTS0041888,58
RTS0041889,67
RTS0041890,52
RTS0041891,36
RTS0041892,37
RTS0041893,40
RTS0041894,26
RTS0041895,31
RTS0041896,23
RTS0041897,15
RTS0041898,22
RTS0041899,14
RTS0041900,9
RTS0041901,5
RTS0041902,11
RTS0041903,21
RTS0041904,9
RTS0041905,10
RTS0041906,387
RTS0041907,7
RTS0041908,152
RTS0041909,12
RTS0041910,100
RTS0041911,9
RTS0041912,15
RTS0041913,12
RTS0041914,12
RTS0041915,14
RTS0041916,139
RTS0041917,292
RTS0041918,256
RTS0041919,552
RTS0041920,404
RTS0041922,11
RTS0041923,12
RTS0041924,11
RTS0041925,9
RTS0041926,3
RTS0041927,9
RTS0041928,13
RTS0041929,7
RTS0041930,13
RTS0041931,11
RTS0041932,9
RTS0041933,9
RTS0041934,9
RTS0041935,9
RTS0041936,7
RTS0041937,6
RTS0041938,11
RTS0041939,10
RTS0041940,6
RTS0041941,6
RTS0041942,15
RTS0041943,5
RTS0041944,7
RTS0041945,13
RTS0041946,7
RTS0041947,7
RTS0041948,14
RTS0041949,6
RTS0041950,8
RTS0041951,9
RTS0041952,12
RTS0041953,5
RTS0041954,9
RTS0041955,7
RTS0041956,18
RTS0041957,10
RTS0041958,6
RTS0041959,11
RTS0041960,12
RTS0041961,6
RTS0041962,14
RTS0041963,8
RTS0041964,16
RTS0041965,10
RTS0041966,15
RTS0041967,11
RTS0041968,5
RTS0041969,8
RTS0041971,14
RTS0041972,30
RTS0041973,30
RTS0041974,14
RTS0041975,27
RTS0041976,16
RTS0041977,13
RTS0041978,17
RTS0041979,13
RTS0041980,12
RTS0041981,56
RTS0041982,51
RTS0041983,67
RTS0041984,33
RTS0041985,101
RTS0041986,12
RTS0041987,12
RTS0041988,14
RTS0041989,10
RTS0041990,10
RTS0041991,11
RTS0041992,14
RTS0041993,11
RTS0041994,9
RTS0041995,8
RTS0041996,15
RTS0041997,7
RTS0041998,7
RTS0041999,7
RTS0042000,9
RTS0042001,11
RTS0042002,20
RTS0042003,14
RTS0042004,14
RTS0042005,17
RTS0042006,18
RTS0042007,20
RTS0042008,20
RTS0042009,30
RTS0042010,35
RTS0042011,15
RTS0042012,16
RTS0042013,11
RTS0042014,8
RTS0042015,16
RTS0042016,8
RTS0042017,14
RTS0042018,7
RTS0042019,14
RTS0042020,7
RTS0042021,15
RTS0042022,13
RTS0042023,23
RTS0042024,18
RTS0042025,23
RTS0042026,13
RTS0042027,9
RTS0042028,6
RTS0042029,12
RTS0042030,13
RTS0042031,7
RTS0042032,13
RTS0042033,5
RTS0042034,5
RTS0042035,14
RTS0042036,19
RTS0042037,25
RTS0042038,15
RTS0042039,21
RTS0042040,18
RTS0042041,12
RTS0042042,8
RTS0042043,12
RTS0042044,23
RTS0042045,11
RTS0042046,18
RTS0042047,9
RTS0042048,9
RTS0042049,8
RTS0042050,9
RTS0042051,18
RTS0042052,10
RTS0042053,15
RTS0042054,7
RTS0042055,5
RTS0042056,15
RTS0042057,9
RTS0042058,13
RTS0042059,11
RTS0042060,11
RTS0042061,10
RTS0042062,23
RTS0042063,27
RTS0042064,26
RTS0042065,19
RTS0042066,9
RTS0042067,11
RTS0042068,13
RTS0042069,5
RTS0042071,11
RTS0042072,11
RTS0042073,10
RTS0042074,8
RTS0042075,9
RTS0042076,8
RTS0042077,3
RTS0042078,8
RTS0042079,7
RTS0042080,8
RTS0042081,13
RTS0042082,19
RTS0042083,11
RTS0042084,17
RTS0042085,8
RTS0042086,9
RTS0042087,13
RTS0042088,10
RTS0042089,11
RTS0042090,8
RTS0042091,8
RTS0042092,14
RTS0042093,6
RTS0042094,5
RTS0042095,10
RTS0042096,8
RTS0042097,11
RTS0042098,10
RTS0042099,5
RTS0042100,10
RTS0042101,12
RTS0042102,3
RTS0042103,11
RTS0042104,13
RTS0042105,15
RTS0042106,6
RTS0042107,7
RTS0042108,12
RTS0042109,8
RTS0042110,8
RTS0042111,9
RTS0042112,15
RTS0042113,15
RTS0042114,15
RTS0042115,11
RTS0042116,10
RTS0042117,13
RTS0042118,7
RTS0042119,11
RTS0042120,15
RTS0042121,18
RTS0042122,14
RTS0042123,16
RTS0042124,6
RTS0042125,10
RTS0042126,8
RTS0042127,9
RTS0042128,8
RTS0042129,10
RTS0042130,8
RTS0042131,13
RTS0042132,14
RTS0042133,10
RTS0042134,11
RTS0042135,10
RTS0042136,10
RTS0042137,7
RTS0042138,3
RTS0042139,7
RTS0042140,12
RTS0042141,8
RTS0042142,14
RTS0042143,16
RTS0042144,19
RTS0042145,16
RTS0042146,16
RTS0042147,16
RTS0042148,19
RTS0042149,14
RTS0042150,14
RTS0042151,7
RTS0042152,8
RTS0042153,16
RTS0042154,16
RTS0042155,7
RTS0042156,9
RTS0042157,10
RTS0042158,6
RTS0042159,9
RTS0042160,10
RTS0042161,9
RTS0042162,10
RTS0042163,15
RTS0042164,17
RTS0042165,7
RTS0042166,15
RTS0042167,13
RTS0042168,8
RTS0042169,8
RTS0042170,11
RTS0042171,15
RTS0042172,11
RTS0042173,14
RTS0042174,16
RTS0042175,12
RTS0042176,12
RTS0042177,4
RTS0042178,14
RTS0042179,16
RTS0042180,11
RTS0042181,5
RTS0042182,10
RTS0042183,10
RTS0042184,11
RTS0042185,9
RTS0042186,10
RTS0042187,7
RTS0042188,6
RTS0042189,10
RTS0042190,10
RTS0042191,10
RTS0042192,10
RTS0042193,5
RTS0042194,5
RTS0042195,8
RTS0042196,8
RTS0042197,10
RTS0042198,14
RTS0042199,10
RTS0042200,4
RTS0042201,9
RTS0042202,7
RTS0042203,9
RTS0042204,4
RTS0042205,9
RTS0042206,7
RTS0042207,8
RTS0042208,6
RTS0042209,4
RTS0042210,6
RTS0042211,8
RTS0042212,9
RTS0042213,4
RTS0042214,10
RTS0042215,11
RTS0042216,7
RTS0042217,11
RTS0042218,9
RTS0042219,6
RTS0042220,5
RTS0042221,11
RTS0042222,14
RTS0042223,9
RTS0042224,4
RTS0042225,9
RTS0042226,13
RTS0042227,13
RTS0042228,11
RTS0042229,5
RTS0042230,10
RTS0042231,11
RTS0042232,7
RTS0042233,20
RTS0042234,5
RTS0042235,5
RTS0042236,13
RTS0042237,13
RTS0042238,8
RTS0042239,11
RTS0042240,7
RTS0042241,13
RTS0042242,12
RTS0042243,13
RTS0042244,6
RTS0042245,3
RTS0042246,7
RTS0042247,13
RTS0042248,21
RTS0042249,10
RTS0042250,8
RTS0042251,8
RTS0042252,6
RTS0042253,9
RTS0042254,9
RTS0042255,16
RTS0042256,15
RTS0042257,9
RTS0042258,10
RTS0042259,11
RTS0042260,17
RTS0042261,15
RTS0042262,13
RTS0042263,24
RTS0042264,17
RTS0042265,18
RTS0042266,12
RTS0042267,8
RTS0042268,6
RTS0042269,9
RTS0042270,7
RTS0042271,8
RTS0042272,7
RTS0042273,7
RTS0042274,7
RTS0042275,7
RTS0042276,16
RTS0042277,10
RTS0042278,8
RTS0042279,11
RTS0042280,11
RTS0042281,11
RTS0042282,6
RTS0042283,8
RTS0042284,7
RTS0042285,10
RTS0042286,12
RTS0042287,10
RTS0042288,18
RTS0042289,22
RTS0042290,27
RTS0042291,26
RTS0042292,31
RTS0042293,28
RTS0042294,10
RTS0042295,14
RTS0042296,19
RTS0042297,18
RTS0042298,13
RTS0042299,11
RTS0042300,20
RTS0042301,7
RTS0042302,4
RTS0042303,10
RTS0042304,8
RTS0042305,11
RTS0042306,7
RTS0042307,5
RTS0042308,9
RTS0042309,14
RTS0042310,14
RTS0042311,5
RTS0042312,9
RTS0042313,14
RTS0042314,6
RTS0042315,9
RTS0042316,8
RTS0042317,13
RTS0042318,9
RTS0042319,12
RTS0042320,11
RTS0042321,18
RTS0042322,6
RTS0042323,5
RTS0042324,10
RTS0042325,9
RTS0042326,10
RTS0042327,7
RTS0042328,7
RTS0042329,18
RTS0042330,14
RTS0042331,8
RTS0042332,11
RTS0042333,11
RTS0042334,11
RTS0042335,10
RTS0042336,8
RTS0042337,6
RTS0042338,7
RTS0042339,9
RTS0042340,11
RTS0042341,21
RTS0042342,14
RTS0042343,27
RTS0042344,20
RTS0042345,14
RTS0042346,4
RTS0042347,3
RTS0042348,13
RTS0042349,4
RTS0042350,4
RTS0042351,12
RTS0042352,5
RTS0042353,9
RTS0042354,10
RTS0042355,7
RTS0042356,7
RTS0042357,9
RTS0042358,4
RTS0042359,6
RTS0042360,7
RTS0042361,6
RTS0042362,18
RTS0042363,21
RTS0042364,11
RTS0042365,10
RTS0042366,10
RTS0042367,12
RTS0042368,4
RTS0042369,7
RTS0042370,9
RTS0042371,13
RTS0042372,9
RTS0042373,15
RTS0042374,12
RTS0042375,14
RTS0042376,6
RTS0042377,6
RTS0042378,6
RTS0042379,15
RTS0042380,7
RTS0042381,26
RTS0042382,33
RTS0042383,31
RTS0042384,32
RTS0042385,30
RTS0042386,20
RTS0042387,9
RTS0042388,23
RTS0042389,25
RTS0042390,12
RTS0042391,8
RTS0042392,15
RTS0042393,9
RTS0042394,9
RTS0042395,7
RTS0042396,7
RTS0042397,10
RTS0042398,8
RTS0042399,9
RTS0042400,9
RTS0042401,13
RTS0042402,11
RTS0042403,9
RTS0042404,7
RTS0042405,9
RTS0042406,9
RTS0042407,15
RTS0042408,9
RTS0042409,10
RTS0042410,15
RTS0042411,13
RTS0042412,9
RTS0042413,13
RTS0042414,16
RTS0042415,16
RTS0042416,20
RTS0042417,22
RTS0042418,44
RTS0042419,21
RTS0042420,23
RTS0042421,5
RTS0042422,6
RTS0042423,13
RTS0042424,11
RTS0042425,10
RTS0042426,15
RTS0042427,14
RTS0042428,14
RTS0042429,12
RTS0042430,8
RTS0042431,13
RTS0042432,14
RTS0042433,8
RTS0042434,16
RTS0042435,9
RTS0042436,9
RTS0042437,9
RTS0042438,15
RTS0042439,13
RTS0042440,5
RTS0042441,14
RTS0042442,11
RTS0042443,10
RTS0042444,7
RTS0042445,15
RTS0042446,14
RTS0042447,6
RTS0042448,13
RTS0042449,12
RTS0042450,4
RTS0042451,10
RTS0042452,10
RTS0042453,12
RTS0042454,11
RTS0042455,8
RTS0042456,6
RTS0042457,6
RTS0042458,13
RTS0042460,13
RTS0042461,13
RTS0042462,12
RTS0042463,11
RTS0042464,15
RTS0042465,15
RTS0042466,11
RTS0042467,9
RTS0042468,13
RTS0042469,15
RTS0042470,8
RTS0042471,17
RTS0042472,11
RTS0042473,16
RTS0042474,9
RTS0042475,12
RTS0042476,10
RTS0042477,9
RTS0042478,8
RTS0042479,9
RTS0042480,5
RTS0042481,24
RTS0042482,29
RTS0042483,50
RTS0042484,60
RTS0042485,38
RTS0042486,5
RTS0042487,11
RTS0042488,6
RTS0042489,13
RTS0042490,2
RTS0042491,9
RTS0042492,12
RTS0042493,9
RTS0042494,2
RTS0042495,7
RTS0042496,5
RTS0042497,10
RTS0042498,12
RTS0042499,11
RTS0042500,7
RTS0042501,11
RTS0042502,5
RTS0042503,9
RTS0042504,7
RTS0042505,10
RTS0042506,15
RTS0042507,7
RTS0042508,10
RTS0042509,4
RTS0042510,6
RTS0042515,5
RTS0042522,6
RTS0042526,9
RTS0042527,11
RTS0042528,6
RTS0042529,7
RTS0042530,8
RTS0042531,8
RTS0042532,4
RTS0042533,12
RTS0042534,8
RTS0042535,8
RTS0042536,23
RTS0042537,11
RTS0042538,12
RTS0042539,14
RTS0042540,18
RTS0042541,11
RTS0042542,12
RTS0042543,12
RTS0042544,9
RTS0042545,3
RTS0042546,8
RTS0042547,9
RTS0042548,6
RTS0042549,3
RTS0042550,9
RTS0042551,11
RTS0042552,6
RTS0042553,7
RTS0042554,8
RTS0042555,9
RTS0042556,6
RTS0042557,9
RTS0042558,3
RTS0042559,6
RTS0042560,3
RTS0042561,7
RTS0042562,10
RTS0042563,6
RTS0042564,11
RTS0042565,5
RTS0042566,17
RTS0042567,10
RTS0042568,15
RTS0042569,21
RTS0042570,7
RTS0042571,10
RTS0042572,9
RTS0042573,14
RTS0042574,14
RTS0042575,11
RTS0042576,12
RTS0042577,8
RTS0042578,7
RTS0042579,8
RTS0042580,13
RTS0042581,13
RTS0042582,7
RTS0042583,27
RTS0042584,12
RTS0042585,8
RTS0042586,12
RTS0042587,15
RTS0042588,19
RTS0042589,12
RTS0042590,11
RTS0042591,10
RTS0042592,8
RTS0042593,10
RTS0042594,9
RTS0042595,9
RTS0042596,21
RTS0042597,13
RTS0042598,18
RTS0042599,13
RTS0042600,7
RTS0042601,9
RTS0042602,7
RTS0042603,14
RTS0042604,12
RTS0042605,8
RTS0042606,11
RTS0042607,11
RTS0042608,12
RTS0042609,9
RTS0042610,6
RTS0042611,9
RTS0042612,6
RTS0042613,15
RTS0042614,8
RTS0042615,9
RTS0042616,25
RTS0042617,42
RTS0042618,29
RTS0042619,16
RTS0042620,25
RTS0042621,13
RTS0042622,8
RTS0042623,10
RTS0042624,10
RTS0042625,8
RTS0042626,10
RTS0042627,11
RTS0042628,15
RTS0042629,7
RTS0042630,16
RTS0042631,6
RTS0042633,5
RTS0042634,6
RTS0042635,1
RTS0042636,27
RTS0042637,23
RTS0042638,35
RTS0042639,42
RTS0042640,27
RTS0042641,10
RTS0042642,7
RTS0042643,3
RTS0042644,10
RTS0042645,6
RTS0042646,10
RTS0042647,12
RTS0042648,20
RTS0042649,12
RTS0042650,14
RTS0042651,9
RTS0042652,9
RTS0042653,8
RTS0042654,3
RTS0042655,9
RTS0042656,12
RTS0042657,7
RTS0042658,6
RTS0042659,6
RTS0042660,4
RTS0042661,12
RTS0042662,8
RTS0042663,11
RTS0042664,13
RTS0042665,11
RTS0042666,8
RTS0042667,9
RTS0042668,9
RTS0042669,8
RTS0042670,12
RTS0042671,44
RTS0042672,21
RTS0042673,28
RTS0042674,20
RTS0042675,26
RTS0042676,14
RTS0042678,11
RTS0042679,14
RTS0042680,5
RTS0042681,29
RTS0042682,21
RTS0042683,13
RTS0042684,14
RTS0042685,15
RTS0042686,13
RTS0042687,10
RTS0042688,4
RTS0042689,3
RTS0042690,10
RTS0042691,13
RTS0042692,9
RTS0042693,9
RTS0042695,7
RTS0042696,8
RTS0042697,10
RTS0042698,5
RTS0042699,6
RTS0042700,14
RTS0042701,10
RTS0042702,10
RTS0042703,13
RTS0042704,5
RTS0042705,6
RTS0042706,14
RTS0042707,5
RTS0042708,11
RTS0042709,12
RTS0042710,12
RTS0042711,39
RTS0042712,40
RTS0042713,28
RTS0042714,41
RTS0042715,28
RTS0042716,10
RTS0042717,7
RTS0042718,7
RTS0042719,8
RTS0042720,11
RTS0042721,13
RTS0042722,9
RTS0042723,15
RTS0042724,12
RTS0042725,15
RTS0042726,5
RTS0042727,11
RTS0042728,10
RTS0042729,15
RTS0042730,13
RTS0042731,7
RTS0042732,12
RTS0042733,9
RTS0042734,16
RTS0042735,8
RTS0042736,23
RTS0042737,37
RTS0042738,23
RTS0042739,31
RTS0042740,27
RTS0042741,7
RTS0042742,7
RTS0042743,6
RTS0042744,9
RTS0042745,6
RTS0042746,9
RTS0042747,12
RTS0042748,9
RTS0042749,2
RTS0042750,13
RTS0042751,7
RTS0042752,8
RTS0042753,14
RTS0042754,8
RTS0042755,7
RTS0042756,3
RTS0042757,23
RTS0042758,4
RTS0042759,3
RTS0042760,9
RTS0042761,9
RTS0042762,8
RTS0042763,4
RTS0042764,11
RTS0042765,6
RTS0042766,10
RTS0042767,8
RTS0042768,6
RTS0042769,17
RTS0042770,7
RTS0042771,10
RTS0042772,13
RTS0042773,13
RTS0042774,13
RTS0042775,6
RTS0042776,9
RTS0042777,13
RTS0042778,9
RTS0042779,11
RTS0042780,17
RTS0042781,12
RTS0042782,12
RTS0042783,9
RTS0042784,7
RTS0042785,10
RTS0042786,19
RTS0042787,17
RTS0042788,17
RTS0042789,13
RTS0042790,13
RTS0042791,386
RTS0042792,141
RTS0042793,445
RTS0042794,312
RTS0042795,308
RTS0042796,15
RTS0042797,9
RTS0042798,3
RTS0042799,11
RTS0042800,10
RTS0042801,10
RTS0042802,12
RTS0042803,11
RTS0042804,7
RTS0042805,10
RTS0042806,6
RTS0042807,13
RTS0042808,9
RTS0042809,16
RTS0042810,13
RTS0042811,13
RTS0042812,18
RTS0042813,15
RTS0042814,17
RTS0042815,13
RTS0042816,11
RTS0042817,12
RTS0042818,9
RTS0042819,14
RTS0042820,11
RTS0042821,12
RTS0042822,9
RTS0042823,11
RTS0042824,7
RTS0042825,7
RTS0042826,16
RTS0042827,7
RTS0042828,10
RTS0042829,12
RTS0042830,11
RTS0042831,12
RTS0042832,8
RTS0042833,6
RTS0042834,12
RTS0042835,4
RTS0042836,15
RTS0042837,14
RTS0042838,16
RTS0042839,15
RTS0042840,13
RTS0042841,11
RTS0042842,13
RTS0042843,10
RTS0042844,11
RTS0042845,55
RTS0042846,14
RTS0042847,14
RTS0042848,29
RTS0042849,18
RTS0042850,11
RTS0042851,15
RTS0042852,9
RTS0042853,9
RTS0042854,11
RTS0042855,11
RTS0042856,9
RTS0042857,17
RTS0042858,7
RTS0042859,10
RTS0042860,19
RTS0042861,12
RTS0042862,4
RTS0042863,9
RTS0042864,8
RTS0042865,8
RTS0042866,12
RTS0042867,13
RTS0042868,19
RTS0042869,16
RTS0042870,20
RTS0042871,7
RTS0042872,10
RTS0042873,8
RTS0042874,8
RTS0042875,10
RTS0042876,18
RTS0042877,15
RTS0042878,13
RTS0042879,15
RTS0042880,14
RTS0042881,8
RTS0042882,7
RTS0042883,11
RTS0042884,11
RTS0042885,16
RTS0042886,14
RTS0042887,12
RTS0042888,22
RTS0042889,10
RTS0042890,11
RTS0042891,4
RTS0042892,9
RTS0042893,8
RTS0042894,8
RTS0042895,7
RTS0042896,21
RTS0042897,9
RTS0042898,12
RTS0042899,15
RTS0042900,14
RTS0042901,10
RTS0042902,7
RTS0042903,8
RTS0042904,8
RTS0042905,8
RTS0042906,94
RTS0042907,44
RTS0042908,80
RTS0042909,99
RTS0042910,54
RTS0042911,7
RTS0042912,6
RTS0042913,10
RTS0042914,12
RTS0042915,4
RTS0042916,4
RTS0042917,13
RTS0042918,7
RTS0042919,6
RTS0042920,11
RTS0042921,9
RTS0042922,18
RTS0042923,15
RTS0042924,12
RTS0042925,20
RTS0042926,7
RTS0042927,11
RTS0042928,12
RTS0042929,9
RTS0042930,4
RTS0042931,5
RTS0042932,9
RTS0042933,9
RTS0042934,8
RTS0042935,10
RTS0042936,11
RTS0042937,10
RTS0042938,30
RTS0042939,11
RTS0042940,14
RTS0042941,46
RTS0042942,31
RTS0042943,51
RTS0042944,83
RTS0042945,76
RTS0042946,5
RTS0042947,10
RTS0042948,9
RTS0042949,8
RTS0042950,3
RTS0042951,13
RTS0042952,18
RTS0042953,11
RTS0042954,10
RTS0042955,9
RTS0042956,14
RTS0042957,12
RTS0042958,12
RTS0042959,8
RTS0042960,5
RTS0042961,3
RTS0042962,9
RTS0042963,10
RTS0042964,10
RTS0042965,9
RTS0042966,17
RTS0042967,9
RTS0042968,17
RTS0042969,16
RTS0042970,9
RTS0042971,33
RTS0042972,21
RTS0042973,28
RTS0042974,17
RTS0042975,24
RTS0042976,16
RTS0042977,17
RTS0042978,20
RTS0042979,11
RTS0042980,11
RTS0042981,21
RTS0042982,21
RTS0042983,20
RTS0042984,30
RTS0042985,8
RTS0042986,9
RTS0042987,8
RTS0042988,14
RTS0042989,16
RTS0042990,6
RTS0042991,12
RTS0042992,15
RTS0042993,12
RTS0042994,12
RTS0042995,15
RTS0042996,14
RTS0042997,28
RTS0042998,13
RTS0042999,12
RTS0043000,6
RTS0043001,16
RTS0043002,10
RTS0043003,13
RTS0043004,6
RTS0043005,9
RTS0043006,4
RTS0043007,6
RTS0043008,7
RTS0043009,9
RTS0043010,16
RTS0043011,9
RTS0043012,11
RTS0043013,6
RTS0043014,6
RTS0043015,7
RTS0043016,6
RTS0043017,21
RTS0043018,6
RTS0043019,15
RTS0043020,7
RTS0043021,9
RTS0043022,9
RTS0043023,13
RTS0043024,11
RTS0043025,17
RTS0043026,16
RTS0043027,14
RTS0043028,11
RTS0043029,10
RTS0043030,17
RTS0043031,13
RTS0043032,8
RTS0043033,8
RTS0043034,15
RTS0043035,11
RTS0043036,14
RTS0043037,7
RTS0043038,16
RTS0043039,11
RTS0043040,12
RTS0043041,15
RTS0043042,9
RTS0043043,9
RTS0043044,5
RTS0043045,7
RTS0043046,8
RTS0043047,12
RTS0043048,12
RTS0043049,11
RTS0043050,12
RTS0043051,19
RTS0043052,15
RTS0043053,12
RTS0043054,10
RTS0043055,10
RTS0043056,7
RTS0043057,12
RTS0043058,10
RTS0043059,6
RTS0043060,12
RTS0043061,45
RTS0043062,20
RTS0043063,24
RTS0043064,20
RTS0043065,19
RTS0043066,22
RTS0043067,19
RTS0043068,22
RTS0043069,22
RTS0043070,16
RTS0043071,4
RTS0043072,10
RTS0043073,15
RTS0043074,7
RTS0043075,6
RTS0043076,8
RTS0043077,7
RTS0043078,10
RTS0043079,12
RTS0043080,8
RTS0043081,9
RTS0043082,7
RTS0043083,8
RTS0043084,5
RTS0043085,11
RTS0043086,8
RTS0043087,10
RTS0043088,9
RTS0043089,7
RTS0043090,14
RTS0043091,7
RTS0043092,9
RTS0043093,8
RTS0043094,14
RTS0043095,19
RTS0043096,14
RTS0043097,9
RTS0043098,7
RTS0043099,8
RTS0043100,6
RTS0043101,10
RTS0043102,11
RTS0043103,12
RTS0043104,10
RTS0043105,9
RTS0043106,14
RTS0043107,7
RTS0043108,8
RTS0043109,22
RTS0043110,13
RTS0043111,97
RTS0043112,89
RTS0043113,84
RTS0043114,87
RTS0043115,36
RTS0043116,15
RTS0043117,7
RTS0043118,9
RTS0043119,13
RTS0043120,9
RTS0043121,6
RTS0043122,8
RTS0043123,13
RTS0043124,10
RTS0043125,9
RTS0043126,15
RTS0043127,8
RTS0043128,18
RTS0043129,17
RTS0043130,9
RTS0043131,11
RTS0043132,10
RTS0043133,12
RTS0043134,5
RTS0043135,7
RTS0043136,14
RTS0043137,13
RTS0043138,13
RTS0043139,9
RTS0043140,14
RTS0043141,10
RTS0043142,8
RTS0043143,7
RTS0043144,11
RTS0043145,9
RTS0043146,12
RTS0043147,14
RTS0043148,14
RTS0043149,12
RTS0043150,5
RTS0043151,6
RTS0043152,9
RTS0043153,14
RTS0043154,10
RTS0043155,16
RTS0043156,18
RTS0043157,33
RTS0043159,25
RTS0043160,66
RTS0043161,20
RTS0043162,23
RTS0043163,24
RTS0043164,13
RTS0043165,10
RTS0043167,14
RTS0043168,10
RTS0043169,11
RTS0043170,8
RTS0043171,35
RTS0043172,42
RTS0043173,27
RTS0043174,36
RTS0043175,34
RTS0043176,7
RTS0043177,9
RTS0043178,9
RTS0043179,13
RTS0043180,7
RTS0043181,9
RTS0043182,12
RTS0043183,9
RTS0043184,17
RTS0043185,11
RTS0043186,18
RTS0043187,13
RTS0043188,15
RTS0043189,15
RTS0043190,14
RTS0043191,6
RTS0043192,9
RTS0043193,16
RTS0043194,10
RTS0043195,12
RTS0043196,14
RTS0043197,20
RTS0043198,19
RTS0043199,6
RTS0043200,11
RTS0043201,9
RTS0043202,13
RTS0043203,14
RTS0043204,13
RTS0043205,14
RTS0043206,19
RTS0043207,9
RTS0043208,18
RTS0043209,6
RTS0043210,13
RTS0043211,21
RTS0043212,25
RTS0043213,11
RTS0043214,14
RTS0043215,18
RTS0043216,13
RTS0043217,12
RTS0043218,10
RTS0043219,14
RTS0043220,20
RTS0043221,8
RTS0043222,7
RTS0043223,9
RTS0043224,13
RTS0043225,12
RTS0043226,15
RTS0043227,8
RTS0043228,15
RTS0043229,13
RTS0043230,10
RTS0043231,10
RTS0043232,8
RTS0043233,12
RTS0043234,12
RTS0043235,8
RTS0043236,7
RTS0043237,6
RTS0043238,13
RTS0043239,9
RTS0043240,8
RTS0043241,17
RTS0043242,15
RTS0043243,12
RTS0043244,4
RTS0043245,9
RTS0043246,11
RTS0043247,15
RTS0043248,6
RTS0043249,13
RTS0043250,10
RTS0043251,15
RTS0043252,15
RTS0043253,8
RTS0043254,13
RTS0043255,10
RTS0043256,9
RTS0043257,10
RTS0043258,5
RTS0043259,10
RTS0043260,16
RTS0043261,7
RTS0043262,10
RTS0043263,5
RTS0043264,9
RTS0043265,7
RTS0043266,9
RTS0043267,13
RTS0043268,4
RTS0043269,13
RTS0043270,15
RTS0043271,15
RTS0043272,12
RTS0043273,18
RTS0043274,22
RTS0043275,17
RTS0043276,8
RTS0043277,14
RTS0043278,10
RTS0043279,16
RTS0043280,11
RTS0043281,9
RTS0043282,17
RTS0043283,9
RTS0043284,14
RTS0043285,13
RTS0043286,18
RTS0043287,27
RTS0043288,17
RTS0043289,18
RTS0043290,18
RTS0043291,15
RTS0043292,19
RTS0043293,19
RTS0043294,20
RTS0043295,9
RTS0043296,8
RTS0043297,8
RTS0043299,12
RTS0043300,4
RTS0043301,15
RTS0043302,7
RTS0043303,10
RTS0043304,8
RTS0043305,9
RTS0043306,3
RTS0043307,14
RTS0043308,4
RTS0043309,13
RTS0043310,13
RTS0043311,12
RTS0043312,16
RTS0043313,21
RTS0043314,21
RTS0043315,19
RTS0043316,10
RTS0043317,10
RTS0043318,10
RTS0043319,6
RTS0043320,9
RTS0043321,13
RTS0043322,10
RTS0043323,13
RTS0043324,11
RTS0043325,11
RTS0043326,9
RTS0043327,6
RTS0043328,8
RTS0043329,6
RTS0043330,19
RTS0043331,12
RTS0043332,8
RTS0043333,6
RTS0043334,11
RTS0043335,3
RTS0043336,8
RTS0043337,10
RTS0043338,10
RTS0043339,12
RTS0043340,9
RTS0043341,9
RTS0043342,9
RTS0043343,8
RTS0043344,7
RTS0043345,6
RTS0043346,5
RTS0043347,15
RTS0043348,12
RTS0043349,5
RTS0043350,10
RTS0043351,13
RTS0043352,16
RTS0043353,15
RTS0043354,12
RTS0043355,7
RTS0043356,19
RTS0043357,11
RTS0043358,13
RTS0043359,15
RTS0043360,19
RTS0043361,7
RTS0043362,8
RTS0043363,8
RTS0043364,8
RTS0043365,9
RTS0043366,4
RTS0043367,9
RTS0043368,10
RTS0043369,5
RTS0043370,6
RTS0043371,21
RTS0043372,20
RTS0043373,13
RTS0043374,20
RTS0043375,14
RTS0043376,25
RTS0043377,61
RTS0043378,28
RTS0043379,27
RTS0043380,35
RTS0043381,9
RTS0043382,10
RTS0043383,9
RTS0043384,7
RTS0043385,12
RTS0043386,14
RTS0043387,12
RTS0043388,9
RTS0043389,9
RTS0043390,10
RTS0043391,15
RTS0043392,13
RTS0043393,11
RTS0043394,6
RTS0043395,6
RTS0043396,16
RTS0043397,23
RTS0043398,17
RTS0043399,15
RTS0043400,7
RTS0043401,12
RTS0043402,8
RTS0043403,7
RTS0043404,6
RTS0043405,5
RTS0043406,10
RTS0043407,7
RTS0043408,12
RTS0043409,10
RTS0043410,3
RTS0043411,4
RTS0043412,9
RTS0043413,3
RTS0043414,11
RTS0043415,10
RTS0043416,14
RTS0043417,14
RTS0043418,6
RTS0043419,8
RTS0043420,9
RTS0043421,10
RTS0043422,9
RTS0043423,7
RTS0043424,7
RTS0043425,15
RTS0043426,15
RTS0043427,17
RTS0043428,5
RTS0043429,8
RTS0043430,13
RTS0043431,23
RTS0043432,20
RTS0043433,15
RTS0043434,17
RTS0043435,20
RTS0043436,23
RTS0043437,16
RTS0043438,13
RTS0043439,16
RTS0043440,20
RTS0043441,11
RTS0043442,23
RTS0043443,17
RTS0043444,14
RTS0043445,17
RTS0043446,10
RTS0043447,6
RTS0043448,16
RTS0043449,17
RTS0043450,18
RTS0043451,8
RTS0043452,5
RTS0043453,12
RTS0043454,13
RTS0043455,13
RTS0043456,11
RTS0043457,10
RTS0043458,8
RTS0043459,7
RTS0043460,7
RTS0043461,13
RTS0043462,8
RTS0043463,6
RTS0043464,10
RTS0043465,13
RTS0043466,18
RTS0043467,16
RTS0043468,20
RTS0043469,9
RTS0043470,26
RTS0043471,13
RTS0043472,10
RTS0043473,7
RTS0043474,9
RTS0043475,10
RTS0043476,9
RTS0043477,10
RTS0043478,11
RTS0043479,14
RTS0043480,13
RTS0043481,19
RTS0043482,15
RTS0043483,26
RTS0043484,10
RTS0043485,27
RTS0043486,21
RTS0043487,15
RTS0043488,27
RTS0043489,19
RTS0043490,13
RTS0043491,29
RTS0043492,13
RTS0043493,19
RTS0043494,26
RTS0043495,27
RTS0043496,11
RTS0043497,11
RTS0043498,15
RTS0043499,13
RTS0043500,9
RTS0043501,7
RTS0043502,9
RTS0043503,4
RTS0043504,15
RTS0043505,7
RTS0043506,13
RTS0043507,13
RTS0043508,10
RTS0043509,10
RTS0043510,8
RTS0043511,10
RTS0043512,5
RTS0043513,9
RTS0043514,15
RTS0043515,8
RTS0043516,8
RTS0043517,7
RTS0043518,9
RTS0043519,10
RTS0043520,7
RTS0043521,13
RTS0043522,9
RTS0043523,26
RTS0043524,7
RTS0043525,20
RTS0043526,15
RTS0043527,9
RTS0043528,11
RTS0043529,6
RTS0043530,7
RTS0043531,9
RTS0043532,8
RTS0043533,12
RTS0043534,9
RTS0043535,10
RTS0043536,12
RTS0043537,17
RTS0043538,16
RTS0043539,13
RTS0043540,17
RTS0043541,3
RTS0043542,9
RTS0043543,10
RTS0043544,11
RTS0043545,13
RTS0043546,12
RTS0043547,11
RTS0043548,18
RTS0043549,9
RTS0043550,15
RTS0043551,11
RTS0043552,6
RTS0043553,7
RTS0043554,10
RTS0043555,4
RTS0043556,15
RTS0043557,10
RTS0043558,6
RTS0043559,10
RTS0043560,12
RTS0043561,11
RTS0043562,8
RTS0043563,7
RTS0043564,10
RTS0043565,14
RTS0043566,8
RTS0043567,7
RTS0043568,10
RTS0043569,11
RTS0043570,4
RTS0043571,11
RTS0043572,16
RTS0043573,13
RTS0043574,12
RTS0043575,9
RTS0043576,21
RTS0043577,10
RTS0043578,12
RTS0043579,17
RTS0043580,14
RTS0043581,11
RTS0043582,15
RTS0043583,6
RTS0043584,13
RTS0043585,9
RTS0043586,4
RTS0043587,7
RTS0043588,8
RTS0043589,13
RTS0043590,16
RTS0043591,4
RTS0043592,9
RTS0043593,10
RTS0043594,12
RTS0043595,7
RTS0043596,7
RTS0043597,8
RTS0043598,11
RTS0043599,6
RTS0043600,10
RTS0043601,9
RTS0043602,13
RTS0043603,10
RTS0043604,12
RTS0043605,5
RTS0043606,9
RTS0043607,10
RTS0043608,9
RTS0043609,6
RTS0043610,16
RTS0043611,12
RTS0043612,14
RTS0043613,7
RTS0043614,9
RTS0043615,13
RTS0043616,15
RTS0043617,9
RTS0043618,7
RTS0043619,10
RTS0043620,9
RTS0043621,11
RTS0043622,14
RTS0043623,8
RTS0043624,8
RTS0043625,8
RTS0043626,5
RTS0043627,8
RTS0043628,16
RTS0043629,11
RTS0043630,8
RTS0043631,15
RTS0043632,17
RTS0043633,8
RTS0043634,18
RTS0043635,15
RTS0043636,9
RTS0043637,8
RTS0043638,10
RTS0043639,15
RTS0043640,11
RTS0043641,38
RTS0043642,26
RTS0043643,42
RTS0043644,34
RTS0043645,39
RTS0043646,17
RTS0043647,5
RTS0043648,10
RTS0043649,13
RTS0043650,14
RTS0043651,8
RTS0043652,16
RTS0043653,11
RTS0043654,11
RTS0043655,12
RTS0043656,4
RTS0043657,12
RTS0043658,13
RTS0043659,10
RTS0043660,8
RTS0043661,12
RTS0043663,6
RTS0043664,5
RTS0043665,7
RTS0043666,12
RTS0043667,8
RTS0043668,11
RTS0043669,10
RTS0043670,6
RTS0043671,10
RTS0043672,10
RTS0043673,10
RTS0043674,17
RTS0043675,4
RTS0043676,9
RTS0043677,5
RTS0043678,19
RTS0043679,6
RTS0043680,8
RTS0043681,3
RTS0043682,6
RTS0043683,9
RTS0043684,9
RTS0043685,10
RTS0043686,10
RTS0043687,6
RTS0043688,10
RTS0043689,9
RTS0043690,7
RTS0043691,11
RTS0043692,18
RTS0043693,11
RTS0043694,5
RTS0043695,15
RTS0043696,18
RTS0043697,20
RTS0043698,19
RTS0043699,24
RTS0043700,23
RTS0043701,23
RTS0043702,31
RTS0043703,32
RTS0043704,25
RTS0043705,28
RTS0043706,7
RTS0043707,14
RTS0043708,2
RTS0043709,9
RTS0043710,7
RTS0043711,7
RTS0043712,8
RTS0043713,6
RTS0043714,7
RTS0043715,8
RTS0043716,14
RTS0043717,12
RTS0043718,8
RTS0043719,2
RTS0043720,8
RTS0043721,5
RTS0043722,6
RTS0043723,6
RTS0043724,16
RTS0043725,13
RTS0043726,14
RTS0043727,11
RTS0043728,6
RTS0043729,13
RTS0043730,7
RTS0043731,5
RTS0043732,11
RTS0043733,9
RTS0043734,9
RTS0043735,10
RTS0043736,18
RTS0043737,23
RTS0043738,18
RTS0043739,14
RTS0043740,11
RTS0043741,15
RTS0043742,7
RTS0043743,7
RTS0043744,20
RTS0043745,6
RTS0043746,6
RTS0043747,10
RTS0043748,8
RTS0043749,1
RTS0043750,9
RTS0043751,12
RTS0043752,5
RTS0043753,8
RTS0043754,10
RTS0043755,10
RTS0043756,12
RTS0043757,7
RTS0043758,8
RTS0043759,8
RTS0043760,13
RTS0043761,12
RTS0043762,6
RTS0043763,5
RTS0043764,3
RTS0043765,11
RTS0043766,13
RTS0043767,8
RTS0043768,16
RTS0043769,7
RTS0043770,9
RTS0043771,17
RTS0043772,14
RTS0043773,13
RTS0043774,16
RTS0043775,7
RTS0043776,6
RTS0043777,8
RTS0043778,15
RTS0043779,15
RTS0043780,8
RTS0043781,17
RTS0043782,11
RTS0043783,11
RTS0043784,15
RTS0043785,5
RTS0043786,10
RTS0043787,11
RTS0043788,6
RTS0043789,5
RTS0043790,18
RTS0043791,4
RTS0043792,8
RTS0043793,3
RTS0043794,9
RTS0043795,5
RTS0043796,8
RTS0043797,9
RTS0043798,9
RTS0043799,17
RTS0043800,19
RTS0043801,9
RTS0043802,6
RTS0043803,8
RTS0043804,8
RTS0043805,8
RTS0043806,8
RTS0043807,9
RTS0043808,13
RTS0043809,13
RTS0043810,7
RTS0043811,14
RTS0043812,11
RTS0043813,9
RTS0043814,6
RTS0043815,7
RTS0043816,18
RTS0043817,9
RTS0043818,10
RTS0043819,14
RTS0043820,11
RTS0043821,12
RTS0043822,9
RTS0043823,7
RTS0043824,5
RTS0043825,8
RTS0043826,6
RTS0043827,11
RTS0043828,9
RTS0043829,6
RTS0043830,12
RTS0043831,12
RTS0043832,10
RTS0043833,8
RTS0043834,10
RTS0043835,8
RTS0043836,16
RTS0043837,12
RTS0043838,3
RTS0043839,11
RTS0043840,6
RTS0043841,5
RTS0043842,13
RTS0043843,3
RTS0043844,8
RTS0043845,5
RTS0043846,12
RTS0043847,8
RTS0043848,16
RTS0043849,15
RTS0043850,19
RTS0043851,9
RTS0043852,9
RTS0043853,12
RTS0043854,9
RTS0043856,8
RTS0043857,9
RTS0043858,9
RTS0043859,6
RTS0043860,9
RTS0043861,16
RTS0043862,19
RTS0043863,15
RTS0043864,8
RTS0043865,10
RTS0043866,10
RTS0043867,10
RTS0043868,11
RTS0043869,8
RTS0043870,12
RTS0043871,11
RTS0043872,6
RTS0043873,12
RTS0043874,11
RTS0043875,5
RTS0043876,10
RTS0043877,5
RTS0043878,5
RTS0043879,14
RTS0043880,12
RTS0043881,11
RTS0043882,13
RTS0043883,16
RTS0043884,7
RTS0043885,8
RTS0043886,10
RTS0043887,13
RTS0043888,8
RTS0043889,8
RTS0043890,9
RTS0043891,13
RTS0043892,16
RTS0043893,12
RTS0043894,15
RTS0043895,7
RTS0043896,3
RTS0043897,19
RTS0043898,19
RTS0043899,8
RTS0043900,14
RTS0043901,8
RTS0043902,12
RTS0043903,18
RTS0043904,10
RTS0043905,8
RTS0043906,6
RTS0043907,4
RTS0043908,3
RTS0043909,12
RTS0043910,11
RTS0043911,11
RTS0043912,24
RTS0043913,7
RTS0043914,11
RTS0043915,8
RTS0043916,8
RTS0043917,3
RTS0043918,4
RTS0043919,9
RTS0043920,16
RTS0043921,16
RTS0043922,11
RTS0043923,22
RTS0043924,25
RTS0043925,10
RTS0043926,13
RTS0043927,4
RTS0043928,14
RTS0043929,7
RTS0043930,9
RTS0043931,15
RTS0043932,11
RTS0043933,11
RTS0043934,15
RTS0043935,13
RTS0043936,3
RTS0043937,9
RTS0043938,7
RTS0043939,2
RTS0043940,4
RTS0043941,7
RTS0043942,8
RTS0043943,12
RTS0043944,10
RTS0043945,9
RTS0043946,9
RTS0043947,13
RTS0043948,11
RTS0043949,3
RTS0043950,6
RTS0043951,7
RTS0043952,11
RTS0043953,9
RTS0043954,10
RTS0043955,15
RTS0043956,12
RTS0043957,15
RTS0043958,12
RTS0043959,21
RTS0043960,22
RTS0043961,6
RTS0043962,12
RTS0043963,10
RTS0043964,13
RTS0043965,11
RTS0043966,12
RTS0043967,17
RTS0043968,9
RTS0043969,14
RTS0043970,10
RTS0043971,9
RTS0043972,14
RTS0043973,15
RTS0043974,13
RTS0043975,14
RTS0043976,15
RTS0043977,12
RTS0043978,16
RTS0043979,12
RTS0043980,12
RTS0043981,13
RTS0043982,16
RTS0043983,13
RTS0043984,14
RTS0043985,14
RTS0043986,9
RTS0043987,12
RTS0043988,10
RTS0043989,5
RTS0043990,15
RTS0043991,13
RTS0043992,7
RTS0043993,8
RTS0043994,12
RTS0043996,8
RTS0043997,6
RTS0043998,16
RTS0043999,10
RTS0044000,8
RTS0044001,21
RTS0044002,11
RTS0044003,14
RTS0044004,17
RTS0044005,10
RTS0044006,21
RTS0044007,25
RTS0044008,26
RTS0044009,29
RTS0044010,28
RTS0044011,15
RTS0044012,20
RTS0044013,13
RTS0044014,18
RTS0044015,11
RTS0044016,4
RTS0044017,11
RTS0044018,8
RTS0044019,7
RTS0044020,11
RTS0044021,7
RTS0044022,17
RTS0044023,12
RTS0044024,8
RTS0044025,9
RTS0044026,8
RTS0044027,7
RTS0044028,7
RTS0044029,9
RTS0044030,12
RTS0044031,14
RTS0044032,13
RTS0044033,5
RTS0044034,19
RTS0044035,11
RTS0044036,13
RTS0044037,16
RTS0044038,22
RTS0044039,17
RTS0044040,15
RTS0044041,7
RTS0044042,22
RTS0044043,11
RTS0044044,17
RTS0044045,10
RTS0044046,8
RTS0044047,11
RTS0044048,9
RTS0044049,9
RTS0044050,9
RTS0044051,7
RTS0044052,5
RTS0044053,6
RTS0044054,10
RTS0044055,9
RTS0044056,8
RTS0044057,7
RTS0044058,13
RTS0044059,2
RTS0044060,13
RTS0044061,11
RTS0044062,3
RTS0044063,8
RTS0044064,9
RTS0044065,11
RTS0044067,11
RTS0044068,24
RTS0044069,16
RTS0044070,12
RTS0044071,9
RTS0044072,11
RTS0044073,8
RTS0044074,11
RTS0044075,7
RTS0044076,5
RTS0044077,10
RTS0044078,8
RTS0044079,9
RTS0044080,8
RTS0044081,17
RTS0044082,11
RTS0044083,3
RTS0044084,11
RTS0044085,11
RTS0044086,11
RTS0044087,7
RTS0044088,8
RTS0044089,6
RTS0044090,12
RTS0044091,9
RTS0044092,9
RTS0044093,7
RTS0044094,9
RTS0044095,5
RTS0044096,8
RTS0044097,8
RTS0044098,7
RTS0044099,12
RTS0044100,13
RTS0044101,10
RTS0044102,12
RTS0044103,7
RTS0044104,8
RTS0044105,14
RTS0044106,11
RTS0044107,10
RTS0044108,13
RTS0044109,12
RTS0044110,11
RTS0044111,8
RTS0044112,16
RTS0044113,18
RTS0044114,13
RTS0044115,21
RTS0044116,10
RTS0044117,10
RTS0044118,12
RTS0044119,19
RTS0044120,12
RTS0044121,8
RTS0044122,13
RTS0044123,4
RTS0044124,16
RTS0044125,8
RTS0044126,9
RTS0044127,13
RTS0044128,15
RTS0044129,11
RTS0044130,6
RTS0044131,17
RTS0044132,10
RTS0044133,9
RTS0044134,10
RTS0044135,10
RTS0044136,13
RTS0044137,11
RTS0044138,13
RTS0044139,13
RTS0044140,13
RTS0044141,8
RTS0044142,15
RTS0044143,8
RTS0044144,8
RTS0044145,5
RTS0044146,14
RTS0044147,17
RTS0044148,8
RTS0044149,10
RTS0044150,11
RTS0044151,12
RTS0044152,10
RTS0044153,8
RTS0044154,11
RTS0044155,12
RTS0044156,27
RTS0044157,34
RTS0044158,30
RTS0044159,21
RTS0044160,20
RTS0044161,13
RTS0044162,11
RTS0044163,14
RTS0044164,7
RTS0044165,3
RTS0044166,9
RTS0044167,6
RTS0044168,19
RTS0044169,12
RTS0044170,8
RTS0044171,11
RTS0044172,9
RTS0044173,8
RTS0044174,7
RTS0044175,6
RTS0044176,9
RTS0044177,17
RTS0044178,14
RTS0044180,14
RTS0044181,12
RTS0044182,6
RTS0044183,6
RTS0044184,13
RTS0044185,7
RTS0044186,8
RTS0044187,11
RTS0044188,1
RTS0044189,5
RTS0044190,8
RTS0044191,7
RTS0044192,11
RTS0044193,11
RTS0044194,15
RTS0044195,10
RTS0044196,13
RTS0044197,12
RTS0044198,18
RTS0044199,22
RTS0044200,12
RTS0044206,11
RTS0044207,14
RTS0044208,11
RTS0044209,6
RTS0044210,9
RTS0044211,10
RTS0044212,9
RTS0044213,12
RTS0044214,11
RTS0044215,10
RTS0044216,18
RTS0044217,9
RTS0044218,10
RTS0044219,11
RTS0044220,6
RTS0044221,7
RTS0044222,3
RTS0044223,13
RTS0044224,7
RTS0044225,6
RTS0044226,8
RTS0044227,8
RTS0044228,10
RTS0044229,6
RTS0044230,7
RTS0044231,4
RTS0044232,11
RTS0044233,15
RTS0044234,6
RTS0044235,18
RTS0044236,16
RTS0044237,13
RTS0044238,15
RTS0044239,12
RTS0044240,11
RTS0044241,5
RTS0044242,16
RTS0044243,9
RTS0044244,9
RTS0044245,10
RTS0044246,16
RTS0044247,18
RTS0044248,12
RTS0044249,13
RTS0044250,6
RTS0044251,18
RTS0044252,7
RTS0044253,7
RTS0044254,3
RTS0044255,10
RTS0044256,10
RTS0044257,30
RTS0044258,12
RTS0044259,17
RTS0044260,8
RTS0044261,27
RTS0044262,9
RTS0044263,6
RTS0044264,15
RTS0044265,8
RTS0044266,14
RTS0044267,10
RTS0044268,9
RTS0044269,13
RTS0044270,11
RTS0044271,10
RTS0044272,11
RTS0044273,11
RTS0044274,11
RTS0044275,17
RTS0044276,8
RTS0044277,8
RTS0044278,14
RTS0044279,9
RTS0044280,11
RTS0044281,10
RTS0044282,12
RTS0044283,10
RTS0044284,14
RTS0044285,10
RTS0044286,10
RTS0044287,13
RTS0044288,13
RTS0044289,6
RTS0044290,14
RTS0044291,15
RTS0044292,9
RTS0044293,9
RTS0044294,8
RTS0044295,9
RTS0044296,9
RTS0044297,12
RTS0044298,10
RTS0044299,19
RTS0044300,8
RTS0044301,15
RTS0044302,12
RTS0044303,7
RTS0044304,18
RTS0044305,14
RTS0044306,27
RTS0044307,17
RTS0044308,27
RTS0044309,14
RTS0044310,30
RTS0044311,8
RTS0044312,17
RTS0044313,10
RTS0044314,8
RTS0044315,9
RTS0044316,9
RTS0044317,14
RTS0044318,11
RTS0044319,11
RTS0044321,10
RTS0044322,10
RTS0044323,20
RTS0044324,7
RTS0044325,11
RTS0044326,13
RTS0044327,12
RTS0044328,5
RTS0044329,31
RTS0044330,8
RTS0044331,142
RTS0044332,140
RTS0044333,152
RTS0044334,197
RTS0044335,121
RTS0044336,15
RTS0044337,9
RTS0044338,13
RTS0044339,9
RTS0044340,7
RTS0044341,5
RTS0044342,14
RTS0044343,7
RTS0044344,7
RTS0044345,13
RTS0044346,68
RTS0044347,100
RTS0044348,64
RTS0044349,66
RTS0044350,81
RTS0044351,8
RTS0044352,8
RTS0044353,21
RTS0044354,13
RTS0044355,17
RTS0044356,7
RTS0044357,13
RTS0044358,12
RTS0044359,3
RTS0044360,12
RTS0044361,18
RTS0044362,11
RTS0044363,11
RTS0044364,20
RTS0044365,7
RTS0044366,30
RTS0044367,18
RTS0044368,36
RTS0044369,36
RTS0044370,17
RTS0044371,13
RTS0044372,9
RTS0044373,5
RTS0044374,6
RTS0044375,15
RTS0044376,8
RTS0044377,9
RTS0044378,12
RTS0044379,14
RTS0044380,12
RTS0044381,16
RTS0044382,2
RTS0044383,14
RTS0044384,14
RTS0044385,11
RTS0044386,7
RTS0044387,13
RTS0044388,8
RTS0044389,16
RTS0044390,12
RTS0044391,61
RTS0044392,47
RTS0044393,47
RTS0044394,31
RTS0044395,27
RTS0044396,4
RTS0044397,6
RTS0044399,16
RTS0044400,10
RTS0044401,14
RTS0044402,19
RTS0044403,6
RTS0044404,16
RTS0044405,14
RTS0044406,8
RTS0044407,6
RTS0044408,16
RTS0044409,14
RTS0044410,7
RTS0044411,14
RTS0044412,4
RTS0044413,8
RTS0044414,9
RTS0044415,11
RTS0044416,22
RTS0044417,15
RTS0044418,16
RTS0044419,11
RTS0044420,13
RTS0044421,6
RTS0044422,12
RTS0044423,9
RTS0044424,10
RTS0044425,10
RTS0044426,8
RTS0044427,6
RTS0044428,6
RTS0044429,15
RTS0044430,10
RTS0044431,22
RTS0044432,16
RTS0044433,25
RTS0044434,29
RTS0044435,34
RTS0044436,10
RTS0044437,10
RTS0044438,6
RTS0044439,7
RTS0044440,4
RTS0044441,30
RTS0044442,25
RTS0044443,36
RTS0044444,15
RTS0044445,25
RTS0044446,17
RTS0044447,17
RTS0044448,4
RTS0044449,14
RTS0044450,12
RTS0044451,13
RTS0044452,5
RTS0044453,10
RTS0044454,13
RTS0044455,6
RTS0044456,11
RTS0044457,9
RTS0044458,9
RTS0044459,16
RTS0044460,15
RTS0044461,16
RTS0044462,4
RTS0044463,5
RTS0044464,5
RTS0044465,14
RTS0044466,17
RTS0044467,11
RTS0044468,18
RTS0044469,10
RTS0044470,12
RTS0044471,13
RTS0044472,11
RTS0044473,10
RTS0044474,14
RTS0044475,11
RTS0044476,15
RTS0044477,12
RTS0044478,9
RTS0044479,7
RTS0044480,10
RTS0044481,64
RTS0044482,46
RTS0044483,46
RTS0044484,37
RTS0044485,50
RTS0044486,12
RTS0044487,10
RTS0044488,15
RTS0044489,14
RTS0044490,6
RTS0044491,20
RTS0044492,9
RTS0044493,10
RTS0044494,8
RTS0044495,8
RTS0044496,10
RTS0044497,11
RTS0044498,10
RTS0044499,13
RTS0044500,17
RTS0044501,20
RTS0044502,20
RTS0044503,19
RTS0044504,15
RTS0044505,10
RTS0044506,8
RTS0044507,13
RTS0044508,16
RTS0044509,15
RTS0044510,9
RTS0044511,12
RTS0044512,8
RTS0044513,4
RTS0044514,7
RTS0044515,12
RTS0044516,10
RTS0044517,16
RTS0044518,8
RTS0044519,10
RTS0044520,8
RTS0044521,9
RTS0044522,13
RTS0044523,8
RTS0044524,4
RTS0044525,2
RTS0044526,14
RTS0044527,16
RTS0044528,6
RTS0044529,13
RTS0044530,7
RTS0044531,16
RTS0044532,14
RTS0044533,18
RTS0044534,16
RTS0044535,15
RTS0044536,6
RTS0044537,13
RTS0044538,10
RTS0044539,8
RTS0044540,5
RTS0044541,9
RTS0044542,13
RTS0044543,13
RTS0044544,13
RTS0044545,9
RTS0044546,9
RTS0044547,18
RTS0044548,16
RTS0044549,13
RTS0044550,18
RTS0044551,8
RTS0044552,12
RTS0044553,14
RTS0044554,8
RTS0044555,11
RTS0044556,2
RTS0044557,7
RTS0044558,10
RTS0044559,16
RTS0044560,10
RTS0044561,8
RTS0044562,8
RTS0044563,12
RTS0044564,8
RTS0044565,12
RTS0044566,11
RTS0044567,13
RTS0044568,9
RTS0044569,6
RTS0044570,8
RTS0044571,9
RTS0044572,6
RTS0044573,5
RTS0044574,10
RTS0044575,13
RTS0044576,5
RTS0044577,4
RTS0044578,8
RTS0044579,8
RTS0044580,7
RTS0044581,4
RTS0044582,9
RTS0044583,7
RTS0044584,4
RTS0044585,9
RTS0044586,9
RTS0044587,9
RTS0044588,6
RTS0044589,8
RTS0044590,5
RTS0044591,10
RTS0044592,10
RTS0044593,8
RTS0044594,7
RTS0044595,7
RTS0044596,6
RTS0044597,7
RTS0044598,14
RTS0044599,9
RTS0044600,15
RTS0044601,16
RTS0044602,17
RTS0044603,7
RTS0044604,15
RTS0044605,16
RTS0044606,11
RTS0044607,5
RTS0044608,8
RTS0044609,9
RTS0044610,10
RTS0044611,12
RTS0044612,9
RTS0044613,4
RTS0044614,13
RTS0044615,7
RTS0044616,10
RTS0044617,12
RTS0044618,8
RTS0044619,7
RTS0044620,12
RTS0044621,14
RTS0044622,19
RTS0044623,7
RTS0044624,10
RTS0044625,11
RTS0044626,9
RTS0044627,15
RTS0044628,7
RTS0044629,9
RTS0044630,12
RTS0044631,9
RTS0044632,17
RTS0044633,11
RTS0044634,11
RTS0044635,4
RTS0044636,8
RTS0044637,7
RTS0044638,8
RTS0044639,8
RTS0044640,6
RTS0044641,16
RTS0044642,25
RTS0044643,15
RTS0044644,19
RTS0044645,16
RTS0044646,22
RTS0044647,4
RTS0044648,9
RTS0044649,13
RTS0044650,4
RTS0044651,6
RTS0044652,9
RTS0044653,6
RTS0044654,7
RTS0044655,11
RTS0044656,38
RTS0044657,30
RTS0044658,43
RTS0044659,45
RTS0044660,38
RTS0044661,14
RTS0044662,21
RTS0044663,11
RTS0044664,23
RTS0044665,12
RTS0044666,9
RTS0044667,16
RTS0044668,7
RTS0044669,15
RTS0044670,13
RTS0044671,12
RTS0044672,11
RTS0044673,15
RTS0044674,9
RTS0044675,10
RTS0044676,7
RTS0044677,10
RTS0044678,10
RTS0044679,13
RTS0044680,11
RTS0044681,5
RTS0044682,11
RTS0044683,8
RTS0044684,13
RTS0044685,10
RTS0044686,16
RTS0044687,14
RTS0044688,18
RTS0044689,17
RTS0044690,17
RTS0044691,17
RTS0044692,19
RTS0044693,7
RTS0044694,11
RTS0044695,13
RTS0044696,12
RTS0044697,7
RTS0044698,11
RTS0044699,8
RTS0044700,14
RTS0044701,14
RTS0044702,15
RTS0044703,15
RTS0044704,14
RTS0044705,10
RTS0044706,10
RTS0044707,15
RTS0044708,7
RTS0044709,8
RTS0044710,11
RTS0044711,11
RTS0044712,16
RTS0044714,8
RTS0044715,6
RTS0044716,32
RTS0044717,14
RTS0044718,19
RTS0044719,11
RTS0044720,37
RTS0044721,10
RTS0044722,5
RTS0044723,6
RTS0044724,11
RTS0044725,11
RTS0044726,10
RTS0044727,10
RTS0044728,11
RTS0044729,6
RTS0044730,11
RTS0044731,8
RTS0044732,15
RTS0044733,8
RTS0044734,9
RTS0044735,12
RTS0044736,13
RTS0044737,19
RTS0044738,8
RTS0044739,12
RTS0044740,4
RTS0044741,11
RTS0044742,5
RTS0044743,10
RTS0044744,8
RTS0044745,5
RTS0044746,15
RTS0044747,11
RTS0044748,9
RTS0044749,11
RTS0044750,13
RTS0044751,15
RTS0044752,16
RTS0044753,13
RTS0044754,6
RTS0044755,26
RTS0044756,11
RTS0044757,10
RTS0044758,7
RTS0044759,10
RTS0044760,4
RTS0044761,8
RTS0044762,14
RTS0044763,7
RTS0044764,8
RTS0044765,8
RTS0044766,9
RTS0044767,9
RTS0044768,15
RTS0044769,12
RTS0044770,11
RTS0044771,10
RTS0044772,6
RTS0044773,6
RTS0044774,16
RTS0044775,9
RTS0044776,11
RTS0044777,13
RTS0044778,6
RTS0044779,11
RTS0044780,13
RTS0044781,20
RTS0044782,22
RTS0044783,30
RTS0044784,16
RTS0044785,20
RTS0044786,20
RTS0044787,20
RTS0044788,16
RTS0044789,21
RTS0044790,6
RTS0044791,31
RTS0044792,34
RTS0044793,16
RTS0044794,17
RTS0044795,17
RTS0044796,11
RTS0044797,10
RTS0044798,9
RTS0044799,16
RTS0044800,9
RTS0044801,12
RTS0044802,9
RTS0044803,6
RTS0044804,7
RTS0044805,11
RTS0044806,14
RTS0044807,8
RTS0044808,13
RTS0044809,16
RTS0044810,12
RTS0044811,15
RTS0044812,15
RTS0044813,13
RTS0044814,10
RTS0044815,9
RTS0044816,19
RTS0044817,10
RTS0044818,14
RTS0044819,7
RTS0044820,13
RTS0044821,19
RTS0044822,20
RTS0044823,22
RTS0044824,12
RTS0044825,29
RTS0044826,7
RTS0044827,9
RTS0044828,9
RTS0044829,12
RTS0044830,10
RTS0044831,9
RTS0044832,7
RTS0044833,13
RTS0044834,5
RTS0044835,6
RTS0044836,14
RTS0044837,11
RTS0044838,14
RTS0044839,11
RTS0044840,11
RTS0044841,5
RTS0044842,8
RTS0044843,10
RTS0044844,10
RTS0044845,4
RTS0044846,11
RTS0044847,4
RTS0044848,7
RTS0044849,7
RTS0044850,13
RTS0044851,8
RTS0044852,3
RTS0044853,11
RTS0044854,8
RTS0044855,18
RTS0044856,13
RTS0044857,8
RTS0044858,5
RTS0044859,8
RTS0044860,9
RTS0044861,8
RTS0044862,16
RTS0044863,17
RTS0044864,6
RTS0044865,19
RTS0044866,6
RTS0044867,11
RTS0044868,11
RTS0044869,6
RTS0044870,9
RTS0044871,13
RTS0044872,10
RTS0044873,10
RTS0044874,7
RTS0044875,10
RTS0044876,17
RTS0044877,27
RTS0044878,20
RTS0044879,17
RTS0044880,26
RTS0044881,4
RTS0044882,8
RTS0044883,8
RTS0044884,8
RTS0044885,4
RTS0044886,11
RTS0044887,8
RTS0044888,16
RTS0044889,9
RTS0044890,4
RTS0044891,10
RTS0044892,9
RTS0044893,11
RTS0044894,11
RTS0044895,8
RTS0044896,14
RTS0044897,13
RTS0044898,16
RTS0044899,21
RTS0044900,17
RTS0044901,20
RTS0044902,16
RTS0044903,22
RTS0044904,25
RTS0044905,25
RTS0044906,41
RTS0044907,35
RTS0044908,46
RTS0044909,46
RTS0044910,42
RTS0044911,7
RTS0044912,17
RTS0044913,5
RTS0044914,12
RTS0044915,17
RTS0044916,8
RTS0044917,12
RTS0044918,8
RTS0044919,7
RTS0044920,14
RTS0044921,14
RTS0044922,6
RTS0044923,7
RTS0044924,8
RTS0044925,7
RTS0044926,11
RTS0044927,12
RTS0044928,18
RTS0044929,11
RTS0044930,9
RTS0044931,5
RTS0044932,12
RTS0044933,11
RTS0044934,9
RTS0044935,14
RTS0044936,8
RTS0044937,10
RTS0044938,9
RTS0044939,11
RTS0044940,9
RTS0044941,10
RTS0044942,8
RTS0044943,9
RTS0044944,15
RTS0044945,12
RTS0044946,4
RTS0044947,7
RTS0044948,7
RTS0044949,8
RTS0044950,14
RTS0044951,8
RTS0044952,9
RTS0044953,11
RTS0044954,10
RTS0044955,9
RTS0044956,12
RTS0044957,14
RTS0044958,7
RTS0044959,14
RTS0044960,20
RTS0044961,11
RTS0044962,8
RTS0044963,10
RTS0044964,9
RTS0044965,9
RTS0044966,15
RTS0044967,11
RTS0044968,17
RTS0044969,15
RTS0044970,9
RTS0044971,4
RTS0044972,10
RTS0044973,12
RTS0044974,11
RTS0044975,12
RTS0044976,13
RTS0044977,6
RTS0044978,9
RTS0044979,8
RTS0044980,6
RTS0044981,9
RTS0044982,8
RTS0044983,11
RTS0044984,11
RTS0044985,17
RTS0044986,9
RTS0044987,12
RTS0044988,6
RTS0044989,11
RTS0044990,18
RTS0044991,12
RTS0044992,7
RTS0044993,6
RTS0044994,9
RTS0044995,13
RTS0044996,9
RTS0044997,9
RTS0044998,9
RTS0044999,16
RTS0045000,9
RTS0045001,8
RTS0045002,12
RTS0045003,11
RTS0045004,9
RTS0045005,11
RTS0045006,12
RTS0045007,20
RTS0045008,25
RTS0045009,16
RTS0045010,13
RTS0045011,5
RTS0045012,7
RTS0045013,9
RTS0045014,6
RTS0045015,8
RTS0045016,7
RTS0045017,15
RTS0045018,11
RTS0045019,18
RTS0045020,10
RTS0045021,6
RTS0045022,14
RTS0045023,14
RTS0045024,14
RTS0045025,14
RTS0045026,12
RTS0045027,9
RTS0045028,10
RTS0045029,17
RTS0045030,25
RTS0045031,10
RTS0045032,6
RTS0045033,8
RTS0045034,7
RTS0045035,12
RTS0045036,14
RTS0045038,17
RTS0045039,9
RTS0045040,6
RTS0045041,15
RTS0045042,12
RTS0045043,14
RTS0045044,20
RTS0045045,25
RTS0045046,8
RTS0045047,10
RTS0045048,10
RTS0045049,7
RTS0045050,5
RTS0045051,8
RTS0045052,14
RTS0045053,17
RTS0045054,8
RTS0045055,6
RTS0045056,19
RTS0045057,21
RTS0045058,6
RTS0045059,9
RTS0045060,16
RTS0045061,10
RTS0045063,4
RTS0045064,9
RTS0045065,6
RTS0045066,20
RTS0045067,16
RTS0045068,15
RTS0045069,14
RTS0045070,13
RTS0045071,10
RTS0045072,18
RTS0045073,17
RTS0045074,7
RTS0045075,9
RTS0045076,11
RTS0045077,5
RTS0045078,9
RTS0045079,9
RTS0045080,8
RTS0045081,19
RTS0045082,16
RTS0045083,36
RTS0045084,32
RTS0045085,26
RTS0045086,9
RTS0045087,8
RTS0045088,7
RTS0045089,2
RTS0045090,6
RTS0045091,12
RTS0045092,5
RTS0045093,13
RTS0045094,12
RTS0045095,11
RTS0045096,5
RTS0045097,7
RTS0045098,3
RTS0045099,8
RTS0045100,9
RTS0045101,16
RTS0045102,13
RTS0045103,13
RTS0045104,4
RTS0045105,7
RTS0045106,5
RTS0045107,8
RTS0045108,19
RTS0045109,8
RTS0045110,8
RTS0045111,10
RTS0045112,4
RTS0045113,14
RTS0045114,10
RTS0045115,9
RTS0045116,10
RTS0045117,8
RTS0045118,7
RTS0045119,3
RTS0045120,12
RTS0045121,13
RTS0045122,12
RTS0045123,16
RTS0045124,7
RTS0045125,5
RTS0045126,10
RTS0045127,8
RTS0045128,13
RTS0045129,17
RTS0045130,6
RTS0045131,6
RTS0045132,11
RTS0045133,9
RTS0045134,10
RTS0045135,9
RTS0045136,7
RTS0045137,17
RTS0045138,13
RTS0045139,14
RTS0045140,9
RTS0045141,12
RTS0045142,11
RTS0045143,7
RTS0045144,15
RTS0045145,11
RTS0045146,7
RTS0045147,10
RTS0045148,7
RTS0045149,10
RTS0045150,9
RTS0045151,9
RTS0045152,16
RTS0045153,9
RTS0045154,13
RTS0045155,15
RTS0045156,18
RTS0045157,9
RTS0045158,6
RTS0045159,11
RTS0045160,12
RTS0045161,15
RTS0045162,10
RTS0045163,18
RTS0045164,16
RTS0045165,14
RTS0045166,12
RTS0045167,10
RTS0045168,14
RTS0045169,17
RTS0045170,10
RTS0045171,20
RTS0045172,16
RTS0045173,15
RTS0045174,13
RTS0045175,14
RTS0045176,9
RTS0045177,10
RTS0045178,9
RTS0045179,15
RTS0045180,15
RTS0045181,18
RTS0045182,30
RTS0045183,16
RTS0045184,12
RTS0045185,16
RTS0045186,12
RTS0045187,20
RTS0045188,9
RTS0045189,9
RTS0045190,15
RTS0045191,11
RTS0045192,5
RTS0045193,9
RTS0045194,6
RTS0045195,5
RTS0045196,8
RTS0045197,8
RTS0045198,8
RTS0045199,8
RTS0045200,7
RTS0045201,12
RTS0045202,10
RTS0045203,7
RTS0045204,10
RTS0045205,8
RTS0045206,4
RTS0045207,8
RTS0045208,8
RTS0045209,5
RTS0045210,7
RTS0045211,14
RTS0045212,13
RTS0045213,6
RTS0045214,9
RTS0045215,11
RTS0045216,18
RTS0045217,20
RTS0045218,17
RTS0045219,11
RTS0045220,10
RTS0045221,8
RTS0045222,10
RTS0045223,12
RTS0045224,15
RTS0045225,4
RTS0045226,56
RTS0045227,30
RTS0045228,54
RTS0045229,33
RTS0045230,36
RTS0045231,20
RTS0045232,12
RTS0045233,22
RTS0045234,21
RTS0045235,11
RTS0045236,28
RTS0045237,19
RTS0045238,20
RTS0045239,7
RTS0045240,15
RTS0045241,17
RTS0045242,20
RTS0045243,13
RTS0045244,21
RTS0045245,14
RTS0045246,7
RTS0045247,16
RTS0045248,9
RTS0045249,8
RTS0045250,9
RTS0045251,7
RTS0045252,4
RTS0045253,10
RTS0045254,4
RTS0045255,7
RTS0045256,7
RTS0045257,5
RTS0045258,8
RTS0045259,13
RTS0045260,11
RTS0045261,11
RTS0045262,14
RTS0045263,13
RTS0045264,18
RTS0045265,11
RTS0045266,11
RTS0045267,24
RTS0045268,22
RTS0045269,15
RTS0045270,17
RTS0045271,5
RTS0045272,4
RTS0045273,10
RTS0045274,11
RTS0045275,12
RTS0045276,11
RTS0045277,8
RTS0045278,8
RTS0045279,7
RTS0045280,6
RTS0045281,8
RTS0045282,8
RTS0045283,3
RTS0045285,8
RTS0045286,13
RTS0045287,10
RTS0045288,7
RTS0045289,5
RTS0045290,8
RTS0045291,7
RTS0045292,17
RTS0045293,13
RTS0045294,6
RTS0045295,8
RTS0045296,12
RTS0045297,14
RTS0045298,14
RTS0045299,5
RTS0045300,7
RTS0045301,22
RTS0045302,12
RTS0045303,25
RTS0045304,11
RTS0045305,21
RTS0045306,3
RTS0045307,9
RTS0045308,9
RTS0045309,3
RTS0045310,10
RTS0045311,4
RTS0045312,4
RTS0045313,6
RTS0045314,8
RTS0045315,8
RTS0045316,12
RTS0045317,5
RTS0045318,11
RTS0045319,8
RTS0045320,9
RTS0045321,3
RTS0045322,6
RTS0045323,11
RTS0045324,6
RTS0045325,5
RTS0045326,11
RTS0045327,16
RTS0045328,10
RTS0045329,7
RTS0045330,8
RTS0045331,8
RTS0045332,9
RTS0045333,17
RTS0045334,8
RTS0045335,9
RTS0045336,8
RTS0045337,9
RTS0045338,10
RTS0045339,11
RTS0045340,5
RTS0045341,7
RTS0045342,8
RTS0045343,6
RTS0045344,9
RTS0045345,12
RTS0045346,6
RTS0045347,8
RTS0045348,9
RTS0045349,12
RTS0045350,4
RTS0045351,3
RTS0045352,6
RTS0045353,7
RTS0045354,4
RTS0045355,6
RTS0045356,12
RTS0045357,10
RTS0045358,8
RTS0045359,9
RTS0045360,9
RTS0045361,15
RTS0045362,16
RTS0045363,5
RTS0045364,10
RTS0045365,15
RTS0045366,14
RTS0045367,14
RTS0045368,16
RTS0045369,6
RTS0045370,13
RTS0045371,10
RTS0045372,9
RTS0045373,10
RTS0045374,21
RTS0045375,14
RTS0045376,7
RTS0045377,5
RTS0045378,6
RTS0045379,9
RTS0045380,5
RTS0045381,7
RTS0045382,12
RTS0045383,9
RTS0045384,6
RTS0045385,6
RTS0045386,12
RTS0045387,5
RTS0045388,7
RTS0045389,9
RTS0045390,12
RTS0045391,4
RTS0045392,10
RTS0045393,12
RTS0045394,14
RTS0045395,8
RTS0045396,12
RTS0045397,17
RTS0045398,10
RTS0045399,16
RTS0045400,13
RTS0045401,6
RTS0045402,13
RTS0045403,12
RTS0045404,10
RTS0045405,10
RTS0045406,29
RTS0045407,31
RTS0045408,14
RTS0045409,17
RTS0045410,18
RTS0045411,20
RTS0045412,28
RTS0045413,20
RTS0045414,17
RTS0045415,14
RTS0045416,11
RTS0045417,9
RTS0045418,17
RTS0045419,10
RTS0045420,8
RTS0045421,556
RTS0045422,522
RTS0045423,532
RTS0045424,813
RTS0045425,459
RTS0045426,16
RTS0045427,16
RTS0045428,13
RTS0045429,14
RTS0045430,8
RTS0045431,13
RTS0045432,5
RTS0045433,15
RTS0045434,13
RTS0045435,11
RTS0045436,23
RTS0045437,29
RTS0045438,22
RTS0045439,11
RTS0045440,12
RTS0045441,9
RTS0045442,7
RTS0045443,15
RTS0045444,8
RTS0045445,10
RTS0045446,12
RTS0045447,18
RTS0045448,13
RTS0045449,6
RTS0045450,8
RTS0045451,20
RTS0045452,20
RTS0045453,12
RTS0045454,17
RTS0045455,15
RTS0045456,6
RTS0045457,7
RTS0045458,11
RTS0045459,8
RTS0045460,12
RTS0045461,32
RTS0045462,28
RTS0045463,15
RTS0045464,20
RTS0045465,19
RTS0045466,20
RTS0045467,23
RTS0045468,12
RTS0045469,27
RTS0045470,20
RTS0045471,7
RTS0045472,14
RTS0045473,4
RTS0045474,15
RTS0045475,9
RTS0045476,15
RTS0045477,25
RTS0045478,18
RTS0045479,25
RTS0045480,21
RTS0045481,22
RTS0045482,8
RTS0045483,18
RTS0045484,17
RTS0045485,21
RTS0045486,6
RTS0045487,8
RTS0045488,9
RTS0045489,17
RTS0045490,12
RTS0045491,73
RTS0045492,78
RTS0045493,97
RTS0045494,33
RTS0045495,55
RTS0045496,14
RTS0045497,15
RTS0045498,24
RTS0045499,29
RTS0045500,29
RTS0045501,169
RTS0045502,186
RTS0045503,125
RTS0045504,111
RTS0045505,111
RTS0045506,767
RTS0045507,925
RTS0045508,678
RTS0045509,907
RTS0045510,737
RTS0045511,16
RTS0045512,21
RTS0045513,19
RTS0045514,14
RTS0045515,9
RTS0045516,8
RTS0045517,10
RTS0045518,6
RTS0045519,5
RTS0045520,10
RTS0045521,9
RTS0045522,14
RTS0045523,10
RTS0045524,12
RTS0045525,15
RTS0045526,24
RTS0045527,15
RTS0045528,25
RTS0045529,10
RTS0045530,18
RTS0045531,12
RTS0045532,5
RTS0045533,9
RTS0045534,17
RTS0045535,8
RTS0045536,30
RTS0045537,50
RTS0045538,30
RTS0045539,34
RTS0045540,38
RTS0045541,39
RTS0045542,24
RTS0045543,22
RTS0045544,11
RTS0045545,33
RTS0045546,11
RTS0045547,10
RTS0045548,10
RTS0045549,11
RTS0045550,11
RTS0045551,9
RTS0045552,7
RTS0045553,4
RTS0045554,8
RTS0045555,11
RTS0045556,8
RTS0045557,13
RTS0045558,8
RTS0045559,18
RTS0045560,15
RTS0045561,14
RTS0045562,17
RTS0045563,8
RTS0045564,10
RTS0045565,9
RTS0045566,17
RTS0045567,7
RTS0045568,10
RTS0045569,8
RTS0045570,10
RTS0045571,6
RTS0045572,9
RTS0045573,10
RTS0045574,6
RTS0045575,9
RTS0045576,7
RTS0045577,9
RTS0045578,7
RTS0045579,15
RTS0045580,3
RTS0045581,22
RTS0045582,13
RTS0045583,21
RTS0045584,13
RTS0045585,6
RTS0045586,18
RTS0045587,16
RTS0045588,17
RTS0045589,22
RTS0045590,17
RTS0045592,73
RTS0045593,90
RTS0045594,72
RTS0045595,61
RTS0045596,25
RTS0045597,37
RTS0045598,34
RTS0045599,47
RTS0045600,27
RTS0045601,13
RTS0045602,8
RTS0045603,13
RTS0045604,11
RTS0045606,22
RTS0045607,7
RTS0045608,13
RTS0045609,13
RTS0045610,9
RTS0045611,9
RTS0045612,14
RTS0045613,8
RTS0045614,14
RTS0045615,8
RTS0045616,10
RTS0045617,8
RTS0045618,11
RTS0045619,8
RTS0045620,11
RTS0045621,17
RTS0045622,23
RTS0045623,18
RTS0045624,8
RTS0045625,22
RTS0045626,5
RTS0045627,8
RTS0045628,4
RTS0045629,11
RTS0045630,6
RTS0045631,2
RTS0045632,10
RTS0045633,9
RTS0045634,7
RTS0045635,5
RTS0045636,21
RTS0045637,9
RTS0045638,11
RTS0045639,15
RTS0045640,12
RTS0045641,15
RTS0045642,11
RTS0045643,12
RTS0045644,10
RTS0045645,10
RTS0045646,11
RTS0045647,11
RTS0045648,4
RTS0045649,16
RTS0045650,16
RTS0045651,5
RTS0045652,11
RTS0045653,7
RTS0045654,11
RTS0045655,12
RTS0045656,17
RTS0045657,33
RTS0045658,46
RTS0045659,31
RTS0045660,29
RTS0045661,55
RTS0045662,43
RTS0045663,41
RTS0045664,72
RTS0045665,54
RTS0045666,11
RTS0045667,12
RTS0045668,10
RTS0045669,9
RTS0045670,16
RTS0045671,10
RTS0045672,12
RTS0045673,8
RTS0045674,12
RTS0045675,8
RTS0045676,37
RTS0045677,57
RTS0045678,69
RTS0045679,51
RTS0045680,55
RTS0045681,8
RTS0045682,9
RTS0045683,11
RTS0045684,11
RTS0045685,12
RTS0045687,7
RTS0045688,15
RTS0045689,9
RTS0045690,9
RTS0045691,12
RTS0045692,11
RTS0045693,11
RTS0045694,12
RTS0045695,5
RTS0045696,7
RTS0045697,11
RTS0045698,5
RTS0045699,13
RTS0045700,18
RTS0045701,13
RTS0045702,9
RTS0045703,4
RTS0045704,10
RTS0045705,12
RTS0045706,3
RTS0045707,12
RTS0045708,12
RTS0045709,10
RTS0045710,8
RTS0045711,9
RTS0045712,11
RTS0045713,10
RTS0045714,12
RTS0045715,8
RTS0045716,32
RTS0045717,14
RTS0045718,23
RTS0045719,20
RTS0045720,13
RTS0045721,18
RTS0045722,19
RTS0045723,22
RTS0045724,22
RTS0045725,13
RTS0045726,8
RTS0045727,10
RTS0045728,22
RTS0045729,7
RTS0045730,12
RTS0045731,24
RTS0045732,25
RTS0045733,21
RTS0045734,25
RTS0045735,28
RTS0045736,43
RTS0045737,74
RTS0045738,72
RTS0045739,82
RTS0045740,35
RTS0045741,45
RTS0045742,35
RTS0045743,50
RTS0045744,64
RTS0045745,48
RTS0045746,41
RTS0045747,31
RTS0045748,58
RTS0045749,22
RTS0045750,28
RTS0045751,39
RTS0045752,20
RTS0045753,40
RTS0045754,43
RTS0045755,35
RTS0045756,24
RTS0045757,25
RTS0045758,33
RTS0045759,22
RTS0045760,22
RTS0045761,10
RTS0045762,4
RTS0045763,15
RTS0045764,9
RTS0045765,4
RTS0045766,10
RTS0045767,5
RTS0045768,13
RTS0045769,12
RTS0045770,8
RTS0045771,10
RTS0045772,15
RTS0045773,14
RTS0045774,6
RTS0045775,8
RTS0045776,7
RTS0045777,6
RTS0045778,12
RTS0045779,12
RTS0045780,8
RTS0045781,50
RTS0045782,82
RTS0045783,66
RTS0045784,53
RTS0045785,77
RTS0045786,5
RTS0045787,9
RTS0045788,12
RTS0045789,13
RTS0045790,7
RTS0045791,7
RTS0045792,9
RTS0045793,11
RTS0045794,10
RTS0045795,8
RTS0045796,15
RTS0045797,6
RTS0045798,11
RTS0045799,12
RTS0045800,10
RTS0045801,4
RTS0045802,5
RTS0045803,13
RTS0045804,8
RTS0045805,9
RTS0045806,30
RTS0045807,20
RTS0045808,20
RTS0045809,25
RTS0045810,11
RTS0045811,18
RTS0045812,17
RTS0045813,17
RTS0045814,14
RTS0045815,18
RTS0045816,9
RTS0045817,13
RTS0045818,13
RTS0045819,12
RTS0045820,7
RTS0045821,28
RTS0045822,16
RTS0045823,22
RTS0045824,38
RTS0045825,26
RTS0045826,23
RTS0045827,25
RTS0045828,14
RTS0045829,23
RTS0045830,10
RTS0045831,16
RTS0045832,14
RTS0045833,11
RTS0045834,13
RTS0045835,13
RTS0045836,46
RTS0045837,42
RTS0045838,44
RTS0045840,31
RTS0045841,18
RTS0045842,13
RTS0045843,11
RTS0045844,17
RTS0045845,22
RTS0045846,164
RTS0045848,61
RTS0045849,194
RTS0045851,7
RTS0045852,7
RTS0045853,4
RTS0045854,11
RTS0045855,11
RTS0045856,10
RTS0045857,6
RTS0045858,9
RTS0045859,10
RTS0045860,13
RTS0045861,10
RTS0045862,20
RTS0045863,129
RTS0045864,215
RTS0045865,170
RTS0045866,196
RTS0045867,10
RTS0045868,6
RTS0045869,3
RTS0045870,7
RTS0045871,10
RTS0045872,13
RTS0045873,6
RTS0045874,7
RTS0045875,9
RTS0045876,7
RTS0045877,7
RTS0045878,4
RTS0045879,12
RTS0045880,7
RTS0045881,5
RTS0045882,9
RTS0045883,9
RTS0045884,11
RTS0045886,12
RTS0045887,16
RTS0045888,9
RTS0045889,9
RTS0045890,10
RTS0045891,12
RTS0045892,11
RTS0045893,13
RTS0045894,17
RTS0045895,11
RTS0045896,16
RTS0045897,18
RTS0045898,17
RTS0045899,12
RTS0045900,26
RTS0045901,9
RTS0045902,9
RTS0045903,13
RTS0045904,21
RTS0045905,12
RTS0045906,10
RTS0045907,9
RTS0045908,9
RTS0045909,10
RTS0045910,6
RTS0045911,9
RTS0045912,9
RTS0045913,12
RTS0045914,6
RTS0045915,10
RTS0045916,16
RTS0045917,9
RTS0045918,13
RTS0045919,7
RTS0045920,10
RTS0045921,5
RTS0045922,9
RTS0045923,3
RTS0045924,7
RTS0045925,17
RTS0045926,21
RTS0045927,12
RTS0045928,12
RTS0045929,8
RTS0045930,35
RTS0045931,25
RTS0045932,17
RTS0045933,4
RTS0045935,9
RTS0045939,17
RTS0045940,6
RTS0045941,5
RTS0045942,10
RTS0045943,14
RTS0045944,4
RTS0045945,21
RTS0045946,5
RTS0045947,15
RTS0045948,7
RTS0045949,20
RTS0045950,27
RTS0045951,21
RTS0045952,17
RTS0045953,13
RTS0045954,22
RTS0045955,16
RTS0045956,10
RTS0045957,15
RTS0045958,13
RTS0045959,5
RTS0045960,9
RTS0045961,9
RTS0045962,7
RTS0045963,11
RTS0045964,9
RTS0045965,12
RTS0045966,7
RTS0045967,10
RTS0045968,8
RTS0045969,11
RTS0045970,28
RTS0045971,10
RTS0045972,20
RTS0045973,7
RTS0045974,8
RTS0045975,11
RTS0045976,8
RTS0045977,9
RTS0045978,8
RTS0045979,18
RTS0045980,20
RTS0045981,18
RTS0045982,16
RTS0045983,9
RTS0045984,9
RTS0045985,8
RTS0045986,6
RTS0045987,8
RTS0045988,8
RTS0045989,5
RTS0045990,7
RTS0045991,10
RTS0045992,14
RTS0045993,13
RTS0045994,10
RTS0045995,10
RTS0045996,5
RTS0045997,14
RTS0045998,6
RTS0045999,6
RTS0046000,5
RTS0046001,6
RTS0046002,10
RTS0046003,12
RTS0046004,7
RTS0046005,14
RTS0046006,8
RTS0046007,13
RTS0046008,21
RTS0046009,109
RTS0046010,8
RTS0046011,8
RTS0046012,4
RTS0046013,7
RTS0046014,7
RTS0046015,6
RTS0046016,14
RTS0046017,10
RTS0046018,7
RTS0046019,3
RTS0046020,13
RTS0046021,8
RTS0046022,8
RTS0046023,13
RTS0046024,13
RTS0046025,5
RTS0046026,10
RTS0046027,26
RTS0046028,4
RTS0046029,11
RTS0046030,8
RTS0046031,11
RTS0046032,11
RTS0046033,5
RTS0046034,9
RTS0046035,17
RTS0046036,11
RTS0046037,6
RTS0046038,6
RTS0046039,7
RTS0046040,7
RTS0046041,6
RTS0046042,9
RTS0046043,9
RTS0046044,12
RTS0046045,10
RTS0046046,7
RTS0046047,4
RTS0046048,12
RTS0046049,16
RTS0046050,12
RTS0046051,29
RTS0046052,13
RTS0046053,14
RTS0046054,19
RTS0046055,12
RTS0046056,3
RTS0046057,9
RTS0046058,8
RTS0046059,11
RTS0046060,16
RTS0046061,30
RTS0046062,16
RTS0046063,27
RTS0046064,15
RTS0046065,17
RTS0046066,18
RTS0046067,14
RTS0046068,10
RTS0046069,10
RTS0046070,8
RTS0046071,13
RTS0046072,12
RTS0046073,12
RTS0046074,10
RTS0046075,5
RTS0046076,13
RTS0046077,13
RTS0046078,10
RTS0046079,12
RTS0046080,12
RTS0046081,7
RTS0046082,18
RTS0046083,10
RTS0046084,11
RTS0046085,19
RTS0046086,15
RTS0046087,7
RTS0046088,6
RTS0046089,8
RTS0046090,11
RTS0046091,8
RTS0046092,14
RTS0046093,7
RTS0046094,13
RTS0046095,10
RTS0046096,7
RTS0046097,13
RTS0046098,11
RTS0046099,13
RTS0046100,4
RTS0046101,2
RTS0046102,10
RTS0046103,7
RTS0046104,11
RTS0046105,6
RTS0046106,6
RTS0046107,6
RTS0046108,10
RTS0046109,9
RTS0046110,5
RTS0046111,6
RTS0046112,11
RTS0046113,9
RTS0046114,10
RTS0046115,29
RTS0046116,15
RTS0046117,18
RTS0046119,10
RTS0046121,15
RTS0046122,12
RTS0046123,7
RTS0046124,12
RTS0046125,8
RTS0046126,9
RTS0046127,10
RTS0046128,27
RTS0046129,16
RTS0046130,17
RTS0046131,13
RTS0046132,29
RTS0046133,34
RTS0046134,19
RTS0046135,9
RTS0046136,152
RTS0046137,310
RTS0046138,37
RTS0046140,20
RTS0046141,17
RTS0046142,11
RTS0046143,13
RTS0046144,15
RTS0046145,9
RTS0046146,8
RTS0046147,6
RTS0046148,11
RTS0046149,11
RTS0046150,6
RTS0046152,3
RTS0046153,7
RTS0046154,4
RTS0046155,6
RTS0046156,11
RTS0046157,10
RTS0046158,15
RTS0046159,8
RTS0046160,11
RTS0046161,9
RTS0046162,14
RTS0046163,7
RTS0046164,20
RTS0046165,24
RTS0046166,17
RTS0046167,16
RTS0046168,11
RTS0046169,10
RTS0046170,6
RTS0046171,10
RTS0046172,10
RTS0046173,4
RTS0046174,14
RTS0046175,9
RTS0046176,10
RTS0046177,7
RTS0046178,3
RTS0046179,7
RTS0046180,8
RTS0046181,9
RTS0046182,11
RTS0046183,10
RTS0046184,13
RTS0046185,10
RTS0046186,7
RTS0046187,7
RTS0046188,9
RTS0046191,10
RTS0046193,4
RTS0046194,7
RTS0046195,12
RTS0046196,14
RTS0046197,8
RTS0046198,17
RTS0046199,11
RTS0046200,7
RTS0046201,9
RTS0046202,11
RTS0046203,8
RTS0046204,10
RTS0046205,12
RTS0046206,6
RTS0046207,15
RTS0046208,9
RTS0046209,7
RTS0046210,3
RTS0046211,5
RTS0046212,7
RTS0046213,17
RTS0046214,16
RTS0046215,9
RTS0046216,8
RTS0046217,13
RTS0046218,7
RTS0046219,7
RTS0046220,10
RTS0046221,5
RTS0046222,5
RTS0046223,3
RTS0046224,5
RTS0046225,11
RTS0046226,8
RTS0046227,9
RTS0046228,14
RTS0046229,9
RTS0046230,9
RTS0046231,6
RTS0046232,17
RTS0046233,15
RTS0046234,7
RTS0046235,8
RTS0046236,5
RTS0046237,7
RTS0046238,6
RTS0046239,1
RTS0046240,7
RTS0046241,10
RTS0046242,15
RTS0046243,1
RTS0046244,14
RTS0046245,7
RTS0046246,12
RTS0046247,9
RTS0046248,4
RTS0046249,4
RTS0046250,7
RTS0046251,11
RTS0046252,59
RTS0046253,44
RTS0046254,45
RTS0046255,4
RTS0046256,12
RTS0046257,8
RTS0046258,6
RTS0046259,7
RTS0046260,11
RTS0046261,8
RTS0046262,6
RTS0046263,10
RTS0046264,5
RTS0046265,10
RTS0046266,11
RTS0046267,7
RTS0046268,15
RTS0046269,11
RTS0046270,7
RTS0046271,12
RTS0046272,5
RTS0046273,25
RTS0046274,33
RTS0046275,25
RTS0046276,19
RTS0046277,7
RTS0046278,18
RTS0046279,22
RTS0046280,14
RTS0046281,17
RTS0046282,7
RTS0046283,10
RTS0046284,2
RTS0046285,11
RTS0046286,13
RTS0046287,5
RTS0046288,11
RTS0046289,5
RTS0046290,16
RTS0046291,11
RTS0046292,11
RTS0046293,10
RTS0046294,7
RTS0046295,17
RTS0046296,9
RTS0046297,9
RTS0046298,15
RTS0046299,12
RTS0046300,7
RTS0046301,8
RTS0046302,6
RTS0046303,7
RTS0046304,5
RTS0046305,8
RTS0046306,8
RTS0046307,10
RTS0046308,5
RTS0046309,4
RTS0046310,5
RTS0046311,8
RTS0046312,9
RTS0046313,9
RTS0046314,14
RTS0046315,11
RTS0046316,4
RTS0046317,12
RTS0046318,9
RTS0046319,14
RTS0046320,8
RTS0046321,6
RTS0046322,14
RTS0046323,7
RTS0046324,7
RTS0046325,2
RTS0046326,4
RTS0046327,9
RTS0046328,9
RTS0046329,58
RTS0046330,52
RTS0046331,55
RTS0046332,44
RTS0046333,68
RTS0046334,27
RTS0046335,36
RTS0046336,41
RTS0046342,4
RTS0046343,7
RTS0046344,7
RTS0046345,5
RTS0046346,8
RTS0046347,134
RTS0046348,110
RTS0046349,101
RTS0046350,15
RTS0046351,8
RTS0046352,15
RTS0046353,9
RTS0046354,8
RTS0046355,13
RTS0046356,8
RTS0046357,7
RTS0046358,14
RTS0046359,11
RTS0046360,9
RTS0046361,6
RTS0046362,15
RTS0046363,8
RTS0046364,12
RTS0046365,14
RTS0046366,14
RTS0046367,9
RTS0046368,8
RTS0046369,8
RTS0046370,7
RTS0046371,11
RTS0046372,3
RTS0046373,6
RTS0046374,2
RTS0046375,5
RTS0046376,6
RTS0046377,3
RTS0046378,6
RTS0046379,9
RTS0046380,11
RTS0046381,14
RTS0046382,12
RTS0046383,10
RTS0046384,8
RTS0046385,8
RTS0046386,8
RTS0046387,6
RTS0046388,9
RTS0046389,10
RTS0046390,7
RTS0046391,13
RTS0046392,5
RTS0046393,7
RTS0046394,7
RTS0046395,12
RTS0046396,5
RTS0046397,7
RTS0046398,12
RTS0046399,9
RTS0046400,2
RTS0046401,12
RTS0046402,10
RTS0046403,10
RTS0046404,11
RTS0046405,9
RTS0046406,9
RTS0046407,6
RTS0046408,7
RTS0046409,10
RTS0046410,31
RTS0046411,11
RTS0046412,39
RTS0046413,32
RTS0046414,293
RTS0046415,75
RTS0046416,15
RTS0046417,14
RTS0046418,13
RTS0046419,8
RTS0046420,15
RTS0046421,7
RTS0046422,11
RTS0046423,10
RTS0046424,8
RTS0046425,14
RTS0046426,5
RTS0046427,6
RTS0046428,15
RTS0046429,5
RTS0046430,11
RTS0046431,7
RTS0046432,17
RTS0046433,18
RTS0046434,19
RTS0046435,37
RTS0046439,9
RTS0046440,19
RTS0046441,22
RTS0046442,13
RTS0046443,16
RTS0046444,13
RTS0046445,8
RTS0046446,4
RTS0046447,6
RTS0046448,16
RTS0046449,33
RTS0046450,63
RTS0046451,18
RTS0046452,80
RTS0046453,45
RTS0046454,31
RTS0046455,26
RTS0046456,14
RTS0046457,27
RTS0046458,14
RTS0046459,20
RTS0046460,25
RTS0046461,8
RTS0046462,13
RTS0046463,8
RTS0046464,7
RTS0046466,8
RTS0046468,8
RTS0046469,11
RTS0046470,11
RTS0046471,4
RTS0046472,10
RTS0046473,8
RTS0046474,2
RTS0046475,9
RTS0046476,12
RTS0046477,6
RTS0046478,11
RTS0046479,12
RTS0046480,6
RTS0046481,8
RTS0046482,9
RTS0046483,13
RTS0046484,9
RTS0046485,11
RTS0046486,6
RTS0046487,11
RTS0046488,10
RTS0046489,8
RTS0046490,4
RTS0046491,8
RTS0046492,13
RTS0046493,6
RTS0046494,5
RTS0046495,11
RTS0046496,11
RTS0046497,11
RTS0046498,9
RTS0046499,25
RTS0046500,34
RTS0046501,11
RTS0046502,6
RTS0046503,27
RTS0046504,11
RTS0046505,4
RTS0046506,6
RTS0046507,7
RTS0046508,5
RTS0046509,6
RTS0046510,13
RTS0046511,10
RTS0046512,23
RTS0046513,17
RTS0046514,7
RTS0046515,7
RTS0046516,9
RTS0046517,10
RTS0046518,7
RTS0046519,10
RTS0046520,4
RTS0046521,10
RTS0046522,7
RTS0046524,10
RTS0046525,11
RTS0046526,42
RTS0046527,16
RTS0046528,25
RTS0046529,7
RTS0046530,4
RTS0046531,11
RTS0046532,10
RTS0046533,9
RTS0046534,14
RTS0046535,9
RTS0046536,7
RTS0046537,10
RTS0046538,9
RTS0046539,13
RTS0046540,10
RTS0046541,13
RTS0046542,17
RTS0046543,8
RTS0046544,11
RTS0046545,25
RTS0046546,12
RTS0046548,8
RTS0046549,25
RTS0046550,5
RTS0046551,19
RTS0046552,11
RTS0046553,24
RTS0046554,9
RTS0046555,6
RTS0046556,18
RTS0046557,7
RTS0046558,6
RTS0046559,8
RTS0046560,4
RTS0046561,10
RTS0046562,9
RTS0046563,14
RTS0046564,7
RTS0046565,6
RTS0046566,11
RTS0046567,11
RTS0046568,14
RTS0046569,8
RTS0046570,16
RTS0046571,7
RTS0046572,6
RTS0046573,14
RTS0046574,10
RTS0046575,12
RTS0046577,6
RTS0046578,11
RTS0046580,21
RTS0046581,26
RTS0046582,12
RTS0046583,17
RTS0046584,11
RTS0046585,19
RTS0046586,7
RTS0046587,14
RTS0046588,4
RTS0046589,7
RTS0046590,9
RTS0046591,9
RTS0046592,5
RTS0046593,10
RTS0046594,19
RTS0046595,17
RTS0046596,13
RTS0046597,8
RTS0046598,5
RTS0046599,6
RTS0046600,27
RTS0046601,50
RTS0046602,22
RTS0046603,20
RTS0046604,14
RTS0046605,12
RTS0046606,5
RTS0046607,8
RTS0046608,13
RTS0046609,17
RTS0046610,8
RTS0046611,15
RTS0046612,10
RTS0046613,6
RTS0046614,9
RTS0046615,2
RTS0046616,5
RTS0046617,11
RTS0046618,11
RTS0046619,14
RTS0046620,5
RTS0046621,14
RTS0046622,8
RTS0046623,8
RTS0046624,14
RTS0046625,17
RTS0046626,20
RTS0046627,12
RTS0046628,20
RTS0046629,11
RTS0046630,11
RTS0046631,11
RTS0046632,7
RTS0046633,9
RTS0046634,13
RTS0046635,22
RTS0046636,25
RTS0046637,19
RTS0046638,10
RTS0046639,8
RTS0046640,6
RTS0046641,9
RTS0046642,11
RTS0046643,11
RTS0046644,7
RTS0046645,6
RTS0046646,3
RTS0046647,5
RTS0046648,14
RTS0046649,8
RTS0046650,7
RTS0046651,14
RTS0046652,13
RTS0046653,22
RTS0046654,15
RTS0046655,14
RTS0046656,8
RTS0046657,5
RTS0046658,11
RTS0046659,13
RTS0046660,5
RTS0046661,9
RTS0046662,12
RTS0046663,8
RTS0046664,9
RTS0046665,15
RTS0046666,6
RTS0046667,14
RTS0046668,9
RTS0046669,7
RTS0046670,6
RTS0046671,9
RTS0046672,9
RTS0046673,7
RTS0046674,4
RTS0046675,13
RTS0046676,13
RTS0046677,15
RTS0046678,9
RTS0046679,10
RTS0046680,11
RTS0046681,6
RTS0046682,4
RTS0046683,6
RTS0046684,8
RTS0046685,6
RTS0046686,9
RTS0046687,8
RTS0046688,9
RTS0046689,9
RTS0046690,10
RTS0046691,7
RTS0046692,12
RTS0046693,11
RTS0046694,12
RTS0046695,6
RTS0046696,14
RTS0046697,13
RTS0046698,12
RTS0046699,19
RTS0046700,18
RTS0046701,23
RTS0046702,22
RTS0046703,47
RTS0046704,68
RTS0046705,72
RTS0046706,35
RTS0046707,73
RTS0046708,61
RTS0046709,10
RTS0046710,12
RTS0046711,10
RTS0046712,4
RTS0046713,5
RTS0046714,10
RTS0046715,3
RTS0046716,9
RTS0046717,13
RTS0046718,9
RTS0046719,10
RTS0046720,9
RTS0046721,13
RTS0046722,15
RTS0046723,9
RTS0046724,5
RTS0046725,5
RTS0046726,9
RTS0046727,22
RTS0046728,10
RTS0046729,9
RTS0046730,11
RTS0046731,8
RTS0046732,8
RTS0046733,8
RTS0046734,10
RTS0046735,9
RTS0046736,5
RTS0046737,6
RTS0046738,12
RTS0046739,7
RTS0046740,10
RTS0046741,9
RTS0046742,12
RTS0046743,12
RTS0046744,10
RTS0046745,9
RTS0046746,12
RTS0046747,14
RTS0046748,22
RTS0046749,9
RTS0046750,7
RTS0046751,11
RTS0046752,7
RTS0046753,14
RTS0046754,6
RTS0046755,10
RTS0046756,17
RTS0046757,12
RTS0046758,7
RTS0046759,11
RTS0046760,16
RTS0046761,11
RTS0046763,36
RTS0046764,18
RTS0046765,4
RTS0046766,10
RTS0046767,15
RTS0046768,62
RTS0046769,70
RTS0046770,72
RTS0046771,3
RTS0046772,12
RTS0046773,5
RTS0046774,9
RTS0046775,6
RTS0046777,19
RTS0046778,7
RTS0046779,11
RTS0046780,10
RTS0046781,13
RTS0046782,8
RTS0046783,7
RTS0046784,5
RTS0046785,17
RTS0046790,18
RTS0046791,11
RTS0046792,12
RTS0046793,8
RTS0046794,11
RTS0046795,9
RTS0046796,6
RTS0046797,8
RTS0046798,4
RTS0046799,8
RTS0046800,7
RTS0046801,89
RTS0046802,63
RTS0046803,7
RTS0046804,10
RTS0046805,13
RTS0046806,8
RTS0046807,5
RTS0046808,13
RTS0046809,10
RTS0046810,8
RTS0046811,5
RTS0046812,9
RTS0046813,10
RTS0046814,9
RTS0046815,10
RTS0046816,3
RTS0046817,5
RTS0046818,11
RTS0046819,13
RTS0046820,14
RTS0046821,2
RTS0046822,13
RTS0046823,3
RTS0046824,17
RTS0046825,13
RTS0046826,1
RTS0046827,4
RTS0046828,9
RTS0046829,8
RTS0046830,6
RTS0046831,6
RTS0046832,17
RTS0046833,8
RTS0046835,6
RTS0046836,108
RTS0046837,159
RTS0046838,8
RTS0046839,260
RTS0046840,10
RTS0046841,19
RTS0046842,49
RTS0046843,33
RTS0046846,15
RTS0046849,8
RTS0046850,10
RTS0046851,15
RTS0046852,21
RTS0046853,26
RTS0046854,11
RTS0046855,16
RTS0046856,6
RTS0046857,11
RTS0046858,12
RTS0046859,9
RTS0046860,20
RTS0046861,8
RTS0046862,4
RTS0046863,5
RTS0046864,8
RTS0046866,16
RTS0046867,5
RTS0046868,7
RTS0046869,57
RTS0046870,41
RTS0046871,29
RTS0046872,94
RTS0046873,9
RTS0046874,6
RTS0046875,7
RTS0046876,7
RTS0046877,12
RTS0046878,5
RTS0046879,11
RTS0046880,13
RTS0046881,19
RTS0046882,6
RTS0046885,4
RTS0046886,6
RTS0046887,4
RTS0046889,8
RTS0046890,7
RTS0046891,7
RTS0046892,14
RTS0046893,7
RTS0046894,11
RTS0046895,4
RTS0046897,9
RTS0046898,4
RTS0046899,95
RTS0046900,24
RTS0046902,3
RTS0046903,26
RTS0046904,9
RTS0046905,9
RTS0046906,56
RTS0046907,31
RTS0046908,15
RTS0046909,10
RTS0046910,31
RTS0046911,11
RTS0046912,8
RTS0046913,9
RTS0046914,7
RTS0046915,8
RTS0046916,10
RTS0046918,183
RTS0046919,310
RTS0046920,17
RTS0046921,10
RTS0046922,15
RTS0046923,22
RTS0046924,53
RTS0046925,10
RTS0046926,6
RTS0046927,4
RTS0046928,4
RTS0046929,4
RTS0046930,14
RTS0046931,12
RTS0046933,7
RTS0046934,26
RTS0046935,19
RTS0046936,22
RTS0046937,8
RTS0046938,12
RTS0046939,10
RTS0046940,16
RTS0046941,20
RTS0046942,11
RTS0046943,13
RTS0046944,8
RTS0046946,21
RTS0046947,10
RTS0046948,7
RTS0046949,10
RTS0046950,5
RTS0046951,8
RTS0046952,8
RTS0046954,8
RTS0046955,14
RTS0046956,18
RTS0046957,8
RTS0046958,12
RTS0046959,10
RTS0046960,14
RTS0046961,11
RTS0046962,63
RTS0046963,10
RTS0046965,44
RTS0046966,13
RTS0046967,10
RTS0046968,10
RTS0047054,7
RTS0047055,17
RTS0047056,8
RTS0047057,5
RTS0047058,12
RTS0047060,19
RTS0047061,17
RTS0047062,10
RTS0047063,14
RTS0047064,16
RTS0047065,29
RTS0047066,28
RTS0047067,39
RTS0047068,20
RTS0047069,16
RTS0047070,16
RTS0047071,17
RTS0047072,12
RTS0047073,17
RTS0047074,10
RTS0047075,14
RTS0047076,10
RTS0047077,10
RTS0047078,13
RTS0047079,11
RTS0047080,9
RTS0047081,12
RTS0047082,9
RTS0047083,13
RTS0047084,5
RTS0047085,5
RTS0047086,12
RTS0047087,8
RTS0047088,8
RTS0047089,10
RTS0047091,8
RTS0047092,25
RTS0047093,13
RTS0047094,23
RTS0047095,4
RTS0047096,5
RTS0047097,9
RTS0047098,7
RTS0047099,11
RTS0047100,7
RTS0047101,10
RTS0047102,9
RTS0047103,20
RTS0047104,7
RTS0047105,9
RTS0047106,4
RTS0047107,10
RTS0047108,14
RTS0047109,14
RTS0047110,5
RTS0047111,7
RTS0047112,11
RTS0047113,23
RTS0047114,13
RTS0047115,12
RTS0047116,10
RTS0047117,9
RTS0047118,11
RTS0047119,12
RTS0047120,11
RTS0047121,7
RTS0047122,14
RTS0047123,16
RTS0047124,17
RTS0047125,8
RTS0047126,8
RTS0047127,11
RTS0047128,5
RTS0047129,8
RTS0047130,16
RTS0047131,22
RTS0047132,12
RTS0047133,21
RTS0047134,13
RTS0047135,11
RTS0047136,19
RTS0047137,13
RTS0047138,22
RTS0047139,13
RTS0047140,11
RTS0047141,9
RTS0047142,7
RTS0047143,7
RTS0047144,9
RTS0047145,14
RTS0047146,12
RTS0047147,15
RTS0047148,15
RTS0047149,9
RTS0047150,10
RTS0047151,7
RTS0047152,17
RTS0047153,8
RTS0047154,12
RTS0047156,8
RTS0047157,15
RTS0047158,10
RTS0047159,9
RTS0047160,9
RTS0047165,14
RTS0047166,4
RTS0047167,14
RTS0047168,10
RTS0047169,9
RTS0047170,14
RTS0047171,7
RTS0047172,18
RTS0047173,19
RTS0047174,16
RTS0047175,13
RTS0047176,12
RTS0047177,11
RTS0047178,15
RTS0047179,7
RTS0047180,10
RTS0047181,18
RTS0047182,14
RTS0047183,12
RTS0047184,22
RTS0047185,7
RTS0047186,8
RTS0047187,7
RTS0047188,10
RTS0047189,10
RTS0047190,17
RTS0047191,6
RTS0047192,9
RTS0047193,7
RTS0047194,6
RTS0047195,11
RTS0047196,10
RTS0047197,4
RTS0047198,12
RTS0047199,5
RTS0047200,9
RTS0047201,5
RTS0047202,13
RTS0047203,9
RTS0047204,14
RTS0047205,8
RTS0047206,10
RTS0047207,12
RTS0047208,66
RTS0047209,91
RTS0047210,90
RTS0047211,77
RTS0047212,45
RTS0047213,14
RTS0047214,9
RTS0047215,9
RTS0047216,17
RTS0047217,7
RTS0047218,18
RTS0047219,20
RTS0047220,7
RTS0047221,19
RTS0047222,10
RTS0047223,73
RTS0047225,18
RTS0047226,22
RTS0047229,6
RTS0047230,8
RTS0047231,9
RTS0047232,10
RTS0047233,5
RTS0047234,11
RTS0047235,7
RTS0047236,9
RTS0047237,5
RTS0047238,9
RTS0047239,15
RTS0047240,8
RTS0047241,7
RTS0047242,2
RTS0047243,8
RTS0047244,4
RTS0047245,10
RTS0047246,8
RTS0047247,8
RTS0047248,9
RTS0047249,10
RTS0047250,14
RTS0047252,10
RTS0047253,9
RTS0047254,3
RTS0047255,16
RTS0047256,12
RTS0047257,21
RTS0047258,8
RTS0047259,18
RTS0047260,17
RTS0047261,26
RTS0047262,16
RTS0047263,14
RTS0047264,14
RTS0047266,12
RTS0047267,36
RTS0047268,19
RTS0047269,16
RTS0047270,42
RTS0047271,33
RTS0047272,24
RTS0047273,20
RTS0047274,15
RTS0047276,6
RTS0047277,21
RTS0047278,28
RTS0047279,21
RTS0047280,23
RTS0047281,23
RTS0047282,30
RTS0047283,21
RTS0047284,21
RTS0047290,41
RTS0047291,87
RTS0047292,53
RTS0047293,44
RTS0047294,61
RTS0047295,11
RTS0047296,7
RTS0047297,7
RTS0047298,13
RTS0047299,6
RTS0047300,11
RTS0047301,14
RTS0047302,5
RTS0047303,9
RTS0047304,11
RTS0047305,23
RTS0047306,21
RTS0047307,25
RTS0047308,11
RTS0047309,19
RTS0047310,15
RTS0047311,15
RTS0047312,21
RTS0047313,3
RTS0047314,12
RTS0047315,22
RTS0047316,25
RTS0047317,27
RTS0047318,28
RTS0047319,35
RTS0047320,10
RTS0047321,14
RTS0047322,12
RTS0047323,19
RTS0047324,17
RTS0047325,14
RTS0047326,13
RTS0047327,13
RTS0047328,3
RTS0047329,6
RTS0047331,11
RTS0047332,18
RTS0047333,15
RTS0047334,17
RTS0047335,15
RTS0047336,13
RTS0047337,15
RTS0047338,17
RTS0047339,11
RTS0047340,25
RTS0047341,14
RTS0047342,22
RTS0047343,17
RTS0047344,18
RTS0047345,17
RTS0047346,9
RTS0047348,16
RTS0047349,16
RTS0047350,22
RTS0047351,13
RTS0047352,31
RTS0047353,16
RTS0047354,15
RTS0047356,6
RTS0047357,6
RTS0047358,8
RTS0047359,12
RTS0047360,9
RTS0047361,3
RTS0047362,9
RTS0047363,6
RTS0047364,9
RTS0047365,12
RTS0047366,7
RTS0047367,7
RTS0047368,8
RTS0047369,8
RTS0047370,10
RTS0047373,8
RTS0047374,7
RTS0047375,8
RTS0047376,15
RTS0047377,10
RTS0047378,14
RTS0047379,9
RTS0047380,13
RTS0047381,8
RTS0047382,5
RTS0047383,8
RTS0047384,11
RTS0047385,4
RTS0047386,20
RTS0047387,7
RTS0047388,12
RTS0047389,10
RTS0047390,13
RTS0047391,7
RTS0047392,3
RTS0047393,13
RTS0047394,6
RTS0047395,8
RTS0047396,30
RTS0047397,11
RTS0047398,8
RTS0047399,6
RTS0047400,8
RTS0047401,9
RTS0047402,12
RTS0047403,10
RTS0047404,15
RTS0047405,18
RTS0047406,10
RTS0047407,16
RTS0047408,19
RTS0047409,22
RTS0047410,10
RTS0047411,10
RTS0047412,16
RTS0047413,7
RTS0047414,20
RTS0047415,12
RTS0047417,12
RTS0047418,21
RTS0047419,15
RTS0047420,10
RTS0047421,13
RTS0047422,8
RTS0047423,10
RTS0047424,12
RTS0047425,8
RTS0047426,15
RTS0047427,13
RTS0047428,19
RTS0047429,13
RTS0047430,22
RTS0047431,11
RTS0047432,13
RTS0047433,15
RTS0047434,12
RTS0047435,15
RTS0047436,4
RTS0047437,6
RTS0047438,12
RTS0047439,10
RTS0047440,2
RTS0047441,18
RTS0047442,16
RTS0047445,25
RTS0047446,18
RTS0047447,7
RTS0047448,5
RTS0047449,10
RTS0047450,10
RTS0047451,12
RTS0047452,8
RTS0047453,3
RTS0047454,6
RTS0047455,5
RTS0047456,13
RTS0047457,10
RTS0047458,5
RTS0047459,13
RTS0047460,14
RTS0047461,6
RTS0047462,11
RTS0047463,12
RTS0047464,14
RTS0047465,9
RTS0047466,18
RTS0047467,8
RTS0047468,4
RTS0047469,8
RTS0047471,9
RTS0047472,8
RTS0047473,8
RTS0047474,5
RTS0047475,10
RTS0047476,8
RTS0047477,22
RTS0047479,16
RTS0047480,11
RTS0047481,18
RTS0047482,7
RTS0047483,10
RTS0047484,9
RTS0047485,10
RTS0047486,9
RTS0047487,3
RTS0047488,8
RTS0047489,7
RTS0047490,11
RTS0047491,9
RTS0047492,13
RTS0047493,15
RTS0047494,15
RTS0047495,12
RTS0047496,8
RTS0047497,19
RTS0047498,16
RTS0047499,10
RTS0047500,15
RTS0047501,15
RTS0047502,8
RTS0047503,5
RTS0047504,16
RTS0047505,11
RTS0047506,19
RTS0047507,19
RTS0047508,8
RTS0047509,10
RTS0047510,5
RTS0047511,11
RTS0047512,16
RTS0047513,6
RTS0047514,10
RTS0047515,24
RTS0047516,17
RTS0047517,22
RTS0047518,19
RTS0047520,14
RTS0047521,16
RTS0047522,12
RTS0047523,12
RTS0047524,7
RTS0047525,6
RTS0047526,8
RTS0047527,8
RTS0047528,12
RTS0047529,12
RTS0047530,4
RTS0047531,3
RTS0047532,14
RTS0047533,11
RTS0047534,6
RTS0047535,11
RTS0047536,8
RTS0047537,6
RTS0047538,20
RTS0047540,32
RTS0047541,36
RTS0047543,10
RTS0047544,12
RTS0047545,13
RTS0047546,13
RTS0047547,10
RTS0047548,20
RTS0047549,19
RTS0047550,14
RTS0047551,13
RTS0047552,6
RTS0047553,6
RTS0047558,13
RTS0047559,7
RTS0047560,5
RTS0047561,7
RTS0047562,8
RTS0047563,13
RTS0047564,7
RTS0047565,19
RTS0047566,13
RTS0047567,4
RTS0047568,15
RTS0047569,3
RTS0047570,7
RTS0047571,8
RTS0047572,13
RTS0047573,7
RTS0047574,9
RTS0047575,12
RTS0047576,13
RTS0047577,6
RTS0047578,12
RTS0047579,36
RTS0047580,10
RTS0047581,6
RTS0047582,12
RTS0047583,6
RTS0047584,8
RTS0047585,11
RTS0047586,9
RTS0047587,9
RTS0047588,21
RTS0047590,6
RTS0047591,8
RTS0047592,6
RTS0047593,14
RTS0047594,10
RTS0047595,11
RTS0047596,16
RTS0047597,13
RTS0047598,12
RTS0047599,5
RTS0047600,17
RTS0047601,22
RTS0047602,22
RTS0047603,11
RTS0047604,14
RTS0047606,11
RTS0047613,15
RTS0047614,12
RTS0047615,10
RTS0047616,11
RTS0047617,12
RTS0047618,1
RTS0047619,9
RTS0047620,9
RTS0047621,9
RTS0047622,5
RTS0047624,8
RTS0047625,12
RTS0047626,11
RTS0047627,12
RTS0047628,13
RTS0047629,11
RTS0047630,8
RTS0047631,6
RTS0047632,15
RTS0047633,4
RTS0047634,12
RTS0047635,7
RTS0047636,6
RTS0047637,16
RTS0047638,4
RTS0047639,7
RTS0047640,4
RTS0047641,10
RTS0047642,11
RTS0047643,4
RTS0047644,6
RTS0047645,8
RTS0047646,7
RTS0047647,9
RTS0047648,18
RTS0047649,8
RTS0047650,2
RTS0047651,5
RTS0047652,3
RTS0047653,13
RTS0047654,6
RTS0047656,9
RTS0047657,7
RTS0047658,8
RTS0047659,9
RTS0047660,6
RTS0047661,7
RTS0047662,11
RTS0047663,5
RTS0047664,7
RTS0047665,7
RTS0047666,4
RTS0047667,6
RTS0047668,8
RTS0047669,11
RTS0047670,7
RTS0047672,5
RTS0047673,14
RTS0047674,13
RTS0047675,10
RTS0047676,8
RTS0047677,5
RTS0047678,11
RTS0047679,15
RTS0047680,11
RTS0047681,6
RTS0047682,5
RTS0047684,10
RTS0047685,11
RTS0047686,9
RTS0047687,10
RTS0047688,10
RTS0047689,11
RTS0047691,7
RTS0047692,7
RTS0047693,8
RTS0047694,11
RTS0047695,15
RTS0047696,5
RTS0047697,8
RTS0047698,6
RTS0047699,8
RTS0047700,24
RTS0047701,11
RTS0047702,8
RTS0047703,12
RTS0047704,12
RTS0047705,13
RTS0047706,6
RTS0047707,21
RTS0047708,36
RTS0047709,48
RTS0047710,11
RTS0047711,12
RTS0047712,11
RTS0047713,6
RTS0047714,8
RTS0047715,7
RTS0047716,9
RTS0047717,18
RTS0047718,8
RTS0047720,8
RTS0047721,17
RTS0047722,5
RTS0047723,6
RTS0047724,66
RTS0047725,54
RTS0047726,49
RTS0047727,37
RTS0047728,62
RTS0047729,6
RTS0047730,11
RTS0047731,12
RTS0047732,9
RTS0047733,9
RTS0047734,4
RTS0047735,10
RTS0047736,20
RTS0047737,7
RTS0047738,5
RTS0047739,17
RTS0047740,30
RTS0047741,30
RTS0047742,38
RTS0047743,17
RTS0047744,14
RTS0047745,18
RTS0047746,6
RTS0047747,19
RTS0047748,14
RTS0047749,22
RTS0047750,9
RTS0047752,6
RTS0047753,9
RTS0047754,45
RTS0047755,50
RTS0047756,69
RTS0047757,23
RTS0047758,50
RTS0047759,9
RTS0047760,11
RTS0047761,4
RTS0047762,10
RTS0047763,15
RTS0047764,11
RTS0047765,13
RTS0047766,17
RTS0047767,9
RTS0047768,9
RTS0047769,14
RTS0047770,16
RTS0047771,8
RTS0047772,15
RTS0047773,14
RTS0047774,15
RTS0047775,4
RTS0047776,10
RTS0047777,7
RTS0047778,7
RTS0047779,8
RTS0047780,9
RTS0047781,16
RTS0047782,16
RTS0047783,9
RTS0047784,9
RTS0047785,10
RTS0047786,17
RTS0047787,18
RTS0047788,12
RTS0047789,15
RTS0047790,4
RTS0047791,16
RTS0047792,20
RTS0047793,13
RTS0047794,5
RTS0047795,6
RTS0047796,8
RTS0047797,10
RTS0047798,8
RTS0047799,11
RTS0047800,10
RTS0047801,28
RTS0047802,31
RTS0047803,7
RTS0047804,9
RTS0047805,7
RTS0047806,12
RTS0047807,18
RTS0047808,338
RTS0047809,6
RTS0047810,10
RTS0047811,18
RTS0047812,9
RTS0047813,14
RTS0047814,14
RTS0047816,9
RTS0047817,17
RTS0047818,7
RTS0047819,7
RTS0047820,6
RTS0047821,30
RTS0047822,9
RTS0047823,18
RTS0047824,5
RTS0047825,11
RTS0047826,11
RTS0047827,9
RTS0047828,16
RTS0047829,10
RTS0047830,2
RTS0047831,10
RTS0047832,6
RTS0047833,11
RTS0047834,13
RTS0047835,18
RTS0047836,11
RTS0047837,9
RTS0047838,20
RTS0047839,10
RTS0047840,8
RTS0047841,10
RTS0047842,3
RTS0047843,9
RTS0047844,8
RTS0047845,12
RTS0047846,7
RTS0047847,13
RTS0047848,6
RTS0047849,5
RTS0047850,8
RTS0047851,10
RTS0047852,10
RTS0047853,19
RTS0047854,16
RTS0047855,11
RTS0047856,6
RTS0047857,6
RTS0047858,5
RTS0047859,9
RTS0047860,10
RTS0047861,4
RTS0047862,8
RTS0047863,7
RTS0047864,7
RTS0047865,13
RTS0047866,16
RTS0047867,9
RTS0047868,11
RTS0047869,20
RTS0047870,25
RTS0047871,7
RTS0047872,13
RTS0047873,13
RTS0047874,10
RTS0047875,11
RTS0047876,12
RTS0047877,9
RTS0047878,12
RTS0047879,13
RTS0047880,9
RTS0047881,6
RTS0047882,8
RTS0047883,14
RTS0047884,9
RTS0047885,12
RTS0047886,6
RTS0047890,259
RTS0047891,197
RTS0047892,68
RTS0047893,14
RTS0047894,14
RTS0047895,12
RTS0047896,13
RTS0047897,8
RTS0047898,9
RTS0047899,7
RTS0047900,18
RTS0047901,9
RTS0047902,13
RTS0047903,10
RTS0047904,7
RTS0047905,14
RTS0047906,8
RTS0047907,78
RTS0047908,66
RTS0047909,87
RTS0047910,15
RTS0047912,12
RTS0047913,5
RTS0047914,8
RTS0047915,10
RTS0047916,10
RTS0047917,8
RTS0047919,5
RTS0047920,44
RTS0047921,61
RTS0047924,13
RTS0047925,12
RTS0047926,8
RTS0047927,8
RTS0047928,8
RTS0047929,7
RTS0047930,13
RTS0047931,3
RTS0047932,7
RTS0047933,14
RTS0047934,6
RTS0047935,8
RTS0047936,9
RTS0047937,10
RTS0047938,16
RTS0047939,18
RTS0047940,30
RTS0047941,7
RTS0047942,12
RTS0047943,4
RTS0047944,54
RTS0047945,7
RTS0047946,17
RTS0047947,8
RTS0047948,4
RTS0047949,10
RTS0047950,7
RTS0047951,16
RTS0047952,7
RTS0047953,18
RTS0047954,27
RTS0047956,8
RTS0047957,8
RTS0047958,12
RTS0047959,11
RTS0047960,5
RTS0047961,5
RTS0047963,10
RTS0047964,15
RTS0047965,9
RTS0047966,8
RTS0047967,5
RTS0047968,12
RTS0047969,12
RTS0047970,10
RTS0047972,16
RTS0047973,9
RTS0047974,11
RTS0047975,11
RTS0047976,16
RTS0047977,11
RTS0047978,12
RTS0047979,10
RTS0047980,7
RTS0047981,16
RTS0047982,11
RTS0047985,62
RTS0047986,12
RTS0047987,5
RTS0047988,41
RTS0047990,8
RTS0047991,21
RTS0047992,6
RTS0047993,11
RTS0047994,8
RTS0047995,6
RTS0047996,10
RTS0047997,15
RTS0047998,20
RTS0047999,6
RTS0048000,8
RTS0048001,7
RTS0048003,25
RTS0048005,6
RTS0048006,7
RTS0048008,13
RTS0048009,13
RTS0048012,13
RTS0048013,7
RTS0048014,9
RTS0048015,47
RTS0048016,55
RTS0048017,11
RTS0048018,16
RTS0048019,18
RTS0048020,11
RTS0048021,5
RTS0048022,8
RTS0048023,12
RTS0048024,6
RTS0048026,12
RTS0048027,16
RTS0048028,15
RTS0048029,5
RTS0048030,8
RTS0048031,7
RTS0048032,7
RTS0048033,9
RTS0048034,10
RTS0048035,4
RTS0048036,11
RTS0048037,8
RTS0048038,22
RTS0048040,9
RTS0048041,7
RTS0048042,6
RTS0048043,14
RTS0048044,5
RTS0048045,8
RTS0048046,9
RTS0048047,13
RTS0048048,7
RTS0048049,4
RTS0048050,9
RTS0048051,22
RTS0048052,15
RTS0048053,10
RTS0048054,8
RTS0048055,7
RTS0048056,5
RTS0048057,7
RTS0048058,9
RTS0048059,10
RTS0048060,15
RTS0048061,8
RTS0048062,9
RTS0048063,7
RTS0048064,20
RTS0048065,35
RTS0048066,40
RTS0048067,5
RTS0048068,9
RTS0048069,3
RTS0048070,8
RTS0048071,11
RTS0048072,6
RTS0048073,13
RTS0048074,4
RTS0048076,14
RTS0048077,11
RTS0048078,9
RTS0048079,7
RTS0048080,10
RTS0048081,19
RTS0048082,9
RTS0048084,10
RTS0048085,8
RTS0048086,5
RTS0048087,13
RTS0048088,7
RTS0048089,13
RTS0048090,17
RTS0048091,18
RTS0048092,13
RTS0048093,17
RTS0048094,6
RTS0048096,16
RTS0048097,11
RTS0048098,275
RTS0048099,527
RTS0048100,544
RTS0048101,505
RTS0048102,408
RTS0048104,9
RTS0048105,7
RTS0048106,8
RTS0048107,3
RTS0048108,16
RTS0048109,7
RTS0048110,6
RTS0048111,11
RTS0048112,7
RTS0048113,9
RTS0048114,35
RTS0048115,25
RTS0048116,38
RTS0048117,20
RTS0048118,21
RTS0048120,2
RTS0048126,6
RTS0048127,14
RTS0048129,15
RTS0048130,7
RTS0048131,38
RTS0048132,38
RTS0048133,12
RTS0048134,25
RTS0048135,34
RTS0048136,6
RTS0048138,8
RTS0048139,68
RTS0048140,10
RTS0048141,8
RTS0048142,6
RTS0048144,10
RTS0048145,14
RTS0048146,10
RTS0048147,9
RTS0048148,11
RTS0048149,10
RTS0048150,6
RTS0048151,11
RTS0048152,10
RTS0048153,16
RTS0048154,11
RTS0048155,5
RTS0048156,12
RTS0048158,16
RTS0048159,13
RTS0048160,282
RTS0048161,362
RTS0048162,10
RTS0048163,10
RTS0048164,217
RTS0048165,33
RTS0048166,11
RTS0048167,14
RTS0048168,12
RTS0048169,12
RTS0048170,8
RTS0048171,9
RTS0048172,9
RTS0048173,12
RTS0048175,11
RTS0048176,16
RTS0048177,23
RTS0048178,28
RTS0048179,22
RTS0048180,22
RTS0048181,18
RTS0048182,7
RTS0048183,10
RTS0048184,21
RTS0048185,15
RTS0048186,11
RTS0048188,11
RTS0048189,12
RTS0048190,10
RTS0048191,8
RTS0048192,8
RTS0048193,12
RTS0048194,8
RTS0048195,14
RTS0048196,12
RTS0048197,7
RTS0048198,6
RTS0048200,6
RTS0048201,11
RTS0048202,16
RTS0048203,9
RTS0048204,13
RTS0048205,18
RTS0048207,34
RTS0048208,70
RTS0048209,43
RTS0048210,45
RTS0048211,67
RTS0048212,14
RTS0048213,10
RTS0048214,11
RTS0048215,10
RTS0048216,18
RTS0048217,18
RTS0048218,16
RTS0048219,9
RTS0048220,12
RTS0048221,13
RTS0048222,8
RTS0048223,7
RTS0048224,21
RTS0048225,10
RTS0048226,10
RTS0048227,11
RTS0048228,13
RTS0048229,9
RTS0048230,4
RTS0048231,9
RTS0048232,8
RTS0048233,12
RTS0048234,10
RTS0048235,16
RTS0048236,10
RTS0048237,11
RTS0048238,12
RTS0048239,10
RTS0048240,18
RTS0048241,9
RTS0048242,16
RTS0048243,10
RTS0048244,11
RTS0048245,12
RTS0048246,18
RTS0049343,11
RTS0049344,13
RTS0049345,9
RTS0049346,9
RTS0049347,8
RTS0049348,4
RTS0049349,21
RTS0049350,9
RTS0049351,5
RTS0049352,10
RTS0049353,11
RTS0049354,10
RTS0049355,9
RTS0049356,9
RTS0049357,11
RTS0049358,6
RTS0049359,5
RTS0049360,9
RTS0049361,13
RTS0049362,5
RTS0049363,11
RTS0049364,11
RTS0049365,12
RTS0049366,22
RTS0049367,18
RTS0049368,14
RTS0049369,9
RTS0049370,3
RTS0049371,17
RTS0049372,5
RTS0049373,69
RTS0049374,100
RTS0049375,50
RTS0049376,57
RTS0049377,48
RTS0049378,72
RTS0049379,45
RTS0049380,69
RTS0049381,72
RTS0049382,69
RTS0049383,13
RTS0049384,17
RTS0049385,6
RTS0049386,9
RTS0049387,9
RTS0049388,8
RTS0049389,8
RTS0049390,246
RTS0049391,350
RTS0049392,430
RTS0049393,469
RTS0049394,310
RTS0049395,41
RTS0049396,56
RTS0049397,55
RTS0049398,84
RTS0049399,47
RTS0049400,12
RTS0049401,9
RTS0049402,12
RTS0049403,5
RTS0049404,8
RTS0049405,8
RTS0049406,6
RTS0049407,9
RTS0049408,13
RTS0049409,11
RTS0049410,3
RTS0049411,12
RTS0049412,7
RTS0049413,5
RTS0049414,3
RTS0049415,14
RTS0049416,6
RTS0049417,9
RTS0049418,13
RTS0049419,7
RTS0049420,8
RTS0049421,4
RTS0049422,5
RTS0049423,7
RTS0049424,18
RTS0049425,14
RTS0049426,11
RTS0049427,25
RTS0049428,8
RTS0049429,14
RTS0049430,13
RTS0049431,17
RTS0049432,8
RTS0049433,4
RTS0049434,9
RTS0049435,5
RTS0049436,10
RTS0049437,29
RTS0049438,10
RTS0049439,12
RTS0049440,17
RTS0049441,13
RTS0049442,17
RTS0049443,10
RTS0049444,16
RTS0049445,5
RTS0049446,15
RTS0049447,24
RTS0049448,6
RTS0049449,11
RTS0049450,15
RTS0049451,10
RTS0049452,7
RTS0049453,8
RTS0049454,12
RTS0049455,6
RTS0049456,5
RTS0049457,14
RTS0049458,7
RTS0049459,19
RTS0049460,17
RTS0049461,28
RTS0049462,37
RTS0049463,6
RTS0049464,7
RTS0049465,6
RTS0049466,4
RTS0049467,13
RTS0049468,11
RTS0049469,8
RTS0049470,8
RTS0049471,22
RTS0049472,7
RTS0049473,44
RTS0049474,23
RTS0049475,24
RTS0049476,36
RTS0049477,11
RTS0049478,8
RTS0049479,733
RTS0049480,53
RTS0049482,13
RTS0049483,7
RTS0049484,4
RTS0049485,14
RTS0997079,14
RTS0997080,35
RTS0997081,10
RTS0997082,25
RTS0997083,10
RTS0997084,14
RTS0997085,22
RTS0997086,21
RTS0997087,8
RTS0997088,18987
RTS0997089,1407
RTS0997090,65
RTS0997091,17
RTS0997092,6
RTS0997093,8
RTS0997095,1
RTS0997096,6
RTS0997097,3
RTS0997098,3
RTS0997099,8
RTS0997100,3
RTS0997101,5
RTS0997102,2
RTS0997103,4
RTS0997104,8
RTS0997105,4
RTS0997106,9
RTS0997107,5
RTS0997108,10
RTS0997109,4
RTS0997110,4
RTS0997111,6
RTS0997112,4
RTS0997113,8
RTS0997114,1
RTS0997115,3
RTS0997116,7
RTS0997117,9
RTS0997118,4
RTS0997119,5
RTS0997120,3
RTS0997121,20
RTS0997122,24
RTS0997123,18
RTS0997124,14
RTS0997125,41
RTS0997126,34
RTS0997127,39
RTS0997128,28
RTS0997129,31
RTS0997130,11
</Code_Summary>
