# Supplementary material for: Spatial meta-transcriptomics reveal associations of intratumor bacteria burden with lung cancer cells showing a distinct oncogenic signature
Source: J Immunother Cancer. 2022 Jul 6;10(7):e004698. doi: 10.1136/jitc-2022-004698 (PMC9260850; doi:10.1136/jitc-2022-004698)
Supplement: Supplementary data [file jitc-2022-004698supp009.zip › DSP-1001660004187-B-G02.dcc]

<Header>
FileVersion,0.02
SoftwareVersion,"GeoMx_NGS_Pipeline_ 2.0.0"
Date,2020-6-15
</Header>

<Scan_Attributes>
ID,DSP-1001660004187-B-G02
Plate_ID,1001660004187
Well,G02
</Scan_Attributes>

<NGS_Processing_Attributes>
SeqSetId,
tamperedIni,No
Raw,13231863
Trimmed,12525204
Stitched,12450521
Aligned,12217841
umiQ30,0.9921
rtsQ30,0.9906
</NGS_Processing_Attributes>


<Code_Summary>
RTS0039454,432
RTS0039455,381
RTS0039456,355
RTS0039457,716
RTS0039458,281
RTS0039459,130
RTS0039460,81
RTS0039461,132
RTS0039462,89
RTS0039463,134
RTS0039464,145
RTS0039465,207
RTS0039466,162
RTS0039467,283
RTS0039468,132
RTS0039469,127
RTS0039470,155
RTS0039471,150
RTS0039472,175
RTS0039473,126
RTS0039474,204
RTS0039475,167
RTS0039476,234
RTS0039477,220
RTS0039478,242
RTS0039479,132
RTS0039480,101
RTS0039481,92
RTS0039482,134
RTS0039483,101
RTS0039484,130
RTS0039485,134
RTS0039486,120
RTS0039487,106
RTS0039488,111
RTS0039489,124
RTS0039490,144
RTS0039491,126
RTS0039492,94
RTS0039493,108
RTS0039494,115
RTS0039495,132
RTS0039496,156
RTS0039497,110
RTS0039498,143
RTS0039499,440
RTS0039500,314
RTS0039501,408
RTS0039502,463
RTS0039503,423
RTS0039504,118
RTS0039505,109
RTS0039506,92
RTS0039507,159
RTS0039508,137
RTS0039509,106
RTS0039510,160
RTS0039511,2332
RTS0039512,1792
RTS0039513,2275
RTS0039514,3020
RTS0039515,2660
RTS0039516,121
RTS0039517,96
RTS0039518,122
RTS0039519,99
RTS0039520,89
RTS0039521,124
RTS0039522,120
RTS0039523,128
RTS0039524,137
RTS0039525,163
RTS0039526,141
RTS0039527,214
RTS0039528,143
RTS0039529,202
RTS0039530,174
RTS0039531,127
RTS0039532,110
RTS0039533,159
RTS0039534,96
RTS0039535,130
RTS0039536,123
RTS0039537,85
RTS0039538,78
RTS0039539,133
RTS0039540,95
RTS0039541,114
RTS0039542,115
RTS0039543,101
RTS0039544,86
RTS0039545,122
RTS0039546,117
RTS0039547,101
RTS0039548,114
RTS0039549,122
RTS0039550,122
RTS0039551,127
RTS0039552,82
RTS0039553,125
RTS0039554,135
RTS0039555,145
RTS0039556,97
RTS0039557,118
RTS0039558,95
RTS0039559,116
RTS0039560,93
RTS0039561,219
RTS0039562,361
RTS0039563,312
RTS0039564,320
RTS0039565,402
RTS0039566,109
RTS0039567,113
RTS0039568,117
RTS0039569,104
RTS0039570,106
RTS0039571,88
RTS0039572,112
RTS0039573,103
RTS0039574,135
RTS0039575,118
RTS0039576,87
RTS0039577,122
RTS0039578,110
RTS0039579,141
RTS0039580,147
RTS0039581,186
RTS0039582,192
RTS0039583,202
RTS0039584,200
RTS0039585,175
RTS0039586,103
RTS0039587,112
RTS0039588,117
RTS0039589,116
RTS0039590,97
RTS0039591,169
RTS0039592,157
RTS0039593,129
RTS0039594,168
RTS0039595,147
RTS0039596,143
RTS0039597,105
RTS0039598,123
RTS0039599,117
RTS0039600,105
RTS0039601,79
RTS0039602,105
RTS0039603,123
RTS0039604,128
RTS0039605,100
RTS0039606,78
RTS0039607,139
RTS0039608,118
RTS0039609,129
RTS0039610,114
RTS0039611,140
RTS0039612,128
RTS0039613,137
RTS0039614,137
RTS0039615,80
RTS0039616,98
RTS0039617,88
RTS0039619,118
RTS0039620,96
RTS0039621,95
RTS0039622,110
RTS0039623,106
RTS0039624,102
RTS0039625,100
RTS0039626,189
RTS0039627,154
RTS0039628,125
RTS0039629,180
RTS0039630,148
RTS0039631,84
RTS0039632,102
RTS0039633,142
RTS0039634,135
RTS0039635,117
RTS0039636,90
RTS0039637,113
RTS0039638,93
RTS0039639,135
RTS0039640,83
RTS0039641,137
RTS0039642,134
RTS0039643,143
RTS0039644,120
RTS0039645,102
RTS0039646,129
RTS0039647,141
RTS0039648,93
RTS0039649,133
RTS0039650,100
RTS0039651,250
RTS0039652,243
RTS0039653,172
RTS0039654,166
RTS0039655,221
RTS0039656,256
RTS0039657,215
RTS0039658,196
RTS0039659,245
RTS0039660,182
RTS0039661,115
RTS0039662,80
RTS0039663,109
RTS0039664,152
RTS0039665,116
RTS0039666,138
RTS0039667,89
RTS0039668,111
RTS0039669,168
RTS0039670,158
RTS0039671,173
RTS0039672,206
RTS0039673,156
RTS0039674,143
RTS0039675,190
RTS0039676,138
RTS0039677,105
RTS0039678,109
RTS0039679,126
RTS0039680,101
RTS0039681,222
RTS0039682,197
RTS0039683,131
RTS0039684,178
RTS0039685,191
RTS0039686,337
RTS0039687,461
RTS0039688,447
RTS0039689,329
RTS0039690,316
RTS0039691,127
RTS0039692,137
RTS0039693,102
RTS0039694,123
RTS0039695,111
RTS0039696,92
RTS0039697,107
RTS0039698,96
RTS0039699,122
RTS0039700,100
RTS0039701,107
RTS0039702,147
RTS0039703,156
RTS0039704,136
RTS0039705,151
RTS0039706,113
RTS0039707,120
RTS0039708,133
RTS0039709,125
RTS0039710,133
RTS0039711,154
RTS0039712,208
RTS0039713,186
RTS0039714,128
RTS0039715,170
RTS0039716,112
RTS0039717,141
RTS0039718,98
RTS0039719,119
RTS0039720,279
RTS0039721,135
RTS0039722,116
RTS0039723,184
RTS0039724,167
RTS0039725,170
RTS0039726,189
RTS0039727,139
RTS0039728,158
RTS0039729,191
RTS0039730,143
RTS0039731,122
RTS0039732,121
RTS0039733,124
RTS0039734,150
RTS0039735,130
RTS0039736,141
RTS0039737,136
RTS0039738,143
RTS0039739,156
RTS0039740,114
RTS0039741,127
RTS0039742,128
RTS0039743,136
RTS0039744,116
RTS0039745,136
RTS0039746,126
RTS0039747,135
RTS0039749,127
RTS0039750,107
RTS0039751,92
RTS0039752,104
RTS0039753,134
RTS0039754,102
RTS0039755,124
RTS0039756,137
RTS0039757,103
RTS0039758,118
RTS0039759,117
RTS0039760,117
RTS0039761,167
RTS0039762,132
RTS0039763,145
RTS0039764,113
RTS0039765,109
RTS0039766,138
RTS0039767,122
RTS0039768,176
RTS0039769,151
RTS0039770,272
RTS0039771,147
RTS0039772,211
RTS0039773,179
RTS0039774,148
RTS0039775,235
RTS0039776,131
RTS0039777,121
RTS0039778,96
RTS0039779,116
RTS0039780,112
RTS0039781,225
RTS0039782,150
RTS0039783,184
RTS0039784,169
RTS0039785,231
RTS0039786,120
RTS0039787,99
RTS0039788,91
RTS0039789,119
RTS0039790,151
RTS0039791,179
RTS0039792,155
RTS0039793,141
RTS0039794,206
RTS0039795,130
RTS0039796,126
RTS0039797,161
RTS0039798,116
RTS0039799,128
RTS0039800,145
RTS0039801,126
RTS0039802,126
RTS0039803,165
RTS0039804,173
RTS0039805,148
RTS0039806,123
RTS0039807,82
RTS0039808,107
RTS0039809,118
RTS0039810,125
RTS0039811,115
RTS0039812,153
RTS0039813,124
RTS0039814,181
RTS0039815,130
RTS0039816,108
RTS0039817,130
RTS0039818,91
RTS0039819,131
RTS0039820,115
RTS0039821,150
RTS0039822,154
RTS0039823,160
RTS0039824,149
RTS0039825,148
RTS0039826,122
RTS0039827,168
RTS0039828,120
RTS0039829,153
RTS0039830,123
RTS0039831,119
RTS0039832,191
RTS0039833,122
RTS0039834,165
RTS0039835,196
RTS0039836,124
RTS0039838,101
RTS0039839,120
RTS0039840,85
RTS0039841,212
RTS0039842,172
RTS0039843,141
RTS0039844,177
RTS0039845,152
RTS0039846,105
RTS0039847,115
RTS0039848,112
RTS0039849,82
RTS0039850,102
RTS0039851,144
RTS0039852,140
RTS0039853,150
RTS0039854,144
RTS0039855,124
RTS0039856,104
RTS0039857,102
RTS0039858,94
RTS0039859,155
RTS0039860,127
RTS0039861,115
RTS0039862,97
RTS0039863,123
RTS0039864,125
RTS0039865,127
RTS0039866,108
RTS0039867,130
RTS0039868,115
RTS0039869,130
RTS0039870,116
RTS0039871,119
RTS0039872,105
RTS0039873,106
RTS0039874,91
RTS0039875,115
RTS0039876,113
RTS0039877,135
RTS0039878,104
RTS0039879,120
RTS0039880,101
RTS0039881,98
RTS0039882,95
RTS0039883,94
RTS0039884,96
RTS0039885,130
RTS0039886,125
RTS0039887,94
RTS0039888,134
RTS0039890,113
RTS0039891,127
RTS0039892,108
RTS0039893,130
RTS0039894,111
RTS0039895,104
RTS0039896,144
RTS0039897,138
RTS0039898,177
RTS0039899,144
RTS0039900,166
RTS0039901,107
RTS0039902,120
RTS0039903,95
RTS0039904,140
RTS0039905,112
RTS0039906,109
RTS0039907,147
RTS0039908,114
RTS0039909,139
RTS0039910,120
RTS0039911,92
RTS0039912,116
RTS0039913,86
RTS0039914,112
RTS0039915,117
RTS0039916,101
RTS0039917,121
RTS0039918,129
RTS0039919,117
RTS0039920,105
RTS0039921,130
RTS0039922,166
RTS0039923,96
RTS0039924,98
RTS0039925,112
RTS0039926,228
RTS0039927,226
RTS0039928,223
RTS0039929,195
RTS0039930,277
RTS0039931,163
RTS0039932,112
RTS0039933,120
RTS0039934,109
RTS0039935,106
RTS0039936,128
RTS0039937,139
RTS0039938,138
RTS0039939,101
RTS0039940,120
RTS0039941,123
RTS0039942,126
RTS0039943,101
RTS0039944,121
RTS0039945,125
RTS0039946,157
RTS0039947,195
RTS0039948,265
RTS0039949,222
RTS0039950,221
RTS0039951,127
RTS0039952,117
RTS0039953,127
RTS0039954,132
RTS0039955,129
RTS0039956,204
RTS0039957,187
RTS0039958,218
RTS0039959,215
RTS0039960,234
RTS0039961,100
RTS0039962,91
RTS0039963,93
RTS0039964,146
RTS0039965,104
RTS0039966,114
RTS0039967,91
RTS0039968,125
RTS0039969,126
RTS0039970,113
RTS0039971,158
RTS0039972,110
RTS0039973,124
RTS0039974,153
RTS0039975,124
RTS0039976,100
RTS0039977,124
RTS0039978,129
RTS0039979,118
RTS0039980,96
RTS0039981,120
RTS0039982,129
RTS0039983,180
RTS0039984,119
RTS0039985,151
RTS0039986,963
RTS0039987,731
RTS0039988,694
RTS0039989,629
RTS0039990,509
RTS0039991,110
RTS0039992,162
RTS0039993,167
RTS0039994,92
RTS0039995,175
RTS0039996,469
RTS0039997,387
RTS0039998,423
RTS0039999,490
RTS0040000,510
RTS0040001,138
RTS0040002,175
RTS0040003,161
RTS0040004,108
RTS0040005,231
RTS0040006,103
RTS0040007,107
RTS0040008,98
RTS0040009,82
RTS0040010,106
RTS0040011,122
RTS0040012,112
RTS0040013,132
RTS0040014,121
RTS0040015,118
RTS0040016,126
RTS0040017,163
RTS0040018,133
RTS0040019,194
RTS0040020,220
RTS0040021,102
RTS0040022,109
RTS0040023,129
RTS0040024,110
RTS0040025,100
RTS0040026,134
RTS0040027,124
RTS0040028,128
RTS0040029,130
RTS0040030,145
RTS0040031,123
RTS0040032,106
RTS0040033,91
RTS0040034,146
RTS0040035,77
RTS0040036,120
RTS0040037,113
RTS0040038,136
RTS0040039,81
RTS0040040,110
RTS0040041,98
RTS0040042,119
RTS0040043,106
RTS0040044,128
RTS0040045,85
RTS0040046,143
RTS0040047,172
RTS0040048,162
RTS0040049,127
RTS0040050,124
RTS0040051,109
RTS0040052,91
RTS0040053,110
RTS0040054,118
RTS0040055,112
RTS0040056,134
RTS0040057,89
RTS0040058,97
RTS0040059,111
RTS0040060,109
RTS0040061,102
RTS0040062,98
RTS0040063,118
RTS0040064,136
RTS0040065,139
RTS0040066,126
RTS0040067,103
RTS0040068,117
RTS0040069,93
RTS0040070,130
RTS0040071,114
RTS0040072,137
RTS0040073,143
RTS0040074,147
RTS0040075,128
RTS0040076,101
RTS0040077,126
RTS0040078,97
RTS0040079,100
RTS0040080,93
RTS0040081,137
RTS0040082,103
RTS0040083,96
RTS0040084,97
RTS0040085,94
RTS0040086,123
RTS0040087,99
RTS0040088,100
RTS0040089,132
RTS0040090,123
RTS0040091,124
RTS0040092,107
RTS0040093,107
RTS0040094,112
RTS0040095,113
RTS0040096,133
RTS0040097,121
RTS0040098,100
RTS0040099,116
RTS0040100,112
RTS0040101,98
RTS0040102,97
RTS0040103,92
RTS0040104,122
RTS0040105,113
RTS0040106,149
RTS0040107,136
RTS0040108,111
RTS0040109,115
RTS0040110,116
RTS0040111,120
RTS0040112,125
RTS0040113,89
RTS0040114,76
RTS0040115,131
RTS0040116,228
RTS0040117,196
RTS0040118,182
RTS0040119,207
RTS0040120,198
RTS0040121,128
RTS0040122,121
RTS0040123,95
RTS0040124,125
RTS0040125,117
RTS0040126,148
RTS0040127,175
RTS0040128,131
RTS0040129,148
RTS0040130,163
RTS0040131,115
RTS0040132,107
RTS0040133,109
RTS0040134,122
RTS0040135,102
RTS0040136,109
RTS0040137,81
RTS0040138,128
RTS0040139,116
RTS0040140,108
RTS0040141,119
RTS0040142,138
RTS0040143,165
RTS0040144,137
RTS0040145,119
RTS0040146,106
RTS0040147,150
RTS0040148,94
RTS0040149,141
RTS0040150,118
RTS0040151,107
RTS0040152,135
RTS0040153,93
RTS0040154,103
RTS0040155,122
RTS0040156,138
RTS0040157,133
RTS0040158,109
RTS0040159,158
RTS0040160,130
RTS0040161,142
RTS0040162,85
RTS0040163,127
RTS0040164,99
RTS0040165,104
RTS0040166,77
RTS0040167,107
RTS0040168,74
RTS0040169,127
RTS0040170,93
RTS0040171,44
RTS0040172,86
RTS0040173,84
RTS0040174,81
RTS0040175,105
RTS0040176,78
RTS0040177,104
RTS0040178,104
RTS0040179,58
RTS0040180,119
RTS0040181,115
RTS0040182,88
RTS0040183,82
RTS0040184,92
RTS0040185,81
RTS0040186,123
RTS0040187,90
RTS0040188,68
RTS0040189,117
RTS0040190,92
RTS0040191,118
RTS0040192,70
RTS0040193,82
RTS0040194,114
RTS0040195,114
RTS0040196,102
RTS0040197,61
RTS0040198,108
RTS0040199,118
RTS0040200,79
RTS0040201,224
RTS0040202,158
RTS0040203,237
RTS0040204,168
RTS0040205,175
RTS0040206,134
RTS0040207,73
RTS0040208,132
RTS0040209,144
RTS0040210,163
RTS0040211,133
RTS0040212,96
RTS0040213,101
RTS0040214,128
RTS0040215,168
RTS0040216,132
RTS0040217,117
RTS0040218,89
RTS0040219,93
RTS0040220,84
RTS0040221,133
RTS0040222,111
RTS0040223,130
RTS0040224,108
RTS0040225,109
RTS0040226,126
RTS0040227,74
RTS0040228,111
RTS0040229,93
RTS0040230,146
RTS0040231,82
RTS0040232,117
RTS0040233,72
RTS0040234,98
RTS0040235,107
RTS0040236,87
RTS0040237,108
RTS0040238,123
RTS0040239,115
RTS0040240,134
RTS0040241,89
RTS0040242,137
RTS0040243,119
RTS0040244,133
RTS0040245,134
RTS0040246,96
RTS0040247,119
RTS0040248,114
RTS0040249,136
RTS0040250,95
RTS0040251,89
RTS0040252,111
RTS0040253,77
RTS0040254,96
RTS0040255,109
RTS0040256,72
RTS0040257,70
RTS0040258,84
RTS0040259,114
RTS0040260,127
RTS0040261,75
RTS0040262,108
RTS0040263,134
RTS0040264,124
RTS0040265,102
RTS0040266,102
RTS0040267,92
RTS0040268,115
RTS0040269,84
RTS0040270,136
RTS0040271,403
RTS0040272,409
RTS0040273,370
RTS0040274,395
RTS0040275,403
RTS0040276,137
RTS0040277,170
RTS0040278,270
RTS0040279,242
RTS0040280,178
RTS0040281,126
RTS0040282,97
RTS0040283,131
RTS0040284,118
RTS0040285,136
RTS0040286,110
RTS0040287,112
RTS0040288,111
RTS0040289,87
RTS0040290,115
RTS0040291,80
RTS0040292,89
RTS0040293,108
RTS0040294,100
RTS0040295,122
RTS0040296,82
RTS0040297,128
RTS0040298,110
RTS0040299,98
RTS0040300,92
RTS0040301,108
RTS0040302,80
RTS0040303,100
RTS0040304,89
RTS0040305,122
RTS0040306,101
RTS0040307,113
RTS0040308,102
RTS0040309,114
RTS0040310,96
RTS0040311,140
RTS0040312,116
RTS0040313,103
RTS0040314,146
RTS0040315,113
RTS0040316,100
RTS0040317,112
RTS0040318,111
RTS0040319,155
RTS0040320,91
RTS0040321,105
RTS0040322,131
RTS0040323,109
RTS0040324,129
RTS0040325,92
RTS0040326,86
RTS0040327,107
RTS0040328,96
RTS0040329,137
RTS0040330,111
RTS0040331,115
RTS0040332,102
RTS0040333,118
RTS0040334,89
RTS0040335,122
RTS0040336,94
RTS0040337,140
RTS0040338,70
RTS0040339,109
RTS0040340,121
RTS0040341,149
RTS0040342,89
RTS0040343,103
RTS0040344,145
RTS0040345,184
RTS0040346,114
RTS0040347,129
RTS0040348,103
RTS0040349,185
RTS0040350,122
RTS0040351,144
RTS0040352,150
RTS0040353,154
RTS0040354,131
RTS0040355,108
RTS0040356,152
RTS0040357,197
RTS0040358,136
RTS0040359,144
RTS0040360,193
RTS0040361,160
RTS0040363,87
RTS0040364,144
RTS0040365,143
RTS0040366,176
RTS0040367,198
RTS0040368,226
RTS0040369,184
RTS0040370,200
RTS0040371,156
RTS0040372,143
RTS0040373,135
RTS0040374,125
RTS0040375,94
RTS0040376,159
RTS0040377,140
RTS0040378,152
RTS0040379,160
RTS0040380,110
RTS0040381,105
RTS0040382,88
RTS0040383,92
RTS0040384,104
RTS0040385,93
RTS0040386,143
RTS0040387,115
RTS0040388,143
RTS0040389,123
RTS0040390,151
RTS0040391,168
RTS0040392,154
RTS0040393,140
RTS0040394,133
RTS0040395,150
RTS0040396,206
RTS0040397,229
RTS0040398,206
RTS0040399,248
RTS0040400,203
RTS0040401,140
RTS0040402,131
RTS0040403,132
RTS0040404,123
RTS0040405,93
RTS0040406,174
RTS0040407,150
RTS0040408,188
RTS0040409,148
RTS0040410,161
RTS0040411,118
RTS0040412,89
RTS0040413,133
RTS0040414,114
RTS0040415,125
RTS0040416,910
RTS0040417,522
RTS0040418,405
RTS0040419,786
RTS0040420,1069
RTS0040421,130
RTS0040422,145
RTS0040423,124
RTS0040424,113
RTS0040425,100
RTS0040426,96
RTS0040428,177
RTS0040429,112
RTS0040430,130
RTS0040431,127
RTS0040432,71
RTS0040433,102
RTS0040434,116
RTS0040435,126
RTS0040436,460
RTS0040437,653
RTS0040438,989
RTS0040439,807
RTS0040440,920
RTS0040441,187
RTS0040442,112
RTS0040443,181
RTS0040444,136
RTS0040445,156
RTS0040446,170
RTS0040447,175
RTS0040448,167
RTS0040449,179
RTS0040450,135
RTS0040451,158
RTS0040452,199
RTS0040453,216
RTS0040454,163
RTS0040455,339
RTS0040456,141
RTS0040457,92
RTS0040458,77
RTS0040459,112
RTS0040460,119
RTS0040461,99
RTS0040462,102
RTS0040463,111
RTS0040464,93
RTS0040465,103
RTS0040466,106
RTS0040467,82
RTS0040468,126
RTS0040469,133
RTS0040470,108
RTS0040471,147
RTS0040472,94
RTS0040473,98
RTS0040474,84
RTS0040475,91
RTS0040476,101
RTS0040477,115
RTS0040478,103
RTS0040479,70
RTS0040480,101
RTS0040481,180
RTS0040482,191
RTS0040483,128
RTS0040484,208
RTS0040485,167
RTS0040486,120
RTS0040487,100
RTS0040488,83
RTS0040489,120
RTS0040490,120
RTS0040491,96
RTS0040492,133
RTS0040493,109
RTS0040494,111
RTS0040495,117
RTS0040496,97
RTS0040497,108
RTS0040498,101
RTS0040499,98
RTS0040500,113
RTS0040501,408
RTS0040502,113
RTS0040503,136
RTS0040504,134
RTS0040505,93
RTS0040506,87
RTS0040507,94
RTS0040508,111
RTS0040509,78
RTS0040510,72
RTS0040511,109
RTS0040512,112
RTS0040513,122
RTS0040514,108
RTS0040515,124
RTS0040516,136
RTS0040517,110
RTS0040518,121
RTS0040519,121
RTS0040520,113
RTS0040521,84
RTS0040522,79
RTS0040523,82
RTS0040524,69
RTS0040525,121
RTS0040526,162
RTS0040527,78
RTS0040528,118
RTS0040529,126
RTS0040530,104
RTS0040531,112
RTS0040532,170
RTS0040533,110
RTS0040534,98
RTS0040535,135
RTS0040536,114
RTS0040537,255
RTS0040538,178
RTS0040539,166
RTS0040540,154
RTS0040541,92
RTS0040542,83
RTS0040543,123
RTS0040544,126
RTS0040545,100
RTS0040546,100
RTS0040547,97
RTS0040548,110
RTS0040549,101
RTS0040550,107
RTS0040551,100
RTS0040552,97
RTS0040553,130
RTS0040554,98
RTS0040555,112
RTS0040556,108
RTS0040557,80
RTS0040558,90
RTS0040559,101
RTS0040560,103
RTS0040561,85
RTS0040562,113
RTS0040563,107
RTS0040564,102
RTS0040565,100
RTS0040566,111
RTS0040567,139
RTS0040568,82
RTS0040569,129
RTS0040570,89
RTS0040571,121
RTS0040572,71
RTS0040573,139
RTS0040574,143
RTS0040575,125
RTS0040576,131
RTS0040577,122
RTS0040578,116
RTS0040579,110
RTS0040580,139
RTS0040581,90
RTS0040582,124
RTS0040583,107
RTS0040584,93
RTS0040585,139
RTS0040586,125
RTS0040587,62
RTS0040588,148
RTS0040589,95
RTS0040590,129
RTS0040591,133
RTS0040592,125
RTS0040593,54
RTS0040594,101
RTS0040595,109
RTS0040596,140
RTS0040597,150
RTS0040598,71
RTS0040599,103
RTS0040600,158
RTS0040601,103
RTS0040602,97
RTS0040603,105
RTS0040604,142
RTS0040605,98
RTS0040606,91
RTS0040607,123
RTS0040608,155
RTS0040609,91
RTS0040610,159
RTS0040611,129
RTS0040612,125
RTS0040613,122
RTS0040614,128
RTS0040615,142
RTS0040616,90
RTS0040617,113
RTS0040618,100
RTS0040619,135
RTS0040620,104
RTS0040621,113
RTS0040622,103
RTS0040623,141
RTS0040624,123
RTS0040625,122
RTS0040626,76
RTS0040627,108
RTS0040628,117
RTS0040629,138
RTS0040630,120
RTS0040631,190
RTS0040632,125
RTS0040633,171
RTS0040634,171
RTS0040635,120
RTS0040636,124
RTS0040637,124
RTS0040638,110
RTS0040639,116
RTS0040640,89
RTS0040641,785
RTS0040642,1209
RTS0040643,666
RTS0040644,1117
RTS0040645,1398
RTS0040646,113
RTS0040647,105
RTS0040648,178
RTS0040649,124
RTS0040650,73
RTS0040651,157
RTS0040652,92
RTS0040653,136
RTS0040654,154
RTS0040655,135
RTS0040656,139
RTS0040657,127
RTS0040658,122
RTS0040659,153
RTS0040660,115
RTS0040661,103
RTS0040662,81
RTS0040663,103
RTS0040664,107
RTS0040665,99
RTS0040666,130
RTS0040667,102
RTS0040668,75
RTS0040669,87
RTS0040670,91
RTS0040671,78
RTS0040672,104
RTS0040673,107
RTS0040674,97
RTS0040675,83
RTS0040676,1407
RTS0040677,1105
RTS0040678,2340
RTS0040679,1032
RTS0040680,3138
RTS0040681,1463
RTS0040682,1259
RTS0040683,1649
RTS0040684,1959
RTS0040685,1264
RTS0040686,107
RTS0040687,137
RTS0040688,88
RTS0040689,87
RTS0040690,97
RTS0040691,124
RTS0040692,96
RTS0040693,150
RTS0040694,137
RTS0040695,128
RTS0040696,97
RTS0040697,99
RTS0040698,91
RTS0040699,103
RTS0040700,99
RTS0040701,1561
RTS0040702,2299
RTS0040703,1570
RTS0040704,2012
RTS0040705,2679
RTS0040706,96
RTS0040707,100
RTS0040708,99
RTS0040709,89
RTS0040710,95
RTS0040711,101
RTS0040712,110
RTS0040713,140
RTS0040714,100
RTS0040715,129
RTS0040716,92
RTS0040717,88
RTS0040718,94
RTS0040719,120
RTS0040720,127
RTS0040721,97
RTS0040722,79
RTS0040723,111
RTS0040724,90
RTS0040725,86
RTS0040726,374
RTS0040727,471
RTS0040728,428
RTS0040729,336
RTS0040730,396
RTS0040731,339
RTS0040732,311
RTS0040733,160
RTS0040734,277
RTS0040735,239
RTS0040736,997
RTS0040737,729
RTS0040738,576
RTS0040739,720
RTS0040740,823
RTS0040741,105
RTS0040742,100
RTS0040743,127
RTS0040744,125
RTS0040745,125
RTS0040746,266
RTS0040747,237
RTS0040748,181
RTS0040749,270
RTS0040750,249
RTS0040751,88
RTS0040752,137
RTS0040753,99
RTS0040754,97
RTS0040755,93
RTS0040756,308
RTS0040757,269
RTS0040758,233
RTS0040759,325
RTS0040760,384
RTS0040761,175
RTS0040762,164
RTS0040763,141
RTS0040764,146
RTS0040765,167
RTS0040766,126
RTS0040767,157
RTS0040768,158
RTS0040769,197
RTS0040770,119
RTS0040771,125
RTS0040772,105
RTS0040773,122
RTS0040774,104
RTS0040775,112
RTS0040776,95
RTS0040777,119
RTS0040778,111
RTS0040779,119
RTS0040780,136
RTS0040781,131
RTS0040782,195
RTS0040783,112
RTS0040784,150
RTS0040785,134
RTS0040786,110
RTS0040787,104
RTS0040788,100
RTS0040789,112
RTS0040790,89
RTS0040791,114
RTS0040792,121
RTS0040793,87
RTS0040794,82
RTS0040795,101
RTS0040796,132
RTS0040797,136
RTS0040798,115
RTS0040799,108
RTS0040800,116
RTS0040801,194
RTS0040802,158
RTS0040803,184
RTS0040804,122
RTS0040805,130
RTS0040806,84
RTS0040807,108
RTS0040808,124
RTS0040809,118
RTS0040810,114
RTS0040811,125
RTS0040812,119
RTS0040813,103
RTS0040814,129
RTS0040815,131
RTS0040816,108
RTS0040817,135
RTS0040818,176
RTS0040819,158
RTS0040820,213
RTS0040821,162
RTS0040822,171
RTS0040823,126
RTS0040824,136
RTS0040825,166
RTS0040826,172
RTS0040827,141
RTS0040828,170
RTS0040830,158
RTS0040831,119
RTS0040832,113
RTS0040833,114
RTS0040834,127
RTS0040836,204
RTS0040837,165
RTS0040838,204
RTS0040839,220
RTS0040840,134
RTS0040841,302
RTS0040842,371
RTS0040843,439
RTS0040844,382
RTS0040845,376
RTS0040846,148
RTS0040847,143
RTS0040848,107
RTS0040849,94
RTS0040850,148
RTS0040851,135
RTS0040852,135
RTS0040853,150
RTS0040854,159
RTS0040855,155
RTS0040856,125
RTS0040857,110
RTS0040858,101
RTS0040859,82
RTS0040860,104
RTS0040861,476
RTS0040862,166
RTS0040863,163
RTS0040864,168
RTS0040865,166
RTS0040866,119
RTS0040867,110
RTS0040868,103
RTS0040869,120
RTS0040870,99
RTS0040871,175
RTS0040872,203
RTS0040873,174
RTS0040874,279
RTS0040875,207
RTS0040876,108
RTS0040877,133
RTS0040878,108
RTS0040879,96
RTS0040880,131
RTS0040881,115
RTS0040882,91
RTS0040883,91
RTS0040884,109
RTS0040885,95
RTS0040886,197
RTS0040887,221
RTS0040888,257
RTS0040889,317
RTS0040890,247
RTS0040891,97
RTS0040892,154
RTS0040893,78
RTS0040894,89
RTS0040895,106
RTS0040896,80
RTS0040897,93
RTS0040898,102
RTS0040899,82
RTS0040900,99
RTS0040901,182
RTS0040902,187
RTS0040903,106
RTS0040904,230
RTS0040905,217
RTS0040906,122
RTS0040907,110
RTS0040908,102
RTS0040909,134
RTS0040910,109
RTS0040911,137
RTS0040912,119
RTS0040913,115
RTS0040914,113
RTS0040915,136
RTS0040916,144
RTS0040917,126
RTS0040918,112
RTS0040919,91
RTS0040920,80
RTS0040921,196
RTS0040922,196
RTS0040923,270
RTS0040924,289
RTS0040925,274
RTS0040926,104
RTS0040927,71
RTS0040928,87
RTS0040929,93
RTS0040930,113
RTS0040931,115
RTS0040932,143
RTS0040933,114
RTS0040934,114
RTS0040935,145
RTS0040936,130
RTS0040937,112
RTS0040938,111
RTS0040939,138
RTS0040940,108
RTS0040941,136
RTS0040942,138
RTS0040943,116
RTS0040944,164
RTS0040945,134
RTS0040946,639
RTS0040947,730
RTS0040948,884
RTS0040949,566
RTS0040950,748
RTS0040951,134
RTS0040952,91
RTS0040953,91
RTS0040954,122
RTS0040955,124
RTS0040956,125
RTS0040957,130
RTS0040958,120
RTS0040959,110
RTS0040960,131
RTS0040961,98
RTS0040962,83
RTS0040963,100
RTS0040964,140
RTS0040965,126
RTS0040966,149
RTS0040967,148
RTS0040968,176
RTS0040969,111
RTS0040970,182
RTS0040971,127
RTS0040972,114
RTS0040973,118
RTS0040974,138
RTS0040975,127
RTS0040976,133
RTS0040977,127
RTS0040978,93
RTS0040979,151
RTS0040980,109
RTS0040981,126
RTS0040982,128
RTS0040983,141
RTS0040984,115
RTS0040985,97
RTS0040986,121
RTS0040987,106
RTS0040988,116
RTS0040989,129
RTS0040990,101
RTS0040991,177
RTS0040992,109
RTS0040993,130
RTS0040994,183
RTS0040995,137
RTS0040996,124
RTS0040997,166
RTS0040998,108
RTS0040999,136
RTS0041000,139
RTS0041001,110
RTS0041002,121
RTS0041003,148
RTS0041004,131
RTS0041005,125
RTS0041006,160
RTS0041007,128
RTS0041008,143
RTS0041009,143
RTS0041010,129
RTS0041011,92
RTS0041012,99
RTS0041013,105
RTS0041014,102
RTS0041015,102
RTS0041016,125
RTS0041017,125
RTS0041018,112
RTS0041019,109
RTS0041020,98
RTS0041021,147
RTS0041022,183
RTS0041023,246
RTS0041024,228
RTS0041025,288
RTS0041026,146
RTS0041027,139
RTS0041028,137
RTS0041029,128
RTS0041030,123
RTS0041031,154
RTS0041032,140
RTS0041033,101
RTS0041034,131
RTS0041035,117
RTS0041036,137
RTS0041037,111
RTS0041038,121
RTS0041039,123
RTS0041040,110
RTS0041041,107
RTS0041042,110
RTS0041043,100
RTS0041044,103
RTS0041045,101
RTS0041046,421
RTS0041047,443
RTS0041048,254
RTS0041049,562
RTS0041050,578
RTS0041051,126
RTS0041052,96
RTS0041053,110
RTS0041054,121
RTS0041055,103
RTS0041056,131
RTS0041057,105
RTS0041058,126
RTS0041059,116
RTS0041060,113
RTS0041061,136
RTS0041062,134
RTS0041063,136
RTS0041064,122
RTS0041066,146
RTS0041067,107
RTS0041068,132
RTS0041069,117
RTS0041070,167
RTS0041071,126
RTS0041072,145
RTS0041073,117
RTS0041074,113
RTS0041075,139
RTS0041076,117
RTS0041077,126
RTS0041078,151
RTS0041079,119
RTS0041080,127
RTS0041081,138
RTS0041082,110
RTS0041083,141
RTS0041084,125
RTS0041085,98
RTS0041086,125
RTS0041087,135
RTS0041088,117
RTS0041089,119
RTS0041090,106
RTS0041091,119
RTS0041092,139
RTS0041093,134
RTS0041094,156
RTS0041095,85
RTS0041096,95
RTS0041097,93
RTS0041098,112
RTS0041099,101
RTS0041100,105
RTS0041101,137
RTS0041102,145
RTS0041103,100
RTS0041104,152
RTS0041105,159
RTS0041106,376
RTS0041107,427
RTS0041108,349
RTS0041109,328
RTS0041110,276
RTS0041111,147
RTS0041112,132
RTS0041113,115
RTS0041114,118
RTS0041115,149
RTS0041116,142
RTS0041117,176
RTS0041118,146
RTS0041119,135
RTS0041120,148
RTS0041121,161
RTS0041122,163
RTS0041123,137
RTS0041124,98
RTS0041125,114
RTS0041126,152
RTS0041127,210
RTS0041128,148
RTS0041129,120
RTS0041130,124
RTS0041131,215
RTS0041132,246
RTS0041133,194
RTS0041134,223
RTS0041135,231
RTS0041136,178
RTS0041137,150
RTS0041138,141
RTS0041139,191
RTS0041140,153
RTS0041141,179
RTS0041142,205
RTS0041143,79
RTS0041144,123
RTS0041145,162
RTS0041146,96
RTS0041147,105
RTS0041148,111
RTS0041149,136
RTS0041150,105
RTS0041151,133
RTS0041152,114
RTS0041153,111
RTS0041154,120
RTS0041155,126
RTS0041156,193
RTS0041157,139
RTS0041158,162
RTS0041159,101
RTS0041160,132
RTS0041161,127
RTS0041162,92
RTS0041163,102
RTS0041164,86
RTS0041165,100
RTS0041166,95
RTS0041167,143
RTS0041168,109
RTS0041169,108
RTS0041170,151
RTS0041171,145
RTS0041172,146
RTS0041173,99
RTS0041174,168
RTS0041175,132
RTS0041176,100
RTS0041177,143
RTS0041178,139
RTS0041179,109
RTS0041180,118
RTS0041181,129
RTS0041182,134
RTS0041183,108
RTS0041184,118
RTS0041185,113
RTS0041186,144
RTS0041187,120
RTS0041188,124
RTS0041189,141
RTS0041190,161
RTS0041191,190
RTS0041192,170
RTS0041193,159
RTS0041194,100
RTS0041195,119
RTS0041196,145
RTS0041197,109
RTS0041198,130
RTS0041199,113
RTS0041200,124
RTS0041201,91
RTS0041202,115
RTS0041203,134
RTS0041204,138
RTS0041205,102
RTS0041206,122
RTS0041207,197
RTS0041208,183
RTS0041209,194
RTS0041210,107
RTS0041211,222
RTS0041212,227
RTS0041213,251
RTS0041214,227
RTS0041215,208
RTS0041216,146
RTS0041217,170
RTS0041218,89
RTS0041219,132
RTS0041220,138
RTS0041221,127
RTS0041222,83
RTS0041223,77
RTS0041224,90
RTS0041225,121
RTS0041226,114
RTS0041227,123
RTS0041228,99
RTS0041229,133
RTS0041230,104
RTS0041231,241
RTS0041232,250
RTS0041233,275
RTS0041234,281
RTS0041235,241
RTS0041236,115
RTS0041237,90
RTS0041238,95
RTS0041239,122
RTS0041240,134
RTS0041241,125
RTS0041242,114
RTS0041243,130
RTS0041244,149
RTS0041246,101
RTS0041247,145
RTS0041248,128
RTS0041249,126
RTS0041250,145
RTS0041251,336
RTS0041252,412
RTS0041253,326
RTS0041254,496
RTS0041255,510
RTS0041256,99
RTS0041257,119
RTS0041258,119
RTS0041259,118
RTS0041260,146
RTS0041261,147
RTS0041262,138
RTS0041263,133
RTS0041265,169
RTS0041266,131
RTS0041267,102
RTS0041268,114
RTS0041269,125
RTS0041270,130
RTS0041271,159
RTS0041272,160
RTS0041273,94
RTS0041274,134
RTS0041275,140
RTS0041276,121
RTS0041277,124
RTS0041278,141
RTS0041279,114
RTS0041280,113
RTS0041281,106
RTS0041282,124
RTS0041283,109
RTS0041284,115
RTS0041285,94
RTS0041286,107
RTS0041287,120
RTS0041288,133
RTS0041289,132
RTS0041290,138
RTS0041291,124
RTS0041292,123
RTS0041293,92
RTS0041294,92
RTS0041295,89
RTS0041296,135
RTS0041297,116
RTS0041298,121
RTS0041299,121
RTS0041300,105
RTS0041301,109
RTS0041302,114
RTS0041303,113
RTS0041304,132
RTS0041305,151
RTS0041306,136
RTS0041307,100
RTS0041308,111
RTS0041309,128
RTS0041310,118
RTS0041311,125
RTS0041312,132
RTS0041313,124
RTS0041314,169
RTS0041315,132
RTS0041316,132
RTS0041317,100
RTS0041318,154
RTS0041319,113
RTS0041320,117
RTS0041321,171
RTS0041322,135
RTS0041323,130
RTS0041324,165
RTS0041325,162
RTS0041326,124
RTS0041327,122
RTS0041328,156
RTS0041329,108
RTS0041330,144
RTS0041331,93
RTS0041332,102
RTS0041333,116
RTS0041334,133
RTS0041335,143
RTS0041346,333
RTS0041347,282
RTS0041348,419
RTS0041349,385
RTS0041350,565
RTS0041351,126
RTS0041352,115
RTS0041353,97
RTS0041354,114
RTS0041355,115
RTS0041356,118
RTS0041357,89
RTS0041358,124
RTS0041359,121
RTS0041360,118
RTS0041361,133
RTS0041362,122
RTS0041363,117
RTS0041364,131
RTS0041365,135
RTS0041366,117
RTS0041367,108
RTS0041368,143
RTS0041369,100
RTS0041370,104
RTS0041371,138
RTS0041372,111
RTS0041373,88
RTS0041374,94
RTS0041375,103
RTS0041376,173
RTS0041377,100
RTS0041378,112
RTS0041379,66
RTS0041380,95
RTS0041381,122
RTS0041382,159
RTS0041383,112
RTS0041384,141
RTS0041385,138
RTS0041386,97
RTS0041387,114
RTS0041388,107
RTS0041389,91
RTS0041390,119
RTS0041391,93
RTS0041392,121
RTS0041393,92
RTS0041394,94
RTS0041395,99
RTS0041396,123
RTS0041397,104
RTS0041398,135
RTS0041399,123
RTS0041400,120
RTS0041401,111
RTS0041402,156
RTS0041403,128
RTS0041404,84
RTS0041405,128
RTS0041406,121
RTS0041407,131
RTS0041408,101
RTS0041409,102
RTS0041410,117
RTS0041411,101
RTS0041412,107
RTS0041413,97
RTS0041414,102
RTS0041415,108
RTS0041416,82
RTS0041417,112
RTS0041418,109
RTS0041419,132
RTS0041420,127
RTS0041421,95
RTS0041422,125
RTS0041423,79
RTS0041424,127
RTS0041425,119
RTS0041426,114
RTS0041427,101
RTS0041428,99
RTS0041429,117
RTS0041430,141
RTS0041431,113
RTS0041432,81
RTS0041433,93
RTS0041434,104
RTS0041435,120
RTS0041436,88
RTS0041437,79
RTS0041438,86
RTS0041439,111
RTS0041440,117
RTS0041441,100
RTS0041442,105
RTS0041443,125
RTS0041444,128
RTS0041445,107
RTS0041446,121
RTS0041447,148
RTS0041448,111
RTS0041449,121
RTS0041450,135
RTS0041451,130
RTS0041452,130
RTS0041453,124
RTS0041454,106
RTS0041455,128
RTS0041456,220
RTS0041457,363
RTS0041458,201
RTS0041459,372
RTS0041460,187
RTS0041461,99
RTS0041462,114
RTS0041463,98
RTS0041464,98
RTS0041465,91
RTS0041466,170
RTS0041467,236
RTS0041468,241
RTS0041469,167
RTS0041470,295
RTS0041471,120
RTS0041472,90
RTS0041473,104
RTS0041474,111
RTS0041475,132
RTS0041476,106
RTS0041477,103
RTS0041478,88
RTS0041479,100
RTS0041480,92
RTS0041481,96
RTS0041482,102
RTS0041483,88
RTS0041484,125
RTS0041485,138
RTS0041486,117
RTS0041487,138
RTS0041488,145
RTS0041489,121
RTS0041490,107
RTS0041491,127
RTS0041492,70
RTS0041493,89
RTS0041494,109
RTS0041495,88
RTS0041496,436
RTS0041497,460
RTS0041498,507
RTS0041499,429
RTS0041500,429
RTS0041501,141
RTS0041502,106
RTS0041503,120
RTS0041504,125
RTS0041505,139
RTS0041506,127
RTS0041507,112
RTS0041508,83
RTS0041509,122
RTS0041510,139
RTS0041511,103
RTS0041512,108
RTS0041513,103
RTS0041514,95
RTS0041515,121
RTS0041516,123
RTS0041517,95
RTS0041518,100
RTS0041519,80
RTS0041520,120
RTS0041521,88
RTS0041522,99
RTS0041523,107
RTS0041524,114
RTS0041525,102
RTS0041526,216
RTS0041527,341
RTS0041528,294
RTS0041529,107
RTS0041530,282
RTS0041531,104
RTS0041532,99
RTS0041533,75
RTS0041534,89
RTS0041535,95
RTS0041536,121
RTS0041537,79
RTS0041538,111
RTS0041540,98
RTS0041541,93
RTS0041542,105
RTS0041543,85
RTS0041544,88
RTS0041545,118
RTS0041546,89
RTS0041547,132
RTS0041548,138
RTS0041549,121
RTS0041550,165
RTS0041551,190
RTS0041552,192
RTS0041553,124
RTS0041554,130
RTS0041555,184
RTS0041556,118
RTS0041557,98
RTS0041558,130
RTS0041559,128
RTS0041560,120
RTS0041561,106
RTS0041562,146
RTS0041563,143
RTS0041564,204
RTS0041565,222
RTS0041566,155
RTS0041567,192
RTS0041568,199
RTS0041569,137
RTS0041570,173
RTS0041571,77
RTS0041572,83
RTS0041573,100
RTS0041574,103
RTS0041575,116
RTS0041576,120
RTS0041577,136
RTS0041578,142
RTS0041579,128
RTS0041580,147
RTS0041581,144
RTS0041582,155
RTS0041583,124
RTS0041584,136
RTS0041585,119
RTS0041586,147
RTS0041587,186
RTS0041588,147
RTS0041589,149
RTS0041590,133
RTS0041591,84
RTS0041592,108
RTS0041593,106
RTS0041594,111
RTS0041595,111
RTS0041596,115
RTS0041597,92
RTS0041598,132
RTS0041599,100
RTS0041600,112
RTS0041601,108
RTS0041602,109
RTS0041603,138
RTS0041604,124
RTS0041605,120
RTS0041606,86
RTS0041607,86
RTS0041608,94
RTS0041609,117
RTS0041610,108
RTS0041611,121
RTS0041612,154
RTS0041613,132
RTS0041614,89
RTS0041615,115
RTS0041616,168
RTS0041617,173
RTS0041618,144
RTS0041619,152
RTS0041620,206
RTS0041621,133
RTS0041622,75
RTS0041623,102
RTS0041624,136
RTS0041625,128
RTS0041626,126
RTS0041627,138
RTS0041628,127
RTS0041629,117
RTS0041630,116
RTS0041631,124
RTS0041632,136
RTS0041633,159
RTS0041634,161
RTS0041635,154
RTS0041636,347
RTS0041637,393
RTS0041638,337
RTS0041639,253
RTS0041640,392
RTS0041641,136
RTS0041642,105
RTS0041643,99
RTS0041644,101
RTS0041645,91
RTS0041646,169
RTS0041647,211
RTS0041648,182
RTS0041649,130
RTS0041650,146
RTS0041651,120
RTS0041652,119
RTS0041653,113
RTS0041654,116
RTS0041655,102
RTS0041656,98
RTS0041657,112
RTS0041658,140
RTS0041659,129
RTS0041660,108
RTS0041661,153
RTS0041662,118
RTS0041663,109
RTS0041664,108
RTS0041665,118
RTS0041666,128
RTS0041667,109
RTS0041668,126
RTS0041669,125
RTS0041670,161
RTS0041671,149
RTS0041672,100
RTS0041673,70
RTS0041674,111
RTS0041675,114
RTS0041676,116
RTS0041677,126
RTS0041678,124
RTS0041679,167
RTS0041680,142
RTS0041681,128
RTS0041682,128
RTS0041683,113
RTS0041684,129
RTS0041685,152
RTS0041686,134
RTS0041687,76
RTS0041688,143
RTS0041689,86
RTS0041690,172
RTS0041691,163
RTS0041692,121
RTS0041693,132
RTS0041694,106
RTS0041695,121
RTS0041696,123
RTS0041697,105
RTS0041698,95
RTS0041699,93
RTS0041700,94
RTS0041701,103
RTS0041702,103
RTS0041703,150
RTS0041704,114
RTS0041705,148
RTS0041706,96
RTS0041707,128
RTS0041708,180
RTS0041709,145
RTS0041710,106
RTS0041711,94
RTS0041712,108
RTS0041713,103
RTS0041714,121
RTS0041715,91
RTS0041716,747
RTS0041717,691
RTS0041718,879
RTS0041719,776
RTS0041720,718
RTS0041721,138
RTS0041722,130
RTS0041723,198
RTS0041724,162
RTS0041725,162
RTS0041726,69
RTS0041727,106
RTS0041728,95
RTS0041729,87
RTS0041730,108
RTS0041731,117
RTS0041732,119
RTS0041733,100
RTS0041734,87
RTS0041735,142
RTS0041736,100
RTS0041737,86
RTS0041738,132
RTS0041739,121
RTS0041740,94
RTS0041741,97
RTS0041742,118
RTS0041743,129
RTS0041744,104
RTS0041745,87
RTS0041746,170
RTS0041747,172
RTS0041748,127
RTS0041749,118
RTS0041750,129
RTS0041751,127
RTS0041752,116
RTS0041753,174
RTS0041754,124
RTS0041755,114
RTS0041756,237
RTS0041757,155
RTS0041758,212
RTS0041759,274
RTS0041760,160
RTS0041761,79
RTS0041762,83
RTS0041763,154
RTS0041764,103
RTS0041765,107
RTS0041766,112
RTS0041767,92
RTS0041768,91
RTS0041769,107
RTS0041770,141
RTS0041771,118
RTS0041772,122
RTS0041773,100
RTS0041774,104
RTS0041775,111
RTS0041776,147
RTS0041777,142
RTS0041778,120
RTS0041779,129
RTS0041780,118
RTS0041781,116
RTS0041782,123
RTS0041783,90
RTS0041784,133
RTS0041785,144
RTS0041786,120
RTS0041787,166
RTS0041788,124
RTS0041789,133
RTS0041790,147
RTS0041791,120
RTS0041793,135
RTS0041794,129
RTS0041795,130
RTS0041796,111
RTS0041797,111
RTS0041798,126
RTS0041799,131
RTS0041800,96
RTS0041801,91
RTS0041802,116
RTS0041803,100
RTS0041804,110
RTS0041805,132
RTS0041806,1599
RTS0041807,118
RTS0041808,167
RTS0041809,129
RTS0041810,152
RTS0041811,152
RTS0041812,148
RTS0041813,153
RTS0041814,139
RTS0041815,155
RTS0041816,115
RTS0041817,124
RTS0041818,112
RTS0041819,149
RTS0041820,134
RTS0041821,183
RTS0041822,153
RTS0041823,111
RTS0041824,151
RTS0041825,107
RTS0041826,106
RTS0041827,150
RTS0041828,143
RTS0041829,110
RTS0041830,98
RTS0041831,86
RTS0041832,131
RTS0041833,139
RTS0041834,132
RTS0041835,144
RTS0041836,147
RTS0041837,143
RTS0041838,110
RTS0041839,133
RTS0041840,97
RTS0041841,125
RTS0041842,133
RTS0041843,165
RTS0041844,89
RTS0041845,152
RTS0041846,93
RTS0041847,89
RTS0041848,107
RTS0041849,107
RTS0041850,101
RTS0041851,100
RTS0041852,124
RTS0041853,111
RTS0041854,90
RTS0041855,107
RTS0041856,81
RTS0041857,129
RTS0041858,93
RTS0041859,90
RTS0041860,118
RTS0041861,127
RTS0041862,100
RTS0041863,114
RTS0041864,114
RTS0041865,142
RTS0041866,191
RTS0041867,171
RTS0041868,189
RTS0041869,128
RTS0041870,159
RTS0041871,107
RTS0041872,97
RTS0041873,120
RTS0041874,154
RTS0041875,94
RTS0041876,123
RTS0041877,164
RTS0041878,141
RTS0041879,189
RTS0041880,187
RTS0041881,148
RTS0041882,137
RTS0041883,139
RTS0041884,116
RTS0041885,137
RTS0041886,261
RTS0041887,455
RTS0041888,436
RTS0041889,348
RTS0041890,325
RTS0041891,343
RTS0041892,314
RTS0041893,326
RTS0041894,191
RTS0041895,311
RTS0041896,203
RTS0041897,176
RTS0041898,207
RTS0041899,144
RTS0041900,150
RTS0041901,175
RTS0041902,140
RTS0041903,165
RTS0041904,150
RTS0041905,176
RTS0041906,1458
RTS0041907,118
RTS0041908,749
RTS0041909,126
RTS0041910,549
RTS0041911,126
RTS0041912,109
RTS0041913,138
RTS0041914,111
RTS0041915,131
RTS0041916,948
RTS0041917,1216
RTS0041918,1070
RTS0041919,2052
RTS0041920,1759
RTS0041922,133
RTS0041923,96
RTS0041924,86
RTS0041925,106
RTS0041926,107
RTS0041927,91
RTS0041928,102
RTS0041929,108
RTS0041930,121
RTS0041931,123
RTS0041932,139
RTS0041933,120
RTS0041934,96
RTS0041935,93
RTS0041936,94
RTS0041937,132
RTS0041938,121
RTS0041939,109
RTS0041940,102
RTS0041941,114
RTS0041942,102
RTS0041943,83
RTS0041944,83
RTS0041945,113
RTS0041946,155
RTS0041947,139
RTS0041948,112
RTS0041949,122
RTS0041950,115
RTS0041951,120
RTS0041952,165
RTS0041953,100
RTS0041954,188
RTS0041955,182
RTS0041956,90
RTS0041957,97
RTS0041958,109
RTS0041959,134
RTS0041960,119
RTS0041961,73
RTS0041962,124
RTS0041963,112
RTS0041964,134
RTS0041965,133
RTS0041966,101
RTS0041967,146
RTS0041968,126
RTS0041969,106
RTS0041971,164
RTS0041972,193
RTS0041973,161
RTS0041974,133
RTS0041975,212
RTS0041976,116
RTS0041977,221
RTS0041978,170
RTS0041979,194
RTS0041980,172
RTS0041981,121
RTS0041982,158
RTS0041983,145
RTS0041984,98
RTS0041985,129
RTS0041986,133
RTS0041987,150
RTS0041988,141
RTS0041989,103
RTS0041990,171
RTS0041991,112
RTS0041992,154
RTS0041993,123
RTS0041994,143
RTS0041995,124
RTS0041996,96
RTS0041997,149
RTS0041998,105
RTS0041999,153
RTS0042000,118
RTS0042001,97
RTS0042002,108
RTS0042003,106
RTS0042004,116
RTS0042005,115
RTS0042006,128
RTS0042007,116
RTS0042008,127
RTS0042009,149
RTS0042010,120
RTS0042011,217
RTS0042012,161
RTS0042013,186
RTS0042014,151
RTS0042015,181
RTS0042016,80
RTS0042017,114
RTS0042018,75
RTS0042019,143
RTS0042020,105
RTS0042021,210
RTS0042022,168
RTS0042023,245
RTS0042024,226
RTS0042025,228
RTS0042026,153
RTS0042027,191
RTS0042028,141
RTS0042029,135
RTS0042030,126
RTS0042031,175
RTS0042032,121
RTS0042033,123
RTS0042034,147
RTS0042035,215
RTS0042036,153
RTS0042037,194
RTS0042038,196
RTS0042039,181
RTS0042040,156
RTS0042041,325
RTS0042042,197
RTS0042043,108
RTS0042044,309
RTS0042045,230
RTS0042046,168
RTS0042047,149
RTS0042048,125
RTS0042049,111
RTS0042050,135
RTS0042051,134
RTS0042052,139
RTS0042053,133
RTS0042054,81
RTS0042055,82
RTS0042056,122
RTS0042057,102
RTS0042058,118
RTS0042059,101
RTS0042060,111
RTS0042061,216
RTS0042062,274
RTS0042063,269
RTS0042064,193
RTS0042065,266
RTS0042066,161
RTS0042067,171
RTS0042068,153
RTS0042069,125
RTS0042071,100
RTS0042072,84
RTS0042073,96
RTS0042074,116
RTS0042075,120
RTS0042076,114
RTS0042077,74
RTS0042078,74
RTS0042079,132
RTS0042080,103
RTS0042081,214
RTS0042082,189
RTS0042083,144
RTS0042084,153
RTS0042085,133
RTS0042086,84
RTS0042087,82
RTS0042088,99
RTS0042089,95
RTS0042090,116
RTS0042091,159
RTS0042092,119
RTS0042093,103
RTS0042094,133
RTS0042095,83
RTS0042096,148
RTS0042097,117
RTS0042098,136
RTS0042099,127
RTS0042100,129
RTS0042101,131
RTS0042102,133
RTS0042103,118
RTS0042104,95
RTS0042105,106
RTS0042106,154
RTS0042107,124
RTS0042108,79
RTS0042109,109
RTS0042110,121
RTS0042111,115
RTS0042112,111
RTS0042113,147
RTS0042114,119
RTS0042115,120
RTS0042116,110
RTS0042117,124
RTS0042118,98
RTS0042119,97
RTS0042120,126
RTS0042121,120
RTS0042122,102
RTS0042123,128
RTS0042124,106
RTS0042125,129
RTS0042126,150
RTS0042127,163
RTS0042128,138
RTS0042129,130
RTS0042130,127
RTS0042131,129
RTS0042132,116
RTS0042133,173
RTS0042134,119
RTS0042135,132
RTS0042136,106
RTS0042137,173
RTS0042138,99
RTS0042139,146
RTS0042140,122
RTS0042141,149
RTS0042142,125
RTS0042143,139
RTS0042144,111
RTS0042145,92
RTS0042146,236
RTS0042147,216
RTS0042148,273
RTS0042149,214
RTS0042150,195
RTS0042151,117
RTS0042152,131
RTS0042153,111
RTS0042154,153
RTS0042155,124
RTS0042156,106
RTS0042157,115
RTS0042158,135
RTS0042159,101
RTS0042160,76
RTS0042161,127
RTS0042162,125
RTS0042163,155
RTS0042164,159
RTS0042165,170
RTS0042166,133
RTS0042167,159
RTS0042168,122
RTS0042169,122
RTS0042170,134
RTS0042171,125
RTS0042172,129
RTS0042173,113
RTS0042174,108
RTS0042175,121
RTS0042176,122
RTS0042177,124
RTS0042178,127
RTS0042179,111
RTS0042180,112
RTS0042181,92
RTS0042182,110
RTS0042183,101
RTS0042184,131
RTS0042185,99
RTS0042186,105
RTS0042187,137
RTS0042188,112
RTS0042189,114
RTS0042190,102
RTS0042191,187
RTS0042192,130
RTS0042193,112
RTS0042194,160
RTS0042195,89
RTS0042196,85
RTS0042197,105
RTS0042198,96
RTS0042199,145
RTS0042200,124
RTS0042201,128
RTS0042202,79
RTS0042203,92
RTS0042204,99
RTS0042205,91
RTS0042206,110
RTS0042207,115
RTS0042208,99
RTS0042209,119
RTS0042210,95
RTS0042211,97
RTS0042212,104
RTS0042213,108
RTS0042214,88
RTS0042215,103
RTS0042216,102
RTS0042217,109
RTS0042218,130
RTS0042219,109
RTS0042220,124
RTS0042221,108
RTS0042222,90
RTS0042223,97
RTS0042224,90
RTS0042225,97
RTS0042226,129
RTS0042227,101
RTS0042228,134
RTS0042229,120
RTS0042230,158
RTS0042231,125
RTS0042232,115
RTS0042233,160
RTS0042234,135
RTS0042235,114
RTS0042236,131
RTS0042237,159
RTS0042238,117
RTS0042239,133
RTS0042240,123
RTS0042241,106
RTS0042242,69
RTS0042243,115
RTS0042244,116
RTS0042245,116
RTS0042246,196
RTS0042247,132
RTS0042248,277
RTS0042249,180
RTS0042250,149
RTS0042251,123
RTS0042252,110
RTS0042253,107
RTS0042254,127
RTS0042255,121
RTS0042256,152
RTS0042257,135
RTS0042258,76
RTS0042259,94
RTS0042260,97
RTS0042261,161
RTS0042262,141
RTS0042263,183
RTS0042264,169
RTS0042265,164
RTS0042266,129
RTS0042267,118
RTS0042268,79
RTS0042269,60
RTS0042270,85
RTS0042271,104
RTS0042272,107
RTS0042273,107
RTS0042274,118
RTS0042275,96
RTS0042276,129
RTS0042277,147
RTS0042278,91
RTS0042279,136
RTS0042280,127
RTS0042281,75
RTS0042282,94
RTS0042283,88
RTS0042284,99
RTS0042285,99
RTS0042286,115
RTS0042287,114
RTS0042288,132
RTS0042289,151
RTS0042290,139
RTS0042291,189
RTS0042292,230
RTS0042293,184
RTS0042294,181
RTS0042295,185
RTS0042296,139
RTS0042297,126
RTS0042298,92
RTS0042299,123
RTS0042300,124
RTS0042301,78
RTS0042302,100
RTS0042303,105
RTS0042304,139
RTS0042305,118
RTS0042306,120
RTS0042307,180
RTS0042308,154
RTS0042309,178
RTS0042310,182
RTS0042311,87
RTS0042312,95
RTS0042313,116
RTS0042314,114
RTS0042315,124
RTS0042316,123
RTS0042317,132
RTS0042318,128
RTS0042319,129
RTS0042320,97
RTS0042321,138
RTS0042322,114
RTS0042323,110
RTS0042324,127
RTS0042325,104
RTS0042326,121
RTS0042327,111
RTS0042328,117
RTS0042329,115
RTS0042330,140
RTS0042331,108
RTS0042332,134
RTS0042333,128
RTS0042334,116
RTS0042335,119
RTS0042336,133
RTS0042337,157
RTS0042338,132
RTS0042339,116
RTS0042340,106
RTS0042341,163
RTS0042342,112
RTS0042343,181
RTS0042344,127
RTS0042345,117
RTS0042346,152
RTS0042347,98
RTS0042348,104
RTS0042349,100
RTS0042350,92
RTS0042351,103
RTS0042352,127
RTS0042353,125
RTS0042354,124
RTS0042355,88
RTS0042356,116
RTS0042357,111
RTS0042358,104
RTS0042359,118
RTS0042360,126
RTS0042361,123
RTS0042362,127
RTS0042363,151
RTS0042364,137
RTS0042365,137
RTS0042366,124
RTS0042367,148
RTS0042368,147
RTS0042369,101
RTS0042370,162
RTS0042371,129
RTS0042372,101
RTS0042373,138
RTS0042374,101
RTS0042375,133
RTS0042376,89
RTS0042377,80
RTS0042378,93
RTS0042379,139
RTS0042380,76
RTS0042381,130
RTS0042382,136
RTS0042383,142
RTS0042384,121
RTS0042385,151
RTS0042386,120
RTS0042387,130
RTS0042388,160
RTS0042389,167
RTS0042390,132
RTS0042391,114
RTS0042392,130
RTS0042393,112
RTS0042394,100
RTS0042395,132
RTS0042396,83
RTS0042397,110
RTS0042398,115
RTS0042399,148
RTS0042400,132
RTS0042401,124
RTS0042402,130
RTS0042403,97
RTS0042404,107
RTS0042405,104
RTS0042406,122
RTS0042407,104
RTS0042408,121
RTS0042409,96
RTS0042410,131
RTS0042411,105
RTS0042412,92
RTS0042413,110
RTS0042414,121
RTS0042415,132
RTS0042416,472
RTS0042417,633
RTS0042418,611
RTS0042419,471
RTS0042420,488
RTS0042421,148
RTS0042422,104
RTS0042423,130
RTS0042424,132
RTS0042425,95
RTS0042426,135
RTS0042427,101
RTS0042428,120
RTS0042429,100
RTS0042430,96
RTS0042431,123
RTS0042432,137
RTS0042433,103
RTS0042434,128
RTS0042435,110
RTS0042436,156
RTS0042437,122
RTS0042438,119
RTS0042439,139
RTS0042440,115
RTS0042441,144
RTS0042442,114
RTS0042443,123
RTS0042444,129
RTS0042445,127
RTS0042446,156
RTS0042447,118
RTS0042448,159
RTS0042449,109
RTS0042450,137
RTS0042451,111
RTS0042452,119
RTS0042453,153
RTS0042454,129
RTS0042455,156
RTS0042456,124
RTS0042457,134
RTS0042458,133
RTS0042460,137
RTS0042461,224
RTS0042462,187
RTS0042463,168
RTS0042464,210
RTS0042465,212
RTS0042466,133
RTS0042467,128
RTS0042468,154
RTS0042469,150
RTS0042470,125
RTS0042471,139
RTS0042472,119
RTS0042473,147
RTS0042474,136
RTS0042475,147
RTS0042476,161
RTS0042477,116
RTS0042478,106
RTS0042479,124
RTS0042480,117
RTS0042481,173
RTS0042482,199
RTS0042483,408
RTS0042484,357
RTS0042485,224
RTS0042486,81
RTS0042487,112
RTS0042488,96
RTS0042489,110
RTS0042490,101
RTS0042491,96
RTS0042492,98
RTS0042493,126
RTS0042494,70
RTS0042495,78
RTS0042496,89
RTS0042497,97
RTS0042498,125
RTS0042499,108
RTS0042500,112
RTS0042501,90
RTS0042502,99
RTS0042503,111
RTS0042504,111
RTS0042505,140
RTS0042506,105
RTS0042507,132
RTS0042508,62
RTS0042509,108
RTS0042510,84
RTS0042515,100
RTS0042522,97
RTS0042526,124
RTS0042527,111
RTS0042528,108
RTS0042529,130
RTS0042530,96
RTS0042531,107
RTS0042532,93
RTS0042533,107
RTS0042534,77
RTS0042535,98
RTS0042536,88
RTS0042537,103
RTS0042538,93
RTS0042539,110
RTS0042540,118
RTS0042541,91
RTS0042542,100
RTS0042543,92
RTS0042544,115
RTS0042545,83
RTS0042546,97
RTS0042547,102
RTS0042548,123
RTS0042549,76
RTS0042550,100
RTS0042551,110
RTS0042552,95
RTS0042553,77
RTS0042554,117
RTS0042555,104
RTS0042556,111
RTS0042557,121
RTS0042558,107
RTS0042559,125
RTS0042560,82
RTS0042561,99
RTS0042562,98
RTS0042563,129
RTS0042564,114
RTS0042565,126
RTS0042566,173
RTS0042567,162
RTS0042568,174
RTS0042569,200
RTS0042570,142
RTS0042571,193
RTS0042572,130
RTS0042573,169
RTS0042574,180
RTS0042575,138
RTS0042576,133
RTS0042577,131
RTS0042578,128
RTS0042579,161
RTS0042580,106
RTS0042581,159
RTS0042582,143
RTS0042583,269
RTS0042584,109
RTS0042585,113
RTS0042586,81
RTS0042587,74
RTS0042588,83
RTS0042589,109
RTS0042590,79
RTS0042591,110
RTS0042592,105
RTS0042593,130
RTS0042594,88
RTS0042595,94
RTS0042596,164
RTS0042597,168
RTS0042598,260
RTS0042599,142
RTS0042600,137
RTS0042601,87
RTS0042602,114
RTS0042603,122
RTS0042604,108
RTS0042605,121
RTS0042606,114
RTS0042607,122
RTS0042608,126
RTS0042609,103
RTS0042610,99
RTS0042611,96
RTS0042612,133
RTS0042613,124
RTS0042614,128
RTS0042615,152
RTS0042616,109
RTS0042617,98
RTS0042618,156
RTS0042619,93
RTS0042620,107
RTS0042621,87
RTS0042622,78
RTS0042623,119
RTS0042624,114
RTS0042625,87
RTS0042626,100
RTS0042627,118
RTS0042628,88
RTS0042629,85
RTS0042630,105
RTS0042631,66
RTS0042633,90
RTS0042634,98
RTS0042635,89
RTS0042636,381
RTS0042637,349
RTS0042638,376
RTS0042639,322
RTS0042640,367
RTS0042641,91
RTS0042642,77
RTS0042643,68
RTS0042644,86
RTS0042645,99
RTS0042646,88
RTS0042647,97
RTS0042648,123
RTS0042649,91
RTS0042650,95
RTS0042651,99
RTS0042652,82
RTS0042653,79
RTS0042654,116
RTS0042655,104
RTS0042656,132
RTS0042657,104
RTS0042658,106
RTS0042659,75
RTS0042660,100
RTS0042661,84
RTS0042662,102
RTS0042663,88
RTS0042664,78
RTS0042665,62
RTS0042666,100
RTS0042667,108
RTS0042668,97
RTS0042669,112
RTS0042670,86
RTS0042671,204
RTS0042672,159
RTS0042673,152
RTS0042674,127
RTS0042675,165
RTS0042676,87
RTS0042678,116
RTS0042679,147
RTS0042680,113
RTS0042681,170
RTS0042682,203
RTS0042683,190
RTS0042684,151
RTS0042685,211
RTS0042686,194
RTS0042687,124
RTS0042688,95
RTS0042689,79
RTS0042690,82
RTS0042691,114
RTS0042692,106
RTS0042693,100
RTS0042694,7
RTS0042695,82
RTS0042696,112
RTS0042697,96
RTS0042698,93
RTS0042699,87
RTS0042700,103
RTS0042701,108
RTS0042702,92
RTS0042703,110
RTS0042704,132
RTS0042705,100
RTS0042706,84
RTS0042707,87
RTS0042708,100
RTS0042709,119
RTS0042710,110
RTS0042711,280
RTS0042712,347
RTS0042713,200
RTS0042714,224
RTS0042715,188
RTS0042716,101
RTS0042717,83
RTS0042718,89
RTS0042719,85
RTS0042720,107
RTS0042721,96
RTS0042722,115
RTS0042723,116
RTS0042724,131
RTS0042725,132
RTS0042726,89
RTS0042727,75
RTS0042728,103
RTS0042729,95
RTS0042730,120
RTS0042731,99
RTS0042732,105
RTS0042733,132
RTS0042734,114
RTS0042735,108
RTS0042736,389
RTS0042737,607
RTS0042738,476
RTS0042739,366
RTS0042740,450
RTS0042741,87
RTS0042742,95
RTS0042743,73
RTS0042744,89
RTS0042745,95
RTS0042746,118
RTS0042747,109
RTS0042748,100
RTS0042749,90
RTS0042750,99
RTS0042751,122
RTS0042752,112
RTS0042753,126
RTS0042754,96
RTS0042755,89
RTS0042756,111
RTS0042757,199
RTS0042758,77
RTS0042759,99
RTS0042760,117
RTS0042761,94
RTS0042762,92
RTS0042763,96
RTS0042764,107
RTS0042765,97
RTS0042766,341
RTS0042767,377
RTS0042768,375
RTS0042769,414
RTS0042770,293
RTS0042771,114
RTS0042772,140
RTS0042773,132
RTS0042774,178
RTS0042775,131
RTS0042776,113
RTS0042777,166
RTS0042778,146
RTS0042779,122
RTS0042780,153
RTS0042781,126
RTS0042782,127
RTS0042783,125
RTS0042784,144
RTS0042785,121
RTS0042786,156
RTS0042787,134
RTS0042788,124
RTS0042789,153
RTS0042790,154
RTS0042791,756
RTS0042792,378
RTS0042793,582
RTS0042794,482
RTS0042795,563
RTS0042796,121
RTS0042797,152
RTS0042798,68
RTS0042799,135
RTS0042800,106
RTS0042801,141
RTS0042802,134
RTS0042803,84
RTS0042804,113
RTS0042805,124
RTS0042806,135
RTS0042807,134
RTS0042808,180
RTS0042809,175
RTS0042810,154
RTS0042811,125
RTS0042812,172
RTS0042813,151
RTS0042814,178
RTS0042815,173
RTS0042816,130
RTS0042817,172
RTS0042818,118
RTS0042819,146
RTS0042820,116
RTS0042821,136
RTS0042822,105
RTS0042823,111
RTS0042824,117
RTS0042825,99
RTS0042826,131
RTS0042827,125
RTS0042828,142
RTS0042829,145
RTS0042830,145
RTS0042831,201
RTS0042832,180
RTS0042833,150
RTS0042834,147
RTS0042835,152
RTS0042836,124
RTS0042837,133
RTS0042838,123
RTS0042839,99
RTS0042840,111
RTS0042841,158
RTS0042842,126
RTS0042843,156
RTS0042844,143
RTS0042845,142
RTS0042846,130
RTS0042847,173
RTS0042848,199
RTS0042849,129
RTS0042850,133
RTS0042851,144
RTS0042852,108
RTS0042853,151
RTS0042854,145
RTS0042855,124
RTS0042856,147
RTS0042857,143
RTS0042858,188
RTS0042859,210
RTS0042860,162
RTS0042861,135
RTS0042862,89
RTS0042863,121
RTS0042864,108
RTS0042865,120
RTS0042866,116
RTS0042867,123
RTS0042868,121
RTS0042869,151
RTS0042870,112
RTS0042871,138
RTS0042872,104
RTS0042873,106
RTS0042874,98
RTS0042875,137
RTS0042876,202
RTS0042877,152
RTS0042878,151
RTS0042879,150
RTS0042880,183
RTS0042881,133
RTS0042882,133
RTS0042883,187
RTS0042884,192
RTS0042885,140
RTS0042886,124
RTS0042887,108
RTS0042888,131
RTS0042889,116
RTS0042890,127
RTS0042891,108
RTS0042892,181
RTS0042893,124
RTS0042894,109
RTS0042895,122
RTS0042896,280
RTS0042897,191
RTS0042898,150
RTS0042899,277
RTS0042900,213
RTS0042901,111
RTS0042902,105
RTS0042903,102
RTS0042904,103
RTS0042905,114
RTS0042906,129
RTS0042907,74
RTS0042908,95
RTS0042909,123
RTS0042910,129
RTS0042911,129
RTS0042912,113
RTS0042913,161
RTS0042914,105
RTS0042915,94
RTS0042916,88
RTS0042917,133
RTS0042918,107
RTS0042919,154
RTS0042920,103
RTS0042921,158
RTS0042922,140
RTS0042923,164
RTS0042924,122
RTS0042925,146
RTS0042926,116
RTS0042927,103
RTS0042928,143
RTS0042929,118
RTS0042930,89
RTS0042931,100
RTS0042932,111
RTS0042933,140
RTS0042934,86
RTS0042935,125
RTS0042936,179
RTS0042937,165
RTS0042938,251
RTS0042939,178
RTS0042940,205
RTS0042941,313
RTS0042942,304
RTS0042943,385
RTS0042944,366
RTS0042945,291
RTS0042946,136
RTS0042947,152
RTS0042948,83
RTS0042949,96
RTS0042950,110
RTS0042951,106
RTS0042952,121
RTS0042953,111
RTS0042954,82
RTS0042955,104
RTS0042956,124
RTS0042957,134
RTS0042958,148
RTS0042959,131
RTS0042960,105
RTS0042961,142
RTS0042962,110
RTS0042963,127
RTS0042964,124
RTS0042965,175
RTS0042966,123
RTS0042967,140
RTS0042968,106
RTS0042969,135
RTS0042970,165
RTS0042971,189
RTS0042972,141
RTS0042973,140
RTS0042974,116
RTS0042975,117
RTS0042976,218
RTS0042977,198
RTS0042978,207
RTS0042979,141
RTS0042980,142
RTS0042981,128
RTS0042982,123
RTS0042983,136
RTS0042984,111
RTS0042985,130
RTS0042986,122
RTS0042987,105
RTS0042988,120
RTS0042989,129
RTS0042990,119
RTS0042991,103
RTS0042992,140
RTS0042993,94
RTS0042994,142
RTS0042995,140
RTS0042996,121
RTS0042997,124
RTS0042998,109
RTS0042999,138
RTS0043000,129
RTS0043001,110
RTS0043002,111
RTS0043003,104
RTS0043004,131
RTS0043005,119
RTS0043006,104
RTS0043007,129
RTS0043008,149
RTS0043009,125
RTS0043010,119
RTS0043011,205
RTS0043012,203
RTS0043013,190
RTS0043014,194
RTS0043015,221
RTS0043016,138
RTS0043017,142
RTS0043018,119
RTS0043019,139
RTS0043020,106
RTS0043021,180
RTS0043022,173
RTS0043023,206
RTS0043024,224
RTS0043025,249
RTS0043026,103
RTS0043027,145
RTS0043028,162
RTS0043029,149
RTS0043030,157
RTS0043031,134
RTS0043032,132
RTS0043033,142
RTS0043034,121
RTS0043035,123
RTS0043036,161
RTS0043037,117
RTS0043038,153
RTS0043039,101
RTS0043040,173
RTS0043041,107
RTS0043042,118
RTS0043043,112
RTS0043044,98
RTS0043045,89
RTS0043046,87
RTS0043047,117
RTS0043048,121
RTS0043049,120
RTS0043050,91
RTS0043051,169
RTS0043052,129
RTS0043053,104
RTS0043054,117
RTS0043055,111
RTS0043056,111
RTS0043057,134
RTS0043058,109
RTS0043059,121
RTS0043060,136
RTS0043061,191
RTS0043062,102
RTS0043063,86
RTS0043064,118
RTS0043065,104
RTS0043066,161
RTS0043067,168
RTS0043068,139
RTS0043069,151
RTS0043070,180
RTS0043071,93
RTS0043072,104
RTS0043073,136
RTS0043074,108
RTS0043075,116
RTS0043076,134
RTS0043077,110
RTS0043078,104
RTS0043079,106
RTS0043080,114
RTS0043081,127
RTS0043082,111
RTS0043083,115
RTS0043084,115
RTS0043085,117
RTS0043086,130
RTS0043087,126
RTS0043088,125
RTS0043089,123
RTS0043090,106
RTS0043091,92
RTS0043092,90
RTS0043093,139
RTS0043094,150
RTS0043095,141
RTS0043096,108
RTS0043097,94
RTS0043098,136
RTS0043099,168
RTS0043100,116
RTS0043101,137
RTS0043102,134
RTS0043103,125
RTS0043104,146
RTS0043105,122
RTS0043106,177
RTS0043107,144
RTS0043108,102
RTS0043109,138
RTS0043110,139
RTS0043111,352
RTS0043112,257
RTS0043113,229
RTS0043114,296
RTS0043115,238
RTS0043116,178
RTS0043117,138
RTS0043118,84
RTS0043119,100
RTS0043120,125
RTS0043121,82
RTS0043122,117
RTS0043123,86
RTS0043124,106
RTS0043125,142
RTS0043126,361
RTS0043127,224
RTS0043128,371
RTS0043129,210
RTS0043130,253
RTS0043131,113
RTS0043132,102
RTS0043133,95
RTS0043134,109
RTS0043135,114
RTS0043136,149
RTS0043137,105
RTS0043138,146
RTS0043139,122
RTS0043140,138
RTS0043141,112
RTS0043142,114
RTS0043143,111
RTS0043144,126
RTS0043145,109
RTS0043146,135
RTS0043147,142
RTS0043148,139
RTS0043149,131
RTS0043150,97
RTS0043151,134
RTS0043152,141
RTS0043153,141
RTS0043154,148
RTS0043155,131
RTS0043156,102
RTS0043157,141
RTS0043159,120
RTS0043160,155
RTS0043161,121
RTS0043162,131
RTS0043163,149
RTS0043164,134
RTS0043165,143
RTS0043167,122
RTS0043168,128
RTS0043169,124
RTS0043170,142
RTS0043171,125
RTS0043172,162
RTS0043173,139
RTS0043174,115
RTS0043175,117
RTS0043176,102
RTS0043177,153
RTS0043178,205
RTS0043179,159
RTS0043180,149
RTS0043181,113
RTS0043182,88
RTS0043183,122
RTS0043184,93
RTS0043185,110
RTS0043186,202
RTS0043187,125
RTS0043188,148
RTS0043189,144
RTS0043190,135
RTS0043191,106
RTS0043192,110
RTS0043193,120
RTS0043194,115
RTS0043195,112
RTS0043196,139
RTS0043197,149
RTS0043198,135
RTS0043199,135
RTS0043200,139
RTS0043201,141
RTS0043202,175
RTS0043203,146
RTS0043204,197
RTS0043205,211
RTS0043206,159
RTS0043207,148
RTS0043208,167
RTS0043209,114
RTS0043210,120
RTS0043211,160
RTS0043212,193
RTS0043213,194
RTS0043214,169
RTS0043215,184
RTS0043216,169
RTS0043217,123
RTS0043218,140
RTS0043219,148
RTS0043220,169
RTS0043221,102
RTS0043222,124
RTS0043223,138
RTS0043224,99
RTS0043225,86
RTS0043226,111
RTS0043227,111
RTS0043228,134
RTS0043229,141
RTS0043230,141
RTS0043231,136
RTS0043232,129
RTS0043233,175
RTS0043234,94
RTS0043235,125
RTS0043236,104
RTS0043237,130
RTS0043238,118
RTS0043239,130
RTS0043240,120
RTS0043241,139
RTS0043242,96
RTS0043243,141
RTS0043244,99
RTS0043245,136
RTS0043246,168
RTS0043247,130
RTS0043248,127
RTS0043249,124
RTS0043250,160
RTS0043251,95
RTS0043252,157
RTS0043253,120
RTS0043254,117
RTS0043255,127
RTS0043256,117
RTS0043257,107
RTS0043258,113
RTS0043259,121
RTS0043260,123
RTS0043261,137
RTS0043262,159
RTS0043263,117
RTS0043264,138
RTS0043265,131
RTS0043266,139
RTS0043267,170
RTS0043268,117
RTS0043269,168
RTS0043270,236
RTS0043271,204
RTS0043272,150
RTS0043273,168
RTS0043274,220
RTS0043275,166
RTS0043276,119
RTS0043277,151
RTS0043278,166
RTS0043279,161
RTS0043280,135
RTS0043281,132
RTS0043282,151
RTS0043283,141
RTS0043284,194
RTS0043285,142
RTS0043286,174
RTS0043287,170
RTS0043288,181
RTS0043289,175
RTS0043290,98
RTS0043291,179
RTS0043292,172
RTS0043293,124
RTS0043294,146
RTS0043295,142
RTS0043296,127
RTS0043297,74
RTS0043299,139
RTS0043300,144
RTS0043301,128
RTS0043302,135
RTS0043303,153
RTS0043304,119
RTS0043305,118
RTS0043306,121
RTS0043307,148
RTS0043308,106
RTS0043309,153
RTS0043310,138
RTS0043311,125
RTS0043312,148
RTS0043313,173
RTS0043314,127
RTS0043315,121
RTS0043316,127
RTS0043317,105
RTS0043318,111
RTS0043319,113
RTS0043320,147
RTS0043321,136
RTS0043322,131
RTS0043323,137
RTS0043324,108
RTS0043325,109
RTS0043326,127
RTS0043327,110
RTS0043328,125
RTS0043329,115
RTS0043330,135
RTS0043331,103
RTS0043332,110
RTS0043333,95
RTS0043334,111
RTS0043335,99
RTS0043336,151
RTS0043337,128
RTS0043338,122
RTS0043339,128
RTS0043340,96
RTS0043341,121
RTS0043342,102
RTS0043343,113
RTS0043344,119
RTS0043345,75
RTS0043346,105
RTS0043347,148
RTS0043348,122
RTS0043349,106
RTS0043350,140
RTS0043351,152
RTS0043352,180
RTS0043353,141
RTS0043354,142
RTS0043355,121
RTS0043356,210
RTS0043357,151
RTS0043358,195
RTS0043359,248
RTS0043360,227
RTS0043361,211
RTS0043362,201
RTS0043363,161
RTS0043364,187
RTS0043365,170
RTS0043366,115
RTS0043367,88
RTS0043368,111
RTS0043369,85
RTS0043370,82
RTS0043371,222
RTS0043372,195
RTS0043373,201
RTS0043374,158
RTS0043375,192
RTS0043376,144
RTS0043377,197
RTS0043378,138
RTS0043379,154
RTS0043380,135
RTS0043381,137
RTS0043382,131
RTS0043383,117
RTS0043384,119
RTS0043385,115
RTS0043386,114
RTS0043387,156
RTS0043388,109
RTS0043389,171
RTS0043390,132
RTS0043391,144
RTS0043392,105
RTS0043393,116
RTS0043394,140
RTS0043395,124
RTS0043396,309
RTS0043397,261
RTS0043398,267
RTS0043399,261
RTS0043400,120
RTS0043401,103
RTS0043402,128
RTS0043403,123
RTS0043404,132
RTS0043405,116
RTS0043406,88
RTS0043407,100
RTS0043408,128
RTS0043409,90
RTS0043410,109
RTS0043411,103
RTS0043412,121
RTS0043413,109
RTS0043414,135
RTS0043415,108
RTS0043416,143
RTS0043417,122
RTS0043418,132
RTS0043419,136
RTS0043420,112
RTS0043421,161
RTS0043422,105
RTS0043423,150
RTS0043424,135
RTS0043425,176
RTS0043426,135
RTS0043427,101
RTS0043428,122
RTS0043429,132
RTS0043430,119
RTS0043431,131
RTS0043432,93
RTS0043433,110
RTS0043434,161
RTS0043435,146
RTS0043436,128
RTS0043437,113
RTS0043438,120
RTS0043439,115
RTS0043440,155
RTS0043441,130
RTS0043442,120
RTS0043443,123
RTS0043444,95
RTS0043445,125
RTS0043446,95
RTS0043447,113
RTS0043448,307
RTS0043449,136
RTS0043450,125
RTS0043451,77
RTS0043452,222
RTS0043453,185
RTS0043454,188
RTS0043455,115
RTS0043456,124
RTS0043457,123
RTS0043458,116
RTS0043459,119
RTS0043460,129
RTS0043461,98
RTS0043462,152
RTS0043463,139
RTS0043464,144
RTS0043465,143
RTS0043466,238
RTS0043467,198
RTS0043468,207
RTS0043469,153
RTS0043470,197
RTS0043471,105
RTS0043472,135
RTS0043473,92
RTS0043474,121
RTS0043475,124
RTS0043476,121
RTS0043477,136
RTS0043478,109
RTS0043479,101
RTS0043480,112
RTS0043481,154
RTS0043482,157
RTS0043483,201
RTS0043484,133
RTS0043485,168
RTS0043486,167
RTS0043487,146
RTS0043488,147
RTS0043489,170
RTS0043490,149
RTS0043491,198
RTS0043492,150
RTS0043493,153
RTS0043494,170
RTS0043495,190
RTS0043496,118
RTS0043497,118
RTS0043498,100
RTS0043499,152
RTS0043500,120
RTS0043501,91
RTS0043502,110
RTS0043503,94
RTS0043504,139
RTS0043505,131
RTS0043506,153
RTS0043507,101
RTS0043508,130
RTS0043509,145
RTS0043510,128
RTS0043511,124
RTS0043512,112
RTS0043513,76
RTS0043514,122
RTS0043515,108
RTS0043516,139
RTS0043517,152
RTS0043518,198
RTS0043519,198
RTS0043520,193
RTS0043521,91
RTS0043522,97
RTS0043523,165
RTS0043524,79
RTS0043525,141
RTS0043526,148
RTS0043527,108
RTS0043528,131
RTS0043529,103
RTS0043530,102
RTS0043531,109
RTS0043532,119
RTS0043533,122
RTS0043534,118
RTS0043535,129
RTS0043536,122
RTS0043537,145
RTS0043538,130
RTS0043539,161
RTS0043540,103
RTS0043541,117
RTS0043542,139
RTS0043543,116
RTS0043544,155
RTS0043545,128
RTS0043546,166
RTS0043547,126
RTS0043548,144
RTS0043549,175
RTS0043550,154
RTS0043551,154
RTS0043552,166
RTS0043553,175
RTS0043554,169
RTS0043555,115
RTS0043556,113
RTS0043557,109
RTS0043558,115
RTS0043559,123
RTS0043560,142
RTS0043561,450
RTS0043562,255
RTS0043563,335
RTS0043564,236
RTS0043565,253
RTS0043566,297
RTS0043567,224
RTS0043568,330
RTS0043569,307
RTS0043570,361
RTS0043571,141
RTS0043572,254
RTS0043573,225
RTS0043574,188
RTS0043575,174
RTS0043576,245
RTS0043577,183
RTS0043578,108
RTS0043579,218
RTS0043580,208
RTS0043581,133
RTS0043582,167
RTS0043583,117
RTS0043584,110
RTS0043585,110
RTS0043586,76
RTS0043587,121
RTS0043588,100
RTS0043589,123
RTS0043590,119
RTS0043591,84
RTS0043592,103
RTS0043593,126
RTS0043594,109
RTS0043595,107
RTS0043596,104
RTS0043597,113
RTS0043598,113
RTS0043599,139
RTS0043600,110
RTS0043601,96
RTS0043602,121
RTS0043603,149
RTS0043604,139
RTS0043605,86
RTS0043606,126
RTS0043607,117
RTS0043608,96
RTS0043609,88
RTS0043610,122
RTS0043611,131
RTS0043612,122
RTS0043613,136
RTS0043614,144
RTS0043615,131
RTS0043616,142
RTS0043617,120
RTS0043618,164
RTS0043619,117
RTS0043620,105
RTS0043621,220
RTS0043622,187
RTS0043623,167
RTS0043624,259
RTS0043625,153
RTS0043626,122
RTS0043627,131
RTS0043628,162
RTS0043629,132
RTS0043630,139
RTS0043631,112
RTS0043632,132
RTS0043633,154
RTS0043634,143
RTS0043635,144
RTS0043636,100
RTS0043637,114
RTS0043638,120
RTS0043639,126
RTS0043640,120
RTS0043641,267
RTS0043642,219
RTS0043643,280
RTS0043644,201
RTS0043645,246
RTS0043646,103
RTS0043647,106
RTS0043648,112
RTS0043649,102
RTS0043650,113
RTS0043651,60
RTS0043652,125
RTS0043653,87
RTS0043654,115
RTS0043655,104
RTS0043656,93
RTS0043657,148
RTS0043658,213
RTS0043659,131
RTS0043660,180
RTS0043661,116
RTS0043663,103
RTS0043664,110
RTS0043665,118
RTS0043666,106
RTS0043667,107
RTS0043668,102
RTS0043669,111
RTS0043670,102
RTS0043671,127
RTS0043672,145
RTS0043673,126
RTS0043674,134
RTS0043675,134
RTS0043676,111
RTS0043677,141
RTS0043678,88
RTS0043679,113
RTS0043680,104
RTS0043681,96
RTS0043682,86
RTS0043683,121
RTS0043684,141
RTS0043685,128
RTS0043686,133
RTS0043687,125
RTS0043688,99
RTS0043689,96
RTS0043690,96
RTS0043691,145
RTS0043692,111
RTS0043693,116
RTS0043694,121
RTS0043695,118
RTS0043696,111
RTS0043697,140
RTS0043698,201
RTS0043699,214
RTS0043700,182
RTS0043701,116
RTS0043702,162
RTS0043703,119
RTS0043704,118
RTS0043705,111
RTS0043706,164
RTS0043707,136
RTS0043708,101
RTS0043709,110
RTS0043710,120
RTS0043711,121
RTS0043712,99
RTS0043713,88
RTS0043714,66
RTS0043715,101
RTS0043716,134
RTS0043717,122
RTS0043718,120
RTS0043719,145
RTS0043720,105
RTS0043721,156
RTS0043722,171
RTS0043723,166
RTS0043724,150
RTS0043725,137
RTS0043726,113
RTS0043727,116
RTS0043728,105
RTS0043729,112
RTS0043730,139
RTS0043731,98
RTS0043732,101
RTS0043733,119
RTS0043734,112
RTS0043735,106
RTS0043736,125
RTS0043737,149
RTS0043738,153
RTS0043739,127
RTS0043740,155
RTS0043741,175
RTS0043742,164
RTS0043743,117
RTS0043744,175
RTS0043745,122
RTS0043746,122
RTS0043747,147
RTS0043748,125
RTS0043749,101
RTS0043750,137
RTS0043751,119
RTS0043752,128
RTS0043753,112
RTS0043754,101
RTS0043755,165
RTS0043756,103
RTS0043757,112
RTS0043758,90
RTS0043759,121
RTS0043760,109
RTS0043761,183
RTS0043762,87
RTS0043763,112
RTS0043764,109
RTS0043765,134
RTS0043766,84
RTS0043767,90
RTS0043768,107
RTS0043769,124
RTS0043770,86
RTS0043771,110
RTS0043772,102
RTS0043773,98
RTS0043774,104
RTS0043775,110
RTS0043776,95
RTS0043777,117
RTS0043778,127
RTS0043779,107
RTS0043780,122
RTS0043781,127
RTS0043782,118
RTS0043783,117
RTS0043784,113
RTS0043785,110
RTS0043786,279
RTS0043787,203
RTS0043788,299
RTS0043789,257
RTS0043790,218
RTS0043791,113
RTS0043792,183
RTS0043793,114
RTS0043794,131
RTS0043795,121
RTS0043796,98
RTS0043797,128
RTS0043798,99
RTS0043799,105
RTS0043800,92
RTS0043801,104
RTS0043802,110
RTS0043803,119
RTS0043804,103
RTS0043805,112
RTS0043806,107
RTS0043807,82
RTS0043808,112
RTS0043809,96
RTS0043810,98
RTS0043811,101
RTS0043812,139
RTS0043813,115
RTS0043814,77
RTS0043815,101
RTS0043816,169
RTS0043817,140
RTS0043818,165
RTS0043819,172
RTS0043820,223
RTS0043821,115
RTS0043822,103
RTS0043823,97
RTS0043824,95
RTS0043825,101
RTS0043826,97
RTS0043827,78
RTS0043828,114
RTS0043829,91
RTS0043830,91
RTS0043831,132
RTS0043832,118
RTS0043833,159
RTS0043834,115
RTS0043835,124
RTS0043836,154
RTS0043837,147
RTS0043838,94
RTS0043839,108
RTS0043840,115
RTS0043841,109
RTS0043842,110
RTS0043843,129
RTS0043844,126
RTS0043845,126
RTS0043846,126
RTS0043847,121
RTS0043848,181
RTS0043849,160
RTS0043850,190
RTS0043851,131
RTS0043852,133
RTS0043853,151
RTS0043854,120
RTS0043856,90
RTS0043857,105
RTS0043858,88
RTS0043859,126
RTS0043860,107
RTS0043861,218
RTS0043862,270
RTS0043863,150
RTS0043864,149
RTS0043865,117
RTS0043866,218
RTS0043867,236
RTS0043868,232
RTS0043869,212
RTS0043870,125
RTS0043871,135
RTS0043872,121
RTS0043873,113
RTS0043874,136
RTS0043875,113
RTS0043876,101
RTS0043877,80
RTS0043878,128
RTS0043879,136
RTS0043880,108
RTS0043881,135
RTS0043882,148
RTS0043883,131
RTS0043884,120
RTS0043885,97
RTS0043886,139
RTS0043887,159
RTS0043888,154
RTS0043889,119
RTS0043890,178
RTS0043891,166
RTS0043892,146
RTS0043893,140
RTS0043894,142
RTS0043895,119
RTS0043896,112
RTS0043897,177
RTS0043898,157
RTS0043899,146
RTS0043900,162
RTS0043901,135
RTS0043902,159
RTS0043903,167
RTS0043904,163
RTS0043905,136
RTS0043906,65
RTS0043907,110
RTS0043908,73
RTS0043909,115
RTS0043910,158
RTS0043911,130
RTS0043912,267
RTS0043913,128
RTS0043914,109
RTS0043915,100
RTS0043916,114
RTS0043917,132
RTS0043918,114
RTS0043919,124
RTS0043920,256
RTS0043921,111
RTS0043922,106
RTS0043923,132
RTS0043924,176
RTS0043925,156
RTS0043926,114
RTS0043927,105
RTS0043928,111
RTS0043929,105
RTS0043930,99
RTS0043931,152
RTS0043932,167
RTS0043933,135
RTS0043934,121
RTS0043935,148
RTS0043936,91
RTS0043937,78
RTS0043938,93
RTS0043939,89
RTS0043940,100
RTS0043941,108
RTS0043942,105
RTS0043943,124
RTS0043944,103
RTS0043945,117
RTS0043946,94
RTS0043947,113
RTS0043948,131
RTS0043949,120
RTS0043950,106
RTS0043951,130
RTS0043952,146
RTS0043953,126
RTS0043954,101
RTS0043955,124
RTS0043956,142
RTS0043957,133
RTS0043958,160
RTS0043959,136
RTS0043960,135
RTS0043961,134
RTS0043962,143
RTS0043963,132
RTS0043964,126
RTS0043965,91
RTS0043966,130
RTS0043967,151
RTS0043968,130
RTS0043969,126
RTS0043970,145
RTS0043971,134
RTS0043972,159
RTS0043973,145
RTS0043974,171
RTS0043975,113
RTS0043976,117
RTS0043977,120
RTS0043978,126
RTS0043979,134
RTS0043980,156
RTS0043981,115
RTS0043982,129
RTS0043983,125
RTS0043984,126
RTS0043985,151
RTS0043986,96
RTS0043987,186
RTS0043988,133
RTS0043989,155
RTS0043990,128
RTS0043991,88
RTS0043992,112
RTS0043993,84
RTS0043994,120
RTS0043996,136
RTS0043997,87
RTS0043998,93
RTS0043999,128
RTS0044000,109
RTS0044001,132
RTS0044002,116
RTS0044003,176
RTS0044004,166
RTS0044005,119
RTS0044006,134
RTS0044007,133
RTS0044008,120
RTS0044009,122
RTS0044010,125
RTS0044011,191
RTS0044012,214
RTS0044013,205
RTS0044014,167
RTS0044015,170
RTS0044016,140
RTS0044017,132
RTS0044018,120
RTS0044019,109
RTS0044020,137
RTS0044021,120
RTS0044022,142
RTS0044023,119
RTS0044024,91
RTS0044025,135
RTS0044026,107
RTS0044027,108
RTS0044028,112
RTS0044029,145
RTS0044030,123
RTS0044031,127
RTS0044032,99
RTS0044033,98
RTS0044034,115
RTS0044035,97
RTS0044036,227
RTS0044037,191
RTS0044038,232
RTS0044039,177
RTS0044040,223
RTS0044041,146
RTS0044042,167
RTS0044043,185
RTS0044044,221
RTS0044045,153
RTS0044046,141
RTS0044047,147
RTS0044048,135
RTS0044049,125
RTS0044050,142
RTS0044051,106
RTS0044052,120
RTS0044053,85
RTS0044054,123
RTS0044055,126
RTS0044056,159
RTS0044057,101
RTS0044058,119
RTS0044059,136
RTS0044060,112
RTS0044061,127
RTS0044062,109
RTS0044063,120
RTS0044064,138
RTS0044065,132
RTS0044067,145
RTS0044068,160
RTS0044069,173
RTS0044070,119
RTS0044071,123
RTS0044072,109
RTS0044073,111
RTS0044074,94
RTS0044075,108
RTS0044076,95
RTS0044077,100
RTS0044078,104
RTS0044079,88
RTS0044080,120
RTS0044081,107
RTS0044082,105
RTS0044083,125
RTS0044084,99
RTS0044085,109
RTS0044086,111
RTS0044087,108
RTS0044088,107
RTS0044089,117
RTS0044090,105
RTS0044091,115
RTS0044092,131
RTS0044093,102
RTS0044094,124
RTS0044095,104
RTS0044096,95
RTS0044097,102
RTS0044098,99
RTS0044099,120
RTS0044100,107
RTS0044101,133
RTS0044102,148
RTS0044103,118
RTS0044104,140
RTS0044105,132
RTS0044106,203
RTS0044107,171
RTS0044108,174
RTS0044109,183
RTS0044110,239
RTS0044111,164
RTS0044112,126
RTS0044113,156
RTS0044114,129
RTS0044115,166
RTS0044116,143
RTS0044117,140
RTS0044118,107
RTS0044119,180
RTS0044120,138
RTS0044121,123
RTS0044122,136
RTS0044123,114
RTS0044124,128
RTS0044125,136
RTS0044126,123
RTS0044127,140
RTS0044128,145
RTS0044129,141
RTS0044130,117
RTS0044131,180
RTS0044132,166
RTS0044133,136
RTS0044134,159
RTS0044135,138
RTS0044136,120
RTS0044137,114
RTS0044138,158
RTS0044139,149
RTS0044140,133
RTS0044141,153
RTS0044142,135
RTS0044143,151
RTS0044144,128
RTS0044145,111
RTS0044146,97
RTS0044147,100
RTS0044148,125
RTS0044149,123
RTS0044150,117
RTS0044151,116
RTS0044152,127
RTS0044153,152
RTS0044154,106
RTS0044155,161
RTS0044156,236
RTS0044157,190
RTS0044158,353
RTS0044159,251
RTS0044160,183
RTS0044161,141
RTS0044162,179
RTS0044163,184
RTS0044164,179
RTS0044165,115
RTS0044166,166
RTS0044167,110
RTS0044168,115
RTS0044169,165
RTS0044170,147
RTS0044171,138
RTS0044172,137
RTS0044173,117
RTS0044174,94
RTS0044175,125
RTS0044176,127
RTS0044177,134
RTS0044178,117
RTS0044180,109
RTS0044181,114
RTS0044182,131
RTS0044183,92
RTS0044184,121
RTS0044185,109
RTS0044186,178
RTS0044187,139
RTS0044188,120
RTS0044189,146
RTS0044190,136
RTS0044191,139
RTS0044192,120
RTS0044193,130
RTS0044194,126
RTS0044195,177
RTS0044196,203
RTS0044197,138
RTS0044198,230
RTS0044199,196
RTS0044200,130
RTS0044206,171
RTS0044207,155
RTS0044208,127
RTS0044209,111
RTS0044210,114
RTS0044211,138
RTS0044212,124
RTS0044213,144
RTS0044214,147
RTS0044215,139
RTS0044216,142
RTS0044217,133
RTS0044218,111
RTS0044219,123
RTS0044220,128
RTS0044221,87
RTS0044222,108
RTS0044223,115
RTS0044224,151
RTS0044225,102
RTS0044226,133
RTS0044227,123
RTS0044228,99
RTS0044229,105
RTS0044230,102
RTS0044231,115
RTS0044232,115
RTS0044233,144
RTS0044234,104
RTS0044235,116
RTS0044236,152
RTS0044237,197
RTS0044238,181
RTS0044239,121
RTS0044240,129
RTS0044241,104
RTS0044242,138
RTS0044243,137
RTS0044244,113
RTS0044245,131
RTS0044246,147
RTS0044247,135
RTS0044248,188
RTS0044249,106
RTS0044250,94
RTS0044251,151
RTS0044252,126
RTS0044253,125
RTS0044254,93
RTS0044255,132
RTS0044256,119
RTS0044257,143
RTS0044258,136
RTS0044259,132
RTS0044260,122
RTS0044261,256
RTS0044262,191
RTS0044263,160
RTS0044264,166
RTS0044265,169
RTS0044266,126
RTS0044267,110
RTS0044268,131
RTS0044269,111
RTS0044270,139
RTS0044271,118
RTS0044272,121
RTS0044273,139
RTS0044274,155
RTS0044275,154
RTS0044276,141
RTS0044277,151
RTS0044278,86
RTS0044279,97
RTS0044280,136
RTS0044281,185
RTS0044282,131
RTS0044283,116
RTS0044284,122
RTS0044285,94
RTS0044286,110
RTS0044287,131
RTS0044288,117
RTS0044289,121
RTS0044290,113
RTS0044291,105
RTS0044292,114
RTS0044293,122
RTS0044294,105
RTS0044295,104
RTS0044296,145
RTS0044297,115
RTS0044298,125
RTS0044299,147
RTS0044300,135
RTS0044301,201
RTS0044302,177
RTS0044303,172
RTS0044304,196
RTS0044305,119
RTS0044306,198
RTS0044307,155
RTS0044308,253
RTS0044309,196
RTS0044310,229
RTS0044311,102
RTS0044312,139
RTS0044313,102
RTS0044314,152
RTS0044315,107
RTS0044316,108
RTS0044317,135
RTS0044318,167
RTS0044319,143
RTS0044320,42
RTS0044321,123
RTS0044322,120
RTS0044323,142
RTS0044324,104
RTS0044325,96
RTS0044326,126
RTS0044327,163
RTS0044328,85
RTS0044329,158
RTS0044330,103
RTS0044331,172
RTS0044332,155
RTS0044333,153
RTS0044334,178
RTS0044335,186
RTS0044336,109
RTS0044337,126
RTS0044338,117
RTS0044339,135
RTS0044340,90
RTS0044341,105
RTS0044342,142
RTS0044343,100
RTS0044344,108
RTS0044345,116
RTS0044346,664
RTS0044347,903
RTS0044348,870
RTS0044349,930
RTS0044350,826
RTS0044351,246
RTS0044352,146
RTS0044353,298
RTS0044354,174
RTS0044355,242
RTS0044356,127
RTS0044357,161
RTS0044358,133
RTS0044359,230
RTS0044360,135
RTS0044361,176
RTS0044362,201
RTS0044363,116
RTS0044364,166
RTS0044365,132
RTS0044366,323
RTS0044367,243
RTS0044368,341
RTS0044369,273
RTS0044370,261
RTS0044371,136
RTS0044372,141
RTS0044373,168
RTS0044374,154
RTS0044375,154
RTS0044376,177
RTS0044377,304
RTS0044378,268
RTS0044379,382
RTS0044380,284
RTS0044381,222
RTS0044382,169
RTS0044383,222
RTS0044384,146
RTS0044385,177
RTS0044386,124
RTS0044387,165
RTS0044388,150
RTS0044389,102
RTS0044390,127
RTS0044391,244
RTS0044392,314
RTS0044393,270
RTS0044394,225
RTS0044395,199
RTS0044396,137
RTS0044397,130
RTS0044399,103
RTS0044400,116
RTS0044401,128
RTS0044402,155
RTS0044403,165
RTS0044404,134
RTS0044405,136
RTS0044406,124
RTS0044407,96
RTS0044408,130
RTS0044409,124
RTS0044410,110
RTS0044411,106
RTS0044412,112
RTS0044413,98
RTS0044414,118
RTS0044415,125
RTS0044416,273
RTS0044417,236
RTS0044418,200
RTS0044419,181
RTS0044420,253
RTS0044421,88
RTS0044422,130
RTS0044423,123
RTS0044424,107
RTS0044425,120
RTS0044426,134
RTS0044427,125
RTS0044428,101
RTS0044429,138
RTS0044430,100
RTS0044431,170
RTS0044432,200
RTS0044433,180
RTS0044434,208
RTS0044435,175
RTS0044436,122
RTS0044437,142
RTS0044438,162
RTS0044439,165
RTS0044440,148
RTS0044441,228
RTS0044442,221
RTS0044443,257
RTS0044444,193
RTS0044445,205
RTS0044446,174
RTS0044447,148
RTS0044448,138
RTS0044449,140
RTS0044450,104
RTS0044451,114
RTS0044452,135
RTS0044453,111
RTS0044454,157
RTS0044455,101
RTS0044456,119
RTS0044457,160
RTS0044458,117
RTS0044459,143
RTS0044460,131
RTS0044461,174
RTS0044462,136
RTS0044463,140
RTS0044464,148
RTS0044465,138
RTS0044466,158
RTS0044467,148
RTS0044468,131
RTS0044469,117
RTS0044470,150
RTS0044471,136
RTS0044472,172
RTS0044473,105
RTS0044474,151
RTS0044475,174
RTS0044476,249
RTS0044477,258
RTS0044478,182
RTS0044479,197
RTS0044480,216
RTS0044481,198
RTS0044482,176
RTS0044483,171
RTS0044484,147
RTS0044485,153
RTS0044486,164
RTS0044487,149
RTS0044488,147
RTS0044489,160
RTS0044490,117
RTS0044491,131
RTS0044492,120
RTS0044493,152
RTS0044494,141
RTS0044495,144
RTS0044496,231
RTS0044497,212
RTS0044498,175
RTS0044499,301
RTS0044500,243
RTS0044501,171
RTS0044502,172
RTS0044503,174
RTS0044504,195
RTS0044505,171
RTS0044506,180
RTS0044507,135
RTS0044508,159
RTS0044509,188
RTS0044510,154
RTS0044511,143
RTS0044512,160
RTS0044513,166
RTS0044514,129
RTS0044515,226
RTS0044516,150
RTS0044517,177
RTS0044518,171
RTS0044519,140
RTS0044520,165
RTS0044521,159
RTS0044522,166
RTS0044523,150
RTS0044524,91
RTS0044525,118
RTS0044526,125
RTS0044527,149
RTS0044528,138
RTS0044529,179
RTS0044530,133
RTS0044531,143
RTS0044532,123
RTS0044533,125
RTS0044534,137
RTS0044535,143
RTS0044536,128
RTS0044537,108
RTS0044538,105
RTS0044539,136
RTS0044540,116
RTS0044541,123
RTS0044542,131
RTS0044543,154
RTS0044544,135
RTS0044545,109
RTS0044546,177
RTS0044547,159
RTS0044548,142
RTS0044549,183
RTS0044550,182
RTS0044551,129
RTS0044552,133
RTS0044553,143
RTS0044554,136
RTS0044555,143
RTS0044556,123
RTS0044557,115
RTS0044558,87
RTS0044559,101
RTS0044560,130
RTS0044561,122
RTS0044562,145
RTS0044563,164
RTS0044564,124
RTS0044565,160
RTS0044566,111
RTS0044567,99
RTS0044568,143
RTS0044569,102
RTS0044570,101
RTS0044571,108
RTS0044572,93
RTS0044573,83
RTS0044574,141
RTS0044575,129
RTS0044576,87
RTS0044577,89
RTS0044578,115
RTS0044579,96
RTS0044580,87
RTS0044581,142
RTS0044582,183
RTS0044583,170
RTS0044584,231
RTS0044585,85
RTS0044586,106
RTS0044587,100
RTS0044588,75
RTS0044589,126
RTS0044590,116
RTS0044591,108
RTS0044592,117
RTS0044593,106
RTS0044594,112
RTS0044595,93
RTS0044596,121
RTS0044597,149
RTS0044598,161
RTS0044599,150
RTS0044600,138
RTS0044601,136
RTS0044602,116
RTS0044603,95
RTS0044604,146
RTS0044605,127
RTS0044606,112
RTS0044607,121
RTS0044608,94
RTS0044609,89
RTS0044610,110
RTS0044611,119
RTS0044612,96
RTS0044613,94
RTS0044614,141
RTS0044615,96
RTS0044616,94
RTS0044617,114
RTS0044618,88
RTS0044619,117
RTS0044620,118
RTS0044621,193
RTS0044622,173
RTS0044623,187
RTS0044624,164
RTS0044625,144
RTS0044626,117
RTS0044627,94
RTS0044628,87
RTS0044629,116
RTS0044630,130
RTS0044631,115
RTS0044632,122
RTS0044633,117
RTS0044634,119
RTS0044635,142
RTS0044636,97
RTS0044637,115
RTS0044638,107
RTS0044639,103
RTS0044640,116
RTS0044641,134
RTS0044642,88
RTS0044643,158
RTS0044644,124
RTS0044645,112
RTS0044646,116
RTS0044647,112
RTS0044648,105
RTS0044649,109
RTS0044650,101
RTS0044651,102
RTS0044652,147
RTS0044653,133
RTS0044654,173
RTS0044655,184
RTS0044656,169
RTS0044657,154
RTS0044658,248
RTS0044659,142
RTS0044660,186
RTS0044661,198
RTS0044662,161
RTS0044663,133
RTS0044664,199
RTS0044665,164
RTS0044666,132
RTS0044667,108
RTS0044668,144
RTS0044669,172
RTS0044670,141
RTS0044671,112
RTS0044672,130
RTS0044673,137
RTS0044674,131
RTS0044675,127
RTS0044676,129
RTS0044677,152
RTS0044678,122
RTS0044679,136
RTS0044680,114
RTS0044681,82
RTS0044682,121
RTS0044683,100
RTS0044684,110
RTS0044685,145
RTS0044686,160
RTS0044687,188
RTS0044688,198
RTS0044689,205
RTS0044690,219
RTS0044691,158
RTS0044692,189
RTS0044693,181
RTS0044694,218
RTS0044695,122
RTS0044696,273
RTS0044697,215
RTS0044698,248
RTS0044699,230
RTS0044700,298
RTS0044701,164
RTS0044702,138
RTS0044703,193
RTS0044704,141
RTS0044705,119
RTS0044706,93
RTS0044707,115
RTS0044708,101
RTS0044709,115
RTS0044710,98
RTS0044711,132
RTS0044712,152
RTS0044714,134
RTS0044715,125
RTS0044716,188
RTS0044717,151
RTS0044718,212
RTS0044719,123
RTS0044720,231
RTS0044721,137
RTS0044722,130
RTS0044723,68
RTS0044724,110
RTS0044725,96
RTS0044726,152
RTS0044727,198
RTS0044728,121
RTS0044729,157
RTS0044730,181
RTS0044731,149
RTS0044732,144
RTS0044733,101
RTS0044734,105
RTS0044735,181
RTS0044736,135
RTS0044737,109
RTS0044738,98
RTS0044739,112
RTS0044740,109
RTS0044741,116
RTS0044742,98
RTS0044743,134
RTS0044744,111
RTS0044745,107
RTS0044746,143
RTS0044747,125
RTS0044748,93
RTS0044749,113
RTS0044750,144
RTS0044751,144
RTS0044752,150
RTS0044753,171
RTS0044754,139
RTS0044755,187
RTS0044756,129
RTS0044757,124
RTS0044758,124
RTS0044759,151
RTS0044760,125
RTS0044761,157
RTS0044762,151
RTS0044763,139
RTS0044764,87
RTS0044765,109
RTS0044766,113
RTS0044767,138
RTS0044768,142
RTS0044769,125
RTS0044770,112
RTS0044771,112
RTS0044772,78
RTS0044773,120
RTS0044774,110
RTS0044775,144
RTS0044776,135
RTS0044777,155
RTS0044778,159
RTS0044779,162
RTS0044780,178
RTS0044781,161
RTS0044782,162
RTS0044783,168
RTS0044784,145
RTS0044785,132
RTS0044786,161
RTS0044787,151
RTS0044788,153
RTS0044789,183
RTS0044790,128
RTS0044791,273
RTS0044792,523
RTS0044793,119
RTS0044794,135
RTS0044795,123
RTS0044796,126
RTS0044797,192
RTS0044798,148
RTS0044799,134
RTS0044800,110
RTS0044801,122
RTS0044802,121
RTS0044803,97
RTS0044804,150
RTS0044805,141
RTS0044806,135
RTS0044807,108
RTS0044808,114
RTS0044809,129
RTS0044810,112
RTS0044811,142
RTS0044812,190
RTS0044813,227
RTS0044814,219
RTS0044815,229
RTS0044816,119
RTS0044817,132
RTS0044818,155
RTS0044819,129
RTS0044820,128
RTS0044821,198
RTS0044822,220
RTS0044823,193
RTS0044824,109
RTS0044825,224
RTS0044826,137
RTS0044827,168
RTS0044828,157
RTS0044829,156
RTS0044830,112
RTS0044831,116
RTS0044832,136
RTS0044833,114
RTS0044834,110
RTS0044835,117
RTS0044836,139
RTS0044837,140
RTS0044838,172
RTS0044839,137
RTS0044840,119
RTS0044841,103
RTS0044842,84
RTS0044843,120
RTS0044844,105
RTS0044845,125
RTS0044846,124
RTS0044847,127
RTS0044848,161
RTS0044849,142
RTS0044850,111
RTS0044851,107
RTS0044852,134
RTS0044853,110
RTS0044854,98
RTS0044855,130
RTS0044856,135
RTS0044857,109
RTS0044858,107
RTS0044859,80
RTS0044860,120
RTS0044861,160
RTS0044862,114
RTS0044863,146
RTS0044864,81
RTS0044865,122
RTS0044866,159
RTS0044867,163
RTS0044868,165
RTS0044869,161
RTS0044870,172
RTS0044871,125
RTS0044872,113
RTS0044873,142
RTS0044874,144
RTS0044875,168
RTS0044876,152
RTS0044877,279
RTS0044878,224
RTS0044879,213
RTS0044880,305
RTS0044881,82
RTS0044882,91
RTS0044883,98
RTS0044884,128
RTS0044885,95
RTS0044886,128
RTS0044887,128
RTS0044888,145
RTS0044889,135
RTS0044890,113
RTS0044891,143
RTS0044892,165
RTS0044893,149
RTS0044894,167
RTS0044895,153
RTS0044896,257
RTS0044897,232
RTS0044898,222
RTS0044899,274
RTS0044900,237
RTS0044901,130
RTS0044902,152
RTS0044903,167
RTS0044904,117
RTS0044905,151
RTS0044906,1257
RTS0044907,949
RTS0044908,1154
RTS0044909,1192
RTS0044910,1033
RTS0044911,139
RTS0044912,124
RTS0044913,133
RTS0044914,106
RTS0044915,105
RTS0044916,137
RTS0044917,118
RTS0044918,147
RTS0044919,146
RTS0044920,161
RTS0044921,432
RTS0044922,468
RTS0044923,491
RTS0044924,337
RTS0044925,380
RTS0044926,112
RTS0044927,112
RTS0044928,123
RTS0044929,101
RTS0044930,115
RTS0044931,118
RTS0044932,141
RTS0044933,116
RTS0044934,119
RTS0044935,127
RTS0044936,153
RTS0044937,126
RTS0044938,127
RTS0044939,151
RTS0044940,131
RTS0044941,108
RTS0044942,117
RTS0044943,129
RTS0044944,104
RTS0044945,90
RTS0044946,130
RTS0044947,110
RTS0044948,149
RTS0044949,113
RTS0044950,136
RTS0044951,99
RTS0044952,119
RTS0044953,109
RTS0044954,114
RTS0044955,95
RTS0044956,196
RTS0044957,219
RTS0044958,155
RTS0044959,139
RTS0044960,154
RTS0044961,111
RTS0044962,121
RTS0044963,91
RTS0044964,122
RTS0044965,138
RTS0044966,110
RTS0044967,140
RTS0044968,172
RTS0044969,131
RTS0044970,138
RTS0044971,133
RTS0044972,124
RTS0044973,124
RTS0044974,127
RTS0044975,121
RTS0044976,134
RTS0044977,110
RTS0044978,127
RTS0044979,143
RTS0044980,127
RTS0044981,108
RTS0044982,114
RTS0044983,100
RTS0044984,137
RTS0044985,162
RTS0044986,103
RTS0044987,99
RTS0044988,103
RTS0044989,115
RTS0044990,132
RTS0044991,115
RTS0044992,103
RTS0044993,101
RTS0044994,129
RTS0044995,97
RTS0044996,118
RTS0044997,99
RTS0044998,145
RTS0044999,97
RTS0045000,101
RTS0045001,136
RTS0045002,134
RTS0045003,134
RTS0045004,139
RTS0045005,134
RTS0045006,167
RTS0045007,172
RTS0045008,206
RTS0045009,135
RTS0045010,143
RTS0045011,105
RTS0045012,99
RTS0045013,94
RTS0045014,114
RTS0045015,118
RTS0045016,111
RTS0045017,119
RTS0045018,118
RTS0045019,120
RTS0045020,117
RTS0045021,391
RTS0045022,235
RTS0045023,402
RTS0045024,470
RTS0045025,549
RTS0045026,128
RTS0045027,115
RTS0045028,150
RTS0045029,138
RTS0045030,160
RTS0045031,88
RTS0045032,102
RTS0045033,135
RTS0045034,121
RTS0045035,131
RTS0045036,114
RTS0045038,137
RTS0045039,102
RTS0045040,91
RTS0045041,130
RTS0045042,133
RTS0045043,97
RTS0045044,113
RTS0045045,163
RTS0045046,107
RTS0045047,130
RTS0045048,115
RTS0045049,137
RTS0045050,105
RTS0045051,123
RTS0045052,175
RTS0045053,159
RTS0045054,149
RTS0045055,144
RTS0045056,195
RTS0045057,247
RTS0045058,114
RTS0045059,142
RTS0045060,214
RTS0045061,121
RTS0045063,100
RTS0045064,129
RTS0045065,170
RTS0045066,166
RTS0045067,274
RTS0045068,261
RTS0045069,209
RTS0045070,275
RTS0045071,197
RTS0045072,178
RTS0045073,186
RTS0045074,185
RTS0045075,143
RTS0045076,112
RTS0045077,86
RTS0045078,118
RTS0045079,114
RTS0045080,113
RTS0045081,98
RTS0045082,135
RTS0045083,138
RTS0045084,129
RTS0045085,98
RTS0045086,96
RTS0045087,102
RTS0045088,85
RTS0045089,86
RTS0045090,114
RTS0045091,124
RTS0045092,103
RTS0045093,117
RTS0045094,111
RTS0045095,141
RTS0045096,119
RTS0045097,127
RTS0045098,98
RTS0045099,103
RTS0045100,116
RTS0045101,123
RTS0045102,117
RTS0045103,114
RTS0045104,102
RTS0045105,119
RTS0045106,122
RTS0045107,122
RTS0045108,105
RTS0045109,126
RTS0045110,108
RTS0045111,176
RTS0045112,131
RTS0045113,141
RTS0045114,134
RTS0045115,124
RTS0045116,96
RTS0045117,119
RTS0045118,109
RTS0045119,100
RTS0045120,116
RTS0045121,116
RTS0045122,113
RTS0045123,135
RTS0045124,119
RTS0045125,118
RTS0045126,126
RTS0045127,145
RTS0045128,135
RTS0045129,125
RTS0045130,138
RTS0045131,114
RTS0045132,124
RTS0045133,120
RTS0045134,126
RTS0045135,112
RTS0045136,145
RTS0045137,159
RTS0045138,149
RTS0045139,150
RTS0045140,97
RTS0045141,110
RTS0045142,123
RTS0045143,133
RTS0045144,120
RTS0045145,120
RTS0045146,118
RTS0045147,123
RTS0045148,121
RTS0045149,124
RTS0045150,81
RTS0045151,132
RTS0045152,143
RTS0045153,118
RTS0045154,140
RTS0045155,125
RTS0045156,89
RTS0045157,138
RTS0045158,85
RTS0045159,151
RTS0045160,159
RTS0045161,141
RTS0045162,164
RTS0045163,144
RTS0045164,156
RTS0045165,125
RTS0045166,117
RTS0045167,123
RTS0045168,154
RTS0045169,148
RTS0045170,162
RTS0045171,160
RTS0045172,149
RTS0045173,143
RTS0045174,145
RTS0045175,174
RTS0045176,109
RTS0045177,91
RTS0045178,89
RTS0045179,118
RTS0045180,118
RTS0045181,120
RTS0045182,119
RTS0045183,103
RTS0045184,138
RTS0045185,133
RTS0045186,140
RTS0045187,122
RTS0045188,111
RTS0045189,101
RTS0045190,172
RTS0045191,113
RTS0045192,135
RTS0045193,107
RTS0045194,120
RTS0045195,110
RTS0045196,111
RTS0045197,112
RTS0045198,195
RTS0045199,107
RTS0045200,101
RTS0045201,113
RTS0045202,111
RTS0045203,121
RTS0045204,124
RTS0045205,117
RTS0045206,95
RTS0045207,95
RTS0045208,125
RTS0045209,130
RTS0045210,97
RTS0045211,104
RTS0045212,140
RTS0045213,115
RTS0045214,131
RTS0045215,131
RTS0045216,161
RTS0045217,173
RTS0045218,169
RTS0045219,173
RTS0045220,130
RTS0045221,123
RTS0045222,114
RTS0045223,147
RTS0045224,114
RTS0045225,146
RTS0045226,822
RTS0045227,591
RTS0045228,1022
RTS0045229,610
RTS0045230,653
RTS0045231,150
RTS0045232,197
RTS0045233,156
RTS0045234,129
RTS0045235,151
RTS0045236,222
RTS0045237,178
RTS0045238,150
RTS0045239,154
RTS0045240,251
RTS0045241,171
RTS0045242,188
RTS0045243,154
RTS0045244,180
RTS0045245,130
RTS0045246,112
RTS0045247,131
RTS0045248,82
RTS0045249,89
RTS0045250,101
RTS0045251,169
RTS0045252,111
RTS0045253,186
RTS0045254,119
RTS0045255,113
RTS0045256,120
RTS0045257,131
RTS0045258,155
RTS0045259,168
RTS0045260,118
RTS0045261,226
RTS0045262,358
RTS0045263,279
RTS0045264,322
RTS0045265,332
RTS0045266,150
RTS0045267,180
RTS0045268,225
RTS0045269,177
RTS0045270,196
RTS0045271,134
RTS0045272,102
RTS0045273,113
RTS0045274,161
RTS0045275,145
RTS0045276,87
RTS0045277,131
RTS0045278,176
RTS0045279,78
RTS0045280,103
RTS0045281,142
RTS0045282,143
RTS0045283,141
RTS0045284,105
RTS0045285,164
RTS0045286,159
RTS0045287,130
RTS0045288,114
RTS0045289,103
RTS0045290,112
RTS0045291,113
RTS0045292,151
RTS0045293,129
RTS0045294,104
RTS0045295,115
RTS0045296,122
RTS0045297,100
RTS0045298,103
RTS0045299,120
RTS0045300,104
RTS0045301,241
RTS0045302,158
RTS0045303,231
RTS0045304,133
RTS0045305,253
RTS0045306,142
RTS0045307,149
RTS0045308,155
RTS0045309,109
RTS0045310,165
RTS0045311,61
RTS0045312,97
RTS0045313,100
RTS0045314,113
RTS0045315,130
RTS0045316,151
RTS0045317,134
RTS0045318,137
RTS0045319,108
RTS0045320,154
RTS0045321,105
RTS0045322,114
RTS0045323,139
RTS0045324,100
RTS0045325,116
RTS0045326,121
RTS0045327,139
RTS0045328,137
RTS0045329,113
RTS0045330,114
RTS0045331,107
RTS0045332,100
RTS0045333,133
RTS0045334,125
RTS0045335,116
RTS0045336,146
RTS0045337,131
RTS0045338,140
RTS0045339,149
RTS0045340,118
RTS0045341,91
RTS0045342,131
RTS0045343,88
RTS0045344,133
RTS0045345,124
RTS0045346,117
RTS0045347,90
RTS0045348,114
RTS0045349,127
RTS0045350,89
RTS0045351,97
RTS0045352,83
RTS0045353,133
RTS0045354,123
RTS0045355,59
RTS0045356,106
RTS0045357,120
RTS0045358,120
RTS0045359,119
RTS0045360,116
RTS0045361,139
RTS0045362,120
RTS0045363,125
RTS0045364,125
RTS0045365,164
RTS0045366,154
RTS0045367,81
RTS0045368,124
RTS0045369,104
RTS0045370,111
RTS0045371,162
RTS0045372,150
RTS0045373,141
RTS0045374,169
RTS0045375,141
RTS0045376,110
RTS0045377,91
RTS0045378,124
RTS0045379,119
RTS0045380,114
RTS0045381,251
RTS0045382,227
RTS0045383,175
RTS0045384,160
RTS0045385,170
RTS0045386,125
RTS0045387,109
RTS0045388,139
RTS0045389,114
RTS0045390,139
RTS0045391,117
RTS0045392,127
RTS0045393,82
RTS0045394,93
RTS0045395,87
RTS0045396,126
RTS0045397,123
RTS0045398,114
RTS0045399,109
RTS0045400,107
RTS0045401,238
RTS0045402,138
RTS0045403,169
RTS0045404,144
RTS0045405,141
RTS0045406,198
RTS0045407,290
RTS0045408,156
RTS0045409,253
RTS0045410,262
RTS0045411,222
RTS0045412,257
RTS0045413,275
RTS0045414,216
RTS0045415,176
RTS0045416,122
RTS0045417,117
RTS0045418,110
RTS0045419,127
RTS0045420,116
RTS0045421,3791
RTS0045422,3016
RTS0045423,3251
RTS0045424,4427
RTS0045425,3751
RTS0045426,152
RTS0045427,119
RTS0045428,116
RTS0045429,120
RTS0045430,93
RTS0045431,157
RTS0045432,142
RTS0045433,144
RTS0045434,174
RTS0045435,112
RTS0045436,186
RTS0045437,184
RTS0045438,240
RTS0045439,173
RTS0045440,173
RTS0045441,139
RTS0045442,150
RTS0045443,152
RTS0045444,111
RTS0045445,145
RTS0045446,216
RTS0045447,215
RTS0045448,207
RTS0045449,144
RTS0045450,153
RTS0045451,451
RTS0045452,278
RTS0045453,375
RTS0045454,398
RTS0045455,425
RTS0045456,142
RTS0045457,164
RTS0045458,184
RTS0045459,98
RTS0045460,157
RTS0045461,82
RTS0045462,106
RTS0045463,101
RTS0045464,92
RTS0045465,89
RTS0045466,158
RTS0045467,184
RTS0045468,110
RTS0045469,224
RTS0045470,140
RTS0045471,126
RTS0045472,123
RTS0045473,59
RTS0045474,128
RTS0045475,143
RTS0045476,201
RTS0045477,271
RTS0045478,196
RTS0045479,279
RTS0045480,271
RTS0045481,133
RTS0045482,135
RTS0045483,140
RTS0045484,158
RTS0045485,188
RTS0045486,47
RTS0045487,117
RTS0045488,111
RTS0045489,113
RTS0045490,143
RTS0045491,392
RTS0045492,524
RTS0045493,406
RTS0045494,250
RTS0045495,303
RTS0045496,122
RTS0045497,121
RTS0045498,186
RTS0045499,180
RTS0045500,180
RTS0045501,577
RTS0045502,631
RTS0045503,472
RTS0045504,366
RTS0045505,355
RTS0045506,4755
RTS0045507,5406
RTS0045508,4429
RTS0045509,5420
RTS0045510,4308
RTS0045511,155
RTS0045512,122
RTS0045513,103
RTS0045514,141
RTS0045515,118
RTS0045516,95
RTS0045517,95
RTS0045518,102
RTS0045519,102
RTS0045520,96
RTS0045521,179
RTS0045522,154
RTS0045523,156
RTS0045524,161
RTS0045525,140
RTS0045526,294
RTS0045527,320
RTS0045528,232
RTS0045529,310
RTS0045530,310
RTS0045531,120
RTS0045532,118
RTS0045533,122
RTS0045534,127
RTS0045535,107
RTS0045536,274
RTS0045537,290
RTS0045538,208
RTS0045539,298
RTS0045540,294
RTS0045541,98
RTS0045542,106
RTS0045543,117
RTS0045544,72
RTS0045545,110
RTS0045546,95
RTS0045547,92
RTS0045548,84
RTS0045549,76
RTS0045550,97
RTS0045551,95
RTS0045552,108
RTS0045553,90
RTS0045554,111
RTS0045555,103
RTS0045556,89
RTS0045557,106
RTS0045558,114
RTS0045559,91
RTS0045560,125
RTS0045561,146
RTS0045562,131
RTS0045563,123
RTS0045564,141
RTS0045565,104
RTS0045566,132
RTS0045567,121
RTS0045568,121
RTS0045569,135
RTS0045570,142
RTS0045571,84
RTS0045572,94
RTS0045573,97
RTS0045574,74
RTS0045575,98
RTS0045576,120
RTS0045577,106
RTS0045578,93
RTS0045579,98
RTS0045580,144
RTS0045581,149
RTS0045582,130
RTS0045583,173
RTS0045584,155
RTS0045585,98
RTS0045586,176
RTS0045587,280
RTS0045588,294
RTS0045589,257
RTS0045590,236
RTS0045592,726
RTS0045593,801
RTS0045594,727
RTS0045595,766
RTS0045596,147
RTS0045597,136
RTS0045598,178
RTS0045599,140
RTS0045600,157
RTS0045601,129
RTS0045602,132
RTS0045603,114
RTS0045604,157
RTS0045606,125
RTS0045607,72
RTS0045608,108
RTS0045609,82
RTS0045610,128
RTS0045611,96
RTS0045612,109
RTS0045613,104
RTS0045614,106
RTS0045615,132
RTS0045616,99
RTS0045617,97
RTS0045618,105
RTS0045619,81
RTS0045620,96
RTS0045621,153
RTS0045622,231
RTS0045623,183
RTS0045624,118
RTS0045625,202
RTS0045626,69
RTS0045627,93
RTS0045628,108
RTS0045629,132
RTS0045630,108
RTS0045631,95
RTS0045632,106
RTS0045633,118
RTS0045634,105
RTS0045635,94
RTS0045636,132
RTS0045637,90
RTS0045638,115
RTS0045639,151
RTS0045640,96
RTS0045641,123
RTS0045642,107
RTS0045643,106
RTS0045644,85
RTS0045645,109
RTS0045646,98
RTS0045647,116
RTS0045648,115
RTS0045649,152
RTS0045650,139
RTS0045651,122
RTS0045652,174
RTS0045653,168
RTS0045654,165
RTS0045655,166
RTS0045656,134
RTS0045657,186
RTS0045658,254
RTS0045659,215
RTS0045660,225
RTS0045661,272
RTS0045662,201
RTS0045663,215
RTS0045664,226
RTS0045665,310
RTS0045666,90
RTS0045667,106
RTS0045668,111
RTS0045669,121
RTS0045670,113
RTS0045671,114
RTS0045672,128
RTS0045673,114
RTS0045674,80
RTS0045675,118
RTS0045676,198
RTS0045677,219
RTS0045678,226
RTS0045679,190
RTS0045680,255
RTS0045681,100
RTS0045682,117
RTS0045683,84
RTS0045684,90
RTS0045685,111
RTS0045687,122
RTS0045688,117
RTS0045689,138
RTS0045690,98
RTS0045691,104
RTS0045692,99
RTS0045693,141
RTS0045694,113
RTS0045695,99
RTS0045696,146
RTS0045697,130
RTS0045698,122
RTS0045699,135
RTS0045700,125
RTS0045701,120
RTS0045702,101
RTS0045703,135
RTS0045704,103
RTS0045705,88
RTS0045706,132
RTS0045707,133
RTS0045708,113
RTS0045709,106
RTS0045710,121
RTS0045711,134
RTS0045712,134
RTS0045713,116
RTS0045714,138
RTS0045715,109
RTS0045716,408
RTS0045717,216
RTS0045718,195
RTS0045719,218
RTS0045720,280
RTS0045721,150
RTS0045722,184
RTS0045723,198
RTS0045724,138
RTS0045725,113
RTS0045726,193
RTS0045727,234
RTS0045728,206
RTS0045729,190
RTS0045730,131
RTS0045731,177
RTS0045732,182
RTS0045733,149
RTS0045734,199
RTS0045735,179
RTS0045736,936
RTS0045737,1481
RTS0045738,1590
RTS0045739,1608
RTS0045740,1036
RTS0045741,443
RTS0045742,337
RTS0045743,452
RTS0045744,514
RTS0045745,439
RTS0045746,197
RTS0045747,185
RTS0045748,247
RTS0045749,121
RTS0045750,110
RTS0045751,266
RTS0045752,209
RTS0045753,277
RTS0045754,279
RTS0045755,316
RTS0045756,295
RTS0045757,266
RTS0045758,311
RTS0045759,330
RTS0045760,295
RTS0045761,113
RTS0045762,113
RTS0045763,136
RTS0045764,120
RTS0045765,107
RTS0045766,135
RTS0045767,115
RTS0045768,131
RTS0045769,119
RTS0045770,139
RTS0045771,119
RTS0045772,138
RTS0045773,164
RTS0045774,117
RTS0045775,132
RTS0045776,124
RTS0045777,110
RTS0045778,90
RTS0045779,94
RTS0045780,112
RTS0045781,156
RTS0045782,180
RTS0045783,152
RTS0045784,193
RTS0045785,224
RTS0045786,181
RTS0045787,169
RTS0045788,216
RTS0045789,185
RTS0045790,176
RTS0045791,108
RTS0045792,127
RTS0045793,121
RTS0045794,104
RTS0045795,80
RTS0045796,128
RTS0045797,94
RTS0045798,109
RTS0045799,123
RTS0045800,111
RTS0045801,112
RTS0045802,121
RTS0045803,135
RTS0045804,80
RTS0045805,136
RTS0045806,220
RTS0045807,195
RTS0045808,145
RTS0045809,171
RTS0045810,114
RTS0045811,124
RTS0045812,148
RTS0045813,123
RTS0045814,194
RTS0045815,133
RTS0045816,107
RTS0045817,112
RTS0045818,139
RTS0045819,124
RTS0045820,160
RTS0045821,335
RTS0045822,261
RTS0045823,257
RTS0045824,324
RTS0045825,192
RTS0045826,222
RTS0045827,256
RTS0045828,184
RTS0045829,276
RTS0045830,188
RTS0045831,142
RTS0045832,149
RTS0045833,136
RTS0045834,144
RTS0045835,108
RTS0045836,663
RTS0045837,676
RTS0045838,515
RTS0045840,338
RTS0045841,366
RTS0045842,303
RTS0045843,212
RTS0045844,217
RTS0045845,284
RTS0045846,1185
RTS0045848,285
RTS0045849,1412
RTS0045851,97
RTS0045852,86
RTS0045853,130
RTS0045854,122
RTS0045855,144
RTS0045856,130
RTS0045857,140
RTS0045858,91
RTS0045859,150
RTS0045860,102
RTS0045861,103
RTS0045862,156
RTS0045863,523
RTS0045864,710
RTS0045865,631
RTS0045866,834
RTS0045867,135
RTS0045868,131
RTS0045869,80
RTS0045870,100
RTS0045871,77
RTS0045872,122
RTS0045873,102
RTS0045874,107
RTS0045875,121
RTS0045876,83
RTS0045877,96
RTS0045878,83
RTS0045879,133
RTS0045880,122
RTS0045881,95
RTS0045882,98
RTS0045883,88
RTS0045884,93
RTS0045885,12
RTS0045886,114
RTS0045887,133
RTS0045888,121
RTS0045889,101
RTS0045890,119
RTS0045891,140
RTS0045892,172
RTS0045893,153
RTS0045894,140
RTS0045895,96
RTS0045896,130
RTS0045897,92
RTS0045898,106
RTS0045899,269
RTS0045900,366
RTS0045901,157
RTS0045902,151
RTS0045903,162
RTS0045904,147
RTS0045905,127
RTS0045906,126
RTS0045907,121
RTS0045908,102
RTS0045909,111
RTS0045910,96
RTS0045911,119
RTS0045912,103
RTS0045913,94
RTS0045914,90
RTS0045915,115
RTS0045916,125
RTS0045917,86
RTS0045918,85
RTS0045919,119
RTS0045920,97
RTS0045921,111
RTS0045922,116
RTS0045923,116
RTS0045924,119
RTS0045925,112
RTS0045926,148
RTS0045927,95
RTS0045928,136
RTS0045929,119
RTS0045930,272
RTS0045931,238
RTS0045932,156
RTS0045933,89
RTS0045935,119
RTS0045939,141
RTS0045940,112
RTS0045941,120
RTS0045942,138
RTS0045943,152
RTS0045944,110
RTS0045945,178
RTS0045946,123
RTS0045947,184
RTS0045948,130
RTS0045949,128
RTS0045950,144
RTS0045951,120
RTS0045952,126
RTS0045953,153
RTS0045954,197
RTS0045955,107
RTS0045956,103
RTS0045957,96
RTS0045958,131
RTS0045959,96
RTS0045960,85
RTS0045961,76
RTS0045962,95
RTS0045963,113
RTS0045964,122
RTS0045965,109
RTS0045966,117
RTS0045967,97
RTS0045968,83
RTS0045969,159
RTS0045970,198
RTS0045971,199
RTS0045972,123
RTS0045973,108
RTS0045974,107
RTS0045975,117
RTS0045976,96
RTS0045977,88
RTS0045978,122
RTS0045979,182
RTS0045980,166
RTS0045981,180
RTS0045982,202
RTS0045983,130
RTS0045984,150
RTS0045985,121
RTS0045986,111
RTS0045987,226
RTS0045988,170
RTS0045989,137
RTS0045990,148
RTS0045991,122
RTS0045992,100
RTS0045993,142
RTS0045994,118
RTS0045995,96
RTS0045996,113
RTS0045997,139
RTS0045998,84
RTS0045999,104
RTS0046000,73
RTS0046001,124
RTS0046002,126
RTS0046003,85
RTS0046004,106
RTS0046005,225
RTS0046006,137
RTS0046007,207
RTS0046008,159
RTS0046009,329
RTS0046010,101
RTS0046011,94
RTS0046012,120
RTS0046013,126
RTS0046014,105
RTS0046015,80
RTS0046016,142
RTS0046017,102
RTS0046018,91
RTS0046019,115
RTS0046020,157
RTS0046021,152
RTS0046022,115
RTS0046023,121
RTS0046024,101
RTS0046025,90
RTS0046026,100
RTS0046027,134
RTS0046028,117
RTS0046029,94
RTS0046030,130
RTS0046031,147
RTS0046032,122
RTS0046033,111
RTS0046034,117
RTS0046035,101
RTS0046036,122
RTS0046037,88
RTS0046038,102
RTS0046039,102
RTS0046040,81
RTS0046041,92
RTS0046042,88
RTS0046043,124
RTS0046044,120
RTS0046045,113
RTS0046046,86
RTS0046047,93
RTS0046048,141
RTS0046049,184
RTS0046050,164
RTS0046051,217
RTS0046052,181
RTS0046053,210
RTS0046054,211
RTS0046055,222
RTS0046056,116
RTS0046057,132
RTS0046058,146
RTS0046059,156
RTS0046060,106
RTS0046061,139
RTS0046062,103
RTS0046063,133
RTS0046064,242
RTS0046065,249
RTS0046066,268
RTS0046067,254
RTS0046068,104
RTS0046069,108
RTS0046070,96
RTS0046071,146
RTS0046072,104
RTS0046073,123
RTS0046074,104
RTS0046075,97
RTS0046076,118
RTS0046077,120
RTS0046078,124
RTS0046079,103
RTS0046080,107
RTS0046081,101
RTS0046082,120
RTS0046083,98
RTS0046084,121
RTS0046085,177
RTS0046086,185
RTS0046087,122
RTS0046088,129
RTS0046089,70
RTS0046090,98
RTS0046091,83
RTS0046092,190
RTS0046093,132
RTS0046094,99
RTS0046095,101
RTS0046096,83
RTS0046097,98
RTS0046098,106
RTS0046099,114
RTS0046100,109
RTS0046101,109
RTS0046102,102
RTS0046103,105
RTS0046104,115
RTS0046105,102
RTS0046106,63
RTS0046107,107
RTS0046108,86
RTS0046109,93
RTS0046110,123
RTS0046111,135
RTS0046112,181
RTS0046113,129
RTS0046114,109
RTS0046115,188
RTS0046116,154
RTS0046117,192
RTS0046119,96
RTS0046121,141
RTS0046122,121
RTS0046123,129
RTS0046124,116
RTS0046125,108
RTS0046126,65
RTS0046127,74
RTS0046128,156
RTS0046129,126
RTS0046130,133
RTS0046131,107
RTS0046132,169
RTS0046133,186
RTS0046134,156
RTS0046135,114
RTS0046136,637
RTS0046137,975
RTS0046138,214
RTS0046140,746
RTS0046141,463
RTS0046142,640
RTS0046143,839
RTS0046144,923
RTS0046145,119
RTS0046146,93
RTS0046147,113
RTS0046148,110
RTS0046149,90
RTS0046150,74
RTS0046152,93
RTS0046153,105
RTS0046154,100
RTS0046155,138
RTS0046156,77
RTS0046157,96
RTS0046158,98
RTS0046159,101
RTS0046160,141
RTS0046161,102
RTS0046162,102
RTS0046163,121
RTS0046164,179
RTS0046165,177
RTS0046166,131
RTS0046167,137
RTS0046168,99
RTS0046169,97
RTS0046170,100
RTS0046171,80
RTS0046172,95
RTS0046173,57
RTS0046174,111
RTS0046175,101
RTS0046176,99
RTS0046177,70
RTS0046178,96
RTS0046179,93
RTS0046180,129
RTS0046181,97
RTS0046182,98
RTS0046183,157
RTS0046184,142
RTS0046185,92
RTS0046186,91
RTS0046187,111
RTS0046188,129
RTS0046191,127
RTS0046193,93
RTS0046194,98
RTS0046195,117
RTS0046196,110
RTS0046197,108
RTS0046198,114
RTS0046199,158
RTS0046200,136
RTS0046201,118
RTS0046202,119
RTS0046203,103
RTS0046204,117
RTS0046205,127
RTS0046206,311
RTS0046207,269
RTS0046208,165
RTS0046209,209
RTS0046210,87
RTS0046211,105
RTS0046212,122
RTS0046213,137
RTS0046214,86
RTS0046215,74
RTS0046216,66
RTS0046217,97
RTS0046218,100
RTS0046219,71
RTS0046220,102
RTS0046221,129
RTS0046222,100
RTS0046223,102
RTS0046224,88
RTS0046225,154
RTS0046226,144
RTS0046227,125
RTS0046228,160
RTS0046229,125
RTS0046230,116
RTS0046231,65
RTS0046232,148
RTS0046233,95
RTS0046234,122
RTS0046235,126
RTS0046236,99
RTS0046237,147
RTS0046238,123
RTS0046239,84
RTS0046240,96
RTS0046241,110
RTS0046242,83
RTS0046243,109
RTS0046244,164
RTS0046245,73
RTS0046246,116
RTS0046247,113
RTS0046248,112
RTS0046249,119
RTS0046250,102
RTS0046251,92
RTS0046252,277
RTS0046253,201
RTS0046254,237
RTS0046255,97
RTS0046256,111
RTS0046257,118
RTS0046258,98
RTS0046259,111
RTS0046260,114
RTS0046261,95
RTS0046262,107
RTS0046263,104
RTS0046264,87
RTS0046265,97
RTS0046266,118
RTS0046267,82
RTS0046268,106
RTS0046269,107
RTS0046270,95
RTS0046271,86
RTS0046272,140
RTS0046273,113
RTS0046274,108
RTS0046275,101
RTS0046276,89
RTS0046277,93
RTS0046278,100
RTS0046279,124
RTS0046280,95
RTS0046281,116
RTS0046282,127
RTS0046283,151
RTS0046284,107
RTS0046285,93
RTS0046286,105
RTS0046287,103
RTS0046288,145
RTS0046289,146
RTS0046290,119
RTS0046291,135
RTS0046292,112
RTS0046293,89
RTS0046294,105
RTS0046295,186
RTS0046296,89
RTS0046297,127
RTS0046298,112
RTS0046299,94
RTS0046300,94
RTS0046301,113
RTS0046302,95
RTS0046303,105
RTS0046304,100
RTS0046305,119
RTS0046306,117
RTS0046307,125
RTS0046308,101
RTS0046309,113
RTS0046310,101
RTS0046311,112
RTS0046312,114
RTS0046313,99
RTS0046314,135
RTS0046315,119
RTS0046316,121
RTS0046317,113
RTS0046318,125
RTS0046319,120
RTS0046320,110
RTS0046321,150
RTS0046322,123
RTS0046323,119
RTS0046324,114
RTS0046325,135
RTS0046326,105
RTS0046327,108
RTS0046328,123
RTS0046329,266
RTS0046330,260
RTS0046331,272
RTS0046332,200
RTS0046333,323
RTS0046334,194
RTS0046335,240
RTS0046336,211
RTS0046342,84
RTS0046343,124
RTS0046344,111
RTS0046345,76
RTS0046346,76
RTS0046347,1191
RTS0046348,1379
RTS0046349,1320
RTS0046350,106
RTS0046351,94
RTS0046352,122
RTS0046353,106
RTS0046354,113
RTS0046355,100
RTS0046356,129
RTS0046357,89
RTS0046358,79
RTS0046359,128
RTS0046360,112
RTS0046361,125
RTS0046362,110
RTS0046363,115
RTS0046364,124
RTS0046365,104
RTS0046366,87
RTS0046367,87
RTS0046368,121
RTS0046369,128
RTS0046370,81
RTS0046371,144
RTS0046372,99
RTS0046373,89
RTS0046374,99
RTS0046375,82
RTS0046376,97
RTS0046377,97
RTS0046378,92
RTS0046379,119
RTS0046380,108
RTS0046381,100
RTS0046382,78
RTS0046383,135
RTS0046384,111
RTS0046385,109
RTS0046386,108
RTS0046387,91
RTS0046388,111
RTS0046389,119
RTS0046390,125
RTS0046391,95
RTS0046392,70
RTS0046393,84
RTS0046394,119
RTS0046395,115
RTS0046396,110
RTS0046397,84
RTS0046398,130
RTS0046399,119
RTS0046400,106
RTS0046401,116
RTS0046402,108
RTS0046403,129
RTS0046404,104
RTS0046405,113
RTS0046406,114
RTS0046407,131
RTS0046408,102
RTS0046409,151
RTS0046410,229
RTS0046411,223
RTS0046412,196
RTS0046413,199
RTS0046414,1090
RTS0046415,185
RTS0046416,114
RTS0046417,165
RTS0046418,133
RTS0046419,108
RTS0046420,128
RTS0046421,104
RTS0046422,127
RTS0046423,86
RTS0046424,96
RTS0046425,133
RTS0046426,87
RTS0046427,139
RTS0046428,124
RTS0046429,107
RTS0046430,120
RTS0046431,122
RTS0046432,310
RTS0046433,301
RTS0046434,342
RTS0046435,318
RTS0046439,163
RTS0046440,190
RTS0046441,180
RTS0046442,153
RTS0046443,150
RTS0046444,154
RTS0046445,94
RTS0046446,71
RTS0046447,98
RTS0046448,144
RTS0046449,140
RTS0046450,220
RTS0046451,106
RTS0046452,110
RTS0046453,131
RTS0046454,171
RTS0046455,150
RTS0046456,100
RTS0046457,159
RTS0046458,205
RTS0046459,582
RTS0046460,482
RTS0046461,150
RTS0046462,186
RTS0046463,130
RTS0046464,106
RTS0046466,106
RTS0046468,101
RTS0046469,98
RTS0046470,113
RTS0046471,120
RTS0046472,116
RTS0046473,95
RTS0046474,73
RTS0046475,136
RTS0046476,143
RTS0046477,99
RTS0046478,114
RTS0046479,110
RTS0046480,103
RTS0046481,86
RTS0046482,103
RTS0046483,93
RTS0046484,96
RTS0046485,116
RTS0046486,110
RTS0046487,125
RTS0046488,122
RTS0046489,129
RTS0046490,111
RTS0046491,124
RTS0046492,107
RTS0046493,99
RTS0046494,96
RTS0046495,117
RTS0046496,174
RTS0046497,148
RTS0046498,109
RTS0046499,457
RTS0046500,498
RTS0046501,262
RTS0046502,103
RTS0046503,179
RTS0046504,145
RTS0046505,61
RTS0046506,91
RTS0046507,110
RTS0046508,101
RTS0046509,94
RTS0046510,111
RTS0046511,105
RTS0046512,150
RTS0046513,129
RTS0046514,100
RTS0046515,97
RTS0046516,98
RTS0046517,129
RTS0046518,90
RTS0046519,94
RTS0046520,117
RTS0046521,113
RTS0046522,105
RTS0046524,142
RTS0046525,111
RTS0046526,235
RTS0046527,181
RTS0046528,177
RTS0046529,130
RTS0046530,84
RTS0046531,111
RTS0046532,136
RTS0046533,108
RTS0046534,150
RTS0046535,108
RTS0046536,119
RTS0046537,94
RTS0046538,135
RTS0046539,149
RTS0046540,123
RTS0046541,125
RTS0046542,156
RTS0046543,126
RTS0046544,107
RTS0046545,426
RTS0046546,114
RTS0046548,123
RTS0046549,477
RTS0046550,110
RTS0046551,150
RTS0046552,116
RTS0046553,186
RTS0046554,124
RTS0046555,117
RTS0046556,125
RTS0046557,108
RTS0046558,88
RTS0046559,146
RTS0046560,105
RTS0046561,115
RTS0046562,122
RTS0046563,96
RTS0046564,119
RTS0046565,108
RTS0046566,165
RTS0046567,131
RTS0046568,98
RTS0046569,156
RTS0046570,128
RTS0046571,104
RTS0046572,103
RTS0046573,123
RTS0046574,133
RTS0046575,114
RTS0046577,114
RTS0046578,106
RTS0046580,167
RTS0046581,161
RTS0046582,128
RTS0046583,93
RTS0046584,119
RTS0046585,143
RTS0046586,105
RTS0046587,123
RTS0046588,122
RTS0046589,119
RTS0046590,118
RTS0046591,132
RTS0046592,128
RTS0046593,116
RTS0046594,180
RTS0046595,138
RTS0046596,138
RTS0046597,125
RTS0046598,148
RTS0046599,110
RTS0046600,234
RTS0046601,322
RTS0046602,234
RTS0046603,215
RTS0046604,147
RTS0046605,120
RTS0046606,142
RTS0046607,96
RTS0046608,103
RTS0046609,114
RTS0046610,82
RTS0046611,126
RTS0046612,99
RTS0046613,127
RTS0046614,171
RTS0046615,82
RTS0046616,118
RTS0046617,133
RTS0046618,105
RTS0046619,124
RTS0046620,92
RTS0046621,159
RTS0046622,140
RTS0046623,110
RTS0046624,152
RTS0046625,122
RTS0046626,148
RTS0046627,148
RTS0046628,191
RTS0046629,95
RTS0046630,123
RTS0046631,131
RTS0046632,158
RTS0046633,129
RTS0046634,137
RTS0046635,132
RTS0046636,161
RTS0046637,133
RTS0046638,142
RTS0046639,119
RTS0046640,168
RTS0046641,119
RTS0046642,153
RTS0046643,145
RTS0046644,128
RTS0046645,131
RTS0046646,107
RTS0046647,105
RTS0046648,119
RTS0046649,116
RTS0046650,100
RTS0046651,116
RTS0046652,130
RTS0046653,152
RTS0046654,151
RTS0046655,189
RTS0046656,105
RTS0046657,115
RTS0046658,137
RTS0046659,111
RTS0046660,118
RTS0046661,113
RTS0046662,97
RTS0046663,118
RTS0046664,97
RTS0046665,89
RTS0046666,115
RTS0046667,133
RTS0046668,115
RTS0046669,100
RTS0046670,98
RTS0046671,91
RTS0046672,106
RTS0046673,100
RTS0046674,94
RTS0046675,94
RTS0046676,92
RTS0046677,96
RTS0046678,110
RTS0046679,101
RTS0046680,99
RTS0046681,100
RTS0046682,83
RTS0046683,94
RTS0046684,90
RTS0046685,100
RTS0046686,113
RTS0046687,138
RTS0046688,88
RTS0046689,131
RTS0046690,101
RTS0046691,110
RTS0046692,82
RTS0046693,112
RTS0046694,121
RTS0046695,140
RTS0046696,138
RTS0046697,135
RTS0046698,115
RTS0046699,155
RTS0046700,168
RTS0046701,196
RTS0046702,171
RTS0046703,1251
RTS0046704,1840
RTS0046705,1507
RTS0046706,753
RTS0046707,1479
RTS0046708,1186
RTS0046709,116
RTS0046710,123
RTS0046711,157
RTS0046712,109
RTS0046713,106
RTS0046714,162
RTS0046715,73
RTS0046716,109
RTS0046717,198
RTS0046718,107
RTS0046719,103
RTS0046720,123
RTS0046721,134
RTS0046722,152
RTS0046723,114
RTS0046724,107
RTS0046725,80
RTS0046726,115
RTS0046727,136
RTS0046728,104
RTS0046729,115
RTS0046730,120
RTS0046731,93
RTS0046732,103
RTS0046733,124
RTS0046734,122
RTS0046735,102
RTS0046736,89
RTS0046737,107
RTS0046738,98
RTS0046739,92
RTS0046740,119
RTS0046741,124
RTS0046742,79
RTS0046743,110
RTS0046744,95
RTS0046745,136
RTS0046746,104
RTS0046747,133
RTS0046748,206
RTS0046749,137
RTS0046750,115
RTS0046751,133
RTS0046752,105
RTS0046753,116
RTS0046754,129
RTS0046755,121
RTS0046756,111
RTS0046757,116
RTS0046758,99
RTS0046759,324
RTS0046760,321
RTS0046761,280
RTS0046763,209
RTS0046764,136
RTS0046765,141
RTS0046766,107
RTS0046767,131
RTS0046768,208
RTS0046769,263
RTS0046770,267
RTS0046771,143
RTS0046772,130
RTS0046773,92
RTS0046774,92
RTS0046775,157
RTS0046776,1
RTS0046777,114
RTS0046778,125
RTS0046779,108
RTS0046780,134
RTS0046781,113
RTS0046782,65
RTS0046783,87
RTS0046784,84
RTS0046785,122
RTS0046790,127
RTS0046791,95
RTS0046792,108
RTS0046793,111
RTS0046794,105
RTS0046795,102
RTS0046796,112
RTS0046797,96
RTS0046798,89
RTS0046799,124
RTS0046800,100
RTS0046801,699
RTS0046802,402
RTS0046803,101
RTS0046804,94
RTS0046805,130
RTS0046806,121
RTS0046807,103
RTS0046808,87
RTS0046809,87
RTS0046810,111
RTS0046811,81
RTS0046812,90
RTS0046813,112
RTS0046814,103
RTS0046815,134
RTS0046816,86
RTS0046817,107
RTS0046818,96
RTS0046819,142
RTS0046820,143
RTS0046821,79
RTS0046822,217
RTS0046823,200
RTS0046824,152
RTS0046825,154
RTS0046826,101
RTS0046827,101
RTS0046828,116
RTS0046829,98
RTS0046830,115
RTS0046831,113
RTS0046832,101
RTS0046833,39
RTS0046835,97
RTS0046836,791
RTS0046837,1224
RTS0046838,358
RTS0046839,1106
RTS0046840,585
RTS0046841,300
RTS0046842,243
RTS0046843,234
RTS0046846,154
RTS0046849,125
RTS0046850,83
RTS0046851,108
RTS0046852,125
RTS0046853,161
RTS0046854,103
RTS0046855,97
RTS0046856,128
RTS0046857,95
RTS0046858,147
RTS0046859,102
RTS0046860,139
RTS0046861,131
RTS0046862,141
RTS0046863,122
RTS0046864,144
RTS0046866,125
RTS0046867,85
RTS0046868,83
RTS0046869,625
RTS0046870,571
RTS0046871,161
RTS0046872,257
RTS0046873,100
RTS0046874,91
RTS0046875,128
RTS0046876,130
RTS0046877,124
RTS0046878,118
RTS0046879,113
RTS0046880,163
RTS0046881,136
RTS0046882,136
RTS0046885,99
RTS0046886,92
RTS0046887,84
RTS0046889,106
RTS0046890,110
RTS0046891,212
RTS0046892,108
RTS0046893,105
RTS0046894,128
RTS0046895,113
RTS0046897,163
RTS0046898,88
RTS0046899,152
RTS0046900,229
RTS0046902,115
RTS0046903,189
RTS0046904,133
RTS0046905,69
RTS0046906,301
RTS0046907,440
RTS0046908,117
RTS0046909,129
RTS0046910,101
RTS0046911,174
RTS0046912,117
RTS0046913,105
RTS0046914,133
RTS0046915,114
RTS0046916,121
RTS0046918,1308
RTS0046919,1836
RTS0046920,297
RTS0046921,98
RTS0046922,130
RTS0046923,244
RTS0046924,139
RTS0046925,96
RTS0046926,106
RTS0046927,91
RTS0046928,102
RTS0046929,101
RTS0046930,100
RTS0046931,88
RTS0046933,108
RTS0046934,132
RTS0046935,80
RTS0046936,155
RTS0046937,138
RTS0046938,161
RTS0046939,96
RTS0046940,118
RTS0046941,107
RTS0046942,114
RTS0046943,166
RTS0046944,127
RTS0046946,208
RTS0046947,88
RTS0046948,108
RTS0046949,99
RTS0046950,99
RTS0046951,108
RTS0046952,94
RTS0046954,104
RTS0046955,92
RTS0046956,142
RTS0046957,114
RTS0046958,116
RTS0046959,114
RTS0046960,117
RTS0046961,161
RTS0046962,717
RTS0046963,96
RTS0046965,718
RTS0046966,124
RTS0046967,158
RTS0046968,78
RTS0047054,105
RTS0047055,125
RTS0047056,108
RTS0047057,148
RTS0047058,131
RTS0047060,299
RTS0047061,313
RTS0047062,259
RTS0047063,314
RTS0047064,429
RTS0047065,169
RTS0047066,173
RTS0047067,171
RTS0047068,140
RTS0047069,151
RTS0047070,194
RTS0047071,191
RTS0047072,182
RTS0047073,204
RTS0047074,224
RTS0047075,116
RTS0047076,153
RTS0047077,149
RTS0047078,142
RTS0047079,105
RTS0047080,166
RTS0047081,135
RTS0047082,116
RTS0047083,149
RTS0047084,142
RTS0047085,63
RTS0047086,110
RTS0047087,106
RTS0047088,130
RTS0047089,125
RTS0047091,72
RTS0047092,288
RTS0047093,266
RTS0047094,206
RTS0047095,125
RTS0047096,95
RTS0047097,76
RTS0047098,90
RTS0047099,74
RTS0047100,104
RTS0047101,122
RTS0047102,117
RTS0047103,139
RTS0047104,86
RTS0047105,148
RTS0047106,161
RTS0047107,151
RTS0047108,231
RTS0047109,148
RTS0047110,140
RTS0047111,108
RTS0047112,123
RTS0047113,307
RTS0047114,113
RTS0047115,144
RTS0047116,297
RTS0047117,231
RTS0047118,187
RTS0047119,169
RTS0047120,112
RTS0047121,90
RTS0047122,166
RTS0047123,123
RTS0047124,152
RTS0047125,88
RTS0047126,150
RTS0047127,165
RTS0047128,82
RTS0047129,138
RTS0047130,122
RTS0047131,177
RTS0047132,160
RTS0047133,143
RTS0047134,111
RTS0047135,139
RTS0047136,111
RTS0047137,123
RTS0047138,111
RTS0047139,94
RTS0047140,89
RTS0047141,130
RTS0047142,115
RTS0047143,109
RTS0047144,130
RTS0047145,145
RTS0047146,123
RTS0047147,134
RTS0047148,134
RTS0047149,142
RTS0047150,155
RTS0047151,122
RTS0047152,103
RTS0047153,83
RTS0047154,150
RTS0047156,153
RTS0047157,201
RTS0047158,189
RTS0047159,165
RTS0047160,175
RTS0047165,485
RTS0047166,91
RTS0047167,94
RTS0047168,89
RTS0047169,113
RTS0047170,95
RTS0047171,138
RTS0047172,111
RTS0047173,192
RTS0047174,171
RTS0047175,100
RTS0047176,120
RTS0047177,137
RTS0047178,154
RTS0047179,128
RTS0047180,107
RTS0047181,130
RTS0047182,141
RTS0047183,130
RTS0047184,121
RTS0047185,121
RTS0047186,100
RTS0047187,101
RTS0047188,120
RTS0047189,115
RTS0047190,107
RTS0047191,120
RTS0047192,142
RTS0047193,128
RTS0047194,113
RTS0047195,159
RTS0047196,129
RTS0047197,142
RTS0047198,126
RTS0047199,117
RTS0047200,139
RTS0047201,121
RTS0047202,115
RTS0047203,165
RTS0047204,133
RTS0047205,151
RTS0047206,140
RTS0047207,150
RTS0047208,1442
RTS0047209,1611
RTS0047210,2011
RTS0047211,1895
RTS0047212,749
RTS0047213,116
RTS0047214,129
RTS0047215,129
RTS0047216,124
RTS0047217,107
RTS0047218,266
RTS0047219,300
RTS0047220,126
RTS0047221,399
RTS0047222,384
RTS0047223,1119
RTS0047225,695
RTS0047226,759
RTS0047229,98
RTS0047230,81
RTS0047231,105
RTS0047232,116
RTS0047233,81
RTS0047234,114
RTS0047235,97
RTS0047236,82
RTS0047237,114
RTS0047238,91
RTS0047239,166
RTS0047240,119
RTS0047241,114
RTS0047242,95
RTS0047243,135
RTS0047244,85
RTS0047245,109
RTS0047246,77
RTS0047247,96
RTS0047248,90
RTS0047249,121
RTS0047250,152
RTS0047252,233
RTS0047253,113
RTS0047254,157
RTS0047255,182
RTS0047256,176
RTS0047257,202
RTS0047258,177
RTS0047259,210
RTS0047260,291
RTS0047261,199
RTS0047262,184
RTS0047263,254
RTS0047264,162
RTS0047266,217
RTS0047267,385
RTS0047268,276
RTS0047269,263
RTS0047270,340
RTS0047271,348
RTS0047272,267
RTS0047273,223
RTS0047274,155
RTS0047276,85
RTS0047277,309
RTS0047278,337
RTS0047279,296
RTS0047280,210
RTS0047281,210
RTS0047282,235
RTS0047283,205
RTS0047284,172
RTS0047290,400
RTS0047291,794
RTS0047292,486
RTS0047293,410
RTS0047294,593
RTS0047295,77
RTS0047296,128
RTS0047297,134
RTS0047298,99
RTS0047299,119
RTS0047300,95
RTS0047301,133
RTS0047302,72
RTS0047303,121
RTS0047304,111
RTS0047305,217
RTS0047306,236
RTS0047307,314
RTS0047308,212
RTS0047309,204
RTS0047310,161
RTS0047311,128
RTS0047312,131
RTS0047313,144
RTS0047314,134
RTS0047315,263
RTS0047316,253
RTS0047317,304
RTS0047318,261
RTS0047319,273
RTS0047320,160
RTS0047321,161
RTS0047322,126
RTS0047323,204
RTS0047324,158
RTS0047325,150
RTS0047326,122
RTS0047327,142
RTS0047328,96
RTS0047329,116
RTS0047331,185
RTS0047332,191
RTS0047333,184
RTS0047334,168
RTS0047335,191
RTS0047336,207
RTS0047337,102
RTS0047338,175
RTS0047339,180
RTS0047340,751
RTS0047341,266
RTS0047342,238
RTS0047343,189
RTS0047344,219
RTS0047345,135
RTS0047346,150
RTS0047348,171
RTS0047349,164
RTS0047350,220
RTS0047351,179
RTS0047352,405
RTS0047353,225
RTS0047354,232
RTS0047356,102
RTS0047357,93
RTS0047358,80
RTS0047359,124
RTS0047360,106
RTS0047361,81
RTS0047362,136
RTS0047363,145
RTS0047364,105
RTS0047365,101
RTS0047366,113
RTS0047367,111
RTS0047368,134
RTS0047369,111
RTS0047370,109
RTS0047373,137
RTS0047374,87
RTS0047375,118
RTS0047376,188
RTS0047377,166
RTS0047378,182
RTS0047379,225
RTS0047380,208
RTS0047381,117
RTS0047382,114
RTS0047383,125
RTS0047384,134
RTS0047385,114
RTS0047386,283
RTS0047387,139
RTS0047388,187
RTS0047389,169
RTS0047390,133
RTS0047391,178
RTS0047392,101
RTS0047393,174
RTS0047394,123
RTS0047395,90
RTS0047396,254
RTS0047397,168
RTS0047398,114
RTS0047399,111
RTS0047400,114
RTS0047401,116
RTS0047402,149
RTS0047403,121
RTS0047404,141
RTS0047405,178
RTS0047406,118
RTS0047407,144
RTS0047408,156
RTS0047409,240
RTS0047410,213
RTS0047411,162
RTS0047412,153
RTS0047413,141
RTS0047414,177
RTS0047415,166
RTS0047417,159
RTS0047418,238
RTS0047419,193
RTS0047420,250
RTS0047421,117
RTS0047422,118
RTS0047423,120
RTS0047424,118
RTS0047425,91
RTS0047426,170
RTS0047427,181
RTS0047428,152
RTS0047429,165
RTS0047430,218
RTS0047431,105
RTS0047432,147
RTS0047433,93
RTS0047434,108
RTS0047435,160
RTS0047436,144
RTS0047437,88
RTS0047438,114
RTS0047439,117
RTS0047440,99
RTS0047441,298
RTS0047442,249
RTS0047445,255
RTS0047446,267
RTS0047447,102
RTS0047448,100
RTS0047449,111
RTS0047450,113
RTS0047451,90
RTS0047452,137
RTS0047453,63
RTS0047454,135
RTS0047455,105
RTS0047456,84
RTS0047457,129
RTS0047458,110
RTS0047459,118
RTS0047460,148
RTS0047461,114
RTS0047462,148
RTS0047463,110
RTS0047464,151
RTS0047465,118
RTS0047466,142
RTS0047467,115
RTS0047468,109
RTS0047469,104
RTS0047471,114
RTS0047472,89
RTS0047473,132
RTS0047474,92
RTS0047475,102
RTS0047476,121
RTS0047477,233
RTS0047479,220
RTS0047480,205
RTS0047481,249
RTS0047482,93
RTS0047483,107
RTS0047484,129
RTS0047485,122
RTS0047486,101
RTS0047487,89
RTS0047488,144
RTS0047489,118
RTS0047490,114
RTS0047491,97
RTS0047492,157
RTS0047493,144
RTS0047494,169
RTS0047495,137
RTS0047496,130
RTS0047497,151
RTS0047498,114
RTS0047499,184
RTS0047500,133
RTS0047501,144
RTS0047502,93
RTS0047503,106
RTS0047504,172
RTS0047505,160
RTS0047506,200
RTS0047507,160
RTS0047508,119
RTS0047509,122
RTS0047510,114
RTS0047511,114
RTS0047512,195
RTS0047513,126
RTS0047514,100
RTS0047515,216
RTS0047516,206
RTS0047517,253
RTS0047518,203
RTS0047520,239
RTS0047521,282
RTS0047522,144
RTS0047523,152
RTS0047524,136
RTS0047525,121
RTS0047526,144
RTS0047527,111
RTS0047528,108
RTS0047529,151
RTS0047530,115
RTS0047531,147
RTS0047532,105
RTS0047533,79
RTS0047534,101
RTS0047535,122
RTS0047536,130
RTS0047537,167
RTS0047538,332
RTS0047540,279
RTS0047541,327
RTS0047543,131
RTS0047544,127
RTS0047545,172
RTS0047546,140
RTS0047547,120
RTS0047548,233
RTS0047549,195
RTS0047550,195
RTS0047551,216
RTS0047552,139
RTS0047553,128
RTS0047558,104
RTS0047559,134
RTS0047560,97
RTS0047561,124
RTS0047562,115
RTS0047563,166
RTS0047564,151
RTS0047565,119
RTS0047566,155
RTS0047567,95
RTS0047568,119
RTS0047569,133
RTS0047570,131
RTS0047571,108
RTS0047572,121
RTS0047573,80
RTS0047574,100
RTS0047575,129
RTS0047576,97
RTS0047577,101
RTS0047578,111
RTS0047579,134
RTS0047580,112
RTS0047581,120
RTS0047582,103
RTS0047583,69
RTS0047584,85
RTS0047585,94
RTS0047586,92
RTS0047587,103
RTS0047588,129
RTS0047590,124
RTS0047591,87
RTS0047592,111
RTS0047593,118
RTS0047594,129
RTS0047595,110
RTS0047596,137
RTS0047597,140
RTS0047598,149
RTS0047599,135
RTS0047600,146
RTS0047601,289
RTS0047602,171
RTS0047603,128
RTS0047604,139
RTS0047606,101
RTS0047613,134
RTS0047614,135
RTS0047615,98
RTS0047616,191
RTS0047617,190
RTS0047618,101
RTS0047619,83
RTS0047620,93
RTS0047621,94
RTS0047622,64
RTS0047624,113
RTS0047625,88
RTS0047626,100
RTS0047627,104
RTS0047628,89
RTS0047629,81
RTS0047630,54
RTS0047631,75
RTS0047632,115
RTS0047633,71
RTS0047634,70
RTS0047635,72
RTS0047636,112
RTS0047637,89
RTS0047638,106
RTS0047639,123
RTS0047640,89
RTS0047641,90
RTS0047642,110
RTS0047643,70
RTS0047644,97
RTS0047645,64
RTS0047646,109
RTS0047647,89
RTS0047648,136
RTS0047649,83
RTS0047650,78
RTS0047651,71
RTS0047652,83
RTS0047653,86
RTS0047654,80
RTS0047656,122
RTS0047657,141
RTS0047658,97
RTS0047659,73
RTS0047660,88
RTS0047661,92
RTS0047662,124
RTS0047663,61
RTS0047664,107
RTS0047665,107
RTS0047666,70
RTS0047667,87
RTS0047668,80
RTS0047669,90
RTS0047670,122
RTS0047672,89
RTS0047673,107
RTS0047674,102
RTS0047675,108
RTS0047676,83
RTS0047677,117
RTS0047678,93
RTS0047679,93
RTS0047680,112
RTS0047681,92
RTS0047682,112
RTS0047684,117
RTS0047685,78
RTS0047686,117
RTS0047687,107
RTS0047688,109
RTS0047689,125
RTS0047691,88
RTS0047692,93
RTS0047693,116
RTS0047694,124
RTS0047695,124
RTS0047696,84
RTS0047697,74
RTS0047698,94
RTS0047699,116
RTS0047700,86
RTS0047701,115
RTS0047702,159
RTS0047703,134
RTS0047704,112
RTS0047705,133
RTS0047706,95
RTS0047707,132
RTS0047708,376
RTS0047709,474
RTS0047710,113
RTS0047711,117
RTS0047712,165
RTS0047713,352
RTS0047714,456
RTS0047715,402
RTS0047716,501
RTS0047717,448
RTS0047718,123
RTS0047720,113
RTS0047721,98
RTS0047722,127
RTS0047723,134
RTS0047724,188
RTS0047725,192
RTS0047726,166
RTS0047727,178
RTS0047728,193
RTS0047729,126
RTS0047730,127
RTS0047731,98
RTS0047732,94
RTS0047733,117
RTS0047734,168
RTS0047735,120
RTS0047736,246
RTS0047737,184
RTS0047738,163
RTS0047739,136
RTS0047740,188
RTS0047741,179
RTS0047742,165
RTS0047743,125
RTS0047744,180
RTS0047745,194
RTS0047746,132
RTS0047747,141
RTS0047748,143
RTS0047749,148
RTS0047750,112
RTS0047752,99
RTS0047753,122
RTS0047754,175
RTS0047755,185
RTS0047756,184
RTS0047757,141
RTS0047758,156
RTS0047759,90
RTS0047760,98
RTS0047761,114
RTS0047762,87
RTS0047763,131
RTS0047764,152
RTS0047765,163
RTS0047766,272
RTS0047767,115
RTS0047768,135
RTS0047769,124
RTS0047770,125
RTS0047771,157
RTS0047772,138
RTS0047773,149
RTS0047774,150
RTS0047775,90
RTS0047776,107
RTS0047777,89
RTS0047778,95
RTS0047779,103
RTS0047780,138
RTS0047781,161
RTS0047782,153
RTS0047783,148
RTS0047784,146
RTS0047785,104
RTS0047786,236
RTS0047787,221
RTS0047788,106
RTS0047789,126
RTS0047790,104
RTS0047791,131
RTS0047792,96
RTS0047793,172
RTS0047794,106
RTS0047795,78
RTS0047796,120
RTS0047797,131
RTS0047798,120
RTS0047799,126
RTS0047800,77
RTS0047801,117
RTS0047802,146
RTS0047803,118
RTS0047804,93
RTS0047805,109
RTS0047806,147
RTS0047807,246
RTS0047808,1001
RTS0047809,118
RTS0047810,157
RTS0047811,136
RTS0047812,97
RTS0047813,100
RTS0047814,130
RTS0047816,97
RTS0047817,128
RTS0047818,104
RTS0047819,102
RTS0047820,108
RTS0047821,172
RTS0047822,93
RTS0047823,118
RTS0047824,95
RTS0047825,105
RTS0047826,107
RTS0047827,134
RTS0047828,141
RTS0047829,118
RTS0047830,100
RTS0047831,101
RTS0047832,104
RTS0047833,112
RTS0047834,125
RTS0047835,148
RTS0047836,151
RTS0047837,189
RTS0047838,108
RTS0047839,109
RTS0047840,136
RTS0047841,106
RTS0047842,112
RTS0047843,95
RTS0047844,91
RTS0047845,126
RTS0047846,99
RTS0047847,131
RTS0047848,110
RTS0047849,207
RTS0047850,120
RTS0047851,138
RTS0047852,112
RTS0047853,115
RTS0047854,141
RTS0047855,131
RTS0047856,117
RTS0047857,118
RTS0047858,112
RTS0047859,98
RTS0047860,121
RTS0047861,87
RTS0047862,92
RTS0047863,77
RTS0047864,110
RTS0047865,139
RTS0047866,167
RTS0047867,92
RTS0047868,137
RTS0047869,152
RTS0047870,185
RTS0047871,151
RTS0047872,110
RTS0047873,96
RTS0047874,117
RTS0047875,113
RTS0047876,116
RTS0047877,62
RTS0047878,127
RTS0047879,175
RTS0047880,141
RTS0047881,120
RTS0047882,128
RTS0047883,139
RTS0047884,168
RTS0047885,126
RTS0047886,63
RTS0047890,865
RTS0047891,905
RTS0047892,330
RTS0047893,156
RTS0047894,142
RTS0047895,157
RTS0047896,124
RTS0047897,133
RTS0047898,128
RTS0047899,112
RTS0047900,139
RTS0047901,104
RTS0047902,182
RTS0047903,139
RTS0047904,148
RTS0047905,134
RTS0047906,123
RTS0047907,730
RTS0047908,623
RTS0047909,730
RTS0047910,126
RTS0047912,116
RTS0047913,95
RTS0047914,105
RTS0047915,84
RTS0047916,98
RTS0047917,102
RTS0047919,95
RTS0047920,438
RTS0047921,645
RTS0047924,111
RTS0047925,114
RTS0047926,90
RTS0047927,126
RTS0047928,102
RTS0047929,85
RTS0047930,141
RTS0047931,98
RTS0047932,111
RTS0047933,134
RTS0047934,108
RTS0047935,82
RTS0047936,126
RTS0047937,124
RTS0047938,125
RTS0047939,182
RTS0047940,286
RTS0047941,123
RTS0047942,125
RTS0047943,96
RTS0047944,211
RTS0047945,128
RTS0047946,123
RTS0047947,88
RTS0047948,76
RTS0047949,113
RTS0047950,104
RTS0047951,91
RTS0047952,126
RTS0047953,123
RTS0047954,103
RTS0047956,113
RTS0047957,106
RTS0047958,117
RTS0047959,126
RTS0047960,95
RTS0047961,99
RTS0047963,139
RTS0047964,128
RTS0047965,113
RTS0047966,76
RTS0047967,113
RTS0047968,125
RTS0047969,126
RTS0047970,118
RTS0047972,129
RTS0047973,143
RTS0047974,153
RTS0047975,131
RTS0047976,138
RTS0047977,92
RTS0047978,95
RTS0047979,119
RTS0047980,137
RTS0047981,78
RTS0047982,77
RTS0047985,740
RTS0047986,91
RTS0047987,116
RTS0047988,508
RTS0047990,108
RTS0047991,294
RTS0047992,102
RTS0047993,92
RTS0047994,103
RTS0047995,97
RTS0047996,90
RTS0047997,146
RTS0047998,201
RTS0047999,112
RTS0048000,137
RTS0048001,92
RTS0048003,226
RTS0048005,122
RTS0048006,102
RTS0048008,86
RTS0048009,119
RTS0048012,117
RTS0048013,87
RTS0048014,120
RTS0048015,203
RTS0048016,205
RTS0048017,121
RTS0048018,140
RTS0048019,158
RTS0048020,131
RTS0048021,112
RTS0048022,124
RTS0048023,114
RTS0048024,102
RTS0048026,135
RTS0048027,164
RTS0048028,121
RTS0048029,69
RTS0048030,114
RTS0048031,93
RTS0048032,86
RTS0048033,101
RTS0048034,100
RTS0048035,83
RTS0048036,94
RTS0048037,113
RTS0048038,160
RTS0048040,129
RTS0048041,90
RTS0048042,121
RTS0048043,150
RTS0048044,86
RTS0048045,130
RTS0048046,133
RTS0048047,111
RTS0048048,123
RTS0048049,115
RTS0048050,96
RTS0048051,328
RTS0048052,152
RTS0048053,127
RTS0048054,147
RTS0048055,116
RTS0048056,139
RTS0048057,81
RTS0048058,96
RTS0048059,121
RTS0048060,115
RTS0048061,109
RTS0048062,106
RTS0048063,101
RTS0048064,209
RTS0048065,196
RTS0048066,222
RTS0048067,92
RTS0048068,120
RTS0048069,90
RTS0048070,85
RTS0048071,168
RTS0048072,94
RTS0048073,113
RTS0048074,89
RTS0048076,123
RTS0048077,163
RTS0048078,120
RTS0048079,120
RTS0048080,133
RTS0048081,171
RTS0048082,108
RTS0048084,114
RTS0048085,135
RTS0048086,210
RTS0048087,131
RTS0048088,80
RTS0048089,138
RTS0048090,164
RTS0048091,162
RTS0048092,130
RTS0048093,247
RTS0048094,92
RTS0048096,97
RTS0048097,141
RTS0048098,2928
RTS0048099,3721
RTS0048100,3885
RTS0048101,3335
RTS0048102,3183
RTS0048104,110
RTS0048105,125
RTS0048106,95
RTS0048107,120
RTS0048108,147
RTS0048109,78
RTS0048110,123
RTS0048111,89
RTS0048112,117
RTS0048113,110
RTS0048114,90
RTS0048115,107
RTS0048116,110
RTS0048117,117
RTS0048118,133
RTS0048120,116
RTS0048126,92
RTS0048127,134
RTS0048129,148
RTS0048130,104
RTS0048131,225
RTS0048132,328
RTS0048133,106
RTS0048134,230
RTS0048135,346
RTS0048136,97
RTS0048138,121
RTS0048139,216
RTS0048140,110
RTS0048141,124
RTS0048142,183
RTS0048144,118
RTS0048145,162
RTS0048146,138
RTS0048147,86
RTS0048148,112
RTS0048149,105
RTS0048150,155
RTS0048151,101
RTS0048152,106
RTS0048153,127
RTS0048154,131
RTS0048155,95
RTS0048156,228
RTS0048158,184
RTS0048159,121
RTS0048160,2551
RTS0048161,3848
RTS0048162,187
RTS0048163,163
RTS0048164,857
RTS0048165,256
RTS0048166,160
RTS0048167,190
RTS0048168,130
RTS0048169,133
RTS0048170,108
RTS0048171,149
RTS0048172,133
RTS0048173,112
RTS0048175,136
RTS0048176,87
RTS0048177,104
RTS0048178,131
RTS0048179,105
RTS0048180,103
RTS0048181,211
RTS0048182,140
RTS0048183,182
RTS0048184,207
RTS0048185,218
RTS0048186,116
RTS0048188,154
RTS0048189,219
RTS0048190,124
RTS0048191,124
RTS0048192,164
RTS0048193,118
RTS0048194,172
RTS0048195,140
RTS0048196,140
RTS0048197,157
RTS0048198,183
RTS0048200,150
RTS0048201,103
RTS0048202,122
RTS0048203,140
RTS0048204,149
RTS0048205,133
RTS0048207,132
RTS0048208,249
RTS0048209,193
RTS0048210,180
RTS0048211,214
RTS0048212,97
RTS0048213,137
RTS0048214,103
RTS0048215,172
RTS0048216,137
RTS0048217,136
RTS0048218,156
RTS0048219,118
RTS0048220,159
RTS0048221,125
RTS0048222,132
RTS0048223,96
RTS0048224,131
RTS0048225,127
RTS0048226,137
RTS0048227,167
RTS0048228,107
RTS0048229,94
RTS0048230,123
RTS0048231,148
RTS0048232,138
RTS0048233,126
RTS0048234,133
RTS0048235,160
RTS0048236,124
RTS0048237,134
RTS0048238,147
RTS0048239,129
RTS0048240,144
RTS0048241,166
RTS0048242,158
RTS0048243,161
RTS0048244,173
RTS0048245,129
RTS0048246,182
RTS0049343,138
RTS0049344,672
RTS0049345,349
RTS0049346,75
RTS0049347,88
RTS0049348,126
RTS0049349,113
RTS0049350,129
RTS0049351,103
RTS0049352,92
RTS0049353,84
RTS0049354,95
RTS0049355,79
RTS0049356,91
RTS0049357,97
RTS0049358,88
RTS0049359,84
RTS0049360,161
RTS0049361,109
RTS0049362,102
RTS0049363,121
RTS0049364,158
RTS0049365,117
RTS0049366,361
RTS0049367,274
RTS0049368,158
RTS0049369,119
RTS0049370,90
RTS0049371,136
RTS0049372,121
RTS0049373,970
RTS0049374,1040
RTS0049375,777
RTS0049376,723
RTS0049377,780
RTS0049378,285
RTS0049379,184
RTS0049380,245
RTS0049381,221
RTS0049382,197
RTS0049383,102
RTS0049384,86
RTS0049385,91
RTS0049386,142
RTS0049387,139
RTS0049388,98
RTS0049389,98
RTS0049390,2254
RTS0049391,2135
RTS0049392,2108
RTS0049393,2014
RTS0049394,1045
RTS0049395,366
RTS0049396,497
RTS0049397,528
RTS0049398,670
RTS0049399,307
RTS0049400,118
RTS0049401,131
RTS0049402,131
RTS0049403,79
RTS0049404,119
RTS0049405,99
RTS0049406,89
RTS0049407,143
RTS0049408,155
RTS0049409,113
RTS0049410,109
RTS0049411,135
RTS0049412,66
RTS0049413,79
RTS0049414,90
RTS0049415,143
RTS0049416,107
RTS0049417,114
RTS0049418,133
RTS0049419,118
RTS0049420,99
RTS0049421,136
RTS0049422,83
RTS0049423,102
RTS0049424,382
RTS0049425,119
RTS0049426,129
RTS0049427,161
RTS0049428,80
RTS0049429,218
RTS0049430,157
RTS0049431,123
RTS0049432,112
RTS0049433,113
RTS0049434,113
RTS0049435,96
RTS0049436,95
RTS0049437,322
RTS0049438,123
RTS0049439,191
RTS0049440,163
RTS0049441,216
RTS0049442,214
RTS0049443,159
RTS0049444,191
RTS0049445,99
RTS0049446,138
RTS0049447,144
RTS0049448,92
RTS0049449,160
RTS0049450,150
RTS0049451,147
RTS0049452,105
RTS0049453,192
RTS0049454,101
RTS0049455,104
RTS0049456,128
RTS0049457,235
RTS0049458,120
RTS0049459,198
RTS0049460,208
RTS0049461,231
RTS0049462,327
RTS0049463,127
RTS0049464,148
RTS0049465,111
RTS0049466,95
RTS0049467,116
RTS0049468,165
RTS0049469,170
RTS0049470,172
RTS0049471,221
RTS0049472,147
RTS0049473,534
RTS0049474,136
RTS0049475,139
RTS0049476,146
RTS0049477,121
RTS0049478,135
RTS0049479,6823
RTS0049480,676
RTS0049481,51
RTS0049482,87
RTS0049483,104
RTS0049484,106
RTS0049485,152
RTS0997079,81
RTS0997080,132
RTS0997081,81
RTS0997082,104
RTS0997083,95
RTS0997084,89
RTS0997085,65
RTS0997086,116
RTS0997087,56
RTS0997088,30267
RTS0997089,5326
RTS0997090,239
RTS0997091,108
RTS0997092,91
RTS0997093,74
RTS0997094,22
RTS0997095,66
RTS0997096,86
RTS0997097,40
RTS0997098,80
RTS0997099,83
RTS0997100,86
RTS0997101,74
RTS0997102,63
RTS0997103,61
RTS0997104,73
RTS0997105,58
RTS0997106,94
RTS0997107,79
RTS0997108,88
RTS0997109,44
RTS0997110,77
RTS0997111,70
RTS0997112,68
RTS0997113,60
RTS0997114,62
RTS0997115,44
RTS0997116,48
RTS0997117,67
RTS0997118,51
RTS0997119,58
RTS0997120,49
RTS0997121,145
RTS0997122,227
RTS0997123,246
RTS0997124,133
RTS0997125,368
RTS0997126,454
RTS0997127,446
RTS0997128,425
RTS0997129,472
RTS0997130,144
</Code_Summary>
