# Supplementary material for: Spatial meta-transcriptomics reveal associations of intratumor bacteria burden with lung cancer cells showing a distinct oncogenic signature
Source: J Immunother Cancer. 2022 Jul 6;10(7):e004698. doi: 10.1136/jitc-2022-004698 (PMC9260850; doi:10.1136/jitc-2022-004698)
Supplement: Supplementary data [file jitc-2022-004698supp009.zip › DSP-1001660004185-D-A06.dcc]

<Header>
FileVersion,0.02
SoftwareVersion,"GeoMx_NGS_Pipeline_ 2.0.0"
Date,2020-6-15
</Header>

<Scan_Attributes>
ID,DSP-1001660004185-D-A06
Plate_ID,1001660004185
Well,A06
</Scan_Attributes>

<NGS_Processing_Attributes>
SeqSetId,
tamperedIni,No
Raw,504313
Trimmed,501960
Stitched,499293
Aligned,490309
umiQ30,0.9926
rtsQ30,0.9919
</NGS_Processing_Attributes>


<Code_Summary>
RTS0039454,14
RTS0039455,14
RTS0039456,10
RTS0039457,12
RTS0039458,8
RTS0039459,10
RTS0039460,7
RTS0039461,13
RTS0039462,5
RTS0039463,19
RTS0039464,8
RTS0039465,18
RTS0039466,13
RTS0039467,18
RTS0039468,12
RTS0039469,6
RTS0039470,6
RTS0039471,19
RTS0039472,10
RTS0039473,14
RTS0039474,16
RTS0039475,16
RTS0039476,20
RTS0039477,21
RTS0039478,22
RTS0039479,12
RTS0039480,9
RTS0039481,11
RTS0039482,8
RTS0039483,8
RTS0039484,7
RTS0039485,15
RTS0039486,12
RTS0039487,10
RTS0039488,10
RTS0039489,7
RTS0039490,8
RTS0039491,7
RTS0039492,8
RTS0039493,9
RTS0039494,8
RTS0039495,10
RTS0039496,10
RTS0039497,2
RTS0039498,11
RTS0039499,17
RTS0039500,13
RTS0039501,19
RTS0039502,10
RTS0039503,23
RTS0039504,7
RTS0039505,10
RTS0039506,7
RTS0039507,11
RTS0039508,5
RTS0039509,6
RTS0039510,7
RTS0039511,6
RTS0039512,8
RTS0039513,7
RTS0039514,13
RTS0039515,13
RTS0039516,9
RTS0039517,12
RTS0039518,6
RTS0039519,5
RTS0039520,10
RTS0039521,11
RTS0039522,7
RTS0039523,12
RTS0039524,8
RTS0039525,8
RTS0039526,10
RTS0039527,9
RTS0039528,7
RTS0039529,15
RTS0039530,4
RTS0039531,11
RTS0039532,9
RTS0039533,11
RTS0039534,2
RTS0039535,9
RTS0039536,8
RTS0039537,12
RTS0039538,13
RTS0039539,7
RTS0039540,6
RTS0039541,10
RTS0039542,8
RTS0039543,11
RTS0039544,9
RTS0039545,15
RTS0039546,7
RTS0039547,12
RTS0039548,4
RTS0039549,6
RTS0039550,10
RTS0039551,8
RTS0039552,5
RTS0039553,6
RTS0039554,9
RTS0039555,7
RTS0039556,5
RTS0039557,7
RTS0039558,5
RTS0039559,13
RTS0039560,9
RTS0039561,4
RTS0039562,8
RTS0039563,6
RTS0039564,11
RTS0039565,11
RTS0039566,3
RTS0039567,6
RTS0039568,9
RTS0039569,3
RTS0039570,8
RTS0039571,6
RTS0039572,5
RTS0039573,6
RTS0039574,6
RTS0039575,4
RTS0039576,6
RTS0039577,13
RTS0039578,4
RTS0039579,7
RTS0039580,6
RTS0039581,5
RTS0039582,8
RTS0039583,13
RTS0039584,13
RTS0039585,9
RTS0039586,2
RTS0039587,5
RTS0039588,10
RTS0039589,10
RTS0039590,4
RTS0039591,11
RTS0039592,10
RTS0039593,4
RTS0039594,11
RTS0039595,7
RTS0039596,6
RTS0039597,10
RTS0039598,9
RTS0039599,6
RTS0039600,11
RTS0039601,11
RTS0039602,9
RTS0039603,6
RTS0039604,10
RTS0039605,6
RTS0039606,9
RTS0039607,4
RTS0039608,4
RTS0039609,8
RTS0039610,14
RTS0039611,8
RTS0039612,7
RTS0039613,7
RTS0039614,14
RTS0039615,4
RTS0039616,6
RTS0039617,8
RTS0039619,6
RTS0039620,8
RTS0039621,9
RTS0039622,10
RTS0039623,3
RTS0039624,4
RTS0039625,5
RTS0039626,7
RTS0039627,8
RTS0039628,3
RTS0039629,8
RTS0039630,9
RTS0039631,5
RTS0039632,10
RTS0039633,10
RTS0039634,11
RTS0039635,7
RTS0039636,7
RTS0039637,6
RTS0039638,8
RTS0039639,10
RTS0039640,8
RTS0039641,9
RTS0039642,13
RTS0039643,8
RTS0039644,10
RTS0039645,5
RTS0039646,9
RTS0039647,9
RTS0039648,12
RTS0039649,6
RTS0039650,6
RTS0039651,13
RTS0039652,14
RTS0039653,4
RTS0039654,10
RTS0039655,13
RTS0039656,10
RTS0039657,13
RTS0039658,10
RTS0039659,12
RTS0039660,9
RTS0039661,9
RTS0039662,2
RTS0039663,6
RTS0039664,14
RTS0039665,7
RTS0039666,9
RTS0039667,4
RTS0039668,13
RTS0039669,12
RTS0039670,6
RTS0039671,12
RTS0039672,8
RTS0039673,10
RTS0039674,12
RTS0039675,5
RTS0039676,5
RTS0039677,10
RTS0039678,4
RTS0039679,8
RTS0039680,5
RTS0039681,3
RTS0039682,8
RTS0039683,9
RTS0039684,9
RTS0039685,8
RTS0039686,8
RTS0039687,9
RTS0039688,9
RTS0039689,2
RTS0039690,4
RTS0039691,7
RTS0039692,10
RTS0039693,4
RTS0039694,4
RTS0039695,4
RTS0039696,11
RTS0039697,11
RTS0039698,3
RTS0039699,5
RTS0039700,6
RTS0039701,11
RTS0039702,11
RTS0039703,6
RTS0039704,7
RTS0039705,7
RTS0039706,6
RTS0039707,9
RTS0039708,7
RTS0039709,10
RTS0039710,16
RTS0039711,11
RTS0039712,11
RTS0039713,11
RTS0039714,2
RTS0039715,6
RTS0039716,8
RTS0039717,8
RTS0039718,5
RTS0039719,8
RTS0039720,7
RTS0039721,7
RTS0039722,2
RTS0039723,9
RTS0039724,6
RTS0039725,11
RTS0039726,13
RTS0039727,7
RTS0039728,7
RTS0039729,9
RTS0039730,10
RTS0039731,9
RTS0039732,6
RTS0039733,11
RTS0039734,10
RTS0039735,6
RTS0039736,9
RTS0039737,13
RTS0039738,11
RTS0039739,10
RTS0039740,14
RTS0039741,5
RTS0039742,9
RTS0039743,10
RTS0039744,5
RTS0039745,8
RTS0039746,7
RTS0039747,10
RTS0039749,7
RTS0039750,7
RTS0039751,11
RTS0039752,6
RTS0039753,8
RTS0039754,9
RTS0039755,7
RTS0039756,11
RTS0039757,11
RTS0039758,4
RTS0039759,10
RTS0039760,6
RTS0039761,12
RTS0039762,9
RTS0039763,6
RTS0039764,10
RTS0039765,8
RTS0039766,4
RTS0039767,14
RTS0039768,9
RTS0039769,11
RTS0039770,15
RTS0039771,6
RTS0039772,6
RTS0039773,8
RTS0039774,9
RTS0039775,11
RTS0039776,8
RTS0039777,7
RTS0039778,7
RTS0039779,5
RTS0039780,6
RTS0039781,11
RTS0039782,3
RTS0039783,10
RTS0039784,8
RTS0039785,11
RTS0039786,5
RTS0039787,4
RTS0039788,9
RTS0039789,4
RTS0039790,10
RTS0039791,12
RTS0039792,7
RTS0039793,9
RTS0039794,12
RTS0039795,8
RTS0039796,3
RTS0039797,5
RTS0039798,6
RTS0039799,4
RTS0039800,5
RTS0039801,12
RTS0039802,9
RTS0039803,6
RTS0039804,5
RTS0039805,9
RTS0039806,10
RTS0039807,5
RTS0039808,9
RTS0039809,11
RTS0039810,5
RTS0039811,5
RTS0039812,7
RTS0039813,9
RTS0039814,9
RTS0039815,11
RTS0039816,6
RTS0039817,9
RTS0039818,7
RTS0039819,16
RTS0039820,8
RTS0039821,13
RTS0039822,6
RTS0039823,6
RTS0039824,10
RTS0039825,8
RTS0039826,10
RTS0039827,10
RTS0039828,8
RTS0039829,13
RTS0039830,13
RTS0039831,6
RTS0039832,8
RTS0039833,5
RTS0039834,2
RTS0039835,6
RTS0039836,8
RTS0039838,11
RTS0039839,9
RTS0039840,6
RTS0039841,7
RTS0039842,6
RTS0039843,9
RTS0039844,10
RTS0039845,4
RTS0039846,8
RTS0039847,8
RTS0039848,5
RTS0039849,4
RTS0039850,7
RTS0039851,4
RTS0039852,12
RTS0039853,11
RTS0039854,8
RTS0039855,8
RTS0039856,6
RTS0039857,15
RTS0039858,7
RTS0039859,9
RTS0039860,11
RTS0039861,8
RTS0039862,7
RTS0039863,8
RTS0039864,9
RTS0039865,5
RTS0039866,4
RTS0039867,14
RTS0039868,4
RTS0039869,6
RTS0039870,7
RTS0039871,5
RTS0039872,4
RTS0039873,6
RTS0039874,6
RTS0039875,6
RTS0039876,5
RTS0039877,9
RTS0039878,3
RTS0039879,4
RTS0039880,10
RTS0039881,7
RTS0039882,7
RTS0039883,4
RTS0039884,10
RTS0039885,9
RTS0039886,6
RTS0039887,11
RTS0039888,6
RTS0039890,13
RTS0039891,9
RTS0039892,6
RTS0039893,10
RTS0039894,4
RTS0039895,6
RTS0039896,6
RTS0039897,11
RTS0039898,12
RTS0039899,10
RTS0039900,10
RTS0039901,10
RTS0039902,10
RTS0039903,6
RTS0039904,8
RTS0039905,7
RTS0039906,9
RTS0039907,12
RTS0039908,6
RTS0039909,5
RTS0039910,10
RTS0039911,7
RTS0039912,7
RTS0039913,4
RTS0039914,5
RTS0039915,8
RTS0039916,8
RTS0039917,6
RTS0039918,7
RTS0039919,5
RTS0039920,8
RTS0039921,6
RTS0039922,11
RTS0039923,4
RTS0039924,9
RTS0039925,2
RTS0039926,8
RTS0039927,3
RTS0039928,10
RTS0039929,3
RTS0039930,2
RTS0039931,3
RTS0039932,9
RTS0039933,11
RTS0039934,12
RTS0039935,12
RTS0039936,3
RTS0039937,7
RTS0039938,5
RTS0039939,8
RTS0039940,8
RTS0039941,7
RTS0039942,5
RTS0039943,5
RTS0039944,11
RTS0039945,6
RTS0039946,10
RTS0039947,13
RTS0039948,15
RTS0039949,14
RTS0039950,8
RTS0039951,4
RTS0039952,6
RTS0039953,9
RTS0039954,9
RTS0039955,7
RTS0039956,9
RTS0039957,13
RTS0039958,9
RTS0039959,6
RTS0039960,8
RTS0039961,9
RTS0039962,5
RTS0039963,5
RTS0039964,10
RTS0039965,8
RTS0039966,9
RTS0039967,11
RTS0039968,11
RTS0039969,5
RTS0039970,4
RTS0039971,5
RTS0039972,4
RTS0039973,4
RTS0039974,7
RTS0039975,12
RTS0039976,11
RTS0039977,8
RTS0039978,10
RTS0039979,11
RTS0039980,7
RTS0039981,7
RTS0039982,5
RTS0039983,11
RTS0039984,5
RTS0039985,8
RTS0039986,16
RTS0039987,10
RTS0039988,20
RTS0039989,14
RTS0039990,7
RTS0039991,7
RTS0039992,5
RTS0039993,4
RTS0039994,7
RTS0039995,7
RTS0039996,19
RTS0039997,14
RTS0039998,23
RTS0039999,18
RTS0040000,27
RTS0040001,11
RTS0040002,4
RTS0040003,8
RTS0040004,9
RTS0040005,7
RTS0040006,5
RTS0040007,11
RTS0040008,10
RTS0040009,3
RTS0040010,6
RTS0040011,10
RTS0040012,5
RTS0040013,5
RTS0040014,10
RTS0040015,6
RTS0040016,5
RTS0040017,11
RTS0040018,8
RTS0040019,10
RTS0040020,13
RTS0040021,7
RTS0040022,7
RTS0040023,7
RTS0040024,5
RTS0040025,3
RTS0040026,6
RTS0040027,9
RTS0040028,7
RTS0040029,4
RTS0040030,6
RTS0040031,10
RTS0040032,8
RTS0040033,8
RTS0040034,8
RTS0040035,9
RTS0040036,7
RTS0040037,9
RTS0040038,4
RTS0040039,7
RTS0040040,6
RTS0040041,8
RTS0040042,7
RTS0040043,8
RTS0040044,9
RTS0040045,11
RTS0040046,11
RTS0040047,10
RTS0040048,14
RTS0040049,7
RTS0040050,11
RTS0040051,8
RTS0040052,5
RTS0040053,3
RTS0040054,5
RTS0040055,7
RTS0040056,13
RTS0040057,7
RTS0040058,9
RTS0040059,9
RTS0040060,9
RTS0040061,5
RTS0040062,9
RTS0040063,9
RTS0040064,8
RTS0040065,9
RTS0040066,4
RTS0040067,8
RTS0040068,6
RTS0040069,3
RTS0040070,5
RTS0040071,8
RTS0040072,9
RTS0040073,11
RTS0040074,15
RTS0040075,10
RTS0040076,15
RTS0040077,14
RTS0040078,7
RTS0040079,9
RTS0040080,5
RTS0040081,9
RTS0040082,7
RTS0040083,6
RTS0040084,8
RTS0040085,9
RTS0040086,10
RTS0040087,12
RTS0040088,8
RTS0040089,4
RTS0040090,7
RTS0040091,12
RTS0040092,5
RTS0040093,6
RTS0040094,9
RTS0040095,9
RTS0040096,11
RTS0040097,11
RTS0040098,10
RTS0040099,5
RTS0040100,12
RTS0040101,9
RTS0040102,7
RTS0040103,6
RTS0040104,9
RTS0040105,5
RTS0040106,5
RTS0040107,7
RTS0040108,9
RTS0040109,8
RTS0040110,7
RTS0040111,11
RTS0040112,6
RTS0040113,6
RTS0040114,5
RTS0040115,13
RTS0040116,13
RTS0040117,7
RTS0040118,12
RTS0040119,9
RTS0040120,12
RTS0040121,14
RTS0040122,8
RTS0040123,12
RTS0040124,8
RTS0040125,10
RTS0040126,8
RTS0040127,7
RTS0040128,7
RTS0040129,10
RTS0040130,17
RTS0040131,8
RTS0040132,6
RTS0040133,5
RTS0040134,11
RTS0040135,6
RTS0040136,8
RTS0040137,6
RTS0040138,11
RTS0040139,3
RTS0040140,8
RTS0040141,5
RTS0040142,6
RTS0040143,10
RTS0040144,5
RTS0040145,9
RTS0040146,10
RTS0040147,11
RTS0040148,10
RTS0040149,10
RTS0040150,5
RTS0040151,7
RTS0040152,6
RTS0040153,6
RTS0040154,10
RTS0040155,4
RTS0040156,8
RTS0040157,8
RTS0040158,4
RTS0040159,10
RTS0040160,4
RTS0040161,6
RTS0040162,7
RTS0040163,3
RTS0040164,2
RTS0040165,5
RTS0040166,6
RTS0040167,14
RTS0040168,7
RTS0040169,1
RTS0040170,10
RTS0040171,4
RTS0040172,8
RTS0040173,5
RTS0040174,5
RTS0040175,10
RTS0040176,6
RTS0040177,7
RTS0040178,5
RTS0040179,3
RTS0040180,8
RTS0040181,9
RTS0040182,13
RTS0040183,3
RTS0040184,7
RTS0040185,4
RTS0040186,8
RTS0040187,4
RTS0040188,8
RTS0040189,5
RTS0040190,4
RTS0040191,11
RTS0040192,3
RTS0040193,9
RTS0040194,10
RTS0040195,6
RTS0040196,4
RTS0040197,4
RTS0040198,3
RTS0040199,8
RTS0040200,4
RTS0040201,4
RTS0040202,7
RTS0040203,6
RTS0040204,8
RTS0040205,12
RTS0040206,6
RTS0040207,3
RTS0040208,12
RTS0040209,6
RTS0040210,7
RTS0040211,8
RTS0040212,5
RTS0040213,6
RTS0040214,6
RTS0040215,13
RTS0040216,5
RTS0040217,6
RTS0040218,4
RTS0040219,2
RTS0040220,8
RTS0040221,6
RTS0040222,9
RTS0040223,11
RTS0040224,13
RTS0040225,6
RTS0040226,8
RTS0040227,7
RTS0040228,6
RTS0040229,5
RTS0040230,8
RTS0040231,4
RTS0040232,5
RTS0040233,6
RTS0040234,4
RTS0040235,6
RTS0040236,8
RTS0040237,8
RTS0040238,11
RTS0040239,9
RTS0040240,10
RTS0040241,9
RTS0040242,7
RTS0040243,7
RTS0040244,9
RTS0040245,13
RTS0040246,5
RTS0040247,9
RTS0040248,11
RTS0040249,12
RTS0040250,9
RTS0040251,7
RTS0040252,11
RTS0040253,8
RTS0040254,4
RTS0040255,9
RTS0040256,9
RTS0040257,5
RTS0040258,3
RTS0040259,16
RTS0040260,7
RTS0040261,7
RTS0040262,11
RTS0040263,3
RTS0040264,8
RTS0040265,14
RTS0040266,9
RTS0040267,7
RTS0040268,7
RTS0040269,12
RTS0040270,5
RTS0040271,7
RTS0040272,10
RTS0040273,8
RTS0040274,11
RTS0040275,10
RTS0040276,5
RTS0040277,9
RTS0040278,9
RTS0040279,15
RTS0040280,7
RTS0040281,8
RTS0040282,2
RTS0040283,7
RTS0040284,6
RTS0040285,11
RTS0040286,7
RTS0040287,7
RTS0040288,6
RTS0040289,6
RTS0040290,6
RTS0040291,7
RTS0040292,2
RTS0040293,5
RTS0040294,6
RTS0040295,9
RTS0040296,3
RTS0040297,9
RTS0040298,5
RTS0040299,10
RTS0040300,3
RTS0040301,3
RTS0040302,9
RTS0040303,11
RTS0040304,5
RTS0040305,9
RTS0040306,11
RTS0040307,3
RTS0040308,14
RTS0040309,11
RTS0040310,5
RTS0040311,9
RTS0040312,9
RTS0040313,15
RTS0040314,10
RTS0040315,9
RTS0040316,9
RTS0040317,4
RTS0040318,8
RTS0040319,18
RTS0040320,4
RTS0040321,9
RTS0040322,11
RTS0040323,7
RTS0040324,9
RTS0040325,10
RTS0040326,6
RTS0040327,10
RTS0040328,6
RTS0040329,6
RTS0040330,13
RTS0040331,9
RTS0040332,11
RTS0040333,8
RTS0040334,6
RTS0040335,8
RTS0040336,4
RTS0040337,10
RTS0040338,7
RTS0040339,4
RTS0040340,9
RTS0040341,9
RTS0040342,10
RTS0040343,3
RTS0040344,12
RTS0040345,20
RTS0040346,6
RTS0040347,7
RTS0040348,6
RTS0040349,9
RTS0040350,8
RTS0040351,5
RTS0040352,10
RTS0040353,11
RTS0040354,13
RTS0040355,10
RTS0040356,14
RTS0040357,12
RTS0040358,10
RTS0040359,10
RTS0040360,11
RTS0040361,7
RTS0040363,10
RTS0040364,9
RTS0040365,12
RTS0040366,11
RTS0040367,13
RTS0040368,12
RTS0040369,11
RTS0040370,6
RTS0040371,11
RTS0040372,7
RTS0040373,4
RTS0040374,9
RTS0040375,7
RTS0040376,6
RTS0040377,12
RTS0040378,19
RTS0040379,8
RTS0040380,4
RTS0040381,8
RTS0040382,8
RTS0040383,8
RTS0040384,5
RTS0040385,4
RTS0040386,9
RTS0040387,6
RTS0040388,12
RTS0040389,7
RTS0040390,10
RTS0040391,5
RTS0040392,11
RTS0040393,8
RTS0040394,10
RTS0040395,10
RTS0040396,9
RTS0040397,12
RTS0040398,14
RTS0040399,10
RTS0040400,7
RTS0040401,11
RTS0040402,10
RTS0040403,10
RTS0040404,17
RTS0040405,5
RTS0040406,5
RTS0040407,9
RTS0040408,9
RTS0040409,9
RTS0040410,9
RTS0040411,7
RTS0040412,4
RTS0040413,13
RTS0040414,7
RTS0040415,11
RTS0040416,13
RTS0040417,10
RTS0040418,4
RTS0040419,14
RTS0040420,18
RTS0040421,9
RTS0040422,16
RTS0040423,13
RTS0040424,13
RTS0040425,2
RTS0040426,2
RTS0040428,10
RTS0040429,10
RTS0040430,12
RTS0040431,8
RTS0040432,8
RTS0040433,8
RTS0040434,4
RTS0040435,4
RTS0040436,6
RTS0040437,8
RTS0040438,16
RTS0040439,11
RTS0040440,20
RTS0040441,8
RTS0040442,7
RTS0040443,6
RTS0040444,8
RTS0040445,12
RTS0040446,9
RTS0040447,4
RTS0040448,8
RTS0040449,17
RTS0040450,6
RTS0040451,9
RTS0040452,14
RTS0040453,16
RTS0040454,10
RTS0040455,11
RTS0040456,8
RTS0040457,9
RTS0040458,4
RTS0040459,7
RTS0040460,8
RTS0040461,7
RTS0040462,6
RTS0040463,9
RTS0040464,6
RTS0040465,6
RTS0040466,6
RTS0040467,7
RTS0040468,5
RTS0040469,3
RTS0040470,9
RTS0040471,4
RTS0040472,12
RTS0040473,6
RTS0040474,12
RTS0040475,5
RTS0040476,12
RTS0040477,5
RTS0040478,9
RTS0040479,6
RTS0040480,7
RTS0040481,12
RTS0040482,13
RTS0040483,4
RTS0040484,10
RTS0040485,12
RTS0040486,10
RTS0040487,6
RTS0040488,6
RTS0040489,9
RTS0040490,8
RTS0040491,9
RTS0040492,8
RTS0040493,7
RTS0040494,7
RTS0040495,6
RTS0040496,9
RTS0040497,8
RTS0040498,6
RTS0040499,3
RTS0040500,7
RTS0040501,6
RTS0040502,4
RTS0040503,6
RTS0040504,7
RTS0040505,4
RTS0040506,10
RTS0040507,6
RTS0040508,7
RTS0040509,9
RTS0040510,5
RTS0040511,6
RTS0040512,7
RTS0040513,10
RTS0040514,4
RTS0040515,11
RTS0040516,3
RTS0040517,7
RTS0040518,8
RTS0040519,6
RTS0040520,9
RTS0040521,9
RTS0040522,9
RTS0040523,4
RTS0040524,3
RTS0040525,6
RTS0040526,6
RTS0040527,8
RTS0040528,7
RTS0040529,11
RTS0040530,10
RTS0040531,11
RTS0040532,9
RTS0040533,3
RTS0040534,8
RTS0040535,6
RTS0040536,9
RTS0040537,8
RTS0040538,12
RTS0040539,6
RTS0040540,9
RTS0040541,6
RTS0040542,10
RTS0040543,9
RTS0040544,7
RTS0040545,3
RTS0040546,4
RTS0040547,4
RTS0040548,1
RTS0040549,3
RTS0040550,3
RTS0040551,6
RTS0040552,5
RTS0040553,6
RTS0040554,4
RTS0040555,7
RTS0040556,6
RTS0040557,7
RTS0040558,3
RTS0040559,4
RTS0040560,8
RTS0040561,10
RTS0040562,11
RTS0040563,5
RTS0040564,10
RTS0040565,6
RTS0040566,8
RTS0040567,9
RTS0040568,4
RTS0040569,9
RTS0040570,9
RTS0040571,5
RTS0040572,5
RTS0040573,5
RTS0040574,13
RTS0040575,9
RTS0040576,4
RTS0040577,7
RTS0040578,4
RTS0040579,10
RTS0040580,6
RTS0040581,6
RTS0040582,4
RTS0040583,7
RTS0040584,3
RTS0040585,4
RTS0040586,9
RTS0040587,6
RTS0040588,7
RTS0040589,12
RTS0040590,10
RTS0040591,10
RTS0040592,6
RTS0040593,3
RTS0040594,2
RTS0040595,11
RTS0040596,11
RTS0040597,5
RTS0040598,4
RTS0040599,7
RTS0040600,12
RTS0040601,9
RTS0040602,7
RTS0040603,8
RTS0040604,9
RTS0040605,5
RTS0040606,6
RTS0040607,12
RTS0040608,14
RTS0040609,8
RTS0040610,7
RTS0040611,6
RTS0040612,10
RTS0040613,6
RTS0040614,10
RTS0040615,5
RTS0040616,9
RTS0040617,4
RTS0040618,8
RTS0040619,10
RTS0040620,6
RTS0040621,8
RTS0040622,4
RTS0040623,10
RTS0040624,7
RTS0040625,8
RTS0040626,9
RTS0040627,5
RTS0040628,8
RTS0040629,10
RTS0040630,8
RTS0040631,10
RTS0040632,7
RTS0040633,5
RTS0040634,9
RTS0040635,5
RTS0040636,14
RTS0040637,5
RTS0040638,7
RTS0040639,9
RTS0040640,9
RTS0040641,9
RTS0040642,11
RTS0040643,11
RTS0040644,13
RTS0040645,17
RTS0040646,7
RTS0040647,1
RTS0040648,11
RTS0040649,9
RTS0040650,10
RTS0040651,8
RTS0040652,8
RTS0040653,8
RTS0040654,5
RTS0040655,9
RTS0040656,11
RTS0040657,12
RTS0040658,5
RTS0040659,12
RTS0040660,7
RTS0040661,11
RTS0040662,6
RTS0040663,5
RTS0040664,11
RTS0040665,6
RTS0040666,12
RTS0040667,6
RTS0040668,4
RTS0040669,5
RTS0040670,4
RTS0040671,8
RTS0040672,5
RTS0040673,11
RTS0040674,8
RTS0040675,12
RTS0040676,13
RTS0040677,7
RTS0040678,12
RTS0040679,6
RTS0040680,11
RTS0040681,13
RTS0040682,11
RTS0040683,15
RTS0040684,6
RTS0040685,8
RTS0040686,6
RTS0040687,7
RTS0040688,1
RTS0040689,9
RTS0040690,5
RTS0040691,6
RTS0040692,9
RTS0040693,13
RTS0040694,9
RTS0040695,10
RTS0040696,7
RTS0040697,7
RTS0040698,6
RTS0040699,3
RTS0040700,8
RTS0040701,5
RTS0040702,10
RTS0040703,11
RTS0040704,8
RTS0040705,18
RTS0040706,4
RTS0040707,8
RTS0040708,3
RTS0040709,4
RTS0040710,10
RTS0040711,7
RTS0040712,6
RTS0040713,9
RTS0040714,2
RTS0040715,10
RTS0040716,4
RTS0040717,4
RTS0040718,5
RTS0040719,8
RTS0040720,14
RTS0040721,6
RTS0040722,6
RTS0040723,6
RTS0040724,5
RTS0040725,10
RTS0040726,10
RTS0040727,7
RTS0040728,4
RTS0040729,13
RTS0040730,10
RTS0040731,12
RTS0040732,12
RTS0040733,10
RTS0040734,7
RTS0040735,14
RTS0040736,18
RTS0040737,9
RTS0040738,7
RTS0040739,8
RTS0040740,17
RTS0040741,4
RTS0040742,4
RTS0040743,10
RTS0040744,17
RTS0040745,8
RTS0040746,5
RTS0040747,8
RTS0040748,6
RTS0040749,8
RTS0040750,9
RTS0040751,7
RTS0040752,7
RTS0040753,12
RTS0040754,8
RTS0040755,5
RTS0040756,8
RTS0040757,9
RTS0040758,8
RTS0040759,8
RTS0040760,10
RTS0040761,8
RTS0040762,7
RTS0040763,8
RTS0040764,7
RTS0040765,11
RTS0040766,11
RTS0040767,9
RTS0040768,13
RTS0040769,15
RTS0040770,6
RTS0040771,11
RTS0040772,1
RTS0040773,10
RTS0040774,10
RTS0040775,7
RTS0040776,10
RTS0040777,10
RTS0040778,7
RTS0040779,10
RTS0040780,8
RTS0040781,9
RTS0040782,12
RTS0040783,6
RTS0040784,8
RTS0040785,10
RTS0040786,10
RTS0040787,8
RTS0040788,10
RTS0040789,11
RTS0040790,9
RTS0040791,3
RTS0040792,10
RTS0040793,4
RTS0040794,9
RTS0040795,11
RTS0040796,10
RTS0040797,10
RTS0040798,6
RTS0040799,14
RTS0040800,7
RTS0040801,11
RTS0040802,6
RTS0040803,8
RTS0040804,5
RTS0040805,5
RTS0040806,7
RTS0040807,8
RTS0040808,7
RTS0040809,5
RTS0040810,6
RTS0040811,5
RTS0040812,12
RTS0040813,6
RTS0040814,8
RTS0040815,9
RTS0040816,14
RTS0040817,5
RTS0040818,10
RTS0040819,6
RTS0040820,3
RTS0040821,8
RTS0040822,9
RTS0040823,10
RTS0040824,5
RTS0040825,6
RTS0040826,15
RTS0040827,9
RTS0040828,10
RTS0040830,14
RTS0040831,9
RTS0040832,7
RTS0040833,3
RTS0040834,5
RTS0040836,5
RTS0040837,8
RTS0040838,6
RTS0040839,9
RTS0040840,10
RTS0040841,8
RTS0040842,8
RTS0040843,11
RTS0040844,11
RTS0040845,9
RTS0040846,17
RTS0040847,9
RTS0040848,11
RTS0040849,11
RTS0040850,13
RTS0040851,3
RTS0040852,11
RTS0040853,10
RTS0040854,14
RTS0040855,3
RTS0040856,9
RTS0040857,5
RTS0040858,6
RTS0040859,5
RTS0040860,4
RTS0040861,8
RTS0040862,6
RTS0040863,4
RTS0040864,5
RTS0040865,12
RTS0040866,6
RTS0040867,10
RTS0040868,10
RTS0040869,7
RTS0040870,13
RTS0040871,12
RTS0040872,9
RTS0040873,8
RTS0040874,9
RTS0040875,6
RTS0040876,8
RTS0040877,7
RTS0040878,9
RTS0040879,4
RTS0040880,9
RTS0040881,4
RTS0040882,9
RTS0040883,3
RTS0040884,9
RTS0040885,7
RTS0040886,10
RTS0040887,13
RTS0040888,16
RTS0040889,11
RTS0040890,22
RTS0040891,7
RTS0040892,6
RTS0040893,8
RTS0040894,10
RTS0040895,13
RTS0040896,6
RTS0040897,9
RTS0040898,9
RTS0040899,4
RTS0040900,8
RTS0040901,4
RTS0040902,6
RTS0040903,3
RTS0040904,8
RTS0040905,15
RTS0040906,8
RTS0040907,7
RTS0040908,8
RTS0040909,3
RTS0040910,6
RTS0040911,6
RTS0040912,7
RTS0040913,8
RTS0040914,4
RTS0040915,8
RTS0040916,15
RTS0040917,5
RTS0040918,4
RTS0040919,7
RTS0040920,6
RTS0040921,10
RTS0040922,7
RTS0040923,8
RTS0040924,8
RTS0040925,4
RTS0040926,4
RTS0040927,6
RTS0040928,7
RTS0040929,6
RTS0040930,11
RTS0040931,10
RTS0040932,7
RTS0040933,5
RTS0040934,9
RTS0040935,11
RTS0040936,5
RTS0040937,5
RTS0040938,9
RTS0040939,6
RTS0040940,12
RTS0040941,12
RTS0040942,7
RTS0040943,4
RTS0040944,14
RTS0040945,7
RTS0040946,4
RTS0040947,11
RTS0040948,15
RTS0040949,8
RTS0040950,14
RTS0040951,8
RTS0040952,2
RTS0040953,3
RTS0040954,6
RTS0040955,11
RTS0040956,8
RTS0040957,5
RTS0040958,6
RTS0040959,10
RTS0040960,11
RTS0040961,12
RTS0040962,7
RTS0040963,10
RTS0040964,8
RTS0040965,10
RTS0040966,9
RTS0040967,6
RTS0040968,8
RTS0040969,2
RTS0040970,7
RTS0040971,9
RTS0040972,11
RTS0040973,7
RTS0040974,8
RTS0040975,12
RTS0040976,5
RTS0040977,3
RTS0040978,6
RTS0040979,9
RTS0040980,9
RTS0040981,8
RTS0040982,7
RTS0040983,12
RTS0040984,4
RTS0040985,5
RTS0040986,18
RTS0040987,36
RTS0040988,5
RTS0040989,15
RTS0040990,13
RTS0040991,6
RTS0040992,6
RTS0040993,10
RTS0040994,4
RTS0040995,6
RTS0040996,3
RTS0040997,9
RTS0040998,10
RTS0040999,12
RTS0041000,8
RTS0041001,7
RTS0041002,7
RTS0041003,7
RTS0041004,4
RTS0041005,7
RTS0041006,9
RTS0041007,6
RTS0041008,8
RTS0041009,9
RTS0041010,7
RTS0041011,6
RTS0041012,8
RTS0041013,7
RTS0041014,7
RTS0041015,13
RTS0041016,6
RTS0041017,5
RTS0041018,11
RTS0041019,10
RTS0041020,5
RTS0041021,7
RTS0041022,12
RTS0041023,7
RTS0041024,6
RTS0041025,9
RTS0041026,8
RTS0041027,7
RTS0041028,5
RTS0041029,7
RTS0041030,8
RTS0041031,7
RTS0041032,5
RTS0041033,8
RTS0041034,17
RTS0041035,10
RTS0041036,13
RTS0041037,8
RTS0041038,11
RTS0041039,5
RTS0041040,10
RTS0041041,11
RTS0041042,2
RTS0041043,4
RTS0041044,14
RTS0041045,5
RTS0041046,11
RTS0041047,4
RTS0041048,15
RTS0041049,30
RTS0041050,13
RTS0041051,13
RTS0041052,8
RTS0041053,8
RTS0041054,5
RTS0041055,2
RTS0041056,6
RTS0041057,11
RTS0041058,12
RTS0041059,12
RTS0041060,11
RTS0041061,8
RTS0041062,9
RTS0041063,6
RTS0041064,8
RTS0041066,10
RTS0041067,10
RTS0041068,7
RTS0041069,12
RTS0041070,12
RTS0041071,12
RTS0041072,5
RTS0041073,13
RTS0041074,10
RTS0041075,8
RTS0041076,6
RTS0041077,5
RTS0041078,8
RTS0041079,11
RTS0041080,8
RTS0041081,17
RTS0041082,6
RTS0041083,11
RTS0041084,9
RTS0041085,5
RTS0041086,12
RTS0041087,5
RTS0041088,18
RTS0041089,10
RTS0041090,4
RTS0041091,14
RTS0041092,9
RTS0041093,9
RTS0041094,8
RTS0041095,9
RTS0041096,9
RTS0041097,2
RTS0041098,5
RTS0041099,13
RTS0041100,6
RTS0041101,6
RTS0041102,6
RTS0041103,6
RTS0041104,11
RTS0041105,9
RTS0041106,15
RTS0041107,21
RTS0041108,20
RTS0041109,25
RTS0041110,20
RTS0041111,4
RTS0041112,13
RTS0041113,11
RTS0041114,15
RTS0041115,6
RTS0041116,2
RTS0041117,7
RTS0041118,5
RTS0041119,5
RTS0041120,11
RTS0041121,16
RTS0041122,13
RTS0041123,6
RTS0041124,7
RTS0041125,8
RTS0041126,8
RTS0041127,12
RTS0041128,8
RTS0041129,7
RTS0041130,9
RTS0041131,9
RTS0041132,14
RTS0041133,8
RTS0041134,13
RTS0041135,6
RTS0041136,12
RTS0041137,4
RTS0041138,11
RTS0041139,12
RTS0041140,6
RTS0041141,9
RTS0041142,8
RTS0041143,6
RTS0041144,12
RTS0041145,7
RTS0041146,4
RTS0041147,7
RTS0041148,7
RTS0041149,5
RTS0041150,5
RTS0041151,5
RTS0041152,13
RTS0041153,6
RTS0041154,10
RTS0041155,4
RTS0041156,13
RTS0041157,6
RTS0041158,5
RTS0041159,7
RTS0041160,9
RTS0041161,11
RTS0041162,5
RTS0041163,8
RTS0041164,8
RTS0041165,5
RTS0041166,2
RTS0041167,11
RTS0041168,6
RTS0041169,2
RTS0041170,11
RTS0041171,5
RTS0041172,11
RTS0041173,11
RTS0041174,9
RTS0041175,8
RTS0041176,7
RTS0041177,9
RTS0041178,7
RTS0041179,9
RTS0041180,7
RTS0041181,10
RTS0041182,4
RTS0041183,5
RTS0041184,5
RTS0041185,6
RTS0041186,7
RTS0041187,5
RTS0041188,9
RTS0041189,6
RTS0041190,7
RTS0041191,9
RTS0041192,9
RTS0041193,10
RTS0041194,9
RTS0041195,8
RTS0041196,13
RTS0041197,6
RTS0041198,10
RTS0041199,7
RTS0041200,7
RTS0041201,5
RTS0041202,8
RTS0041203,12
RTS0041204,10
RTS0041205,9
RTS0041206,10
RTS0041207,14
RTS0041208,13
RTS0041209,11
RTS0041210,4
RTS0041211,6
RTS0041212,9
RTS0041213,14
RTS0041214,10
RTS0041215,8
RTS0041216,10
RTS0041217,6
RTS0041218,3
RTS0041219,5
RTS0041220,5
RTS0041221,9
RTS0041222,9
RTS0041223,7
RTS0041224,11
RTS0041225,8
RTS0041226,8
RTS0041227,12
RTS0041228,8
RTS0041229,14
RTS0041230,6
RTS0041231,7
RTS0041232,12
RTS0041233,5
RTS0041234,17
RTS0041235,11
RTS0041236,4
RTS0041237,2
RTS0041238,5
RTS0041239,10
RTS0041240,7
RTS0041241,5
RTS0041242,12
RTS0041243,5
RTS0041244,6
RTS0041246,10
RTS0041247,11
RTS0041248,6
RTS0041249,8
RTS0041250,2
RTS0041251,10
RTS0041252,11
RTS0041253,13
RTS0041254,8
RTS0041255,7
RTS0041256,7
RTS0041257,4
RTS0041258,7
RTS0041259,6
RTS0041260,8
RTS0041261,9
RTS0041262,6
RTS0041263,4
RTS0041265,9
RTS0041266,18
RTS0041267,6
RTS0041268,5
RTS0041269,10
RTS0041270,15
RTS0041271,10
RTS0041272,6
RTS0041273,10
RTS0041274,9
RTS0041275,15
RTS0041276,3
RTS0041277,4
RTS0041278,6
RTS0041279,12
RTS0041280,12
RTS0041281,9
RTS0041282,2
RTS0041283,11
RTS0041284,6
RTS0041285,5
RTS0041286,8
RTS0041287,9
RTS0041288,10
RTS0041289,5
RTS0041290,12
RTS0041291,3
RTS0041292,11
RTS0041293,8
RTS0041294,7
RTS0041295,13
RTS0041296,10
RTS0041297,6
RTS0041298,7
RTS0041299,4
RTS0041300,7
RTS0041301,7
RTS0041302,4
RTS0041303,10
RTS0041304,10
RTS0041305,1
RTS0041306,10
RTS0041307,5
RTS0041308,7
RTS0041309,12
RTS0041310,8
RTS0041311,6
RTS0041312,7
RTS0041313,11
RTS0041314,12
RTS0041315,9
RTS0041316,6
RTS0041317,9
RTS0041318,10
RTS0041319,6
RTS0041320,8
RTS0041321,8
RTS0041322,7
RTS0041323,7
RTS0041324,9
RTS0041325,9
RTS0041326,7
RTS0041327,7
RTS0041328,6
RTS0041329,9
RTS0041330,8
RTS0041331,6
RTS0041332,7
RTS0041333,7
RTS0041334,5
RTS0041335,8
RTS0041346,8
RTS0041347,9
RTS0041348,2
RTS0041349,11
RTS0041350,17
RTS0041351,11
RTS0041352,8
RTS0041353,11
RTS0041354,13
RTS0041355,7
RTS0041356,7
RTS0041357,8
RTS0041358,12
RTS0041359,8
RTS0041360,9
RTS0041361,10
RTS0041362,10
RTS0041363,12
RTS0041364,5
RTS0041365,9
RTS0041366,8
RTS0041367,8
RTS0041368,12
RTS0041369,4
RTS0041370,9
RTS0041371,9
RTS0041372,12
RTS0041373,11
RTS0041374,7
RTS0041375,6
RTS0041376,12
RTS0041377,11
RTS0041378,8
RTS0041379,3
RTS0041380,6
RTS0041381,7
RTS0041382,10
RTS0041383,5
RTS0041384,9
RTS0041385,8
RTS0041386,11
RTS0041387,3
RTS0041388,11
RTS0041389,4
RTS0041390,6
RTS0041391,5
RTS0041392,13
RTS0041393,11
RTS0041394,4
RTS0041395,4
RTS0041396,10
RTS0041397,7
RTS0041398,6
RTS0041399,6
RTS0041400,10
RTS0041401,6
RTS0041402,11
RTS0041403,11
RTS0041404,5
RTS0041405,6
RTS0041406,8
RTS0041407,8
RTS0041408,6
RTS0041409,9
RTS0041410,4
RTS0041411,7
RTS0041412,11
RTS0041413,8
RTS0041414,11
RTS0041415,14
RTS0041416,7
RTS0041417,6
RTS0041418,6
RTS0041419,12
RTS0041420,10
RTS0041421,6
RTS0041422,8
RTS0041423,4
RTS0041424,9
RTS0041425,9
RTS0041426,10
RTS0041427,13
RTS0041428,8
RTS0041429,13
RTS0041430,10
RTS0041431,6
RTS0041432,11
RTS0041433,8
RTS0041434,4
RTS0041435,13
RTS0041436,4
RTS0041437,6
RTS0041438,6
RTS0041439,7
RTS0041440,2
RTS0041441,5
RTS0041442,6
RTS0041443,10
RTS0041444,11
RTS0041445,7
RTS0041446,11
RTS0041447,14
RTS0041448,13
RTS0041449,5
RTS0041450,9
RTS0041451,8
RTS0041452,11
RTS0041453,13
RTS0041454,13
RTS0041455,12
RTS0041456,7
RTS0041457,5
RTS0041458,10
RTS0041459,13
RTS0041460,4
RTS0041461,1
RTS0041462,7
RTS0041463,7
RTS0041464,11
RTS0041465,15
RTS0041466,9
RTS0041467,5
RTS0041468,15
RTS0041469,7
RTS0041470,14
RTS0041471,5
RTS0041472,10
RTS0041473,5
RTS0041474,7
RTS0041475,11
RTS0041476,7
RTS0041477,5
RTS0041478,5
RTS0041479,9
RTS0041480,4
RTS0041481,10
RTS0041482,5
RTS0041483,10
RTS0041484,7
RTS0041485,9
RTS0041486,10
RTS0041487,8
RTS0041488,8
RTS0041489,15
RTS0041490,6
RTS0041491,7
RTS0041492,8
RTS0041493,3
RTS0041494,5
RTS0041495,6
RTS0041496,12
RTS0041497,14
RTS0041498,13
RTS0041499,16
RTS0041500,14
RTS0041501,6
RTS0041502,2
RTS0041503,8
RTS0041504,6
RTS0041505,5
RTS0041506,7
RTS0041507,3
RTS0041508,9
RTS0041509,8
RTS0041510,11
RTS0041511,5
RTS0041512,10
RTS0041513,7
RTS0041514,6
RTS0041515,6
RTS0041516,4
RTS0041517,8
RTS0041518,7
RTS0041519,11
RTS0041520,6
RTS0041521,8
RTS0041522,8
RTS0041523,4
RTS0041524,9
RTS0041525,9
RTS0041526,23
RTS0041527,40
RTS0041528,29
RTS0041529,6
RTS0041530,42
RTS0041531,4
RTS0041532,7
RTS0041533,13
RTS0041534,5
RTS0041535,4
RTS0041536,10
RTS0041537,3
RTS0041538,14
RTS0041540,8
RTS0041541,13
RTS0041542,7
RTS0041543,6
RTS0041544,13
RTS0041545,16
RTS0041546,2
RTS0041547,7
RTS0041548,9
RTS0041549,8
RTS0041550,16
RTS0041551,5
RTS0041552,6
RTS0041553,4
RTS0041554,6
RTS0041555,6
RTS0041556,2
RTS0041557,7
RTS0041558,10
RTS0041559,6
RTS0041560,6
RTS0041561,6
RTS0041562,8
RTS0041563,3
RTS0041564,9
RTS0041565,9
RTS0041566,13
RTS0041567,8
RTS0041568,12
RTS0041569,8
RTS0041570,3
RTS0041571,7
RTS0041572,6
RTS0041573,5
RTS0041574,3
RTS0041575,9
RTS0041576,7
RTS0041577,7
RTS0041578,5
RTS0041579,3
RTS0041580,5
RTS0041581,13
RTS0041582,15
RTS0041583,7
RTS0041584,11
RTS0041585,10
RTS0041586,6
RTS0041587,4
RTS0041588,6
RTS0041589,6
RTS0041590,4
RTS0041591,6
RTS0041592,5
RTS0041593,9
RTS0041594,5
RTS0041595,8
RTS0041596,10
RTS0041597,5
RTS0041598,10
RTS0041599,5
RTS0041600,8
RTS0041601,7
RTS0041602,9
RTS0041603,10
RTS0041604,8
RTS0041605,6
RTS0041606,8
RTS0041607,8
RTS0041608,3
RTS0041609,9
RTS0041610,11
RTS0041611,8
RTS0041612,9
RTS0041613,8
RTS0041614,6
RTS0041615,11
RTS0041616,13
RTS0041617,7
RTS0041618,10
RTS0041619,11
RTS0041620,5
RTS0041621,10
RTS0041622,4
RTS0041623,5
RTS0041624,4
RTS0041625,3
RTS0041626,7
RTS0041627,3
RTS0041628,5
RTS0041629,9
RTS0041630,8
RTS0041631,10
RTS0041632,6
RTS0041633,10
RTS0041634,16
RTS0041635,16
RTS0041636,14
RTS0041637,14
RTS0041638,5
RTS0041639,13
RTS0041640,15
RTS0041641,12
RTS0041642,7
RTS0041643,12
RTS0041644,6
RTS0041645,5
RTS0041646,15
RTS0041647,8
RTS0041648,11
RTS0041649,4
RTS0041650,8
RTS0041651,5
RTS0041652,7
RTS0041653,12
RTS0041654,9
RTS0041655,9
RTS0041656,10
RTS0041657,8
RTS0041658,10
RTS0041659,7
RTS0041660,8
RTS0041661,5
RTS0041662,8
RTS0041663,8
RTS0041664,7
RTS0041665,10
RTS0041666,14
RTS0041667,9
RTS0041668,10
RTS0041669,13
RTS0041670,7
RTS0041671,13
RTS0041672,10
RTS0041673,4
RTS0041674,9
RTS0041675,5
RTS0041676,8
RTS0041677,12
RTS0041678,8
RTS0041679,7
RTS0041680,12
RTS0041681,15
RTS0041682,10
RTS0041683,2
RTS0041684,3
RTS0041685,8
RTS0041686,11
RTS0041687,3
RTS0041688,7
RTS0041689,9
RTS0041690,4
RTS0041691,8
RTS0041692,4
RTS0041693,6
RTS0041694,6
RTS0041695,12
RTS0041696,5
RTS0041697,6
RTS0041698,9
RTS0041699,7
RTS0041700,2
RTS0041701,11
RTS0041702,3
RTS0041703,9
RTS0041704,9
RTS0041705,7
RTS0041706,7
RTS0041707,6
RTS0041708,9
RTS0041709,10
RTS0041710,5
RTS0041711,6
RTS0041712,7
RTS0041713,11
RTS0041714,6
RTS0041715,4
RTS0041716,9
RTS0041717,11
RTS0041718,19
RTS0041719,16
RTS0041720,8
RTS0041721,6
RTS0041722,8
RTS0041723,8
RTS0041724,8
RTS0041725,10
RTS0041726,3
RTS0041727,9
RTS0041728,2
RTS0041729,7
RTS0041730,7
RTS0041731,9
RTS0041732,8
RTS0041733,7
RTS0041734,4
RTS0041735,10
RTS0041736,16
RTS0041737,10
RTS0041738,8
RTS0041739,16
RTS0041740,12
RTS0041741,8
RTS0041742,9
RTS0041743,21
RTS0041744,3
RTS0041745,5
RTS0041746,11
RTS0041747,8
RTS0041748,8
RTS0041749,5
RTS0041750,8
RTS0041751,11
RTS0041752,9
RTS0041753,7
RTS0041754,6
RTS0041755,10
RTS0041756,7
RTS0041757,7
RTS0041758,5
RTS0041759,6
RTS0041760,3
RTS0041761,11
RTS0041762,7
RTS0041763,13
RTS0041764,10
RTS0041765,11
RTS0041766,8
RTS0041767,3
RTS0041768,7
RTS0041769,10
RTS0041770,9
RTS0041771,13
RTS0041772,10
RTS0041773,9
RTS0041774,13
RTS0041775,10
RTS0041776,5
RTS0041777,10
RTS0041778,10
RTS0041779,11
RTS0041780,11
RTS0041781,12
RTS0041782,10
RTS0041783,9
RTS0041784,10
RTS0041785,10
RTS0041786,7
RTS0041787,7
RTS0041788,6
RTS0041789,6
RTS0041790,8
RTS0041791,5
RTS0041793,4
RTS0041794,9
RTS0041795,5
RTS0041796,10
RTS0041797,6
RTS0041798,7
RTS0041799,10
RTS0041800,4
RTS0041801,8
RTS0041802,13
RTS0041803,10
RTS0041804,12
RTS0041805,10
RTS0041806,9
RTS0041807,7
RTS0041808,5
RTS0041809,6
RTS0041810,10
RTS0041811,13
RTS0041812,14
RTS0041813,8
RTS0041814,9
RTS0041815,7
RTS0041816,12
RTS0041817,13
RTS0041818,8
RTS0041819,13
RTS0041820,9
RTS0041821,2
RTS0041822,5
RTS0041823,5
RTS0041824,12
RTS0041825,6
RTS0041826,8
RTS0041827,11
RTS0041828,12
RTS0041829,14
RTS0041830,6
RTS0041831,11
RTS0041832,9
RTS0041833,9
RTS0041834,7
RTS0041835,12
RTS0041836,6
RTS0041837,7
RTS0041838,12
RTS0041839,10
RTS0041840,7
RTS0041841,5
RTS0041842,9
RTS0041843,8
RTS0041844,7
RTS0041845,8
RTS0041846,10
RTS0041847,7
RTS0041848,13
RTS0041849,9
RTS0041850,12
RTS0041851,5
RTS0041852,10
RTS0041853,11
RTS0041854,7
RTS0041855,3
RTS0041856,7
RTS0041857,2
RTS0041858,7
RTS0041859,6
RTS0041860,10
RTS0041861,10
RTS0041862,8
RTS0041863,8
RTS0041864,10
RTS0041865,7
RTS0041866,7
RTS0041867,7
RTS0041868,8
RTS0041869,7
RTS0041870,19
RTS0041871,10
RTS0041872,6
RTS0041873,8
RTS0041874,8
RTS0041875,9
RTS0041876,7
RTS0041877,9
RTS0041878,8
RTS0041879,7
RTS0041880,8
RTS0041881,12
RTS0041882,7
RTS0041883,7
RTS0041884,6
RTS0041885,11
RTS0041886,10
RTS0041887,12
RTS0041888,7
RTS0041889,9
RTS0041890,6
RTS0041891,11
RTS0041892,5
RTS0041893,4
RTS0041894,8
RTS0041895,9
RTS0041896,8
RTS0041897,8
RTS0041898,8
RTS0041899,5
RTS0041900,6
RTS0041901,8
RTS0041902,10
RTS0041903,6
RTS0041904,8
RTS0041905,7
RTS0041906,23
RTS0041907,8
RTS0041908,12
RTS0041909,9
RTS0041910,8
RTS0041911,11
RTS0041912,10
RTS0041913,8
RTS0041914,8
RTS0041915,12
RTS0041916,16
RTS0041917,13
RTS0041918,12
RTS0041919,20
RTS0041920,17
RTS0041922,6
RTS0041923,12
RTS0041924,6
RTS0041925,5
RTS0041926,6
RTS0041927,8
RTS0041928,4
RTS0041929,2
RTS0041930,9
RTS0041931,18
RTS0041932,12
RTS0041933,8
RTS0041934,9
RTS0041935,6
RTS0041936,5
RTS0041937,12
RTS0041938,9
RTS0041939,7
RTS0041940,3
RTS0041941,5
RTS0041942,8
RTS0041943,5
RTS0041944,10
RTS0041945,9
RTS0041946,13
RTS0041947,4
RTS0041948,2
RTS0041949,8
RTS0041950,9
RTS0041951,7
RTS0041952,7
RTS0041953,5
RTS0041954,7
RTS0041955,2
RTS0041956,7
RTS0041957,6
RTS0041958,5
RTS0041959,7
RTS0041960,9
RTS0041961,7
RTS0041962,9
RTS0041963,5
RTS0041964,16
RTS0041965,12
RTS0041966,11
RTS0041967,11
RTS0041968,10
RTS0041969,11
RTS0041971,5
RTS0041972,12
RTS0041973,11
RTS0041974,7
RTS0041975,11
RTS0041976,8
RTS0041977,13
RTS0041978,9
RTS0041979,11
RTS0041980,13
RTS0041981,9
RTS0041982,8
RTS0041983,9
RTS0041984,5
RTS0041985,5
RTS0041986,3
RTS0041987,14
RTS0041988,7
RTS0041989,9
RTS0041990,13
RTS0041991,6
RTS0041992,13
RTS0041993,7
RTS0041994,11
RTS0041995,6
RTS0041996,4
RTS0041997,10
RTS0041998,7
RTS0041999,11
RTS0042000,7
RTS0042001,9
RTS0042002,8
RTS0042003,9
RTS0042004,8
RTS0042005,4
RTS0042006,6
RTS0042007,14
RTS0042008,7
RTS0042009,8
RTS0042010,4
RTS0042011,11
RTS0042012,14
RTS0042013,7
RTS0042014,4
RTS0042015,12
RTS0042016,2
RTS0042017,8
RTS0042018,4
RTS0042019,5
RTS0042020,7
RTS0042021,7
RTS0042022,11
RTS0042023,9
RTS0042024,6
RTS0042025,13
RTS0042026,9
RTS0042027,3
RTS0042028,10
RTS0042029,7
RTS0042030,11
RTS0042031,10
RTS0042032,11
RTS0042033,13
RTS0042034,4
RTS0042035,6
RTS0042036,8
RTS0042037,13
RTS0042038,8
RTS0042039,4
RTS0042040,10
RTS0042041,5
RTS0042042,1
RTS0042043,7
RTS0042044,4
RTS0042045,5
RTS0042046,8
RTS0042047,7
RTS0042048,4
RTS0042049,3
RTS0042050,8
RTS0042051,14
RTS0042052,6
RTS0042053,10
RTS0042054,6
RTS0042055,12
RTS0042056,7
RTS0042057,8
RTS0042058,10
RTS0042059,5
RTS0042060,17
RTS0042061,7
RTS0042062,4
RTS0042063,12
RTS0042064,8
RTS0042065,12
RTS0042066,9
RTS0042067,12
RTS0042068,13
RTS0042069,9
RTS0042071,7
RTS0042072,6
RTS0042073,5
RTS0042074,11
RTS0042075,10
RTS0042076,8
RTS0042077,7
RTS0042078,6
RTS0042079,8
RTS0042080,7
RTS0042081,7
RTS0042082,10
RTS0042083,2
RTS0042084,5
RTS0042085,4
RTS0042086,5
RTS0042087,9
RTS0042088,3
RTS0042089,4
RTS0042090,9
RTS0042091,8
RTS0042092,11
RTS0042093,7
RTS0042094,11
RTS0042095,4
RTS0042096,7
RTS0042097,8
RTS0042098,14
RTS0042099,12
RTS0042100,10
RTS0042101,9
RTS0042102,8
RTS0042103,12
RTS0042104,3
RTS0042105,8
RTS0042106,14
RTS0042107,14
RTS0042108,5
RTS0042109,8
RTS0042110,8
RTS0042111,11
RTS0042112,10
RTS0042113,9
RTS0042114,6
RTS0042115,11
RTS0042116,3
RTS0042117,3
RTS0042118,11
RTS0042119,10
RTS0042120,3
RTS0042121,10
RTS0042122,17
RTS0042123,10
RTS0042124,2
RTS0042125,7
RTS0042126,10
RTS0042127,16
RTS0042128,5
RTS0042129,9
RTS0042130,4
RTS0042131,7
RTS0042132,5
RTS0042133,8
RTS0042134,11
RTS0042135,6
RTS0042136,6
RTS0042137,11
RTS0042138,6
RTS0042139,3
RTS0042140,7
RTS0042141,13
RTS0042142,9
RTS0042143,11
RTS0042144,11
RTS0042145,7
RTS0042146,6
RTS0042147,12
RTS0042148,10
RTS0042149,16
RTS0042150,9
RTS0042151,13
RTS0042152,8
RTS0042153,15
RTS0042154,5
RTS0042155,9
RTS0042156,6
RTS0042157,5
RTS0042158,7
RTS0042159,7
RTS0042160,8
RTS0042161,9
RTS0042162,10
RTS0042163,7
RTS0042164,14
RTS0042165,11
RTS0042166,11
RTS0042167,10
RTS0042168,6
RTS0042169,9
RTS0042170,11
RTS0042171,9
RTS0042172,7
RTS0042173,7
RTS0042174,11
RTS0042175,5
RTS0042176,9
RTS0042177,11
RTS0042178,11
RTS0042179,3
RTS0042180,10
RTS0042181,4
RTS0042182,4
RTS0042183,7
RTS0042184,15
RTS0042185,9
RTS0042186,10
RTS0042187,7
RTS0042188,8
RTS0042189,6
RTS0042190,5
RTS0042191,19
RTS0042192,10
RTS0042193,12
RTS0042194,14
RTS0042195,11
RTS0042196,6
RTS0042197,11
RTS0042198,5
RTS0042199,6
RTS0042200,7
RTS0042201,9
RTS0042202,12
RTS0042203,5
RTS0042204,2
RTS0042205,6
RTS0042206,4
RTS0042207,8
RTS0042208,7
RTS0042209,10
RTS0042210,3
RTS0042211,5
RTS0042212,8
RTS0042213,9
RTS0042214,7
RTS0042215,10
RTS0042216,10
RTS0042217,8
RTS0042218,6
RTS0042219,8
RTS0042220,8
RTS0042221,4
RTS0042222,8
RTS0042223,9
RTS0042224,6
RTS0042225,4
RTS0042226,8
RTS0042227,5
RTS0042228,11
RTS0042229,11
RTS0042230,10
RTS0042231,4
RTS0042232,7
RTS0042233,9
RTS0042234,4
RTS0042235,6
RTS0042236,9
RTS0042237,7
RTS0042238,12
RTS0042239,4
RTS0042240,10
RTS0042241,7
RTS0042242,5
RTS0042243,7
RTS0042244,10
RTS0042245,4
RTS0042246,14
RTS0042247,5
RTS0042248,14
RTS0042249,6
RTS0042250,10
RTS0042251,5
RTS0042252,8
RTS0042253,5
RTS0042254,10
RTS0042255,10
RTS0042256,9
RTS0042257,13
RTS0042258,2
RTS0042259,9
RTS0042260,12
RTS0042261,8
RTS0042262,5
RTS0042263,14
RTS0042264,3
RTS0042265,11
RTS0042266,12
RTS0042267,11
RTS0042268,8
RTS0042269,4
RTS0042270,9
RTS0042271,9
RTS0042272,9
RTS0042273,16
RTS0042274,4
RTS0042275,4
RTS0042276,8
RTS0042277,10
RTS0042278,6
RTS0042279,10
RTS0042280,10
RTS0042281,4
RTS0042282,5
RTS0042283,10
RTS0042284,5
RTS0042285,3
RTS0042286,9
RTS0042287,12
RTS0042288,9
RTS0042289,13
RTS0042290,15
RTS0042291,9
RTS0042292,18
RTS0042293,5
RTS0042294,4
RTS0042295,10
RTS0042296,3
RTS0042297,4
RTS0042298,3
RTS0042299,11
RTS0042300,11
RTS0042301,7
RTS0042302,3
RTS0042303,15
RTS0042304,9
RTS0042305,8
RTS0042306,15
RTS0042307,15
RTS0042308,14
RTS0042309,12
RTS0042310,8
RTS0042311,8
RTS0042312,5
RTS0042313,6
RTS0042314,9
RTS0042315,9
RTS0042316,9
RTS0042317,3
RTS0042318,8
RTS0042319,4
RTS0042320,5
RTS0042321,7
RTS0042322,8
RTS0042323,7
RTS0042324,9
RTS0042325,3
RTS0042326,4
RTS0042327,8
RTS0042328,6
RTS0042329,7
RTS0042330,11
RTS0042331,10
RTS0042332,8
RTS0042333,6
RTS0042334,10
RTS0042335,9
RTS0042336,8
RTS0042337,8
RTS0042338,8
RTS0042339,6
RTS0042340,12
RTS0042341,9
RTS0042342,7
RTS0042343,9
RTS0042344,2
RTS0042345,11
RTS0042346,13
RTS0042347,13
RTS0042348,9
RTS0042349,7
RTS0042350,7
RTS0042351,3
RTS0042352,9
RTS0042353,10
RTS0042354,9
RTS0042355,8
RTS0042356,10
RTS0042357,11
RTS0042358,8
RTS0042359,8
RTS0042360,9
RTS0042361,11
RTS0042362,10
RTS0042363,9
RTS0042364,5
RTS0042365,10
RTS0042366,4
RTS0042367,5
RTS0042368,6
RTS0042369,8
RTS0042370,12
RTS0042371,6
RTS0042372,5
RTS0042373,11
RTS0042374,10
RTS0042375,9
RTS0042376,4
RTS0042377,5
RTS0042378,6
RTS0042379,6
RTS0042380,1
RTS0042381,14
RTS0042382,5
RTS0042383,6
RTS0042384,8
RTS0042385,8
RTS0042386,8
RTS0042387,6
RTS0042388,8
RTS0042389,9
RTS0042390,4
RTS0042391,8
RTS0042392,9
RTS0042393,1
RTS0042394,7
RTS0042395,7
RTS0042396,6
RTS0042397,7
RTS0042398,9
RTS0042399,6
RTS0042400,5
RTS0042401,4
RTS0042402,4
RTS0042403,4
RTS0042404,8
RTS0042405,3
RTS0042406,5
RTS0042407,7
RTS0042408,8
RTS0042409,5
RTS0042410,7
RTS0042411,16
RTS0042412,4
RTS0042413,4
RTS0042414,8
RTS0042415,6
RTS0042416,11
RTS0042417,10
RTS0042418,7
RTS0042419,6
RTS0042420,10
RTS0042421,7
RTS0042422,6
RTS0042423,3
RTS0042424,5
RTS0042425,6
RTS0042426,11
RTS0042427,8
RTS0042428,6
RTS0042429,3
RTS0042430,7
RTS0042431,8
RTS0042432,7
RTS0042433,6
RTS0042434,7
RTS0042435,7
RTS0042436,13
RTS0042437,9
RTS0042438,17
RTS0042439,9
RTS0042440,12
RTS0042441,7
RTS0042442,15
RTS0042443,9
RTS0042444,5
RTS0042445,8
RTS0042446,7
RTS0042447,6
RTS0042448,8
RTS0042449,5
RTS0042450,4
RTS0042451,10
RTS0042452,4
RTS0042453,7
RTS0042454,7
RTS0042455,2
RTS0042456,9
RTS0042457,8
RTS0042458,9
RTS0042460,6
RTS0042461,12
RTS0042462,11
RTS0042463,6
RTS0042464,4
RTS0042465,11
RTS0042466,8
RTS0042467,9
RTS0042468,9
RTS0042469,10
RTS0042470,3
RTS0042471,7
RTS0042472,6
RTS0042473,11
RTS0042474,9
RTS0042475,11
RTS0042476,14
RTS0042477,8
RTS0042478,10
RTS0042479,6
RTS0042480,4
RTS0042481,5
RTS0042482,9
RTS0042483,18
RTS0042484,10
RTS0042485,15
RTS0042486,2
RTS0042487,7
RTS0042488,5
RTS0042489,9
RTS0042490,10
RTS0042491,9
RTS0042492,6
RTS0042493,12
RTS0042494,6
RTS0042495,9
RTS0042496,9
RTS0042497,13
RTS0042498,5
RTS0042499,9
RTS0042500,10
RTS0042501,7
RTS0042502,3
RTS0042503,8
RTS0042504,5
RTS0042505,8
RTS0042506,9
RTS0042507,2
RTS0042508,7
RTS0042509,3
RTS0042510,4
RTS0042515,7
RTS0042522,6
RTS0042526,7
RTS0042527,6
RTS0042528,6
RTS0042529,8
RTS0042530,5
RTS0042531,4
RTS0042532,8
RTS0042533,5
RTS0042534,5
RTS0042535,6
RTS0042536,9
RTS0042537,8
RTS0042538,5
RTS0042539,8
RTS0042540,9
RTS0042541,5
RTS0042542,4
RTS0042543,7
RTS0042544,6
RTS0042545,7
RTS0042546,11
RTS0042547,4
RTS0042548,11
RTS0042549,2
RTS0042550,5
RTS0042551,8
RTS0042552,4
RTS0042553,2
RTS0042554,13
RTS0042555,5
RTS0042556,8
RTS0042557,8
RTS0042558,8
RTS0042559,5
RTS0042560,2
RTS0042561,13
RTS0042562,10
RTS0042563,12
RTS0042564,10
RTS0042565,9
RTS0042566,9
RTS0042567,9
RTS0042568,9
RTS0042569,10
RTS0042570,4
RTS0042571,9
RTS0042572,7
RTS0042573,9
RTS0042574,5
RTS0042575,8
RTS0042576,11
RTS0042577,9
RTS0042578,7
RTS0042579,13
RTS0042580,11
RTS0042581,11
RTS0042582,16
RTS0042583,19
RTS0042584,7
RTS0042585,15
RTS0042586,2
RTS0042587,5
RTS0042588,9
RTS0042589,5
RTS0042590,5
RTS0042591,4
RTS0042592,5
RTS0042593,5
RTS0042594,7
RTS0042595,8
RTS0042596,8
RTS0042597,6
RTS0042598,12
RTS0042599,7
RTS0042600,3
RTS0042601,3
RTS0042602,4
RTS0042603,8
RTS0042604,13
RTS0042605,12
RTS0042606,7
RTS0042607,8
RTS0042608,8
RTS0042609,9
RTS0042610,6
RTS0042611,4
RTS0042612,13
RTS0042613,8
RTS0042614,4
RTS0042615,2
RTS0042616,7
RTS0042617,7
RTS0042618,8
RTS0042619,12
RTS0042620,5
RTS0042621,6
RTS0042622,3
RTS0042623,7
RTS0042624,6
RTS0042625,7
RTS0042626,7
RTS0042627,10
RTS0042628,12
RTS0042629,7
RTS0042630,7
RTS0042631,10
RTS0042633,6
RTS0042634,12
RTS0042635,3
RTS0042636,5
RTS0042637,11
RTS0042638,7
RTS0042639,8
RTS0042640,9
RTS0042641,3
RTS0042642,6
RTS0042643,5
RTS0042644,3
RTS0042645,9
RTS0042646,5
RTS0042647,5
RTS0042648,9
RTS0042649,7
RTS0042650,9
RTS0042651,9
RTS0042652,7
RTS0042653,8
RTS0042654,9
RTS0042655,7
RTS0042656,10
RTS0042657,7
RTS0042658,8
RTS0042659,3
RTS0042660,4
RTS0042661,8
RTS0042662,3
RTS0042663,14
RTS0042664,8
RTS0042665,13
RTS0042666,4
RTS0042667,4
RTS0042668,6
RTS0042669,11
RTS0042670,9
RTS0042671,13
RTS0042672,8
RTS0042673,8
RTS0042674,8
RTS0042675,11
RTS0042676,9
RTS0042678,5
RTS0042679,9
RTS0042680,8
RTS0042681,9
RTS0042682,7
RTS0042683,12
RTS0042684,8
RTS0042685,8
RTS0042686,8
RTS0042687,9
RTS0042688,16
RTS0042689,10
RTS0042690,6
RTS0042691,5
RTS0042692,7
RTS0042693,8
RTS0042694,1
RTS0042695,7
RTS0042696,6
RTS0042697,4
RTS0042698,5
RTS0042699,6
RTS0042700,7
RTS0042701,15
RTS0042702,9
RTS0042703,9
RTS0042704,8
RTS0042705,9
RTS0042706,5
RTS0042707,7
RTS0042708,6
RTS0042709,11
RTS0042710,7
RTS0042711,8
RTS0042712,11
RTS0042713,4
RTS0042714,6
RTS0042715,11
RTS0042716,3
RTS0042717,7
RTS0042718,7
RTS0042719,2
RTS0042720,10
RTS0042721,9
RTS0042722,9
RTS0042723,9
RTS0042724,14
RTS0042725,10
RTS0042726,8
RTS0042727,11
RTS0042728,7
RTS0042729,11
RTS0042730,10
RTS0042731,12
RTS0042732,5
RTS0042733,11
RTS0042734,9
RTS0042735,2
RTS0042736,7
RTS0042737,12
RTS0042738,6
RTS0042739,15
RTS0042740,6
RTS0042741,8
RTS0042742,8
RTS0042743,7
RTS0042744,4
RTS0042745,8
RTS0042746,5
RTS0042747,10
RTS0042748,11
RTS0042749,6
RTS0042750,6
RTS0042751,6
RTS0042752,6
RTS0042753,2
RTS0042754,11
RTS0042755,3
RTS0042756,4
RTS0042757,12
RTS0042758,2
RTS0042759,4
RTS0042760,6
RTS0042761,10
RTS0042762,9
RTS0042763,5
RTS0042764,5
RTS0042765,5
RTS0042766,12
RTS0042767,14
RTS0042768,7
RTS0042769,12
RTS0042770,17
RTS0042771,18
RTS0042772,31
RTS0042773,25
RTS0042774,43
RTS0042775,25
RTS0042776,11
RTS0042777,16
RTS0042778,9
RTS0042779,11
RTS0042780,5
RTS0042781,12
RTS0042782,15
RTS0042783,10
RTS0042784,16
RTS0042785,11
RTS0042786,8
RTS0042787,12
RTS0042788,6
RTS0042789,8
RTS0042790,11
RTS0042791,152
RTS0042792,40
RTS0042793,168
RTS0042794,80
RTS0042795,73
RTS0042796,6
RTS0042797,9
RTS0042798,6
RTS0042799,11
RTS0042800,9
RTS0042801,5
RTS0042802,9
RTS0042803,6
RTS0042804,7
RTS0042805,4
RTS0042806,6
RTS0042807,11
RTS0042808,12
RTS0042809,8
RTS0042810,9
RTS0042811,7
RTS0042812,15
RTS0042813,13
RTS0042814,11
RTS0042815,10
RTS0042816,4
RTS0042817,6
RTS0042818,2
RTS0042819,15
RTS0042820,11
RTS0042821,9
RTS0042822,11
RTS0042823,6
RTS0042824,6
RTS0042825,6
RTS0042826,13
RTS0042827,9
RTS0042828,8
RTS0042829,12
RTS0042830,9
RTS0042831,13
RTS0042832,15
RTS0042833,11
RTS0042834,3
RTS0042835,5
RTS0042836,4
RTS0042837,7
RTS0042838,7
RTS0042839,7
RTS0042840,9
RTS0042841,14
RTS0042842,15
RTS0042843,9
RTS0042844,7
RTS0042845,9
RTS0042846,4
RTS0042847,13
RTS0042848,9
RTS0042849,7
RTS0042850,7
RTS0042851,11
RTS0042852,12
RTS0042853,5
RTS0042854,4
RTS0042855,11
RTS0042856,9
RTS0042857,7
RTS0042858,16
RTS0042859,12
RTS0042860,8
RTS0042861,11
RTS0042862,4
RTS0042863,11
RTS0042864,10
RTS0042865,7
RTS0042867,7
RTS0042868,10
RTS0042869,16
RTS0042870,9
RTS0042871,7
RTS0042872,4
RTS0042873,5
RTS0042874,10
RTS0042875,11
RTS0042876,15
RTS0042877,13
RTS0042878,9
RTS0042879,12
RTS0042880,8
RTS0042881,2
RTS0042882,8
RTS0042883,6
RTS0042884,6
RTS0042885,6
RTS0042886,10
RTS0042887,7
RTS0042888,7
RTS0042889,9
RTS0042890,8
RTS0042891,4
RTS0042892,5
RTS0042893,11
RTS0042894,12
RTS0042895,9
RTS0042896,10
RTS0042897,10
RTS0042898,6
RTS0042899,8
RTS0042900,16
RTS0042901,8
RTS0042902,3
RTS0042903,6
RTS0042904,7
RTS0042905,9
RTS0042906,6
RTS0042907,4
RTS0042908,7
RTS0042909,10
RTS0042910,9
RTS0042911,8
RTS0042912,8
RTS0042913,6
RTS0042914,12
RTS0042915,6
RTS0042916,9
RTS0042917,10
RTS0042918,5
RTS0042919,6
RTS0042920,12
RTS0042921,11
RTS0042922,4
RTS0042923,11
RTS0042924,6
RTS0042925,20
RTS0042926,9
RTS0042927,8
RTS0042928,7
RTS0042929,6
RTS0042930,4
RTS0042931,8
RTS0042932,4
RTS0042933,10
RTS0042934,7
RTS0042935,8
RTS0042936,8
RTS0042937,9
RTS0042938,14
RTS0042939,8
RTS0042940,13
RTS0042941,17
RTS0042942,16
RTS0042943,11
RTS0042944,11
RTS0042945,13
RTS0042946,7
RTS0042947,16
RTS0042948,3
RTS0042949,5
RTS0042950,5
RTS0042951,10
RTS0042952,10
RTS0042953,8
RTS0042954,2
RTS0042955,12
RTS0042956,5
RTS0042957,10
RTS0042958,8
RTS0042959,10
RTS0042960,5
RTS0042961,8
RTS0042962,9
RTS0042963,10
RTS0042964,14
RTS0042965,10
RTS0042966,10
RTS0042967,9
RTS0042968,13
RTS0042969,9
RTS0042970,9
RTS0042971,9
RTS0042972,9
RTS0042973,5
RTS0042974,11
RTS0042975,9
RTS0042976,9
RTS0042977,13
RTS0042978,13
RTS0042979,2
RTS0042980,7
RTS0042981,6
RTS0042982,9
RTS0042983,10
RTS0042984,9
RTS0042985,5
RTS0042986,15
RTS0042987,6
RTS0042988,11
RTS0042989,9
RTS0042990,6
RTS0042991,8
RTS0042992,11
RTS0042993,2
RTS0042994,8
RTS0042995,13
RTS0042996,9
RTS0042997,6
RTS0042998,5
RTS0042999,13
RTS0043000,3
RTS0043001,7
RTS0043002,11
RTS0043003,9
RTS0043004,10
RTS0043005,7
RTS0043006,6
RTS0043007,12
RTS0043008,11
RTS0043009,9
RTS0043010,7
RTS0043011,14
RTS0043012,6
RTS0043013,9
RTS0043014,10
RTS0043015,3
RTS0043016,3
RTS0043017,12
RTS0043018,8
RTS0043019,9
RTS0043020,5
RTS0043021,8
RTS0043022,7
RTS0043023,6
RTS0043024,5
RTS0043025,19
RTS0043026,8
RTS0043027,8
RTS0043028,10
RTS0043029,12
RTS0043030,9
RTS0043031,4
RTS0043032,11
RTS0043033,9
RTS0043034,6
RTS0043035,9
RTS0043036,13
RTS0043037,5
RTS0043038,7
RTS0043039,4
RTS0043040,9
RTS0043041,9
RTS0043042,8
RTS0043043,9
RTS0043044,11
RTS0043045,6
RTS0043046,4
RTS0043047,9
RTS0043048,5
RTS0043049,6
RTS0043050,7
RTS0043051,11
RTS0043052,6
RTS0043053,3
RTS0043054,11
RTS0043055,6
RTS0043056,4
RTS0043057,9
RTS0043058,4
RTS0043059,5
RTS0043060,4
RTS0043061,12
RTS0043062,7
RTS0043063,5
RTS0043064,5
RTS0043065,10
RTS0043066,7
RTS0043067,8
RTS0043068,11
RTS0043069,10
RTS0043070,13
RTS0043071,5
RTS0043072,7
RTS0043073,12
RTS0043074,7
RTS0043075,9
RTS0043076,8
RTS0043077,3
RTS0043078,12
RTS0043079,8
RTS0043080,3
RTS0043081,4
RTS0043082,11
RTS0043083,9
RTS0043084,10
RTS0043085,14
RTS0043086,7
RTS0043087,7
RTS0043088,8
RTS0043089,6
RTS0043090,6
RTS0043091,5
RTS0043092,10
RTS0043093,5
RTS0043094,4
RTS0043095,11
RTS0043096,5
RTS0043097,9
RTS0043098,7
RTS0043099,9
RTS0043100,8
RTS0043101,13
RTS0043102,8
RTS0043103,9
RTS0043104,10
RTS0043105,11
RTS0043106,17
RTS0043107,5
RTS0043108,8
RTS0043109,9
RTS0043110,10
RTS0043111,9
RTS0043112,7
RTS0043113,9
RTS0043114,10
RTS0043115,12
RTS0043116,17
RTS0043117,6
RTS0043118,5
RTS0043119,13
RTS0043120,8
RTS0043121,6
RTS0043122,4
RTS0043123,5
RTS0043124,7
RTS0043125,5
RTS0043126,7
RTS0043127,10
RTS0043128,11
RTS0043129,2
RTS0043130,11
RTS0043131,21
RTS0043132,8
RTS0043133,7
RTS0043134,3
RTS0043135,13
RTS0043136,11
RTS0043137,7
RTS0043138,11
RTS0043139,10
RTS0043140,9
RTS0043141,9
RTS0043142,6
RTS0043143,6
RTS0043144,7
RTS0043145,5
RTS0043146,7
RTS0043147,9
RTS0043148,7
RTS0043149,5
RTS0043150,4
RTS0043151,12
RTS0043152,11
RTS0043153,13
RTS0043154,9
RTS0043155,8
RTS0043156,6
RTS0043157,7
RTS0043159,8
RTS0043160,12
RTS0043161,8
RTS0043162,5
RTS0043163,11
RTS0043164,11
RTS0043165,15
RTS0043167,11
RTS0043168,8
RTS0043169,10
RTS0043170,9
RTS0043171,6
RTS0043172,11
RTS0043173,4
RTS0043174,14
RTS0043175,2
RTS0043176,6
RTS0043177,12
RTS0043178,10
RTS0043179,5
RTS0043180,15
RTS0043181,14
RTS0043182,8
RTS0043183,9
RTS0043184,10
RTS0043185,10
RTS0043186,14
RTS0043187,6
RTS0043188,7
RTS0043189,9
RTS0043190,9
RTS0043191,10
RTS0043192,11
RTS0043193,8
RTS0043194,8
RTS0043195,12
RTS0043196,9
RTS0043197,11
RTS0043198,11
RTS0043199,6
RTS0043200,9
RTS0043201,7
RTS0043202,10
RTS0043203,6
RTS0043204,8
RTS0043205,7
RTS0043206,9
RTS0043207,10
RTS0043208,12
RTS0043209,11
RTS0043210,7
RTS0043211,11
RTS0043212,7
RTS0043213,7
RTS0043214,5
RTS0043215,8
RTS0043216,5
RTS0043217,16
RTS0043218,7
RTS0043219,7
RTS0043220,10
RTS0043221,3
RTS0043222,10
RTS0043223,11
RTS0043224,7
RTS0043225,7
RTS0043226,9
RTS0043227,14
RTS0043228,15
RTS0043229,13
RTS0043230,12
RTS0043231,5
RTS0043232,11
RTS0043233,7
RTS0043234,8
RTS0043235,3
RTS0043236,5
RTS0043237,7
RTS0043238,9
RTS0043239,2
RTS0043240,12
RTS0043241,10
RTS0043242,3
RTS0043243,10
RTS0043244,8
RTS0043245,7
RTS0043246,9
RTS0043247,8
RTS0043248,5
RTS0043249,10
RTS0043250,12
RTS0043251,5
RTS0043252,11
RTS0043253,6
RTS0043254,13
RTS0043255,6
RTS0043256,9
RTS0043257,4
RTS0043258,5
RTS0043259,9
RTS0043260,9
RTS0043261,10
RTS0043262,14
RTS0043263,5
RTS0043264,9
RTS0043265,9
RTS0043266,9
RTS0043267,10
RTS0043268,17
RTS0043269,6
RTS0043270,12
RTS0043271,14
RTS0043272,9
RTS0043273,12
RTS0043274,8
RTS0043275,5
RTS0043276,7
RTS0043277,5
RTS0043278,6
RTS0043279,4
RTS0043280,10
RTS0043281,10
RTS0043282,15
RTS0043283,7
RTS0043284,14
RTS0043285,9
RTS0043286,7
RTS0043287,9
RTS0043288,16
RTS0043289,18
RTS0043290,10
RTS0043291,16
RTS0043292,11
RTS0043293,12
RTS0043294,10
RTS0043295,4
RTS0043296,11
RTS0043297,7
RTS0043299,7
RTS0043300,12
RTS0043301,15
RTS0043302,9
RTS0043303,7
RTS0043304,5
RTS0043305,6
RTS0043306,8
RTS0043307,15
RTS0043308,4
RTS0043309,9
RTS0043310,9
RTS0043311,5
RTS0043312,9
RTS0043313,8
RTS0043314,9
RTS0043315,5
RTS0043316,3
RTS0043317,12
RTS0043318,8
RTS0043319,6
RTS0043320,11
RTS0043321,12
RTS0043322,10
RTS0043323,8
RTS0043324,12
RTS0043325,7
RTS0043326,5
RTS0043327,13
RTS0043328,6
RTS0043329,9
RTS0043330,13
RTS0043331,12
RTS0043332,6
RTS0043333,7
RTS0043334,3
RTS0043335,11
RTS0043336,7
RTS0043337,9
RTS0043338,14
RTS0043339,4
RTS0043340,8
RTS0043341,15
RTS0043342,9
RTS0043343,7
RTS0043344,8
RTS0043345,4
RTS0043346,6
RTS0043347,11
RTS0043348,6
RTS0043349,9
RTS0043350,10
RTS0043351,6
RTS0043352,13
RTS0043353,16
RTS0043354,8
RTS0043355,9
RTS0043356,9
RTS0043357,7
RTS0043358,7
RTS0043359,12
RTS0043360,11
RTS0043361,10
RTS0043362,6
RTS0043363,15
RTS0043364,12
RTS0043365,14
RTS0043366,8
RTS0043367,5
RTS0043368,4
RTS0043369,8
RTS0043370,6
RTS0043371,6
RTS0043372,12
RTS0043373,13
RTS0043374,12
RTS0043375,3
RTS0043376,18
RTS0043377,26
RTS0043378,8
RTS0043379,20
RTS0043380,24
RTS0043381,5
RTS0043382,13
RTS0043383,6
RTS0043384,8
RTS0043385,8
RTS0043386,9
RTS0043387,10
RTS0043388,9
RTS0043389,4
RTS0043390,14
RTS0043391,11
RTS0043392,11
RTS0043393,12
RTS0043394,4
RTS0043395,2
RTS0043396,9
RTS0043397,7
RTS0043398,14
RTS0043399,9
RTS0043400,10
RTS0043401,5
RTS0043402,7
RTS0043403,8
RTS0043404,8
RTS0043405,12
RTS0043406,6
RTS0043407,9
RTS0043408,11
RTS0043409,9
RTS0043410,12
RTS0043411,7
RTS0043412,7
RTS0043413,5
RTS0043414,3
RTS0043415,5
RTS0043416,6
RTS0043417,7
RTS0043418,13
RTS0043419,14
RTS0043420,8
RTS0043421,11
RTS0043422,7
RTS0043423,8
RTS0043424,9
RTS0043425,11
RTS0043426,3
RTS0043427,7
RTS0043428,7
RTS0043429,11
RTS0043430,7
RTS0043431,8
RTS0043432,10
RTS0043433,6
RTS0043434,10
RTS0043435,6
RTS0043436,17
RTS0043437,5
RTS0043438,6
RTS0043439,4
RTS0043440,15
RTS0043441,3
RTS0043442,10
RTS0043443,7
RTS0043444,9
RTS0043445,10
RTS0043446,7
RTS0043447,5
RTS0043448,14
RTS0043449,9
RTS0043450,6
RTS0043451,11
RTS0043452,6
RTS0043453,6
RTS0043454,8
RTS0043455,4
RTS0043456,9
RTS0043457,8
RTS0043458,4
RTS0043459,8
RTS0043460,5
RTS0043461,6
RTS0043462,5
RTS0043463,6
RTS0043464,7
RTS0043465,13
RTS0043466,10
RTS0043467,11
RTS0043468,16
RTS0043469,15
RTS0043470,4
RTS0043471,7
RTS0043472,7
RTS0043473,10
RTS0043474,8
RTS0043475,8
RTS0043476,4
RTS0043477,6
RTS0043478,5
RTS0043479,10
RTS0043480,7
RTS0043481,10
RTS0043482,15
RTS0043483,13
RTS0043484,8
RTS0043485,11
RTS0043486,11
RTS0043487,12
RTS0043488,9
RTS0043489,9
RTS0043490,7
RTS0043491,13
RTS0043492,10
RTS0043493,8
RTS0043494,9
RTS0043495,17
RTS0043496,9
RTS0043497,7
RTS0043498,10
RTS0043499,12
RTS0043500,5
RTS0043501,8
RTS0043502,8
RTS0043503,4
RTS0043504,8
RTS0043505,6
RTS0043506,7
RTS0043507,10
RTS0043508,9
RTS0043509,8
RTS0043510,6
RTS0043511,13
RTS0043512,8
RTS0043513,6
RTS0043514,8
RTS0043515,5
RTS0043516,8
RTS0043517,6
RTS0043518,10
RTS0043519,10
RTS0043520,6
RTS0043521,8
RTS0043522,5
RTS0043523,5
RTS0043524,6
RTS0043525,10
RTS0043526,6
RTS0043527,6
RTS0043528,7
RTS0043529,11
RTS0043530,11
RTS0043531,8
RTS0043532,11
RTS0043533,5
RTS0043534,13
RTS0043535,7
RTS0043536,5
RTS0043537,9
RTS0043538,9
RTS0043539,15
RTS0043540,6
RTS0043541,10
RTS0043542,7
RTS0043543,8
RTS0043544,12
RTS0043545,10
RTS0043546,10
RTS0043547,9
RTS0043548,12
RTS0043549,9
RTS0043550,10
RTS0043551,13
RTS0043552,10
RTS0043553,8
RTS0043554,9
RTS0043555,6
RTS0043556,8
RTS0043557,11
RTS0043558,10
RTS0043559,5
RTS0043560,5
RTS0043561,11
RTS0043562,5
RTS0043563,7
RTS0043564,10
RTS0043565,6
RTS0043566,9
RTS0043567,8
RTS0043568,10
RTS0043569,15
RTS0043570,11
RTS0043571,10
RTS0043572,10
RTS0043573,9
RTS0043574,9
RTS0043575,5
RTS0043576,10
RTS0043577,10
RTS0043578,6
RTS0043579,12
RTS0043580,7
RTS0043581,7
RTS0043582,8
RTS0043583,6
RTS0043584,13
RTS0043585,9
RTS0043586,6
RTS0043587,18
RTS0043588,9
RTS0043589,9
RTS0043590,9
RTS0043591,4
RTS0043592,8
RTS0043593,4
RTS0043594,4
RTS0043595,5
RTS0043596,10
RTS0043597,7
RTS0043598,7
RTS0043599,6
RTS0043600,13
RTS0043601,6
RTS0043602,8
RTS0043603,4
RTS0043604,11
RTS0043605,7
RTS0043606,8
RTS0043607,10
RTS0043608,9
RTS0043609,5
RTS0043610,5
RTS0043611,8
RTS0043612,6
RTS0043613,3
RTS0043614,6
RTS0043615,8
RTS0043616,8
RTS0043617,3
RTS0043618,7
RTS0043619,5
RTS0043620,5
RTS0043621,9
RTS0043622,8
RTS0043623,7
RTS0043624,7
RTS0043625,9
RTS0043626,7
RTS0043627,7
RTS0043628,5
RTS0043629,10
RTS0043630,8
RTS0043631,4
RTS0043632,7
RTS0043633,5
RTS0043634,11
RTS0043635,4
RTS0043636,6
RTS0043637,9
RTS0043638,10
RTS0043639,8
RTS0043640,4
RTS0043641,9
RTS0043642,11
RTS0043643,11
RTS0043644,9
RTS0043645,14
RTS0043646,6
RTS0043647,8
RTS0043648,7
RTS0043649,4
RTS0043650,12
RTS0043651,5
RTS0043652,16
RTS0043653,4
RTS0043654,6
RTS0043655,8
RTS0043656,6
RTS0043657,10
RTS0043658,10
RTS0043659,9
RTS0043660,12
RTS0043661,10
RTS0043663,12
RTS0043664,8
RTS0043665,14
RTS0043666,8
RTS0043667,3
RTS0043668,4
RTS0043669,10
RTS0043670,8
RTS0043671,5
RTS0043672,11
RTS0043673,4
RTS0043674,12
RTS0043675,11
RTS0043676,8
RTS0043677,4
RTS0043678,9
RTS0043679,7
RTS0043680,7
RTS0043681,11
RTS0043682,5
RTS0043683,5
RTS0043684,11
RTS0043685,7
RTS0043686,9
RTS0043687,8
RTS0043688,3
RTS0043689,8
RTS0043690,5
RTS0043691,5
RTS0043692,7
RTS0043693,12
RTS0043694,10
RTS0043695,13
RTS0043696,13
RTS0043697,8
RTS0043698,16
RTS0043699,8
RTS0043700,8
RTS0043701,3
RTS0043702,8
RTS0043703,1
RTS0043704,9
RTS0043705,6
RTS0043706,15
RTS0043707,8
RTS0043708,4
RTS0043709,7
RTS0043710,4
RTS0043711,7
RTS0043712,4
RTS0043713,5
RTS0043714,5
RTS0043715,8
RTS0043716,7
RTS0043717,4
RTS0043718,7
RTS0043719,5
RTS0043720,13
RTS0043721,6
RTS0043722,7
RTS0043723,2
RTS0043724,8
RTS0043725,5
RTS0043726,9
RTS0043727,5
RTS0043728,13
RTS0043729,7
RTS0043730,5
RTS0043731,12
RTS0043732,6
RTS0043733,10
RTS0043734,14
RTS0043735,8
RTS0043736,7
RTS0043737,9
RTS0043738,9
RTS0043739,7
RTS0043740,8
RTS0043741,10
RTS0043742,15
RTS0043743,11
RTS0043744,8
RTS0043745,10
RTS0043746,4
RTS0043747,10
RTS0043748,8
RTS0043749,6
RTS0043750,8
RTS0043751,8
RTS0043752,9
RTS0043753,11
RTS0043754,5
RTS0043755,10
RTS0043756,9
RTS0043757,6
RTS0043758,9
RTS0043759,13
RTS0043760,7
RTS0043761,5
RTS0043762,9
RTS0043763,6
RTS0043764,4
RTS0043765,11
RTS0043766,9
RTS0043767,7
RTS0043768,5
RTS0043769,8
RTS0043770,3
RTS0043771,9
RTS0043772,14
RTS0043773,5
RTS0043774,9
RTS0043775,9
RTS0043776,7
RTS0043777,8
RTS0043778,4
RTS0043779,9
RTS0043780,3
RTS0043781,8
RTS0043782,11
RTS0043783,6
RTS0043784,5
RTS0043785,4
RTS0043786,11
RTS0043787,9
RTS0043788,6
RTS0043789,7
RTS0043790,8
RTS0043791,7
RTS0043792,12
RTS0043793,8
RTS0043794,7
RTS0043795,3
RTS0043796,10
RTS0043797,5
RTS0043798,7
RTS0043799,6
RTS0043800,4
RTS0043801,5
RTS0043802,8
RTS0043803,9
RTS0043804,10
RTS0043805,7
RTS0043806,6
RTS0043807,3
RTS0043808,9
RTS0043809,11
RTS0043810,7
RTS0043811,4
RTS0043812,7
RTS0043813,10
RTS0043814,10
RTS0043815,3
RTS0043816,8
RTS0043817,4
RTS0043818,10
RTS0043819,8
RTS0043820,8
RTS0043821,13
RTS0043822,8
RTS0043823,8
RTS0043824,8
RTS0043825,4
RTS0043826,4
RTS0043827,8
RTS0043828,4
RTS0043829,4
RTS0043830,13
RTS0043831,6
RTS0043832,4
RTS0043833,5
RTS0043834,9
RTS0043835,6
RTS0043836,7
RTS0043837,5
RTS0043838,8
RTS0043839,9
RTS0043840,13
RTS0043841,3
RTS0043842,4
RTS0043843,4
RTS0043844,12
RTS0043845,4
RTS0043846,6
RTS0043847,8
RTS0043848,16
RTS0043849,12
RTS0043850,12
RTS0043851,12
RTS0043852,11
RTS0043853,6
RTS0043854,7
RTS0043856,7
RTS0043857,8
RTS0043858,7
RTS0043859,11
RTS0043860,10
RTS0043861,11
RTS0043862,16
RTS0043863,13
RTS0043864,7
RTS0043865,12
RTS0043866,10
RTS0043867,10
RTS0043868,9
RTS0043869,13
RTS0043870,5
RTS0043871,15
RTS0043872,12
RTS0043873,6
RTS0043874,4
RTS0043875,9
RTS0043876,5
RTS0043877,10
RTS0043878,5
RTS0043879,13
RTS0043880,8
RTS0043881,9
RTS0043882,13
RTS0043883,15
RTS0043884,6
RTS0043885,4
RTS0043886,16
RTS0043887,11
RTS0043888,5
RTS0043889,12
RTS0043890,9
RTS0043891,8
RTS0043892,12
RTS0043893,8
RTS0043894,6
RTS0043895,11
RTS0043896,12
RTS0043897,12
RTS0043898,12
RTS0043899,5
RTS0043900,6
RTS0043901,6
RTS0043902,5
RTS0043903,10
RTS0043904,9
RTS0043905,7
RTS0043906,2
RTS0043907,6
RTS0043908,5
RTS0043909,8
RTS0043910,11
RTS0043911,14
RTS0043912,20
RTS0043913,5
RTS0043914,11
RTS0043915,9
RTS0043916,9
RTS0043917,8
RTS0043918,9
RTS0043919,6
RTS0043920,21
RTS0043921,6
RTS0043922,5
RTS0043923,10
RTS0043924,9
RTS0043925,8
RTS0043926,9
RTS0043927,3
RTS0043928,12
RTS0043929,7
RTS0043930,3
RTS0043931,8
RTS0043932,6
RTS0043933,6
RTS0043934,3
RTS0043935,4
RTS0043936,8
RTS0043937,3
RTS0043938,6
RTS0043939,8
RTS0043940,8
RTS0043941,9
RTS0043942,11
RTS0043943,5
RTS0043944,8
RTS0043945,14
RTS0043946,6
RTS0043947,7
RTS0043948,13
RTS0043949,8
RTS0043950,4
RTS0043951,4
RTS0043952,10
RTS0043953,8
RTS0043954,9
RTS0043955,12
RTS0043956,8
RTS0043957,4
RTS0043958,6
RTS0043959,9
RTS0043960,11
RTS0043961,8
RTS0043962,9
RTS0043963,7
RTS0043964,5
RTS0043965,8
RTS0043966,12
RTS0043967,7
RTS0043968,9
RTS0043969,5
RTS0043970,12
RTS0043971,8
RTS0043972,11
RTS0043973,11
RTS0043974,3
RTS0043975,6
RTS0043976,9
RTS0043977,5
RTS0043978,4
RTS0043979,3
RTS0043980,8
RTS0043981,10
RTS0043982,9
RTS0043983,9
RTS0043984,7
RTS0043985,9
RTS0043986,3
RTS0043987,9
RTS0043988,5
RTS0043989,6
RTS0043990,7
RTS0043991,7
RTS0043992,10
RTS0043993,8
RTS0043994,11
RTS0043996,7
RTS0043997,4
RTS0043998,11
RTS0043999,8
RTS0044000,10
RTS0044001,12
RTS0044002,9
RTS0044003,11
RTS0044004,10
RTS0044005,7
RTS0044006,7
RTS0044007,13
RTS0044008,5
RTS0044009,7
RTS0044010,16
RTS0044011,8
RTS0044012,18
RTS0044013,18
RTS0044014,19
RTS0044015,14
RTS0044016,12
RTS0044017,7
RTS0044018,8
RTS0044019,4
RTS0044020,7
RTS0044021,14
RTS0044022,5
RTS0044023,9
RTS0044024,9
RTS0044025,7
RTS0044026,10
RTS0044027,3
RTS0044028,9
RTS0044029,10
RTS0044030,10
RTS0044031,6
RTS0044032,11
RTS0044033,7
RTS0044034,8
RTS0044035,6
RTS0044036,14
RTS0044037,9
RTS0044038,8
RTS0044039,3
RTS0044040,12
RTS0044041,5
RTS0044042,6
RTS0044043,8
RTS0044044,10
RTS0044045,11
RTS0044046,15
RTS0044047,11
RTS0044048,5
RTS0044049,5
RTS0044050,9
RTS0044051,10
RTS0044052,10
RTS0044053,3
RTS0044054,13
RTS0044055,10
RTS0044056,12
RTS0044057,3
RTS0044058,5
RTS0044059,11
RTS0044060,12
RTS0044061,8
RTS0044062,15
RTS0044063,9
RTS0044064,7
RTS0044065,5
RTS0044067,11
RTS0044068,6
RTS0044069,10
RTS0044070,7
RTS0044071,10
RTS0044072,9
RTS0044073,5
RTS0044074,9
RTS0044075,5
RTS0044076,4
RTS0044077,9
RTS0044078,6
RTS0044079,3
RTS0044080,10
RTS0044081,5
RTS0044082,6
RTS0044083,14
RTS0044084,5
RTS0044085,8
RTS0044086,7
RTS0044087,5
RTS0044088,10
RTS0044089,11
RTS0044090,13
RTS0044091,7
RTS0044092,5
RTS0044093,14
RTS0044094,11
RTS0044095,10
RTS0044096,5
RTS0044097,14
RTS0044098,6
RTS0044099,9
RTS0044100,5
RTS0044101,5
RTS0044102,6
RTS0044103,11
RTS0044104,6
RTS0044105,7
RTS0044106,6
RTS0044107,9
RTS0044108,5
RTS0044109,5
RTS0044110,12
RTS0044111,11
RTS0044112,7
RTS0044113,13
RTS0044114,5
RTS0044115,11
RTS0044116,3
RTS0044117,3
RTS0044118,4
RTS0044119,9
RTS0044120,7
RTS0044121,2
RTS0044122,7
RTS0044123,2
RTS0044124,11
RTS0044125,15
RTS0044126,5
RTS0044127,6
RTS0044128,8
RTS0044129,10
RTS0044130,7
RTS0044131,9
RTS0044132,5
RTS0044133,8
RTS0044134,17
RTS0044135,8
RTS0044136,10
RTS0044137,10
RTS0044138,6
RTS0044139,12
RTS0044140,14
RTS0044141,13
RTS0044142,14
RTS0044143,6
RTS0044144,8
RTS0044145,4
RTS0044146,8
RTS0044147,3
RTS0044148,9
RTS0044149,7
RTS0044150,11
RTS0044151,7
RTS0044152,11
RTS0044153,17
RTS0044154,6
RTS0044155,13
RTS0044156,9
RTS0044157,10
RTS0044158,12
RTS0044159,5
RTS0044160,8
RTS0044161,10
RTS0044162,19
RTS0044163,11
RTS0044164,12
RTS0044165,9
RTS0044166,9
RTS0044167,13
RTS0044168,4
RTS0044169,10
RTS0044170,13
RTS0044171,22
RTS0044172,12
RTS0044173,7
RTS0044174,5
RTS0044175,6
RTS0044176,7
RTS0044177,6
RTS0044178,7
RTS0044180,8
RTS0044181,13
RTS0044182,9
RTS0044183,4
RTS0044184,10
RTS0044185,4
RTS0044186,9
RTS0044187,8
RTS0044188,5
RTS0044189,9
RTS0044190,7
RTS0044191,11
RTS0044192,9
RTS0044193,8
RTS0044194,9
RTS0044195,10
RTS0044196,8
RTS0044197,7
RTS0044198,7
RTS0044199,14
RTS0044200,5
RTS0044206,8
RTS0044207,8
RTS0044208,8
RTS0044209,11
RTS0044210,12
RTS0044211,8
RTS0044212,9
RTS0044213,9
RTS0044214,9
RTS0044215,7
RTS0044216,10
RTS0044217,6
RTS0044218,2
RTS0044219,10
RTS0044220,7
RTS0044221,5
RTS0044222,3
RTS0044223,10
RTS0044224,15
RTS0044225,6
RTS0044226,9
RTS0044227,4
RTS0044228,7
RTS0044229,8
RTS0044230,13
RTS0044231,8
RTS0044232,13
RTS0044233,10
RTS0044234,7
RTS0044235,15
RTS0044236,15
RTS0044237,14
RTS0044238,11
RTS0044239,6
RTS0044240,7
RTS0044241,4
RTS0044242,9
RTS0044243,6
RTS0044244,7
RTS0044245,3
RTS0044246,5
RTS0044247,9
RTS0044248,5
RTS0044249,13
RTS0044250,3
RTS0044251,8
RTS0044252,9
RTS0044253,7
RTS0044254,8
RTS0044255,10
RTS0044256,10
RTS0044257,11
RTS0044258,11
RTS0044259,7
RTS0044260,7
RTS0044261,10
RTS0044262,3
RTS0044263,6
RTS0044264,7
RTS0044265,12
RTS0044266,6
RTS0044267,6
RTS0044268,8
RTS0044269,9
RTS0044270,9
RTS0044271,14
RTS0044272,5
RTS0044273,9
RTS0044274,11
RTS0044275,14
RTS0044276,7
RTS0044277,12
RTS0044278,8
RTS0044279,10
RTS0044280,11
RTS0044281,8
RTS0044282,5
RTS0044283,9
RTS0044284,11
RTS0044285,13
RTS0044286,7
RTS0044287,13
RTS0044288,5
RTS0044289,11
RTS0044290,9
RTS0044291,15
RTS0044292,9
RTS0044293,5
RTS0044294,9
RTS0044295,7
RTS0044296,9
RTS0044297,9
RTS0044298,9
RTS0044299,12
RTS0044300,7
RTS0044301,8
RTS0044302,11
RTS0044303,10
RTS0044304,12
RTS0044305,11
RTS0044306,4
RTS0044307,7
RTS0044308,9
RTS0044309,13
RTS0044310,5
RTS0044311,6
RTS0044312,9
RTS0044313,3
RTS0044314,6
RTS0044315,8
RTS0044316,19
RTS0044317,12
RTS0044318,12
RTS0044319,14
RTS0044320,6
RTS0044321,12
RTS0044322,13
RTS0044323,12
RTS0044324,9
RTS0044325,13
RTS0044326,9
RTS0044327,12
RTS0044328,5
RTS0044329,16
RTS0044330,8
RTS0044331,7
RTS0044332,8
RTS0044333,7
RTS0044334,11
RTS0044335,12
RTS0044336,14
RTS0044337,10
RTS0044338,11
RTS0044339,11
RTS0044340,5
RTS0044341,10
RTS0044342,10
RTS0044343,7
RTS0044344,12
RTS0044345,10
RTS0044346,16
RTS0044347,10
RTS0044348,8
RTS0044349,16
RTS0044350,14
RTS0044351,9
RTS0044352,9
RTS0044353,16
RTS0044354,8
RTS0044355,6
RTS0044356,6
RTS0044357,7
RTS0044358,7
RTS0044359,5
RTS0044360,7
RTS0044361,8
RTS0044362,11
RTS0044363,12
RTS0044364,8
RTS0044365,5
RTS0044366,12
RTS0044367,3
RTS0044368,8
RTS0044369,14
RTS0044370,12
RTS0044371,7
RTS0044372,3
RTS0044373,9
RTS0044374,3
RTS0044375,12
RTS0044376,10
RTS0044377,10
RTS0044378,11
RTS0044379,17
RTS0044380,8
RTS0044381,18
RTS0044382,8
RTS0044383,10
RTS0044384,8
RTS0044385,8
RTS0044386,9
RTS0044387,13
RTS0044388,7
RTS0044389,10
RTS0044390,10
RTS0044391,12
RTS0044392,15
RTS0044393,17
RTS0044394,21
RTS0044395,10
RTS0044396,4
RTS0044397,11
RTS0044399,7
RTS0044400,4
RTS0044401,7
RTS0044402,11
RTS0044403,9
RTS0044404,13
RTS0044405,8
RTS0044406,5
RTS0044407,9
RTS0044408,15
RTS0044409,10
RTS0044410,2
RTS0044411,9
RTS0044412,8
RTS0044413,7
RTS0044414,7
RTS0044415,8
RTS0044416,12
RTS0044417,6
RTS0044418,9
RTS0044419,8
RTS0044420,12
RTS0044421,8
RTS0044422,11
RTS0044423,13
RTS0044424,12
RTS0044425,8
RTS0044426,10
RTS0044427,4
RTS0044428,8
RTS0044429,10
RTS0044430,10
RTS0044431,11
RTS0044432,6
RTS0044433,12
RTS0044434,12
RTS0044435,10
RTS0044436,13
RTS0044437,6
RTS0044438,14
RTS0044439,12
RTS0044440,12
RTS0044441,6
RTS0044442,9
RTS0044443,7
RTS0044444,2
RTS0044445,10
RTS0044446,13
RTS0044447,7
RTS0044448,8
RTS0044449,10
RTS0044450,10
RTS0044451,7
RTS0044452,8
RTS0044453,5
RTS0044454,9
RTS0044455,10
RTS0044456,8
RTS0044457,10
RTS0044458,6
RTS0044459,8
RTS0044460,11
RTS0044461,14
RTS0044462,10
RTS0044463,6
RTS0044464,10
RTS0044465,9
RTS0044466,8
RTS0044467,15
RTS0044468,10
RTS0044469,9
RTS0044470,17
RTS0044471,7
RTS0044472,11
RTS0044473,8
RTS0044474,16
RTS0044475,10
RTS0044476,9
RTS0044477,11
RTS0044478,4
RTS0044479,12
RTS0044480,12
RTS0044481,10
RTS0044482,17
RTS0044483,14
RTS0044484,10
RTS0044485,8
RTS0044486,12
RTS0044487,11
RTS0044488,11
RTS0044489,8
RTS0044490,16
RTS0044491,5
RTS0044492,5
RTS0044493,11
RTS0044494,5
RTS0044495,6
RTS0044496,15
RTS0044497,6
RTS0044498,10
RTS0044499,11
RTS0044500,11
RTS0044501,12
RTS0044502,11
RTS0044503,12
RTS0044504,14
RTS0044505,10
RTS0044506,15
RTS0044507,5
RTS0044508,12
RTS0044509,12
RTS0044510,9
RTS0044511,10
RTS0044512,8
RTS0044513,11
RTS0044514,6
RTS0044515,14
RTS0044516,10
RTS0044517,11
RTS0044518,11
RTS0044519,28
RTS0044520,15
RTS0044521,12
RTS0044522,8
RTS0044523,7
RTS0044524,4
RTS0044525,9
RTS0044526,6
RTS0044527,5
RTS0044528,4
RTS0044529,9
RTS0044530,10
RTS0044531,6
RTS0044532,8
RTS0044533,8
RTS0044534,6
RTS0044535,9
RTS0044536,9
RTS0044537,10
RTS0044538,6
RTS0044539,7
RTS0044540,5
RTS0044541,9
RTS0044542,6
RTS0044543,13
RTS0044544,10
RTS0044545,7
RTS0044546,9
RTS0044547,11
RTS0044548,4
RTS0044549,8
RTS0044550,8
RTS0044551,11
RTS0044552,4
RTS0044553,12
RTS0044554,9
RTS0044555,11
RTS0044556,10
RTS0044557,13
RTS0044558,7
RTS0044559,5
RTS0044560,17
RTS0044561,5
RTS0044562,7
RTS0044563,6
RTS0044564,8
RTS0044565,11
RTS0044566,4
RTS0044567,3
RTS0044568,4
RTS0044569,7
RTS0044570,3
RTS0044571,3
RTS0044572,4
RTS0044573,8
RTS0044574,6
RTS0044575,4
RTS0044576,8
RTS0044577,4
RTS0044578,3
RTS0044579,7
RTS0044580,6
RTS0044581,7
RTS0044582,7
RTS0044583,5
RTS0044584,5
RTS0044585,8
RTS0044586,7
RTS0044587,8
RTS0044588,2
RTS0044589,2
RTS0044590,7
RTS0044591,4
RTS0044592,8
RTS0044593,10
RTS0044594,6
RTS0044595,5
RTS0044596,5
RTS0044597,8
RTS0044598,4
RTS0044599,13
RTS0044600,12
RTS0044601,8
RTS0044602,7
RTS0044603,9
RTS0044604,8
RTS0044605,10
RTS0044606,14
RTS0044607,6
RTS0044608,9
RTS0044609,1
RTS0044610,13
RTS0044611,16
RTS0044612,6
RTS0044613,13
RTS0044614,5
RTS0044615,4
RTS0044616,8
RTS0044617,7
RTS0044618,10
RTS0044619,7
RTS0044620,11
RTS0044621,6
RTS0044622,14
RTS0044623,9
RTS0044624,8
RTS0044625,8
RTS0044626,7
RTS0044627,7
RTS0044628,4
RTS0044629,6
RTS0044630,4
RTS0044631,10
RTS0044632,9
RTS0044633,9
RTS0044634,15
RTS0044635,6
RTS0044636,5
RTS0044637,16
RTS0044638,3
RTS0044639,7
RTS0044640,12
RTS0044641,5
RTS0044642,7
RTS0044643,6
RTS0044644,5
RTS0044645,10
RTS0044646,5
RTS0044647,4
RTS0044648,5
RTS0044649,10
RTS0044650,5
RTS0044651,7
RTS0044652,10
RTS0044653,8
RTS0044654,6
RTS0044655,7
RTS0044656,7
RTS0044657,14
RTS0044658,11
RTS0044659,10
RTS0044660,8
RTS0044661,9
RTS0044662,7
RTS0044663,6
RTS0044664,6
RTS0044665,8
RTS0044666,4
RTS0044667,2
RTS0044668,8
RTS0044669,8
RTS0044670,9
RTS0044671,5
RTS0044672,12
RTS0044673,13
RTS0044674,5
RTS0044675,3
RTS0044676,4
RTS0044677,11
RTS0044678,10
RTS0044679,11
RTS0044680,15
RTS0044681,7
RTS0044682,8
RTS0044683,8
RTS0044684,7
RTS0044685,10
RTS0044686,3
RTS0044687,6
RTS0044688,13
RTS0044689,11
RTS0044690,10
RTS0044691,5
RTS0044692,9
RTS0044693,4
RTS0044694,11
RTS0044695,6
RTS0044696,8
RTS0044697,6
RTS0044698,10
RTS0044699,7
RTS0044700,5
RTS0044701,8
RTS0044702,5
RTS0044703,10
RTS0044704,12
RTS0044705,6
RTS0044706,11
RTS0044707,12
RTS0044708,4
RTS0044709,6
RTS0044710,10
RTS0044711,11
RTS0044712,8
RTS0044714,9
RTS0044715,6
RTS0044716,9
RTS0044717,5
RTS0044718,11
RTS0044719,8
RTS0044720,12
RTS0044721,10
RTS0044722,11
RTS0044723,4
RTS0044724,10
RTS0044725,5
RTS0044726,15
RTS0044727,12
RTS0044728,14
RTS0044729,6
RTS0044730,10
RTS0044731,11
RTS0044732,13
RTS0044733,5
RTS0044734,6
RTS0044735,9
RTS0044736,10
RTS0044737,10
RTS0044738,14
RTS0044739,6
RTS0044740,8
RTS0044741,9
RTS0044742,7
RTS0044743,8
RTS0044744,4
RTS0044745,6
RTS0044746,11
RTS0044747,6
RTS0044748,4
RTS0044749,7
RTS0044750,11
RTS0044751,10
RTS0044752,12
RTS0044753,10
RTS0044754,6
RTS0044755,10
RTS0044756,6
RTS0044757,9
RTS0044758,3
RTS0044759,9
RTS0044760,3
RTS0044761,7
RTS0044762,6
RTS0044763,14
RTS0044764,8
RTS0044765,4
RTS0044766,10
RTS0044767,6
RTS0044768,9
RTS0044769,6
RTS0044770,6
RTS0044771,8
RTS0044772,6
RTS0044773,8
RTS0044774,7
RTS0044775,13
RTS0044776,8
RTS0044777,12
RTS0044778,14
RTS0044779,6
RTS0044780,7
RTS0044781,12
RTS0044782,6
RTS0044783,10
RTS0044784,10
RTS0044785,14
RTS0044786,9
RTS0044787,6
RTS0044788,8
RTS0044789,7
RTS0044790,2
RTS0044791,11
RTS0044792,8
RTS0044793,4
RTS0044794,8
RTS0044795,6
RTS0044796,4
RTS0044797,10
RTS0044798,7
RTS0044799,11
RTS0044800,5
RTS0044801,7
RTS0044802,15
RTS0044803,8
RTS0044804,9
RTS0044805,7
RTS0044806,12
RTS0044807,5
RTS0044808,2
RTS0044809,10
RTS0044810,6
RTS0044811,8
RTS0044812,7
RTS0044813,14
RTS0044814,9
RTS0044815,8
RTS0044816,7
RTS0044817,10
RTS0044818,10
RTS0044819,12
RTS0044820,3
RTS0044821,8
RTS0044822,8
RTS0044823,10
RTS0044824,6
RTS0044825,10
RTS0044826,9
RTS0044827,10
RTS0044828,6
RTS0044829,9
RTS0044830,7
RTS0044831,9
RTS0044832,4
RTS0044833,8
RTS0044834,9
RTS0044835,6
RTS0044836,7
RTS0044837,7
RTS0044838,15
RTS0044839,6
RTS0044840,8
RTS0044841,4
RTS0044842,11
RTS0044843,14
RTS0044844,4
RTS0044845,10
RTS0044846,13
RTS0044847,5
RTS0044848,14
RTS0044849,6
RTS0044850,13
RTS0044851,9
RTS0044852,6
RTS0044853,8
RTS0044854,6
RTS0044855,4
RTS0044856,9
RTS0044857,9
RTS0044858,5
RTS0044859,6
RTS0044860,12
RTS0044861,12
RTS0044862,5
RTS0044863,11
RTS0044864,7
RTS0044865,6
RTS0044866,14
RTS0044867,9
RTS0044868,7
RTS0044869,8
RTS0044870,11
RTS0044871,10
RTS0044872,8
RTS0044873,4
RTS0044874,9
RTS0044875,9
RTS0044876,9
RTS0044877,10
RTS0044878,8
RTS0044879,9
RTS0044880,11
RTS0044881,5
RTS0044882,8
RTS0044883,4
RTS0044884,8
RTS0044885,4
RTS0044886,9
RTS0044887,3
RTS0044888,12
RTS0044889,9
RTS0044890,6
RTS0044891,11
RTS0044892,8
RTS0044893,5
RTS0044894,6
RTS0044895,6
RTS0044896,14
RTS0044897,6
RTS0044898,11
RTS0044899,8
RTS0044900,14
RTS0044901,6
RTS0044902,4
RTS0044903,11
RTS0044904,9
RTS0044905,5
RTS0044906,14
RTS0044907,10
RTS0044908,12
RTS0044909,6
RTS0044910,12
RTS0044911,7
RTS0044912,4
RTS0044913,13
RTS0044914,14
RTS0044915,3
RTS0044916,8
RTS0044917,8
RTS0044918,10
RTS0044919,11
RTS0044920,10
RTS0044921,13
RTS0044922,9
RTS0044923,13
RTS0044924,6
RTS0044925,9
RTS0044926,8
RTS0044927,4
RTS0044928,8
RTS0044929,10
RTS0044930,6
RTS0044931,3
RTS0044932,12
RTS0044933,6
RTS0044934,6
RTS0044935,12
RTS0044936,11
RTS0044937,8
RTS0044938,7
RTS0044939,16
RTS0044940,7
RTS0044941,7
RTS0044942,10
RTS0044943,9
RTS0044944,12
RTS0044945,9
RTS0044946,6
RTS0044947,7
RTS0044948,12
RTS0044949,5
RTS0044951,7
RTS0044952,6
RTS0044953,10
RTS0044954,13
RTS0044955,9
RTS0044956,12
RTS0044957,4
RTS0044958,6
RTS0044959,10
RTS0044960,10
RTS0044961,10
RTS0044962,7
RTS0044963,5
RTS0044964,5
RTS0044965,14
RTS0044966,7
RTS0044967,9
RTS0044968,13
RTS0044969,6
RTS0044970,7
RTS0044971,14
RTS0044972,7
RTS0044973,9
RTS0044974,8
RTS0044975,15
RTS0044976,9
RTS0044977,9
RTS0044978,5
RTS0044979,7
RTS0044980,8
RTS0044981,4
RTS0044982,9
RTS0044983,8
RTS0044984,2
RTS0044985,5
RTS0044986,6
RTS0044987,7
RTS0044988,7
RTS0044989,5
RTS0044990,4
RTS0044991,4
RTS0044993,7
RTS0044994,10
RTS0044995,10
RTS0044996,10
RTS0044997,10
RTS0044998,8
RTS0044999,7
RTS0045000,9
RTS0045001,10
RTS0045002,10
RTS0045003,10
RTS0045004,8
RTS0045005,9
RTS0045006,5
RTS0045007,16
RTS0045008,10
RTS0045009,3
RTS0045010,4
RTS0045011,7
RTS0045012,5
RTS0045013,6
RTS0045014,5
RTS0045015,4
RTS0045016,6
RTS0045017,11
RTS0045018,10
RTS0045019,9
RTS0045020,5
RTS0045021,10
RTS0045022,9
RTS0045023,4
RTS0045024,6
RTS0045025,9
RTS0045026,9
RTS0045027,12
RTS0045028,9
RTS0045029,17
RTS0045030,18
RTS0045031,7
RTS0045032,6
RTS0045033,7
RTS0045034,12
RTS0045035,8
RTS0045036,9
RTS0045038,8
RTS0045039,7
RTS0045040,2
RTS0045041,5
RTS0045042,10
RTS0045043,4
RTS0045044,4
RTS0045045,6
RTS0045046,6
RTS0045047,10
RTS0045048,10
RTS0045049,10
RTS0045050,8
RTS0045051,6
RTS0045052,9
RTS0045053,4
RTS0045054,3
RTS0045055,6
RTS0045056,4
RTS0045057,10
RTS0045058,4
RTS0045059,7
RTS0045060,8
RTS0045061,13
RTS0045063,6
RTS0045064,10
RTS0045065,11
RTS0045066,7
RTS0045067,8
RTS0045068,7
RTS0045069,9
RTS0045070,11
RTS0045071,9
RTS0045072,10
RTS0045073,9
RTS0045074,7
RTS0045075,6
RTS0045076,10
RTS0045077,5
RTS0045078,9
RTS0045079,6
RTS0045080,3
RTS0045081,6
RTS0045082,5
RTS0045083,12
RTS0045084,8
RTS0045085,4
RTS0045086,7
RTS0045087,5
RTS0045088,6
RTS0045089,5
RTS0045090,9
RTS0045091,9
RTS0045092,8
RTS0045093,5
RTS0045094,7
RTS0045095,7
RTS0045096,3
RTS0045097,7
RTS0045098,3
RTS0045099,3
RTS0045100,10
RTS0045101,6
RTS0045102,3
RTS0045103,10
RTS0045104,5
RTS0045105,10
RTS0045106,8
RTS0045107,10
RTS0045108,11
RTS0045109,4
RTS0045110,10
RTS0045111,11
RTS0045112,5
RTS0045113,3
RTS0045114,7
RTS0045115,8
RTS0045116,8
RTS0045117,11
RTS0045118,11
RTS0045119,11
RTS0045120,12
RTS0045121,6
RTS0045122,18
RTS0045123,5
RTS0045124,11
RTS0045125,3
RTS0045126,12
RTS0045127,17
RTS0045128,13
RTS0045129,12
RTS0045130,5
RTS0045131,9
RTS0045132,9
RTS0045133,8
RTS0045134,12
RTS0045135,5
RTS0045136,7
RTS0045137,16
RTS0045138,10
RTS0045139,8
RTS0045140,10
RTS0045141,8
RTS0045142,10
RTS0045143,9
RTS0045144,9
RTS0045145,11
RTS0045146,3
RTS0045147,13
RTS0045148,6
RTS0045149,5
RTS0045150,2
RTS0045151,8
RTS0045152,14
RTS0045153,6
RTS0045154,10
RTS0045155,15
RTS0045156,3
RTS0045157,4
RTS0045158,5
RTS0045159,4
RTS0045160,9
RTS0045161,10
RTS0045162,11
RTS0045163,9
RTS0045164,12
RTS0045165,7
RTS0045166,12
RTS0045167,10
RTS0045168,7
RTS0045169,10
RTS0045170,9
RTS0045171,11
RTS0045172,8
RTS0045173,4
RTS0045174,8
RTS0045175,7
RTS0045176,14
RTS0045177,4
RTS0045178,9
RTS0045179,8
RTS0045180,13
RTS0045181,5
RTS0045182,8
RTS0045183,6
RTS0045184,6
RTS0045185,15
RTS0045186,10
RTS0045187,9
RTS0045188,10
RTS0045189,7
RTS0045190,12
RTS0045191,10
RTS0045192,9
RTS0045193,7
RTS0045194,11
RTS0045195,8
RTS0045196,6
RTS0045197,5
RTS0045198,7
RTS0045199,11
RTS0045200,7
RTS0045201,10
RTS0045202,10
RTS0045203,8
RTS0045204,11
RTS0045205,7
RTS0045206,5
RTS0045207,8
RTS0045208,5
RTS0045209,7
RTS0045210,12
RTS0045211,9
RTS0045212,8
RTS0045213,3
RTS0045214,11
RTS0045215,15
RTS0045216,12
RTS0045217,16
RTS0045218,8
RTS0045219,5
RTS0045220,13
RTS0045221,7
RTS0045222,4
RTS0045223,9
RTS0045224,4
RTS0045225,12
RTS0045226,11
RTS0045227,9
RTS0045228,14
RTS0045229,13
RTS0045230,12
RTS0045231,8
RTS0045232,8
RTS0045233,8
RTS0045234,11
RTS0045235,14
RTS0045236,15
RTS0045237,4
RTS0045238,5
RTS0045239,10
RTS0045240,7
RTS0045241,5
RTS0045242,12
RTS0045243,11
RTS0045244,11
RTS0045245,6
RTS0045246,9
RTS0045247,11
RTS0045248,10
RTS0045249,9
RTS0045250,7
RTS0045251,9
RTS0045252,7
RTS0045253,14
RTS0045254,12
RTS0045255,3
RTS0045256,9
RTS0045257,5
RTS0045258,5
RTS0045259,8
RTS0045260,6
RTS0045261,10
RTS0045262,11
RTS0045263,7
RTS0045264,13
RTS0045265,20
RTS0045266,4
RTS0045267,7
RTS0045268,10
RTS0045269,10
RTS0045270,10
RTS0045271,4
RTS0045272,7
RTS0045273,8
RTS0045274,5
RTS0045275,14
RTS0045276,8
RTS0045277,5
RTS0045278,14
RTS0045279,3
RTS0045280,7
RTS0045281,8
RTS0045282,10
RTS0045283,8
RTS0045284,9
RTS0045285,8
RTS0045286,11
RTS0045287,16
RTS0045288,9
RTS0045289,5
RTS0045290,5
RTS0045291,10
RTS0045292,12
RTS0045293,11
RTS0045294,8
RTS0045295,6
RTS0045296,13
RTS0045297,4
RTS0045298,9
RTS0045299,4
RTS0045300,8
RTS0045301,15
RTS0045302,11
RTS0045303,8
RTS0045304,5
RTS0045305,8
RTS0045306,7
RTS0045307,6
RTS0045308,11
RTS0045309,8
RTS0045310,15
RTS0045311,2
RTS0045312,2
RTS0045313,8
RTS0045314,6
RTS0045315,10
RTS0045316,13
RTS0045317,5
RTS0045318,7
RTS0045319,13
RTS0045320,4
RTS0045321,5
RTS0045322,10
RTS0045323,5
RTS0045324,9
RTS0045325,10
RTS0045326,11
RTS0045327,8
RTS0045328,7
RTS0045329,1
RTS0045330,8
RTS0045331,4
RTS0045332,8
RTS0045333,14
RTS0045334,9
RTS0045335,10
RTS0045336,9
RTS0045337,4
RTS0045338,9
RTS0045339,5
RTS0045340,8
RTS0045341,6
RTS0045342,12
RTS0045343,9
RTS0045344,8
RTS0045345,4
RTS0045346,8
RTS0045347,5
RTS0045348,9
RTS0045349,13
RTS0045350,7
RTS0045351,9
RTS0045352,13
RTS0045353,8
RTS0045354,10
RTS0045355,1
RTS0045356,10
RTS0045357,11
RTS0045358,6
RTS0045359,8
RTS0045360,4
RTS0045361,10
RTS0045362,7
RTS0045363,7
RTS0045364,8
RTS0045365,5
RTS0045366,8
RTS0045367,10
RTS0045368,4
RTS0045369,8
RTS0045370,5
RTS0045371,11
RTS0045372,9
RTS0045373,8
RTS0045374,8
RTS0045375,7
RTS0045376,11
RTS0045377,3
RTS0045378,15
RTS0045379,9
RTS0045380,11
RTS0045381,10
RTS0045382,11
RTS0045383,8
RTS0045384,13
RTS0045385,5
RTS0045386,8
RTS0045387,11
RTS0045388,9
RTS0045389,4
RTS0045390,6
RTS0045391,8
RTS0045392,13
RTS0045393,9
RTS0045394,7
RTS0045395,12
RTS0045396,7
RTS0045397,6
RTS0045398,10
RTS0045399,10
RTS0045400,6
RTS0045401,11
RTS0045402,8
RTS0045403,7
RTS0045404,11
RTS0045405,9
RTS0045406,5
RTS0045407,10
RTS0045408,13
RTS0045409,9
RTS0045410,10
RTS0045411,5
RTS0045412,11
RTS0045413,10
RTS0045414,11
RTS0045415,7
RTS0045416,6
RTS0045417,7
RTS0045418,5
RTS0045419,7
RTS0045420,7
RTS0045421,40
RTS0045422,40
RTS0045423,28
RTS0045424,56
RTS0045425,38
RTS0045426,5
RTS0045427,6
RTS0045428,13
RTS0045429,10
RTS0045430,4
RTS0045431,7
RTS0045432,13
RTS0045433,7
RTS0045434,7
RTS0045435,8
RTS0045436,10
RTS0045437,10
RTS0045438,15
RTS0045439,10
RTS0045440,5
RTS0045441,11
RTS0045442,13
RTS0045443,14
RTS0045444,13
RTS0045445,12
RTS0045446,9
RTS0045447,5
RTS0045448,3
RTS0045449,5
RTS0045450,5
RTS0045451,5
RTS0045452,10
RTS0045453,2
RTS0045454,9
RTS0045455,5
RTS0045456,7
RTS0045457,6
RTS0045458,4
RTS0045459,7
RTS0045460,8
RTS0045461,8
RTS0045462,11
RTS0045463,4
RTS0045464,5
RTS0045465,10
RTS0045466,9
RTS0045467,11
RTS0045468,12
RTS0045469,6
RTS0045470,9
RTS0045471,8
RTS0045472,17
RTS0045473,7
RTS0045474,19
RTS0045475,11
RTS0045476,9
RTS0045477,13
RTS0045478,9
RTS0045479,11
RTS0045480,5
RTS0045481,7
RTS0045482,12
RTS0045483,10
RTS0045484,11
RTS0045485,15
RTS0045486,5
RTS0045487,12
RTS0045488,9
RTS0045489,8
RTS0045490,6
RTS0045491,22
RTS0045492,27
RTS0045493,9
RTS0045494,10
RTS0045495,10
RTS0045496,7
RTS0045497,5
RTS0045498,6
RTS0045499,8
RTS0045500,8
RTS0045501,10
RTS0045502,8
RTS0045503,7
RTS0045504,6
RTS0045505,13
RTS0045506,51
RTS0045507,56
RTS0045508,36
RTS0045509,42
RTS0045510,39
RTS0045511,8
RTS0045512,2
RTS0045513,6
RTS0045514,6
RTS0045515,5
RTS0045516,9
RTS0045517,13
RTS0045518,8
RTS0045519,11
RTS0045520,11
RTS0045521,11
RTS0045522,7
RTS0045523,7
RTS0045524,8
RTS0045525,9
RTS0045526,11
RTS0045527,10
RTS0045528,6
RTS0045529,14
RTS0045530,11
RTS0045531,10
RTS0045532,8
RTS0045533,7
RTS0045534,6
RTS0045535,8
RTS0045536,7
RTS0045537,7
RTS0045538,15
RTS0045539,13
RTS0045540,13
RTS0045541,8
RTS0045542,4
RTS0045543,13
RTS0045544,4
RTS0045545,5
RTS0045546,5
RTS0045547,11
RTS0045548,12
RTS0045549,3
RTS0045550,16
RTS0045551,6
RTS0045552,11
RTS0045553,5
RTS0045554,6
RTS0045555,5
RTS0045556,7
RTS0045557,11
RTS0045558,8
RTS0045559,5
RTS0045560,9
RTS0045561,8
RTS0045562,5
RTS0045563,5
RTS0045564,10
RTS0045565,11
RTS0045566,5
RTS0045567,6
RTS0045568,13
RTS0045569,15
RTS0045570,7
RTS0045571,10
RTS0045572,9
RTS0045573,4
RTS0045574,6
RTS0045575,9
RTS0045576,12
RTS0045577,13
RTS0045578,3
RTS0045579,8
RTS0045580,7
RTS0045581,10
RTS0045582,4
RTS0045583,9
RTS0045584,10
RTS0045585,6
RTS0045586,9
RTS0045587,9
RTS0045588,6
RTS0045589,6
RTS0045590,9
RTS0045592,23
RTS0045593,28
RTS0045594,17
RTS0045595,15
RTS0045596,6
RTS0045597,12
RTS0045598,6
RTS0045599,8
RTS0045600,9
RTS0045601,11
RTS0045602,10
RTS0045603,9
RTS0045604,14
RTS0045606,7
RTS0045607,7
RTS0045608,4
RTS0045609,5
RTS0045610,15
RTS0045611,4
RTS0045612,6
RTS0045613,7
RTS0045614,2
RTS0045615,8
RTS0045616,7
RTS0045617,5
RTS0045618,5
RTS0045619,11
RTS0045620,6
RTS0045621,9
RTS0045622,3
RTS0045623,8
RTS0045624,3
RTS0045625,5
RTS0045627,13
RTS0045628,5
RTS0045629,8
RTS0045630,13
RTS0045631,4
RTS0045632,9
RTS0045633,8
RTS0045634,5
RTS0045635,8
RTS0045636,9
RTS0045637,8
RTS0045638,9
RTS0045639,10
RTS0045640,7
RTS0045641,5
RTS0045642,8
RTS0045643,3
RTS0045644,3
RTS0045645,10
RTS0045646,3
RTS0045647,9
RTS0045648,11
RTS0045649,7
RTS0045650,7
RTS0045651,5
RTS0045652,1
RTS0045653,5
RTS0045654,8
RTS0045655,12
RTS0045656,11
RTS0045657,4
RTS0045658,8
RTS0045659,10
RTS0045660,11
RTS0045661,5
RTS0045662,15
RTS0045663,12
RTS0045664,6
RTS0045665,7
RTS0045666,3
RTS0045667,8
RTS0045668,15
RTS0045669,10
RTS0045670,12
RTS0045671,2
RTS0045672,14
RTS0045673,7
RTS0045674,9
RTS0045675,9
RTS0045676,5
RTS0045677,15
RTS0045678,10
RTS0045679,10
RTS0045680,12
RTS0045681,9
RTS0045682,14
RTS0045683,6
RTS0045684,9
RTS0045685,11
RTS0045687,9
RTS0045688,10
RTS0045689,12
RTS0045690,10
RTS0045691,7
RTS0045692,7
RTS0045693,16
RTS0045694,11
RTS0045695,2
RTS0045696,11
RTS0045697,4
RTS0045698,6
RTS0045699,9
RTS0045700,11
RTS0045701,13
RTS0045702,5
RTS0045703,6
RTS0045704,7
RTS0045705,7
RTS0045706,10
RTS0045707,7
RTS0045708,7
RTS0045709,8
RTS0045710,7
RTS0045711,8
RTS0045712,10
RTS0045713,8
RTS0045714,8
RTS0045715,4
RTS0045716,10
RTS0045717,8
RTS0045718,10
RTS0045719,4
RTS0045720,6
RTS0045721,8
RTS0045722,11
RTS0045723,11
RTS0045724,13
RTS0045725,8
RTS0045726,11
RTS0045727,16
RTS0045728,4
RTS0045729,8
RTS0045730,7
RTS0045731,12
RTS0045732,9
RTS0045733,6
RTS0045734,8
RTS0045735,7
RTS0045736,19
RTS0045737,31
RTS0045738,29
RTS0045739,33
RTS0045740,17
RTS0045741,9
RTS0045742,8
RTS0045743,11
RTS0045744,10
RTS0045745,7
RTS0045746,14
RTS0045747,15
RTS0045748,8
RTS0045749,6
RTS0045750,7
RTS0045751,7
RTS0045752,10
RTS0045753,5
RTS0045754,8
RTS0045755,13
RTS0045756,9
RTS0045757,10
RTS0045758,8
RTS0045759,6
RTS0045760,11
RTS0045761,7
RTS0045762,10
RTS0045763,8
RTS0045764,10
RTS0045765,5
RTS0045766,14
RTS0045767,8
RTS0045768,6
RTS0045769,9
RTS0045770,16
RTS0045771,3
RTS0045772,12
RTS0045773,17
RTS0045774,11
RTS0045775,9
RTS0045776,8
RTS0045777,6
RTS0045778,9
RTS0045779,9
RTS0045780,8
RTS0045781,15
RTS0045782,12
RTS0045783,9
RTS0045784,7
RTS0045785,8
RTS0045786,11
RTS0045787,7
RTS0045788,10
RTS0045789,11
RTS0045790,6
RTS0045791,4
RTS0045792,8
RTS0045793,6
RTS0045794,13
RTS0045795,6
RTS0045796,16
RTS0045797,8
RTS0045798,4
RTS0045799,12
RTS0045800,10
RTS0045801,9
RTS0045802,8
RTS0045803,5
RTS0045804,1
RTS0045805,5
RTS0045806,9
RTS0045807,6
RTS0045808,5
RTS0045809,3
RTS0045810,10
RTS0045811,6
RTS0045812,11
RTS0045813,4
RTS0045814,4
RTS0045815,4
RTS0045816,5
RTS0045817,9
RTS0045818,4
RTS0045819,4
RTS0045820,11
RTS0045821,15
RTS0045822,7
RTS0045823,7
RTS0045824,6
RTS0045825,7
RTS0045826,5
RTS0045827,10
RTS0045828,4
RTS0045829,16
RTS0045830,14
RTS0045831,5
RTS0045832,8
RTS0045833,6
RTS0045834,8
RTS0045835,7
RTS0045836,15
RTS0045837,13
RTS0045838,18
RTS0045840,9
RTS0045841,15
RTS0045842,9
RTS0045843,11
RTS0045844,10
RTS0045845,9
RTS0045846,24
RTS0045848,16
RTS0045849,32
RTS0045851,8
RTS0045852,6
RTS0045853,5
RTS0045854,8
RTS0045855,9
RTS0045856,10
RTS0045857,8
RTS0045858,12
RTS0045859,5
RTS0045860,7
RTS0045861,13
RTS0045862,12
RTS0045863,6
RTS0045864,11
RTS0045865,13
RTS0045866,7
RTS0045867,5
RTS0045868,5
RTS0045869,7
RTS0045870,8
RTS0045871,5
RTS0045872,7
RTS0045873,12
RTS0045874,6
RTS0045875,9
RTS0045876,2
RTS0045877,13
RTS0045878,5
RTS0045879,10
RTS0045880,10
RTS0045881,10
RTS0045882,11
RTS0045883,8
RTS0045884,12
RTS0045886,9
RTS0045887,5
RTS0045888,7
RTS0045889,13
RTS0045890,9
RTS0045891,16
RTS0045892,6
RTS0045893,8
RTS0045894,15
RTS0045895,10
RTS0045896,3
RTS0045897,5
RTS0045898,9
RTS0045899,9
RTS0045900,18
RTS0045901,3
RTS0045902,8
RTS0045903,13
RTS0045904,11
RTS0045905,3
RTS0045906,12
RTS0045907,5
RTS0045908,10
RTS0045909,6
RTS0045910,6
RTS0045911,5
RTS0045912,10
RTS0045913,8
RTS0045914,9
RTS0045915,3
RTS0045916,4
RTS0045917,4
RTS0045918,8
RTS0045919,9
RTS0045920,12
RTS0045921,8
RTS0045922,8
RTS0045923,5
RTS0045924,5
RTS0045925,4
RTS0045926,10
RTS0045927,8
RTS0045928,12
RTS0045929,9
RTS0045930,21
RTS0045931,9
RTS0045932,12
RTS0045933,9
RTS0045935,5
RTS0045939,10
RTS0045940,6
RTS0045941,13
RTS0045942,11
RTS0045943,24
RTS0045944,5
RTS0045945,4
RTS0045946,9
RTS0045947,4
RTS0045948,6
RTS0045949,9
RTS0045950,13
RTS0045951,6
RTS0045952,5
RTS0045953,7
RTS0045954,9
RTS0045955,5
RTS0045956,7
RTS0045957,3
RTS0045958,9
RTS0045959,3
RTS0045960,5
RTS0045961,9
RTS0045962,5
RTS0045963,8
RTS0045964,9
RTS0045965,10
RTS0045966,10
RTS0045967,7
RTS0045968,11
RTS0045969,14
RTS0045970,15
RTS0045971,8
RTS0045972,7
RTS0045973,5
RTS0045974,9
RTS0045975,8
RTS0045976,7
RTS0045977,10
RTS0045978,4
RTS0045979,6
RTS0045980,7
RTS0045981,15
RTS0045982,8
RTS0045983,12
RTS0045984,7
RTS0045985,9
RTS0045986,7
RTS0045987,18
RTS0045988,8
RTS0045989,9
RTS0045990,8
RTS0045991,9
RTS0045992,9
RTS0045993,7
RTS0045994,6
RTS0045995,2
RTS0045996,8
RTS0045997,5
RTS0045998,6
RTS0045999,11
RTS0046000,6
RTS0046001,10
RTS0046002,8
RTS0046003,10
RTS0046004,11
RTS0046005,12
RTS0046006,8
RTS0046007,13
RTS0046008,6
RTS0046009,6
RTS0046010,5
RTS0046011,3
RTS0046012,6
RTS0046013,10
RTS0046014,9
RTS0046015,5
RTS0046016,3
RTS0046017,4
RTS0046018,7
RTS0046019,9
RTS0046020,10
RTS0046021,11
RTS0046022,8
RTS0046023,10
RTS0046024,11
RTS0046025,7
RTS0046026,10
RTS0046027,8
RTS0046028,5
RTS0046029,11
RTS0046030,8
RTS0046031,6
RTS0046032,4
RTS0046033,10
RTS0046034,5
RTS0046035,8
RTS0046036,10
RTS0046037,3
RTS0046038,4
RTS0046039,5
RTS0046040,8
RTS0046041,5
RTS0046042,5
RTS0046043,5
RTS0046044,10
RTS0046045,8
RTS0046046,2
RTS0046047,5
RTS0046048,13
RTS0046049,6
RTS0046050,9
RTS0046051,10
RTS0046052,6
RTS0046053,10
RTS0046054,11
RTS0046055,14
RTS0046056,6
RTS0046057,6
RTS0046058,14
RTS0046059,6
RTS0046060,9
RTS0046061,19
RTS0046062,4
RTS0046063,6
RTS0046064,14
RTS0046065,7
RTS0046066,20
RTS0046067,11
RTS0046068,4
RTS0046069,7
RTS0046070,7
RTS0046071,11
RTS0046072,4
RTS0046073,8
RTS0046074,7
RTS0046075,9
RTS0046076,9
RTS0046077,7
RTS0046078,10
RTS0046079,6
RTS0046080,14
RTS0046081,3
RTS0046082,10
RTS0046083,4
RTS0046084,5
RTS0046085,6
RTS0046086,5
RTS0046087,6
RTS0046088,10
RTS0046089,10
RTS0046090,9
RTS0046091,5
RTS0046092,9
RTS0046093,9
RTS0046094,6
RTS0046095,11
RTS0046096,6
RTS0046097,6
RTS0046098,9
RTS0046099,5
RTS0046100,7
RTS0046101,10
RTS0046102,9
RTS0046103,4
RTS0046104,6
RTS0046105,7
RTS0046106,5
RTS0046107,8
RTS0046108,2
RTS0046109,9
RTS0046110,4
RTS0046111,11
RTS0046112,6
RTS0046113,7
RTS0046114,12
RTS0046115,12
RTS0046116,3
RTS0046117,5
RTS0046119,7
RTS0046121,9
RTS0046122,7
RTS0046123,12
RTS0046124,12
RTS0046125,6
RTS0046126,6
RTS0046127,9
RTS0046128,10
RTS0046129,5
RTS0046130,12
RTS0046131,8
RTS0046132,4
RTS0046133,7
RTS0046134,2
RTS0046135,7
RTS0046136,7
RTS0046137,12
RTS0046138,5
RTS0046140,13
RTS0046141,4
RTS0046142,9
RTS0046143,13
RTS0046144,11
RTS0046145,8
RTS0046146,10
RTS0046147,4
RTS0046148,11
RTS0046149,6
RTS0046150,3
RTS0046152,8
RTS0046153,11
RTS0046154,4
RTS0046155,8
RTS0046156,6
RTS0046157,8
RTS0046158,7
RTS0046159,4
RTS0046160,5
RTS0046161,10
RTS0046162,6
RTS0046163,4
RTS0046164,8
RTS0046165,9
RTS0046166,10
RTS0046167,11
RTS0046168,4
RTS0046169,9
RTS0046170,9
RTS0046171,8
RTS0046172,4
RTS0046173,1
RTS0046174,7
RTS0046175,3
RTS0046176,4
RTS0046177,6
RTS0046178,14
RTS0046179,10
RTS0046180,12
RTS0046181,9
RTS0046182,9
RTS0046183,11
RTS0046184,6
RTS0046185,5
RTS0046186,10
RTS0046187,14
RTS0046188,12
RTS0046191,14
RTS0046193,5
RTS0046194,9
RTS0046195,6
RTS0046196,4
RTS0046197,8
RTS0046198,8
RTS0046199,11
RTS0046200,10
RTS0046201,4
RTS0046202,9
RTS0046203,9
RTS0046204,17
RTS0046205,9
RTS0046206,13
RTS0046207,12
RTS0046208,7
RTS0046209,5
RTS0046210,7
RTS0046211,8
RTS0046212,12
RTS0046213,5
RTS0046214,4
RTS0046215,6
RTS0046216,7
RTS0046217,7
RTS0046218,9
RTS0046219,3
RTS0046220,9
RTS0046221,15
RTS0046222,7
RTS0046223,5
RTS0046224,9
RTS0046225,5
RTS0046226,7
RTS0046227,8
RTS0046228,12
RTS0046229,7
RTS0046230,11
RTS0046231,5
RTS0046232,11
RTS0046233,8
RTS0046234,9
RTS0046235,6
RTS0046236,5
RTS0046237,6
RTS0046238,6
RTS0046239,7
RTS0046240,8
RTS0046241,4
RTS0046242,6
RTS0046243,3
RTS0046244,10
RTS0046245,2
RTS0046246,8
RTS0046247,8
RTS0046248,8
RTS0046249,7
RTS0046250,6
RTS0046251,7
RTS0046252,9
RTS0046253,4
RTS0046254,9
RTS0046255,5
RTS0046256,7
RTS0046257,11
RTS0046258,8
RTS0046259,5
RTS0046260,2
RTS0046261,6
RTS0046262,8
RTS0046263,6
RTS0046264,11
RTS0046265,7
RTS0046266,5
RTS0046267,6
RTS0046268,19
RTS0046269,12
RTS0046270,13
RTS0046271,11
RTS0046272,11
RTS0046273,5
RTS0046274,9
RTS0046275,5
RTS0046276,10
RTS0046277,6
RTS0046278,6
RTS0046279,14
RTS0046280,5
RTS0046281,11
RTS0046282,7
RTS0046283,6
RTS0046284,6
RTS0046285,1
RTS0046286,12
RTS0046287,5
RTS0046288,6
RTS0046289,11
RTS0046290,10
RTS0046291,7
RTS0046292,7
RTS0046293,10
RTS0046294,5
RTS0046295,20
RTS0046296,9
RTS0046297,12
RTS0046298,12
RTS0046299,7
RTS0046300,7
RTS0046301,5
RTS0046302,6
RTS0046303,9
RTS0046304,8
RTS0046305,5
RTS0046306,9
RTS0046307,12
RTS0046308,8
RTS0046309,8
RTS0046310,3
RTS0046311,8
RTS0046312,4
RTS0046313,12
RTS0046314,8
RTS0046315,6
RTS0046316,5
RTS0046317,7
RTS0046318,7
RTS0046319,6
RTS0046320,10
RTS0046321,11
RTS0046322,7
RTS0046323,7
RTS0046324,9
RTS0046325,7
RTS0046326,9
RTS0046327,5
RTS0046328,5
RTS0046329,12
RTS0046330,2
RTS0046331,5
RTS0046332,8
RTS0046333,11
RTS0046334,9
RTS0046335,4
RTS0046336,6
RTS0046342,4
RTS0046343,10
RTS0046344,10
RTS0046345,8
RTS0046346,3
RTS0046347,11
RTS0046348,10
RTS0046349,4
RTS0046350,4
RTS0046351,8
RTS0046352,10
RTS0046353,12
RTS0046354,9
RTS0046355,9
RTS0046356,6
RTS0046357,2
RTS0046358,8
RTS0046359,6
RTS0046360,8
RTS0046361,3
RTS0046362,10
RTS0046363,13
RTS0046364,11
RTS0046365,11
RTS0046366,3
RTS0046367,8
RTS0046368,3
RTS0046369,10
RTS0046370,5
RTS0046371,12
RTS0046372,12
RTS0046373,4
RTS0046374,6
RTS0046375,7
RTS0046376,8
RTS0046377,3
RTS0046378,7
RTS0046379,8
RTS0046380,8
RTS0046381,8
RTS0046382,8
RTS0046383,12
RTS0046384,2
RTS0046385,7
RTS0046386,4
RTS0046387,5
RTS0046388,13
RTS0046389,8
RTS0046390,13
RTS0046391,8
RTS0046392,6
RTS0046393,6
RTS0046394,4
RTS0046395,9
RTS0046396,7
RTS0046397,5
RTS0046398,11
RTS0046399,13
RTS0046400,5
RTS0046401,6
RTS0046402,4
RTS0046403,11
RTS0046404,8
RTS0046405,4
RTS0046406,13
RTS0046407,10
RTS0046408,7
RTS0046409,8
RTS0046410,9
RTS0046411,9
RTS0046412,7
RTS0046413,13
RTS0046414,25
RTS0046415,13
RTS0046416,7
RTS0046417,10
RTS0046418,8
RTS0046419,9
RTS0046420,5
RTS0046421,13
RTS0046422,4
RTS0046423,10
RTS0046424,7
RTS0046425,5
RTS0046426,5
RTS0046427,9
RTS0046428,7
RTS0046429,7
RTS0046430,7
RTS0046431,7
RTS0046432,10
RTS0046433,13
RTS0046434,16
RTS0046435,13
RTS0046439,8
RTS0046440,19
RTS0046441,11
RTS0046442,12
RTS0046443,13
RTS0046444,8
RTS0046445,8
RTS0046446,6
RTS0046447,9
RTS0046448,2
RTS0046449,12
RTS0046450,14
RTS0046451,6
RTS0046452,6
RTS0046453,10
RTS0046454,8
RTS0046455,14
RTS0046456,8
RTS0046457,8
RTS0046458,12
RTS0046459,14
RTS0046460,6
RTS0046461,11
RTS0046462,10
RTS0046463,9
RTS0046464,5
RTS0046466,6
RTS0046468,6
RTS0046469,9
RTS0046470,9
RTS0046471,6
RTS0046472,6
RTS0046473,3
RTS0046474,7
RTS0046475,8
RTS0046476,7
RTS0046477,6
RTS0046478,7
RTS0046479,5
RTS0046480,10
RTS0046481,11
RTS0046482,6
RTS0046483,4
RTS0046484,4
RTS0046485,9
RTS0046486,11
RTS0046487,6
RTS0046488,6
RTS0046489,5
RTS0046490,12
RTS0046491,7
RTS0046492,6
RTS0046493,8
RTS0046494,9
RTS0046495,7
RTS0046496,8
RTS0046497,7
RTS0046498,4
RTS0046499,26
RTS0046500,12
RTS0046501,10
RTS0046502,2
RTS0046503,12
RTS0046504,9
RTS0046505,8
RTS0046506,10
RTS0046507,5
RTS0046508,6
RTS0046509,6
RTS0046510,11
RTS0046511,5
RTS0046512,8
RTS0046513,7
RTS0046514,2
RTS0046515,11
RTS0046516,6
RTS0046517,10
RTS0046518,6
RTS0046519,10
RTS0046520,11
RTS0046521,7
RTS0046522,7
RTS0046524,2
RTS0046525,6
RTS0046526,22
RTS0046527,7
RTS0046528,5
RTS0046529,5
RTS0046530,4
RTS0046531,7
RTS0046532,8
RTS0046533,4
RTS0046534,3
RTS0046535,5
RTS0046536,5
RTS0046537,8
RTS0046538,5
RTS0046539,5
RTS0046540,8
RTS0046541,5
RTS0046542,4
RTS0046543,8
RTS0046544,7
RTS0046545,11
RTS0046546,14
RTS0046548,6
RTS0046549,6
RTS0046550,10
RTS0046551,9
RTS0046552,8
RTS0046553,34
RTS0046554,6
RTS0046555,11
RTS0046556,8
RTS0046557,9
RTS0046558,5
RTS0046559,16
RTS0046560,11
RTS0046561,7
RTS0046562,7
RTS0046563,8
RTS0046564,8
RTS0046565,8
RTS0046566,9
RTS0046567,15
RTS0046568,9
RTS0046569,7
RTS0046570,11
RTS0046571,10
RTS0046572,16
RTS0046573,3
RTS0046574,8
RTS0046575,6
RTS0046577,14
RTS0046578,9
RTS0046580,9
RTS0046581,16
RTS0046582,5
RTS0046583,7
RTS0046584,10
RTS0046585,7
RTS0046586,16
RTS0046587,8
RTS0046588,9
RTS0046589,9
RTS0046590,5
RTS0046591,8
RTS0046592,3
RTS0046593,9
RTS0046594,14
RTS0046595,8
RTS0046596,9
RTS0046597,10
RTS0046598,7
RTS0046599,9
RTS0046600,11
RTS0046601,12
RTS0046602,7
RTS0046603,9
RTS0046604,10
RTS0046605,6
RTS0046606,13
RTS0046607,8
RTS0046608,8
RTS0046609,6
RTS0046610,8
RTS0046611,14
RTS0046612,15
RTS0046613,13
RTS0046614,10
RTS0046615,7
RTS0046616,10
RTS0046617,11
RTS0046618,4
RTS0046619,10
RTS0046620,16
RTS0046621,13
RTS0046622,5
RTS0046623,7
RTS0046624,7
RTS0046625,4
RTS0046626,7
RTS0046627,4
RTS0046628,22
RTS0046629,11
RTS0046630,5
RTS0046631,12
RTS0046632,9
RTS0046633,6
RTS0046634,10
RTS0046635,8
RTS0046636,7
RTS0046637,6
RTS0046638,10
RTS0046639,6
RTS0046640,11
RTS0046641,6
RTS0046642,9
RTS0046643,6
RTS0046644,9
RTS0046645,10
RTS0046646,8
RTS0046647,9
RTS0046648,8
RTS0046649,4
RTS0046650,5
RTS0046651,6
RTS0046652,4
RTS0046653,10
RTS0046654,13
RTS0046655,14
RTS0046656,5
RTS0046657,8
RTS0046658,8
RTS0046659,11
RTS0046660,8
RTS0046661,7
RTS0046662,7
RTS0046663,7
RTS0046664,7
RTS0046665,9
RTS0046666,9
RTS0046667,11
RTS0046668,7
RTS0046669,4
RTS0046670,11
RTS0046671,3
RTS0046672,10
RTS0046673,10
RTS0046674,5
RTS0046675,2
RTS0046676,3
RTS0046677,9
RTS0046678,5
RTS0046679,6
RTS0046680,9
RTS0046681,6
RTS0046682,3
RTS0046683,4
RTS0046684,8
RTS0046685,8
RTS0046686,11
RTS0046687,10
RTS0046688,7
RTS0046689,4
RTS0046690,3
RTS0046691,4
RTS0046692,7
RTS0046693,9
RTS0046694,14
RTS0046695,8
RTS0046696,8
RTS0046697,13
RTS0046698,17
RTS0046699,8
RTS0046700,15
RTS0046701,10
RTS0046702,15
RTS0046703,20
RTS0046704,55
RTS0046705,37
RTS0046706,15
RTS0046707,29
RTS0046708,28
RTS0046709,13
RTS0046710,12
RTS0046711,9
RTS0046712,7
RTS0046713,4
RTS0046714,13
RTS0046715,5
RTS0046716,5
RTS0046717,13
RTS0046718,11
RTS0046719,5
RTS0046720,6
RTS0046721,8
RTS0046722,15
RTS0046723,5
RTS0046724,10
RTS0046725,4
RTS0046726,6
RTS0046727,12
RTS0046728,8
RTS0046729,8
RTS0046730,10
RTS0046731,7
RTS0046732,10
RTS0046733,3
RTS0046734,10
RTS0046735,8
RTS0046736,6
RTS0046737,6
RTS0046738,6
RTS0046739,10
RTS0046740,11
RTS0046741,11
RTS0046742,4
RTS0046743,2
RTS0046744,6
RTS0046745,8
RTS0046746,8
RTS0046747,8
RTS0046748,11
RTS0046749,14
RTS0046750,9
RTS0046751,10
RTS0046752,7
RTS0046753,12
RTS0046754,7
RTS0046755,7
RTS0046756,10
RTS0046757,8
RTS0046758,3
RTS0046759,9
RTS0046760,11
RTS0046761,3
RTS0046763,14
RTS0046764,5
RTS0046765,7
RTS0046766,7
RTS0046767,11
RTS0046768,12
RTS0046769,7
RTS0046770,14
RTS0046771,9
RTS0046772,6
RTS0046773,6
RTS0046774,4
RTS0046775,9
RTS0046777,14
RTS0046778,9
RTS0046779,8
RTS0046780,8
RTS0046781,7
RTS0046782,3
RTS0046783,8
RTS0046784,6
RTS0046785,11
RTS0046790,10
RTS0046791,5
RTS0046792,14
RTS0046793,10
RTS0046794,8
RTS0046795,9
RTS0046796,7
RTS0046797,3
RTS0046798,9
RTS0046799,11
RTS0046800,8
RTS0046801,17
RTS0046802,8
RTS0046803,12
RTS0046804,8
RTS0046805,10
RTS0046806,8
RTS0046807,7
RTS0046808,10
RTS0046809,7
RTS0046810,5
RTS0046811,6
RTS0046812,10
RTS0046813,9
RTS0046814,13
RTS0046815,8
RTS0046816,2
RTS0046817,3
RTS0046818,3
RTS0046819,4
RTS0046820,13
RTS0046821,7
RTS0046822,4
RTS0046823,10
RTS0046824,7
RTS0046825,7
RTS0046826,7
RTS0046827,8
RTS0046828,12
RTS0046829,5
RTS0046830,7
RTS0046831,4
RTS0046832,6
RTS0046833,2
RTS0046835,5
RTS0046836,16
RTS0046837,16
RTS0046838,3
RTS0046839,10
RTS0046840,7
RTS0046841,5
RTS0046842,13
RTS0046843,9
RTS0046846,7
RTS0046849,7
RTS0046850,7
RTS0046851,12
RTS0046852,5
RTS0046853,6
RTS0046854,5
RTS0046855,3
RTS0046856,6
RTS0046857,7
RTS0046858,14
RTS0046859,14
RTS0046860,7
RTS0046861,7
RTS0046862,6
RTS0046863,5
RTS0046864,8
RTS0046866,6
RTS0046867,9
RTS0046868,3
RTS0046869,9
RTS0046870,18
RTS0046871,4
RTS0046872,7
RTS0046873,6
RTS0046874,7
RTS0046875,10
RTS0046876,9
RTS0046877,11
RTS0046878,9
RTS0046879,6
RTS0046880,7
RTS0046881,8
RTS0046882,6
RTS0046885,9
RTS0046886,2
RTS0046887,4
RTS0046889,7
RTS0046890,6
RTS0046891,12
RTS0046892,4
RTS0046893,8
RTS0046894,6
RTS0046895,13
RTS0046897,14
RTS0046898,6
RTS0046899,17
RTS0046900,18
RTS0046902,8
RTS0046903,6
RTS0046904,4
RTS0046905,7
RTS0046906,4
RTS0046907,11
RTS0046908,7
RTS0046909,11
RTS0046910,5
RTS0046911,10
RTS0046912,6
RTS0046913,8
RTS0046914,6
RTS0046915,3
RTS0046916,9
RTS0046918,23
RTS0046919,34
RTS0046920,11
RTS0046921,13
RTS0046922,6
RTS0046923,7
RTS0046924,9
RTS0046925,4
RTS0046926,6
RTS0046927,7
RTS0046928,8
RTS0046929,11
RTS0046930,6
RTS0046931,7
RTS0046933,6
RTS0046934,10
RTS0046935,5
RTS0046936,10
RTS0046937,13
RTS0046938,8
RTS0046939,4
RTS0046940,4
RTS0046941,12
RTS0046942,7
RTS0046943,9
RTS0046944,9
RTS0046946,17
RTS0046947,6
RTS0046948,8
RTS0046949,2
RTS0046950,4
RTS0046951,11
RTS0046952,7
RTS0046954,6
RTS0046955,3
RTS0046956,7
RTS0046957,7
RTS0046958,10
RTS0046959,5
RTS0046960,12
RTS0046961,12
RTS0046962,109
RTS0046963,5
RTS0046965,8
RTS0046966,7
RTS0046967,12
RTS0046968,2
RTS0047054,10
RTS0047055,5
RTS0047056,10
RTS0047057,12
RTS0047058,5
RTS0047060,8
RTS0047061,6
RTS0047062,6
RTS0047063,6
RTS0047064,8
RTS0047065,16
RTS0047066,15
RTS0047067,12
RTS0047068,8
RTS0047069,9
RTS0047070,10
RTS0047071,6
RTS0047072,19
RTS0047073,11
RTS0047074,10
RTS0047075,11
RTS0047076,10
RTS0047077,8
RTS0047078,8
RTS0047079,6
RTS0047080,16
RTS0047081,7
RTS0047082,7
RTS0047083,4
RTS0047084,5
RTS0047085,1
RTS0047086,9
RTS0047087,3
RTS0047088,7
RTS0047089,9
RTS0047091,3
RTS0047092,10
RTS0047093,6
RTS0047094,4
RTS0047095,8
RTS0047096,8
RTS0047097,5
RTS0047098,6
RTS0047099,8
RTS0047100,4
RTS0047101,13
RTS0047102,7
RTS0047103,8
RTS0047104,7
RTS0047105,11
RTS0047106,15
RTS0047107,16
RTS0047108,18
RTS0047109,5
RTS0047110,12
RTS0047111,10
RTS0047112,8
RTS0047113,15
RTS0047114,15
RTS0047115,12
RTS0047116,9
RTS0047117,12
RTS0047118,11
RTS0047119,11
RTS0047120,2
RTS0047121,2
RTS0047122,10
RTS0047123,4
RTS0047124,4
RTS0047125,8
RTS0047126,5
RTS0047127,15
RTS0047128,7
RTS0047129,6
RTS0047130,15
RTS0047131,13
RTS0047132,13
RTS0047133,18
RTS0047134,4
RTS0047135,13
RTS0047136,11
RTS0047137,13
RTS0047138,11
RTS0047139,9
RTS0047140,6
RTS0047141,7
RTS0047142,10
RTS0047143,6
RTS0047144,5
RTS0047145,14
RTS0047146,2
RTS0047147,6
RTS0047148,9
RTS0047149,7
RTS0047150,10
RTS0047151,7
RTS0047152,13
RTS0047153,10
RTS0047154,9
RTS0047156,9
RTS0047157,11
RTS0047158,8
RTS0047159,4
RTS0047160,6
RTS0047165,16
RTS0047166,5
RTS0047167,2
RTS0047168,8
RTS0047169,7
RTS0047170,9
RTS0047171,8
RTS0047172,7
RTS0047173,7
RTS0047174,15
RTS0047175,4
RTS0047176,4
RTS0047177,9
RTS0047178,8
RTS0047179,3
RTS0047180,11
RTS0047181,11
RTS0047182,10
RTS0047183,13
RTS0047184,13
RTS0047185,8
RTS0047186,7
RTS0047187,5
RTS0047188,7
RTS0047189,7
RTS0047190,7
RTS0047191,14
RTS0047192,10
RTS0047193,6
RTS0047194,4
RTS0047195,10
RTS0047196,5
RTS0047197,11
RTS0047198,9
RTS0047199,6
RTS0047200,7
RTS0047201,5
RTS0047202,7
RTS0047203,3
RTS0047204,7
RTS0047205,9
RTS0047206,19
RTS0047207,11
RTS0047208,25
RTS0047209,31
RTS0047210,31
RTS0047211,31
RTS0047212,11
RTS0047213,6
RTS0047214,9
RTS0047215,6
RTS0047216,10
RTS0047217,8
RTS0047218,8
RTS0047219,10
RTS0047220,10
RTS0047221,9
RTS0047222,8
RTS0047223,12
RTS0047225,15
RTS0047226,10
RTS0047229,13
RTS0047230,11
RTS0047231,9
RTS0047232,7
RTS0047233,6
RTS0047234,9
RTS0047235,4
RTS0047236,4
RTS0047237,9
RTS0047238,9
RTS0047239,20
RTS0047240,11
RTS0047241,11
RTS0047242,5
RTS0047243,3
RTS0047244,7
RTS0047245,14
RTS0047246,4
RTS0047247,5
RTS0047248,7
RTS0047249,6
RTS0047250,4
RTS0047252,5
RTS0047253,8
RTS0047254,7
RTS0047255,9
RTS0047256,11
RTS0047257,5
RTS0047258,7
RTS0047259,12
RTS0047260,8
RTS0047261,12
RTS0047262,7
RTS0047263,7
RTS0047264,9
RTS0047266,9
RTS0047267,14
RTS0047268,4
RTS0047269,6
RTS0047270,7
RTS0047271,11
RTS0047272,12
RTS0047273,12
RTS0047274,12
RTS0047276,4
RTS0047277,16
RTS0047278,17
RTS0047279,15
RTS0047280,9
RTS0047281,3
RTS0047282,10
RTS0047283,12
RTS0047284,7
RTS0047290,4
RTS0047291,21
RTS0047292,8
RTS0047293,10
RTS0047294,12
RTS0047295,5
RTS0047296,11
RTS0047297,5
RTS0047298,7
RTS0047299,8
RTS0047300,6
RTS0047301,11
RTS0047302,8
RTS0047303,8
RTS0047304,7
RTS0047305,10
RTS0047306,12
RTS0047307,9
RTS0047308,7
RTS0047309,8
RTS0047310,11
RTS0047311,7
RTS0047312,7
RTS0047313,9
RTS0047314,12
RTS0047315,9
RTS0047316,15
RTS0047317,9
RTS0047318,11
RTS0047319,9
RTS0047320,11
RTS0047321,8
RTS0047322,7
RTS0047323,7
RTS0047324,10
RTS0047325,13
RTS0047326,15
RTS0047327,5
RTS0047328,3
RTS0047329,12
RTS0047331,13
RTS0047332,13
RTS0047333,10
RTS0047334,12
RTS0047335,11
RTS0047336,11
RTS0047337,6
RTS0047338,14
RTS0047339,12
RTS0047340,12
RTS0047341,14
RTS0047342,13
RTS0047343,4
RTS0047344,13
RTS0047345,12
RTS0047346,2
RTS0047348,7
RTS0047349,5
RTS0047350,10
RTS0047351,14
RTS0047352,17
RTS0047353,13
RTS0047354,9
RTS0047356,9
RTS0047357,1
RTS0047358,5
RTS0047359,8
RTS0047360,7
RTS0047361,2
RTS0047362,7
RTS0047363,2
RTS0047364,7
RTS0047365,10
RTS0047366,8
RTS0047367,5
RTS0047368,10
RTS0047369,9
RTS0047370,4
RTS0047373,7
RTS0047374,5
RTS0047375,7
RTS0047376,13
RTS0047377,7
RTS0047378,8
RTS0047379,17
RTS0047380,10
RTS0047381,2
RTS0047382,8
RTS0047383,8
RTS0047384,11
RTS0047385,3
RTS0047386,15
RTS0047387,10
RTS0047388,9
RTS0047389,10
RTS0047390,7
RTS0047391,8
RTS0047392,9
RTS0047393,6
RTS0047394,9
RTS0047395,6
RTS0047396,7
RTS0047397,8
RTS0047398,7
RTS0047399,7
RTS0047400,7
RTS0047401,7
RTS0047402,7
RTS0047403,8
RTS0047404,8
RTS0047405,15
RTS0047406,7
RTS0047407,11
RTS0047408,6
RTS0047409,15
RTS0047410,10
RTS0047411,7
RTS0047412,7
RTS0047413,4
RTS0047414,8
RTS0047415,5
RTS0047417,7
RTS0047418,6
RTS0047419,11
RTS0047420,9
RTS0047421,9
RTS0047422,16
RTS0047423,8
RTS0047424,12
RTS0047425,5
RTS0047426,11
RTS0047427,7
RTS0047428,9
RTS0047429,11
RTS0047430,10
RTS0047431,6
RTS0047432,6
RTS0047433,7
RTS0047434,6
RTS0047435,15
RTS0047436,10
RTS0047437,4
RTS0047438,11
RTS0047439,3
RTS0047440,5
RTS0047441,10
RTS0047442,6
RTS0047445,8
RTS0047446,7
RTS0047447,5
RTS0047448,5
RTS0047449,4
RTS0047450,2
RTS0047451,5
RTS0047452,9
RTS0047453,4
RTS0047454,9
RTS0047455,4
RTS0047456,7
RTS0047457,8
RTS0047458,7
RTS0047459,2
RTS0047460,12
RTS0047461,8
RTS0047462,6
RTS0047463,9
RTS0047464,12
RTS0047465,10
RTS0047466,10
RTS0047467,5
RTS0047468,10
RTS0047469,8
RTS0047471,7
RTS0047472,6
RTS0047473,13
RTS0047474,11
RTS0047475,7
RTS0047476,14
RTS0047477,8
RTS0047479,8
RTS0047480,7
RTS0047481,7
RTS0047482,8
RTS0047483,7
RTS0047484,8
RTS0047485,5
RTS0047486,11
RTS0047487,6
RTS0047488,8
RTS0047489,10
RTS0047490,6
RTS0047491,6
RTS0047492,10
RTS0047493,8
RTS0047494,11
RTS0047495,7
RTS0047496,1
RTS0047497,14
RTS0047498,5
RTS0047499,6
RTS0047500,9
RTS0047501,4
RTS0047502,9
RTS0047503,11
RTS0047504,10
RTS0047505,8
RTS0047506,8
RTS0047507,12
RTS0047508,3
RTS0047509,10
RTS0047510,5
RTS0047511,13
RTS0047512,12
RTS0047513,5
RTS0047514,4
RTS0047515,12
RTS0047516,4
RTS0047517,8
RTS0047518,11
RTS0047520,8
RTS0047521,10
RTS0047522,8
RTS0047523,11
RTS0047524,12
RTS0047525,5
RTS0047526,6
RTS0047527,7
RTS0047528,8
RTS0047529,6
RTS0047530,7
RTS0047531,8
RTS0047532,6
RTS0047533,5
RTS0047534,7
RTS0047535,9
RTS0047536,7
RTS0047537,14
RTS0047538,13
RTS0047540,15
RTS0047541,9
RTS0047543,11
RTS0047544,6
RTS0047545,13
RTS0047546,10
RTS0047547,7
RTS0047548,8
RTS0047549,10
RTS0047550,4
RTS0047551,6
RTS0047552,3
RTS0047553,3
RTS0047558,7
RTS0047559,5
RTS0047560,3
RTS0047561,8
RTS0047562,4
RTS0047563,14
RTS0047564,6
RTS0047565,2
RTS0047566,5
RTS0047567,13
RTS0047568,6
RTS0047569,12
RTS0047570,15
RTS0047571,4
RTS0047572,7
RTS0047573,7
RTS0047574,6
RTS0047575,13
RTS0047576,4
RTS0047577,12
RTS0047578,7
RTS0047579,6
RTS0047580,6
RTS0047581,5
RTS0047582,10
RTS0047583,5
RTS0047584,6
RTS0047585,6
RTS0047586,9
RTS0047587,8
RTS0047588,13
RTS0047590,7
RTS0047591,7
RTS0047592,6
RTS0047593,11
RTS0047594,4
RTS0047595,10
RTS0047596,7
RTS0047597,8
RTS0047598,6
RTS0047599,4
RTS0047600,8
RTS0047601,17
RTS0047602,10
RTS0047603,3
RTS0047604,7
RTS0047606,7
RTS0047613,4
RTS0047614,7
RTS0047615,6
RTS0047616,8
RTS0047617,7
RTS0047618,4
RTS0047619,8
RTS0047620,6
RTS0047621,8
RTS0047622,1
RTS0047624,8
RTS0047625,7
RTS0047626,9
RTS0047627,10
RTS0047628,4
RTS0047629,1
RTS0047630,1
RTS0047631,1
RTS0047632,4
RTS0047633,5
RTS0047634,5
RTS0047635,5
RTS0047636,6
RTS0047637,6
RTS0047638,8
RTS0047639,9
RTS0047640,4
RTS0047641,9
RTS0047642,2
RTS0047643,4
RTS0047644,6
RTS0047645,11
RTS0047646,7
RTS0047647,7
RTS0047648,8
RTS0047649,3
RTS0047650,4
RTS0047651,5
RTS0047652,10
RTS0047653,11
RTS0047654,5
RTS0047656,8
RTS0047657,4
RTS0047658,13
RTS0047659,6
RTS0047660,5
RTS0047661,4
RTS0047662,8
RTS0047663,4
RTS0047664,6
RTS0047665,4
RTS0047666,3
RTS0047667,6
RTS0047668,9
RTS0047669,9
RTS0047670,6
RTS0047672,6
RTS0047673,2
RTS0047674,12
RTS0047675,11
RTS0047676,4
RTS0047677,8
RTS0047678,8
RTS0047679,7
RTS0047680,3
RTS0047681,4
RTS0047682,6
RTS0047684,4
RTS0047685,5
RTS0047686,5
RTS0047687,8
RTS0047688,5
RTS0047689,13
RTS0047691,2
RTS0047692,7
RTS0047693,12
RTS0047694,6
RTS0047695,5
RTS0047696,11
RTS0047697,7
RTS0047698,7
RTS0047699,8
RTS0047700,4
RTS0047701,14
RTS0047702,11
RTS0047703,6
RTS0047704,7
RTS0047705,10
RTS0047706,9
RTS0047707,11
RTS0047708,24
RTS0047709,72
RTS0047710,11
RTS0047711,7
RTS0047712,22
RTS0047713,16
RTS0047714,17
RTS0047715,12
RTS0047716,12
RTS0047717,15
RTS0047718,8
RTS0047720,9
RTS0047721,6
RTS0047722,8
RTS0047723,5
RTS0047724,12
RTS0047725,14
RTS0047726,16
RTS0047727,12
RTS0047728,12
RTS0047729,12
RTS0047730,4
RTS0047731,4
RTS0047732,6
RTS0047733,5
RTS0047734,7
RTS0047735,12
RTS0047736,10
RTS0047737,2
RTS0047738,7
RTS0047739,6
RTS0047740,19
RTS0047741,7
RTS0047742,7
RTS0047743,8
RTS0047744,5
RTS0047745,11
RTS0047746,12
RTS0047747,6
RTS0047748,8
RTS0047749,5
RTS0047750,7
RTS0047752,3
RTS0047753,12
RTS0047754,15
RTS0047755,8
RTS0047756,9
RTS0047757,9
RTS0047758,15
RTS0047759,4
RTS0047760,5
RTS0047761,5
RTS0047762,8
RTS0047763,16
RTS0047764,4
RTS0047765,6
RTS0047766,11
RTS0047767,2
RTS0047768,7
RTS0047769,11
RTS0047770,7
RTS0047771,6
RTS0047772,2
RTS0047773,9
RTS0047774,10
RTS0047775,10
RTS0047776,9
RTS0047777,12
RTS0047778,11
RTS0047779,10
RTS0047780,17
RTS0047781,10
RTS0047782,11
RTS0047783,12
RTS0047784,11
RTS0047785,13
RTS0047786,6
RTS0047787,11
RTS0047788,11
RTS0047789,8
RTS0047790,8
RTS0047791,8
RTS0047792,3
RTS0047793,15
RTS0047794,5
RTS0047795,4
RTS0047796,9
RTS0047797,8
RTS0047798,13
RTS0047799,10
RTS0047800,5
RTS0047801,6
RTS0047802,10
RTS0047803,8
RTS0047804,10
RTS0047805,12
RTS0047806,7
RTS0047807,11
RTS0047808,16
RTS0047809,13
RTS0047810,12
RTS0047811,10
RTS0047812,5
RTS0047813,11
RTS0047814,11
RTS0047816,16
RTS0047817,10
RTS0047818,4
RTS0047819,3
RTS0047820,8
RTS0047821,4
RTS0047822,9
RTS0047823,11
RTS0047824,4
RTS0047825,12
RTS0047826,8
RTS0047827,11
RTS0047828,10
RTS0047829,7
RTS0047830,7
RTS0047831,7
RTS0047832,6
RTS0047833,8
RTS0047834,10
RTS0047835,12
RTS0047836,9
RTS0047837,5
RTS0047838,5
RTS0047839,10
RTS0047840,9
RTS0047841,9
RTS0047842,11
RTS0047843,4
RTS0047844,8
RTS0047845,10
RTS0047846,5
RTS0047847,5
RTS0047848,5
RTS0047849,14
RTS0047850,4
RTS0047851,10
RTS0047852,6
RTS0047853,9
RTS0047854,8
RTS0047855,5
RTS0047856,4
RTS0047857,7
RTS0047858,5
RTS0047859,5
RTS0047860,12
RTS0047861,5
RTS0047862,4
RTS0047863,4
RTS0047864,10
RTS0047865,7
RTS0047866,8
RTS0047867,6
RTS0047868,7
RTS0047869,9
RTS0047870,12
RTS0047871,11
RTS0047872,9
RTS0047873,7
RTS0047874,11
RTS0047875,8
RTS0047876,6
RTS0047877,4
RTS0047878,3
RTS0047879,8
RTS0047880,5
RTS0047881,7
RTS0047882,9
RTS0047883,5
RTS0047884,7
RTS0047885,17
RTS0047886,3
RTS0047890,8
RTS0047891,5
RTS0047892,2
RTS0047893,6
RTS0047894,11
RTS0047895,7
RTS0047896,10
RTS0047897,10
RTS0047898,6
RTS0047899,11
RTS0047900,11
RTS0047901,7
RTS0047902,23
RTS0047903,12
RTS0047904,8
RTS0047905,11
RTS0047906,5
RTS0047907,8
RTS0047908,19
RTS0047909,11
RTS0047910,5
RTS0047912,10
RTS0047913,5
RTS0047914,9
RTS0047915,6
RTS0047916,10
RTS0047917,7
RTS0047919,10
RTS0047920,8
RTS0047921,9
RTS0047924,6
RTS0047925,8
RTS0047926,6
RTS0047927,7
RTS0047928,6
RTS0047929,6
RTS0047930,11
RTS0047931,11
RTS0047932,8
RTS0047933,10
RTS0047934,5
RTS0047935,7
RTS0047936,10
RTS0047937,7
RTS0047938,8
RTS0047939,5
RTS0047940,16
RTS0047941,6
RTS0047942,7
RTS0047943,8
RTS0047944,9
RTS0047945,5
RTS0047946,8
RTS0047947,3
RTS0047948,3
RTS0047949,4
RTS0047950,3
RTS0047951,8
RTS0047952,12
RTS0047953,9
RTS0047954,10
RTS0047956,7
RTS0047957,13
RTS0047958,5
RTS0047959,6
RTS0047960,9
RTS0047961,3
RTS0047963,7
RTS0047964,11
RTS0047965,7
RTS0047966,3
RTS0047967,4
RTS0047968,4
RTS0047969,14
RTS0047970,8
RTS0047972,7
RTS0047973,9
RTS0047974,9
RTS0047975,8
RTS0047976,6
RTS0047977,8
RTS0047978,6
RTS0047979,6
RTS0047980,3
RTS0047981,7
RTS0047982,4
RTS0047985,18
RTS0047986,5
RTS0047987,1
RTS0047988,10
RTS0047990,7
RTS0047991,7
RTS0047992,8
RTS0047993,7
RTS0047994,8
RTS0047995,4
RTS0047996,8
RTS0047997,6
RTS0047998,13
RTS0047999,3
RTS0048000,11
RTS0048001,6
RTS0048003,15
RTS0048005,11
RTS0048006,8
RTS0048008,9
RTS0048009,9
RTS0048012,11
RTS0048013,5
RTS0048014,5
RTS0048015,7
RTS0048016,11
RTS0048017,6
RTS0048018,8
RTS0048019,9
RTS0048020,10
RTS0048021,12
RTS0048022,10
RTS0048023,12
RTS0048024,7
RTS0048026,10
RTS0048027,12
RTS0048028,10
RTS0048029,5
RTS0048030,12
RTS0048031,5
RTS0048032,10
RTS0048033,8
RTS0048034,11
RTS0048035,6
RTS0048036,6
RTS0048037,8
RTS0048038,10
RTS0048040,6
RTS0048041,8
RTS0048042,18
RTS0048043,7
RTS0048044,5
RTS0048045,13
RTS0048046,7
RTS0048047,9
RTS0048048,9
RTS0048049,10
RTS0048050,10
RTS0048051,9
RTS0048052,7
RTS0048053,7
RTS0048054,10
RTS0048055,12
RTS0048056,12
RTS0048057,6
RTS0048058,3
RTS0048059,14
RTS0048060,7
RTS0048061,9
RTS0048062,7
RTS0048063,7
RTS0048064,5
RTS0048065,11
RTS0048066,9
RTS0048067,5
RTS0048068,14
RTS0048069,12
RTS0048070,7
RTS0048071,9
RTS0048072,6
RTS0048073,11
RTS0048074,6
RTS0048076,4
RTS0048077,8
RTS0048078,6
RTS0048079,8
RTS0048080,10
RTS0048081,9
RTS0048082,9
RTS0048084,7
RTS0048085,12
RTS0048086,8
RTS0048087,12
RTS0048088,11
RTS0048089,10
RTS0048090,7
RTS0048091,11
RTS0048092,6
RTS0048093,3
RTS0048094,8
RTS0048096,7
RTS0048097,7
RTS0048098,68
RTS0048099,67
RTS0048100,82
RTS0048101,37
RTS0048102,67
RTS0048104,5
RTS0048105,5
RTS0048106,3
RTS0048107,5
RTS0048108,10
RTS0048109,7
RTS0048110,12
RTS0048111,3
RTS0048112,6
RTS0048113,6
RTS0048114,2
RTS0048115,8
RTS0048116,8
RTS0048117,11
RTS0048118,6
RTS0048120,7
RTS0048126,6
RTS0048127,11
RTS0048129,11
RTS0048130,9
RTS0048131,8
RTS0048132,17
RTS0048133,5
RTS0048134,8
RTS0048135,7
RTS0048136,10
RTS0048138,7
RTS0048139,6
RTS0048140,9
RTS0048141,8
RTS0048142,13
RTS0048144,7
RTS0048145,15
RTS0048146,9
RTS0048147,5
RTS0048148,5
RTS0048149,4
RTS0048150,10
RTS0048151,10
RTS0048152,7
RTS0048153,10
RTS0048154,5
RTS0048155,6
RTS0048156,17
RTS0048158,11
RTS0048159,9
RTS0048160,225
RTS0048161,324
RTS0048162,9
RTS0048163,9
RTS0048164,36
RTS0048165,9
RTS0048166,8
RTS0048167,15
RTS0048168,9
RTS0048169,5
RTS0048170,8
RTS0048171,7
RTS0048172,10
RTS0048173,3
RTS0048175,15
RTS0048176,9
RTS0048177,7
RTS0048178,11
RTS0048179,8
RTS0048180,8
RTS0048181,14
RTS0048182,9
RTS0048183,9
RTS0048184,11
RTS0048185,14
RTS0048186,4
RTS0048188,14
RTS0048189,17
RTS0048190,5
RTS0048191,5
RTS0048192,7
RTS0048193,5
RTS0048194,9
RTS0048195,7
RTS0048196,8
RTS0048197,5
RTS0048198,6
RTS0048200,8
RTS0048201,7
RTS0048202,5
RTS0048203,2
RTS0048204,9
RTS0048205,8
RTS0048207,2
RTS0048208,11
RTS0048209,10
RTS0048210,6
RTS0048211,7
RTS0048212,9
RTS0048213,7
RTS0048214,7
RTS0048215,14
RTS0048216,6
RTS0048217,9
RTS0048218,8
RTS0048219,10
RTS0048220,10
RTS0048221,3
RTS0048222,5
RTS0048223,7
RTS0048224,9
RTS0048225,5
RTS0048226,6
RTS0048227,2
RTS0048228,8
RTS0048229,5
RTS0048230,7
RTS0048231,7
RTS0048232,3
RTS0048233,8
RTS0048234,5
RTS0048235,6
RTS0048236,10
RTS0048237,5
RTS0048238,10
RTS0048239,10
RTS0048240,9
RTS0048241,10
RTS0048242,14
RTS0048243,5
RTS0048244,4
RTS0048245,10
RTS0048246,5
RTS0049343,7
RTS0049344,18
RTS0049345,7
RTS0049346,5
RTS0049347,11
RTS0049348,8
RTS0049349,6
RTS0049350,5
RTS0049351,2
RTS0049352,12
RTS0049353,14
RTS0049354,5
RTS0049355,4
RTS0049356,11
RTS0049357,7
RTS0049358,10
RTS0049359,4
RTS0049360,11
RTS0049361,13
RTS0049362,6
RTS0049363,5
RTS0049364,13
RTS0049365,2
RTS0049366,11
RTS0049367,12
RTS0049368,9
RTS0049369,5
RTS0049370,2
RTS0049371,12
RTS0049372,2
RTS0049373,17
RTS0049374,20
RTS0049375,11
RTS0049376,12
RTS0049377,8
RTS0049378,10
RTS0049379,10
RTS0049380,10
RTS0049381,7
RTS0049382,7
RTS0049383,9
RTS0049384,7
RTS0049385,12
RTS0049386,7
RTS0049387,10
RTS0049388,12
RTS0049389,7
RTS0049390,9
RTS0049391,23
RTS0049392,35
RTS0049393,24
RTS0049394,11
RTS0049395,9
RTS0049396,11
RTS0049397,14
RTS0049398,13
RTS0049399,12
RTS0049400,6
RTS0049401,5
RTS0049402,7
RTS0049403,6
RTS0049404,10
RTS0049405,12
RTS0049406,9
RTS0049407,11
RTS0049408,9
RTS0049409,3
RTS0049410,8
RTS0049411,11
RTS0049412,6
RTS0049413,5
RTS0049414,9
RTS0049415,16
RTS0049416,6
RTS0049417,11
RTS0049418,9
RTS0049419,8
RTS0049420,6
RTS0049421,5
RTS0049422,3
RTS0049423,5
RTS0049424,9
RTS0049425,9
RTS0049426,10
RTS0049427,9
RTS0049428,7
RTS0049429,11
RTS0049430,12
RTS0049431,13
RTS0049432,13
RTS0049433,6
RTS0049434,6
RTS0049435,9
RTS0049436,12
RTS0049437,15
RTS0049438,9
RTS0049439,7
RTS0049440,9
RTS0049441,9
RTS0049442,8
RTS0049443,4
RTS0049444,8
RTS0049445,8
RTS0049446,3
RTS0049447,8
RTS0049448,4
RTS0049449,10
RTS0049450,7
RTS0049451,5
RTS0049452,9
RTS0049453,6
RTS0049454,5
RTS0049455,10
RTS0049456,12
RTS0049457,9
RTS0049458,12
RTS0049459,18
RTS0049460,10
RTS0049461,15
RTS0049462,10
RTS0049463,11
RTS0049464,8
RTS0049465,9
RTS0049466,6
RTS0049467,7
RTS0049468,4
RTS0049469,7
RTS0049470,10
RTS0049471,13
RTS0049472,11
RTS0049473,13
RTS0049474,9
RTS0049475,4
RTS0049476,9
RTS0049477,10
RTS0049478,14
RTS0049479,88
RTS0049480,17
RTS0049481,4
RTS0049482,5
RTS0049483,5
RTS0049484,7
RTS0049485,11
RTS0997079,4
RTS0997080,10
RTS0997081,7
RTS0997082,6
RTS0997083,5
RTS0997084,2
RTS0997085,8
RTS0997086,7
RTS0997087,2
RTS0997088,381
RTS0997089,142
RTS0997090,13
RTS0997091,8
RTS0997092,5
RTS0997093,5
RTS0997094,2
RTS0997095,2
RTS0997096,2
RTS0997098,4
RTS0997099,5
RTS0997100,8
RTS0997101,3
RTS0997102,4
RTS0997103,1
RTS0997104,11
RTS0997105,5
RTS0997106,3
RTS0997107,3
RTS0997108,8
RTS0997109,4
RTS0997110,5
RTS0997111,3
RTS0997112,3
RTS0997113,1
RTS0997114,7
RTS0997115,3
RTS0997116,2
RTS0997117,4
RTS0997118,5
RTS0997119,3
RTS0997120,4
RTS0997121,1
RTS0997122,8
RTS0997123,9
RTS0997124,5
RTS0997125,12
RTS0997126,4
RTS0997127,11
RTS0997128,17
RTS0997129,13
RTS0997130,10
</Code_Summary>
