# Supplementary material for: Spatial meta-transcriptomics reveal associations of intratumor bacteria burden with lung cancer cells showing a distinct oncogenic signature
Source: J Immunother Cancer. 2022 Jul 6;10(7):e004698. doi: 10.1136/jitc-2022-004698 (PMC9260850; doi:10.1136/jitc-2022-004698)
Supplement: Supplementary data [file jitc-2022-004698supp010.zip › Supplementary Data2_DSP-AnnotationFile.xlsx]

## Sheet: annotation template
Scan name	ROI (label)	Segment (Name/ Label)	Segment tags	Scan_ID	ROI_ID	AOI_ID	Block_ID	Slide	Patient_ID	TissueType	CellType	Histology	MutationClass	Smoker
ES113b_Slide1_P27_p22	1GFT1	Geometric Segment		ES113b_Slide1_P27_p22	1GFT1	1GFT1	GFMouse	1	GF	MouseTumor	MouseTumorCell	Standard
ES113b_Slide1_P27_p22	1GFT2	Geometric Segment		ES113b_Slide1_P27_p22	1GFT2	1GFT2	GFMouse	1	GF	MouseTumor	MouseTumorCell	Standard
ES113b_Slide1_P27_p22	1GFT3	Geometric Segment		ES113b_Slide1_P27_p22	1GFT3	1GFT3	GFMouse	1	GF	MouseTumor	MouseTumorCell	Standard
ES113b_Slide1_P27_p22	1GFT4	Geometric Segment		ES113b_Slide1_P27_p22	1GFT4	1GFT4	GFMouse	1	GF	MouseTumor	MouseTumorCell	Standard
ES113b_Slide1_P27_p22	1P22M1	Macrophage		ES113b_Slide1_P27_p22	1P22M1	1P22M1_macrophage	SI-19-4527#1FS1	1	22	Immune	Macrophage	Lung adenocarcinoma	EGFR	FALSE
ES113b_Slide1_P27_p22	1P22N1	Tumor	Tumor	ES113b_Slide1_P27_p22	1P22N1	1P22N1_Tumor	SI-19-4527#1FS1	1	22	AdjNormal	Normal	Lung adenocarcinoma	EGFR	FALSE
ES113b_Slide1_P27_p22	1P22N2	Tumor	Tumor	ES113b_Slide1_P27_p22	1P22N2	1P22N2_Tumor	SI-19-4527#1FS1	1	22	AdjNormal	Normal	Lung adenocarcinoma	EGFR	FALSE
ES113b_Slide1_P27_p22	1P22N3	Tumor	Tumor	ES113b_Slide1_P27_p22	1P22N3	1P22N3_Tumor	SI-19-4527#1FS1	1	22	AdjNormal	Normal	Lung adenocarcinoma	EGFR	FALSE
ES113b_Slide1_P27_p22	1P22N4	Tumor	Tumor	ES113b_Slide1_P27_p22	1P22N4	1P22N4_Tumor	SI-19-4527#1FS1	1	22	AdjNormal	Normal	Lung adenocarcinoma	EGFR	FALSE
ES113b_Slide1_P27_p22	1P22T1	Tumor		ES113b_Slide1_P27_p22	1P22T1	1P22T1_Tumor	SI-19-4527#1FS1	1	22	Tumor	TumorCell	Lung adenocarcinoma	EGFR	FALSE
ES113b_Slide1_P27_p22	1P22T1	Tcell		ES113b_Slide1_P27_p22	1P22T1	1P22T1_Tcell	SI-19-4527#1FS1	1	22	Tumor	Tcell	Lung adenocarcinoma	EGFR	FALSE
ES113b_Slide1_P27_p22	1P22T1	ImmuneCell		ES113b_Slide1_P27_p22	1P22T1	1P22T1_ImmuneCell	SI-19-4527#1FS1	1	22	Tumor	ImmuneCell	Lung adenocarcinoma	EGFR	FALSE
ES113b_Slide1_P27_p22	1P22T1	Macrophage		ES113b_Slide1_P27_p22	1P22T1	1P22T1_Macrophage	SI-19-4527#1FS1	1	22	Tumor	Macrophage	Lung adenocarcinoma	EGFR	FALSE
ES113b_Slide1_P27_p22	1P22T1	Stroma		ES113b_Slide1_P27_p22	1P22T1	1P22T1_Stroma	SI-19-4527#1FS1	1	22	Tumor	Stroma	Lung adenocarcinoma	EGFR	FALSE
ES113b_Slide1_P27_p22	1P22T2	Tumor		ES113b_Slide1_P27_p22	1P22T2	1P22T2_Tumor	SI-19-4527#1FS1	1	22	Tumor	TumorCell	Lung adenocarcinoma	EGFR	FALSE
ES113b_Slide1_P27_p22	1P22T2	Tcell		ES113b_Slide1_P27_p22	1P22T2	1P22T2_Tcell	SI-19-4527#1FS1	1	22	Tumor	Tcell	Lung adenocarcinoma	EGFR	FALSE
ES113b_Slide1_P27_p22	1P22T2	ImmuneCell		ES113b_Slide1_P27_p22	1P22T2	1P22T2_ImmuneCell	SI-19-4527#1FS1	1	22	Tumor	ImmuneCell	Lung adenocarcinoma	EGFR	FALSE
ES113b_Slide1_P27_p22	1P22T2	Macrophage		ES113b_Slide1_P27_p22	1P22T2	1P22T2_Macrophage	SI-19-4527#1FS1	1	22	Tumor	Macrophage	Lung adenocarcinoma	EGFR	FALSE
ES113b_Slide1_P27_p22	1P22T2	Stroma		ES113b_Slide1_P27_p22	1P22T2	1P22T2_Stroma	SI-19-4527#1FS1	1	22	Tumor	Stroma	Lung adenocarcinoma	EGFR	FALSE
ES113b_Slide1_P27_p22	1P22T3	Tumor		ES113b_Slide1_P27_p22	1P22T3	1P22T3_Tumor	SI-19-4527#1FS1	1	22	Tumor	TumorCell	Lung adenocarcinoma	EGFR	FALSE
ES113b_Slide1_P27_p22	1P22T3	Tcell		ES113b_Slide1_P27_p22	1P22T3	1P22T3_Tcell	SI-19-4527#1FS1	1	22	Tumor	Tcell	Lung adenocarcinoma	EGFR	FALSE
ES113b_Slide1_P27_p22	1P22T3	ImmuneCell		ES113b_Slide1_P27_p22	1P22T3	1P22T3_ImmuneCell	SI-19-4527#1FS1	1	22	Tumor	ImmuneCell	Lung adenocarcinoma	EGFR	FALSE
ES113b_Slide1_P27_p22	1P22T3	Macrophage		ES113b_Slide1_P27_p22	1P22T3	1P22T3_Macrophage	SI-19-4527#1FS1	1	22	Tumor	Macrophage	Lung adenocarcinoma	EGFR	FALSE
ES113b_Slide1_P27_p22	1P22T3	Stroma		ES113b_Slide1_P27_p22	1P22T3	1P22T3_Stroma	SI-19-4527#1FS1	1	22	Tumor	Stroma	Lung adenocarcinoma	EGFR	FALSE
ES113b_Slide1_P27_p22	1P22T4	Tumor		ES113b_Slide1_P27_p22	1P22T4	1P22T4_Tumor	SI-19-4527#1FS1	1	22	Tumor	TumorCell	Lung adenocarcinoma	EGFR	FALSE
ES113b_Slide1_P27_p22	1P22T4	Tcell		ES113b_Slide1_P27_p22	1P22T4	1P22T4_Tcell	SI-19-4527#1FS1	1	22	Tumor	Tcell	Lung adenocarcinoma	EGFR	FALSE
ES113b_Slide1_P27_p22	1P22T4	ImmuneCell		ES113b_Slide1_P27_p22	1P22T4	1P22T4_ImmuneCell	SI-19-4527#1FS1	1	22	Tumor	ImmuneCell	Lung adenocarcinoma	EGFR	FALSE
ES113b_Slide1_P27_p22	1P22T4	Macrophage		ES113b_Slide1_P27_p22	1P22T4	1P22T4_Macrophage	SI-19-4527#1FS1	1	22	Tumor	Macrophage	Lung adenocarcinoma	EGFR	FALSE
ES113b_Slide1_P27_p22	1P22T4	Stroma		ES113b_Slide1_P27_p22	1P22T4	1P22T4_Stroma	SI-19-4527#1FS1	1	22	Tumor	Stroma	Lung adenocarcinoma	EGFR	FALSE
ES113b_Slide1_P27_p22	1P22TLS1	Geometric Segment		ES113b_Slide1_P27_p22	1P22TLS1	1P22TLS1	SI-19-4527#1FS1	1	22	TLS	TLS	Lung adenocarcinoma	EGFR	FALSE
ES113b_Slide1_P27_p22	1P22TLS2	Geometric Segment		ES113b_Slide1_P27_p22	1P22TLS2	1P22TLS2	SI-19-4527#1FS1	1	22	TLS	TLS	Lung adenocarcinoma	EGFR	FALSE
ES113b_Slide1_P27_p22	1P22TLS3	Geometric Segment		ES113b_Slide1_P27_p22	1P22TLS3	1P22TLS3	SI-19-4527#1FS1	1	22	TLS	TLS	Lung adenocarcinoma	EGFR	FALSE
ES113b_Slide1_P27_p22	1P22TLS4	Geometric Segment		ES113b_Slide1_P27_p22	1P22TLS4	1P22TLS4	SI-19-4527#1FS1	1	22	TLS	TLS	Lung adenocarcinoma	EGFR	FALSE
ES113b_Slide1_P27_p22	1P27ND1	Tumor	Tumor	ES113b_Slide1_P27_p22	1P27ND1	1P27ND1_Tumor	SI-19-7830#1A	1	27	AdjNormal-D	Normal	Lung squamous cell carcinoma	NONE	TRUE
ES113b_Slide1_P27_p22	1P27ND2	Tumor	Tumor	ES113b_Slide1_P27_p22	1P27ND2	1P27ND2_Tumor	SI-19-7830#1A	1	27	AdjNormal-D	Normal	Lung squamous cell carcinoma	NONE	TRUE
ES113b_Slide1_P27_p22	1P27ND3	Tumor	Tumor	ES113b_Slide1_P27_p22	1P27ND3	1P27ND3_Tumor	SI-19-7830#1A	1	27	AdjNormal-D	Normal	Lung squamous cell carcinoma	NONE	TRUE
ES113b_Slide1_P27_p22	1P27ND4	Tumor	Tumor	ES113b_Slide1_P27_p22	1P27ND4	1P27ND4_Tumor	SI-19-7830#1A	1	27	AdjNormal-D	Normal	Lung squamous cell carcinoma	NONE	TRUE
ES113b_Slide1_P27_p22	1P27NE1	Tumor	Tumor	ES113b_Slide1_P27_p22	1P27NE1	1P27NE1_Tumor	SI-19-7830#1A	1	27	AdjNormal-E	Normal	Lung squamous cell carcinoma	NONE	TRUE
ES113b_Slide1_P27_p22	1P27NE2	Tumor	Tumor	ES113b_Slide1_P27_p22	1P27NE2	1P27NE2_Tumor	SI-19-7830#1A	1	27	AdjNormal-E	Normal	Lung squamous cell carcinoma	NONE	TRUE
ES113b_Slide1_P27_p22	1P27NE3	Tumor	Tumor	ES113b_Slide1_P27_p22	1P27NE3	1P27NE3_Tumor	SI-19-7830#1A	1	27	AdjNormal-E	Normal	Lung squamous cell carcinoma	NONE	TRUE
ES113b_Slide1_P27_p22	1P27NE4	Tumor	Tumor	ES113b_Slide1_P27_p22	1P27NE4	1P27NE4_Tumor	SI-19-7830#1A	1	27	AdjNormal-E	Normal	Lung squamous cell carcinoma	NONE	TRUE
ES113b_Slide1_P27_p22	1P27T1	Tumor		ES113b_Slide1_P27_p22	1P27T1	1P27T1_TumorCell	SI-19-7830#1A	1	27	Tumor	TumorCell	Lung squamous cell carcinoma	NONE	TRUE
ES113b_Slide1_P27_p22	1P27T1	Tcell		ES113b_Slide1_P27_p22	1P27T1	1P27T1_Tcell	SI-19-7830#1A	1	27	Tumor	Tcell	Lung squamous cell carcinoma	NONE	TRUE
ES113b_Slide1_P27_p22	1P27T1	ImmuneCell		ES113b_Slide1_P27_p22	1P27T1	1P27T1_ImmuneCell	SI-19-7830#1A	1	27	Tumor	ImmuneCell	Lung squamous cell carcinoma	NONE	TRUE
ES113b_Slide1_P27_p22	1P27T1	Macrophage		ES113b_Slide1_P27_p22	1P27T1	1P27T1_Macrophage	SI-19-7830#1A	1	27	Tumor	Macrophage	Lung squamous cell carcinoma	NONE	TRUE
ES113b_Slide1_P27_p22	1P27T1	Stroma		ES113b_Slide1_P27_p22	1P27T1	1P27T1_Stroma	SI-19-7830#1A	1	27	Tumor	Stroma	Lung squamous cell carcinoma	NONE	TRUE
ES113b_Slide1_P27_p22	1P27T2	Tumor		ES113b_Slide1_P27_p22	1P27T2	1P27T2_TumorCell	SI-19-7830#1A	1	27	Tumor	TumorCell	Lung squamous cell carcinoma	NONE	TRUE
ES113b_Slide1_P27_p22	1P27T2	Tcell		ES113b_Slide1_P27_p22	1P27T2	1P27T2_Tcell	SI-19-7830#1A	1	27	Tumor	Tcell	Lung squamous cell carcinoma	NONE	TRUE
ES113b_Slide1_P27_p22	1P27T2	ImmuneCell		ES113b_Slide1_P27_p22	1P27T2	1P27T2_ImmuneCell	SI-19-7830#1A	1	27	Tumor	ImmuneCell	Lung squamous cell carcinoma	NONE	TRUE
ES113b_Slide1_P27_p22	1P27T2	Macrophage		ES113b_Slide1_P27_p22	1P27T2	1P27T2_Macrophage	SI-19-7830#1A	1	27	Tumor	Macrophage	Lung squamous cell carcinoma	NONE	TRUE
ES113b_Slide1_P27_p22	1P27T2	Stroma		ES113b_Slide1_P27_p22	1P27T2	1P27T2_Stroma	SI-19-7830#1A	1	27	Tumor	Stroma	Lung squamous cell carcinoma	NONE	TRUE
ES113b_Slide1_P27_p22	1P27T3	Tumor		ES113b_Slide1_P27_p22	1P27T3	1P27T3_TumorCell	SI-19-7830#1A	1	27	Tumor	TumorCell	Lung squamous cell carcinoma	NONE	TRUE
ES113b_Slide1_P27_p22	1P27T3	Tcell		ES113b_Slide1_P27_p22	1P27T3	1P27T3_Tcell	SI-19-7830#1A	1	27	Tumor	Tcell	Lung squamous cell carcinoma	NONE	TRUE
ES113b_Slide1_P27_p22	1P27T3	ImmuneCell		ES113b_Slide1_P27_p22	1P27T3	1P27T3_ImmuneCell	SI-19-7830#1A	1	27	Tumor	ImmuneCell	Lung squamous cell carcinoma	NONE	TRUE
ES113b_Slide1_P27_p22	1P27T3	Macrophage		ES113b_Slide1_P27_p22	1P27T3	1P27T3_Macrophage	SI-19-7830#1A	1	27	Tumor	Macrophage	Lung squamous cell carcinoma	NONE	TRUE
ES113b_Slide1_P27_p22	1P27T3	Stroma		ES113b_Slide1_P27_p22	1P27T3	1P27T3_Stroma	SI-19-7830#1A	1	27	Tumor	Stroma	Lung squamous cell carcinoma	NONE	TRUE
ES113b_Slide1_P27_p22	1P27T4	Tumor		ES113b_Slide1_P27_p22	1P27T4	1P27T4_TumorCell	SI-19-7830#1A	1	27	Tumor	TumorCell	Lung squamous cell carcinoma	NONE	TRUE
ES113b_Slide1_P27_p22	1P27T4	Tcell		ES113b_Slide1_P27_p22	1P27T4	1P27T4_Tcell	SI-19-7830#1A	1	27	Tumor	Tcell	Lung squamous cell carcinoma	NONE	TRUE
ES113b_Slide1_P27_p22	1P27T4	Macrophage		ES113b_Slide1_P27_p22	1P27T4	1P27T4_Macrophage	SI-19-7830#1A	1	27	Tumor	Macrophage	Lung squamous cell carcinoma	NONE	TRUE
ES113b_Slide1_P27_p22	1P27T4	ImmuneCell		ES113b_Slide1_P27_p22	1P27T4	1P27T4_ImmuneCell	SI-19-7830#1A	1	27	Tumor	ImmuneCell	Lung squamous cell carcinoma	NONE	TRUE
ES113b_Slide1_P27_p22	1P27T4	Stroma		ES113b_Slide1_P27_p22	1P27T4	1P27T4_Stroma	SI-19-7830#1A	1	27	Tumor	Stroma	Lung squamous cell carcinoma	NONE	TRUE
ES113b_Slide2_P25_P23	2GFT1	Geometric Segment		ES113b_Slide2_P25_P23	2GFT1	2GFT1	GFMouse	2	GF	MouseTumor	MouseTumorCell
ES113b_Slide2_P25_P23	2GFT2	Geometric Segment		ES113b_Slide2_P25_P23	2GFT2	2GFT2	GFMouse	2	GF	MouseTumor	MouseTumorCell
ES113b_Slide2_P25_P23	2GFT3	Geometric Segment		ES113b_Slide2_P25_P23	2GFT3	2GFT3	GFMouse	2	GF	MouseTumor	MouseTumorCell
ES113b_Slide2_P25_P23	2GFT4	Geometric Segment		ES113b_Slide2_P25_P23	2GFT4	2GFT4	GFMouse	2	GF	MouseTumor	MouseTumorCell
ES113b_Slide2_P25_P23	2P23N1	Tumor	Tumor	ES113b_Slide2_P25_P23	2P23N1	2P23T1	SI-19-4755#1C	2	23	AdjNormal	Normal	Lung adenocarcinoma	EGFR	FALSE
ES113b_Slide2_P25_P23	2P23N2	Tumor	Tumor	ES113b_Slide2_P25_P23	2P23N2	2P23T2	SI-19-4755#1C	2	23	AdjNormal	Normal	Lung adenocarcinoma	EGFR	FALSE
ES113b_Slide2_P25_P23	2P23N3	Tumor	Tumor	ES113b_Slide2_P25_P23	2P23N3	2P23T3	SI-19-4755#1C	2	23	AdjNormal	Normal	Lung adenocarcinoma	EGFR	FALSE
ES113b_Slide2_P25_P23	2P23N4	Tumor	Tumor	ES113b_Slide2_P25_P23	2P23N4	2P23T4	SI-19-4755#1C	2	23	AdjNormal	Normal	Lung adenocarcinoma	EGFR	FALSE
ES113b_Slide2_P25_P23	2P23T1	Tumor		ES113b_Slide2_P25_P23	2P23T1	2P23T1_TumorCell	SI-19-4755#1C	2	23	Tumor	TumorCell	Lung adenocarcinoma	EGFR	FALSE
ES113b_Slide2_P25_P23	2P23T1	Tcell		ES113b_Slide2_P25_P23	2P23T1	2P23T1_Tcell	SI-19-4755#1C	2	23	Tumor	Tcell	Lung adenocarcinoma	EGFR	FALSE
ES113b_Slide2_P25_P23	2P23T1	Macrophage		ES113b_Slide2_P25_P23	2P23T1	2P23T1_Macrophage	SI-19-4755#1C	2	23	Tumor	Macrophage	Lung adenocarcinoma	EGFR	FALSE
ES113b_Slide2_P25_P23	2P23T1	ImmuneCell		ES113b_Slide2_P25_P23	2P23T1	2P23T1_ImmuneCell	SI-19-4755#1C	2	23	Tumor	ImmuneCell	Lung adenocarcinoma	EGFR	FALSE
ES113b_Slide2_P25_P23	2P23T1	Stroma		ES113b_Slide2_P25_P23	2P23T1	2P23T1_Stroma	SI-19-4755#1C	2	23	Tumor	Stroma	Lung adenocarcinoma	EGFR	FALSE
ES113b_Slide2_P25_P23	2P23T2	Tumor		ES113b_Slide2_P25_P23	2P23T2	2P23T2_TumorCell	SI-19-4755#1C	2	23	Tumor	TumorCell	Lung adenocarcinoma	EGFR	FALSE
ES113b_Slide2_P25_P23	2P23T2	Tcell		ES113b_Slide2_P25_P23	2P23T2	2P23T2_Tcell	SI-19-4755#1C	2	23	Tumor	Tcell	Lung adenocarcinoma	EGFR	FALSE
ES113b_Slide2_P25_P23	2P23T2	Macrophage		ES113b_Slide2_P25_P23	2P23T2	2P23T2_Macrophage	SI-19-4755#1C	2	23	Tumor	Macrophage	Lung adenocarcinoma	EGFR	FALSE
ES113b_Slide2_P25_P23	2P23T2	ImmuneCell		ES113b_Slide2_P25_P23	2P23T2	2P23T2__ImmuneCell	SI-19-4755#1C	2	23	Tumor	ImmuneCell	Lung adenocarcinoma	EGFR	FALSE
ES113b_Slide2_P25_P23	2P23T2	Stroma		ES113b_Slide2_P25_P23	2P23T2	2P23T2_Stroma	SI-19-4755#1C	2	23	Tumor	Stroma	Lung adenocarcinoma	EGFR	FALSE
ES113b_Slide2_P25_P23	2P23T3	Tumor		ES113b_Slide2_P25_P23	2P23T3	2P23T3_TumorCell	SI-19-4755#1C	2	23	Tumor	TumorCell	Lung adenocarcinoma	EGFR	FALSE
ES113b_Slide2_P25_P23	2P23T3	Tcell		ES113b_Slide2_P25_P23	2P23T3	2P23T3_Tcell	SI-19-4755#1C	2	23	Tumor	Tcell	Lung adenocarcinoma	EGFR	FALSE
ES113b_Slide2_P25_P23	2P23T3	Macrophage		ES113b_Slide2_P25_P23	2P23T3	2P23T3_Macrophage	SI-19-4755#1C	2	23	Tumor	Macrophage	Lung adenocarcinoma	EGFR	FALSE
ES113b_Slide2_P25_P23	2P23T3	ImmuneCell		ES113b_Slide2_P25_P23	2P23T3	2P23T3__ImmuneCell	SI-19-4755#1C	2	23	Tumor	ImmuneCell	Lung adenocarcinoma	EGFR	FALSE
ES113b_Slide2_P25_P23	2P23T3	Stroma		ES113b_Slide2_P25_P23	2P23T3	2P23T3_Stroma	SI-19-4755#1C	2	23	Tumor	Stroma	Lung adenocarcinoma	EGFR	FALSE
ES113b_Slide2_P25_P23	2P23T4	Tumor		ES113b_Slide2_P25_P23	2P23T4	2P23T4_TumorCell	SI-19-4755#1C	2	23	Tumor	TumorCell	Lung adenocarcinoma	EGFR	FALSE
ES113b_Slide2_P25_P23	2P23T4	Tcell		ES113b_Slide2_P25_P23	2P23T4	2P23T4_Tcell	SI-19-4755#1C	2	23	Tumor	Tcell	Lung adenocarcinoma	EGFR	FALSE
ES113b_Slide2_P25_P23	2P23T4	Macrophage		ES113b_Slide2_P25_P23	2P23T4	2P23T4_Macrophage	SI-19-4755#1C	2	23	Tumor	Macrophage	Lung adenocarcinoma	EGFR	FALSE
ES113b_Slide2_P25_P23	2P23T4	ImmuneCell		ES113b_Slide2_P25_P23	2P23T4	2P23T4_ImmuneCell	SI-19-4755#1C	2	23	Tumor	ImmuneCell	Lung adenocarcinoma	EGFR	FALSE
ES113b_Slide2_P25_P23	2P23T4	Stroma		ES113b_Slide2_P25_P23	2P23T4	2P23T4_Stroma	SI-19-4755#1C	2	23	Tumor	Stroma	Lung adenocarcinoma	EGFR	FALSE
ES113b_Slide2_P25_P23	2P23TC1	Tumor		ES113b_Slide2_P25_P23	2P23TC1	2P23TC1	SI-19-4755#1C	2	23	Tumor-C	TumorCell	Lung adenocarcinoma	EGFR	FALSE
ES113b_Slide2_P25_P23	2P23TC2	Tumor		ES113b_Slide2_P25_P23	2P23TC2	2P23TC2	SI-19-4755#1C	2	23	Tumor-C	TumorCell	Lung adenocarcinoma	EGFR	FALSE
ES113b_Slide2_P25_P23	2P23TC3	Tumor		ES113b_Slide2_P25_P23	2P23TC3	2P23TC3	SI-19-4755#1C	2	23	Tumor-C	TumorCell	Lung adenocarcinoma	EGFR	FALSE
ES113b_Slide2_P25_P23	2P23TC4	Tumor		ES113b_Slide2_P25_P23	2P23TC4	2P23TC4	SI-19-4755#1C	2	23	Tumor-C	TumorCell	Lung adenocarcinoma	EGFR	FALSE
ES113b_Slide2_P25_P23	2P23TP1	Tumor		ES113b_Slide2_P25_P23	2P23TP1	2P23TP1_Tumor	SI-19-4755#1C	2	23	Tumor-P	TumorCell	Lung adenocarcinoma	EGFR	FALSE
ES113b_Slide2_P25_P23	2P23TP1	Tcell		ES113b_Slide2_P25_P23	2P23TP1	2P23TP1_Tcell	SI-19-6927#2C	2	23	Tumor-P	Tcell	Lung adenocarcinoma	EGFR	FALSE
ES113b_Slide2_P25_P23	2P23TP1	ImmuneCell		ES113b_Slide2_P25_P23	2P23TP1	2P23TP1_ImmuneCell	SI-19-6927#2C	2	23	Tumor-P	ImmuneCell	Lung adenocarcinoma	EGFR	FALSE
ES113b_Slide2_P25_P23	2P23TP1	Macrophage		ES113b_Slide2_P25_P23	2P23TP1	2P23TP1_Macrophage	SI-19-6927#2C	2	23	Tumor-P	Macrophage	Lung adenocarcinoma	EGFR	FALSE
ES113b_Slide2_P25_P23	2P23TP1	Stroma		ES113b_Slide2_P25_P23	2P23TP1	2P23TP1_Stroma	SI-19-4755#1C	2	23	Tumor-P	Stroma	Lung adenocarcinoma	EGFR	FALSE
ES113b_Slide2_P25_P23	2P23TP2	Tumor		ES113b_Slide2_P25_P23	2P23TP2	2P23TP2_Tumor	SI-19-4755#1C	2	23	Tumor-P	TumorCell	Lung adenocarcinoma	EGFR	FALSE
ES113b_Slide2_P25_P23	2P23TP2	Tcell		ES113b_Slide2_P25_P23	2P23TP2	2P23TP2_Tcell	SI-19-6927#2C	2	23	Tumor-P	Tcell	Lung adenocarcinoma	EGFR	FALSE
ES113b_Slide2_P25_P23	2P23TP2	ImmuneCell		ES113b_Slide2_P25_P23	2P23TP2	2P23TP2_ImmuneCell	SI-19-6927#2C	2	23	Tumor-P	ImmuneCell	Lung adenocarcinoma	EGFR	FALSE
ES113b_Slide2_P25_P23	2P23TP2	Macrophage		ES113b_Slide2_P25_P23	2P23TP2	2P23TP2_Macrophage	SI-19-6927#2C	2	23	Tumor-P	Macrophage	Lung adenocarcinoma	EGFR	FALSE
ES113b_Slide2_P25_P23	2P23TP2	Stroma		ES113b_Slide2_P25_P23	2P23TP2	2P23TP2_Stroma	SI-19-4755#1C	2	23	Tumor-P	Stroma	Lung adenocarcinoma	EGFR	FALSE
ES113b_Slide2_P25_P23	2P23TP3	Tumor		ES113b_Slide2_P25_P23	2P23TP3	2P23TP3_Tumor	SI-19-4755#1C	2	23	Tumor-P	TumorCell	Lung adenocarcinoma	EGFR	FALSE
ES113b_Slide2_P25_P23	2P23TP3	Tcell		ES113b_Slide2_P25_P23	2P23TP3	2P23TP3_Tcell	SI-19-6927#2C	2	23	Tumor-P	Tcell	Lung adenocarcinoma	EGFR	FALSE
ES113b_Slide2_P25_P23	2P23TP3	ImmuneCell		ES113b_Slide2_P25_P23	2P23TP3	2P23TP3_ImmuneCell	SI-19-6927#2C	2	23	Tumor-P	ImmuneCell	Lung adenocarcinoma	EGFR	FALSE
ES113b_Slide2_P25_P23	2P23TP3	Macrophage		ES113b_Slide2_P25_P23	2P23TP3	2P23TP3_Macrophage	SI-19-6927#2C	2	23	Tumor-P	Macrophage	Lung adenocarcinoma	EGFR	FALSE
ES113b_Slide2_P25_P23	2P23TP3	Stroma		ES113b_Slide2_P25_P23	2P23TP3	2P23TP3_Stroma	SI-19-4755#1C	2	23	Tumor-P	Stroma	Lung adenocarcinoma	EGFR	FALSE
ES113b_Slide2_P25_P23	2P23TP4	Tumor		ES113b_Slide2_P25_P23	2P23TP4	2P23TP4_Tumor	SI-19-4755#1C	2	23	Tumor-P	TumorCell	Lung adenocarcinoma	EGFR	FALSE
ES113b_Slide2_P25_P23	2P23TP4	Tcell		ES113b_Slide2_P25_P23	2P23TP4	2P23TP4_Tcell	SI-19-6927#2C	2	23	Tumor-P	Tcell	Lung adenocarcinoma	EGFR	FALSE
ES113b_Slide2_P25_P23	2P23TP4	ImmuneCell		ES113b_Slide2_P25_P23	2P23TP4	2P23TP4_ImmuneCell	SI-19-6927#2C	2	23	Tumor-P	ImmuneCell	Lung adenocarcinoma	EGFR	FALSE
ES113b_Slide2_P25_P23	2P23TP4	Macrophage		ES113b_Slide2_P25_P23	2P23TP4	2P23TP4_Macrophage	SI-19-6927#2C	2	23	Tumor-P	Macrophage	Lung adenocarcinoma	EGFR	FALSE
ES113b_Slide2_P25_P23	2P23TP4	Stroma		ES113b_Slide2_P25_P23	2P23TP4	2P23TP4_Stroma	SI-19-4755#1C	2	23	Tumor-P	Stroma	Lung adenocarcinoma	EGFR	FALSE
ES113b_Slide2_P25_P23	2P25N1	Tumor	Tumor	ES113b_Slide2_P25_P23	2P25N1	2P25T1	SI-19-6927#2C	2	25	AdjNormal	Normal	Lung adenocarcinoma	EGFR	FALSE
ES113b_Slide2_P25_P23	2P25N2	Tumor	Tumor	ES113b_Slide2_P25_P23	2P25N2	2P25T2	SI-19-6927#2C	2	25	AdjNormal	Normal	Lung adenocarcinoma	EGFR	FALSE
ES113b_Slide2_P25_P23	2P25N3	Tumor	Tumor	ES113b_Slide2_P25_P23	2P25N3	2P25T3	SI-19-6927#2C	2	25	AdjNormal	Normal	Lung adenocarcinoma	EGFR	FALSE
ES113b_Slide2_P25_P23	2P25N4	Tumor	Tumor	ES113b_Slide2_P25_P23	2P25N4	2P25T4	SI-19-6927#2C	2	25	AdjNormal	Normal	Lung adenocarcinoma	EGFR	FALSE
ES113b_Slide2_P25_P23	2P25T1	Tumor		ES113b_Slide2_P25_P23	2P25T1	2P25T1_TumorCell	SI-19-6927#2C	2	25	Tumor	TumorCell	Lung adenocarcinoma	EGFR	FALSE
ES113b_Slide2_P25_P23	2P25T1	Tcell		ES113b_Slide2_P25_P23	2P25T1	2P25T1_Tcell	SI-19-6927#2C	2	25	Tumor	Tcell	Lung adenocarcinoma	EGFR	FALSE
ES113b_Slide2_P25_P23	2P25T1	Macrophage		ES113b_Slide2_P25_P23	2P25T1	2P25T1_Macrophage	SI-19-6927#2C	2	25	Tumor	Macrophage	Lung adenocarcinoma	EGFR	FALSE
ES113b_Slide2_P25_P23	2P25T1	ImmuneCell		ES113b_Slide2_P25_P23	2P25T1	2P25T1_ImmuneCell	SI-19-6927#2C	2	25	Tumor	ImmuneCell	Lung adenocarcinoma	EGFR	FALSE
ES113b_Slide2_P25_P23	2P25T1	Stroma		ES113b_Slide2_P25_P23	2P25T1	2P25T1_Stroma	SI-19-6927#2C	2	25	Tumor	Stroma	Lung adenocarcinoma	EGFR	FALSE
ES113b_Slide2_P25_P23	2P25T2	Tumor		ES113b_Slide2_P25_P23	2P25T2	2P25T2_TumorCell	SI-19-6927#2C	2	25	Tumor	TumorCell	Lung adenocarcinoma	EGFR	FALSE
ES113b_Slide2_P25_P23	2P25T2	Tcell		ES113b_Slide2_P25_P23	2P25T2	2P25T2_Tcell	SI-19-6927#2C	2	25	Tumor	Tcell	Lung adenocarcinoma	EGFR	FALSE
ES113b_Slide2_P25_P23	2P25T2	Macrophage		ES113b_Slide2_P25_P23	2P25T2	2P25T2_Macrophage	SI-19-6927#2C	2	25	Tumor	Macrophage	Lung adenocarcinoma	EGFR	FALSE
ES113b_Slide2_P25_P23	2P25T2	ImmuneCell		ES113b_Slide2_P25_P23	2P25T2	2P25T2_ImmuneCell	SI-19-6927#2C	2	25	Tumor	ImmuneCell	Lung adenocarcinoma	EGFR	FALSE
ES113b_Slide2_P25_P23	2P25T2	Stroma		ES113b_Slide2_P25_P23	2P25T2	2P25T2_Stroma	SI-19-6927#2C	2	25	Tumor	Stroma	Lung adenocarcinoma	EGFR	FALSE
ES113b_Slide2_P25_P23	2P25T3	Tumor		ES113b_Slide2_P25_P23	2P25T3	2P25T3_TumorCell	SI-19-6927#2C	2	25	Tumor	TumorCell	Lung adenocarcinoma	EGFR	FALSE
ES113b_Slide2_P25_P23	2P25T3	Tcell		ES113b_Slide2_P25_P23	2P25T3	2P25T3_Tcell	SI-19-6927#2C	2	25	Tumor	Tcell	Lung adenocarcinoma	EGFR	FALSE
ES113b_Slide2_P25_P23	2P25T3	Macrophage		ES113b_Slide2_P25_P23	2P25T3	2P25T3_Macrophage	SI-19-6927#2C	2	25	Tumor	Macrophage	Lung adenocarcinoma	EGFR	FALSE
ES113b_Slide2_P25_P23	2P25T3	ImmuneCell		ES113b_Slide2_P25_P23	2P25T3	2P25T3_ImmuneCell	SI-19-6927#2C	2	25	Tumor	ImmuneCell	Lung adenocarcinoma	EGFR	FALSE
ES113b_Slide2_P25_P23	2P25T3	Stroma		ES113b_Slide2_P25_P23	2P25T3	2P25T3_Stroma	SI-19-6927#2C	2	25	Tumor	Stroma	Lung adenocarcinoma	EGFR	FALSE
ES113b_Slide2_P25_P23	2P25T4	Tumor		ES113b_Slide2_P25_P23	2P25T4	2P25T4_TumorCell	SI-19-6927#2C	2	25	Tumor	TumorCell	Lung adenocarcinoma	EGFR	FALSE
ES113b_Slide2_P25_P23	2P25T4	Tcell		ES113b_Slide2_P25_P23	2P25T4	2P25T4_Tcell	SI-19-6927#2C	2	25	Tumor	Tcell	Lung adenocarcinoma	EGFR	FALSE
ES113b_Slide2_P25_P23	2P25T4	Macrophage		ES113b_Slide2_P25_P23	2P25T4	2P25T4_Macrophage	SI-19-6927#2C	2	25	Tumor	Macrophage	Lung adenocarcinoma	EGFR	FALSE
ES113b_Slide2_P25_P23	2P25T4	ImmuneCell		ES113b_Slide2_P25_P23	2P25T4	2P25T4_ImmuneCell	SI-19-6927#2C	2	25	Tumor	ImmuneCell	Lung adenocarcinoma	EGFR	FALSE
ES113b_Slide2_P25_P23	2P25T4	Stroma		ES113b_Slide2_P25_P23	2P25T4	2P25T4_Stroma	SI-19-6927#2C	2	25	Tumor	Stroma	Lung adenocarcinoma	EGFR	FALSE
ES113b_Slide2_P25_P23	2P25TC1	Tumor		ES113b_Slide2_P25_P23	2P25TC1	2P25TC1	SI-19-6927#2C	2	25	Tumor-C	TumorCell	Lung adenocarcinoma	EGFR	FALSE
ES113b_Slide2_P25_P23	2P25TC2	Tumor		ES113b_Slide2_P25_P23	2P25TC2	2P25TC2	SI-19-6927#2C	2	25	Tumor-C	TumorCell	Lung adenocarcinoma	EGFR	FALSE
ES113b_Slide2_P25_P23	2P25TC3	Tumor		ES113b_Slide2_P25_P23	2P25TC3	2P25TC3	SI-19-6927#2C	2	25	Tumor-C	TumorCell	Lung adenocarcinoma	EGFR	FALSE
ES113b_Slide2_P25_P23	2P25TC4	Tumor		ES113b_Slide2_P25_P23	2P25TC4	2P25TC4	SI-19-6927#2C	2	25	Tumor-C	TumorCell	Lung adenocarcinoma	EGFR	FALSE
ES113b_Slide2_P25_P23	2P25TP1	Tcell		ES113b_Slide2_P25_P23	2P25TP1	2P25TP1_Tcell	SI-19-6927#2C	2	25	Tumor-P	Tcell	Lung adenocarcinoma	EGFR	FALSE
ES113b_Slide2_P25_P23	2P25TP1	Tumor		ES113b_Slide2_P25_P23	2P25TP1	2P25TP1_Tumor	SI-19-6927#2C	2	25	Tumor-P	TumorCell	Lung adenocarcinoma	EGFR	FALSE
ES113b_Slide2_P25_P23	2P25TP1	ImmuneCell		ES113b_Slide2_P25_P23	2P25TP1	2P25TP1_ImmuneCell	SI-19-6927#2C	2	25	Tumor-P	ImmuneCell	Lung adenocarcinoma	EGFR	FALSE
ES113b_Slide2_P25_P23	2P25TP1	Macrophage		ES113b_Slide2_P25_P23	2P25TP1	2P25TP1_Macrophage	SI-19-6927#2C	2	25	Tumor-P	Macrophage	Lung adenocarcinoma	EGFR	FALSE
ES113b_Slide2_P25_P23	2P25TP1	Stroma		ES113b_Slide2_P25_P23	2P25TP1	2P25TP1_Stroma	SI-19-6927#2C	2	25	Tumor-P	Stroma	Lung adenocarcinoma	EGFR	FALSE
ES113b_Slide2_P25_P23	2P25TP2	Tcell		ES113b_Slide2_P25_P23	2P25TP2	2P25TP2_Tcell	SI-19-6927#2C	2	25	Tumor-P	Tcell	Lung adenocarcinoma	EGFR	FALSE
ES113b_Slide2_P25_P23	2P25TP2	Tumor		ES113b_Slide2_P25_P23	2P25TP2	2P25TP2_Tumor	SI-19-6927#2C	2	25	Tumor-P	TumorCell	Lung adenocarcinoma	EGFR	FALSE
ES113b_Slide2_P25_P23	2P25TP2	ImmuneCell		ES113b_Slide2_P25_P23	2P25TP2	2P25TP2_ImmuneCell	SI-19-6927#2C	2	25	Tumor-P	ImmuneCell	Lung adenocarcinoma	EGFR	FALSE
ES113b_Slide2_P25_P23	2P25TP2	Macrophage		ES113b_Slide2_P25_P23	2P25TP2	2P25TP2_Macrophage	SI-19-6927#2C	2	25	Tumor-P	Macrophage	Lung adenocarcinoma	EGFR	FALSE
ES113b_Slide2_P25_P23	2P25TP2	Stroma		ES113b_Slide2_P25_P23	2P25TP2	2P25TP2_Stroma	SI-19-6927#2C	2	25	Tumor-P	Stroma	Lung adenocarcinoma	EGFR	FALSE
ES113b_Slide2_P25_P23	2P25TP3	Tcell		ES113b_Slide2_P25_P23	2P25TP3	2P25TP3_Tcell	SI-19-6927#2C	2	25	Tumor-P	Tcell	Lung adenocarcinoma	EGFR	FALSE
ES113b_Slide2_P25_P23	2P25TP3	Tumor		ES113b_Slide2_P25_P23	2P25TP3	2P25TP3_Tumor	SI-19-6927#2C	2	25	Tumor-P	TumorCell	Lung adenocarcinoma	EGFR	FALSE
ES113b_Slide2_P25_P23	2P25TP3	ImmuneCell		ES113b_Slide2_P25_P23	2P25TP3	2P25TP3_ImmuneCell	SI-19-6927#2C	2	25	Tumor-P	ImmuneCell	Lung adenocarcinoma	EGFR	FALSE
ES113b_Slide2_P25_P23	2P25TP3	Macrophage		ES113b_Slide2_P25_P23	2P25TP3	2P25TP3_Macrophage	SI-19-6927#2C	2	25	Tumor-P	Macrophage	Lung adenocarcinoma	EGFR	FALSE
ES113b_Slide2_P25_P23	2P25TP3	Stroma		ES113b_Slide2_P25_P23	2P25TP3	2P25TP3_Stroma	SI-19-6927#2C	2	25	Tumor-P	Stroma	Lung adenocarcinoma	EGFR	FALSE
ES113b_Slide2_P25_P23	2P25TP4	Tcell		ES113b_Slide2_P25_P23	2P25TP4	2P25TP4_Tcell	SI-19-6927#2C	2	25	Tumor-P	Tcell	Lung adenocarcinoma	EGFR	FALSE
ES113b_Slide2_P25_P23	2P25TP4	Tumor		ES113b_Slide2_P25_P23	2P25TP4	2P25TP4_Tumor	SI-19-6927#2C	2	25	Tumor-P	TumorCell	Lung adenocarcinoma	EGFR	FALSE
ES113b_Slide2_P25_P23	2P25TP4	ImmuneCell		ES113b_Slide2_P25_P23	2P25TP4	2P25TP4_ImmuneCell	SI-19-6927#2C	2	25	Tumor-P	ImmuneCell	Lung adenocarcinoma	EGFR	FALSE
ES113b_Slide2_P25_P23	2P25TP4	Macrophage		ES113b_Slide2_P25_P23	2P25TP4	2P25TP4_Macrophage	SI-19-6927#2C	2	25	Tumor-P	Macrophage	Lung adenocarcinoma	EGFR	FALSE
ES113b_Slide2_P25_P23	2P25TP4	Stroma		ES113b_Slide2_P25_P23	2P25TP4	2P25TP4_Stroma	SI-19-6927#2C	2	25	Tumor-P	Stroma	Lung adenocarcinoma	EGFR	FALSE
ES113b_Slide3_P26	3GFT1	Geometric Segment		ES113b_Slide3_P26	3GFT1	3GFT1	GFMouse	3	GF	MouseTumor	MouseTumorCell
ES113b_Slide3_P26	3GFT2	Geometric Segment		ES113b_Slide3_P26	3GFT2	3GFT2	GFMouse	3	GF	MouseTumor	MouseTumorCell
ES113b_Slide3_P26	3GFT3	Geometric Segment		ES113b_Slide3_P26	3GFT3	3GFT3	GFMouse	3	GF	MouseTumor	MouseTumorCell
ES113b_Slide3_P26	3GFT4	Geometric Segment		ES113b_Slide3_P26	3GFT4	3GFT4	GFMouse	3	GF	MouseTumor	MouseTumorCell
ES113b_Slide3_P26	3P26ND1	Tumor	Tumor	ES113b_Slide3_P26	3P26ND1	3P26ND1	SI-19-7258#1A	3	26	AdjNormal-D	Normal	Lung squamous cell carcinoma	NONE	TRUE
ES113b_Slide3_P26	3P26ND2	Tumor	Tumor	ES113b_Slide3_P26	3P26ND2	3P26ND2	SI-19-7258#1A	3	26	AdjNormal-D	Normal	Lung squamous cell carcinoma	NONE	TRUE
ES113b_Slide3_P26	3P26ND3	Tumor	Tumor	ES113b_Slide3_P26	3P26ND3	3P26ND3	SI-19-7258#1A	3	26	AdjNormal-D	Normal	Lung squamous cell carcinoma	NONE	TRUE
ES113b_Slide3_P26	3P26ND4	Tumor	Tumor	ES113b_Slide3_P26	3P26ND4	3P26ND4	SI-19-7258#1A	3	26	AdjNormal-D	Normal	Lung squamous cell carcinoma	NONE	TRUE
ES113b_Slide3_P26	3P26NE1	Tumor	Tumor	ES113b_Slide3_P26	3P26NE1	3P26NE1	SI-19-7258#1A	3	26	AdjNormal-E	Normal	Lung squamous cell carcinoma	NONE	TRUE
ES113b_Slide3_P26	3P26NE2	Tumor	Tumor	ES113b_Slide3_P26	3P26NE2	3P26NE2	SI-19-7258#1A	3	26	AdjNormal-E	Normal	Lung squamous cell carcinoma	NONE	TRUE
ES113b_Slide3_P26	3P26NE3	Tumor	Tumor	ES113b_Slide3_P26	3P26NE3	3P26NE3	SI-19-7258#1A	3	26	AdjNormal-E	Normal	Lung squamous cell carcinoma	NONE	TRUE
ES113b_Slide3_P26	3P26NE4	Tumor	Tumor	ES113b_Slide3_P26	3P26NE4	3P26NE4	SI-19-7258#1A	3	26	AdjNormal-E	Normal	Lung squamous cell carcinoma	NONE	TRUE
ES113b_Slide3_P26	3P26T1	Tumor		ES113b_Slide3_P26	3P26T1	3P26T1_TumorCell	SI-19-7258#1A	3	26	Tumor	TumorCell	Lung squamous cell carcinoma	NONE	TRUE
ES113b_Slide3_P26	3P26T1	Tcell		ES113b_Slide3_P26	3P26T1	3P26T1_Tcell	SI-19-7258#1A	3	26	Tumor	Tcell	Lung squamous cell carcinoma	NONE	TRUE
ES113b_Slide3_P26	3P26T1	Macrophage		ES113b_Slide3_P26	3P26T1	3P26T1_Macrophage	SI-19-7258#1A	3	26	Tumor	Macrophage	Lung squamous cell carcinoma	NONE	TRUE
ES113b_Slide3_P26	3P26T1	ImmuneCell		ES113b_Slide3_P26	3P26T1	3P26T1_ImmuneCell	SI-19-7258#1A	3	26	Tumor	ImmuneCell	Lung squamous cell carcinoma	NONE	TRUE
ES113b_Slide3_P26	3P26T1	Stroma		ES113b_Slide3_P26	3P26T1	3P26T1_Stroma	SI-19-7258#1A	3	26	Tumor	Stroma	Lung squamous cell carcinoma	NONE	TRUE
ES113b_Slide3_P26	3P26T2	Tumor		ES113b_Slide3_P26	3P26T2	3P26T2_TumorCell	SI-19-7258#1A	3	26	Tumor	TumorCell	Lung squamous cell carcinoma	NONE	TRUE
ES113b_Slide3_P26	3P26T2	Tcell		ES113b_Slide3_P26	3P26T2	3P26T2_Tcell	SI-19-7258#1A	3	26	Tumor	Tcell	Lung squamous cell carcinoma	NONE	TRUE
ES113b_Slide3_P26	3P26T2	Macrophage		ES113b_Slide3_P26	3P26T2	3P26T2_Macrophage	SI-19-7258#1A	3	26	Tumor	Macrophage	Lung squamous cell carcinoma	NONE	TRUE
ES113b_Slide3_P26	3P26T2	ImmuneCell		ES113b_Slide3_P26	3P26T2	3P26T2_ImmuneCell	SI-19-7258#1A	3	26	Tumor	ImmuneCell	Lung squamous cell carcinoma	NONE	TRUE
ES113b_Slide3_P26	3P26T2	Stroma		ES113b_Slide3_P26	3P26T2	3P26T2_Stroma	SI-19-7258#1A	3	26	Tumor	Stroma	Lung squamous cell carcinoma	NONE	TRUE
ES113b_Slide3_P26	3P26T3	Tumor		ES113b_Slide3_P26	3P26T3	3P26T3_TumorCell	SI-19-7258#1A	3	26	Tumor	TumorCell	Lung squamous cell carcinoma	NONE	TRUE
ES113b_Slide3_P26	3P26T3	Tcell		ES113b_Slide3_P26	3P26T3	3P26T3_Tcell	SI-19-7258#1A	3	26	Tumor	Tcell	Lung squamous cell carcinoma	NONE	TRUE
ES113b_Slide3_P26	3P26T3	Macrophage		ES113b_Slide3_P26	3P26T3	3P26T3_Macrophage	SI-19-7258#1A	3	26	Tumor	Macrophage	Lung squamous cell carcinoma	NONE	TRUE
ES113b_Slide3_P26	3P26T3	ImmuneCell		ES113b_Slide3_P26	3P26T3	3P26T3_ImmuneCell	SI-19-7258#1A	3	26	Tumor	ImmuneCell	Lung squamous cell carcinoma	NONE	TRUE
ES113b_Slide3_P26	3P26T3	Stroma		ES113b_Slide3_P26	3P26T3	3P26T3_Stroma	SI-19-7258#1A	3	26	Tumor	Stroma	Lung squamous cell carcinoma	NONE	TRUE
ES113b_Slide3_P26	3P26T4	Tumor		ES113b_Slide3_P26	3P26T4	3P26T4_TumorCell	SI-19-7258#1A	3	26	Tumor	TumorCell	Lung squamous cell carcinoma	NONE	TRUE
ES113b_Slide3_P26	3P26T4	Tcell		ES113b_Slide3_P26	3P26T4	3P26T4_Tcell	SI-19-7258#1A	3	26	Tumor	Tcell	Lung squamous cell carcinoma	NONE	TRUE
ES113b_Slide3_P26	3P26T4	Macrophage		ES113b_Slide3_P26	3P26T4	3P26T4_Macrophage	SI-19-7258#1A	3	26	Tumor	Macrophage	Lung squamous cell carcinoma	NONE	TRUE
ES113b_Slide3_P26	3P26T4	ImmuneCell		ES113b_Slide3_P26	3P26T4	3P26T4_ImmuneCell	SI-19-7258#1A	3	26	Tumor	ImmuneCell	Lung squamous cell carcinoma	NONE	TRUE
ES113b_Slide3_P26	3P26T4	Stroma		ES113b_Slide3_P26	3P26T4	3P26T4_Stroma	SI-19-7258#1A	3	26	Tumor	Stroma	Lung squamous cell carcinoma	NONE	TRUE
ES113b_Slide3_P26	3P26TC1	Tumor		ES113b_Slide3_P26	3P26TC1	3P26TC1	SI-19-7258#1A	3	26	Tumor-C	TumorCell	Lung squamous cell carcinoma	NONE	TRUE
ES113b_Slide3_P26	3P26TC2	Tumor		ES113b_Slide3_P26	3P26TC2	3P26TC2	SI-19-7258#1A	3	26	Tumor-C	TumorCell	Lung squamous cell carcinoma	NONE	TRUE
ES113b_Slide3_P26	3P26TC3	Tumor		ES113b_Slide3_P26	3P26TC3	3P26TC3	SI-19-7258#1A	3	26	Tumor-C	TumorCell	Lung squamous cell carcinoma	NONE	TRUE
ES113b_Slide3_P26	3P26TC4	Tumor		ES113b_Slide3_P26	3P26TC4	3P26TC4	SI-19-7258#1A	3	26	Tumor-C	TumorCell	Lung squamous cell carcinoma	NONE	TRUE
ES113b_Slide3_P26	3P26TP1	Tumor		ES113b_Slide3_P26	3P26TP1	3P26TP1_TumorCell	SI-19-7258#1A	3	26	Tumor-P	TumorCell	Lung squamous cell carcinoma	NONE	TRUE
ES113b_Slide3_P26	3P26TP1	Tcell		ES113b_Slide3_P26	3P26TP1	3P26TP1_Tcell	SI-19-7258#1A	3	26	Tumor-P	Tcell	Lung squamous cell carcinoma	NONE	TRUE
ES113b_Slide3_P26	3P26TP1	Macrophage		ES113b_Slide3_P26	3P26TP1	3P26TP1_Macrophage	SI-19-7258#1A	3	26	Tumor-P	Macrophage	Lung squamous cell carcinoma	NONE	TRUE
ES113b_Slide3_P26	3P26TP1	ImmuneCell		ES113b_Slide3_P26	3P26TP1	3P26TP1_ImmuneCell	SI-19-7258#1A	3	26	Tumor-P	ImmuneCell	Lung squamous cell carcinoma	NONE	TRUE
ES113b_Slide3_P26	3P26TP1	Stroma		ES113b_Slide3_P26	3P26TP1	3P26TP1_Stroma	SI-19-7258#1A	3	26	Tumor-P	Stroma	Lung squamous cell carcinoma	NONE	TRUE
ES113b_Slide3_P26	3P26TP2	Tumor		ES113b_Slide3_P26	3P26TP2	3P26TP2_TumorCell	SI-19-7258#1A	3	26	Tumor-P	TumorCell	Lung squamous cell carcinoma	NONE	TRUE
ES113b_Slide3_P26	3P26TP2	Tcell		ES113b_Slide3_P26	3P26TP2	3P26TP2_Tcell	SI-19-7258#1A	3	26	Tumor-P	Tcell	Lung squamous cell carcinoma	NONE	TRUE
ES113b_Slide3_P26	3P26TP2	Macrophage		ES113b_Slide3_P26	3P26TP2	3P26TP2_Macrophage	SI-19-7258#1A	3	26	Tumor-P	Macrophage	Lung squamous cell carcinoma	NONE	TRUE
ES113b_Slide3_P26	3P26TP2	ImmuneCell		ES113b_Slide3_P26	3P26TP2	3P26TP2_ImmuneCell	SI-19-7258#1A	3	26	Tumor-P	ImmuneCell	Lung squamous cell carcinoma	NONE	TRUE
ES113b_Slide3_P26	3P26TP2	Stroma		ES113b_Slide3_P26	3P26TP2	3P26TP2_Stroma	SI-19-7258#1A	3	26	Tumor-P	Stroma	Lung squamous cell carcinoma	NONE	TRUE
ES113b_Slide3_P26	3P26TP3	Tumor		ES113b_Slide3_P26	3P26TP3	3P26TP3_TumorCell	SI-19-7258#1A	3	26	Tumor-P	TumorCell	Lung squamous cell carcinoma	NONE	TRUE
ES113b_Slide3_P26	3P26TP3	Tcell		ES113b_Slide3_P26	3P26TP3	3P26TP3_Tcell	SI-19-7258#1A	3	26	Tumor-P	Tcell	Lung squamous cell carcinoma	NONE	TRUE
ES113b_Slide3_P26	3P26TP3	Macrophage		ES113b_Slide3_P26	3P26TP3	3P26TP3_Macrophage	SI-19-7258#1A	3	26	Tumor-P	Macrophage	Lung squamous cell carcinoma	NONE	TRUE
ES113b_Slide3_P26	3P26TP3	ImmuneCell		ES113b_Slide3_P26	3P26TP3	3P26TP3_ImmuneCell	SI-19-7258#1A	3	26	Tumor-P	ImmuneCell	Lung squamous cell carcinoma	NONE	TRUE
ES113b_Slide3_P26	3P26TP3	Stroma		ES113b_Slide3_P26	3P26TP3	3P26TP3_Stroma	SI-19-7258#1A	3	26	Tumor-P	Stroma	Lung squamous cell carcinoma	NONE	TRUE
ES113b_Slide3_P26	3P26TP4	Tumor		ES113b_Slide3_P26	3P26TP4	3P26TP4_TumorCell	SI-19-7258#1A	3	26	Tumor-P	TumorCell	Lung squamous cell carcinoma	NONE	TRUE
ES113b_Slide3_P26	3P26TP4	Tcell		ES113b_Slide3_P26	3P26TP4	3P26TP4_Tcell	SI-19-7258#1A	3	26	Tumor-P	Tcell	Lung squamous cell carcinoma	NONE	TRUE
ES113b_Slide3_P26	3P26TP4	Macrophage		ES113b_Slide3_P26	3P26TP4	3P26TP4_Macrophage	SI-19-7258#1A	3	26	Tumor-P	Macrophage	Lung squamous cell carcinoma	NONE	TRUE
ES113b_Slide3_P26	3P26TP4	ImmuneCell		ES113b_Slide3_P26	3P26TP4	3P26TP4_ImmuneCell	SI-19-7258#1A	3	26	Tumor-P	ImmuneCell	Lung squamous cell carcinoma	NONE	TRUE
ES113b_Slide3_P26	3P26TP4	Stroma		ES113b_Slide3_P26	3P26TP4	3P26TP4_Stroma	SI-19-7258#1A	3	26	Tumor-P	Stroma	Lung squamous cell carcinoma	NONE	TRUE
ES113b_Slide4_P32_P31	4GFT1	Geometric Segment		ES113b_Slide4_P32_P31	4GFT1	4GFT1	GFMouse	4	GF	MouseTumor	MouseTumorCell
ES113b_Slide4_P32_P31	4GFT2	Geometric Segment		ES113b_Slide4_P32_P31	4GFT2	4GFT2	GFMouse	4	GF	MouseTumor	MouseTumorCell
ES113b_Slide4_P32_P31	4GFT3	Geometric Segment		ES113b_Slide4_P32_P31	4GFT3	4GFT3	GFMouse	4	GF	MouseTumor	MouseTumorCell
ES113b_Slide4_P32_P31	4GFT4	Geometric Segment		ES113b_Slide4_P32_P31	4GFT4	4GFT4	GFMouse	4	GF	MouseTumor	MouseTumorCell
ES113b_Slide4_P32_P31	4P31N1	Tumor	Tumor	ES113b_Slide4_P32_P31	4P31N1	4P31N1	SI-20-1663#1A	4	31	AdjNormal	Normal	Lung adenocarcinoma	EGFR	FALSE
ES113b_Slide4_P32_P31	4P31N2	Tumor	Tumor	ES113b_Slide4_P32_P31	4P31N2	4P31N2	SI-20-1663#1A	4	31	AdjNormal	Normal	Lung adenocarcinoma	EGFR	FALSE
ES113b_Slide4_P32_P31	4P31N3	Tumor	Tumor	ES113b_Slide4_P32_P31	4P31N3	4P31N3	SI-20-1663#1A	4	31	AdjNormal	Normal	Lung adenocarcinoma	EGFR	FALSE
ES113b_Slide4_P32_P31	4P31N4	Tumor	Tumor	ES113b_Slide4_P32_P31	4P31N4	4P31N4	SI-20-1663#1A	4	31	AdjNormal	Normal	Lung adenocarcinoma	EGFR	FALSE
ES113b_Slide4_P32_P31	4P31T1	Tumor		ES113b_Slide4_P32_P31	4P31T1	4P31T1_TumorCell	SI-20-1663#1A	4	31	Tumor	TumorCell	Lung adenocarcinoma	EGFR	FALSE
ES113b_Slide4_P32_P31	4P31T1	Tcell		ES113b_Slide4_P32_P31	4P31T1	4P31T1_Tcell	SI-20-1663#1A	4	31	Tumor	Tcell	Lung adenocarcinoma	EGFR	FALSE
ES113b_Slide4_P32_P31	4P31T1	Macrophage		ES113b_Slide4_P32_P31	4P31T1	4P31T1_Macrophage	SI-20-1663#1A	4	31	Tumor	Macrophage	Lung adenocarcinoma	EGFR	FALSE
ES113b_Slide4_P32_P31	4P31T1	ImmuneCell		ES113b_Slide4_P32_P31	4P31T1	4P31T1_ImmuneCell	SI-20-1663#1A	4	31	Tumor	ImmuneCell	Lung adenocarcinoma	EGFR	FALSE
ES113b_Slide4_P32_P31	4P31T1	Stroma		ES113b_Slide4_P32_P31	4P31T1	4P31T1_Stroma	SI-20-1663#1A	4	31	Tumor	Stroma	Lung adenocarcinoma	EGFR	FALSE
ES113b_Slide4_P32_P31	4P31T2	Tumor		ES113b_Slide4_P32_P31	4P31T2	4P31T2_TumorCell	SI-20-1663#1A	4	31	Tumor	TumorCell	Lung adenocarcinoma	EGFR	FALSE
ES113b_Slide4_P32_P31	4P31T2	Tcell		ES113b_Slide4_P32_P31	4P31T2	4P31T2_Tcell	SI-20-1663#1A	4	31	Tumor	Tcell	Lung adenocarcinoma	EGFR	FALSE
ES113b_Slide4_P32_P31	4P31T2	Macrophage		ES113b_Slide4_P32_P31	4P31T2	4P31T2_Macrophage	SI-20-1663#1A	4	31	Tumor	Macrophage	Lung adenocarcinoma	EGFR	FALSE
ES113b_Slide4_P32_P31	4P31T2	ImmuneCell		ES113b_Slide4_P32_P31	4P31T2	4P31T2_ImmuneCell	SI-20-1663#1A	4	31	Tumor	ImmuneCell	Lung adenocarcinoma	EGFR	FALSE
ES113b_Slide4_P32_P31	4P31T2	Stroma		ES113b_Slide4_P32_P31	4P31T2	4P31T2_Stroma	SI-20-1663#1A	4	31	Tumor	Stroma	Lung adenocarcinoma	EGFR	FALSE
ES113b_Slide4_P32_P31	4P31T3	Tumor		ES113b_Slide4_P32_P31	4P31T3	4P31T3_TumorCell	SI-20-1663#1A	4	31	Tumor	TumorCell	Lung adenocarcinoma	EGFR	FALSE
ES113b_Slide4_P32_P31	4P31T3	Tcell		ES113b_Slide4_P32_P31	4P31T3	4P31T3_Tcell	SI-20-1663#1A	4	31	Tumor	Tcell	Lung adenocarcinoma	EGFR	FALSE
ES113b_Slide4_P32_P31	4P31T3	Macrophage		ES113b_Slide4_P32_P31	4P31T3	4P31T3_Macrophage	SI-20-1663#1A	4	31	Tumor	Macrophage	Lung adenocarcinoma	EGFR	FALSE
ES113b_Slide4_P32_P31	4P31T3	ImmuneCell		ES113b_Slide4_P32_P31	4P31T3	4P31T3_ImmuneCell	SI-20-1663#1A	4	31	Tumor	ImmuneCell	Lung adenocarcinoma	EGFR	FALSE
ES113b_Slide4_P32_P31	4P31T3	Stroma		ES113b_Slide4_P32_P31	4P31T3	4P31T3_Stroma	SI-20-1663#1A	4	31	Tumor	Stroma	Lung adenocarcinoma	EGFR	FALSE
ES113b_Slide4_P32_P31	4P31T4	Tumor		ES113b_Slide4_P32_P31	4P31T4	4P31T4_TumorCell	SI-20-1663#1A	4	31	Tumor	TumorCell	Lung adenocarcinoma	EGFR	FALSE
ES113b_Slide4_P32_P31	4P31T4	Tcell		ES113b_Slide4_P32_P31	4P31T4	4P31T4_Tcell	SI-20-1663#1A	4	31	Tumor	Tcell	Lung adenocarcinoma	EGFR	FALSE
ES113b_Slide4_P32_P31	4P31T4	Macrophage		ES113b_Slide4_P32_P31	4P31T4	4P31T4_Macrophage	SI-20-1663#1A	4	31	Tumor	Macrophage	Lung adenocarcinoma	EGFR	FALSE
ES113b_Slide4_P32_P31	4P31T4	ImmuneCell		ES113b_Slide4_P32_P31	4P31T4	4P31T4_ImmuneCell	SI-20-1663#1A	4	31	Tumor	ImmuneCell	Lung adenocarcinoma	EGFR	FALSE
ES113b_Slide4_P32_P31	4P31T4	Stroma		ES113b_Slide4_P32_P31	4P31T4	4P31T4_Stroma	SI-20-1663#1A	4	31	Tumor	Stroma	Lung adenocarcinoma	EGFR	FALSE
ES113b_Slide4_P32_P31	4P31TLS1	Geometric Segment		ES113b_Slide4_P32_P31	4P31TLS1	4P31TLS1	SI-20-1663#1A	4	31	TLS	TLS	Lung adenocarcinoma	EGFR	FALSE
ES113b_Slide4_P32_P31	4P31TLS2	Geometric Segment		ES113b_Slide4_P32_P31	4P31TLS2	4P31TLS2	SI-20-1663#1A	4	31	TLS	TLS	Lung adenocarcinoma	EGFR	FALSE
ES113b_Slide4_P32_P31	4P31TLS3	Geometric Segment		ES113b_Slide4_P32_P31	4P31TLS3	4P31TLS3	SI-20-1663#1A	4	31	TLS	TLS	Lung adenocarcinoma	EGFR	FALSE
ES113b_Slide4_P32_P31	4P31TLS4	Geometric Segment		ES113b_Slide4_P32_P31	4P31TLS4	4P31TLS4	SI-20-1663#1A	4	31	TLS	TLS	Lung adenocarcinoma	EGFR	FALSE
ES113b_Slide4_P32_P31	4P32N1	Tumor	Tumor	ES113b_Slide4_P32_P31	4P32N1	4P32N1	SI-20-4807#NFS	4	32	AdjNormal	Normal	Lung squamous cell carcinoma	NONE	TRUE
ES113b_Slide4_P32_P31	4P32N2	Tumor	Tumor	ES113b_Slide4_P32_P31	4P32N2	4P32N2	SI-20-4807#NFS	4	32	AdjNormal	Normal	Lung squamous cell carcinoma	NONE	TRUE
ES113b_Slide4_P32_P31	4P32N3	Tumor	Tumor	ES113b_Slide4_P32_P31	4P32N3	4P32N3	SI-20-4807#NFS	4	32	AdjNormal	Normal	Lung squamous cell carcinoma	NONE	TRUE
ES113b_Slide4_P32_P31	4P32N4	Tumor	Tumor	ES113b_Slide4_P32_P31	4P32N4	4P32N4	SI-20-4807#NFS	4	32	AdjNormal	Normal	Lung squamous cell carcinoma	NONE	TRUE
ES113b_Slide4_P32_P31	4P32T1	Tumor		ES113b_Slide4_P32_P31	4P32T1	4P32T1_TumorCell	SI-20-4807#NFS	4	32	Tumor	TumorCell	Lung squamous cell carcinoma	NONE	TRUE
ES113b_Slide4_P32_P31	4P32T1	Tcell		ES113b_Slide4_P32_P31	4P32T1	4P32T1_Tcell	SI-20-4807#NFS	4	32	Tumor	Tcell	Lung squamous cell carcinoma	NONE	TRUE
ES113b_Slide4_P32_P31	4P32T1	Macrophage		ES113b_Slide4_P32_P31	4P32T1	4P32T1_Macrophage	SI-20-4807#NFS	4	32	Tumor	Macrophage	Lung squamous cell carcinoma	NONE	TRUE
ES113b_Slide4_P32_P31	4P32T1	ImmuneCell		ES113b_Slide4_P32_P31	4P32T1	4P32T1_ImmuneCell	SI-20-4807#NFS	4	32	Tumor	ImmuneCell	Lung squamous cell carcinoma	NONE	TRUE
ES113b_Slide4_P32_P31	4P32T1	Stroma		ES113b_Slide4_P32_P31	4P32T1	4P32T1_Stroma	SI-20-4807#NFS	4	32	Tumor	Stroma	Lung squamous cell carcinoma	NONE	TRUE
ES113b_Slide4_P32_P31	4P32T2	Tumor		ES113b_Slide4_P32_P31	4P32T2	4P32T2_TumorCell	SI-20-4807#NFS	4	32	Tumor	TumorCell	Lung squamous cell carcinoma	NONE	TRUE
ES113b_Slide4_P32_P31	4P32T2	Tcell		ES113b_Slide4_P32_P31	4P32T2	4P32T2_Tcell	SI-20-4807#NFS	4	32	Tumor	Tcell	Lung squamous cell carcinoma	NONE	TRUE
ES113b_Slide4_P32_P31	4P32T2	Macrophage		ES113b_Slide4_P32_P31	4P32T2	4P32T2_Macrophage	SI-20-4807#NFS	4	32	Tumor	Macrophage	Lung squamous cell carcinoma	NONE	TRUE
ES113b_Slide4_P32_P31	4P32T2	ImmuneCell		ES113b_Slide4_P32_P31	4P32T2	4P32T2_ImmuneCell	SI-20-4807#NFS	4	32	Tumor	ImmuneCell	Lung squamous cell carcinoma	NONE	TRUE
ES113b_Slide4_P32_P31	4P32T2	Stroma		ES113b_Slide4_P32_P31	4P32T2	4P32T2_Stroma	SI-20-4807#NFS	4	32	Tumor	Stroma	Lung squamous cell carcinoma	NONE	TRUE
ES113b_Slide4_P32_P31	4P32T3	Tumor		ES113b_Slide4_P32_P31	4P32T3	4P32T3_TumorCell	SI-20-4807#NFS	4	32	Tumor	TumorCell	Lung squamous cell carcinoma	NONE	TRUE
ES113b_Slide4_P32_P31	4P32T3	Tcell		ES113b_Slide4_P32_P31	4P32T3	4P32T3_Tcell	SI-20-4807#NFS	4	32	Tumor	Tcell	Lung squamous cell carcinoma	NONE	TRUE
ES113b_Slide4_P32_P31	4P32T3	Macrophage		ES113b_Slide4_P32_P31	4P32T3	4P32T3_Macrophage	SI-20-4807#NFS	4	32	Tumor	Macrophage	Lung squamous cell carcinoma	NONE	TRUE
ES113b_Slide4_P32_P31	4P32T3	ImmuneCell		ES113b_Slide4_P32_P31	4P32T3	4P32T3_ImmuneCell	SI-20-4807#NFS	4	32	Tumor	ImmuneCell	Lung squamous cell carcinoma	NONE	TRUE
ES113b_Slide4_P32_P31	4P32T3	Stroma		ES113b_Slide4_P32_P31	4P32T3	4P32T3_Stroma	SI-20-4807#NFS	4	32	Tumor	Stroma	Lung squamous cell carcinoma	NONE	TRUE
ES113b_Slide4_P32_P31	4P32T4	Tumor		ES113b_Slide4_P32_P31	4P32T4	4P32T4_TumorCell	SI-20-4807#NFS	4	32	Tumor	TumorCell	Lung squamous cell carcinoma	NONE	TRUE
ES113b_Slide4_P32_P31	4P32T4	Tcell		ES113b_Slide4_P32_P31	4P32T4	4P32T4_Tcell	SI-20-4807#NFS	4	32	Tumor	Tcell	Lung squamous cell carcinoma	NONE	TRUE
ES113b_Slide4_P32_P31	4P32T4	Macrophage		ES113b_Slide4_P32_P31	4P32T4	4P32T4_Macrophage	SI-20-4807#NFS	4	32	Tumor	Macrophage	Lung squamous cell carcinoma	NONE	TRUE
ES113b_Slide4_P32_P31	4P32T4	ImmuneCell		ES113b_Slide4_P32_P31	4P32T4	4P32T4_ImmuneCell	SI-20-4807#NFS	4	32	Tumor	ImmuneCell	Lung squamous cell carcinoma	NONE	TRUE
ES113b_Slide4_P32_P31	4P32T4	Stroma		ES113b_Slide4_P32_P31	4P32T4	4P32T4_Stroma	SI-20-4807#NFS	4	32	Tumor	Stroma	Lung squamous cell carcinoma	NONE	TRUE
ES113b_Slide4_P32_P31	4P32TC1	Tumor		ES113b_Slide4_P32_P31	4P32TC1	3P32TC1	SI-20-4807#NFS	4	32	Tumor-C	TumorCell	Lung squamous cell carcinoma	NONE	TRUE
ES113b_Slide4_P32_P31	4P32TC2	Tumor		ES113b_Slide4_P32_P31	4P32TC2	3P32TC2	SI-20-4807#NFS	4	32	Tumor-C	TumorCell	Lung squamous cell carcinoma	NONE	TRUE
ES113b_Slide4_P32_P31	4P32TC3	Tumor		ES113b_Slide4_P32_P31	4P32TC3	3P32TC3	SI-20-4807#NFS	4	32	Tumor-C	TumorCell	Lung squamous cell carcinoma	NONE	TRUE
ES113b_Slide4_P32_P31	4P32TC4	Tumor		ES113b_Slide4_P32_P31	4P32TC4	3P32TC4	SI-20-4807#NFS	4	32	Tumor-C	TumorCell	Lung squamous cell carcinoma	NONE	TRUE
ES113b_Slide4_P32_P31	4P32TP1	Tumor		ES113b_Slide4_P32_P31	4P32TP1	4P32TP1_TumorCell	SI-20-4807#NFS	4	32	Tumor-P	TumorCell	Lung squamous cell carcinoma	NONE	TRUE
ES113b_Slide4_P32_P31	4P32TP1	Tcell		ES113b_Slide4_P32_P31	4P32TP1	4P32TP1_Tcell	SI-20-4807#NFS	4	32	Tumor-P	Tcell	Lung squamous cell carcinoma	NONE	TRUE
ES113b_Slide4_P32_P31	4P32TP1	Macrophage		ES113b_Slide4_P32_P31	4P32TP1	4P32TP1_Macrophage	SI-20-4807#NFS	4	32	Tumor-P	Macrophage	Lung squamous cell carcinoma	NONE	TRUE
ES113b_Slide4_P32_P31	4P32TP1	ImmuneCell		ES113b_Slide4_P32_P31	4P32TP1	4P32TP1_ImmuneCell	SI-20-4807#NFS	4	32	Tumor-P	ImmuneCell	Lung squamous cell carcinoma	NONE	TRUE
ES113b_Slide4_P32_P31	4P32TP1	Stroma		ES113b_Slide4_P32_P31	4P32TP1	4P32TP1_Stroma	SI-20-4807#NFS	4	32	Tumor-P	Stroma	Lung squamous cell carcinoma	NONE	TRUE
ES113b_Slide4_P32_P31	4P32TP2	Tumor		ES113b_Slide4_P32_P31	4P32TP2	4P32TP2_TumorCell	SI-20-4807#NFS	4	32	Tumor-P	TumorCell	Lung squamous cell carcinoma	NONE	TRUE
ES113b_Slide4_P32_P31	4P32TP2	Tcell		ES113b_Slide4_P32_P31	4P32TP2	4P32TP2_Tcell	SI-20-4807#NFS	4	32	Tumor-P	Tcell	Lung squamous cell carcinoma	NONE	TRUE
ES113b_Slide4_P32_P31	4P32TP2	Macrophage		ES113b_Slide4_P32_P31	4P32TP2	4P32TP2_Macrophage	SI-20-4807#NFS	4	32	Tumor-P	Macrophage	Lung squamous cell carcinoma	NONE	TRUE
ES113b_Slide4_P32_P31	4P32TP2	ImmuneCell		ES113b_Slide4_P32_P31	4P32TP2	4P32TP2_ImmuneCell	SI-20-4807#NFS	4	32	Tumor-P	ImmuneCell	Lung squamous cell carcinoma	NONE	TRUE
ES113b_Slide4_P32_P31	4P32TP2	Stroma		ES113b_Slide4_P32_P31	4P32TP2	4P32TP2_Stroma	SI-20-4807#NFS	4	32	Tumor-P	Stroma	Lung squamous cell carcinoma	NONE	TRUE
ES113b_Slide4_P32_P31	4P32TP3	Tumor		ES113b_Slide4_P32_P31	4P32TP3	4P32TP3_TumorCell	SI-20-4807#NFS	4	32	Tumor-P	TumorCell	Lung squamous cell carcinoma	NONE	TRUE
ES113b_Slide4_P32_P31	4P32TP3	Tcell		ES113b_Slide4_P32_P31	4P32TP3	4P32TP3_Tcell	SI-20-4807#NFS	4	32	Tumor-P	Tcell	Lung squamous cell carcinoma	NONE	TRUE
ES113b_Slide4_P32_P31	4P32TP3	Macrophage		ES113b_Slide4_P32_P31	4P32TP3	4P32TP3_Macrophage	SI-20-4807#NFS	4	32	Tumor-P	Macrophage	Lung squamous cell carcinoma	NONE	TRUE
ES113b_Slide4_P32_P31	4P32TP3	ImmuneCell		ES113b_Slide4_P32_P31	4P32TP3	4P32TP3_ImmuneCell	SI-20-4807#NFS	4	32	Tumor-P	ImmuneCell	Lung squamous cell carcinoma	NONE	TRUE
ES113b_Slide4_P32_P31	4P32TP3	Stroma		ES113b_Slide4_P32_P31	4P32TP3	4P32TP3_Stroma	SI-20-4807#NFS	4	32	Tumor-P	Stroma	Lung squamous cell carcinoma	NONE	TRUE
ES113b_Slide4_P32_P31	4P32TP4	Tumor		ES113b_Slide4_P32_P31	4P32TP4	4P32TP4_TumorCell	SI-20-4807#NFS	4	32	Tumor-P	TumorCell	Lung squamous cell carcinoma	NONE	TRUE
ES113b_Slide4_P32_P31	4P32TP4	Tcell		ES113b_Slide4_P32_P31	4P32TP4	4P32TP4_Tcell	SI-20-4807#NFS	4	32	Tumor-P	Tcell	Lung squamous cell carcinoma	NONE	TRUE
ES113b_Slide4_P32_P31	4P32TP4	Macrophage		ES113b_Slide4_P32_P31	4P32TP4	4P32TP4_Macrophage	SI-20-4807#NFS	4	32	Tumor-P	Macrophage	Lung squamous cell carcinoma	NONE	TRUE
ES113b_Slide4_P32_P31	4P32TP4	ImmuneCell		ES113b_Slide4_P32_P31	4P32TP4	4P32TP4_ImmuneCell	SI-20-4807#NFS	4	32	Tumor-P	ImmuneCell	Lung squamous cell carcinoma	NONE	TRUE
ES113b_Slide4_P32_P31	4P32TP4	Stroma		ES113b_Slide4_P32_P31	4P32TP4	4P32TP4_Stroma	SI-20-4807#NFS	4	32	Tumor-P	Stroma	Lung squamous cell carcinoma	NONE	TRUE
ES113b_Slide5_P21	5GFT1	Geometric Segment		ES113b_Slide5_P21	5GFT1	5GFT1	GFMouse	5	GF	MouseTumor	MouseTumorCell
ES113b_Slide5_P21	5GFT2	Geometric Segment		ES113b_Slide5_P21	5GFT2	5GFT2	GFMouse	5	GF	MouseTumor	MouseTumorCell
ES113b_Slide5_P21	5GFT3	Geometric Segment		ES113b_Slide5_P21	5GFT3	5GFT3	GFMouse	5	GF	MouseTumor	MouseTumorCell
ES113b_Slide5_P21	5GFT4	Geometric Segment		ES113b_Slide5_P21	5GFT4	5GFT4	GFMouse	5	GF	MouseTumor	MouseTumorCell
ES113b_Slide5_P21	5P21N1	Tumor	Tumor	ES113b_Slide5_P21	5P21N1	5P21N1	SI-18-5407 #4L	5	21	AdjNormal	Normal	Lung adenocarcinoma	NONE	FALSE
ES113b_Slide5_P21	5P21N2	Tumor	Tumor	ES113b_Slide5_P21	5P21N2	5P21N2	SI-18-5407 #4L	5	21	AdjNormal	Normal	Lung adenocarcinoma	NONE	FALSE
ES113b_Slide5_P21	5P21N3	Tumor	Tumor	ES113b_Slide5_P21	5P21N3	5P21N3	SI-18-5407 #4L	5	21	AdjNormal	Normal	Lung adenocarcinoma	NONE	FALSE
ES113b_Slide5_P21	5P21N4	Tumor	Tumor	ES113b_Slide5_P21	5P21N4	5P21N4	SI-18-5407 #4L	5	21	AdjNormal	Normal	Lung adenocarcinoma	NONE	FALSE
ES113b_Slide5_P21	5P21T1	Tumor		ES113b_Slide5_P21	5P21T1	5P21T1_TumorCell	SI-18-5407 #4L	5	21	Tumor	TumorCell	Lung adenocarcinoma	NONE	FALSE
ES113b_Slide5_P21	5P21T1	Tcell		ES113b_Slide5_P21	5P21T1	5P21T1_Tcell	SI-18-5407 #4L	5	21	Tumor	Tcell	Lung adenocarcinoma	NONE	FALSE
ES113b_Slide5_P21	5P21T1	Macrophage		ES113b_Slide5_P21	5P21T1	5P21T1_Macrophage	SI-18-5407 #4L	5	21	Tumor	Macrophage	Lung adenocarcinoma	NONE	FALSE
ES113b_Slide5_P21	5P21T1	ImmuneCell		ES113b_Slide5_P21	5P21T1	5P21T1_ImmuneCell	SI-18-5407 #4L	5	21	Tumor	ImmuneCell	Lung adenocarcinoma	NONE	FALSE
ES113b_Slide5_P21	5P21T1	Stroma		ES113b_Slide5_P21	5P21T1	5P21T1_Stroma	SI-18-5407 #4L	5	21	Tumor	Stroma	Lung adenocarcinoma	NONE	FALSE
ES113b_Slide5_P21	5P21T2	Tumor		ES113b_Slide5_P21	5P21T2	5P21T2_TumorCell	SI-18-5407 #4L	5	21	Tumor	TumorCell	Lung adenocarcinoma	NONE	FALSE
ES113b_Slide5_P21	5P21T2	Tcell		ES113b_Slide5_P21	5P21T2	5P21T2_Tcell	SI-18-5407 #4L	5	21	Tumor	Tcell	Lung adenocarcinoma	NONE	FALSE
ES113b_Slide5_P21	5P21T2	Macrophage		ES113b_Slide5_P21	5P21T2	5P21T2_Macrophage	SI-18-5407 #4L	5	21	Tumor	Macrophage	Lung adenocarcinoma	NONE	FALSE
ES113b_Slide5_P21	5P21T2	ImmuneCell		ES113b_Slide5_P21	5P21T2	5P21T2_ImmuneCell	SI-18-5407 #4L	5	21	Tumor	ImmuneCell	Lung adenocarcinoma	NONE	FALSE
ES113b_Slide5_P21	5P21T2	Stroma		ES113b_Slide5_P21	5P21T2	5P21T2_Stroma	SI-18-5407 #4L	5	21	Tumor	Stroma	Lung adenocarcinoma	NONE	FALSE
ES113b_Slide5_P21	5P21T3	Tumor		ES113b_Slide5_P21	5P21T3	5P21T3_TumorCell	SI-18-5407 #4L	5	21	Tumor	TumorCell	Lung adenocarcinoma	NONE	FALSE
ES113b_Slide5_P21	5P21T3	Tcell		ES113b_Slide5_P21	5P21T3	5P21T3_Tcell	SI-18-5407 #4L	5	21	Tumor	Tcell	Lung adenocarcinoma	NONE	FALSE
ES113b_Slide5_P21	5P21T3	Macrophage		ES113b_Slide5_P21	5P21T3	5P21T3_Macrophage	SI-18-5407 #4L	5	21	Tumor	Macrophage	Lung adenocarcinoma	NONE	FALSE
ES113b_Slide5_P21	5P21T3	ImmuneCell		ES113b_Slide5_P21	5P21T3	5P21T3_ImmuneCell	SI-18-5407 #4L	5	21	Tumor	ImmuneCell	Lung adenocarcinoma	NONE	FALSE
ES113b_Slide5_P21	5P21T3	Stroma		ES113b_Slide5_P21	5P21T3	5P21T3_Stroma	SI-18-5407 #4L	5	21	Tumor	Stroma	Lung adenocarcinoma	NONE	FALSE
ES113b_Slide5_P21	5P21T4	Tumor		ES113b_Slide5_P21	5P21T4	5P21T4_TumorCell	SI-18-5407 #4L	5	21	Tumor	TumorCell	Lung adenocarcinoma	NONE	FALSE
ES113b_Slide5_P21	5P21T4	Tcell		ES113b_Slide5_P21	5P21T4	5P21T4_Tcell	SI-18-5407 #4L	5	21	Tumor	Tcell	Lung adenocarcinoma	NONE	FALSE
ES113b_Slide5_P21	5P21T4	Macrophage		ES113b_Slide5_P21	5P21T4	5P21T4_Macrophage	SI-18-5407 #4L	5	21	Tumor	Macrophage	Lung adenocarcinoma	NONE	FALSE
ES113b_Slide5_P21	5P21T4	ImmuneCell		ES113b_Slide5_P21	5P21T4	5P21T4_ImmuneCell	SI-18-5407 #4L	5	21	Tumor	ImmuneCell	Lung adenocarcinoma	NONE	FALSE
ES113b_Slide5_P21	5P21T4	Stroma		ES113b_Slide5_P21	5P21T4	5P21T4_Stroma	SI-18-5407 #4L	5	21	Tumor	Stroma	Lung adenocarcinoma	NONE	FALSE
ES113b_Slide5_P21	5P21TC1	Tumor		ES113b_Slide5_P21	5P21TC1	5P21TC1	SI-18-5407 #4L	5	21	Tumor-C	TumorCell	Lung adenocarcinoma	NONE	FALSE
ES113b_Slide5_P21	5P21TC2	Tumor		ES113b_Slide5_P21	5P21TC2	5P21TC2	SI-18-5407 #4L	5	21	Tumor-C	TumorCell	Lung adenocarcinoma	NONE	FALSE
ES113b_Slide5_P21	5P21TC3	Tumor		ES113b_Slide5_P21	5P21TC3	5P21TC3	SI-18-5407 #4L	5	21	Tumor-C	TumorCell	Lung adenocarcinoma	NONE	FALSE
ES113b_Slide5_P21	5P21TC4	Tumor		ES113b_Slide5_P21	5P21TC4	5P21TC4	SI-18-5407 #4L	5	21	Tumor-C	TumorCell	Lung adenocarcinoma	NONE	FALSE
ES113b_Slide5_P21	5P21TLS1	Geometric Segment		ES113b_Slide5_P21	5P21TLS1	5P21TLS1	SI-18-5407 #4L	5	21	TLS	TLS	Lung adenocarcinoma	NONE	FALSE
ES113b_Slide5_P21	5P21TLS2	Geometric Segment		ES113b_Slide5_P21	5P21TLS2	5P21TLS2	SI-18-5407 #4L	5	21	TLS	TLS	Lung adenocarcinoma	NONE	FALSE
ES113b_Slide5_P21	5P21TLS3	Geometric Segment		ES113b_Slide5_P21	5P21TLS3	5P21TLS3	SI-18-5407 #4L	5	21	TLS	TLS	Lung adenocarcinoma	NONE	FALSE
ES113b_Slide5_P21	5P21TLS4	Geometric Segment		ES113b_Slide5_P21	5P21TLS4	5P21TLS4	SI-18-5407 #4L	5	21	TLS	TLS	Lung adenocarcinoma	NONE	FALSE
ES113b_Slide5_P21	5P21TP1	Tumor		ES113b_Slide5_P21	5P21TP1	5P21TP1_TumorCell	SI-18-5407 #4L	5	21	Tumor-P	TumorCell	Lung adenocarcinoma	NONE	FALSE
ES113b_Slide5_P21	5P21TP1	Tcell		ES113b_Slide5_P21	5P21TP1	5P21TP1_Tcell	SI-18-5407 #4L	5	21	Tumor-P	Tcell	Lung adenocarcinoma	NONE	FALSE
ES113b_Slide5_P21	5P21TP1	Macrophage		ES113b_Slide5_P21	5P21TP1	5P21TP1_Macrophage	SI-18-5407 #4L	5	21	Tumor-P	Macrophage	Lung adenocarcinoma	NONE	FALSE
ES113b_Slide5_P21	5P21TP1	ImmuneCell		ES113b_Slide5_P21	5P21TP1	5P21TP1_ImmuneCell	SI-18-5407 #4L	5	21	Tumor-P	ImmuneCell	Lung adenocarcinoma	NONE	FALSE
ES113b_Slide5_P21	5P21TP1	Stroma		ES113b_Slide5_P21	5P21TP1	5P21TP1_Stroma	SI-18-5407 #4L	5	21	Tumor-P	Stroma	Lung adenocarcinoma	NONE	FALSE
ES113b_Slide5_P21	5P21TP2	Tumor		ES113b_Slide5_P21	5P21TP2	5P21TP2_TumorCell	SI-18-5407 #4L	5	21	Tumor-P	TumorCell	Lung adenocarcinoma	NONE	FALSE
ES113b_Slide5_P21	5P21TP2	Tcell		ES113b_Slide5_P21	5P21TP2	5P21TP2_Tcell	SI-18-5407 #4L	5	21	Tumor-P	Tcell	Lung adenocarcinoma	NONE	FALSE
ES113b_Slide5_P21	5P21TP2	Macrophage		ES113b_Slide5_P21	5P21TP2	5P21TP2_Macrophage	SI-18-5407 #4L	5	21	Tumor-P	Macrophage	Lung adenocarcinoma	NONE	FALSE
ES113b_Slide5_P21	5P21TP2	ImmuneCell		ES113b_Slide5_P21	5P21TP2	5P21TP2_ImmuneCell	SI-18-5407 #4L	5	21	Tumor-P	ImmuneCell	Lung adenocarcinoma	NONE	FALSE
ES113b_Slide5_P21	5P21TP2	Stroma		ES113b_Slide5_P21	5P21TP2	5P21TP2_Stroma	SI-18-5407 #4L	5	21	Tumor-P	Stroma	Lung adenocarcinoma	NONE	FALSE
ES113b_Slide5_P21	5P21TP3	Tumor		ES113b_Slide5_P21	5P21TP3	5P21TP3_TumorCell	SI-18-5407 #4L	5	21	Tumor-P	TumorCell	Lung adenocarcinoma	NONE	FALSE
ES113b_Slide5_P21	5P21TP3	Tcell		ES113b_Slide5_P21	5P21TP3	5P21TP3_Tcell	SI-18-5407 #4L	5	21	Tumor-P	Tcell	Lung adenocarcinoma	NONE	FALSE
ES113b_Slide5_P21	5P21TP3	Macrophage		ES113b_Slide5_P21	5P21TP3	5P21TP3_Macrophage	SI-18-5407 #4L	5	21	Tumor-P	Macrophage	Lung adenocarcinoma	NONE	FALSE
ES113b_Slide5_P21	5P21TP3	ImmuneCell		ES113b_Slide5_P21	5P21TP3	5P21TP3_ImmuneCell	SI-18-5407 #4L	5	21	Tumor-P	ImmuneCell	Lung adenocarcinoma	NONE	FALSE
ES113b_Slide5_P21	5P21TP3	Stroma		ES113b_Slide5_P21	5P21TP3	5P21TP3_Stroma	SI-18-5407 #4L	5	21	Tumor-P	Stroma	Lung adenocarcinoma	NONE	FALSE
ES113b_Slide5_P21	5P21TP4	Tumor		ES113b_Slide5_P21	5P21TP4	5P21TP4_TumorCell	SI-18-5407 #4L	5	21	Tumor-P	TumorCell	Lung adenocarcinoma	NONE	FALSE
ES113b_Slide5_P21	5P21TP4	Tcell		ES113b_Slide5_P21	5P21TP4	5P21TP4_Tcell	SI-18-5407 #4L	5	21	Tumor-P	Tcell	Lung adenocarcinoma	NONE	FALSE
ES113b_Slide5_P21	5P21TP4	Macrophage		ES113b_Slide5_P21	5P21TP4	5P21TP4_Macrophage	SI-18-5407 #4L	5	21	Tumor-P	Macrophage	Lung adenocarcinoma	NONE	FALSE
ES113b_Slide5_P21	5P21TP4	ImmuneCell		ES113b_Slide5_P21	5P21TP4	5P21TP4_ImmuneCell	SI-18-5407 #4L	5	21	Tumor-P	ImmuneCell	Lung adenocarcinoma	NONE	FALSE
ES113b_Slide5_P21	5P21TP4	Stroma		ES113b_Slide5_P21	5P21TP4	5P21TP4_Stroma	SI-18-5407 #4L	5	21	Tumor-P	Stroma	Lung adenocarcinoma	NONE	FALSE
ES113b_Slide6_P24_P28	6GFT1	Geometric Segment		ES113b_Slide6_P24_P28	6GFT1	6GFT1	GFMouse	6	GF	MouseTumor	MouseTumorCell
ES113b_Slide6_P24_P28	6GFT2	Geometric Segment		ES113b_Slide6_P24_P28	6GFT2	6GFT2	GFMouse	6	GF	MouseTumor	MouseTumorCell
ES113b_Slide6_P24_P28	6GFT3	Geometric Segment		ES113b_Slide6_P24_P28	6GFT3	6GFT3	GFMouse	6	GF	MouseTumor	MouseTumorCell
ES113b_Slide6_P24_P28	6GFT4	Geometric Segment		ES113b_Slide6_P24_P28	6GFT4	6GFT4	GFMouse	6	GF	MouseTumor	MouseTumorCell
ES113b_Slide6_P24_P28	6P24N1	Tumor	Tumor	ES113b_Slide6_P24_P28	6P24N1	6P24N1	SI-19-4863 #1G	6	24	AdjNormal	Normal	Lung adenocarcinoma	BRAF	TRUE
ES113b_Slide6_P24_P28	6P24N2	Tumor	Tumor	ES113b_Slide6_P24_P28	6P24N2	6P24N2	SI-19-4863 #1G	6	24	AdjNormal	Normal	Lung adenocarcinoma	BRAF	TRUE
ES113b_Slide6_P24_P28	6P24N3	Tumor	Tumor	ES113b_Slide6_P24_P28	6P24N3	6P24N3	SI-19-4863 #1G	6	24	AdjNormal	Normal	Lung adenocarcinoma	BRAF	TRUE
ES113b_Slide6_P24_P28	6P24N4	Tumor	Tumor	ES113b_Slide6_P24_P28	6P24N4	6P24N4	SI-19-4863 #1G	6	24	AdjNormal	Normal	Lung adenocarcinoma	BRAF	TRUE
ES113b_Slide6_P24_P28	6P24T1	Tumor		ES113b_Slide6_P24_P28	6P24T1	6P24T1_TumorCell	SI-19-4863 #1G	6	24	Tumor	TumorCell	Lung adenocarcinoma	BRAF	TRUE
ES113b_Slide6_P24_P28	6P24T1	Tcell		ES113b_Slide6_P24_P28	6P24T1	6P24T1_Tcell	SI-19-4863 #1G	6	24	Tumor	Tcell	Lung adenocarcinoma	BRAF	TRUE
ES113b_Slide6_P24_P28	6P24T1	Macrophage		ES113b_Slide6_P24_P28	6P24T1	6P24T1_Macrophage	SI-19-4863 #1G	6	24	Tumor	Macrophage	Lung adenocarcinoma	BRAF	TRUE
ES113b_Slide6_P24_P28	6P24T1	ImmuneCell		ES113b_Slide6_P24_P28	6P24T1	6P24T1_ImmuneCell	SI-19-4863 #1G	6	24	Tumor	ImmuneCell	Lung adenocarcinoma	BRAF	TRUE
ES113b_Slide6_P24_P28	6P24T1	Stroma		ES113b_Slide6_P24_P28	6P24T1	6P24T1_Stroma	SI-19-4863 #1G	6	24	Tumor	Stroma	Lung adenocarcinoma	BRAF	TRUE
ES113b_Slide6_P24_P28	6P24T2	Tumor		ES113b_Slide6_P24_P28	6P24T2	6P24T2_TumorCell	SI-19-4863 #1G	6	24	Tumor	TumorCell	Lung adenocarcinoma	BRAF	TRUE
ES113b_Slide6_P24_P28	6P24T2	Tcell		ES113b_Slide6_P24_P28	6P24T2	6P24T2_Tcell	SI-19-4863 #1G	6	24	Tumor	Tcell	Lung adenocarcinoma	BRAF	TRUE
ES113b_Slide6_P24_P28	6P24T2	Macrophage		ES113b_Slide6_P24_P28	6P24T2	6P24T2_Macrophage	SI-19-4863 #1G	6	24	Tumor	Macrophage	Lung adenocarcinoma	BRAF	TRUE
ES113b_Slide6_P24_P28	6P24T2	ImmuneCell		ES113b_Slide6_P24_P28	6P24T2	6P24T2_ImmuneCell	SI-19-4863 #1G	6	24	Tumor	ImmuneCell	Lung adenocarcinoma	BRAF	TRUE
ES113b_Slide6_P24_P28	6P24T2	Stroma		ES113b_Slide6_P24_P28	6P24T2	6P24T2_Stroma	SI-19-4863 #1G	6	24	Tumor	Stroma	Lung adenocarcinoma	BRAF	TRUE
ES113b_Slide6_P24_P28	6P24T3	Tumor		ES113b_Slide6_P24_P28	6P24T3	6P24T3_TumorCell	SI-19-4863 #1G	6	24	Tumor	TumorCell	Lung adenocarcinoma	BRAF	TRUE
ES113b_Slide6_P24_P28	6P24T3	Tcell		ES113b_Slide6_P24_P28	6P24T3	6P24T3_Tcell	SI-19-4863 #1G	6	24	Tumor	Tcell	Lung adenocarcinoma	BRAF	TRUE
ES113b_Slide6_P24_P28	6P24T3	Macrophage		ES113b_Slide6_P24_P28	6P24T3	6P24T3_Macrophage	SI-19-4863 #1G	6	24	Tumor	Macrophage	Lung adenocarcinoma	BRAF	TRUE
ES113b_Slide6_P24_P28	6P24T3	ImmuneCell		ES113b_Slide6_P24_P28	6P24T3	6P24T3_ImmuneCell	SI-19-4863 #1G	6	24	Tumor	ImmuneCell	Lung adenocarcinoma	BRAF	TRUE
ES113b_Slide6_P24_P28	6P24T3	Stroma		ES113b_Slide6_P24_P28	6P24T3	6P24T3_Stroma	SI-19-4863 #1G	6	24	Tumor	Stroma	Lung adenocarcinoma	BRAF	TRUE
ES113b_Slide6_P24_P28	6P24T4	Tumor		ES113b_Slide6_P24_P28	6P24T4	6P24T4_TumorCell	SI-19-4863 #1G	6	24	Tumor	TumorCell	Lung adenocarcinoma	BRAF	TRUE
ES113b_Slide6_P24_P28	6P24T4	Tcell		ES113b_Slide6_P24_P28	6P24T4	6P24T4_Tcell	SI-19-4863 #1G	6	24	Tumor	Tcell	Lung adenocarcinoma	BRAF	TRUE
ES113b_Slide6_P24_P28	6P24T4	Macrophage		ES113b_Slide6_P24_P28	6P24T4	6P24T4_Macrophage	SI-19-4863 #1G	6	24	Tumor	Macrophage	Lung adenocarcinoma	BRAF	TRUE
ES113b_Slide6_P24_P28	6P24T4	ImmuneCell		ES113b_Slide6_P24_P28	6P24T4	6P24T4_ImmuneCell	SI-19-4863 #1G	6	24	Tumor	ImmuneCell	Lung adenocarcinoma	BRAF	TRUE
ES113b_Slide6_P24_P28	6P24T4	Stroma		ES113b_Slide6_P24_P28	6P24T4	6P24T4_Stroma	SI-19-4863 #1G	6	24	Tumor	Stroma	Lung adenocarcinoma	BRAF	TRUE
ES113b_Slide6_P24_P28	6P24TLS1	Geometric Segment		ES113b_Slide6_P24_P28	6P24TLS1	6P24TLS1	SI-19-4863 #1G	6	24	TLS	TLS	Lung adenocarcinoma	BRAF	TRUE
ES113b_Slide6_P24_P28	6P24TLS2	Geometric Segment		ES113b_Slide6_P24_P28	6P24TLS2	6P24TLS2	SI-19-4863 #1G	6	24	TLS	TLS	Lung adenocarcinoma	BRAF	TRUE
ES113b_Slide6_P24_P28	6P24TLS3	Geometric Segment		ES113b_Slide6_P24_P28	6P24TLS3	6P24TLS3	SI-19-4863 #1G	6	24	TLS	TLS	Lung adenocarcinoma	BRAF	TRUE
ES113b_Slide6_P24_P28	6P24TLS4	Geometric Segment		ES113b_Slide6_P24_P28	6P24TLS4	6P24TLS4	SI-19-4863 #1G	6	24	TLS	TLS	Lung adenocarcinoma	BRAF	TRUE
ES113b_Slide6_P24_P28	6P28N1	Tumor	Tumor	ES113b_Slide6_P24_P28	6P28N1	6P28N1	SI-19-1819 #1FS	6	28	AdjNormal	Normal	Lung small cell	NONE	FALSE
ES113b_Slide6_P24_P28	6P28N2	Tumor	Tumor	ES113b_Slide6_P24_P28	6P28N2	6P28N2	SI-19-1819 #1FS	6	28	AdjNormal	Normal	Lung small cell	NONE	FALSE
ES113b_Slide6_P24_P28	6P28N3	Tumor	Tumor	ES113b_Slide6_P24_P28	6P28N3	6P28N3	SI-19-1819 #1FS	6	28	AdjNormal	Normal	Lung small cell	NONE	FALSE
ES113b_Slide6_P24_P28	6P28N4	Tumor	Tumor	ES113b_Slide6_P24_P28	6P28N4	6P28N4	SI-19-1819 #1FS	6	28	AdjNormal	Normal	Lung small cell	NONE	FALSE
ES113b_Slide6_P24_P28	6P28T1	Tumor		ES113b_Slide6_P24_P28	6P28T1	6P28T1_TumorCell	SI-19-1819 #1FS	6	28	Tumor	TumorCell	Lung small cell	NONE	FALSE
ES113b_Slide6_P24_P28	6P28T1	Tcell		ES113b_Slide6_P24_P28	6P28T1	6P28T1_Tcell	SI-19-1819 #1FS	6	28	Tumor	Tcell	Lung small cell	NONE	FALSE
ES113b_Slide6_P24_P28	6P28T1	Macrophage		ES113b_Slide6_P24_P28	6P28T1	6P28T1_Macrophage	SI-19-1819 #1FS	6	28	Tumor	Macrophage	Lung small cell	NONE	FALSE
ES113b_Slide6_P24_P28	6P28T1	ImmuneCell		ES113b_Slide6_P24_P28	6P28T1	6P28T1_ImmuneCell	SI-19-1819 #1FS	6	28	Tumor	ImmuneCell	Lung small cell	NONE	FALSE
ES113b_Slide6_P24_P28	6P28T1	Stroma		ES113b_Slide6_P24_P28	6P28T1	6P28T1_Stroma	SI-19-1819 #1FS	6	28	Tumor	Stroma	Lung small cell	NONE	FALSE
ES113b_Slide6_P24_P28	6P28T2	Tumor		ES113b_Slide6_P24_P28	6P28T2	6P28T2_TumorCell	SI-19-1819 #1FS	6	28	Tumor	TumorCell	Lung small cell	NONE	FALSE
ES113b_Slide6_P24_P28	6P28T2	Tcell		ES113b_Slide6_P24_P28	6P28T2	6P28T2_Tcell	SI-19-1819 #1FS	6	28	Tumor	Tcell	Lung small cell	NONE	FALSE
ES113b_Slide6_P24_P28	6P28T2	Macrophage		ES113b_Slide6_P24_P28	6P28T2	6P28T2_Macrophage	SI-19-1819 #1FS	6	28	Tumor	Macrophage	Lung small cell	NONE	FALSE
ES113b_Slide6_P24_P28	6P28T2	ImmuneCell		ES113b_Slide6_P24_P28	6P28T2	6P28T2_ImmuneCell	SI-19-1819 #1FS	6	28	Tumor	ImmuneCell	Lung small cell	NONE	FALSE
ES113b_Slide6_P24_P28	6P28T2	Stroma		ES113b_Slide6_P24_P28	6P28T2	6P28T2_Stroma	SI-19-1819 #1FS	6	28	Tumor	Stroma	Lung small cell	NONE	FALSE
ES113b_Slide6_P24_P28	6P28T3	Tumor		ES113b_Slide6_P24_P28	6P28T3	6P28T3_TumorCell	SI-19-1819 #1FS	6	28	Tumor	TumorCell	Lung small cell	NONE	FALSE
ES113b_Slide6_P24_P28	6P28T3	Tcell		ES113b_Slide6_P24_P28	6P28T3	6P28T3_Tcell	SI-19-1819 #1FS	6	28	Tumor	Tcell	Lung small cell	NONE	FALSE
ES113b_Slide6_P24_P28	6P28T3	Macrophage		ES113b_Slide6_P24_P28	6P28T3	6P28T3_Macrophage	SI-19-1819 #1FS	6	28	Tumor	Macrophage	Lung small cell	NONE	FALSE
ES113b_Slide6_P24_P28	6P28T3	ImmuneCell		ES113b_Slide6_P24_P28	6P28T3	6P28T3_ImmuneCell	SI-19-1819 #1FS	6	28	Tumor	ImmuneCell	Lung small cell	NONE	FALSE
ES113b_Slide6_P24_P28	6P28T3	Stroma		ES113b_Slide6_P24_P28	6P28T3	6P28T3_Stroma	SI-19-1819 #1FS	6	28	Tumor	Stroma	Lung small cell	NONE	FALSE
ES113b_Slide6_P24_P28	6P28T4	Tumor		ES113b_Slide6_P24_P28	6P28T4	6P28T4_TumorCell	SI-19-1819 #1FS	6	28	Tumor	TumorCell	Lung small cell	NONE	FALSE
ES113b_Slide6_P24_P28	6P28T4	Tcell		ES113b_Slide6_P24_P28	6P28T4	6P28T4_Tcell	SI-19-1819 #1FS	6	28	Tumor	Tcell	Lung small cell	NONE	FALSE
ES113b_Slide6_P24_P28	6P28T4	Macrophage		ES113b_Slide6_P24_P28	6P28T4	6P28T4_Macrophage	SI-19-1819 #1FS	6	28	Tumor	Macrophage	Lung small cell	NONE	FALSE
ES113b_Slide6_P24_P28	6P28T4	ImmuneCell		ES113b_Slide6_P24_P28	6P28T4	6P28T4_ImmuneCell	SI-19-1819 #1FS	6	28	Tumor	ImmuneCell	Lung small cell	NONE	FALSE
ES113b_Slide6_P24_P28	6P28T4	Stroma		ES113b_Slide6_P24_P28	6P28T4	6P28T4_Stroma	SI-19-1819 #1FS	6	28	Tumor	Stroma	Lung small cell	NONE	FALSE
ES113b_Slide7_P30	7GFT1	Geometric Segment		ES113b_Slide7_P30	7GFT1	7GFT1	GFMouse	7	GF	MouseTumor	MouseTumorCell
ES113b_Slide7_P30	7GFT2	Geometric Segment		ES113b_Slide7_P30	7GFT2	7GFT2	GFMouse	7	GF	MouseTumor	MouseTumorCell
ES113b_Slide7_P30	7GFT3	Geometric Segment		ES113b_Slide7_P30	7GFT3	7GFT3	GFMouse	7	GF	MouseTumor	MouseTumorCell
ES113b_Slide7_P30	7GFT4	Geometric Segment		ES113b_Slide7_P30	7GFT4	7GFT4	GFMouse	7	GF	MouseTumor	MouseTumorCell
ES113b_Slide7_P30	7P30A1	Geometric Segment		ES113b_Slide7_P30	7P30A1	7P30A1	SI-20-1199 #1J	7	30	Airway	Airway	Lung adenocarcinoma	KRAS	TRUE
ES113b_Slide7_P30	7P30A2	Geometric Segment		ES113b_Slide7_P30	7P30A2	7P30A2	SI-20-1199 #1J	7	30	Airway	Airway	Lung adenocarcinoma	KRAS	TRUE
ES113b_Slide7_P30	7P30A3	Geometric Segment		ES113b_Slide7_P30	7P30A3	7P30A3	SI-20-1199 #1J	7	30	Airway	Airway	Lung adenocarcinoma	KRAS	TRUE
ES113b_Slide7_P30	7P30A4	Geometric Segment		ES113b_Slide7_P30	7P30A4	7P30A4	SI-20-1199 #1J	7	30	Airway	Airway	Lung adenocarcinoma	KRAS	TRUE
ES113b_Slide7_P30	7P30C1	Stroma		ES113b_Slide7_P30	7P30C1	7P30C1_Macrophage	SI-20-1199 #1J	7	30	Colloid	Macrophage	Lung adenocarcinoma	KRAS	TRUE
ES113b_Slide7_P30	7P30C1	Macrophage		ES113b_Slide7_P30	7P30C1	7P30C1_Stroma	SI-20-1199 #1J	7	30	Colloid	Stroma	Lung adenocarcinoma	KRAS	TRUE
ES113b_Slide7_P30	7P30C2	Stroma		ES113b_Slide7_P30	7P30C2	7P30C2_Macrophage	SI-20-1199 #1J	7	30	Colloid	Macrophage	Lung adenocarcinoma	KRAS	TRUE
ES113b_Slide7_P30	7P30C2	Macrophage		ES113b_Slide7_P30	7P30C2	7P30C2_Stroma	SI-20-1199 #1J	7	30	Colloid	Stroma	Lung adenocarcinoma	KRAS	TRUE
ES113b_Slide7_P30	7P30C3	Stroma		ES113b_Slide7_P30	7P30C3	7P30C3_Macrophage	SI-20-1199 #1J	7	30	Colloid	Macrophage	Lung adenocarcinoma	KRAS	TRUE
ES113b_Slide7_P30	7P30C3	Macrophage		ES113b_Slide7_P30	7P30C3	7P30C3_Stroma	SI-20-1199 #1J	7	30	Colloid	Stroma	Lung adenocarcinoma	KRAS	TRUE
ES113b_Slide7_P30	7P30C4	Stroma		ES113b_Slide7_P30	7P30C4	7P30C4_Macrophage	SI-20-1199 #1J	7	30	Colloid	Macrophage	Lung adenocarcinoma	KRAS	TRUE
ES113b_Slide7_P30	7P30C4	Macrophage		ES113b_Slide7_P30	7P30C4	7P30C4_Stroma	SI-20-1199 #1J	7	30	Colloid	Stroma	Lung adenocarcinoma	KRAS	TRUE
ES113b_Slide7_P30	7P30N1	Tumor	Tumor	ES113b_Slide7_P30	7P30N1	7P30N1	SI-20-1199 #1J	7	30	AdjNormal	Normal	Lung adenocarcinoma	KRAS	TRUE
ES113b_Slide7_P30	7P30N2	Tumor	Tumor	ES113b_Slide7_P30	7P30N2	7P30N2	SI-20-1199 #1J	7	30	AdjNormal	Normal	Lung adenocarcinoma	KRAS	TRUE
ES113b_Slide7_P30	7P30N3	Tumor	Tumor	ES113b_Slide7_P30	7P30N3	7P30N3	SI-20-1199 #1J	7	30	AdjNormal	Normal	Lung adenocarcinoma	KRAS	TRUE
ES113b_Slide7_P30	7P30N4	Tumor	Tumor	ES113b_Slide7_P30	7P30N4	7P30N4	SI-20-1199 #1J	7	30	AdjNormal	Normal	Lung adenocarcinoma	KRAS	TRUE
ES113b_Slide7_P30	7P30T1	Tumor		ES113b_Slide7_P30	7P30T1	7P30T1_TumorCell	SI-20-1199 #1J	7	30	Tumor	TumorCell	Lung adenocarcinoma	KRAS	TRUE
ES113b_Slide7_P30	7P30T1	Tcell		ES113b_Slide7_P30	7P30T1	7P30T1_Tcell	SI-20-1199 #1J	7	30	Tumor	Tcell	Lung adenocarcinoma	KRAS	TRUE
ES113b_Slide7_P30	7P30T1	Macrophage		ES113b_Slide7_P30	7P30T1	7P30T1_Macrophage	SI-20-1199 #1J	7	30	Tumor	Macrophage	Lung adenocarcinoma	KRAS	TRUE
ES113b_Slide7_P30	7P30T1	ImmuneCell		ES113b_Slide7_P30	7P30T1	7P30T1_ImmuneCell	SI-20-1199 #1J	7	30	Tumor	ImmuneCell	Lung adenocarcinoma	KRAS	TRUE
ES113b_Slide7_P30	7P30T1	Stroma		ES113b_Slide7_P30	7P30T1	7P30T1_Stroma	SI-20-1199 #1J	7	30	Tumor	Stroma	Lung adenocarcinoma	KRAS	TRUE
ES113b_Slide7_P30	7P30T2	Tumor		ES113b_Slide7_P30	7P30T2	7P30T2_TumorCell	SI-20-1199 #1J	7	30	Tumor	TumorCell	Lung adenocarcinoma	KRAS	TRUE
ES113b_Slide7_P30	7P30T2	Tcell		ES113b_Slide7_P30	7P30T2	7P30T2_Tcell	SI-20-1199 #1J	7	30	Tumor	Tcell	Lung adenocarcinoma	KRAS	TRUE
ES113b_Slide7_P30	7P30T2	Macrophage		ES113b_Slide7_P30	7P30T2	7P30T2_Macrophage	SI-20-1199 #1J	7	30	Tumor	Macrophage	Lung adenocarcinoma	KRAS	TRUE
ES113b_Slide7_P30	7P30T2	ImmuneCell		ES113b_Slide7_P30	7P30T2	7P30T2_ImmuneCell	SI-20-1199 #1J	7	30	Tumor	ImmuneCell	Lung adenocarcinoma	KRAS	TRUE
ES113b_Slide7_P30	7P30T2	Stroma		ES113b_Slide7_P30	7P30T2	7P30T2_Stroma	SI-20-1199 #1J	7	30	Tumor	Stroma	Lung adenocarcinoma	KRAS	TRUE
ES113b_Slide7_P30	7P30T3	Tumor		ES113b_Slide7_P30	7P30T3	7P30T3_TumorCell	SI-20-1199 #1J	7	30	Tumor	TumorCell	Lung adenocarcinoma	KRAS	TRUE
ES113b_Slide7_P30	7P30T3	Tcell		ES113b_Slide7_P30	7P30T3	7P30T3_Tcell	SI-20-1199 #1J	7	30	Tumor	Tcell	Lung adenocarcinoma	KRAS	TRUE
ES113b_Slide7_P30	7P30T3	Macrophage		ES113b_Slide7_P30	7P30T3	7P30T3_Macrophage	SI-20-1199 #1J	7	30	Tumor	Macrophage	Lung adenocarcinoma	KRAS	TRUE
ES113b_Slide7_P30	7P30T3	ImmuneCell		ES113b_Slide7_P30	7P30T3	7P30T3_ImmuneCell	SI-20-1199 #1J	7	30	Tumor	ImmuneCell	Lung adenocarcinoma	KRAS	TRUE
ES113b_Slide7_P30	7P30T3	Stroma		ES113b_Slide7_P30	7P30T3	7P30T3_Stroma	SI-20-1199 #1J	7	30	Tumor	Stroma	Lung adenocarcinoma	KRAS	TRUE
ES113b_Slide7_P30	7P30T4	Tumor		ES113b_Slide7_P30	7P30T4	7P30T4_TumorCell	SI-20-1199 #1J	7	30	Tumor	TumorCell	Lung adenocarcinoma	KRAS	TRUE
ES113b_Slide7_P30	7P30T4	Tcell		ES113b_Slide7_P30	7P30T4	7P30T4_Tcell	SI-20-1199 #1J	7	30	Tumor	Tcell	Lung adenocarcinoma	KRAS	TRUE
ES113b_Slide7_P30	7P30T4	Macrophage		ES113b_Slide7_P30	7P30T4	7P30T4_Macrophage	SI-20-1199 #1J	7	30	Tumor	Macrophage	Lung adenocarcinoma	KRAS	TRUE
ES113b_Slide7_P30	7P30T4	ImmuneCell		ES113b_Slide7_P30	7P30T4	7P30T4_ImmuneCell	SI-20-1199 #1J	7	30	Tumor	ImmuneCell	Lung adenocarcinoma	KRAS	TRUE
ES113b_Slide7_P30	7P30T4	Stroma		ES113b_Slide7_P30	7P30T4	7P30T4_Stroma	SI-20-1199 #1J	7	30	Tumor	Stroma	Lung adenocarcinoma	KRAS	TRUE
ES113b_Slide7_P30	7P30TLS1	Geometric Segment		ES113b_Slide7_P30	7P30TLS1	7P30TLS1	SI-20-1199 #1J	7	30	TLS	TLS	Lung adenocarcinoma	KRAS	TRUE
ES113b_Slide7_P30	7P30TLS2	Geometric Segment		ES113b_Slide7_P30	7P30TLS2	7P30TLS2	SI-20-1199 #1J	7	30	TLS	TLS	Lung adenocarcinoma	KRAS	TRUE
ES113b_Slide7_P30	7P30TLS3	Geometric Segment		ES113b_Slide7_P30	7P30TLS3	7P30TLS3	SI-20-1199 #1J	7	30	TLS	TLS	Lung adenocarcinoma	KRAS	TRUE
ES113b_Slide7_P30	7P30TLS4	Geometric Segment		ES113b_Slide7_P30	7P30TLS4	7P30TLS4	SI-20-1199 #1J	7	30	TLS	TLS	Lung adenocarcinoma	KRAS	TRUE
ES113b_Slide8_P29	8GFT1	Geometric Segment		ES113b_Slide8_P29	8GFT1	8GFT1	GFMouse	8	GF	MouseTumor	MouseTumorCell
ES113b_Slide8_P29	8GFT2	Geometric Segment		ES113b_Slide8_P29	8GFT2	8GFT2	GFMouse	8	GF	MouseTumor	MouseTumorCell
ES113b_Slide8_P29	8GFT3	Geometric Segment		ES113b_Slide8_P29	8GFT3	8GFT3	GFMouse	8	GF	MouseTumor	MouseTumorCell
ES113b_Slide8_P29	8GFT4	Geometric Segment		ES113b_Slide8_P29	8GFT4	8GFT4	GFMouse	8	GF	MouseTumor	MouseTumorCell
ES113b_Slide8_P29	8P29N1	Tumor	Tumor	ES113b_Slide8_P29	8P29N1	8P30N1	SI-20-815 #1F	8	29	AdjNormal	Normal	Lung adenocarcinoma	EGFR	FALSE
ES113b_Slide8_P29	8P29N2	Tumor	Tumor	ES113b_Slide8_P29	8P29N2	8P30N2	SI-20-815 #1F	8	29	AdjNormal	Normal	Lung adenocarcinoma	EGFR	FALSE
ES113b_Slide8_P29	8P29N3	Tumor	Tumor	ES113b_Slide8_P29	8P29N3	8P30N3	SI-20-815 #1F	8	29	AdjNormal	Normal	Lung adenocarcinoma	EGFR	FALSE
ES113b_Slide8_P29	8P29N4	Tumor	Tumor	ES113b_Slide8_P29	8P29N4	8P30N4	SI-20-815 #1F	8	29	AdjNormal	Normal	Lung adenocarcinoma	EGFR	FALSE
ES113b_Slide8_P29	8P29T1	Tumor		ES113b_Slide8_P29	8P29T1	8P29T1_TumorCell	SI-20-815 #1F	8	29	Tumor	TumorCell	Lung adenocarcinoma	EGFR	FALSE
ES113b_Slide8_P29	8P29T1	Tcell		ES113b_Slide8_P29	8P29T1	8P29T1_Tcell	SI-20-815 #1F	8	29	Tumor	Tcell	Lung adenocarcinoma	EGFR	FALSE
ES113b_Slide8_P29	8P29T1	Macrophage		ES113b_Slide8_P29	8P29T1	8P29T1_Macrophage	SI-20-815 #1F	8	29	Tumor	Macrophage	Lung adenocarcinoma	EGFR	FALSE
ES113b_Slide8_P29	8P29T1	ImmuneCell		ES113b_Slide8_P29	8P29T1	8P29T1_ImmuneCell	SI-20-815 #1F	8	29	Tumor	ImmuneCell	Lung adenocarcinoma	EGFR	FALSE
ES113b_Slide8_P29	8P29T1	Stroma		ES113b_Slide8_P29	8P29T1	8P29T1_Stroma	SI-20-815 #1F	8	29	Tumor	Stroma	Lung adenocarcinoma	EGFR	FALSE
ES113b_Slide8_P29	8P29T2	Tumor		ES113b_Slide8_P29	8P29T2	8P29T2_TumorCell	SI-20-815 #1F	8	29	Tumor	TumorCell	Lung adenocarcinoma	EGFR	FALSE
ES113b_Slide8_P29	8P29T2	Tcell		ES113b_Slide8_P29	8P29T2	8P29T2_Tcell	SI-20-815 #1F	8	29	Tumor	Tcell	Lung adenocarcinoma	EGFR	FALSE
ES113b_Slide8_P29	8P29T2	Macrophage		ES113b_Slide8_P29	8P29T2	8P29T2_Macrophage	SI-20-815 #1F	8	29	Tumor	Macrophage	Lung adenocarcinoma	EGFR	FALSE
ES113b_Slide8_P29	8P29T2	ImmuneCell		ES113b_Slide8_P29	8P29T2	8P29T2_ImmuneCell	SI-20-815 #1F	8	29	Tumor	ImmuneCell	Lung adenocarcinoma	EGFR	FALSE
ES113b_Slide8_P29	8P29T2	Stroma		ES113b_Slide8_P29	8P29T2	8P29T2_Stroma	SI-20-815 #1F	8	29	Tumor	Stroma	Lung adenocarcinoma	EGFR	FALSE
ES113b_Slide8_P29	8P29T3	Tumor		ES113b_Slide8_P29	8P29T3	8P29T3_TumorCell	SI-20-815 #1F	8	29	Tumor	TumorCell	Lung adenocarcinoma	EGFR	FALSE
ES113b_Slide8_P29	8P29T3	Tcell		ES113b_Slide8_P29	8P29T3	8P29T3_Tcell	SI-20-815 #1F	8	29	Tumor	Tcell	Lung adenocarcinoma	EGFR	FALSE
ES113b_Slide8_P29	8P29T3	Macrophage		ES113b_Slide8_P29	8P29T3	8P29T3_Macrophage	SI-20-815 #1F	8	29	Tumor	Macrophage	Lung adenocarcinoma	EGFR	FALSE
ES113b_Slide8_P29	8P29T3	ImmuneCell		ES113b_Slide8_P29	8P29T3	8P29T3_ImmuneCell	SI-20-815 #1F	8	29	Tumor	ImmuneCell	Lung adenocarcinoma	EGFR	FALSE
ES113b_Slide8_P29	8P29T3	Stroma		ES113b_Slide8_P29	8P29T3	8P29T3_Stroma	SI-20-815 #1F	8	29	Tumor	Stroma	Lung adenocarcinoma	EGFR	FALSE
ES113b_Slide8_P29	8P29T4	Tumor		ES113b_Slide8_P29	8P29T4	8P29T4_TumorCell	SI-20-815 #1F	8	29	Tumor	TumorCell	Lung adenocarcinoma	EGFR	FALSE
ES113b_Slide8_P29	8P29T4	Tcell		ES113b_Slide8_P29	8P29T4	8P29T4_Tcell	SI-20-815 #1F	8	29	Tumor	Tcell	Lung adenocarcinoma	EGFR	FALSE
ES113b_Slide8_P29	8P29T4	Macrophage		ES113b_Slide8_P29	8P29T4	8P29T4_Macrophage	SI-20-815 #1F	8	29	Tumor	Macrophage	Lung adenocarcinoma	EGFR	FALSE
ES113b_Slide8_P29	8P29T4	ImmuneCell		ES113b_Slide8_P29	8P29T4	8P29T4_ImmuneCell	SI-20-815 #1F	8	29	Tumor	ImmuneCell	Lung adenocarcinoma	EGFR	FALSE
ES113b_Slide8_P29	8P29T4	Stroma		ES113b_Slide8_P29	8P29T4	8P29T4_Stroma	SI-20-815 #1F	8	29	Tumor	Stroma	Lung adenocarcinoma	EGFR	FALSE
ES113b_Slide8_P29	8P29TC1	Tumor		ES113b_Slide8_P29	8P29TC1	8P29TC1	SI-20-815 #1F	8	29	Tumor-C	TumorCell	Lung adenocarcinoma	EGFR	FALSE
ES113b_Slide8_P29	8P29TC2	Tumor		ES113b_Slide8_P29	8P29TC2	8P29TC2	SI-20-815 #1F	8	29	Tumor-C	TumorCell	Lung adenocarcinoma	EGFR	FALSE
ES113b_Slide8_P29	8P29TC3	Tumor		ES113b_Slide8_P29	8P29TC3	8P29TC3	SI-20-815 #1F	8	29	Tumor-C	TumorCell	Lung adenocarcinoma	EGFR	FALSE
ES113b_Slide8_P29	8P29TC4	Tumor		ES113b_Slide8_P29	8P29TC4	8P29TC4	SI-20-815 #1F	8	29	Tumor-C	TumorCell	Lung adenocarcinoma	EGFR	FALSE
ES113b_Slide8_P29	8P29TP1	Tumor		ES113b_Slide8_P29	8P29TP1	8P29TP1_TumorCell	SI-20-815 #1F	8	29	Tumor-P	TumorCell	Lung adenocarcinoma	EGFR	FALSE
ES113b_Slide8_P29	8P29TP1	Tcell		ES113b_Slide8_P29	8P29TP1	8P29TP1_Tcell	SI-20-815 #1F	8	29	Tumor-P	Tcell	Lung adenocarcinoma	EGFR	FALSE
ES113b_Slide8_P29	8P29TP1	Macrophage		ES113b_Slide8_P29	8P29TP1	8P29TP1_Macrophage	SI-20-815 #1F	8	29	Tumor-P	Macrophage	Lung adenocarcinoma	EGFR	FALSE
ES113b_Slide8_P29	8P29TP1	ImmuneCell		ES113b_Slide8_P29	8P29TP1	8P29TP1_ImmuneCell	SI-20-815 #1F	8	29	Tumor-P	ImmuneCell	Lung adenocarcinoma	EGFR	FALSE
ES113b_Slide8_P29	8P29TP1	Stroma		ES113b_Slide8_P29	8P29TP1	8P29TP1_Stroma	SI-20-815 #1F	8	29	Tumor-P	Stroma	Lung adenocarcinoma	EGFR	FALSE
ES113b_Slide8_P29	8P29TP2	Tumor		ES113b_Slide8_P29	8P29TP2	8P29TP2_TumorCell	SI-20-815 #1F	8	29	Tumor-P	TumorCell	Lung adenocarcinoma	EGFR	FALSE
ES113b_Slide8_P29	8P29TP2	Tcell		ES113b_Slide8_P29	8P29TP2	8P29TP2_Tcell	SI-20-815 #1F	8	29	Tumor-P	Tcell	Lung adenocarcinoma	EGFR	FALSE
ES113b_Slide8_P29	8P29TP2	Macrophage		ES113b_Slide8_P29	8P29TP2	8P29TP2_Macrophage	SI-20-815 #1F	8	29	Tumor-P	Macrophage	Lung adenocarcinoma	EGFR	FALSE
ES113b_Slide8_P29	8P29TP2	ImmuneCell		ES113b_Slide8_P29	8P29TP2	8P29TP2_ImmuneCell	SI-20-815 #1F	8	29	Tumor-P	ImmuneCell	Lung adenocarcinoma	EGFR	FALSE
ES113b_Slide8_P29	8P29TP2	Stroma		ES113b_Slide8_P29	8P29TP2	8P29TP2_Stroma	SI-20-815 #1F	8	29	Tumor-P	Stroma	Lung adenocarcinoma	EGFR	FALSE
ES113b_Slide8_P29	8P29TP3	Tumor		ES113b_Slide8_P29	8P29TP3	8P29TP3_TumorCell	SI-20-815 #1F	8	29	Tumor-P	TumorCell	Lung adenocarcinoma	EGFR	FALSE
ES113b_Slide8_P29	8P29TP3	Tcell		ES113b_Slide8_P29	8P29TP3	8P29TP3_Tcell	SI-20-815 #1F	8	29	Tumor-P	Tcell	Lung adenocarcinoma	EGFR	FALSE
ES113b_Slide8_P29	8P29TP3	Macrophage		ES113b_Slide8_P29	8P29TP3	8P29TP3_Macrophage	SI-20-815 #1F	8	29	Tumor-P	Macrophage	Lung adenocarcinoma	EGFR	FALSE
ES113b_Slide8_P29	8P29TP3	ImmuneCell		ES113b_Slide8_P29	8P29TP3	8P29TP3_ImmuneCell	SI-20-815 #1F	8	29	Tumor-P	ImmuneCell	Lung adenocarcinoma	EGFR	FALSE
ES113b_Slide8_P29	8P29TP3	Stroma		ES113b_Slide8_P29	8P29TP3	8P29TP3_Stroma	SI-20-815 #1F	8	29	Tumor-P	Stroma	Lung adenocarcinoma	EGFR	FALSE
ES113b_Slide8_P29	8P29TP4	Tumor		ES113b_Slide8_P29	8P29TP4	8P29TP4_TumorCell	SI-20-815 #1F	8	29	Tumor-P	TumorCell	Lung adenocarcinoma	EGFR	FALSE
ES113b_Slide8_P29	8P29TP4	Tcell		ES113b_Slide8_P29	8P29TP4	8P29TP4_Tcell	SI-20-815 #1F	8	29	Tumor-P	Tcell	Lung adenocarcinoma	EGFR	FALSE
ES113b_Slide8_P29	8P29TP4	Macrophage		ES113b_Slide8_P29	8P29TP4	8P29TP4_Macrophage	SI-20-815 #1F	8	29	Tumor-P	Macrophage	Lung adenocarcinoma	EGFR	FALSE
ES113b_Slide8_P29	8P29TP4	ImmuneCell		ES113b_Slide8_P29	8P29TP4	8P29TP4_ImmuneCell	SI-20-815 #1F	8	29	Tumor-P	ImmuneCell	Lung adenocarcinoma	EGFR	FALSE
ES113b_Slide8_P29	8P29TP4	Stroma		ES113b_Slide8_P29	8P29TP4	8P29TP4_Stroma	SI-20-815 #1F	8	29	Tumor-P	Stroma	Lung adenocarcinoma	EGFR	FALSE
